# Supplementary material for: Considering Performance in the Automated and Manual Coding of Sociolinguistic Variables: Lessons From Variable (ING)
Source: Front Artif Intell. 2021 Apr 29;4:648543. doi: 10.3389/frai.2021.648543 (PMC8117961; doi:10.3389/frai.2021.648543)
Supplement: Supplementary file 5 [file Data_Sheet_5.ZIP › CORAAL_VARAligned_as_TextGrids_p1/DCA_se3_ag2_m_03_1.TextGrid]

File type = "ooTextFile"
Object class = "TextGrid"

xmin = 0.0
xmax = 1148.792993197279
tiers? <exists>
size = 4
item []:
	item [1]:
		class = "IntervalTier"
		name = "DCA_int_05 - words"
		xmin = 0.0
		xmax = 1148.792993197279
		intervals: size = 1853
			intervals [1]:
				xmin = 0.0
				xmax = 0.0038
				text = ""
			intervals [2]:
				xmin = 0.0038
				xmax = 0.1138
				text = "did"
			intervals [3]:
				xmin = 0.1138
				xmax = 0.2038
				text = "you"
			intervals [4]:
				xmin = 0.2038
				xmax = 0.4738
				text = "play"
			intervals [5]:
				xmin = 0.4738
				xmax = 0.5738
				text = "when"
			intervals [6]:
				xmin = 0.5738
				xmax = 0.6038
				text = ""
			intervals [7]:
				xmin = 0.6038
				xmax = 0.6938
				text = "you"
			intervals [8]:
				xmin = 0.6938
				xmax = 0.7238
				text = ""
			intervals [9]:
				xmin = 0.7238
				xmax = 0.7938
				text = "were"
			intervals [10]:
				xmin = 0.7938
				xmax = 0.8638
				text = ""
			intervals [11]:
				xmin = 0.8638
				xmax = 1.2638
				text = "younger"
			intervals [12]:
				xmin = 1.2638
				xmax = 13.2117
				text = ""
			intervals [13]:
				xmin = 13.2117
				xmax = 13.4917
				text = "what"
			intervals [14]:
				xmin = 13.4917
				xmax = 15.0607
				text = ""
			intervals [15]:
				xmin = 15.0607
				xmax = 15.2207
				text = "how"
			intervals [16]:
				xmin = 15.2207
				xmax = 15.2807
				text = "d"
			intervals [17]:
				xmin = 15.2807
				xmax = 15.3507
				text = "you"
			intervals [18]:
				xmin = 15.3507
				xmax = 15.5107
				text = "play"
			intervals [19]:
				xmin = 15.5107
				xmax = 15.6007
				text = "root"
			intervals [20]:
				xmin = 15.6007
				xmax = 15.7407
				text = "the"
			intervals [21]:
				xmin = 15.7407
				xmax = 15.8907
				text = ""
			intervals [22]:
				xmin = 15.8907
				xmax = 16.0607
				text = "peg"
			intervals [23]:
				xmin = 16.0607
				xmax = 17.0717
				text = ""
			intervals [24]:
				xmin = 17.0717
				xmax = 17.2017
				text = "what"
			intervals [25]:
				xmin = 17.2017
				xmax = 17.3117
				text = "is"
			intervals [26]:
				xmin = 17.3117
				xmax = 17.5917
				text = "it"
			intervals [27]:
				xmin = 17.5917
				xmax = 27.1367
				text = ""
			intervals [28]:
				xmin = 27.1367
				xmax = 27.3267
				text = "you"
			intervals [29]:
				xmin = 27.3267
				xmax = 27.4767
				text = "have"
			intervals [30]:
				xmin = 27.4767
				xmax = 27.5667
				text = "to"
			intervals [31]:
				xmin = 27.5667
				xmax = 27.741
				text = ""
			intervals [32]:
				xmin = 27.741
				xmax = 27.961
				text = "eat"
			intervals [33]:
				xmin = 27.961
				xmax = 28.061
				text = "the"
			intervals [34]:
				xmin = 28.061
				xmax = 28.351
				text = "dirt"
			intervals [35]:
				xmin = 28.351
				xmax = 28.471
				text = "did"
			intervals [36]:
				xmin = 28.471
				xmax = 28.591
				text = "you"
			intervals [37]:
				xmin = 28.591
				xmax = 28.821
				text = "really"
			intervals [38]:
				xmin = 28.821
				xmax = 29.001
				text = "eat"
			intervals [39]:
				xmin = 29.001
				xmax = 29.031
				text = ""
			intervals [40]:
				xmin = 29.031
				xmax = 29.111
				text = "the"
			intervals [41]:
				xmin = 29.111
				xmax = 29.381
				text = "dirt"
			intervals [42]:
				xmin = 29.381
				xmax = 32.019
				text = ""
			intervals [43]:
				xmin = 32.019
				xmax = 32.579
				text = "oh"
			intervals [44]:
				xmin = 32.579
				xmax = 33.1636
				text = ""
			intervals [45]:
				xmin = 33.1636
				xmax = 33.3336
				text = "how"
			intervals [46]:
				xmin = 33.3336
				xmax = 33.3936
				text = "d"
			intervals [47]:
				xmin = 33.3936
				xmax = 33.4536
				text = "you"
			intervals [48]:
				xmin = 33.4536
				xmax = 33.6336
				text = "play"
			intervals [49]:
				xmin = 33.6336
				xmax = 33.8536
				text = "hide"
			intervals [50]:
				xmin = 33.8536
				xmax = 33.9636
				text = "and"
			intervals [51]:
				xmin = 33.9636
				xmax = 34.0436
				text = "go"
			intervals [52]:
				xmin = 34.0436
				xmax = 34.1836
				text = ""
			intervals [53]:
				xmin = 34.1836
				xmax = 34.3236
				text = "seek"
			intervals [54]:
				xmin = 34.3236
				xmax = 55.5448
				text = ""
			intervals [55]:
				xmin = 55.5448
				xmax = 55.7348
				text = "i"
			intervals [56]:
				xmin = 55.7348
				xmax = 55.8648
				text = ""
			intervals [57]:
				xmin = 55.8648
				xmax = 56.0448
				text = "see"
			intervals [58]:
				xmin = 56.0448
				xmax = 57.0956
				text = ""
			intervals [59]:
				xmin = 57.0956
				xmax = 57.3456
				text = "um"
			intervals [60]:
				xmin = 57.3456
				xmax = 57.4356
				text = "how"
			intervals [61]:
				xmin = 57.4356
				xmax = 57.5756
				text = "d"
			intervals [62]:
				xmin = 57.5756
				xmax = 57.6956
				text = "you"
			intervals [63]:
				xmin = 57.6956
				xmax = 58.0456
				text = "choose"
			intervals [64]:
				xmin = 58.0456
				xmax = 58.0756
				text = ""
			intervals [65]:
				xmin = 58.0756
				xmax = 58.1756
				text = "who"
			intervals [66]:
				xmin = 58.1756
				xmax = 58.3056
				text = "was"
			intervals [67]:
				xmin = 58.3056
				xmax = 58.3456
				text = ""
			intervals [68]:
				xmin = 58.3456
				xmax = 58.4856
				text = "it"
			intervals [69]:
				xmin = 58.4856
				xmax = 58.5656
				text = ""
			intervals [70]:
				xmin = 58.5656
				xmax = 58.6656
				text = "when"
			intervals [71]:
				xmin = 58.6656
				xmax = 58.7256
				text = "you"
			intervals [72]:
				xmin = 58.7256
				xmax = 58.7556
				text = ""
			intervals [73]:
				xmin = 58.7556
				xmax = 58.8356
				text = "were"
			intervals [74]:
				xmin = 58.8356
				xmax = 58.8656
				text = ""
			intervals [75]:
				xmin = 58.8656
				xmax = 59.0956
				text = "playing"
			intervals [76]:
				xmin = 59.0956
				xmax = 59.1356
				text = ""
			intervals [77]:
				xmin = 59.1356
				xmax = 59.3156
				text = "hide"
			intervals [78]:
				xmin = 59.3156
				xmax = 59.3556
				text = ""
			intervals [79]:
				xmin = 59.3556
				xmax = 59.4256
				text = "and"
			intervals [80]:
				xmin = 59.4256
				xmax = 59.4556
				text = ""
			intervals [81]:
				xmin = 59.4556
				xmax = 59.5356
				text = "go"
			intervals [82]:
				xmin = 59.5356
				xmax = 59.7056
				text = ""
			intervals [83]:
				xmin = 59.7056
				xmax = 60.0356
				text = "seek"
			intervals [84]:
				xmin = 60.0356
				xmax = 66.5083
				text = ""
			intervals [85]:
				xmin = 66.5083
				xmax = 67.0183
				text = "um"
			intervals [86]:
				xmin = 67.0183
				xmax = 67.1767
				text = ""
			intervals [87]:
				xmin = 67.1767
				xmax = 67.3567
				text = "did"
			intervals [88]:
				xmin = 67.3567
				xmax = 67.4267
				text = "you"
			intervals [89]:
				xmin = 67.4267
				xmax = 67.6767
				text = "ever"
			intervals [90]:
				xmin = 67.6767
				xmax = 67.9167
				text = "play"
			intervals [91]:
				xmin = 67.9167
				xmax = 68.1967
				text = "anything"
			intervals [92]:
				xmin = 68.1967
				xmax = 68.4367
				text = "like"
			intervals [93]:
				xmin = 68.4367
				xmax = 68.4667
				text = ""
			intervals [94]:
				xmin = 68.4667
				xmax = 68.6867
				text = "red"
			intervals [95]:
				xmin = 68.6867
				xmax = 68.7167
				text = ""
			intervals [96]:
				xmin = 68.7167
				xmax = 69.0767
				text = "rover"
			intervals [97]:
				xmin = 69.0767
				xmax = 69.3867
				text = ""
			intervals [98]:
				xmin = 69.3867
				xmax = 69.5367
				text = "red"
			intervals [99]:
				xmin = 69.5367
				xmax = 69.6367
				text = ""
			intervals [100]:
				xmin = 69.6367
				xmax = 69.7867
				text = "rover"
			intervals [101]:
				xmin = 69.7867
				xmax = 73.3897
				text = ""
			intervals [102]:
				xmin = 73.3897
				xmax = 73.6797
				text = "um"
			intervals [103]:
				xmin = 73.6797
				xmax = 73.7297
				text = ""
			intervals [104]:
				xmin = 73.7297
				xmax = 73.8697
				text = "did"
			intervals [105]:
				xmin = 73.8697
				xmax = 73.9397
				text = "you"
			intervals [106]:
				xmin = 73.9397
				xmax = 73.9697
				text = ""
			intervals [107]:
				xmin = 73.9697
				xmax = 74.1297
				text = "play"
			intervals [108]:
				xmin = 74.1297
				xmax = 74.4297
				text = "mother"
			intervals [109]:
				xmin = 74.4297
				xmax = 74.7197
				text = "may"
			intervals [110]:
				xmin = 74.7197
				xmax = 74.9697
				text = "i"
			intervals [111]:
				xmin = 74.9697
				xmax = 76.0289
				text = ""
			intervals [112]:
				xmin = 76.0289
				xmax = 76.0589
				text = "or"
			intervals [113]:
				xmin = 76.0589
				xmax = 76.1389
				text = ""
			intervals [114]:
				xmin = 76.1389
				xmax = 76.4089
				text = "something"
			intervals [115]:
				xmin = 76.4089
				xmax = 76.9489
				text = ""
			intervals [116]:
				xmin = 76.9489
				xmax = 77.3189
				text = "like"
			intervals [117]:
				xmin = 77.3189
				xmax = 77.6289
				text = ""
			intervals [118]:
				xmin = 77.6289
				xmax = 77.9689
				text = "<unk>"
			intervals [119]:
				xmin = 77.9689
				xmax = 78.5723
				text = ""
			intervals [120]:
				xmin = 78.5723
				xmax = 78.7223
				text = "how"
			intervals [121]:
				xmin = 78.7223
				xmax = 78.8223
				text = "did"
			intervals [122]:
				xmin = 78.8223
				xmax = 78.8823
				text = "you"
			intervals [123]:
				xmin = 78.8823
				xmax = 78.9423
				text = ""
			intervals [124]:
				xmin = 78.9423
				xmax = 79.1423
				text = "play"
			intervals [125]:
				xmin = 79.1423
				xmax = 79.1723
				text = ""
			intervals [126]:
				xmin = 79.1723
				xmax = 79.3223
				text = "that"
			intervals [127]:
				xmin = 79.3223
				xmax = 95.4067
				text = ""
			intervals [128]:
				xmin = 95.4067
				xmax = 95.8567
				text = "mm-hm"
			intervals [129]:
				xmin = 95.8567
				xmax = 97.4516
				text = ""
			intervals [130]:
				xmin = 97.4516
				xmax = 97.9716
				text = "um"
			intervals [131]:
				xmin = 97.9716
				xmax = 98.3422
				text = ""
			intervals [132]:
				xmin = 98.3422
				xmax = 98.4922
				text = "when"
			intervals [133]:
				xmin = 98.4922
				xmax = 98.5922
				text = "you"
			intervals [134]:
				xmin = 98.5922
				xmax = 98.8822
				text = "play"
			intervals [135]:
				xmin = 98.8822
				xmax = 99.3222
				text = "football"
			intervals [136]:
				xmin = 99.3222
				xmax = 99.3822
				text = "do"
			intervals [137]:
				xmin = 99.3822
				xmax = 99.4422
				text = "you"
			intervals [138]:
				xmin = 99.4422
				xmax = 99.6722
				text = "have"
			intervals [139]:
				xmin = 99.6722
				xmax = 99.7122
				text = "a"
			intervals [140]:
				xmin = 99.7122
				xmax = 100.1822
				text = "regular"
			intervals [141]:
				xmin = 100.1822
				xmax = 100.4922
				text = "team"
			intervals [142]:
				xmin = 100.4922
				xmax = 100.5922
				text = "or"
			intervals [143]:
				xmin = 100.5922
				xmax = 100.6822
				text = "is"
			intervals [144]:
				xmin = 100.6822
				xmax = 100.7122
				text = ""
			intervals [145]:
				xmin = 100.7122
				xmax = 100.7722
				text = "it"
			intervals [146]:
				xmin = 100.7722
				xmax = 100.8522
				text = ""
			intervals [147]:
				xmin = 100.8522
				xmax = 101.0422
				text = "just"
			intervals [148]:
				xmin = 101.0422
				xmax = 101.1322
				text = ""
			intervals [149]:
				xmin = 101.1322
				xmax = 101.2422
				text = "a"
			intervals [150]:
				xmin = 101.2422
				xmax = 101.2722
				text = ""
			intervals [151]:
				xmin = 101.2722
				xmax = 101.4222
				text = "group"
			intervals [152]:
				xmin = 101.4222
				xmax = 101.4722
				text = ""
			intervals [153]:
				xmin = 101.4722
				xmax = 101.5322
				text = "of"
			intervals [154]:
				xmin = 101.5322
				xmax = 101.6022
				text = ""
			intervals [155]:
				xmin = 101.6022
				xmax = 101.7922
				text = "kids"
			intervals [156]:
				xmin = 101.7922
				xmax = 101.9522
				text = ""
			intervals [157]:
				xmin = 101.9522
				xmax = 102.1022
				text = "from"
			intervals [158]:
				xmin = 102.1022
				xmax = 102.1422
				text = ""
			intervals [159]:
				xmin = 102.1422
				xmax = 102.2222
				text = "the"
			intervals [160]:
				xmin = 102.2222
				xmax = 102.2522
				text = ""
			intervals [161]:
				xmin = 102.2522
				xmax = 102.4622
				text = "neighborhood"
			intervals [162]:
				xmin = 102.4622
				xmax = 102.5322
				text = ""
			intervals [163]:
				xmin = 102.5322
				xmax = 102.7922
				text = "or"
			intervals [164]:
				xmin = 102.7922
				xmax = 104.6253
				text = ""
			intervals [165]:
				xmin = 104.6253
				xmax = 104.7653
				text = "both"
			intervals [166]:
				xmin = 104.7653
				xmax = 108.2271
				text = ""
			intervals [167]:
				xmin = 108.2271
				xmax = 108.7671
				text = "mm-hm"
			intervals [168]:
				xmin = 108.7671
				xmax = 109.2776
				text = ""
			intervals [169]:
				xmin = 109.2776
				xmax = 109.7676
				text = "um"
			intervals [170]:
				xmin = 109.7676
				xmax = 109.7976
				text = ""
			intervals [171]:
				xmin = 109.7976
				xmax = 109.9276
				text = "what"
			intervals [172]:
				xmin = 109.9276
				xmax = 110.0276
				text = "was"
			intervals [173]:
				xmin = 110.0276
				xmax = 110.0576
				text = ""
			intervals [174]:
				xmin = 110.0576
				xmax = 110.1176
				text = "the"
			intervals [175]:
				xmin = 110.1176
				xmax = 110.1676
				text = ""
			intervals [176]:
				xmin = 110.1676
				xmax = 110.5776
				text = "sandlot"
			intervals [177]:
				xmin = 110.5776
				xmax = 110.7176
				text = ""
			intervals [178]:
				xmin = 110.7176
				xmax = 110.8076
				text = "team"
			intervals [179]:
				xmin = 110.8076
				xmax = 110.9976
				text = ""
			intervals [180]:
				xmin = 110.9976
				xmax = 111.0976
				text = "like"
			intervals [181]:
				xmin = 111.0976
				xmax = 115.4766
				text = ""
			intervals [182]:
				xmin = 115.4766
				xmax = 115.6966
				text = "<unk>"
			intervals [183]:
				xmin = 115.6966
				xmax = 115.8766
				text = "a"
			intervals [184]:
				xmin = 115.8766
				xmax = 116.2266
				text = ""
			intervals [185]:
				xmin = 116.2266
				xmax = 116.6166
				text = "sponsor"
			intervals [186]:
				xmin = 116.6166
				xmax = 116.6866
				text = ""
			intervals [187]:
				xmin = 116.6866
				xmax = 116.7666
				text = "or"
			intervals [188]:
				xmin = 116.7666
				xmax = 122.6362
				text = ""
			intervals [189]:
				xmin = 122.6362
				xmax = 122.9362
				text = "uh-huh"
			intervals [190]:
				xmin = 122.9362
				xmax = 123.0762
				text = "what"
			intervals [191]:
				xmin = 123.0762
				xmax = 123.2162
				text = "was"
			intervals [192]:
				xmin = 123.2162
				xmax = 123.2462
				text = ""
			intervals [193]:
				xmin = 123.2462
				xmax = 123.3862
				text = "the"
			intervals [194]:
				xmin = 123.3862
				xmax = 123.6262
				text = "other"
			intervals [195]:
				xmin = 123.6262
				xmax = 124.8672
				text = ""
			intervals [196]:
				xmin = 124.8672
				xmax = 125.4172
				text = "organized"
			intervals [197]:
				xmin = 125.4172
				xmax = 125.4672
				text = ""
			intervals [198]:
				xmin = 125.4672
				xmax = 125.5772
				text = "well"
			intervals [199]:
				xmin = 125.5772
				xmax = 125.8957
				text = ""
			intervals [200]:
				xmin = 125.8957
				xmax = 126.0857
				text = "how"
			intervals [201]:
				xmin = 126.0857
				xmax = 126.1157
				text = ""
			intervals [202]:
				xmin = 126.1157
				xmax = 126.2057
				text = "was"
			intervals [203]:
				xmin = 126.2057
				xmax = 126.2457
				text = ""
			intervals [204]:
				xmin = 126.2457
				xmax = 126.3457
				text = "that"
			intervals [205]:
				xmin = 126.3457
				xmax = 126.5957
				text = "organized"
			intervals [206]:
				xmin = 126.5957
				xmax = 132.9213
				text = ""
			intervals [207]:
				xmin = 132.9213
				xmax = 133.4613
				text = "mm-hm"
			intervals [208]:
				xmin = 133.4613
				xmax = 135.3065
				text = ""
			intervals [209]:
				xmin = 135.3065
				xmax = 135.3365
				text = "i"
			intervals [210]:
				xmin = 135.3365
				xmax = 135.6865
				text = ""
			intervals [211]:
				xmin = 135.6865
				xmax = 135.7465
				text = "see"
			intervals [212]:
				xmin = 135.7465
				xmax = 136.7772
				text = ""
			intervals [213]:
				xmin = 136.7772
				xmax = 137.3472
				text = "um"
			intervals [214]:
				xmin = 137.3472
				xmax = 138.520
				text = ""
			intervals [215]:
				xmin = 138.520
				xmax = 138.720
				text = "uh"
			intervals [216]:
				xmin = 138.720
				xmax = 139.100
				text = "back"
			intervals [217]:
				xmin = 139.100
				xmax = 139.190
				text = "to"
			intervals [218]:
				xmin = 139.190
				xmax = 139.230
				text = ""
			intervals [219]:
				xmin = 139.230
				xmax = 139.320
				text = "the"
			intervals [220]:
				xmin = 139.320
				xmax = 139.350
				text = ""
			intervals [221]:
				xmin = 139.350
				xmax = 139.650
				text = "hide"
			intervals [222]:
				xmin = 139.650
				xmax = 139.730
				text = "and"
			intervals [223]:
				xmin = 139.730
				xmax = 139.870
				text = ""
			intervals [224]:
				xmin = 139.870
				xmax = 140.030
				text = "seek"
			intervals [225]:
				xmin = 140.030
				xmax = 140.110
				text = ""
			intervals [226]:
				xmin = 140.110
				xmax = 140.400
				text = "game"
			intervals [227]:
				xmin = 140.400
				xmax = 140.8672
				text = ""
			intervals [228]:
				xmin = 140.8672
				xmax = 141.0272
				text = "well"
			intervals [229]:
				xmin = 141.0272
				xmax = 141.2172
				text = "any"
			intervals [230]:
				xmin = 141.2172
				xmax = 141.4672
				text = "game"
			intervals [231]:
				xmin = 141.4672
				xmax = 141.6072
				text = "where"
			intervals [232]:
				xmin = 141.6072
				xmax = 141.7572
				text = "you"
			intervals [233]:
				xmin = 141.7572
				xmax = 141.9172
				text = "had"
			intervals [234]:
				xmin = 141.9172
				xmax = 141.9772
				text = ""
			intervals [235]:
				xmin = 141.9772
				xmax = 142.0572
				text = "to"
			intervals [236]:
				xmin = 142.0572
				xmax = 142.2772
				text = "choose"
			intervals [237]:
				xmin = 142.2772
				xmax = 142.3072
				text = ""
			intervals [238]:
				xmin = 142.3072
				xmax = 142.6472
				text = "someone"
			intervals [239]:
				xmin = 142.6472
				xmax = 142.7472
				text = "to"
			intervals [240]:
				xmin = 142.7472
				xmax = 142.8072
				text = ""
			intervals [241]:
				xmin = 142.8072
				xmax = 142.9372
				text = "pick"
			intervals [242]:
				xmin = 142.9372
				xmax = 143.0072
				text = ""
			intervals [243]:
				xmin = 143.0072
				xmax = 143.1572
				text = "did"
			intervals [244]:
				xmin = 143.1572
				xmax = 143.1872
				text = ""
			intervals [245]:
				xmin = 143.1872
				xmax = 143.2472
				text = "you"
			intervals [246]:
				xmin = 143.2472
				xmax = 143.3172
				text = ""
			intervals [247]:
				xmin = 143.3172
				xmax = 143.3772
				text = "do"
			intervals [248]:
				xmin = 143.3772
				xmax = 143.4572
				text = "you"
			intervals [249]:
				xmin = 143.4572
				xmax = 143.7972
				text = "remember"
			intervals [250]:
				xmin = 143.7972
				xmax = 143.9672
				text = "any"
			intervals [251]:
				xmin = 143.9672
				xmax = 143.9972
				text = ""
			intervals [252]:
				xmin = 143.9972
				xmax = 144.4172
				text = "rhymes"
			intervals [253]:
				xmin = 144.4172
				xmax = 144.4472
				text = ""
			intervals [254]:
				xmin = 144.4472
				xmax = 144.5372
				text = "that"
			intervals [255]:
				xmin = 144.5372
				xmax = 144.5972
				text = ""
			intervals [256]:
				xmin = 144.5972
				xmax = 144.6872
				text = "you"
			intervals [257]:
				xmin = 144.6872
				xmax = 144.7172
				text = ""
			intervals [258]:
				xmin = 144.7172
				xmax = 144.8372
				text = "would"
			intervals [259]:
				xmin = 144.8372
				xmax = 144.9472
				text = ""
			intervals [260]:
				xmin = 144.9472
				xmax = 145.2472
				text = "say"
			intervals [261]:
				xmin = 145.2472
				xmax = 145.9398
				text = ""
			intervals [262]:
				xmin = 145.9398
				xmax = 146.1498
				text = "like"
			intervals [263]:
				xmin = 146.1498
				xmax = 146.2198
				text = ""
			intervals [264]:
				xmin = 146.2198
				xmax = 146.6798
				text = "um"
			intervals [265]:
				xmin = 146.6798
				xmax = 146.7498
				text = ""
			intervals [266]:
				xmin = 146.7498
				xmax = 147.0398
				text = "engine"
			intervals [267]:
				xmin = 147.0398
				xmax = 147.3598
				text = "engine"
			intervals [268]:
				xmin = 147.3598
				xmax = 147.4298
				text = ""
			intervals [269]:
				xmin = 147.4298
				xmax = 147.7498
				text = "number"
			intervals [270]:
				xmin = 147.7498
				xmax = 147.7798
				text = ""
			intervals [271]:
				xmin = 147.7798
				xmax = 147.9498
				text = "nine"
			intervals [272]:
				xmin = 147.9498
				xmax = 147.9798
				text = "or"
			intervals [273]:
				xmin = 147.9798
				xmax = 149.0213
				text = ""
			intervals [274]:
				xmin = 149.0213
				xmax = 149.2913
				text = "something"
			intervals [275]:
				xmin = 149.2913
				xmax = 149.3413
				text = ""
			intervals [276]:
				xmin = 149.3413
				xmax = 149.4813
				text = "like"
			intervals [277]:
				xmin = 149.4813
				xmax = 149.6013
				text = ""
			intervals [278]:
				xmin = 149.6013
				xmax = 149.7013
				text = "that"
			intervals [279]:
				xmin = 149.7013
				xmax = 152.217
				text = ""
			intervals [280]:
				xmin = 152.217
				xmax = 152.437
				text = "a"
			intervals [281]:
				xmin = 152.437
				xmax = 152.657
				text = "rhyme"
			intervals [282]:
				xmin = 152.657
				xmax = 153.2735
				text = ""
			intervals [283]:
				xmin = 153.2735
				xmax = 153.5535
				text = "yeah"
			intervals [284]:
				xmin = 153.5535
				xmax = 156.9772
				text = ""
			intervals [285]:
				xmin = 156.9772
				xmax = 157.1372
				text = "when"
			intervals [286]:
				xmin = 157.1372
				xmax = 157.2372
				text = "you"
			intervals [287]:
				xmin = 157.2372
				xmax = 157.2672
				text = ""
			intervals [288]:
				xmin = 157.2672
				xmax = 157.4972
				text = "play"
			intervals [289]:
				xmin = 157.4972
				xmax = 157.5472
				text = ""
			intervals [290]:
				xmin = 157.5472
				xmax = 157.7172
				text = "jump"
			intervals [291]:
				xmin = 157.7172
				xmax = 158.0972
				text = ""
			intervals [292]:
				xmin = 158.0972
				xmax = 158.2672
				text = "rope"
			intervals [293]:
				xmin = 158.2672
				xmax = 165.5215
				text = ""
			intervals [294]:
				xmin = 165.5215
				xmax = 165.8715
				text = "<unk>"
			intervals [295]:
				xmin = 165.8715
				xmax = 167.3764
				text = ""
			intervals [296]:
				xmin = 167.3764
				xmax = 168.1164
				text = "<unk>"
			intervals [297]:
				xmin = 168.1164
				xmax = 169.2914
				text = ""
			intervals [298]:
				xmin = 169.2914
				xmax = 169.8114
				text = "um"
			intervals [299]:
				xmin = 169.8114
				xmax = 171.3604
				text = ""
			intervals [300]:
				xmin = 171.3604
				xmax = 171.5604
				text = "let"
			intervals [301]:
				xmin = 171.5604
				xmax = 171.6004
				text = "s"
			intervals [302]:
				xmin = 171.6004
				xmax = 171.6304
				text = ""
			intervals [303]:
				xmin = 171.6304
				xmax = 171.8304
				text = "see"
			intervals [304]:
				xmin = 171.8304
				xmax = 172.0067
				text = ""
			intervals [305]:
				xmin = 172.0067
				xmax = 172.3367
				text = "<unk>"
			intervals [306]:
				xmin = 172.3367
				xmax = 172.3967
				text = "do"
			intervals [307]:
				xmin = 172.3967
				xmax = 172.5167
				text = "you"
			intervals [308]:
				xmin = 172.5167
				xmax = 172.7567
				text = "watch"
			intervals [309]:
				xmin = 172.7567
				xmax = 172.7867
				text = ""
			intervals [310]:
				xmin = 172.7867
				xmax = 173.0167
				text = "much"
			intervals [311]:
				xmin = 173.0167
				xmax = 173.3067
				text = "tv"
			intervals [312]:
				xmin = 173.3067
				xmax = 173.3367
				text = ""
			intervals [313]:
				xmin = 173.3367
				xmax = 173.4467
				text = "now"
			intervals [314]:
				xmin = 173.4467
				xmax = 175.3105
				text = ""
			intervals [315]:
				xmin = 175.3105
				xmax = 175.6705
				text = "no"
			intervals [316]:
				xmin = 175.6705
				xmax = 176.495
				text = ""
			intervals [317]:
				xmin = 176.495
				xmax = 176.955
				text = "well"
			intervals [318]:
				xmin = 176.955
				xmax = 177.135
				text = "when"
			intervals [319]:
				xmin = 177.135
				xmax = 177.265
				text = "you"
			intervals [320]:
				xmin = 177.265
				xmax = 177.495
				text = "do"
			intervals [321]:
				xmin = 177.495
				xmax = 178.005
				text = "watch"
			intervals [322]:
				xmin = 178.005
				xmax = 178.0637
				text = ""
			intervals [323]:
				xmin = 178.0637
				xmax = 178.1437
				text = "do"
			intervals [324]:
				xmin = 178.1437
				xmax = 178.1737
				text = ""
			intervals [325]:
				xmin = 178.1737
				xmax = 178.2337
				text = "you"
			intervals [326]:
				xmin = 178.2337
				xmax = 178.3737
				text = "have"
			intervals [327]:
				xmin = 178.3737
				xmax = 178.5237
				text = "any"
			intervals [328]:
				xmin = 178.5237
				xmax = 178.5937
				text = ""
			intervals [329]:
				xmin = 178.5937
				xmax = 178.9137
				text = "favorite"
			intervals [330]:
				xmin = 178.9137
				xmax = 178.9837
				text = ""
			intervals [331]:
				xmin = 178.9837
				xmax = 179.1937
				text = "tv"
			intervals [332]:
				xmin = 179.1937
				xmax = 179.3237
				text = ""
			intervals [333]:
				xmin = 179.3237
				xmax = 179.5637
				text = "shows"
			intervals [334]:
				xmin = 179.5637
				xmax = 186.7242
				text = ""
			intervals [335]:
				xmin = 186.7242
				xmax = 186.9342
				text = "oh"
			intervals [336]:
				xmin = 186.9342
				xmax = 187.1342
				text = "what"
			intervals [337]:
				xmin = 187.1342
				xmax = 187.5142
				text = "about"
			intervals [338]:
				xmin = 187.5142
				xmax = 187.8142
				text = "um"
			intervals [339]:
				xmin = 187.8142
				xmax = 188.0568
				text = ""
			intervals [340]:
				xmin = 188.0568
				xmax = 188.1668
				text = "you"
			intervals [341]:
				xmin = 188.1668
				xmax = 188.4668
				text = "watch"
			intervals [342]:
				xmin = 188.4668
				xmax = 188.5068
				text = ""
			intervals [343]:
				xmin = 188.5068
				xmax = 188.7468
				text = "soap"
			intervals [344]:
				xmin = 188.7468
				xmax = 189.1768
				text = "opera"
			intervals [345]:
				xmin = 189.1768
				xmax = 189.2068
				text = ""
			intervals [346]:
				xmin = 189.2068
				xmax = 189.3968
				text = "often"
			intervals [347]:
				xmin = 189.3968
				xmax = 190.1798
				text = ""
			intervals [348]:
				xmin = 190.1798
				xmax = 190.7498
				text = "<unk>"
			intervals [349]:
				xmin = 190.7498
				xmax = 190.7898
				text = ""
			intervals [350]:
				xmin = 190.7898
				xmax = 190.9598
				text = "you"
			intervals [351]:
				xmin = 190.9598
				xmax = 190.9898
				text = ""
			intervals [352]:
				xmin = 190.9898
				xmax = 191.3098
				text = "do"
			intervals [353]:
				xmin = 191.3098
				xmax = 192.8511
				text = ""
			intervals [354]:
				xmin = 192.8511
				xmax = 193.0111
				text = "which"
			intervals [355]:
				xmin = 193.0111
				xmax = 193.3011
				text = "ones"
			intervals [356]:
				xmin = 193.3011
				xmax = 193.3411
				text = ""
			intervals [357]:
				xmin = 193.3411
				xmax = 193.4211
				text = "do"
			intervals [358]:
				xmin = 193.4211
				xmax = 193.5911
				text = "you"
			intervals [359]:
				xmin = 193.5911
				xmax = 194.0611
				text = "watch"
			intervals [360]:
				xmin = 194.0611
				xmax = 200.4349
				text = ""
			intervals [361]:
				xmin = 200.4349
				xmax = 200.6749
				text = "i"
			intervals [362]:
				xmin = 200.6749
				xmax = 200.8249
				text = ""
			intervals [363]:
				xmin = 200.8249
				xmax = 201.1249
				text = "see"
			intervals [364]:
				xmin = 201.1249
				xmax = 201.2649
				text = ""
			intervals [365]:
				xmin = 201.2649
				xmax = 201.4749
				text = "did"
			intervals [366]:
				xmin = 201.4749
				xmax = 201.6749
				text = "you"
			intervals [367]:
				xmin = 201.6749
				xmax = 202.0049
				text = "um"
			intervals [368]:
				xmin = 202.0049
				xmax = 202.0849
				text = "so"
			intervals [369]:
				xmin = 202.0849
				xmax = 202.4049
				text = "what"
			intervals [370]:
				xmin = 202.4049
				xmax = 202.5149
				text = "was"
			intervals [371]:
				xmin = 202.5149
				xmax = 202.8549
				text = "um"
			intervals [372]:
				xmin = 202.8549
				xmax = 202.9049
				text = ""
			intervals [373]:
				xmin = 202.9049
				xmax = 203.1249
				text = "going"
			intervals [374]:
				xmin = 203.1249
				xmax = 203.2249
				text = "on"
			intervals [375]:
				xmin = 203.2249
				xmax = 203.4149
				text = "when"
			intervals [376]:
				xmin = 203.4149
				xmax = 203.4749
				text = "you"
			intervals [377]:
				xmin = 203.4749
				xmax = 203.6049
				text = ""
			intervals [378]:
				xmin = 203.6049
				xmax = 203.7649
				text = "were"
			intervals [379]:
				xmin = 203.7649
				xmax = 203.8049
				text = ""
			intervals [380]:
				xmin = 203.8049
				xmax = 204.0149
				text = "watching"
			intervals [381]:
				xmin = 204.0149
				xmax = 215.4603
				text = ""
			intervals [382]:
				xmin = 215.4603
				xmax = 215.6603
				text = "well"
			intervals [383]:
				xmin = 215.6603
				xmax = 215.8603
				text = "that"
			intervals [384]:
				xmin = 215.8603
				xmax = 215.8903
				text = ""
			intervals [385]:
				xmin = 215.8903
				xmax = 215.9203
				text = "s"
			intervals [386]:
				xmin = 215.9203
				xmax = 215.9803
				text = ""
			intervals [387]:
				xmin = 215.9803
				xmax = 216.3303
				text = "good"
			intervals [388]:
				xmin = 216.3303
				xmax = 228.1406
				text = ""
			intervals [389]:
				xmin = 228.1406
				xmax = 228.6406
				text = "mm-hm"
			intervals [390]:
				xmin = 228.6406
				xmax = 263.0117
				text = ""
			intervals [391]:
				xmin = 263.0117
				xmax = 263.1117
				text = "mm-hm"
			intervals [392]:
				xmin = 263.1117
				xmax = 263.6142
				text = ""
			intervals [393]:
				xmin = 263.6142
				xmax = 263.8442
				text = "um"
			intervals [394]:
				xmin = 263.8442
				xmax = 263.9542
				text = "have"
			intervals [395]:
				xmin = 263.9542
				xmax = 264.0642
				text = "you"
			intervals [396]:
				xmin = 264.0642
				xmax = 264.1042
				text = ""
			intervals [397]:
				xmin = 264.1042
				xmax = 264.2842
				text = "seen"
			intervals [398]:
				xmin = 264.2842
				xmax = 264.5042
				text = "any"
			intervals [399]:
				xmin = 264.5042
				xmax = 264.5542
				text = ""
			intervals [400]:
				xmin = 264.5542
				xmax = 264.7242
				text = "any"
			intervals [401]:
				xmin = 264.7242
				xmax = 265.1042
				text = "movies"
			intervals [402]:
				xmin = 265.1042
				xmax = 265.1942
				text = ""
			intervals [403]:
				xmin = 265.1942
				xmax = 265.7242
				text = "recently"
			intervals [404]:
				xmin = 265.7242
				xmax = 266.8219
				text = ""
			intervals [405]:
				xmin = 266.8219
				xmax = 266.8519
				text = "<unk>"
			intervals [406]:
				xmin = 266.8519
				xmax = 266.9519
				text = "what"
			intervals [407]:
				xmin = 266.9519
				xmax = 266.9819
				text = ""
			intervals [408]:
				xmin = 266.9819
				xmax = 267.1919
				text = "was"
			intervals [409]:
				xmin = 267.1919
				xmax = 267.2519
				text = ""
			intervals [410]:
				xmin = 267.2519
				xmax = 267.4119
				text = "the"
			intervals [411]:
				xmin = 267.4119
				xmax = 267.4419
				text = ""
			intervals [412]:
				xmin = 267.4419
				xmax = 267.8119
				text = "last"
			intervals [413]:
				xmin = 267.8119
				xmax = 267.8519
				text = ""
			intervals [414]:
				xmin = 267.8519
				xmax = 267.9419
				text = "one"
			intervals [415]:
				xmin = 267.9419
				xmax = 267.9719
				text = ""
			intervals [416]:
				xmin = 267.9719
				xmax = 268.0319
				text = "you"
			intervals [417]:
				xmin = 268.0319
				xmax = 268.2219
				text = ""
			intervals [418]:
				xmin = 268.2219
				xmax = 268.2819
				text = "saw"
			intervals [419]:
				xmin = 268.2819
				xmax = 268.7169
				text = ""
			intervals [420]:
				xmin = 268.7169
				xmax = 268.8269
				text = "do"
			intervals [421]:
				xmin = 268.8269
				xmax = 268.8569
				text = ""
			intervals [422]:
				xmin = 268.8569
				xmax = 268.9569
				text = "you"
			intervals [423]:
				xmin = 268.9569
				xmax = 269.0069
				text = ""
			intervals [424]:
				xmin = 269.0069
				xmax = 269.0669
				text = "know"
			intervals [425]:
				xmin = 269.0669
				xmax = 277.0769
				text = ""
			intervals [426]:
				xmin = 277.0769
				xmax = 277.3569
				text = "last"
			intervals [427]:
				xmin = 277.3569
				xmax = 277.7669
				text = "complete"
			intervals [428]:
				xmin = 277.7669
				xmax = 277.7969
				text = ""
			intervals [429]:
				xmin = 277.7969
				xmax = 278.2969
				text = "movie"
			intervals [430]:
				xmin = 278.2969
				xmax = 278.7698
				text = ""
			intervals [431]:
				xmin = 278.7698
				xmax = 278.9498
				text = "and"
			intervals [432]:
				xmin = 278.9498
				xmax = 279.0198
				text = "you"
			intervals [433]:
				xmin = 279.0198
				xmax = 279.2298
				text = "mean"
			intervals [434]:
				xmin = 279.2298
				xmax = 279.2598
				text = ""
			intervals [435]:
				xmin = 279.2598
				xmax = 279.4498
				text = "that"
			intervals [436]:
				xmin = 279.4498
				xmax = 279.4798
				text = ""
			intervals [437]:
				xmin = 279.4798
				xmax = 279.8298
				text = "how"
			intervals [438]:
				xmin = 279.8298
				xmax = 287.9403
				text = ""
			intervals [439]:
				xmin = 287.9403
				xmax = 288.1403
				text = "<unk>"
			intervals [440]:
				xmin = 288.1403
				xmax = 288.8403
				text = ""
			intervals [441]:
				xmin = 288.8403
				xmax = 289.8703
				text = "<unk>"
			intervals [442]:
				xmin = 289.8703
				xmax = 291.054
				text = ""
			intervals [443]:
				xmin = 291.054
				xmax = 291.084
				text = "<unk>"
			intervals [444]:
				xmin = 291.084
				xmax = 292.3725
				text = ""
			intervals [445]:
				xmin = 292.3725
				xmax = 292.6125
				text = "<unk>"
			intervals [446]:
				xmin = 292.6125
				xmax = 293.0089
				text = ""
			intervals [447]:
				xmin = 293.0089
				xmax = 293.3389
				text = "well"
			intervals [448]:
				xmin = 293.3389
				xmax = 293.8089
				text = "um"
			intervals [449]:
				xmin = 293.8089
				xmax = 294.1735
				text = ""
			intervals [450]:
				xmin = 294.1735
				xmax = 294.3935
				text = "what"
			intervals [451]:
				xmin = 294.3935
				xmax = 294.5535
				text = "was"
			intervals [452]:
				xmin = 294.5535
				xmax = 294.6335
				text = "the"
			intervals [453]:
				xmin = 294.6335
				xmax = 294.6735
				text = ""
			intervals [454]:
				xmin = 294.6735
				xmax = 295.0135
				text = "killing"
			intervals [455]:
				xmin = 295.0135
				xmax = 295.0535
				text = ""
			intervals [456]:
				xmin = 295.0535
				xmax = 295.1735
				text = "of"
			intervals [457]:
				xmin = 295.1735
				xmax = 295.2535
				text = ""
			intervals [458]:
				xmin = 295.2535
				xmax = 295.4035
				text = "sister"
			intervals [459]:
				xmin = 295.4035
				xmax = 295.4435
				text = ""
			intervals [460]:
				xmin = 295.4435
				xmax = 295.6235
				text = "george"
			intervals [461]:
				xmin = 295.6235
				xmax = 295.6535
				text = ""
			intervals [462]:
				xmin = 295.6535
				xmax = 295.8235
				text = "about"
			intervals [463]:
				xmin = 295.8235
				xmax = 296.6627
				text = ""
			intervals [464]:
				xmin = 296.6627
				xmax = 297.1827
				text = "<unk>"
			intervals [465]:
				xmin = 297.1827
				xmax = 321.7312
				text = ""
			intervals [466]:
				xmin = 321.7312
				xmax = 322.3412
				text = "um"
			intervals [467]:
				xmin = 322.3412
				xmax = 322.6678
				text = ""
			intervals [468]:
				xmin = 322.6678
				xmax = 323.1178
				text = "well"
			intervals [469]:
				xmin = 323.1178
				xmax = 323.1478
				text = ""
			intervals [470]:
				xmin = 323.1478
				xmax = 323.2178
				text = "you"
			intervals [471]:
				xmin = 323.2178
				xmax = 323.2778
				text = "know"
			intervals [472]:
				xmin = 323.2778
				xmax = 323.4178
				text = "give"
			intervals [473]:
				xmin = 323.4178
				xmax = 323.4778
				text = "us"
			intervals [474]:
				xmin = 323.4778
				xmax = 323.6278
				text = ""
			intervals [475]:
				xmin = 323.6278
				xmax = 323.6978
				text = "the"
			intervals [476]:
				xmin = 323.6978
				xmax = 324.0378
				text = ""
			intervals [477]:
				xmin = 324.0378
				xmax = 324.2178
				text = "plot"
			intervals [478]:
				xmin = 324.2178
				xmax = 324.2678
				text = ""
			intervals [479]:
				xmin = 324.2678
				xmax = 324.4678
				text = "and"
			intervals [480]:
				xmin = 324.4678
				xmax = 324.5778
				text = ""
			intervals [481]:
				xmin = 324.5778
				xmax = 324.7378
				text = "how"
			intervals [482]:
				xmin = 324.7378
				xmax = 324.8478
				text = ""
			intervals [483]:
				xmin = 324.8478
				xmax = 324.9278
				text = "it"
			intervals [484]:
				xmin = 324.9278
				xmax = 325.1678
				text = ""
			intervals [485]:
				xmin = 325.1678
				xmax = 325.5778
				text = "developed"
			intervals [486]:
				xmin = 325.5778
				xmax = 368.0174
				text = ""
			intervals [487]:
				xmin = 368.0174
				xmax = 368.4174
				text = "mm-hm"
			intervals [488]:
				xmin = 368.4174
				xmax = 402.3712
				text = ""
			intervals [489]:
				xmin = 402.3712
				xmax = 402.5112
				text = "okay"
			intervals [490]:
				xmin = 402.5112
				xmax = 404.0221
				text = ""
			intervals [491]:
				xmin = 404.0221
				xmax = 404.5821
				text = "um"
			intervals [492]:
				xmin = 404.5821
				xmax = 405.2048
				text = ""
			intervals [493]:
				xmin = 405.2048
				xmax = 405.3148
				text = "could"
			intervals [494]:
				xmin = 405.3148
				xmax = 405.4248
				text = "you"
			intervals [495]:
				xmin = 405.4248
				xmax = 405.5948
				text = "tell"
			intervals [496]:
				xmin = 405.5948
				xmax = 405.7048
				text = "me"
			intervals [497]:
				xmin = 405.7048
				xmax = 405.9548
				text = "about"
			intervals [498]:
				xmin = 405.9548
				xmax = 406.1248
				text = ""
			intervals [499]:
				xmin = 406.1248
				xmax = 406.5148
				text = "school"
			intervals [500]:
				xmin = 406.5148
				xmax = 407.1637
				text = ""
			intervals [501]:
				xmin = 407.1637
				xmax = 407.2737
				text = "you"
			intervals [502]:
				xmin = 407.2737
				xmax = 407.4537
				text = "know"
			intervals [503]:
				xmin = 407.4537
				xmax = 407.4837
				text = ""
			intervals [504]:
				xmin = 407.4837
				xmax = 407.5737
				text = "when"
			intervals [505]:
				xmin = 407.5737
				xmax = 407.6537
				text = "you"
			intervals [506]:
				xmin = 407.6537
				xmax = 407.7337
				text = "were"
			intervals [507]:
				xmin = 407.7337
				xmax = 408.0437
				text = "young"
			intervals [508]:
				xmin = 408.0437
				xmax = 408.0937
				text = ""
			intervals [509]:
				xmin = 408.0937
				xmax = 408.1837
				text = "just"
			intervals [510]:
				xmin = 408.1837
				xmax = 408.6737
				text = "elementary"
			intervals [511]:
				xmin = 408.6737
				xmax = 408.8037
				text = ""
			intervals [512]:
				xmin = 408.8037
				xmax = 409.0437
				text = "school"
			intervals [513]:
				xmin = 409.0437
				xmax = 409.0737
				text = ""
			intervals [514]:
				xmin = 409.0737
				xmax = 409.1337
				text = "and"
			intervals [515]:
				xmin = 409.1337
				xmax = 409.3037
				text = "junior"
			intervals [516]:
				xmin = 409.3037
				xmax = 409.4137
				text = ""
			intervals [517]:
				xmin = 409.4137
				xmax = 409.4737
				text = "high"
			intervals [518]:
				xmin = 409.4737
				xmax = 409.7437
				text = ""
			intervals [519]:
				xmin = 409.7437
				xmax = 409.9037
				text = "school"
			intervals [520]:
				xmin = 409.9037
				xmax = 433.3927
				text = ""
			intervals [521]:
				xmin = 433.3927
				xmax = 434.0427
				text = "mm-hm"
			intervals [522]:
				xmin = 434.0427
				xmax = 437.2727
				text = ""
			intervals [523]:
				xmin = 437.2727
				xmax = 437.4227
				text = "let"
			intervals [524]:
				xmin = 437.4227
				xmax = 437.4527
				text = ""
			intervals [525]:
				xmin = 437.4527
				xmax = 437.4827
				text = "s"
			intervals [526]:
				xmin = 437.4827
				xmax = 437.5127
				text = ""
			intervals [527]:
				xmin = 437.5127
				xmax = 437.6827
				text = "see"
			intervals [528]:
				xmin = 437.6827
				xmax = 437.7127
				text = ""
			intervals [529]:
				xmin = 437.7127
				xmax = 437.8327
				text = "uh"
			intervals [530]:
				xmin = 437.8327
				xmax = 438.0527
				text = "what"
			intervals [531]:
				xmin = 438.0527
				xmax = 438.1427
				text = "did"
			intervals [532]:
				xmin = 438.1427
				xmax = 438.1727
				text = ""
			intervals [533]:
				xmin = 438.1727
				xmax = 438.2327
				text = "<unk>"
			intervals [534]:
				xmin = 438.2327
				xmax = 440.4644
				text = ""
			intervals [535]:
				xmin = 440.4644
				xmax = 440.9844
				text = "mm-hm"
			intervals [536]:
				xmin = 440.9844
				xmax = 447.4098
				text = ""
			intervals [537]:
				xmin = 447.4098
				xmax = 448.2198
				text = "<unk>"
			intervals [538]:
				xmin = 448.2198
				xmax = 450.229
				text = ""
			intervals [539]:
				xmin = 450.229
				xmax = 450.259
				text = "<unk>"
			intervals [540]:
				xmin = 450.259
				xmax = 450.6373
				text = ""
			intervals [541]:
				xmin = 450.6373
				xmax = 450.7973
				text = "what"
			intervals [542]:
				xmin = 450.7973
				xmax = 450.9573
				text = "did"
			intervals [543]:
				xmin = 450.9573
				xmax = 451.0973
				text = "you"
			intervals [544]:
				xmin = 451.0973
				xmax = 451.4073
				text = "study"
			intervals [545]:
				xmin = 451.4073
				xmax = 451.5673
				text = "when"
			intervals [546]:
				xmin = 451.5673
				xmax = 451.5973
				text = ""
			intervals [547]:
				xmin = 451.5973
				xmax = 451.7273
				text = "you"
			intervals [548]:
				xmin = 451.7273
				xmax = 451.8473
				text = "were"
			intervals [549]:
				xmin = 451.8473
				xmax = 451.9073
				text = "in"
			intervals [550]:
				xmin = 451.9073
				xmax = 452.0173
				text = ""
			intervals [551]:
				xmin = 452.0173
				xmax = 452.4073
				text = "school"
			intervals [552]:
				xmin = 452.4073
				xmax = 452.6123
				text = ""
			intervals [553]:
				xmin = 452.6123
				xmax = 452.7423
				text = "you"
			intervals [554]:
				xmin = 452.7423
				xmax = 452.7723
				text = ""
			intervals [555]:
				xmin = 452.7723
				xmax = 453.0223
				text = "know"
			intervals [556]:
				xmin = 453.0223
				xmax = 453.3031
				text = ""
			intervals [557]:
				xmin = 453.3031
				xmax = 453.5731
				text = "any"
			intervals [558]:
				xmin = 453.5731
				xmax = 453.6331
				text = ""
			intervals [559]:
				xmin = 453.6331
				xmax = 453.9831
				text = "um"
			intervals [560]:
				xmin = 453.9831
				xmax = 454.0531
				text = ""
			intervals [561]:
				xmin = 454.0531
				xmax = 454.3731
				text = "time"
			intervals [562]:
				xmin = 454.3731
				xmax = 454.4631
				text = ""
			intervals [563]:
				xmin = 454.4631
				xmax = 454.6631
				text = "from"
			intervals [564]:
				xmin = 454.6631
				xmax = 455.0695
				text = ""
			intervals [565]:
				xmin = 455.0695
				xmax = 455.6095
				text = "elementary"
			intervals [566]:
				xmin = 455.6095
				xmax = 455.7195
				text = ""
			intervals [567]:
				xmin = 455.7195
				xmax = 455.9895
				text = "through"
			intervals [568]:
				xmin = 455.9895
				xmax = 456.0195
				text = ""
			intervals [569]:
				xmin = 456.0195
				xmax = 456.0895
				text = "uh"
			intervals [570]:
				xmin = 456.0895
				xmax = 456.2295
				text = ""
			intervals [571]:
				xmin = 456.2295
				xmax = 456.3295
				text = "you"
			intervals [572]:
				xmin = 456.3295
				xmax = 456.4395
				text = "know"
			intervals [573]:
				xmin = 456.4395
				xmax = 456.4695
				text = ""
			intervals [574]:
				xmin = 456.4695
				xmax = 456.6695
				text = "high"
			intervals [575]:
				xmin = 456.6695
				xmax = 456.7795
				text = ""
			intervals [576]:
				xmin = 456.7795
				xmax = 456.9995
				text = "school"
			intervals [577]:
				xmin = 456.9995
				xmax = 457.3927
				text = ""
			intervals [578]:
				xmin = 457.3927
				xmax = 457.5127
				text = "you"
			intervals [579]:
				xmin = 457.5127
				xmax = 457.6227
				text = "can"
			intervals [580]:
				xmin = 457.6227
				xmax = 457.7427
				text = ""
			intervals [581]:
				xmin = 457.7427
				xmax = 457.9427
				text = "talk"
			intervals [582]:
				xmin = 457.9427
				xmax = 457.9727
				text = ""
			intervals [583]:
				xmin = 457.9727
				xmax = 458.1227
				text = "about"
			intervals [584]:
				xmin = 458.1227
				xmax = 458.1527
				text = ""
			intervals [585]:
				xmin = 458.1527
				xmax = 458.2427
				text = "any"
			intervals [586]:
				xmin = 458.2427
				xmax = 458.3027
				text = "of"
			intervals [587]:
				xmin = 458.3027
				xmax = 458.3427
				text = ""
			intervals [588]:
				xmin = 458.3427
				xmax = 458.4227
				text = "it"
			intervals [589]:
				xmin = 458.4227
				xmax = 458.4927
				text = ""
			intervals [590]:
				xmin = 458.4927
				xmax = 458.6127
				text = "that"
			intervals [591]:
				xmin = 458.6127
				xmax = 458.8127
				text = ""
			intervals [592]:
				xmin = 458.8127
				xmax = 458.8727
				text = "you"
			intervals [593]:
				xmin = 458.8727
				xmax = 459.0327
				text = ""
			intervals [594]:
				xmin = 459.0327
				xmax = 459.1927
				text = "want"
			intervals [595]:
				xmin = 459.1927
				xmax = 462.7374
				text = ""
			intervals [596]:
				xmin = 462.7374
				xmax = 463.0974
				text = "mm"
			intervals [597]:
				xmin = 463.0974
				xmax = 465.0865
				text = ""
			intervals [598]:
				xmin = 465.0865
				xmax = 465.3865
				text = "really"
			intervals [599]:
				xmin = 465.3865
				xmax = 466.9194
				text = ""
			intervals [600]:
				xmin = 466.9194
				xmax = 467.0894
				text = "what"
			intervals [601]:
				xmin = 467.0894
				xmax = 467.1994
				text = "was"
			intervals [602]:
				xmin = 467.1994
				xmax = 467.2294
				text = ""
			intervals [603]:
				xmin = 467.2294
				xmax = 467.3994
				text = "that"
			intervals [604]:
				xmin = 467.3994
				xmax = 467.4294
				text = ""
			intervals [605]:
				xmin = 467.4294
				xmax = 467.6394
				text = "like"
			intervals [606]:
				xmin = 467.6394
				xmax = 492.0378
				text = ""
			intervals [607]:
				xmin = 492.0378
				xmax = 492.1178
				text = "i"
			intervals [608]:
				xmin = 492.1178
				xmax = 492.6878
				text = ""
			intervals [609]:
				xmin = 492.6878
				xmax = 492.7478
				text = "see"
			intervals [610]:
				xmin = 492.7478
				xmax = 494.191
				text = ""
			intervals [611]:
				xmin = 494.191
				xmax = 494.491
				text = "um"
			intervals [612]:
				xmin = 494.491
				xmax = 494.621
				text = "what"
			intervals [613]:
				xmin = 494.621
				xmax = 494.661
				text = ""
			intervals [614]:
				xmin = 494.661
				xmax = 494.831
				text = "did"
			intervals [615]:
				xmin = 494.831
				xmax = 494.931
				text = "you"
			intervals [616]:
				xmin = 494.931
				xmax = 495.011
				text = ""
			intervals [617]:
				xmin = 495.011
				xmax = 495.361
				text = "kids"
			intervals [618]:
				xmin = 495.361
				xmax = 495.7097
				text = ""
			intervals [619]:
				xmin = 495.7097
				xmax = 495.8997
				text = "you"
			intervals [620]:
				xmin = 495.8997
				xmax = 496.0097
				text = "know"
			intervals [621]:
				xmin = 496.0097
				xmax = 496.0697
				text = ""
			intervals [622]:
				xmin = 496.0697
				xmax = 496.1897
				text = "do"
			intervals [623]:
				xmin = 496.1897
				xmax = 496.4997
				text = "after"
			intervals [624]:
				xmin = 496.4997
				xmax = 496.5497
				text = ""
			intervals [625]:
				xmin = 496.5497
				xmax = 496.8797
				text = "school"
			intervals [626]:
				xmin = 496.8797
				xmax = 497.8978
				text = ""
			intervals [627]:
				xmin = 497.8978
				xmax = 497.9978
				text = "say"
			intervals [628]:
				xmin = 497.9978
				xmax = 498.1978
				text = "when"
			intervals [629]:
				xmin = 498.1978
				xmax = 498.2778
				text = "you"
			intervals [630]:
				xmin = 498.2778
				xmax = 498.3678
				text = "were"
			intervals [631]:
				xmin = 498.3678
				xmax = 498.7778
				text = "younger"
			intervals [632]:
				xmin = 498.7778
				xmax = 498.8078
				text = ""
			intervals [633]:
				xmin = 498.8078
				xmax = 499.0178
				text = "not"
			intervals [634]:
				xmin = 499.0178
				xmax = 499.5037
				text = ""
			intervals [635]:
				xmin = 499.5037
				xmax = 499.7037
				text = "high"
			intervals [636]:
				xmin = 499.7037
				xmax = 499.8837
				text = ""
			intervals [637]:
				xmin = 499.8837
				xmax = 500.0637
				text = "school"
			intervals [638]:
				xmin = 500.0637
				xmax = 500.2137
				text = ""
			intervals [639]:
				xmin = 500.2137
				xmax = 500.3937
				text = "when"
			intervals [640]:
				xmin = 500.3937
				xmax = 500.4437
				text = ""
			intervals [641]:
				xmin = 500.4437
				xmax = 500.5137
				text = "you"
			intervals [642]:
				xmin = 500.5137
				xmax = 500.5737
				text = ""
			intervals [643]:
				xmin = 500.5737
				xmax = 500.6337
				text = "were"
			intervals [644]:
				xmin = 500.6337
				xmax = 500.8937
				text = ""
			intervals [645]:
				xmin = 500.8937
				xmax = 501.0437
				text = "younger"
			intervals [646]:
				xmin = 501.0437
				xmax = 505.0164
				text = ""
			intervals [647]:
				xmin = 505.0164
				xmax = 505.2364
				text = "no"
			intervals [648]:
				xmin = 505.2364
				xmax = 505.4364
				text = ""
			intervals [649]:
				xmin = 505.4364
				xmax = 505.5564
				text = "not"
			intervals [650]:
				xmin = 505.5564
				xmax = 505.6564
				text = "in"
			intervals [651]:
				xmin = 505.6564
				xmax = 505.8364
				text = "high"
			intervals [652]:
				xmin = 505.8364
				xmax = 506.1464
				text = "school"
			intervals [653]:
				xmin = 506.1464
				xmax = 506.2164
				text = ""
			intervals [654]:
				xmin = 506.2164
				xmax = 506.4464
				text = "saying"
			intervals [655]:
				xmin = 506.4464
				xmax = 506.5164
				text = ""
			intervals [656]:
				xmin = 506.5164
				xmax = 507.1064
				text = "elementary"
			intervals [657]:
				xmin = 507.1064
				xmax = 507.1464
				text = ""
			intervals [658]:
				xmin = 507.1464
				xmax = 507.3564
				text = "junior"
			intervals [659]:
				xmin = 507.3564
				xmax = 507.3964
				text = ""
			intervals [660]:
				xmin = 507.3964
				xmax = 507.4964
				text = "high"
			intervals [661]:
				xmin = 507.4964
				xmax = 507.7064
				text = ""
			intervals [662]:
				xmin = 507.7064
				xmax = 507.9164
				text = "school"
			intervals [663]:
				xmin = 507.9164
				xmax = 508.3621
				text = ""
			intervals [664]:
				xmin = 508.3621
				xmax = 508.5321
				text = "high"
			intervals [665]:
				xmin = 508.5321
				xmax = 508.5821
				text = ""
			intervals [666]:
				xmin = 508.5821
				xmax = 508.7421
				text = "school"
			intervals [667]:
				xmin = 508.7421
				xmax = 508.7721
				text = ""
			intervals [668]:
				xmin = 508.7721
				xmax = 508.8321
				text = "is"
			intervals [669]:
				xmin = 508.8321
				xmax = 508.8621
				text = ""
			intervals [670]:
				xmin = 508.8621
				xmax = 508.8921
				text = "a"
			intervals [671]:
				xmin = 508.8921
				xmax = 508.9621
				text = ""
			intervals [672]:
				xmin = 508.9621
				xmax = 509.1621
				text = "separate"
			intervals [673]:
				xmin = 509.1621
				xmax = 509.2621
				text = ""
			intervals [674]:
				xmin = 509.2621
				xmax = 510.0021
				text = "question"
			intervals [675]:
				xmin = 510.0021
				xmax = 525.1723
				text = ""
			intervals [676]:
				xmin = 525.1723
				xmax = 525.6623
				text = "coal"
			intervals [677]:
				xmin = 525.6623
				xmax = 529.9809
				text = ""
			intervals [678]:
				xmin = 529.9809
				xmax = 530.3909
				text = "hm"
			intervals [679]:
				xmin = 530.3909
				xmax = 531.5916
				text = ""
			intervals [680]:
				xmin = 531.5916
				xmax = 531.6216
				text = "i"
			intervals [681]:
				xmin = 531.6216
				xmax = 531.8716
				text = ""
			intervals [682]:
				xmin = 531.8716
				xmax = 531.9616
				text = "see"
			intervals [683]:
				xmin = 531.9616
				xmax = 532.8702
				text = ""
			intervals [684]:
				xmin = 532.8702
				xmax = 533.5302
				text = "um"
			intervals [685]:
				xmin = 533.5302
				xmax = 535.6637
				text = ""
			intervals [686]:
				xmin = 535.6637
				xmax = 535.8637
				text = "did"
			intervals [687]:
				xmin = 535.8637
				xmax = 535.9237
				text = "you"
			intervals [688]:
				xmin = 535.9237
				xmax = 536.0937
				text = "ever"
			intervals [689]:
				xmin = 536.0937
				xmax = 536.2837
				text = "have"
			intervals [690]:
				xmin = 536.2837
				xmax = 536.3537
				text = "a"
			intervals [691]:
				xmin = 536.3537
				xmax = 536.3837
				text = ""
			intervals [692]:
				xmin = 536.3837
				xmax = 536.5937
				text = "teacher"
			intervals [693]:
				xmin = 536.5937
				xmax = 536.7537
				text = "who"
			intervals [694]:
				xmin = 536.7537
				xmax = 536.7837
				text = ""
			intervals [695]:
				xmin = 536.7837
				xmax = 537.1537
				text = "hollered"
			intervals [696]:
				xmin = 537.1537
				xmax = 537.2037
				text = "a"
			intervals [697]:
				xmin = 537.2037
				xmax = 537.3737
				text = "lot"
			intervals [698]:
				xmin = 537.3737
				xmax = 539.1314
				text = ""
			intervals [699]:
				xmin = 539.1314
				xmax = 540.2714
				text = "<unk>"
			intervals [700]:
				xmin = 540.2714
				xmax = 540.3514
				text = ""
			intervals [701]:
				xmin = 540.3514
				xmax = 540.5014
				text = "what"
			intervals [702]:
				xmin = 540.5014
				xmax = 540.6614
				text = "was"
			intervals [703]:
				xmin = 540.6614
				xmax = 540.7814
				text = "she"
			intervals [704]:
				xmin = 540.7814
				xmax = 540.8114
				text = ""
			intervals [705]:
				xmin = 540.8114
				xmax = 541.0914
				text = "like"
			intervals [706]:
				xmin = 541.0914
				xmax = 552.268
				text = ""
			intervals [707]:
				xmin = 552.268
				xmax = 552.498
				text = "then"
			intervals [708]:
				xmin = 552.498
				xmax = 552.628
				text = "you"
			intervals [709]:
				xmin = 552.628
				xmax = 552.858
				text = "think"
			intervals [710]:
				xmin = 552.858
				xmax = 552.898
				text = ""
			intervals [711]:
				xmin = 552.898
				xmax = 553.148
				text = "that"
			intervals [712]:
				xmin = 553.148
				xmax = 553.328
				text = "in"
			intervals [713]:
				xmin = 553.328
				xmax = 553.368
				text = ""
			intervals [714]:
				xmin = 553.368
				xmax = 553.568
				text = "some"
			intervals [715]:
				xmin = 553.568
				xmax = 553.788
				text = "ways"
			intervals [716]:
				xmin = 553.788
				xmax = 553.818
				text = ""
			intervals [717]:
				xmin = 553.818
				xmax = 553.878
				text = "her"
			intervals [718]:
				xmin = 553.878
				xmax = 553.918
				text = ""
			intervals [719]:
				xmin = 553.918
				xmax = 554.358
				text = "hollering"
			intervals [720]:
				xmin = 554.358
				xmax = 554.428
				text = ""
			intervals [721]:
				xmin = 554.428
				xmax = 554.548
				text = "was"
			intervals [722]:
				xmin = 554.548
				xmax = 554.578
				text = ""
			intervals [723]:
				xmin = 554.578
				xmax = 555.088
				text = "justified"
			intervals [724]:
				xmin = 555.088
				xmax = 560.9382
				text = ""
			intervals [725]:
				xmin = 560.9382
				xmax = 561.2282
				text = "well"
			intervals [726]:
				xmin = 561.2282
				xmax = 561.4282
				text = "what"
			intervals [727]:
				xmin = 561.4282
				xmax = 561.4582
				text = ""
			intervals [728]:
				xmin = 561.4582
				xmax = 561.6182
				text = "type"
			intervals [729]:
				xmin = 561.6182
				xmax = 561.6582
				text = ""
			intervals [730]:
				xmin = 561.6582
				xmax = 561.7182
				text = "of"
			intervals [731]:
				xmin = 561.7182
				xmax = 561.7482
				text = ""
			intervals [732]:
				xmin = 561.7482
				xmax = 561.9382
				text = "things"
			intervals [733]:
				xmin = 561.9382
				xmax = 561.9682
				text = ""
			intervals [734]:
				xmin = 561.9682
				xmax = 562.0582
				text = "did"
			intervals [735]:
				xmin = 562.0582
				xmax = 562.1182
				text = "she"
			intervals [736]:
				xmin = 562.1182
				xmax = 562.2782
				text = ""
			intervals [737]:
				xmin = 562.2782
				xmax = 562.3982
				text = "holler"
			intervals [738]:
				xmin = 562.3982
				xmax = 562.5882
				text = ""
			intervals [739]:
				xmin = 562.5882
				xmax = 562.7082
				text = "about"
			intervals [740]:
				xmin = 562.7082
				xmax = 565.9967
				text = ""
			intervals [741]:
				xmin = 565.9967
				xmax = 566.7867
				text = "<unk>"
			intervals [742]:
				xmin = 566.7867
				xmax = 568.8421
				text = ""
			intervals [743]:
				xmin = 568.8421
				xmax = 569.0121
				text = "i"
			intervals [744]:
				xmin = 569.0121
				xmax = 569.2121
				text = ""
			intervals [745]:
				xmin = 569.2121
				xmax = 569.4721
				text = "see"
			intervals [746]:
				xmin = 569.4721
				xmax = 570.391
				text = ""
			intervals [747]:
				xmin = 570.391
				xmax = 571.021
				text = "um"
			intervals [748]:
				xmin = 571.021
				xmax = 571.5095
				text = ""
			intervals [749]:
				xmin = 571.5095
				xmax = 571.7795
				text = "well"
			intervals [750]:
				xmin = 571.7795
				xmax = 571.8795
				text = "do"
			intervals [751]:
				xmin = 571.8795
				xmax = 571.9695
				text = "you"
			intervals [752]:
				xmin = 571.9695
				xmax = 572.3295
				text = "remember"
			intervals [753]:
				xmin = 572.3295
				xmax = 572.3595
				text = ""
			intervals [754]:
				xmin = 572.3595
				xmax = 572.4495
				text = "your"
			intervals [755]:
				xmin = 572.4495
				xmax = 572.4995
				text = ""
			intervals [756]:
				xmin = 572.4995
				xmax = 572.8295
				text = "favorite"
			intervals [757]:
				xmin = 572.8295
				xmax = 572.8595
				text = ""
			intervals [758]:
				xmin = 572.8595
				xmax = 572.9795
				text = "teacher"
			intervals [759]:
				xmin = 572.9795
				xmax = 577.1924
				text = ""
			intervals [760]:
				xmin = 577.1924
				xmax = 577.4724
				text = "what"
			intervals [761]:
				xmin = 577.4724
				xmax = 577.5124
				text = ""
			intervals [762]:
				xmin = 577.5124
				xmax = 577.6024
				text = "was"
			intervals [763]:
				xmin = 577.6024
				xmax = 577.7124
				text = ""
			intervals [764]:
				xmin = 577.7124
				xmax = 577.7724
				text = "she"
			intervals [765]:
				xmin = 577.7724
				xmax = 577.8624
				text = ""
			intervals [766]:
				xmin = 577.8624
				xmax = 577.9524
				text = "like"
			intervals [767]:
				xmin = 577.9524
				xmax = 580.3399
				text = ""
			intervals [768]:
				xmin = 580.3399
				xmax = 580.6299
				text = "he"
			intervals [769]:
				xmin = 580.6299
				xmax = 580.7799
				text = ""
			intervals [770]:
				xmin = 580.7799
				xmax = 581.3499
				text = "<unk>"
			intervals [771]:
				xmin = 581.3499
				xmax = 591.1172
				text = ""
			intervals [772]:
				xmin = 591.1172
				xmax = 591.6872
				text = "<unk>"
			intervals [773]:
				xmin = 591.6872
				xmax = 592.4619
				text = ""
			intervals [774]:
				xmin = 592.4619
				xmax = 592.6719
				text = "now"
			intervals [775]:
				xmin = 592.6719
				xmax = 592.7319
				text = "i"
			intervals [776]:
				xmin = 592.7319
				xmax = 592.8219
				text = "can"
			intervals [777]:
				xmin = 592.8219
				xmax = 592.9519
				text = ""
			intervals [778]:
				xmin = 592.9519
				xmax = 593.0619
				text = "see"
			intervals [779]:
				xmin = 593.0619
				xmax = 593.0919
				text = ""
			intervals [780]:
				xmin = 593.0919
				xmax = 593.2319
				text = "why"
			intervals [781]:
				xmin = 593.2319
				xmax = 600.4338
				text = ""
			intervals [782]:
				xmin = 600.4338
				xmax = 600.7038
				text = "oh"
			intervals [783]:
				xmin = 600.7038
				xmax = 600.7338
				text = ""
			intervals [784]:
				xmin = 600.7338
				xmax = 600.7738
				text = "i"
			intervals [785]:
				xmin = 600.7738
				xmax = 601.0238
				text = ""
			intervals [786]:
				xmin = 601.0238
				xmax = 601.2838
				text = "see"
			intervals [787]:
				xmin = 601.2838
				xmax = 603.2773
				text = ""
			intervals [788]:
				xmin = 603.2773
				xmax = 604.5273
				text = "<unk>"
			intervals [789]:
				xmin = 604.5273
				xmax = 604.6432
				text = ""
			intervals [790]:
				xmin = 604.6432
				xmax = 604.8332
				text = "as"
			intervals [791]:
				xmin = 604.8332
				xmax = 604.8632
				text = ""
			intervals [792]:
				xmin = 604.8632
				xmax = 604.9232
				text = "a"
			intervals [793]:
				xmin = 604.9232
				xmax = 604.9632
				text = ""
			intervals [794]:
				xmin = 604.9632
				xmax = 605.4532
				text = "classroom"
			intervals [795]:
				xmin = 605.4532
				xmax = 605.5032
				text = ""
			intervals [796]:
				xmin = 605.5032
				xmax = 605.7532
				text = "teacher"
			intervals [797]:
				xmin = 605.7532
				xmax = 605.7832
				text = ""
			intervals [798]:
				xmin = 605.7832
				xmax = 605.8732
				text = "what"
			intervals [799]:
				xmin = 605.8732
				xmax = 605.9032
				text = ""
			intervals [800]:
				xmin = 605.9032
				xmax = 606.0032
				text = "was"
			intervals [801]:
				xmin = 606.0032
				xmax = 606.0732
				text = ""
			intervals [802]:
				xmin = 606.0732
				xmax = 606.1432
				text = "he"
			intervals [803]:
				xmin = 606.1432
				xmax = 606.2032
				text = ""
			intervals [804]:
				xmin = 606.2032
				xmax = 606.3732
				text = "like"
			intervals [805]:
				xmin = 606.3732
				xmax = 608.8161
				text = ""
			intervals [806]:
				xmin = 608.8161
				xmax = 608.9661
				text = "what"
			intervals [807]:
				xmin = 608.9661
				xmax = 609.0161
				text = ""
			intervals [808]:
				xmin = 609.0161
				xmax = 609.1261
				text = "does"
			intervals [809]:
				xmin = 609.1261
				xmax = 609.4461
				text = "that"
			intervals [810]:
				xmin = 609.4461
				xmax = 609.8461
				text = ""
			intervals [811]:
				xmin = 609.8461
				xmax = 609.9361
				text = "mean"
			intervals [812]:
				xmin = 609.9361
				xmax = 611.7734
				text = ""
			intervals [813]:
				xmin = 611.7734
				xmax = 611.9634
				text = "mm"
			intervals [814]:
				xmin = 611.9634
				xmax = 613.6524
				text = ""
			intervals [815]:
				xmin = 613.6524
				xmax = 614.1624
				text = "um"
			intervals [816]:
				xmin = 614.1624
				xmax = 614.3224
				text = "did"
			intervals [817]:
				xmin = 614.3224
				xmax = 614.4024
				text = "you"
			intervals [818]:
				xmin = 614.4024
				xmax = 614.5324
				text = "ever"
			intervals [819]:
				xmin = 614.5324
				xmax = 614.6924
				text = "have"
			intervals [820]:
				xmin = 614.6924
				xmax = 614.7524
				text = "a"
			intervals [821]:
				xmin = 614.7524
				xmax = 614.8024
				text = ""
			intervals [822]:
				xmin = 614.8024
				xmax = 615.0224
				text = "teacher"
			intervals [823]:
				xmin = 615.0224
				xmax = 615.1124
				text = "that"
			intervals [824]:
				xmin = 615.1124
				xmax = 615.1424
				text = ""
			intervals [825]:
				xmin = 615.1424
				xmax = 615.2224
				text = "you"
			intervals [826]:
				xmin = 615.2224
				xmax = 615.2624
				text = ""
			intervals [827]:
				xmin = 615.2624
				xmax = 615.4824
				text = "really"
			intervals [828]:
				xmin = 615.4824
				xmax = 615.5124
				text = ""
			intervals [829]:
				xmin = 615.5124
				xmax = 615.6924
				text = "couldn't"
			intervals [830]:
				xmin = 615.6924
				xmax = 615.8124
				text = ""
			intervals [831]:
				xmin = 615.8124
				xmax = 616.0024
				text = "stand"
			intervals [832]:
				xmin = 616.0024
				xmax = 616.1824
				text = "that"
			intervals [833]:
				xmin = 616.1824
				xmax = 616.2424
				text = ""
			intervals [834]:
				xmin = 616.2424
				xmax = 616.5124
				text = "didn't"
			intervals [835]:
				xmin = 616.5124
				xmax = 616.5424
				text = ""
			intervals [836]:
				xmin = 616.5424
				xmax = 616.6624
				text = "really"
			intervals [837]:
				xmin = 616.6624
				xmax = 616.6924
				text = ""
			intervals [838]:
				xmin = 616.6924
				xmax = 616.8224
				text = "like"
			intervals [839]:
				xmin = 616.8224
				xmax = 616.9124
				text = ""
			intervals [840]:
				xmin = 616.9124
				xmax = 616.9924
				text = "you"
			intervals [841]:
				xmin = 616.9924
				xmax = 617.0524
				text = ""
			intervals [842]:
				xmin = 617.0524
				xmax = 617.1124
				text = "at"
			intervals [843]:
				xmin = 617.1124
				xmax = 617.1724
				text = ""
			intervals [844]:
				xmin = 617.1724
				xmax = 617.3124
				text = "all"
			intervals [845]:
				xmin = 617.3124
				xmax = 618.807
				text = ""
			intervals [846]:
				xmin = 618.807
				xmax = 618.927
				text = "yeah"
			intervals [847]:
				xmin = 618.927
				xmax = 619.9436
				text = ""
			intervals [848]:
				xmin = 619.9436
				xmax = 620.1736
				text = "did"
			intervals [849]:
				xmin = 620.1736
				xmax = 620.4036
				text = "um"
			intervals [850]:
				xmin = 620.4036
				xmax = 620.4836
				text = ""
			intervals [851]:
				xmin = 620.4836
				xmax = 620.5436
				text = "the"
			intervals [852]:
				xmin = 620.5436
				xmax = 620.6036
				text = ""
			intervals [853]:
				xmin = 620.6036
				xmax = 620.7936
				text = "kids"
			intervals [854]:
				xmin = 620.7936
				xmax = 620.8236
				text = ""
			intervals [855]:
				xmin = 620.8236
				xmax = 620.8936
				text = "in"
			intervals [856]:
				xmin = 620.8936
				xmax = 620.9536
				text = "the"
			intervals [857]:
				xmin = 620.9536
				xmax = 621.0036
				text = ""
			intervals [858]:
				xmin = 621.0036
				xmax = 621.2136
				text = "class"
			intervals [859]:
				xmin = 621.2136
				xmax = 621.2436
				text = ""
			intervals [860]:
				xmin = 621.2436
				xmax = 621.4536
				text = "ever"
			intervals [861]:
				xmin = 621.4536
				xmax = 621.4836
				text = ""
			intervals [862]:
				xmin = 621.4836
				xmax = 621.6536
				text = "play"
			intervals [863]:
				xmin = 621.6536
				xmax = 621.6936
				text = ""
			intervals [864]:
				xmin = 621.6936
				xmax = 621.7236
				text = "a"
			intervals [865]:
				xmin = 621.7236
				xmax = 621.7536
				text = ""
			intervals [866]:
				xmin = 621.7536
				xmax = 621.8736
				text = "trick"
			intervals [867]:
				xmin = 621.8736
				xmax = 621.9336
				text = ""
			intervals [868]:
				xmin = 621.9336
				xmax = 622.0036
				text = "on"
			intervals [869]:
				xmin = 622.0036
				xmax = 622.1936
				text = ""
			intervals [870]:
				xmin = 622.1936
				xmax = 622.2936
				text = "the"
			intervals [871]:
				xmin = 622.2936
				xmax = 622.5636
				text = ""
			intervals [872]:
				xmin = 622.5636
				xmax = 622.7136
				text = "teacher"
			intervals [873]:
				xmin = 622.7136
				xmax = 630.6929
				text = ""
			intervals [874]:
				xmin = 630.6929
				xmax = 631.0629
				text = "never"
			intervals [875]:
				xmin = 631.0629
				xmax = 631.2429
				text = ""
			intervals [876]:
				xmin = 631.2429
				xmax = 632.3929
				text = "<unk>"
			intervals [877]:
				xmin = 632.3929
				xmax = 632.5178
				text = ""
			intervals [878]:
				xmin = 632.5178
				xmax = 632.7678
				text = "thumb"
			intervals [879]:
				xmin = 632.7678
				xmax = 633.1278
				text = "tacks"
			intervals [880]:
				xmin = 633.1278
				xmax = 633.2278
				text = "on"
			intervals [881]:
				xmin = 633.2278
				xmax = 633.3178
				text = "the"
			intervals [882]:
				xmin = 633.3178
				xmax = 633.7078
				text = "chair"
			intervals [883]:
				xmin = 633.7078
				xmax = 633.8078
				text = ""
			intervals [884]:
				xmin = 633.8078
				xmax = 633.9778
				text = "spit"
			intervals [885]:
				xmin = 633.9778
				xmax = 634.0878
				text = ""
			intervals [886]:
				xmin = 634.0878
				xmax = 634.5478
				text = "balls"
			intervals [887]:
				xmin = 634.5478
				xmax = 643.0251
				text = ""
			intervals [888]:
				xmin = 643.0251
				xmax = 643.3351
				text = "uh"
			intervals [889]:
				xmin = 643.3351
				xmax = 643.5351
				text = "was"
			intervals [890]:
				xmin = 643.5351
				xmax = 643.6651
				text = "there"
			intervals [891]:
				xmin = 643.6651
				xmax = 643.7051
				text = "a"
			intervals [892]:
				xmin = 643.7051
				xmax = 643.9151
				text = "bunch"
			intervals [893]:
				xmin = 643.9151
				xmax = 644.0351
				text = "of"
			intervals [894]:
				xmin = 644.0351
				xmax = 644.2951
				text = "kids"
			intervals [895]:
				xmin = 644.2951
				xmax = 644.4451
				text = "that"
			intervals [896]:
				xmin = 644.4451
				xmax = 644.5351
				text = "you"
			intervals [897]:
				xmin = 644.5351
				xmax = 644.7651
				text = "hung"
			intervals [898]:
				xmin = 644.7651
				xmax = 645.0151
				text = "around"
			intervals [899]:
				xmin = 645.0151
				xmax = 645.1551
				text = "with"
			intervals [900]:
				xmin = 645.1551
				xmax = 645.1951
				text = ""
			intervals [901]:
				xmin = 645.1951
				xmax = 645.2951
				text = "when"
			intervals [902]:
				xmin = 645.2951
				xmax = 645.3351
				text = ""
			intervals [903]:
				xmin = 645.3351
				xmax = 645.3951
				text = "you"
			intervals [904]:
				xmin = 645.3951
				xmax = 645.4251
				text = ""
			intervals [905]:
				xmin = 645.4251
				xmax = 645.4851
				text = "were"
			intervals [906]:
				xmin = 645.4851
				xmax = 645.5151
				text = ""
			intervals [907]:
				xmin = 645.5151
				xmax = 645.7351
				text = "younger"
			intervals [908]:
				xmin = 645.7351
				xmax = 647.5014
				text = ""
			intervals [909]:
				xmin = 647.5014
				xmax = 647.7214
				text = "uh"
			intervals [910]:
				xmin = 647.7214
				xmax = 647.7514
				text = ""
			intervals [911]:
				xmin = 647.7514
				xmax = 647.9214
				text = "what"
			intervals [912]:
				xmin = 647.9214
				xmax = 648.1614
				text = "type"
			intervals [913]:
				xmin = 648.1614
				xmax = 648.2214
				text = "of"
			intervals [914]:
				xmin = 648.2214
				xmax = 648.3914
				text = "things"
			intervals [915]:
				xmin = 648.3914
				xmax = 648.4914
				text = ""
			intervals [916]:
				xmin = 648.4914
				xmax = 648.5814
				text = "did"
			intervals [917]:
				xmin = 648.5814
				xmax = 648.6514
				text = ""
			intervals [918]:
				xmin = 648.6514
				xmax = 648.7114
				text = "you"
			intervals [919]:
				xmin = 648.7114
				xmax = 648.7714
				text = ""
			intervals [920]:
				xmin = 648.7714
				xmax = 648.8314
				text = "do"
			intervals [921]:
				xmin = 648.8314
				xmax = 649.2165
				text = ""
			intervals [922]:
				xmin = 649.2165
				xmax = 649.3965
				text = "or"
			intervals [923]:
				xmin = 649.3965
				xmax = 649.4265
				text = ""
			intervals [924]:
				xmin = 649.4265
				xmax = 649.6365
				text = "what"
			intervals [925]:
				xmin = 649.6365
				xmax = 649.6665
				text = ""
			intervals [926]:
				xmin = 649.6665
				xmax = 650.0265
				text = "where"
			intervals [927]:
				xmin = 650.0265
				xmax = 650.0865
				text = ""
			intervals [928]:
				xmin = 650.0865
				xmax = 650.4265
				text = "first"
			intervals [929]:
				xmin = 650.4265
				xmax = 650.4865
				text = "of"
			intervals [930]:
				xmin = 650.4865
				xmax = 650.6865
				text = "all"
			intervals [931]:
				xmin = 650.6865
				xmax = 650.9165
				text = "where"
			intervals [932]:
				xmin = 650.9165
				xmax = 651.1465
				text = "um"
			intervals [933]:
				xmin = 651.1465
				xmax = 651.6453
				text = ""
			intervals [934]:
				xmin = 651.6453
				xmax = 651.7753
				text = "you"
			intervals [935]:
				xmin = 651.7753
				xmax = 651.9353
				text = "know"
			intervals [936]:
				xmin = 651.9353
				xmax = 652.1253
				text = "where"
			intervals [937]:
				xmin = 652.1253
				xmax = 652.3053
				text = "was"
			intervals [938]:
				xmin = 652.3053
				xmax = 652.3453
				text = ""
			intervals [939]:
				xmin = 652.3453
				xmax = 652.4553
				text = "this"
			intervals [940]:
				xmin = 652.4553
				xmax = 652.5953
				text = ""
			intervals [941]:
				xmin = 652.5953
				xmax = 652.8053
				text = "group"
			intervals [942]:
				xmin = 652.8053
				xmax = 652.8553
				text = ""
			intervals [943]:
				xmin = 652.8553
				xmax = 652.9453
				text = "was"
			intervals [944]:
				xmin = 652.9453
				xmax = 652.9853
				text = ""
			intervals [945]:
				xmin = 652.9853
				xmax = 653.0653
				text = "it"
			intervals [946]:
				xmin = 653.0653
				xmax = 653.0953
				text = ""
			intervals [947]:
				xmin = 653.0953
				xmax = 653.2153
				text = "in"
			intervals [948]:
				xmin = 653.2153
				xmax = 653.3153
				text = "your"
			intervals [949]:
				xmin = 653.3153
				xmax = 653.8253
				text = "neighborhood"
			intervals [950]:
				xmin = 653.8253
				xmax = 654.0653
				text = "or"
			intervals [951]:
				xmin = 654.0653
				xmax = 663.6833
				text = ""
			intervals [952]:
				xmin = 663.6833
				xmax = 663.7233
				text = "i"
			intervals [953]:
				xmin = 663.7233
				xmax = 664.1633
				text = ""
			intervals [954]:
				xmin = 664.1633
				xmax = 664.2233
				text = "see"
			intervals [955]:
				xmin = 664.2233
				xmax = 664.5037
				text = ""
			intervals [956]:
				xmin = 664.5037
				xmax = 664.6937
				text = "what"
			intervals [957]:
				xmin = 664.6937
				xmax = 664.8937
				text = "type"
			intervals [958]:
				xmin = 664.8937
				xmax = 664.9537
				text = "of"
			intervals [959]:
				xmin = 664.9537
				xmax = 665.0437
				text = ""
			intervals [960]:
				xmin = 665.0437
				xmax = 665.2737
				text = "things"
			intervals [961]:
				xmin = 665.2737
				xmax = 665.3437
				text = ""
			intervals [962]:
				xmin = 665.3437
				xmax = 665.4437
				text = "did"
			intervals [963]:
				xmin = 665.4437
				xmax = 665.4837
				text = ""
			intervals [964]:
				xmin = 665.4837
				xmax = 665.5537
				text = "you"
			intervals [965]:
				xmin = 665.5537
				xmax = 665.5937
				text = ""
			intervals [966]:
				xmin = 665.5937
				xmax = 665.8337
				text = "do"
			intervals [967]:
				xmin = 665.8337
				xmax = 671.6793
				text = ""
			intervals [968]:
				xmin = 671.6793
				xmax = 671.9893
				text = "<unk>"
			intervals [969]:
				xmin = 671.9893
				xmax = 672.2693
				text = "any"
			intervals [970]:
				xmin = 672.2693
				xmax = 672.2993
				text = ""
			intervals [971]:
				xmin = 672.2993
				xmax = 672.6093
				text = "time"
			intervals [972]:
				xmin = 672.6093
				xmax = 672.6393
				text = ""
			intervals [973]:
				xmin = 672.6393
				xmax = 672.7093
				text = "the"
			intervals [974]:
				xmin = 672.7093
				xmax = 672.8193
				text = ""
			intervals [975]:
				xmin = 672.8193
				xmax = 673.0093
				text = "group"
			intervals [976]:
				xmin = 673.0093
				xmax = 673.0393
				text = ""
			intervals [977]:
				xmin = 673.0393
				xmax = 673.1493
				text = "that"
			intervals [978]:
				xmin = 673.1493
				xmax = 673.3093
				text = "you"
			intervals [979]:
				xmin = 673.3093
				xmax = 673.7093
				text = "remember"
			intervals [980]:
				xmin = 673.7093
				xmax = 673.7393
				text = ""
			intervals [981]:
				xmin = 673.7393
				xmax = 673.9093
				text = "most"
			intervals [982]:
				xmin = 673.9093
				xmax = 707.9954
				text = ""
			intervals [983]:
				xmin = 707.9954
				xmax = 708.2654
				text = "in"
			intervals [984]:
				xmin = 708.2654
				xmax = 708.4654
				text = "this"
			intervals [985]:
				xmin = 708.4654
				xmax = 708.5354
				text = ""
			intervals [986]:
				xmin = 708.5354
				xmax = 708.9454
				text = "group"
			intervals [987]:
				xmin = 708.9454
				xmax = 709.3354
				text = "um"
			intervals [988]:
				xmin = 709.3354
				xmax = 709.9384
				text = ""
			intervals [989]:
				xmin = 709.9384
				xmax = 710.0684
				text = "if"
			intervals [990]:
				xmin = 710.0684
				xmax = 710.1084
				text = ""
			intervals [991]:
				xmin = 710.1084
				xmax = 710.6384
				text = "someone"
			intervals [992]:
				xmin = 710.6384
				xmax = 711.1084
				text = "new"
			intervals [993]:
				xmin = 711.1084
				xmax = 711.2691
				text = ""
			intervals [994]:
				xmin = 711.2691
				xmax = 711.6091
				text = "moved"
			intervals [995]:
				xmin = 711.6091
				xmax = 711.8391
				text = "into"
			intervals [996]:
				xmin = 711.8391
				xmax = 711.9891
				text = "your"
			intervals [997]:
				xmin = 711.9891
				xmax = 712.5791
				text = "neighborhood"
			intervals [998]:
				xmin = 712.5791
				xmax = 713.0839
				text = ""
			intervals [999]:
				xmin = 713.0839
				xmax = 713.3339
				text = "um"
			intervals [1000]:
				xmin = 713.3339
				xmax = 713.4839
				text = "what"
			intervals [1001]:
				xmin = 713.4839
				xmax = 713.6139
				text = "would"
			intervals [1002]:
				xmin = 713.6139
				xmax = 713.7639
				text = "they"
			intervals [1003]:
				xmin = 713.7639
				xmax = 713.8939
				text = "have"
			intervals [1004]:
				xmin = 713.8939
				xmax = 713.9739
				text = ""
			intervals [1005]:
				xmin = 713.9739
				xmax = 714.0339
				text = "to"
			intervals [1006]:
				xmin = 714.0339
				xmax = 714.0839
				text = ""
			intervals [1007]:
				xmin = 714.0839
				xmax = 714.3239
				text = "do"
			intervals [1008]:
				xmin = 714.3239
				xmax = 714.3539
				text = ""
			intervals [1009]:
				xmin = 714.3539
				xmax = 714.4239
				text = "to"
			intervals [1010]:
				xmin = 714.4239
				xmax = 714.5939
				text = "become"
			intervals [1011]:
				xmin = 714.5939
				xmax = 714.6239
				text = ""
			intervals [1012]:
				xmin = 714.6239
				xmax = 714.6539
				text = "a"
			intervals [1013]:
				xmin = 714.6539
				xmax = 714.6839
				text = ""
			intervals [1014]:
				xmin = 714.6839
				xmax = 715.0039
				text = "member"
			intervals [1015]:
				xmin = 715.0039
				xmax = 715.0939
				text = ""
			intervals [1016]:
				xmin = 715.0939
				xmax = 715.1539
				text = "of"
			intervals [1017]:
				xmin = 715.1539
				xmax = 715.2539
				text = ""
			intervals [1018]:
				xmin = 715.2539
				xmax = 715.3639
				text = "your"
			intervals [1019]:
				xmin = 715.3639
				xmax = 715.4539
				text = ""
			intervals [1020]:
				xmin = 715.4539
				xmax = 715.6439
				text = "group"
			intervals [1021]:
				xmin = 715.6439
				xmax = 722.7648
				text = ""
			intervals [1022]:
				xmin = 722.7648
				xmax = 723.2848
				text = "well"
			intervals [1023]:
				xmin = 723.2848
				xmax = 723.5948
				text = "um"
			intervals [1024]:
				xmin = 723.5948
				xmax = 724.7817
				text = ""
			intervals [1025]:
				xmin = 724.7817
				xmax = 724.9917
				text = "in"
			intervals [1026]:
				xmin = 724.9917
				xmax = 725.1117
				text = "this"
			intervals [1027]:
				xmin = 725.1117
				xmax = 725.1517
				text = ""
			intervals [1028]:
				xmin = 725.1517
				xmax = 725.5117
				text = "well"
			intervals [1029]:
				xmin = 725.5117
				xmax = 725.7117
				text = "was"
			intervals [1030]:
				xmin = 725.7117
				xmax = 725.8617
				text = "it"
			intervals [1031]:
				xmin = 725.8617
				xmax = 726.4665
				text = ""
			intervals [1032]:
				xmin = 726.4665
				xmax = 726.7265
				text = "just"
			intervals [1033]:
				xmin = 726.7265
				xmax = 726.8965
				text = "an"
			intervals [1034]:
				xmin = 726.8965
				xmax = 727.4165
				text = "informal"
			intervals [1035]:
				xmin = 727.4165
				xmax = 727.4465
				text = ""
			intervals [1036]:
				xmin = 727.4465
				xmax = 727.7065
				text = "group"
			intervals [1037]:
				xmin = 727.7065
				xmax = 727.8565
				text = "i"
			intervals [1038]:
				xmin = 727.8565
				xmax = 728.0665
				text = ""
			intervals [1039]:
				xmin = 728.0665
				xmax = 728.4265
				text = "understand"
			intervals [1040]:
				xmin = 728.4265
				xmax = 728.5165
				text = "that"
			intervals [1041]:
				xmin = 728.5165
				xmax = 728.7165
				text = "but"
			intervals [1042]:
				xmin = 728.7165
				xmax = 729.508
				text = ""
			intervals [1043]:
				xmin = 729.508
				xmax = 729.598
				text = "say"
			intervals [1044]:
				xmin = 729.598
				xmax = 729.728
				text = "if"
			intervals [1045]:
				xmin = 729.728
				xmax = 730.148
				text = "someone"
			intervals [1046]:
				xmin = 730.148
				xmax = 730.688
				text = "completely"
			intervals [1047]:
				xmin = 730.688
				xmax = 731.148
				text = "new"
			intervals [1048]:
				xmin = 731.148
				xmax = 731.7831
				text = ""
			intervals [1049]:
				xmin = 731.7831
				xmax = 731.9931
				text = "came"
			intervals [1050]:
				xmin = 731.9931
				xmax = 732.0231
				text = ""
			intervals [1051]:
				xmin = 732.0231
				xmax = 732.3531
				text = "in"
			intervals [1052]:
				xmin = 732.3531
				xmax = 732.5696
				text = ""
			intervals [1053]:
				xmin = 732.5696
				xmax = 732.7296
				text = "and"
			intervals [1054]:
				xmin = 732.7296
				xmax = 732.8796
				text = "they"
			intervals [1055]:
				xmin = 732.8796
				xmax = 732.9196
				text = ""
			intervals [1056]:
				xmin = 732.9196
				xmax = 733.1696
				text = "wanted"
			intervals [1057]:
				xmin = 733.1696
				xmax = 733.2996
				text = ""
			intervals [1058]:
				xmin = 733.2996
				xmax = 733.6196
				text = "to"
			intervals [1059]:
				xmin = 733.6196
				xmax = 733.6696
				text = ""
			intervals [1060]:
				xmin = 733.6696
				xmax = 733.7996
				text = "you"
			intervals [1061]:
				xmin = 733.7996
				xmax = 733.9196
				text = "know"
			intervals [1062]:
				xmin = 733.9196
				xmax = 734.1996
				text = "hang"
			intervals [1063]:
				xmin = 734.1996
				xmax = 734.4396
				text = "around"
			intervals [1064]:
				xmin = 734.4396
				xmax = 734.5296
				text = "with"
			intervals [1065]:
				xmin = 734.5296
				xmax = 734.6196
				text = "the"
			intervals [1066]:
				xmin = 734.6196
				xmax = 734.6496
				text = ""
			intervals [1067]:
				xmin = 734.6496
				xmax = 734.8996
				text = "rest"
			intervals [1068]:
				xmin = 734.8996
				xmax = 734.9296
				text = ""
			intervals [1069]:
				xmin = 734.9296
				xmax = 735.0096
				text = "of"
			intervals [1070]:
				xmin = 735.0096
				xmax = 735.0496
				text = ""
			intervals [1071]:
				xmin = 735.0496
				xmax = 735.1696
				text = "you"
			intervals [1072]:
				xmin = 735.1696
				xmax = 735.3896
				text = ""
			intervals [1073]:
				xmin = 735.3896
				xmax = 735.5296
				text = "what"
			intervals [1074]:
				xmin = 735.5296
				xmax = 735.6196
				text = "would"
			intervals [1075]:
				xmin = 735.6196
				xmax = 735.6496
				text = ""
			intervals [1076]:
				xmin = 735.6496
				xmax = 735.7396
				text = "this"
			intervals [1077]:
				xmin = 735.7396
				xmax = 735.8196
				text = ""
			intervals [1078]:
				xmin = 735.8196
				xmax = 736.0596
				text = "person"
			intervals [1079]:
				xmin = 736.0596
				xmax = 736.0896
				text = ""
			intervals [1080]:
				xmin = 736.0896
				xmax = 736.1996
				text = "have"
			intervals [1081]:
				xmin = 736.1996
				xmax = 736.2796
				text = ""
			intervals [1082]:
				xmin = 736.2796
				xmax = 736.3396
				text = "to"
			intervals [1083]:
				xmin = 736.3396
				xmax = 736.3996
				text = ""
			intervals [1084]:
				xmin = 736.3996
				xmax = 736.4996
				text = "be"
			intervals [1085]:
				xmin = 736.4996
				xmax = 736.5796
				text = ""
			intervals [1086]:
				xmin = 736.5796
				xmax = 736.7596
				text = "like"
			intervals [1087]:
				xmin = 736.7596
				xmax = 749.8942
				text = ""
			intervals [1088]:
				xmin = 749.8942
				xmax = 750.2742
				text = "um"
			intervals [1089]:
				xmin = 750.2742
				xmax = 750.3542
				text = "do"
			intervals [1090]:
				xmin = 750.3542
				xmax = 750.4142
				text = "you"
			intervals [1091]:
				xmin = 750.4142
				xmax = 750.5742
				text = "have"
			intervals [1092]:
				xmin = 750.5742
				xmax = 750.6342
				text = "a"
			intervals [1093]:
				xmin = 750.6342
				xmax = 750.6642
				text = ""
			intervals [1094]:
				xmin = 750.6642
				xmax = 750.8442
				text = "group"
			intervals [1095]:
				xmin = 750.8442
				xmax = 750.8742
				text = ""
			intervals [1096]:
				xmin = 750.8742
				xmax = 750.9642
				text = "that"
			intervals [1097]:
				xmin = 750.9642
				xmax = 751.0542
				text = "you"
			intervals [1098]:
				xmin = 751.0542
				xmax = 751.2342
				text = "hang"
			intervals [1099]:
				xmin = 751.2342
				xmax = 751.5042
				text = "around"
			intervals [1100]:
				xmin = 751.5042
				xmax = 751.5942
				text = "with"
			intervals [1101]:
				xmin = 751.5942
				xmax = 751.6242
				text = ""
			intervals [1102]:
				xmin = 751.6242
				xmax = 751.8242
				text = "now"
			intervals [1103]:
				xmin = 751.8242
				xmax = 756.9917
				text = ""
			intervals [1104]:
				xmin = 756.9917
				xmax = 757.1617
				text = "what"
			intervals [1105]:
				xmin = 757.1617
				xmax = 757.2217
				text = "is"
			intervals [1106]:
				xmin = 757.2217
				xmax = 757.4017
				text = ""
			intervals [1107]:
				xmin = 757.4017
				xmax = 757.6517
				text = "um"
			intervals [1108]:
				xmin = 757.6517
				xmax = 757.8117
				text = ""
			intervals [1109]:
				xmin = 757.8117
				xmax = 757.9417
				text = "your"
			intervals [1110]:
				xmin = 757.9417
				xmax = 757.9817
				text = ""
			intervals [1111]:
				xmin = 757.9817
				xmax = 758.1417
				text = "group"
			intervals [1112]:
				xmin = 758.1417
				xmax = 758.1917
				text = ""
			intervals [1113]:
				xmin = 758.1917
				xmax = 758.3517
				text = "like"
			intervals [1114]:
				xmin = 758.3517
				xmax = 758.5017
				text = ""
			intervals [1115]:
				xmin = 758.5017
				xmax = 758.5717
				text = "now"
			intervals [1116]:
				xmin = 758.5717
				xmax = 765.8081
				text = ""
			intervals [1117]:
				xmin = 765.8081
				xmax = 765.9481
				text = "do"
			intervals [1118]:
				xmin = 765.9481
				xmax = 766.1481
				text = "you"
			intervals [1119]:
				xmin = 766.1481
				xmax = 766.5481
				text = "um"
			intervals [1120]:
				xmin = 766.5481
				xmax = 767.1947
				text = ""
			intervals [1121]:
				xmin = 767.1947
				xmax = 767.4147
				text = "do"
			intervals [1122]:
				xmin = 767.4147
				xmax = 767.5947
				text = "any"
			intervals [1123]:
				xmin = 767.5947
				xmax = 767.8451
				text = ""
			intervals [1124]:
				xmin = 767.8451
				xmax = 768.2251
				text = "different"
			intervals [1125]:
				xmin = 768.2251
				xmax = 768.3851
				text = "things"
			intervals [1126]:
				xmin = 768.3851
				xmax = 768.4451
				text = ""
			intervals [1127]:
				xmin = 768.4451
				xmax = 768.5651
				text = "now"
			intervals [1128]:
				xmin = 768.5651
				xmax = 768.6251
				text = "i"
			intervals [1129]:
				xmin = 768.6251
				xmax = 768.6551
				text = ""
			intervals [1130]:
				xmin = 768.6551
				xmax = 768.7751
				text = "mean"
			intervals [1131]:
				xmin = 768.7751
				xmax = 768.8051
				text = ""
			intervals [1132]:
				xmin = 768.8051
				xmax = 768.8651
				text = "do"
			intervals [1133]:
				xmin = 768.8651
				xmax = 768.9651
				text = "you"
			intervals [1134]:
				xmin = 768.9651
				xmax = 769.0251
				text = ""
			intervals [1135]:
				xmin = 769.0251
				xmax = 769.3451
				text = "party"
			intervals [1136]:
				xmin = 769.3451
				xmax = 769.3851
				text = ""
			intervals [1137]:
				xmin = 769.3851
				xmax = 769.7151
				text = "together"
			intervals [1138]:
				xmin = 769.7151
				xmax = 769.7451
				text = ""
			intervals [1139]:
				xmin = 769.7451
				xmax = 770.0451
				text = "or"
			intervals [1140]:
				xmin = 770.0451
				xmax = 774.1163
				text = ""
			intervals [1141]:
				xmin = 774.1163
				xmax = 774.1963
				text = "you"
			intervals [1142]:
				xmin = 774.1963
				xmax = 774.5363
				text = "usually"
			intervals [1143]:
				xmin = 774.5363
				xmax = 774.5963
				text = ""
			intervals [1144]:
				xmin = 774.5963
				xmax = 774.7463
				text = "take"
			intervals [1145]:
				xmin = 774.7463
				xmax = 774.8163
				text = ""
			intervals [1146]:
				xmin = 774.8163
				xmax = 774.9763
				text = "in"
			intervals [1147]:
				xmin = 774.9763
				xmax = 775.0063
				text = ""
			intervals [1148]:
				xmin = 775.0063
				xmax = 775.2563
				text = "um"
			intervals [1149]:
				xmin = 775.2563
				xmax = 775.4063
				text = ""
			intervals [1150]:
				xmin = 775.4063
				xmax = 775.4863
				text = "the"
			intervals [1151]:
				xmin = 775.4863
				xmax = 775.6063
				text = ""
			intervals [1152]:
				xmin = 775.6063
				xmax = 776.4163
				text = "cultural"
			intervals [1153]:
				xmin = 776.4163
				xmax = 777.3463
				text = ""
			intervals [1154]:
				xmin = 777.3463
				xmax = 777.3763
				text = "<unk>"
			intervals [1155]:
				xmin = 777.3763
				xmax = 778.3191
				text = ""
			intervals [1156]:
				xmin = 778.3191
				xmax = 778.8191
				text = "another"
			intervals [1157]:
				xmin = 778.8191
				xmax = 778.8491
				text = ""
			intervals [1158]:
				xmin = 778.8491
				xmax = 779.1291
				text = "group"
			intervals [1159]:
				xmin = 779.1291
				xmax = 779.3191
				text = ""
			intervals [1160]:
				xmin = 779.3191
				xmax = 779.3591
				text = "<unk>"
			intervals [1161]:
				xmin = 779.3591
				xmax = 786.8166
				text = ""
			intervals [1162]:
				xmin = 786.8166
				xmax = 786.9266
				text = "mm-hm"
			intervals [1163]:
				xmin = 786.9266
				xmax = 788.3433
				text = ""
			intervals [1164]:
				xmin = 788.3433
				xmax = 788.6733
				text = "um"
			intervals [1165]:
				xmin = 788.6733
				xmax = 788.7133
				text = ""
			intervals [1166]:
				xmin = 788.7133
				xmax = 788.8533
				text = "do"
			intervals [1167]:
				xmin = 788.8533
				xmax = 789.0633
				text = "any"
			intervals [1168]:
				xmin = 789.0633
				xmax = 789.1433
				text = "of"
			intervals [1169]:
				xmin = 789.1433
				xmax = 789.2433
				text = "the"
			intervals [1170]:
				xmin = 789.2433
				xmax = 789.5233
				text = "people"
			intervals [1171]:
				xmin = 789.5233
				xmax = 789.6433
				text = "in"
			intervals [1172]:
				xmin = 789.6433
				xmax = 789.7333
				text = "your"
			intervals [1173]:
				xmin = 789.7333
				xmax = 789.7633
				text = ""
			intervals [1174]:
				xmin = 789.7633
				xmax = 789.9533
				text = "group"
			intervals [1175]:
				xmin = 789.9533
				xmax = 789.9833
				text = ""
			intervals [1176]:
				xmin = 789.9833
				xmax = 790.1833
				text = "speak"
			intervals [1177]:
				xmin = 790.1833
				xmax = 790.2433
				text = ""
			intervals [1178]:
				xmin = 790.2433
				xmax = 790.2733
				text = "a"
			intervals [1179]:
				xmin = 790.2733
				xmax = 790.3333
				text = ""
			intervals [1180]:
				xmin = 790.3333
				xmax = 790.6233
				text = "foreign"
			intervals [1181]:
				xmin = 790.6233
				xmax = 791.1933
				text = "language"
			intervals [1182]:
				xmin = 791.1933
				xmax = 792.1692
				text = ""
			intervals [1183]:
				xmin = 792.1692
				xmax = 792.4192
				text = "nay-"
			intervals [1184]:
				xmin = 792.4192
				xmax = 792.4492
				text = ""
			intervals [1185]:
				xmin = 792.4492
				xmax = 793.0492
				text = "naturally"
			intervals [1186]:
				xmin = 793.0492
				xmax = 793.3501
				text = ""
			intervals [1187]:
				xmin = 793.3501
				xmax = 793.4301
				text = "you"
			intervals [1188]:
				xmin = 793.4301
				xmax = 793.5101
				text = "know"
			intervals [1189]:
				xmin = 793.5101
				xmax = 797.1457
				text = ""
			intervals [1190]:
				xmin = 797.1457
				xmax = 797.6357
				text = "um"
			intervals [1191]:
				xmin = 797.6357
				xmax = 797.6757
				text = ""
			intervals [1192]:
				xmin = 797.6757
				xmax = 797.8757
				text = "any"
			intervals [1193]:
				xmin = 797.8757
				xmax = 798.2857
				text = "members"
			intervals [1194]:
				xmin = 798.2857
				xmax = 798.3257
				text = ""
			intervals [1195]:
				xmin = 798.3257
				xmax = 798.6157
				text = "of"
			intervals [1196]:
				xmin = 798.6157
				xmax = 798.7557
				text = ""
			intervals [1197]:
				xmin = 798.7557
				xmax = 798.9157
				text = "your"
			intervals [1198]:
				xmin = 798.9157
				xmax = 799.1157
				text = "group"
			intervals [1199]:
				xmin = 799.1157
				xmax = 799.1557
				text = ""
			intervals [1200]:
				xmin = 799.1557
				xmax = 799.4257
				text = "white"
			intervals [1201]:
				xmin = 799.4257
				xmax = 804.5654
				text = ""
			intervals [1202]:
				xmin = 804.5654
				xmax = 804.7854
				text = "mm-hm"
			intervals [1203]:
				xmin = 804.7854
				xmax = 806.0041
				text = ""
			intervals [1204]:
				xmin = 806.0041
				xmax = 806.4241
				text = "um"
			intervals [1205]:
				xmin = 806.4241
				xmax = 806.6865
				text = ""
			intervals [1206]:
				xmin = 806.6865
				xmax = 806.8265
				text = "in"
			intervals [1207]:
				xmin = 806.8265
				xmax = 806.9765
				text = "your"
			intervals [1208]:
				xmin = 806.9765
				xmax = 807.1765
				text = "group"
			intervals [1209]:
				xmin = 807.1765
				xmax = 807.3265
				text = "is"
			intervals [1210]:
				xmin = 807.3265
				xmax = 807.4965
				text = "there"
			intervals [1211]:
				xmin = 807.4965
				xmax = 807.6465
				text = "any"
			intervals [1212]:
				xmin = 807.6465
				xmax = 807.7065
				text = ""
			intervals [1213]:
				xmin = 807.7065
				xmax = 807.9865
				text = "person"
			intervals [1214]:
				xmin = 807.9865
				xmax = 808.0165
				text = ""
			intervals [1215]:
				xmin = 808.0165
				xmax = 808.2065
				text = "that"
			intervals [1216]:
				xmin = 808.2065
				xmax = 808.6365
				text = "everyone"
			intervals [1217]:
				xmin = 808.6365
				xmax = 808.6765
				text = ""
			intervals [1218]:
				xmin = 808.6765
				xmax = 808.8565
				text = "tends"
			intervals [1219]:
				xmin = 808.8565
				xmax = 808.9265
				text = ""
			intervals [1220]:
				xmin = 808.9265
				xmax = 808.9865
				text = "to"
			intervals [1221]:
				xmin = 808.9865
				xmax = 809.0165
				text = ""
			intervals [1222]:
				xmin = 809.0165
				xmax = 809.2465
				text = "listen"
			intervals [1223]:
				xmin = 809.2465
				xmax = 809.4765
				text = ""
			intervals [1224]:
				xmin = 809.4765
				xmax = 809.5465
				text = "to"
			intervals [1225]:
				xmin = 809.5465
				xmax = 809.9165
				text = "or"
			intervals [1226]:
				xmin = 809.9165
				xmax = 810.3163
				text = ""
			intervals [1227]:
				xmin = 810.3163
				xmax = 810.7863
				text = "accepts"
			intervals [1228]:
				xmin = 810.7863
				xmax = 810.8363
				text = ""
			intervals [1229]:
				xmin = 810.8363
				xmax = 811.1263
				text = "more"
			intervals [1230]:
				xmin = 811.1263
				xmax = 811.1763
				text = "or"
			intervals [1231]:
				xmin = 811.1763
				xmax = 811.3863
				text = "less"
			intervals [1232]:
				xmin = 811.3863
				xmax = 811.4263
				text = ""
			intervals [1233]:
				xmin = 811.4263
				xmax = 811.4863
				text = "as"
			intervals [1234]:
				xmin = 811.4863
				xmax = 811.5463
				text = ""
			intervals [1235]:
				xmin = 811.5463
				xmax = 811.6363
				text = "the"
			intervals [1236]:
				xmin = 811.6363
				xmax = 811.6763
				text = ""
			intervals [1237]:
				xmin = 811.6763
				xmax = 811.9063
				text = "leader"
			intervals [1238]:
				xmin = 811.9063
				xmax = 811.9363
				text = ""
			intervals [1239]:
				xmin = 811.9363
				xmax = 812.1263
				text = "not"
			intervals [1240]:
				xmin = 812.1263
				xmax = 812.1763
				text = ""
			intervals [1241]:
				xmin = 812.1763
				xmax = 812.4563
				text = "really"
			intervals [1242]:
				xmin = 812.4563
				xmax = 812.6463
				text = ""
			intervals [1243]:
				xmin = 812.6463
				xmax = 812.7963
				text = "you"
			intervals [1244]:
				xmin = 812.7963
				xmax = 813.0663
				text = "know"
			intervals [1245]:
				xmin = 813.0663
				xmax = 813.1063
				text = ""
			intervals [1246]:
				xmin = 813.1063
				xmax = 813.1663
				text = "as"
			intervals [1247]:
				xmin = 813.1663
				xmax = 813.2563
				text = ""
			intervals [1248]:
				xmin = 813.2563
				xmax = 813.3363
				text = "the"
			intervals [1249]:
				xmin = 813.3363
				xmax = 813.4063
				text = ""
			intervals [1250]:
				xmin = 813.4063
				xmax = 813.7963
				text = "boss"
			intervals [1251]:
				xmin = 813.7963
				xmax = 813.8663
				text = ""
			intervals [1252]:
				xmin = 813.8663
				xmax = 813.9563
				text = "of"
			intervals [1253]:
				xmin = 813.9563
				xmax = 814.0363
				text = ""
			intervals [1254]:
				xmin = 814.0363
				xmax = 814.1963
				text = "the"
			intervals [1255]:
				xmin = 814.1963
				xmax = 814.3263
				text = ""
			intervals [1256]:
				xmin = 814.3263
				xmax = 814.4463
				text = "group"
			intervals [1257]:
				xmin = 814.4463
				xmax = 814.4863
				text = ""
			intervals [1258]:
				xmin = 814.4863
				xmax = 814.5763
				text = "but"
			intervals [1259]:
				xmin = 814.5763
				xmax = 814.9766
				text = ""
			intervals [1260]:
				xmin = 814.9766
				xmax = 815.0066
				text = "<unk>"
			intervals [1261]:
				xmin = 815.0066
				xmax = 815.1166
				text = ""
			intervals [1262]:
				xmin = 815.1166
				xmax = 815.2466
				text = "most"
			intervals [1263]:
				xmin = 815.2466
				xmax = 815.3766
				text = ""
			intervals [1264]:
				xmin = 815.3766
				xmax = 815.4666
				text = "of"
			intervals [1265]:
				xmin = 815.4666
				xmax = 815.6766
				text = ""
			intervals [1266]:
				xmin = 815.6766
				xmax = 815.7566
				text = "the"
			intervals [1267]:
				xmin = 815.7566
				xmax = 816.4266
				text = ""
			intervals [1268]:
				xmin = 816.4266
				xmax = 816.5666
				text = "group"
			intervals [1269]:
				xmin = 816.5666
				xmax = 817.7847
				text = ""
			intervals [1270]:
				xmin = 817.7847
				xmax = 817.8447
				text = "no"
			intervals [1271]:
				xmin = 817.8447
				xmax = 820.0451
				text = ""
			intervals [1272]:
				xmin = 820.0451
				xmax = 820.8451
				text = "um"
			intervals [1273]:
				xmin = 820.8451
				xmax = 821.838
				text = ""
			intervals [1274]:
				xmin = 821.838
				xmax = 821.968
				text = "if"
			intervals [1275]:
				xmin = 821.968
				xmax = 822.098
				text = "you"
			intervals [1276]:
				xmin = 822.098
				xmax = 822.128
				text = ""
			intervals [1277]:
				xmin = 822.128
				xmax = 822.258
				text = "could"
			intervals [1278]:
				xmin = 822.258
				xmax = 822.288
				text = ""
			intervals [1279]:
				xmin = 822.288
				xmax = 822.448
				text = "do"
			intervals [1280]:
				xmin = 822.448
				xmax = 822.518
				text = "it"
			intervals [1281]:
				xmin = 822.518
				xmax = 822.758
				text = "all"
			intervals [1282]:
				xmin = 822.758
				xmax = 823.028
				text = "over"
			intervals [1283]:
				xmin = 823.028
				xmax = 823.368
				text = "again"
			intervals [1284]:
				xmin = 823.368
				xmax = 823.408
				text = ""
			intervals [1285]:
				xmin = 823.408
				xmax = 823.608
				text = "would"
			intervals [1286]:
				xmin = 823.608
				xmax = 824.0011
				text = ""
			intervals [1287]:
				xmin = 824.0011
				xmax = 824.1411
				text = "there"
			intervals [1288]:
				xmin = 824.1411
				xmax = 824.2411
				text = "be"
			intervals [1289]:
				xmin = 824.2411
				xmax = 824.6711
				text = "anything"
			intervals [1290]:
				xmin = 824.6711
				xmax = 824.7011
				text = ""
			intervals [1291]:
				xmin = 824.7011
				xmax = 824.7911
				text = "in"
			intervals [1292]:
				xmin = 824.7911
				xmax = 824.8211
				text = ""
			intervals [1293]:
				xmin = 824.8211
				xmax = 824.9111
				text = "your"
			intervals [1294]:
				xmin = 824.9111
				xmax = 825.0511
				text = "life"
			intervals [1295]:
				xmin = 825.0511
				xmax = 825.1411
				text = "that"
			intervals [1296]:
				xmin = 825.1411
				xmax = 825.1711
				text = ""
			intervals [1297]:
				xmin = 825.1711
				xmax = 825.2311
				text = "you"
			intervals [1298]:
				xmin = 825.2311
				xmax = 825.3111
				text = ""
			intervals [1299]:
				xmin = 825.3111
				xmax = 825.4011
				text = "d"
			intervals [1300]:
				xmin = 825.4011
				xmax = 825.4311
				text = ""
			intervals [1301]:
				xmin = 825.4311
				xmax = 825.5611
				text = "like"
			intervals [1302]:
				xmin = 825.5611
				xmax = 825.7411
				text = ""
			intervals [1303]:
				xmin = 825.7411
				xmax = 825.8011
				text = "to"
			intervals [1304]:
				xmin = 825.8011
				xmax = 825.9411
				text = "change"
			intervals [1305]:
				xmin = 825.9411
				xmax = 831.4927
				text = ""
			intervals [1306]:
				xmin = 831.4927
				xmax = 832.3427
				text = "<unk>"
			intervals [1307]:
				xmin = 832.3427
				xmax = 832.9635
				text = ""
			intervals [1308]:
				xmin = 832.9635
				xmax = 833.4535
				text = "okay"
			intervals [1309]:
				xmin = 833.4535
				xmax = 834.6063
				text = ""
			intervals [1310]:
				xmin = 834.6063
				xmax = 835.1363
				text = "um"
			intervals [1311]:
				xmin = 835.1363
				xmax = 837.902
				text = ""
			intervals [1312]:
				xmin = 837.902
				xmax = 838.572
				text = "well"
			intervals [1313]:
				xmin = 838.572
				xmax = 839.0165
				text = ""
			intervals [1314]:
				xmin = 839.0165
				xmax = 839.1265
				text = "is"
			intervals [1315]:
				xmin = 839.1265
				xmax = 839.3765
				text = "there"
			intervals [1316]:
				xmin = 839.3765
				xmax = 839.4165
				text = ""
			intervals [1317]:
				xmin = 839.4165
				xmax = 839.8065
				text = "something"
			intervals [1318]:
				xmin = 839.8065
				xmax = 839.8365
				text = ""
			intervals [1319]:
				xmin = 839.8365
				xmax = 839.9565
				text = "that"
			intervals [1320]:
				xmin = 839.9565
				xmax = 840.0165
				text = ""
			intervals [1321]:
				xmin = 840.0165
				xmax = 840.1165
				text = "you"
			intervals [1322]:
				xmin = 840.1165
				xmax = 840.2965
				text = "is"
			intervals [1323]:
				xmin = 840.2965
				xmax = 840.4365
				text = "there"
			intervals [1324]:
				xmin = 840.4365
				xmax = 840.8165
				text = "anything"
			intervals [1325]:
				xmin = 840.8165
				xmax = 840.9965
				text = "in"
			intervals [1326]:
				xmin = 840.9965
				xmax = 841.4665
				text = "general"
			intervals [1327]:
				xmin = 841.4665
				xmax = 841.4965
				text = ""
			intervals [1328]:
				xmin = 841.4965
				xmax = 841.5965
				text = "i"
			intervals [1329]:
				xmin = 841.5965
				xmax = 841.6265
				text = ""
			intervals [1330]:
				xmin = 841.6265
				xmax = 841.7865
				text = "mean"
			intervals [1331]:
				xmin = 841.7865
				xmax = 841.9165
				text = "that"
			intervals [1332]:
				xmin = 841.9165
				xmax = 841.9465
				text = ""
			intervals [1333]:
				xmin = 841.9465
				xmax = 842.0265
				text = "you"
			intervals [1334]:
				xmin = 842.0265
				xmax = 842.0865
				text = ""
			intervals [1335]:
				xmin = 842.0865
				xmax = 842.3965
				text = "could"
			intervals [1336]:
				xmin = 842.3965
				xmax = 842.4565
				text = ""
			intervals [1337]:
				xmin = 842.4565
				xmax = 842.7265
				text = "tell"
			intervals [1338]:
				xmin = 842.7265
				xmax = 842.8165
				text = ""
			intervals [1339]:
				xmin = 842.8165
				xmax = 842.8765
				text = "me"
			intervals [1340]:
				xmin = 842.8765
				xmax = 858.5643
				text = ""
			intervals [1341]:
				xmin = 858.5643
				xmax = 858.6843
				text = "do"
			intervals [1342]:
				xmin = 858.6843
				xmax = 858.8243
				text = "you"
			intervals [1343]:
				xmin = 858.8243
				xmax = 858.8543
				text = ""
			intervals [1344]:
				xmin = 858.8543
				xmax = 859.0243
				text = "think"
			intervals [1345]:
				xmin = 859.0243
				xmax = 859.0743
				text = ""
			intervals [1346]:
				xmin = 859.0743
				xmax = 859.1643
				text = "that"
			intervals [1347]:
				xmin = 859.1643
				xmax = 859.1943
				text = ""
			intervals [1348]:
				xmin = 859.1943
				xmax = 859.3343
				text = "this"
			intervals [1349]:
				xmin = 859.3343
				xmax = 859.3943
				text = ""
			intervals [1350]:
				xmin = 859.3943
				xmax = 859.6743
				text = "would've"
			intervals [1351]:
				xmin = 859.6743
				xmax = 859.7043
				text = ""
			intervals [1352]:
				xmin = 859.7043
				xmax = 860.2343
				text = "um"
			intervals [1353]:
				xmin = 860.2343
				xmax = 860.3572
				text = ""
			intervals [1354]:
				xmin = 860.3572
				xmax = 860.8572
				text = "presented"
			intervals [1355]:
				xmin = 860.8572
				xmax = 860.9872
				text = "any"
			intervals [1356]:
				xmin = 860.9872
				xmax = 861.0872
				text = ""
			intervals [1357]:
				xmin = 861.0872
				xmax = 861.5272
				text = "advantage"
			intervals [1358]:
				xmin = 861.5272
				xmax = 861.7072
				text = ""
			intervals [1359]:
				xmin = 861.7072
				xmax = 861.8272
				text = "for"
			intervals [1360]:
				xmin = 861.8272
				xmax = 861.8972
				text = ""
			intervals [1361]:
				xmin = 861.8972
				xmax = 861.9672
				text = "you"
			intervals [1362]:
				xmin = 861.9672
				xmax = 863.6268
				text = ""
			intervals [1363]:
				xmin = 863.6268
				xmax = 863.7968
				text = "why"
			intervals [1364]:
				xmin = 863.7968
				xmax = 871.5248
				text = ""
			intervals [1365]:
				xmin = 871.5248
				xmax = 871.6148
				text = "okay"
			intervals [1366]:
				xmin = 871.6148
				xmax = 873.0495
				text = ""
			intervals [1367]:
				xmin = 873.0495
				xmax = 873.4995
				text = "um"
			intervals [1368]:
				xmin = 873.4995
				xmax = 874.090
				text = ""
			intervals [1369]:
				xmin = 874.090
				xmax = 874.280
				text = "do"
			intervals [1370]:
				xmin = 874.280
				xmax = 874.400
				text = "you"
			intervals [1371]:
				xmin = 874.400
				xmax = 874.540
				text = "like"
			intervals [1372]:
				xmin = 874.540
				xmax = 874.590
				text = ""
			intervals [1373]:
				xmin = 874.590
				xmax = 874.940
				text = "yourself"
			intervals [1374]:
				xmin = 874.940
				xmax = 875.000
				text = "as"
			intervals [1375]:
				xmin = 875.000
				xmax = 875.070
				text = ""
			intervals [1376]:
				xmin = 875.070
				xmax = 875.150
				text = "you"
			intervals [1377]:
				xmin = 875.150
				xmax = 875.180
				text = ""
			intervals [1378]:
				xmin = 875.180
				xmax = 875.210
				text = "are"
			intervals [1379]:
				xmin = 875.210
				xmax = 875.240
				text = ""
			intervals [1380]:
				xmin = 875.240
				xmax = 875.300
				text = "now"
			intervals [1381]:
				xmin = 875.300
				xmax = 875.460
				text = ""
			intervals [1382]:
				xmin = 875.460
				xmax = 875.520
				text = "as"
			intervals [1383]:
				xmin = 875.520
				xmax = 875.830
				text = ""
			intervals [1384]:
				xmin = 875.830
				xmax = 875.860
				text = "a"
			intervals [1385]:
				xmin = 875.860
				xmax = 876.060
				text = ""
			intervals [1386]:
				xmin = 876.060
				xmax = 876.220
				text = "person"
			intervals [1387]:
				xmin = 876.220
				xmax = 881.0555
				text = ""
			intervals [1388]:
				xmin = 881.0555
				xmax = 881.8555
				text = "<unk>"
			intervals [1389]:
				xmin = 881.8555
				xmax = 883.3465
				text = ""
			intervals [1390]:
				xmin = 883.3465
				xmax = 883.9165
				text = "okay"
			intervals [1391]:
				xmin = 883.9165
				xmax = 884.2891
				text = ""
			intervals [1392]:
				xmin = 884.2891
				xmax = 884.5091
				text = "when"
			intervals [1393]:
				xmin = 884.5091
				xmax = 884.6691
				text = "you"
			intervals [1394]:
				xmin = 884.6691
				xmax = 884.7691
				text = "were"
			intervals [1395]:
				xmin = 884.7691
				xmax = 885.1691
				text = "younger"
			intervals [1396]:
				xmin = 885.1691
				xmax = 885.3091
				text = "what"
			intervals [1397]:
				xmin = 885.3091
				xmax = 885.3391
				text = ""
			intervals [1398]:
				xmin = 885.3391
				xmax = 885.4291
				text = "did"
			intervals [1399]:
				xmin = 885.4291
				xmax = 885.5091
				text = ""
			intervals [1400]:
				xmin = 885.5091
				xmax = 885.5691
				text = "you"
			intervals [1401]:
				xmin = 885.5691
				xmax = 885.5991
				text = ""
			intervals [1402]:
				xmin = 885.5991
				xmax = 885.7791
				text = "want"
			intervals [1403]:
				xmin = 885.7791
				xmax = 885.8591
				text = ""
			intervals [1404]:
				xmin = 885.8591
				xmax = 885.9291
				text = "to"
			intervals [1405]:
				xmin = 885.9291
				xmax = 885.9591
				text = ""
			intervals [1406]:
				xmin = 885.9591
				xmax = 886.0391
				text = "be"
			intervals [1407]:
				xmin = 886.0391
				xmax = 886.0691
				text = ""
			intervals [1408]:
				xmin = 886.0691
				xmax = 886.1591
				text = "when"
			intervals [1409]:
				xmin = 886.1591
				xmax = 886.2291
				text = ""
			intervals [1410]:
				xmin = 886.2291
				xmax = 886.2891
				text = "you"
			intervals [1411]:
				xmin = 886.2891
				xmax = 886.4891
				text = ""
			intervals [1412]:
				xmin = 886.4891
				xmax = 886.6591
				text = "grew"
			intervals [1413]:
				xmin = 886.6591
				xmax = 886.7191
				text = ""
			intervals [1414]:
				xmin = 886.7191
				xmax = 886.8291
				text = "up"
			intervals [1415]:
				xmin = 886.8291
				xmax = 889.2836
				text = ""
			intervals [1416]:
				xmin = 889.2836
				xmax = 889.6236
				text = "oh"
			intervals [1417]:
				xmin = 889.6236
				xmax = 890.2921
				text = ""
			intervals [1418]:
				xmin = 890.2921
				xmax = 890.3821
				text = "okay"
			intervals [1419]:
				xmin = 890.3821
				xmax = 891.6547
				text = ""
			intervals [1420]:
				xmin = 891.6547
				xmax = 892.1347
				text = "um"
			intervals [1421]:
				xmin = 892.1347
				xmax = 892.1647
				text = ""
			intervals [1422]:
				xmin = 892.1647
				xmax = 892.4047
				text = "how"
			intervals [1423]:
				xmin = 892.4047
				xmax = 892.6447
				text = "long"
			intervals [1424]:
				xmin = 892.6447
				xmax = 892.7347
				text = "would"
			intervals [1425]:
				xmin = 892.7347
				xmax = 892.8447
				text = "it"
			intervals [1426]:
				xmin = 892.8447
				xmax = 892.8947
				text = ""
			intervals [1427]:
				xmin = 892.8947
				xmax = 893.0147
				text = "do"
			intervals [1428]:
				xmin = 893.0147
				xmax = 893.1247
				text = ""
			intervals [1429]:
				xmin = 893.1247
				xmax = 893.2347
				text = "um"
			intervals [1430]:
				xmin = 893.2347
				xmax = 893.4647
				text = "when"
			intervals [1431]:
				xmin = 893.4647
				xmax = 893.5247
				text = "you"
			intervals [1432]:
				xmin = 893.5247
				xmax = 893.5647
				text = ""
			intervals [1433]:
				xmin = 893.5647
				xmax = 893.8447
				text = "uh"
			intervals [1434]:
				xmin = 893.8447
				xmax = 893.9547
				text = "at"
			intervals [1435]:
				xmin = 893.9547
				xmax = 894.1447
				text = "that"
			intervals [1436]:
				xmin = 894.1447
				xmax = 894.1747
				text = ""
			intervals [1437]:
				xmin = 894.1747
				xmax = 894.3947
				text = "time"
			intervals [1438]:
				xmin = 894.3947
				xmax = 894.5547
				text = "how"
			intervals [1439]:
				xmin = 894.5547
				xmax = 894.7547
				text = "long"
			intervals [1440]:
				xmin = 894.7547
				xmax = 894.8147
				text = ""
			intervals [1441]:
				xmin = 894.8147
				xmax = 894.9047
				text = "did"
			intervals [1442]:
				xmin = 894.9047
				xmax = 894.9947
				text = ""
			intervals [1443]:
				xmin = 894.9947
				xmax = 895.0947
				text = "you"
			intervals [1444]:
				xmin = 895.0947
				xmax = 895.1647
				text = ""
			intervals [1445]:
				xmin = 895.1647
				xmax = 895.3147
				text = "think"
			intervals [1446]:
				xmin = 895.3147
				xmax = 895.3447
				text = ""
			intervals [1447]:
				xmin = 895.3447
				xmax = 895.4147
				text = "it"
			intervals [1448]:
				xmin = 895.4147
				xmax = 895.4447
				text = ""
			intervals [1449]:
				xmin = 895.4447
				xmax = 895.5347
				text = "would"
			intervals [1450]:
				xmin = 895.5347
				xmax = 895.6147
				text = ""
			intervals [1451]:
				xmin = 895.6147
				xmax = 895.7647
				text = "take"
			intervals [1452]:
				xmin = 895.7647
				xmax = 895.8647
				text = ""
			intervals [1453]:
				xmin = 895.8647
				xmax = 895.9347
				text = "you"
			intervals [1454]:
				xmin = 895.9347
				xmax = 896.0047
				text = ""
			intervals [1455]:
				xmin = 896.0047
				xmax = 896.0647
				text = "to"
			intervals [1456]:
				xmin = 896.0647
				xmax = 896.1347
				text = ""
			intervals [1457]:
				xmin = 896.1347
				xmax = 896.2747
				text = "do"
			intervals [1458]:
				xmin = 896.2747
				xmax = 896.3347
				text = ""
			intervals [1459]:
				xmin = 896.3347
				xmax = 896.4247
				text = "that"
			intervals [1460]:
				xmin = 896.4247
				xmax = 909.2996
				text = ""
			intervals [1461]:
				xmin = 909.2996
				xmax = 910.2096
				text = "<unk>"
			intervals [1462]:
				xmin = 910.2096
				xmax = 913.4676
				text = ""
			intervals [1463]:
				xmin = 913.4676
				xmax = 913.7376
				text = "um"
			intervals [1464]:
				xmin = 913.7376
				xmax = 915.8748
				text = ""
			intervals [1465]:
				xmin = 915.8748
				xmax = 916.0748
				text = "if"
			intervals [1466]:
				xmin = 916.0748
				xmax = 916.1848
				text = "you"
			intervals [1467]:
				xmin = 916.1848
				xmax = 916.3648
				text = "had"
			intervals [1468]:
				xmin = 916.3648
				xmax = 916.5848
				text = "all"
			intervals [1469]:
				xmin = 916.5848
				xmax = 916.6448
				text = "the"
			intervals [1470]:
				xmin = 916.6448
				xmax = 916.9048
				text = "money"
			intervals [1471]:
				xmin = 916.9048
				xmax = 917.0048
				text = "in"
			intervals [1472]:
				xmin = 917.0048
				xmax = 917.0948
				text = "the"
			intervals [1473]:
				xmin = 917.0948
				xmax = 917.1248
				text = ""
			intervals [1474]:
				xmin = 917.1248
				xmax = 917.5748
				text = "world"
			intervals [1475]:
				xmin = 917.5748
				xmax = 917.9459
				text = ""
			intervals [1476]:
				xmin = 917.9459
				xmax = 918.1759
				text = "uh"
			intervals [1477]:
				xmin = 918.1759
				xmax = 918.2059
				text = ""
			intervals [1478]:
				xmin = 918.2059
				xmax = 918.3459
				text = "what"
			intervals [1479]:
				xmin = 918.3459
				xmax = 918.4359
				text = "would"
			intervals [1480]:
				xmin = 918.4359
				xmax = 918.4859
				text = ""
			intervals [1481]:
				xmin = 918.4859
				xmax = 918.5859
				text = "you"
			intervals [1482]:
				xmin = 918.5859
				xmax = 918.6159
				text = ""
			intervals [1483]:
				xmin = 918.6159
				xmax = 918.7659
				text = "do"
			intervals [1484]:
				xmin = 918.7659
				xmax = 918.7959
				text = ""
			intervals [1485]:
				xmin = 918.7959
				xmax = 918.9159
				text = "with"
			intervals [1486]:
				xmin = 918.9159
				xmax = 918.9459
				text = ""
			intervals [1487]:
				xmin = 918.9459
				xmax = 919.0559
				text = "it"
			intervals [1488]:
				xmin = 919.0559
				xmax = 920.407
				text = ""
			intervals [1489]:
				xmin = 920.407
				xmax = 920.547
				text = "well"
			intervals [1490]:
				xmin = 920.547
				xmax = 920.837
				text = "not"
			intervals [1491]:
				xmin = 920.837
				xmax = 921.077
				text = "all"
			intervals [1492]:
				xmin = 921.077
				xmax = 921.157
				text = "the"
			intervals [1493]:
				xmin = 921.157
				xmax = 921.207
				text = ""
			intervals [1494]:
				xmin = 921.207
				xmax = 921.447
				text = "money"
			intervals [1495]:
				xmin = 921.447
				xmax = 921.507
				text = "in"
			intervals [1496]:
				xmin = 921.507
				xmax = 921.567
				text = "the"
			intervals [1497]:
				xmin = 921.567
				xmax = 921.617
				text = ""
			intervals [1498]:
				xmin = 921.617
				xmax = 921.957
				text = "world"
			intervals [1499]:
				xmin = 921.957
				xmax = 922.067
				text = ""
			intervals [1500]:
				xmin = 922.067
				xmax = 922.177
				text = "then"
			intervals [1501]:
				xmin = 922.177
				xmax = 922.277
				text = "you"
			intervals [1502]:
				xmin = 922.277
				xmax = 922.307
				text = ""
			intervals [1503]:
				xmin = 922.307
				xmax = 922.397
				text = "would"
			intervals [1504]:
				xmin = 922.397
				xmax = 922.637
				text = "never"
			intervals [1505]:
				xmin = 922.637
				xmax = 922.667
				text = ""
			intervals [1506]:
				xmin = 922.667
				xmax = 922.847
				text = "worry"
			intervals [1507]:
				xmin = 922.847
				xmax = 923.007
				text = "about"
			intervals [1508]:
				xmin = 923.007
				xmax = 923.137
				text = "any"
			intervals [1509]:
				xmin = 923.137
				xmax = 923.197
				text = ""
			intervals [1510]:
				xmin = 923.197
				xmax = 923.317
				text = "of"
			intervals [1511]:
				xmin = 923.317
				xmax = 923.417
				text = "this"
			intervals [1512]:
				xmin = 923.417
				xmax = 923.687
				text = "but"
			intervals [1513]:
				xmin = 923.687
				xmax = 924.2789
				text = ""
			intervals [1514]:
				xmin = 924.2789
				xmax = 924.6789
				text = "um"
			intervals [1515]:
				xmin = 924.6789
				xmax = 924.7689
				text = ""
			intervals [1516]:
				xmin = 924.7689
				xmax = 924.8689
				text = "if"
			intervals [1517]:
				xmin = 924.8689
				xmax = 924.8989
				text = ""
			intervals [1518]:
				xmin = 924.8989
				xmax = 925.0389
				text = "you"
			intervals [1519]:
				xmin = 925.0389
				xmax = 925.3989
				text = "had"
			intervals [1520]:
				xmin = 925.3989
				xmax = 925.7489
				text = "most"
			intervals [1521]:
				xmin = 925.7489
				xmax = 925.8089
				text = "of"
			intervals [1522]:
				xmin = 925.8089
				xmax = 925.8389
				text = ""
			intervals [1523]:
				xmin = 925.8389
				xmax = 925.8989
				text = "the"
			intervals [1524]:
				xmin = 925.8989
				xmax = 925.9389
				text = ""
			intervals [1525]:
				xmin = 925.9389
				xmax = 926.0889
				text = "money"
			intervals [1526]:
				xmin = 926.0889
				xmax = 926.1489
				text = ""
			intervals [1527]:
				xmin = 926.1489
				xmax = 926.2289
				text = "in"
			intervals [1528]:
				xmin = 926.2289
				xmax = 926.3289
				text = ""
			intervals [1529]:
				xmin = 926.3289
				xmax = 926.3889
				text = "the"
			intervals [1530]:
				xmin = 926.3889
				xmax = 926.4389
				text = ""
			intervals [1531]:
				xmin = 926.4389
				xmax = 926.5589
				text = "world"
			intervals [1532]:
				xmin = 926.5589
				xmax = 956.8491
				text = ""
			intervals [1533]:
				xmin = 956.8491
				xmax = 956.8991
				text = "i"
			intervals [1534]:
				xmin = 956.8991
				xmax = 957.1691
				text = ""
			intervals [1535]:
				xmin = 957.1691
				xmax = 957.3191
				text = "see"
			intervals [1536]:
				xmin = 957.3191
				xmax = 958.504
				text = ""
			intervals [1537]:
				xmin = 958.504
				xmax = 958.864
				text = "um"
			intervals [1538]:
				xmin = 958.864
				xmax = 959.044
				text = "would"
			intervals [1539]:
				xmin = 959.044
				xmax = 959.164
				text = "you"
			intervals [1540]:
				xmin = 959.164
				xmax = 959.594
				text = "describe"
			intervals [1541]:
				xmin = 959.594
				xmax = 959.644
				text = ""
			intervals [1542]:
				xmin = 959.644
				xmax = 959.734
				text = "what"
			intervals [1543]:
				xmin = 959.734
				xmax = 959.814
				text = ""
			intervals [1544]:
				xmin = 959.814
				xmax = 959.884
				text = "you"
			intervals [1545]:
				xmin = 959.884
				xmax = 959.924
				text = ""
			intervals [1546]:
				xmin = 959.924
				xmax = 960.234
				text = "do"
			intervals [1547]:
				xmin = 960.234
				xmax = 960.264
				text = ""
			intervals [1548]:
				xmin = 960.264
				xmax = 960.384
				text = "in"
			intervals [1549]:
				xmin = 960.384
				xmax = 960.444
				text = "a"
			intervals [1550]:
				xmin = 960.444
				xmax = 960.664
				text = ""
			intervals [1551]:
				xmin = 960.664
				xmax = 960.894
				text = "day"
			intervals [1552]:
				xmin = 960.894
				xmax = 960.934
				text = "s"
			intervals [1553]:
				xmin = 960.934
				xmax = 961.094
				text = ""
			intervals [1554]:
				xmin = 961.094
				xmax = 961.204
				text = "work"
			intervals [1555]:
				xmin = 961.204
				xmax = 964.8471
				text = ""
			intervals [1556]:
				xmin = 964.8471
				xmax = 965.9671
				text = "<unk>"
			intervals [1557]:
				xmin = 965.9671
				xmax = 984.6569
				text = ""
			intervals [1558]:
				xmin = 984.6569
				xmax = 984.7569
				text = "i"
			intervals [1559]:
				xmin = 984.7569
				xmax = 984.9869
				text = ""
			intervals [1560]:
				xmin = 984.9869
				xmax = 985.0469
				text = "see"
			intervals [1561]:
				xmin = 985.0469
				xmax = 986.3998
				text = ""
			intervals [1562]:
				xmin = 986.3998
				xmax = 986.7198
				text = "um"
			intervals [1563]:
				xmin = 986.7198
				xmax = 986.8298
				text = "how"
			intervals [1564]:
				xmin = 986.8298
				xmax = 987.0098
				text = "does"
			intervals [1565]:
				xmin = 987.0098
				xmax = 987.1998
				text = "your"
			intervals [1566]:
				xmin = 987.1998
				xmax = 987.5598
				text = "family"
			intervals [1567]:
				xmin = 987.5598
				xmax = 987.6498
				text = ""
			intervals [1568]:
				xmin = 987.6498
				xmax = 988.0698
				text = "celebrate"
			intervals [1569]:
				xmin = 988.0698
				xmax = 988.2398
				text = ""
			intervals [1570]:
				xmin = 988.2398
				xmax = 988.2998
				text = "the"
			intervals [1571]:
				xmin = 988.2998
				xmax = 988.3398
				text = ""
			intervals [1572]:
				xmin = 988.3398
				xmax = 988.6198
				text = "holidays"
			intervals [1573]:
				xmin = 988.6198
				xmax = 989.7255
				text = ""
			intervals [1574]:
				xmin = 989.7255
				xmax = 989.7555
				text = "<unk>"
			intervals [1575]:
				xmin = 989.7555
				xmax = 989.8655
				text = ""
			intervals [1576]:
				xmin = 989.8655
				xmax = 990.1255
				text = "christmas"
			intervals [1577]:
				xmin = 990.1255
				xmax = 990.6655
				text = ""
			intervals [1578]:
				xmin = 990.6655
				xmax = 990.6955
				text = "<unk>"
			intervals [1579]:
				xmin = 990.6955
				xmax = 1005.2892
				text = ""
			intervals [1580]:
				xmin = 1005.2892
				xmax = 1005.3592
				text = "i"
			intervals [1581]:
				xmin = 1005.3592
				xmax = 1005.6092
				text = ""
			intervals [1582]:
				xmin = 1005.6092
				xmax = 1005.6692
				text = "see"
			intervals [1583]:
				xmin = 1005.6692
				xmax = 1006.4698
				text = ""
			intervals [1584]:
				xmin = 1006.4698
				xmax = 1006.7698
				text = "um"
			intervals [1585]:
				xmin = 1006.7698
				xmax = 1006.8298
				text = "for"
			intervals [1586]:
				xmin = 1006.8298
				xmax = 1006.8998
				text = ""
			intervals [1587]:
				xmin = 1006.8998
				xmax = 1007.3398
				text = "christmas"
			intervals [1588]:
				xmin = 1007.3398
				xmax = 1008.0527
				text = ""
			intervals [1589]:
				xmin = 1008.0527
				xmax = 1008.3327
				text = "um"
			intervals [1590]:
				xmin = 1008.3327
				xmax = 1008.727
				text = ""
			intervals [1591]:
				xmin = 1008.727
				xmax = 1008.847
				text = "let"
			intervals [1592]:
				xmin = 1008.847
				xmax = 1008.877
				text = "s"
			intervals [1593]:
				xmin = 1008.877
				xmax = 1008.967
				text = "say"
			intervals [1594]:
				xmin = 1008.967
				xmax = 1009.127
				text = "when"
			intervals [1595]:
				xmin = 1009.127
				xmax = 1009.187
				text = "you"
			intervals [1596]:
				xmin = 1009.187
				xmax = 1009.217
				text = ""
			intervals [1597]:
				xmin = 1009.217
				xmax = 1009.327
				text = "were"
			intervals [1598]:
				xmin = 1009.327
				xmax = 1009.357
				text = ""
			intervals [1599]:
				xmin = 1009.357
				xmax = 1009.777
				text = "younger"
			intervals [1600]:
				xmin = 1009.777
				xmax = 1009.807
				text = ""
			intervals [1601]:
				xmin = 1009.807
				xmax = 1009.937
				text = "did"
			intervals [1602]:
				xmin = 1009.937
				xmax = 1010.077
				text = ""
			intervals [1603]:
				xmin = 1010.077
				xmax = 1010.187
				text = "you"
			intervals [1604]:
				xmin = 1010.187
				xmax = 1015.8625
				text = ""
			intervals [1605]:
				xmin = 1015.8625
				xmax = 1016.7825
				text = "<unk>"
			intervals [1606]:
				xmin = 1016.7825
				xmax = 1017.2772
				text = ""
			intervals [1607]:
				xmin = 1017.2772
				xmax = 1017.8272
				text = "okay"
			intervals [1608]:
				xmin = 1017.8272
				xmax = 1018.6199
				text = ""
			intervals [1609]:
				xmin = 1018.6199
				xmax = 1019.1399
				text = "um"
			intervals [1610]:
				xmin = 1019.1399
				xmax = 1019.5063
				text = ""
			intervals [1611]:
				xmin = 1019.5063
				xmax = 1019.7463
				text = "this"
			intervals [1612]:
				xmin = 1019.7463
				xmax = 1019.9763
				text = "may"
			intervals [1613]:
				xmin = 1019.9763
				xmax = 1020.0063
				text = ""
			intervals [1614]:
				xmin = 1020.0063
				xmax = 1020.1663
				text = "seem"
			intervals [1615]:
				xmin = 1020.1663
				xmax = 1020.1963
				text = ""
			intervals [1616]:
				xmin = 1020.1963
				xmax = 1020.3063
				text = "kind"
			intervals [1617]:
				xmin = 1020.3063
				xmax = 1020.4263
				text = "of"
			intervals [1618]:
				xmin = 1020.4263
				xmax = 1020.4663
				text = ""
			intervals [1619]:
				xmin = 1020.4663
				xmax = 1020.6963
				text = "funny"
			intervals [1620]:
				xmin = 1020.6963
				xmax = 1020.7363
				text = ""
			intervals [1621]:
				xmin = 1020.7363
				xmax = 1020.8963
				text = "but"
			intervals [1622]:
				xmin = 1020.8963
				xmax = 1020.9263
				text = ""
			intervals [1623]:
				xmin = 1020.9263
				xmax = 1021.0563
				text = "what"
			intervals [1624]:
				xmin = 1021.0563
				xmax = 1021.1663
				text = "would"
			intervals [1625]:
				xmin = 1021.1663
				xmax = 1021.2063
				text = ""
			intervals [1626]:
				xmin = 1021.2063
				xmax = 1021.2763
				text = "you"
			intervals [1627]:
				xmin = 1021.2763
				xmax = 1021.4663
				text = "like"
			intervals [1628]:
				xmin = 1021.4663
				xmax = 1021.4963
				text = ""
			intervals [1629]:
				xmin = 1021.4963
				xmax = 1021.5563
				text = "for"
			intervals [1630]:
				xmin = 1021.5563
				xmax = 1021.5863
				text = ""
			intervals [1631]:
				xmin = 1021.5863
				xmax = 1021.8963
				text = "christmas"
			intervals [1632]:
				xmin = 1021.8963
				xmax = 1022.0463
				text = ""
			intervals [1633]:
				xmin = 1022.0463
				xmax = 1022.1463
				text = "this"
			intervals [1634]:
				xmin = 1022.1463
				xmax = 1022.2263
				text = ""
			intervals [1635]:
				xmin = 1022.2263
				xmax = 1022.4563
				text = "year"
			intervals [1636]:
				xmin = 1022.4563
				xmax = 1047.1921
				text = ""
			intervals [1637]:
				xmin = 1047.1921
				xmax = 1047.2721
				text = "i"
			intervals [1638]:
				xmin = 1047.2721
				xmax = 1047.5621
				text = ""
			intervals [1639]:
				xmin = 1047.5621
				xmax = 1047.6321
				text = "see"
			intervals [1640]:
				xmin = 1047.6321
				xmax = 1048.4767
				text = ""
			intervals [1641]:
				xmin = 1048.4767
				xmax = 1048.5767
				text = "do"
			intervals [1642]:
				xmin = 1048.5767
				xmax = 1048.6367
				text = "you"
			intervals [1643]:
				xmin = 1048.6367
				xmax = 1048.9467
				text = "remember"
			intervals [1644]:
				xmin = 1048.9467
				xmax = 1049.0667
				text = "the"
			intervals [1645]:
				xmin = 1049.0667
				xmax = 1049.2767
				text = "best"
			intervals [1646]:
				xmin = 1049.2767
				xmax = 1049.3367
				text = ""
			intervals [1647]:
				xmin = 1049.3367
				xmax = 1049.6767
				text = "christmas"
			intervals [1648]:
				xmin = 1049.6767
				xmax = 1050.0267
				text = "present"
			intervals [1649]:
				xmin = 1050.0267
				xmax = 1050.0667
				text = ""
			intervals [1650]:
				xmin = 1050.0667
				xmax = 1050.1467
				text = "you"
			intervals [1651]:
				xmin = 1050.1467
				xmax = 1050.3167
				text = "ever"
			intervals [1652]:
				xmin = 1050.3167
				xmax = 1050.3467
				text = ""
			intervals [1653]:
				xmin = 1050.3467
				xmax = 1050.5567
				text = "got"
			intervals [1654]:
				xmin = 1050.5567
				xmax = 1053.4832
				text = ""
			intervals [1655]:
				xmin = 1053.4832
				xmax = 1053.7532
				text = "no"
			intervals [1656]:
				xmin = 1053.7532
				xmax = 1054.5438
				text = ""
			intervals [1657]:
				xmin = 1054.5438
				xmax = 1054.7638
				text = "<unk>"
			intervals [1658]:
				xmin = 1054.7638
				xmax = 1056.3207
				text = ""
			intervals [1659]:
				xmin = 1056.3207
				xmax = 1056.6707
				text = "um"
			intervals [1660]:
				xmin = 1056.6707
				xmax = 1056.8207
				text = "were"
			intervals [1661]:
				xmin = 1056.8207
				xmax = 1056.9507
				text = "you"
			intervals [1662]:
				xmin = 1056.9507
				xmax = 1057.1107
				text = "ever"
			intervals [1663]:
				xmin = 1057.1107
				xmax = 1057.1907
				text = "in"
			intervals [1664]:
				xmin = 1057.1907
				xmax = 1057.2907
				text = "a"
			intervals [1665]:
				xmin = 1057.2907
				xmax = 1057.3407
				text = ""
			intervals [1666]:
				xmin = 1057.3407
				xmax = 1057.8807
				text = "situation"
			intervals [1667]:
				xmin = 1057.8807
				xmax = 1057.9807
				text = "where"
			intervals [1668]:
				xmin = 1057.9807
				xmax = 1058.0907
				text = "you"
			intervals [1669]:
				xmin = 1058.0907
				xmax = 1058.1407
				text = ""
			intervals [1670]:
				xmin = 1058.1407
				xmax = 1058.3207
				text = "thought"
			intervals [1671]:
				xmin = 1058.3207
				xmax = 1058.3507
				text = ""
			intervals [1672]:
				xmin = 1058.3507
				xmax = 1058.4207
				text = "you"
			intervals [1673]:
				xmin = 1058.4207
				xmax = 1058.4507
				text = ""
			intervals [1674]:
				xmin = 1058.4507
				xmax = 1058.6607
				text = "might"
			intervals [1675]:
				xmin = 1058.6607
				xmax = 1058.6907
				text = ""
			intervals [1676]:
				xmin = 1058.6907
				xmax = 1058.7907
				text = "be"
			intervals [1677]:
				xmin = 1058.7907
				xmax = 1058.8207
				text = ""
			intervals [1678]:
				xmin = 1058.8207
				xmax = 1059.1907
				text = "killed"
			intervals [1679]:
				xmin = 1059.1907
				xmax = 1059.2207
				text = ""
			intervals [1680]:
				xmin = 1059.2207
				xmax = 1059.5307
				text = "or"
			intervals [1681]:
				xmin = 1059.5307
				xmax = 1059.6207
				text = ""
			intervals [1682]:
				xmin = 1059.6207
				xmax = 1059.6807
				text = "you"
			intervals [1683]:
				xmin = 1059.6807
				xmax = 1059.7107
				text = ""
			intervals [1684]:
				xmin = 1059.7107
				xmax = 1059.8707
				text = "might"
			intervals [1685]:
				xmin = 1059.8707
				xmax = 1059.9507
				text = ""
			intervals [1686]:
				xmin = 1059.9507
				xmax = 1060.0207
				text = "die"
			intervals [1687]:
				xmin = 1060.0207
				xmax = 1062.5018
				text = ""
			intervals [1688]:
				xmin = 1062.5018
				xmax = 1062.6618
				text = "what"
			intervals [1689]:
				xmin = 1062.6618
				xmax = 1062.7418
				text = ""
			intervals [1690]:
				xmin = 1062.7418
				xmax = 1062.9318
				text = "happened"
			intervals [1691]:
				xmin = 1062.9318
				xmax = 1063.0418
				text = ""
			intervals [1692]:
				xmin = 1063.0418
				xmax = 1063.1418
				text = "could"
			intervals [1693]:
				xmin = 1063.1418
				xmax = 1063.2018
				text = "you"
			intervals [1694]:
				xmin = 1063.2018
				xmax = 1063.2718
				text = ""
			intervals [1695]:
				xmin = 1063.2718
				xmax = 1063.5818
				text = "describe"
			intervals [1696]:
				xmin = 1063.5818
				xmax = 1063.6418
				text = "it"
			intervals [1697]:
				xmin = 1063.6418
				xmax = 1079.182
				text = ""
			intervals [1698]:
				xmin = 1079.182
				xmax = 1079.522
				text = "<unk>"
			intervals [1699]:
				xmin = 1079.522
				xmax = 1083.7423
				text = ""
			intervals [1700]:
				xmin = 1083.7423
				xmax = 1084.0323
				text = "mm"
			intervals [1701]:
				xmin = 1084.0323
				xmax = 1085.657
				text = ""
			intervals [1702]:
				xmin = 1085.657
				xmax = 1085.797
				text = "mm-hm"
			intervals [1703]:
				xmin = 1085.797
				xmax = 1085.924
				text = ""
			intervals [1704]:
				xmin = 1085.924
				xmax = 1086.184
				text = "um"
			intervals [1705]:
				xmin = 1086.184
				xmax = 1086.224
				text = ""
			intervals [1706]:
				xmin = 1086.224
				xmax = 1086.824
				text = "sometimes"
			intervals [1707]:
				xmin = 1086.824
				xmax = 1086.874
				text = ""
			intervals [1708]:
				xmin = 1086.874
				xmax = 1087.204
				text = "people"
			intervals [1709]:
				xmin = 1087.204
				xmax = 1087.234
				text = ""
			intervals [1710]:
				xmin = 1087.234
				xmax = 1087.494
				text = "say"
			intervals [1711]:
				xmin = 1087.494
				xmax = 1087.524
				text = ""
			intervals [1712]:
				xmin = 1087.524
				xmax = 1087.644
				text = "that"
			intervals [1713]:
				xmin = 1087.644
				xmax = 1088.024
				text = "whatever"
			intervals [1714]:
				xmin = 1088.024
				xmax = 1088.144
				text = "is"
			intervals [1715]:
				xmin = 1088.144
				xmax = 1088.174
				text = ""
			intervals [1716]:
				xmin = 1088.174
				xmax = 1088.334
				text = "going"
			intervals [1717]:
				xmin = 1088.334
				xmax = 1088.404
				text = "to"
			intervals [1718]:
				xmin = 1088.404
				xmax = 1088.464
				text = ""
			intervals [1719]:
				xmin = 1088.464
				xmax = 1088.804
				text = "happen"
			intervals [1720]:
				xmin = 1088.804
				xmax = 1088.864
				text = ""
			intervals [1721]:
				xmin = 1088.864
				xmax = 1088.924
				text = "is"
			intervals [1722]:
				xmin = 1088.924
				xmax = 1089.044
				text = ""
			intervals [1723]:
				xmin = 1089.044
				xmax = 1089.224
				text = "going"
			intervals [1724]:
				xmin = 1089.224
				xmax = 1089.264
				text = ""
			intervals [1725]:
				xmin = 1089.264
				xmax = 1089.324
				text = "to"
			intervals [1726]:
				xmin = 1089.324
				xmax = 1089.354
				text = ""
			intervals [1727]:
				xmin = 1089.354
				xmax = 1089.514
				text = "happen"
			intervals [1728]:
				xmin = 1089.514
				xmax = 1089.574
				text = ""
			intervals [1729]:
				xmin = 1089.574
				xmax = 1089.664
				text = "what"
			intervals [1730]:
				xmin = 1089.664
				xmax = 1089.754
				text = ""
			intervals [1731]:
				xmin = 1089.754
				xmax = 1089.814
				text = "do"
			intervals [1732]:
				xmin = 1089.814
				xmax = 1089.894
				text = ""
			intervals [1733]:
				xmin = 1089.894
				xmax = 1089.964
				text = "you"
			intervals [1734]:
				xmin = 1089.964
				xmax = 1090.074
				text = ""
			intervals [1735]:
				xmin = 1090.074
				xmax = 1090.194
				text = "think"
			intervals [1736]:
				xmin = 1090.194
				xmax = 1090.334
				text = ""
			intervals [1737]:
				xmin = 1090.334
				xmax = 1090.454
				text = "about"
			intervals [1738]:
				xmin = 1090.454
				xmax = 1090.654
				text = ""
			intervals [1739]:
				xmin = 1090.654
				xmax = 1090.754
				text = "that"
			intervals [1740]:
				xmin = 1090.754
				xmax = 1107.356
				text = ""
			intervals [1741]:
				xmin = 1107.356
				xmax = 1107.736
				text = "no"
			intervals [1742]:
				xmin = 1107.736
				xmax = 1107.876
				text = "it"
			intervals [1743]:
				xmin = 1107.876
				xmax = 1107.916
				text = "s"
			intervals [1744]:
				xmin = 1107.916
				xmax = 1107.946
				text = ""
			intervals [1745]:
				xmin = 1107.946
				xmax = 1108.126
				text = "just"
			intervals [1746]:
				xmin = 1108.126
				xmax = 1108.286
				text = "your"
			intervals [1747]:
				xmin = 1108.286
				xmax = 1108.686
				text = "feelings"
			intervals [1748]:
				xmin = 1108.686
				xmax = 1108.856
				text = "like"
			intervals [1749]:
				xmin = 1108.856
				xmax = 1108.906
				text = ""
			intervals [1750]:
				xmin = 1108.906
				xmax = 1109.096
				text = "some"
			intervals [1751]:
				xmin = 1109.096
				xmax = 1109.386
				text = "people"
			intervals [1752]:
				xmin = 1109.386
				xmax = 1109.416
				text = ""
			intervals [1753]:
				xmin = 1109.416
				xmax = 1109.636
				text = "feel"
			intervals [1754]:
				xmin = 1109.636
				xmax = 1109.736
				text = "that"
			intervals [1755]:
				xmin = 1109.736
				xmax = 1109.766
				text = ""
			intervals [1756]:
				xmin = 1109.766
				xmax = 1109.966
				text = "they"
			intervals [1757]:
				xmin = 1109.966
				xmax = 1109.996
				text = ""
			intervals [1758]:
				xmin = 1109.996
				xmax = 1110.376
				text = "cannot"
			intervals [1759]:
				xmin = 1110.376
				xmax = 1110.406
				text = ""
			intervals [1760]:
				xmin = 1110.406
				xmax = 1110.796
				text = "control"
			intervals [1761]:
				xmin = 1110.796
				xmax = 1110.996
				text = "their"
			intervals [1762]:
				xmin = 1110.996
				xmax = 1111.026
				text = ""
			intervals [1763]:
				xmin = 1111.026
				xmax = 1111.396
				text = "future"
			intervals [1764]:
				xmin = 1111.396
				xmax = 1112.0704
				text = ""
			intervals [1765]:
				xmin = 1112.0704
				xmax = 1112.4304
				text = "and"
			intervals [1766]:
				xmin = 1112.4304
				xmax = 1112.6304
				text = "that"
			intervals [1767]:
				xmin = 1112.6304
				xmax = 1112.7004
				text = "it"
			intervals [1768]:
				xmin = 1112.7004
				xmax = 1112.7304
				text = ""
			intervals [1769]:
				xmin = 1112.7304
				xmax = 1112.7604
				text = "s"
			intervals [1770]:
				xmin = 1112.7604
				xmax = 1113.2504
				text = "already"
			intervals [1771]:
				xmin = 1113.2504
				xmax = 1113.3404
				text = ""
			intervals [1772]:
				xmin = 1113.3404
				xmax = 1113.5504
				text = "set"
			intervals [1773]:
				xmin = 1113.5504
				xmax = 1113.7804
				text = "out"
			intervals [1774]:
				xmin = 1113.7804
				xmax = 1113.9604
				text = ""
			intervals [1775]:
				xmin = 1113.9604
				xmax = 1114.1204
				text = "there"
			intervals [1776]:
				xmin = 1114.1204
				xmax = 1114.1504
				text = ""
			intervals [1777]:
				xmin = 1114.1504
				xmax = 1114.1804
				text = "s"
			intervals [1778]:
				xmin = 1114.1804
				xmax = 1114.5104
				text = "nothing"
			intervals [1779]:
				xmin = 1114.5104
				xmax = 1114.6404
				text = "they"
			intervals [1780]:
				xmin = 1114.6404
				xmax = 1114.8704
				text = "can"
			intervals [1781]:
				xmin = 1114.8704
				xmax = 1114.9604
				text = "do"
			intervals [1782]:
				xmin = 1114.9604
				xmax = 1115.2304
				text = "about"
			intervals [1783]:
				xmin = 1115.2304
				xmax = 1115.2904
				text = "it"
			intervals [1784]:
				xmin = 1115.2904
				xmax = 1115.5404
				text = "and"
			intervals [1785]:
				xmin = 1115.5404
				xmax = 1115.5704
				text = ""
			intervals [1786]:
				xmin = 1115.5704
				xmax = 1116.0404
				text = "however"
			intervals [1787]:
				xmin = 1116.0404
				xmax = 1116.1304
				text = "it"
			intervals [1788]:
				xmin = 1116.1304
				xmax = 1116.1604
				text = ""
			intervals [1789]:
				xmin = 1116.1604
				xmax = 1116.4504
				text = "goes"
			intervals [1790]:
				xmin = 1116.4504
				xmax = 1116.4804
				text = ""
			intervals [1791]:
				xmin = 1116.4804
				xmax = 1116.6104
				text = "that"
			intervals [1792]:
				xmin = 1116.6104
				xmax = 1116.6404
				text = "s"
			intervals [1793]:
				xmin = 1116.6404
				xmax = 1116.9104
				text = "just"
			intervals [1794]:
				xmin = 1116.9104
				xmax = 1116.9804
				text = "the"
			intervals [1795]:
				xmin = 1116.9804
				xmax = 1117.1104
				text = "way"
			intervals [1796]:
				xmin = 1117.1104
				xmax = 1117.1804
				text = "it"
			intervals [1797]:
				xmin = 1117.1804
				xmax = 1117.2804
				text = "was"
			intervals [1798]:
				xmin = 1117.2804
				xmax = 1117.4404
				text = "meant"
			intervals [1799]:
				xmin = 1117.4404
				xmax = 1117.5704
				text = "to"
			intervals [1800]:
				xmin = 1117.5704
				xmax = 1117.6004
				text = ""
			intervals [1801]:
				xmin = 1117.6004
				xmax = 1117.9404
				text = "go"
			intervals [1802]:
				xmin = 1117.9404
				xmax = 1123.4301
				text = ""
			intervals [1803]:
				xmin = 1123.4301
				xmax = 1123.7101
				text = "um"
			intervals [1804]:
				xmin = 1123.7101
				xmax = 1123.7501
				text = ""
			intervals [1805]:
				xmin = 1123.7501
				xmax = 1124.1701
				text = "well"
			intervals [1806]:
				xmin = 1124.1701
				xmax = 1125.243
				text = ""
			intervals [1807]:
				xmin = 1125.243
				xmax = 1125.383
				text = "you"
			intervals [1808]:
				xmin = 1125.383
				xmax = 1125.523
				text = "know"
			intervals [1809]:
				xmin = 1125.523
				xmax = 1125.673
				text = "how"
			intervals [1810]:
				xmin = 1125.673
				xmax = 1125.753
				text = "is"
			intervals [1811]:
				xmin = 1125.753
				xmax = 1125.863
				text = "your"
			intervals [1812]:
				xmin = 1125.863
				xmax = 1126.123
				text = "general"
			intervals [1813]:
				xmin = 1126.123
				xmax = 1126.373
				text = "view"
			intervals [1814]:
				xmin = 1126.373
				xmax = 1126.453
				text = "i"
			intervals [1815]:
				xmin = 1126.453
				xmax = 1126.643
				text = "mean"
			intervals [1816]:
				xmin = 1126.643
				xmax = 1126.703
				text = "do"
			intervals [1817]:
				xmin = 1126.703
				xmax = 1126.863
				text = "you"
			intervals [1818]:
				xmin = 1126.863
				xmax = 1127.123
				text = "agree"
			intervals [1819]:
				xmin = 1127.123
				xmax = 1127.283
				text = "in"
			intervals [1820]:
				xmin = 1127.283
				xmax = 1127.313
				text = ""
			intervals [1821]:
				xmin = 1127.313
				xmax = 1127.593
				text = "part"
			intervals [1822]:
				xmin = 1127.593
				xmax = 1127.633
				text = ""
			intervals [1823]:
				xmin = 1127.633
				xmax = 1127.853
				text = "with"
			intervals [1824]:
				xmin = 1127.853
				xmax = 1127.883
				text = ""
			intervals [1825]:
				xmin = 1127.883
				xmax = 1128.073
				text = "it"
			intervals [1826]:
				xmin = 1128.073
				xmax = 1128.323
				text = "or"
			intervals [1827]:
				xmin = 1128.323
				xmax = 1128.373
				text = ""
			intervals [1828]:
				xmin = 1128.373
				xmax = 1128.453
				text = "you"
			intervals [1829]:
				xmin = 1128.453
				xmax = 1128.573
				text = "know"
			intervals [1830]:
				xmin = 1128.573
				xmax = 1128.603
				text = ""
			intervals [1831]:
				xmin = 1128.603
				xmax = 1128.773
				text = "not"
			intervals [1832]:
				xmin = 1128.773
				xmax = 1128.803
				text = ""
			intervals [1833]:
				xmin = 1128.803
				xmax = 1128.863
				text = "at"
			intervals [1834]:
				xmin = 1128.863
				xmax = 1128.893
				text = ""
			intervals [1835]:
				xmin = 1128.893
				xmax = 1129.133
				text = "all"
			intervals [1836]:
				xmin = 1129.133
				xmax = 1129.163
				text = ""
			intervals [1837]:
				xmin = 1129.163
				xmax = 1129.223
				text = "do"
			intervals [1838]:
				xmin = 1129.223
				xmax = 1129.283
				text = "you"
			intervals [1839]:
				xmin = 1129.283
				xmax = 1129.403
				text = "think"
			intervals [1840]:
				xmin = 1129.403
				xmax = 1129.453
				text = ""
			intervals [1841]:
				xmin = 1129.453
				xmax = 1129.513
				text = "you"
			intervals [1842]:
				xmin = 1129.513
				xmax = 1129.543
				text = ""
			intervals [1843]:
				xmin = 1129.543
				xmax = 1129.753
				text = "can"
			intervals [1844]:
				xmin = 1129.753
				xmax = 1130.1574
				text = ""
			intervals [1845]:
				xmin = 1130.1574
				xmax = 1130.3674
				text = "control"
			intervals [1846]:
				xmin = 1130.3674
				xmax = 1130.5074
				text = "your"
			intervals [1847]:
				xmin = 1130.5074
				xmax = 1130.9274
				text = ""
			intervals [1848]:
				xmin = 1130.9274
				xmax = 1131.0474
				text = "own"
			intervals [1849]:
				xmin = 1131.0474
				xmax = 1131.1274
				text = ""
			intervals [1850]:
				xmin = 1131.1274
				xmax = 1131.4774
				text = "future"
			intervals [1851]:
				xmin = 1131.4774
				xmax = 1146.9517
				text = ""
			intervals [1852]:
				xmin = 1146.9517
				xmax = 1147.2517
				text = "yeah"
			intervals [1853]:
				xmin = 1147.2517
				xmax = 1148.792993197279
				text = ""
	item [2]:
		class = "IntervalTier"
		name = "DCA_int_05 - phones"
		xmin = 0.0
		xmax = 1148.792993197279
		intervals: size = 4055
			intervals [1]:
				xmin = 0.0
				xmax = 0.0038
				text = ""
			intervals [2]:
				xmin = 0.0038
				xmax = 0.0338
				text = "D"
			intervals [3]:
				xmin = 0.0338
				xmax = 0.0638
				text = "IH0"
			intervals [4]:
				xmin = 0.0638
				xmax = 0.1138
				text = "D"
			intervals [5]:
				xmin = 0.1138
				xmax = 0.1538
				text = "Y"
			intervals [6]:
				xmin = 0.1538
				xmax = 0.2038
				text = "UW1"
			intervals [7]:
				xmin = 0.2038
				xmax = 0.2838
				text = "P"
			intervals [8]:
				xmin = 0.2838
				xmax = 0.3838
				text = "L"
			intervals [9]:
				xmin = 0.3838
				xmax = 0.4738
				text = "EY1"
			intervals [10]:
				xmin = 0.4738
				xmax = 0.5138
				text = "W"
			intervals [11]:
				xmin = 0.5138
				xmax = 0.5438
				text = "EH1"
			intervals [12]:
				xmin = 0.5438
				xmax = 0.5738
				text = "N"
			intervals [13]:
				xmin = 0.5738
				xmax = 0.6038
				text = "sp"
			intervals [14]:
				xmin = 0.6038
				xmax = 0.6538
				text = "Y"
			intervals [15]:
				xmin = 0.6538
				xmax = 0.6938
				text = "UW1"
			intervals [16]:
				xmin = 0.6938
				xmax = 0.7238
				text = "sp"
			intervals [17]:
				xmin = 0.7238
				xmax = 0.7538
				text = "W"
			intervals [18]:
				xmin = 0.7538
				xmax = 0.7938
				text = "ER0"
			intervals [19]:
				xmin = 0.7938
				xmax = 0.8638
				text = "sp"
			intervals [20]:
				xmin = 0.8638
				xmax = 0.8938
				text = "Y"
			intervals [21]:
				xmin = 0.8938
				xmax = 0.9838
				text = "AH1"
			intervals [22]:
				xmin = 0.9838
				xmax = 1.0838
				text = "NG"
			intervals [23]:
				xmin = 1.0838
				xmax = 1.1238
				text = "G"
			intervals [24]:
				xmin = 1.1238
				xmax = 1.2638
				text = "ER0"
			intervals [25]:
				xmin = 1.2638
				xmax = 1.3238
				text = "sp"
			intervals [26]:
				xmin = 1.3238
				xmax = 13.2117
				text = ""
			intervals [27]:
				xmin = 13.2117
				xmax = 13.2817
				text = "HH"
			intervals [28]:
				xmin = 13.2817
				xmax = 13.3317
				text = "W"
			intervals [29]:
				xmin = 13.3317
				xmax = 13.4117
				text = "AH1"
			intervals [30]:
				xmin = 13.4117
				xmax = 13.4917
				text = "T"
			intervals [31]:
				xmin = 13.4917
				xmax = 13.5917
				text = "sp"
			intervals [32]:
				xmin = 13.5917
				xmax = 15.0607
				text = ""
			intervals [33]:
				xmin = 15.0607
				xmax = 15.1407
				text = "HH"
			intervals [34]:
				xmin = 15.1407
				xmax = 15.2207
				text = "AW1"
			intervals [35]:
				xmin = 15.2207
				xmax = 15.2807
				text = "D"
			intervals [36]:
				xmin = 15.2807
				xmax = 15.3207
				text = "Y"
			intervals [37]:
				xmin = 15.3207
				xmax = 15.3507
				text = "UW1"
			intervals [38]:
				xmin = 15.3507
				xmax = 15.4007
				text = "P"
			intervals [39]:
				xmin = 15.4007
				xmax = 15.4707
				text = "L"
			intervals [40]:
				xmin = 15.4707
				xmax = 15.5107
				text = "EY1"
			intervals [41]:
				xmin = 15.5107
				xmax = 15.5407
				text = "R"
			intervals [42]:
				xmin = 15.5407
				xmax = 15.5707
				text = "UW1"
			intervals [43]:
				xmin = 15.5707
				xmax = 15.6007
				text = "T"
			intervals [44]:
				xmin = 15.6007
				xmax = 15.6307
				text = "DH"
			intervals [45]:
				xmin = 15.6307
				xmax = 15.7407
				text = "AH0"
			intervals [46]:
				xmin = 15.7407
				xmax = 15.8907
				text = "sp"
			intervals [47]:
				xmin = 15.8907
				xmax = 15.9307
				text = "P"
			intervals [48]:
				xmin = 15.9307
				xmax = 16.0107
				text = "EH1"
			intervals [49]:
				xmin = 16.0107
				xmax = 16.0607
				text = "G"
			intervals [50]:
				xmin = 16.0607
				xmax = 17.0717
				text = "sp"
			intervals [51]:
				xmin = 17.0717
				xmax = 17.1417
				text = "W"
			intervals [52]:
				xmin = 17.1417
				xmax = 17.1717
				text = "AH1"
			intervals [53]:
				xmin = 17.1717
				xmax = 17.2017
				text = "T"
			intervals [54]:
				xmin = 17.2017
				xmax = 17.2317
				text = "IH0"
			intervals [55]:
				xmin = 17.2317
				xmax = 17.3117
				text = "Z"
			intervals [56]:
				xmin = 17.3117
				xmax = 17.3917
				text = "IH0"
			intervals [57]:
				xmin = 17.3917
				xmax = 17.5917
				text = "T"
			intervals [58]:
				xmin = 17.5917
				xmax = 17.6517
				text = "sp"
			intervals [59]:
				xmin = 17.6517
				xmax = 27.1367
				text = ""
			intervals [60]:
				xmin = 27.1367
				xmax = 27.2567
				text = "Y"
			intervals [61]:
				xmin = 27.2567
				xmax = 27.3267
				text = "UW1"
			intervals [62]:
				xmin = 27.3267
				xmax = 27.3667
				text = "HH"
			intervals [63]:
				xmin = 27.3667
				xmax = 27.3967
				text = "AE1"
			intervals [64]:
				xmin = 27.3967
				xmax = 27.4767
				text = "V"
			intervals [65]:
				xmin = 27.4767
				xmax = 27.5067
				text = "T"
			intervals [66]:
				xmin = 27.5067
				xmax = 27.5667
				text = "AH0"
			intervals [67]:
				xmin = 27.5667
				xmax = 27.6767
				text = "sp"
			intervals [68]:
				xmin = 27.6767
				xmax = 27.741
				text = ""
			intervals [69]:
				xmin = 27.741
				xmax = 27.921
				text = "IY1"
			intervals [70]:
				xmin = 27.921
				xmax = 27.961
				text = "T"
			intervals [71]:
				xmin = 27.961
				xmax = 28.001
				text = "DH"
			intervals [72]:
				xmin = 28.001
				xmax = 28.061
				text = "AH0"
			intervals [73]:
				xmin = 28.061
				xmax = 28.121
				text = "D"
			intervals [74]:
				xmin = 28.121
				xmax = 28.321
				text = "ER1"
			intervals [75]:
				xmin = 28.321
				xmax = 28.351
				text = "T"
			intervals [76]:
				xmin = 28.351
				xmax = 28.381
				text = "D"
			intervals [77]:
				xmin = 28.381
				xmax = 28.421
				text = "IH1"
			intervals [78]:
				xmin = 28.421
				xmax = 28.471
				text = "D"
			intervals [79]:
				xmin = 28.471
				xmax = 28.521
				text = "Y"
			intervals [80]:
				xmin = 28.521
				xmax = 28.591
				text = "UW1"
			intervals [81]:
				xmin = 28.591
				xmax = 28.641
				text = "R"
			intervals [82]:
				xmin = 28.641
				xmax = 28.721
				text = "IH1"
			intervals [83]:
				xmin = 28.721
				xmax = 28.771
				text = "L"
			intervals [84]:
				xmin = 28.771
				xmax = 28.821
				text = "IY0"
			intervals [85]:
				xmin = 28.821
				xmax = 28.931
				text = "IY1"
			intervals [86]:
				xmin = 28.931
				xmax = 29.001
				text = "T"
			intervals [87]:
				xmin = 29.001
				xmax = 29.031
				text = "sp"
			intervals [88]:
				xmin = 29.031
				xmax = 29.081
				text = "DH"
			intervals [89]:
				xmin = 29.081
				xmax = 29.111
				text = "AH0"
			intervals [90]:
				xmin = 29.111
				xmax = 29.201
				text = "D"
			intervals [91]:
				xmin = 29.201
				xmax = 29.351
				text = "ER1"
			intervals [92]:
				xmin = 29.351
				xmax = 29.381
				text = "T"
			intervals [93]:
				xmin = 29.381
				xmax = 32.019
				text = "sp"
			intervals [94]:
				xmin = 32.019
				xmax = 32.579
				text = "OW1"
			intervals [95]:
				xmin = 32.579
				xmax = 32.629
				text = "sp"
			intervals [96]:
				xmin = 32.629
				xmax = 33.1636
				text = ""
			intervals [97]:
				xmin = 33.1636
				xmax = 33.2536
				text = "HH"
			intervals [98]:
				xmin = 33.2536
				xmax = 33.3336
				text = "AW1"
			intervals [99]:
				xmin = 33.3336
				xmax = 33.3936
				text = "D"
			intervals [100]:
				xmin = 33.3936
				xmax = 33.4236
				text = "Y"
			intervals [101]:
				xmin = 33.4236
				xmax = 33.4536
				text = "UW1"
			intervals [102]:
				xmin = 33.4536
				xmax = 33.5236
				text = "P"
			intervals [103]:
				xmin = 33.5236
				xmax = 33.5936
				text = "L"
			intervals [104]:
				xmin = 33.5936
				xmax = 33.6336
				text = "EY1"
			intervals [105]:
				xmin = 33.6336
				xmax = 33.7136
				text = "HH"
			intervals [106]:
				xmin = 33.7136
				xmax = 33.8036
				text = "AY1"
			intervals [107]:
				xmin = 33.8036
				xmax = 33.8536
				text = "D"
			intervals [108]:
				xmin = 33.8536
				xmax = 33.8836
				text = "AH0"
			intervals [109]:
				xmin = 33.8836
				xmax = 33.9236
				text = "N"
			intervals [110]:
				xmin = 33.9236
				xmax = 33.9636
				text = "D"
			intervals [111]:
				xmin = 33.9636
				xmax = 33.9936
				text = "G"
			intervals [112]:
				xmin = 33.9936
				xmax = 34.0436
				text = "OW1"
			intervals [113]:
				xmin = 34.0436
				xmax = 34.1836
				text = "sp"
			intervals [114]:
				xmin = 34.1836
				xmax = 34.2136
				text = "S"
			intervals [115]:
				xmin = 34.2136
				xmax = 34.2436
				text = "IY1"
			intervals [116]:
				xmin = 34.2436
				xmax = 34.3236
				text = "K"
			intervals [117]:
				xmin = 34.3236
				xmax = 55.5448
				text = "sp"
			intervals [118]:
				xmin = 55.5448
				xmax = 55.7348
				text = "AY1"
			intervals [119]:
				xmin = 55.7348
				xmax = 55.8648
				text = "sp"
			intervals [120]:
				xmin = 55.8648
				xmax = 55.9048
				text = "S"
			intervals [121]:
				xmin = 55.9048
				xmax = 56.0448
				text = "IY1"
			intervals [122]:
				xmin = 56.0448
				xmax = 57.0956
				text = "sp"
			intervals [123]:
				xmin = 57.0956
				xmax = 57.3156
				text = "AH1"
			intervals [124]:
				xmin = 57.3156
				xmax = 57.3456
				text = "M"
			intervals [125]:
				xmin = 57.3456
				xmax = 57.3756
				text = "HH"
			intervals [126]:
				xmin = 57.3756
				xmax = 57.4356
				text = "AW1"
			intervals [127]:
				xmin = 57.4356
				xmax = 57.5756
				text = "D"
			intervals [128]:
				xmin = 57.5756
				xmax = 57.6156
				text = "Y"
			intervals [129]:
				xmin = 57.6156
				xmax = 57.6956
				text = "UW1"
			intervals [130]:
				xmin = 57.6956
				xmax = 57.7956
				text = "CH"
			intervals [131]:
				xmin = 57.7956
				xmax = 57.9656
				text = "UW1"
			intervals [132]:
				xmin = 57.9656
				xmax = 58.0456
				text = "Z"
			intervals [133]:
				xmin = 58.0456
				xmax = 58.0756
				text = "sp"
			intervals [134]:
				xmin = 58.0756
				xmax = 58.1056
				text = "HH"
			intervals [135]:
				xmin = 58.1056
				xmax = 58.1756
				text = "UW1"
			intervals [136]:
				xmin = 58.1756
				xmax = 58.2256
				text = "W"
			intervals [137]:
				xmin = 58.2256
				xmax = 58.2656
				text = "AH0"
			intervals [138]:
				xmin = 58.2656
				xmax = 58.3056
				text = "Z"
			intervals [139]:
				xmin = 58.3056
				xmax = 58.3456
				text = "sp"
			intervals [140]:
				xmin = 58.3456
				xmax = 58.4356
				text = "IH1"
			intervals [141]:
				xmin = 58.4356
				xmax = 58.4856
				text = "T"
			intervals [142]:
				xmin = 58.4856
				xmax = 58.5656
				text = "sp"
			intervals [143]:
				xmin = 58.5656
				xmax = 58.5956
				text = "W"
			intervals [144]:
				xmin = 58.5956
				xmax = 58.6256
				text = "EH1"
			intervals [145]:
				xmin = 58.6256
				xmax = 58.6656
				text = "N"
			intervals [146]:
				xmin = 58.6656
				xmax = 58.6956
				text = "Y"
			intervals [147]:
				xmin = 58.6956
				xmax = 58.7256
				text = "UW1"
			intervals [148]:
				xmin = 58.7256
				xmax = 58.7556
				text = "sp"
			intervals [149]:
				xmin = 58.7556
				xmax = 58.8056
				text = "W"
			intervals [150]:
				xmin = 58.8056
				xmax = 58.8356
				text = "ER0"
			intervals [151]:
				xmin = 58.8356
				xmax = 58.8656
				text = "sp"
			intervals [152]:
				xmin = 58.8656
				xmax = 58.8956
				text = "P"
			intervals [153]:
				xmin = 58.8956
				xmax = 58.9656
				text = "L"
			intervals [154]:
				xmin = 58.9656
				xmax = 59.0056
				text = "EY1"
			intervals [155]:
				xmin = 59.0056
				xmax = 59.0356
				text = "IH0"
			intervals [156]:
				xmin = 59.0356
				xmax = 59.0956
				text = "N"
			intervals [157]:
				xmin = 59.0956
				xmax = 59.1356
				text = "sp"
			intervals [158]:
				xmin = 59.1356
				xmax = 59.2056
				text = "HH"
			intervals [159]:
				xmin = 59.2056
				xmax = 59.2456
				text = "AY1"
			intervals [160]:
				xmin = 59.2456
				xmax = 59.3156
				text = "D"
			intervals [161]:
				xmin = 59.3156
				xmax = 59.3556
				text = "sp"
			intervals [162]:
				xmin = 59.3556
				xmax = 59.3856
				text = "AH0"
			intervals [163]:
				xmin = 59.3856
				xmax = 59.4256
				text = "N"
			intervals [164]:
				xmin = 59.4256
				xmax = 59.4556
				text = "sp"
			intervals [165]:
				xmin = 59.4556
				xmax = 59.4856
				text = "G"
			intervals [166]:
				xmin = 59.4856
				xmax = 59.5356
				text = "OW1"
			intervals [167]:
				xmin = 59.5356
				xmax = 59.7056
				text = "sp"
			intervals [168]:
				xmin = 59.7056
				xmax = 59.7456
				text = "S"
			intervals [169]:
				xmin = 59.7456
				xmax = 59.7756
				text = "IY1"
			intervals [170]:
				xmin = 59.7756
				xmax = 60.0356
				text = "K"
			intervals [171]:
				xmin = 60.0356
				xmax = 66.4483
				text = ""
			intervals [172]:
				xmin = 66.4483
				xmax = 66.5083
				text = "sil"
			intervals [173]:
				xmin = 66.5083
				xmax = 66.7883
				text = "AH1"
			intervals [174]:
				xmin = 66.7883
				xmax = 67.0183
				text = "M"
			intervals [175]:
				xmin = 67.0183
				xmax = 67.0883
				text = "sp"
			intervals [176]:
				xmin = 67.0883
				xmax = 67.1767
				text = ""
			intervals [177]:
				xmin = 67.1767
				xmax = 67.2367
				text = "D"
			intervals [178]:
				xmin = 67.2367
				xmax = 67.2867
				text = "IH1"
			intervals [179]:
				xmin = 67.2867
				xmax = 67.3567
				text = "D"
			intervals [180]:
				xmin = 67.3567
				xmax = 67.3867
				text = "Y"
			intervals [181]:
				xmin = 67.3867
				xmax = 67.4267
				text = "UW1"
			intervals [182]:
				xmin = 67.4267
				xmax = 67.5167
				text = "EH1"
			intervals [183]:
				xmin = 67.5167
				xmax = 67.5867
				text = "V"
			intervals [184]:
				xmin = 67.5867
				xmax = 67.6767
				text = "ER0"
			intervals [185]:
				xmin = 67.6767
				xmax = 67.7167
				text = "P"
			intervals [186]:
				xmin = 67.7167
				xmax = 67.7967
				text = "L"
			intervals [187]:
				xmin = 67.7967
				xmax = 67.9167
				text = "EY1"
			intervals [188]:
				xmin = 67.9167
				xmax = 67.9467
				text = "EH1"
			intervals [189]:
				xmin = 67.9467
				xmax = 67.9767
				text = "N"
			intervals [190]:
				xmin = 67.9767
				xmax = 68.0067
				text = "IY0"
			intervals [191]:
				xmin = 68.0067
				xmax = 68.0467
				text = "TH"
			intervals [192]:
				xmin = 68.0467
				xmax = 68.1167
				text = "IH2"
			intervals [193]:
				xmin = 68.1167
				xmax = 68.1967
				text = "NG"
			intervals [194]:
				xmin = 68.1967
				xmax = 68.2767
				text = "L"
			intervals [195]:
				xmin = 68.2767
				xmax = 68.3467
				text = "AY1"
			intervals [196]:
				xmin = 68.3467
				xmax = 68.4367
				text = "K"
			intervals [197]:
				xmin = 68.4367
				xmax = 68.4667
				text = "sp"
			intervals [198]:
				xmin = 68.4667
				xmax = 68.5567
				text = "R"
			intervals [199]:
				xmin = 68.5567
				xmax = 68.6467
				text = "EH1"
			intervals [200]:
				xmin = 68.6467
				xmax = 68.6867
				text = "D"
			intervals [201]:
				xmin = 68.6867
				xmax = 68.7167
				text = "sp"
			intervals [202]:
				xmin = 68.7167
				xmax = 68.8067
				text = "R"
			intervals [203]:
				xmin = 68.8067
				xmax = 68.9567
				text = "OW1"
			intervals [204]:
				xmin = 68.9567
				xmax = 69.0467
				text = "V"
			intervals [205]:
				xmin = 69.0467
				xmax = 69.0767
				text = "ER0"
			intervals [206]:
				xmin = 69.0767
				xmax = 69.3867
				text = "sp"
			intervals [207]:
				xmin = 69.3867
				xmax = 69.4167
				text = "R"
			intervals [208]:
				xmin = 69.4167
				xmax = 69.4467
				text = "EH1"
			intervals [209]:
				xmin = 69.4467
				xmax = 69.5367
				text = "D"
			intervals [210]:
				xmin = 69.5367
				xmax = 69.6367
				text = "sp"
			intervals [211]:
				xmin = 69.6367
				xmax = 69.6767
				text = "R"
			intervals [212]:
				xmin = 69.6767
				xmax = 69.7067
				text = "OW1"
			intervals [213]:
				xmin = 69.7067
				xmax = 69.7467
				text = "V"
			intervals [214]:
				xmin = 69.7467
				xmax = 69.7867
				text = "ER0"
			intervals [215]:
				xmin = 69.7867
				xmax = 73.3897
				text = "sp"
			intervals [216]:
				xmin = 73.3897
				xmax = 73.4397
				text = "AH1"
			intervals [217]:
				xmin = 73.4397
				xmax = 73.6797
				text = "M"
			intervals [218]:
				xmin = 73.6797
				xmax = 73.7297
				text = "sp"
			intervals [219]:
				xmin = 73.7297
				xmax = 73.7697
				text = "D"
			intervals [220]:
				xmin = 73.7697
				xmax = 73.7997
				text = "IH0"
			intervals [221]:
				xmin = 73.7997
				xmax = 73.8697
				text = "D"
			intervals [222]:
				xmin = 73.8697
				xmax = 73.9097
				text = "Y"
			intervals [223]:
				xmin = 73.9097
				xmax = 73.9397
				text = "UW1"
			intervals [224]:
				xmin = 73.9397
				xmax = 73.9697
				text = "sp"
			intervals [225]:
				xmin = 73.9697
				xmax = 73.9997
				text = "P"
			intervals [226]:
				xmin = 73.9997
				xmax = 74.0697
				text = "L"
			intervals [227]:
				xmin = 74.0697
				xmax = 74.1297
				text = "EY1"
			intervals [228]:
				xmin = 74.1297
				xmax = 74.2397
				text = "M"
			intervals [229]:
				xmin = 74.2397
				xmax = 74.3397
				text = "AH1"
			intervals [230]:
				xmin = 74.3397
				xmax = 74.3997
				text = "DH"
			intervals [231]:
				xmin = 74.3997
				xmax = 74.4297
				text = "ER0"
			intervals [232]:
				xmin = 74.4297
				xmax = 74.5597
				text = "M"
			intervals [233]:
				xmin = 74.5597
				xmax = 74.7197
				text = "EY1"
			intervals [234]:
				xmin = 74.7197
				xmax = 74.9697
				text = "AY1"
			intervals [235]:
				xmin = 74.9697
				xmax = 76.0289
				text = "sp"
			intervals [236]:
				xmin = 76.0289
				xmax = 76.0589
				text = "ER0"
			intervals [237]:
				xmin = 76.0589
				xmax = 76.1389
				text = "sp"
			intervals [238]:
				xmin = 76.1389
				xmax = 76.1789
				text = "S"
			intervals [239]:
				xmin = 76.1789
				xmax = 76.2389
				text = "AH1"
			intervals [240]:
				xmin = 76.2389
				xmax = 76.3189
				text = "M"
			intervals [241]:
				xmin = 76.3189
				xmax = 76.3489
				text = "TH"
			intervals [242]:
				xmin = 76.3489
				xmax = 76.3789
				text = "IH0"
			intervals [243]:
				xmin = 76.3789
				xmax = 76.4089
				text = "N"
			intervals [244]:
				xmin = 76.4089
				xmax = 76.9489
				text = "sp"
			intervals [245]:
				xmin = 76.9489
				xmax = 77.0489
				text = "L"
			intervals [246]:
				xmin = 77.0489
				xmax = 77.1289
				text = "AY1"
			intervals [247]:
				xmin = 77.1289
				xmax = 77.3189
				text = "K"
			intervals [248]:
				xmin = 77.3189
				xmax = 77.6289
				text = "sp"
			intervals [249]:
				xmin = 77.6289
				xmax = 77.9689
				text = "spn"
			intervals [250]:
				xmin = 77.9689
				xmax = 78.5723
				text = "sp"
			intervals [251]:
				xmin = 78.5723
				xmax = 78.6423
				text = "HH"
			intervals [252]:
				xmin = 78.6423
				xmax = 78.7223
				text = "AW1"
			intervals [253]:
				xmin = 78.7223
				xmax = 78.7523
				text = "D"
			intervals [254]:
				xmin = 78.7523
				xmax = 78.7823
				text = "IH0"
			intervals [255]:
				xmin = 78.7823
				xmax = 78.8223
				text = "D"
			intervals [256]:
				xmin = 78.8223
				xmax = 78.8523
				text = "Y"
			intervals [257]:
				xmin = 78.8523
				xmax = 78.8823
				text = "UW1"
			intervals [258]:
				xmin = 78.8823
				xmax = 78.9423
				text = "sp"
			intervals [259]:
				xmin = 78.9423
				xmax = 78.9823
				text = "P"
			intervals [260]:
				xmin = 78.9823
				xmax = 79.0523
				text = "L"
			intervals [261]:
				xmin = 79.0523
				xmax = 79.1423
				text = "EY1"
			intervals [262]:
				xmin = 79.1423
				xmax = 79.1723
				text = "sp"
			intervals [263]:
				xmin = 79.1723
				xmax = 79.2223
				text = "DH"
			intervals [264]:
				xmin = 79.2223
				xmax = 79.2923
				text = "AH0"
			intervals [265]:
				xmin = 79.2923
				xmax = 79.3223
				text = "T"
			intervals [266]:
				xmin = 79.3223
				xmax = 79.5123
				text = "sp"
			intervals [267]:
				xmin = 79.5123
				xmax = 95.4067
				text = ""
			intervals [268]:
				xmin = 95.4067
				xmax = 95.7767
				text = "M"
			intervals [269]:
				xmin = 95.7767
				xmax = 95.8267
				text = "HH"
			intervals [270]:
				xmin = 95.8267
				xmax = 95.8567
				text = "M"
			intervals [271]:
				xmin = 95.8567
				xmax = 97.4516
				text = "sp"
			intervals [272]:
				xmin = 97.4516
				xmax = 97.6916
				text = "AH1"
			intervals [273]:
				xmin = 97.6916
				xmax = 97.9716
				text = "M"
			intervals [274]:
				xmin = 97.9716
				xmax = 98.0316
				text = "sp"
			intervals [275]:
				xmin = 98.0316
				xmax = 98.3422
				text = ""
			intervals [276]:
				xmin = 98.3422
				xmax = 98.4122
				text = "W"
			intervals [277]:
				xmin = 98.4122
				xmax = 98.4422
				text = "EH1"
			intervals [278]:
				xmin = 98.4422
				xmax = 98.4922
				text = "N"
			intervals [279]:
				xmin = 98.4922
				xmax = 98.5222
				text = "Y"
			intervals [280]:
				xmin = 98.5222
				xmax = 98.5922
				text = "UW1"
			intervals [281]:
				xmin = 98.5922
				xmax = 98.6322
				text = "P"
			intervals [282]:
				xmin = 98.6322
				xmax = 98.7022
				text = "L"
			intervals [283]:
				xmin = 98.7022
				xmax = 98.8822
				text = "EY1"
			intervals [284]:
				xmin = 98.8822
				xmax = 98.9322
				text = "F"
			intervals [285]:
				xmin = 98.9322
				xmax = 98.9722
				text = "UH1"
			intervals [286]:
				xmin = 98.9722
				xmax = 99.0922
				text = "T"
			intervals [287]:
				xmin = 99.0922
				xmax = 99.1322
				text = "B"
			intervals [288]:
				xmin = 99.1322
				xmax = 99.1922
				text = "AO2"
			intervals [289]:
				xmin = 99.1922
				xmax = 99.3222
				text = "L"
			intervals [290]:
				xmin = 99.3222
				xmax = 99.3522
				text = "D"
			intervals [291]:
				xmin = 99.3522
				xmax = 99.3822
				text = "UW1"
			intervals [292]:
				xmin = 99.3822
				xmax = 99.4122
				text = "Y"
			intervals [293]:
				xmin = 99.4122
				xmax = 99.4422
				text = "UW1"
			intervals [294]:
				xmin = 99.4422
				xmax = 99.5322
				text = "HH"
			intervals [295]:
				xmin = 99.5322
				xmax = 99.5722
				text = "AE1"
			intervals [296]:
				xmin = 99.5722
				xmax = 99.6722
				text = "V"
			intervals [297]:
				xmin = 99.6722
				xmax = 99.7122
				text = "AH0"
			intervals [298]:
				xmin = 99.7122
				xmax = 99.7822
				text = "R"
			intervals [299]:
				xmin = 99.7822
				xmax = 99.8622
				text = "EH1"
			intervals [300]:
				xmin = 99.8622
				xmax = 99.9322
				text = "G"
			intervals [301]:
				xmin = 99.9322
				xmax = 99.9622
				text = "Y"
			intervals [302]:
				xmin = 99.9622
				xmax = 99.9922
				text = "AH0"
			intervals [303]:
				xmin = 99.9922
				xmax = 100.0322
				text = "L"
			intervals [304]:
				xmin = 100.0322
				xmax = 100.1822
				text = "ER0"
			intervals [305]:
				xmin = 100.1822
				xmax = 100.2222
				text = "T"
			intervals [306]:
				xmin = 100.2222
				xmax = 100.3722
				text = "IY1"
			intervals [307]:
				xmin = 100.3722
				xmax = 100.4922
				text = "M"
			intervals [308]:
				xmin = 100.4922
				xmax = 100.5622
				text = "AO1"
			intervals [309]:
				xmin = 100.5622
				xmax = 100.5922
				text = "R"
			intervals [310]:
				xmin = 100.5922
				xmax = 100.6222
				text = "IH0"
			intervals [311]:
				xmin = 100.6222
				xmax = 100.6822
				text = "Z"
			intervals [312]:
				xmin = 100.6822
				xmax = 100.7122
				text = "sp"
			intervals [313]:
				xmin = 100.7122
				xmax = 100.7422
				text = "IH0"
			intervals [314]:
				xmin = 100.7422
				xmax = 100.7722
				text = "T"
			intervals [315]:
				xmin = 100.7722
				xmax = 100.8522
				text = "sp"
			intervals [316]:
				xmin = 100.8522
				xmax = 100.9022
				text = "JH"
			intervals [317]:
				xmin = 100.9022
				xmax = 101.0022
				text = "AH1"
			intervals [318]:
				xmin = 101.0022
				xmax = 101.0422
				text = "S"
			intervals [319]:
				xmin = 101.0422
				xmax = 101.1322
				text = "sp"
			intervals [320]:
				xmin = 101.1322
				xmax = 101.2422
				text = "AH0"
			intervals [321]:
				xmin = 101.2422
				xmax = 101.2722
				text = "sp"
			intervals [322]:
				xmin = 101.2722
				xmax = 101.3022
				text = "G"
			intervals [323]:
				xmin = 101.3022
				xmax = 101.3322
				text = "R"
			intervals [324]:
				xmin = 101.3322
				xmax = 101.3922
				text = "UW1"
			intervals [325]:
				xmin = 101.3922
				xmax = 101.4222
				text = "P"
			intervals [326]:
				xmin = 101.4222
				xmax = 101.4722
				text = "sp"
			intervals [327]:
				xmin = 101.4722
				xmax = 101.5022
				text = "AH0"
			intervals [328]:
				xmin = 101.5022
				xmax = 101.5322
				text = "V"
			intervals [329]:
				xmin = 101.5322
				xmax = 101.6022
				text = "sp"
			intervals [330]:
				xmin = 101.6022
				xmax = 101.6322
				text = "K"
			intervals [331]:
				xmin = 101.6322
				xmax = 101.6722
				text = "IH1"
			intervals [332]:
				xmin = 101.6722
				xmax = 101.7222
				text = "D"
			intervals [333]:
				xmin = 101.7222
				xmax = 101.7922
				text = "Z"
			intervals [334]:
				xmin = 101.7922
				xmax = 101.9522
				text = "sp"
			intervals [335]:
				xmin = 101.9522
				xmax = 102.0422
				text = "F"
			intervals [336]:
				xmin = 102.0422
				xmax = 102.0722
				text = "ER0"
			intervals [337]:
				xmin = 102.0722
				xmax = 102.1022
				text = "M"
			intervals [338]:
				xmin = 102.1022
				xmax = 102.1422
				text = "sp"
			intervals [339]:
				xmin = 102.1422
				xmax = 102.1822
				text = "DH"
			intervals [340]:
				xmin = 102.1822
				xmax = 102.2222
				text = "AH0"
			intervals [341]:
				xmin = 102.2222
				xmax = 102.2522
				text = "sp"
			intervals [342]:
				xmin = 102.2522
				xmax = 102.2822
				text = "N"
			intervals [343]:
				xmin = 102.2822
				xmax = 102.3122
				text = "EY1"
			intervals [344]:
				xmin = 102.3122
				xmax = 102.3422
				text = "B"
			intervals [345]:
				xmin = 102.3422
				xmax = 102.3722
				text = "ER0"
			intervals [346]:
				xmin = 102.3722
				xmax = 102.4022
				text = "HH"
			intervals [347]:
				xmin = 102.4022
				xmax = 102.4322
				text = "UH2"
			intervals [348]:
				xmin = 102.4322
				xmax = 102.4622
				text = "D"
			intervals [349]:
				xmin = 102.4622
				xmax = 102.5322
				text = "sp"
			intervals [350]:
				xmin = 102.5322
				xmax = 102.7922
				text = "ER0"
			intervals [351]:
				xmin = 102.7922
				xmax = 103.2222
				text = "sp"
			intervals [352]:
				xmin = 103.2222
				xmax = 104.6253
				text = ""
			intervals [353]:
				xmin = 104.6253
				xmax = 104.6953
				text = "B"
			intervals [354]:
				xmin = 104.6953
				xmax = 104.7353
				text = "OW1"
			intervals [355]:
				xmin = 104.7353
				xmax = 104.7653
				text = "TH"
			intervals [356]:
				xmin = 104.7653
				xmax = 105.0353
				text = "sp"
			intervals [357]:
				xmin = 105.0353
				xmax = 108.2271
				text = ""
			intervals [358]:
				xmin = 108.2271
				xmax = 108.2571
				text = "M"
			intervals [359]:
				xmin = 108.2571
				xmax = 108.2871
				text = "HH"
			intervals [360]:
				xmin = 108.2871
				xmax = 108.7671
				text = "M"
			intervals [361]:
				xmin = 108.7671
				xmax = 109.2776
				text = "sp"
			intervals [362]:
				xmin = 109.2776
				xmax = 109.5076
				text = "AH1"
			intervals [363]:
				xmin = 109.5076
				xmax = 109.7676
				text = "M"
			intervals [364]:
				xmin = 109.7676
				xmax = 109.7976
				text = "sp"
			intervals [365]:
				xmin = 109.7976
				xmax = 109.8376
				text = "HH"
			intervals [366]:
				xmin = 109.8376
				xmax = 109.8676
				text = "W"
			intervals [367]:
				xmin = 109.8676
				xmax = 109.8976
				text = "AH1"
			intervals [368]:
				xmin = 109.8976
				xmax = 109.9276
				text = "T"
			intervals [369]:
				xmin = 109.9276
				xmax = 109.9676
				text = "W"
			intervals [370]:
				xmin = 109.9676
				xmax = 109.9976
				text = "AH0"
			intervals [371]:
				xmin = 109.9976
				xmax = 110.0276
				text = "Z"
			intervals [372]:
				xmin = 110.0276
				xmax = 110.0576
				text = "sp"
			intervals [373]:
				xmin = 110.0576
				xmax = 110.0876
				text = "DH"
			intervals [374]:
				xmin = 110.0876
				xmax = 110.1176
				text = "AH0"
			intervals [375]:
				xmin = 110.1176
				xmax = 110.1676
				text = "sp"
			intervals [376]:
				xmin = 110.1676
				xmax = 110.2076
				text = "S"
			intervals [377]:
				xmin = 110.2076
				xmax = 110.3376
				text = "AE1"
			intervals [378]:
				xmin = 110.3376
				xmax = 110.3876
				text = "N"
			intervals [379]:
				xmin = 110.3876
				xmax = 110.4176
				text = "D"
			intervals [380]:
				xmin = 110.4176
				xmax = 110.4476
				text = "L"
			intervals [381]:
				xmin = 110.4476
				xmax = 110.5276
				text = "AA0"
			intervals [382]:
				xmin = 110.5276
				xmax = 110.5776
				text = "T"
			intervals [383]:
				xmin = 110.5776
				xmax = 110.7176
				text = "sp"
			intervals [384]:
				xmin = 110.7176
				xmax = 110.7476
				text = "T"
			intervals [385]:
				xmin = 110.7476
				xmax = 110.7776
				text = "IY1"
			intervals [386]:
				xmin = 110.7776
				xmax = 110.8076
				text = "M"
			intervals [387]:
				xmin = 110.8076
				xmax = 110.9976
				text = "sp"
			intervals [388]:
				xmin = 110.9976
				xmax = 111.0376
				text = "L"
			intervals [389]:
				xmin = 111.0376
				xmax = 111.0676
				text = "AY1"
			intervals [390]:
				xmin = 111.0676
				xmax = 111.0976
				text = "K"
			intervals [391]:
				xmin = 111.0976
				xmax = 115.4766
				text = "sp"
			intervals [392]:
				xmin = 115.4766
				xmax = 115.6966
				text = "spn"
			intervals [393]:
				xmin = 115.6966
				xmax = 115.8766
				text = "AH0"
			intervals [394]:
				xmin = 115.8766
				xmax = 116.2266
				text = "sp"
			intervals [395]:
				xmin = 116.2266
				xmax = 116.2666
				text = "S"
			intervals [396]:
				xmin = 116.2666
				xmax = 116.3466
				text = "P"
			intervals [397]:
				xmin = 116.3466
				xmax = 116.4566
				text = "AA1"
			intervals [398]:
				xmin = 116.4566
				xmax = 116.5566
				text = "N"
			intervals [399]:
				xmin = 116.5566
				xmax = 116.5866
				text = "S"
			intervals [400]:
				xmin = 116.5866
				xmax = 116.6166
				text = "ER0"
			intervals [401]:
				xmin = 116.6166
				xmax = 116.6866
				text = "sp"
			intervals [402]:
				xmin = 116.6866
				xmax = 116.7666
				text = "ER0"
			intervals [403]:
				xmin = 116.7666
				xmax = 122.6362
				text = "sp"
			intervals [404]:
				xmin = 122.6362
				xmax = 122.7562
				text = "AH1"
			intervals [405]:
				xmin = 122.7562
				xmax = 122.8262
				text = "HH"
			intervals [406]:
				xmin = 122.8262
				xmax = 122.9362
				text = "AH1"
			intervals [407]:
				xmin = 122.9362
				xmax = 122.9762
				text = "HH"
			intervals [408]:
				xmin = 122.9762
				xmax = 123.0062
				text = "W"
			intervals [409]:
				xmin = 123.0062
				xmax = 123.0362
				text = "AH1"
			intervals [410]:
				xmin = 123.0362
				xmax = 123.0762
				text = "T"
			intervals [411]:
				xmin = 123.0762
				xmax = 123.1162
				text = "W"
			intervals [412]:
				xmin = 123.1162
				xmax = 123.1662
				text = "AH1"
			intervals [413]:
				xmin = 123.1662
				xmax = 123.2162
				text = "Z"
			intervals [414]:
				xmin = 123.2162
				xmax = 123.2462
				text = "sp"
			intervals [415]:
				xmin = 123.2462
				xmax = 123.3562
				text = "DH"
			intervals [416]:
				xmin = 123.3562
				xmax = 123.3862
				text = "AH1"
			intervals [417]:
				xmin = 123.3862
				xmax = 123.4762
				text = "AH1"
			intervals [418]:
				xmin = 123.4762
				xmax = 123.5862
				text = "DH"
			intervals [419]:
				xmin = 123.5862
				xmax = 123.6262
				text = "ER0"
			intervals [420]:
				xmin = 123.6262
				xmax = 123.7862
				text = "sp"
			intervals [421]:
				xmin = 123.7862
				xmax = 124.8672
				text = ""
			intervals [422]:
				xmin = 124.8672
				xmax = 125.0172
				text = "AO1"
			intervals [423]:
				xmin = 125.0172
				xmax = 125.0872
				text = "R"
			intervals [424]:
				xmin = 125.0872
				xmax = 125.1272
				text = "G"
			intervals [425]:
				xmin = 125.1272
				xmax = 125.1672
				text = "AH0"
			intervals [426]:
				xmin = 125.1672
				xmax = 125.2472
				text = "N"
			intervals [427]:
				xmin = 125.2472
				xmax = 125.3572
				text = "AY2"
			intervals [428]:
				xmin = 125.3572
				xmax = 125.3872
				text = "Z"
			intervals [429]:
				xmin = 125.3872
				xmax = 125.4172
				text = "D"
			intervals [430]:
				xmin = 125.4172
				xmax = 125.4672
				text = "sp"
			intervals [431]:
				xmin = 125.4672
				xmax = 125.5172
				text = "W"
			intervals [432]:
				xmin = 125.5172
				xmax = 125.5472
				text = "EH1"
			intervals [433]:
				xmin = 125.5472
				xmax = 125.5772
				text = "L"
			intervals [434]:
				xmin = 125.5772
				xmax = 125.7072
				text = "sp"
			intervals [435]:
				xmin = 125.7072
				xmax = 125.8957
				text = ""
			intervals [436]:
				xmin = 125.8957
				xmax = 126.0157
				text = "HH"
			intervals [437]:
				xmin = 126.0157
				xmax = 126.0857
				text = "AW1"
			intervals [438]:
				xmin = 126.0857
				xmax = 126.1157
				text = "sp"
			intervals [439]:
				xmin = 126.1157
				xmax = 126.1457
				text = "W"
			intervals [440]:
				xmin = 126.1457
				xmax = 126.1757
				text = "AO1"
			intervals [441]:
				xmin = 126.1757
				xmax = 126.2057
				text = "Z"
			intervals [442]:
				xmin = 126.2057
				xmax = 126.2457
				text = "sp"
			intervals [443]:
				xmin = 126.2457
				xmax = 126.2857
				text = "DH"
			intervals [444]:
				xmin = 126.2857
				xmax = 126.3157
				text = "AH0"
			intervals [445]:
				xmin = 126.3157
				xmax = 126.3457
				text = "T"
			intervals [446]:
				xmin = 126.3457
				xmax = 126.3757
				text = "AO1"
			intervals [447]:
				xmin = 126.3757
				xmax = 126.4157
				text = "R"
			intervals [448]:
				xmin = 126.4157
				xmax = 126.4457
				text = "G"
			intervals [449]:
				xmin = 126.4457
				xmax = 126.4757
				text = "AH0"
			intervals [450]:
				xmin = 126.4757
				xmax = 126.5057
				text = "N"
			intervals [451]:
				xmin = 126.5057
				xmax = 126.5357
				text = "AY2"
			intervals [452]:
				xmin = 126.5357
				xmax = 126.5657
				text = "Z"
			intervals [453]:
				xmin = 126.5657
				xmax = 126.5957
				text = "D"
			intervals [454]:
				xmin = 126.5957
				xmax = 127.0057
				text = "sp"
			intervals [455]:
				xmin = 127.0057
				xmax = 132.9213
				text = ""
			intervals [456]:
				xmin = 132.9213
				xmax = 132.9513
				text = "M"
			intervals [457]:
				xmin = 132.9513
				xmax = 132.9813
				text = "HH"
			intervals [458]:
				xmin = 132.9813
				xmax = 133.4613
				text = "M"
			intervals [459]:
				xmin = 133.4613
				xmax = 135.3065
				text = "sp"
			intervals [460]:
				xmin = 135.3065
				xmax = 135.3365
				text = "AY1"
			intervals [461]:
				xmin = 135.3365
				xmax = 135.6865
				text = "sp"
			intervals [462]:
				xmin = 135.6865
				xmax = 135.7165
				text = "S"
			intervals [463]:
				xmin = 135.7165
				xmax = 135.7465
				text = "IY1"
			intervals [464]:
				xmin = 135.7465
				xmax = 136.7772
				text = "sp"
			intervals [465]:
				xmin = 136.7772
				xmax = 137.1872
				text = "AH1"
			intervals [466]:
				xmin = 137.1872
				xmax = 137.3472
				text = "M"
			intervals [467]:
				xmin = 137.3472
				xmax = 138.520
				text = "sp"
			intervals [468]:
				xmin = 138.520
				xmax = 138.720
				text = "AH1"
			intervals [469]:
				xmin = 138.720
				xmax = 138.830
				text = "B"
			intervals [470]:
				xmin = 138.830
				xmax = 139.000
				text = "AE1"
			intervals [471]:
				xmin = 139.000
				xmax = 139.100
				text = "K"
			intervals [472]:
				xmin = 139.100
				xmax = 139.130
				text = "T"
			intervals [473]:
				xmin = 139.130
				xmax = 139.190
				text = "IH0"
			intervals [474]:
				xmin = 139.190
				xmax = 139.230
				text = "sp"
			intervals [475]:
				xmin = 139.230
				xmax = 139.270
				text = "DH"
			intervals [476]:
				xmin = 139.270
				xmax = 139.320
				text = "AH0"
			intervals [477]:
				xmin = 139.320
				xmax = 139.350
				text = "sp"
			intervals [478]:
				xmin = 139.350
				xmax = 139.410
				text = "HH"
			intervals [479]:
				xmin = 139.410
				xmax = 139.550
				text = "AY1"
			intervals [480]:
				xmin = 139.550
				xmax = 139.650
				text = "D"
			intervals [481]:
				xmin = 139.650
				xmax = 139.680
				text = "AH0"
			intervals [482]:
				xmin = 139.680
				xmax = 139.730
				text = "N"
			intervals [483]:
				xmin = 139.730
				xmax = 139.870
				text = "sp"
			intervals [484]:
				xmin = 139.870
				xmax = 139.910
				text = "S"
			intervals [485]:
				xmin = 139.910
				xmax = 139.980
				text = "IY1"
			intervals [486]:
				xmin = 139.980
				xmax = 140.030
				text = "K"
			intervals [487]:
				xmin = 140.030
				xmax = 140.110
				text = "sp"
			intervals [488]:
				xmin = 140.110
				xmax = 140.190
				text = "G"
			intervals [489]:
				xmin = 140.190
				xmax = 140.280
				text = "EY1"
			intervals [490]:
				xmin = 140.280
				xmax = 140.400
				text = "M"
			intervals [491]:
				xmin = 140.400
				xmax = 140.480
				text = "sp"
			intervals [492]:
				xmin = 140.480
				xmax = 140.8672
				text = ""
			intervals [493]:
				xmin = 140.8672
				xmax = 140.9572
				text = "W"
			intervals [494]:
				xmin = 140.9572
				xmax = 140.9972
				text = "EH1"
			intervals [495]:
				xmin = 140.9972
				xmax = 141.0272
				text = "L"
			intervals [496]:
				xmin = 141.0272
				xmax = 141.0972
				text = "EH1"
			intervals [497]:
				xmin = 141.0972
				xmax = 141.1772
				text = "N"
			intervals [498]:
				xmin = 141.1772
				xmax = 141.2172
				text = "IY0"
			intervals [499]:
				xmin = 141.2172
				xmax = 141.3172
				text = "G"
			intervals [500]:
				xmin = 141.3172
				xmax = 141.3672
				text = "EY1"
			intervals [501]:
				xmin = 141.3672
				xmax = 141.4672
				text = "M"
			intervals [502]:
				xmin = 141.4672
				xmax = 141.4972
				text = "W"
			intervals [503]:
				xmin = 141.4972
				xmax = 141.5272
				text = "EH1"
			intervals [504]:
				xmin = 141.5272
				xmax = 141.6072
				text = "R"
			intervals [505]:
				xmin = 141.6072
				xmax = 141.7272
				text = "Y"
			intervals [506]:
				xmin = 141.7272
				xmax = 141.7572
				text = "UW1"
			intervals [507]:
				xmin = 141.7572
				xmax = 141.7872
				text = "HH"
			intervals [508]:
				xmin = 141.7872
				xmax = 141.8372
				text = "AE1"
			intervals [509]:
				xmin = 141.8372
				xmax = 141.9172
				text = "D"
			intervals [510]:
				xmin = 141.9172
				xmax = 141.9772
				text = "sp"
			intervals [511]:
				xmin = 141.9772
				xmax = 142.0272
				text = "T"
			intervals [512]:
				xmin = 142.0272
				xmax = 142.0572
				text = "IH0"
			intervals [513]:
				xmin = 142.0572
				xmax = 142.0972
				text = "CH"
			intervals [514]:
				xmin = 142.0972
				xmax = 142.2172
				text = "UW1"
			intervals [515]:
				xmin = 142.2172
				xmax = 142.2772
				text = "Z"
			intervals [516]:
				xmin = 142.2772
				xmax = 142.3072
				text = "sp"
			intervals [517]:
				xmin = 142.3072
				xmax = 142.3672
				text = "S"
			intervals [518]:
				xmin = 142.3672
				xmax = 142.4272
				text = "AH1"
			intervals [519]:
				xmin = 142.4272
				xmax = 142.5072
				text = "M"
			intervals [520]:
				xmin = 142.5072
				xmax = 142.5372
				text = "W"
			intervals [521]:
				xmin = 142.5372
				xmax = 142.5872
				text = "AH2"
			intervals [522]:
				xmin = 142.5872
				xmax = 142.6472
				text = "N"
			intervals [523]:
				xmin = 142.6472
				xmax = 142.6872
				text = "T"
			intervals [524]:
				xmin = 142.6872
				xmax = 142.7472
				text = "AH0"
			intervals [525]:
				xmin = 142.7472
				xmax = 142.8072
				text = "sp"
			intervals [526]:
				xmin = 142.8072
				xmax = 142.8472
				text = "P"
			intervals [527]:
				xmin = 142.8472
				xmax = 142.9072
				text = "IH1"
			intervals [528]:
				xmin = 142.9072
				xmax = 142.9372
				text = "K"
			intervals [529]:
				xmin = 142.9372
				xmax = 143.0072
				text = "sp"
			intervals [530]:
				xmin = 143.0072
				xmax = 143.0472
				text = "D"
			intervals [531]:
				xmin = 143.0472
				xmax = 143.0872
				text = "IH0"
			intervals [532]:
				xmin = 143.0872
				xmax = 143.1572
				text = "D"
			intervals [533]:
				xmin = 143.1572
				xmax = 143.1872
				text = "sp"
			intervals [534]:
				xmin = 143.1872
				xmax = 143.2172
				text = "Y"
			intervals [535]:
				xmin = 143.2172
				xmax = 143.2472
				text = "UW1"
			intervals [536]:
				xmin = 143.2472
				xmax = 143.3172
				text = "sp"
			intervals [537]:
				xmin = 143.3172
				xmax = 143.3472
				text = "D"
			intervals [538]:
				xmin = 143.3472
				xmax = 143.3772
				text = "UW1"
			intervals [539]:
				xmin = 143.3772
				xmax = 143.4172
				text = "Y"
			intervals [540]:
				xmin = 143.4172
				xmax = 143.4572
				text = "UW1"
			intervals [541]:
				xmin = 143.4572
				xmax = 143.4872
				text = "R"
			intervals [542]:
				xmin = 143.4872
				xmax = 143.5572
				text = "IY0"
			intervals [543]:
				xmin = 143.5572
				xmax = 143.5972
				text = "M"
			intervals [544]:
				xmin = 143.5972
				xmax = 143.6572
				text = "EH1"
			intervals [545]:
				xmin = 143.6572
				xmax = 143.7372
				text = "M"
			intervals [546]:
				xmin = 143.7372
				xmax = 143.7672
				text = "B"
			intervals [547]:
				xmin = 143.7672
				xmax = 143.7972
				text = "ER0"
			intervals [548]:
				xmin = 143.7972
				xmax = 143.8472
				text = "EH1"
			intervals [549]:
				xmin = 143.8472
				xmax = 143.8872
				text = "N"
			intervals [550]:
				xmin = 143.8872
				xmax = 143.9672
				text = "IY0"
			intervals [551]:
				xmin = 143.9672
				xmax = 143.9972
				text = "sp"
			intervals [552]:
				xmin = 143.9972
				xmax = 144.0872
				text = "R"
			intervals [553]:
				xmin = 144.0872
				xmax = 144.2872
				text = "AY1"
			intervals [554]:
				xmin = 144.2872
				xmax = 144.3772
				text = "M"
			intervals [555]:
				xmin = 144.3772
				xmax = 144.4172
				text = "Z"
			intervals [556]:
				xmin = 144.4172
				xmax = 144.4472
				text = "sp"
			intervals [557]:
				xmin = 144.4472
				xmax = 144.4772
				text = "DH"
			intervals [558]:
				xmin = 144.4772
				xmax = 144.5072
				text = "AH0"
			intervals [559]:
				xmin = 144.5072
				xmax = 144.5372
				text = "T"
			intervals [560]:
				xmin = 144.5372
				xmax = 144.5972
				text = "sp"
			intervals [561]:
				xmin = 144.5972
				xmax = 144.6472
				text = "Y"
			intervals [562]:
				xmin = 144.6472
				xmax = 144.6872
				text = "UW1"
			intervals [563]:
				xmin = 144.6872
				xmax = 144.7172
				text = "sp"
			intervals [564]:
				xmin = 144.7172
				xmax = 144.7472
				text = "W"
			intervals [565]:
				xmin = 144.7472
				xmax = 144.7772
				text = "UH1"
			intervals [566]:
				xmin = 144.7772
				xmax = 144.8372
				text = "D"
			intervals [567]:
				xmin = 144.8372
				xmax = 144.9472
				text = "sp"
			intervals [568]:
				xmin = 144.9472
				xmax = 145.0072
				text = "S"
			intervals [569]:
				xmin = 145.0072
				xmax = 145.2472
				text = "EY1"
			intervals [570]:
				xmin = 145.2472
				xmax = 145.9398
				text = "sp"
			intervals [571]:
				xmin = 145.9398
				xmax = 145.9898
				text = "L"
			intervals [572]:
				xmin = 145.9898
				xmax = 146.0898
				text = "AY1"
			intervals [573]:
				xmin = 146.0898
				xmax = 146.1498
				text = "K"
			intervals [574]:
				xmin = 146.1498
				xmax = 146.2198
				text = "sp"
			intervals [575]:
				xmin = 146.2198
				xmax = 146.4398
				text = "AH1"
			intervals [576]:
				xmin = 146.4398
				xmax = 146.6798
				text = "M"
			intervals [577]:
				xmin = 146.6798
				xmax = 146.7498
				text = "sp"
			intervals [578]:
				xmin = 146.7498
				xmax = 146.8498
				text = "IH1"
			intervals [579]:
				xmin = 146.8498
				xmax = 146.9498
				text = "N"
			intervals [580]:
				xmin = 146.9498
				xmax = 146.9798
				text = "JH"
			intervals [581]:
				xmin = 146.9798
				xmax = 147.0098
				text = "AH0"
			intervals [582]:
				xmin = 147.0098
				xmax = 147.0398
				text = "N"
			intervals [583]:
				xmin = 147.0398
				xmax = 147.0698
				text = "IH1"
			intervals [584]:
				xmin = 147.0698
				xmax = 147.1098
				text = "N"
			intervals [585]:
				xmin = 147.1098
				xmax = 147.1398
				text = "JH"
			intervals [586]:
				xmin = 147.1398
				xmax = 147.1698
				text = "AH0"
			intervals [587]:
				xmin = 147.1698
				xmax = 147.3598
				text = "N"
			intervals [588]:
				xmin = 147.3598
				xmax = 147.4298
				text = "sp"
			intervals [589]:
				xmin = 147.4298
				xmax = 147.4798
				text = "N"
			intervals [590]:
				xmin = 147.4798
				xmax = 147.5398
				text = "AH1"
			intervals [591]:
				xmin = 147.5398
				xmax = 147.6298
				text = "M"
			intervals [592]:
				xmin = 147.6298
				xmax = 147.6698
				text = "B"
			intervals [593]:
				xmin = 147.6698
				xmax = 147.7498
				text = "ER0"
			intervals [594]:
				xmin = 147.7498
				xmax = 147.7798
				text = "sp"
			intervals [595]:
				xmin = 147.7798
				xmax = 147.8498
				text = "N"
			intervals [596]:
				xmin = 147.8498
				xmax = 147.9198
				text = "AY1"
			intervals [597]:
				xmin = 147.9198
				xmax = 147.9498
				text = "N"
			intervals [598]:
				xmin = 147.9498
				xmax = 147.9798
				text = "ER0"
			intervals [599]:
				xmin = 147.9798
				xmax = 148.5498
				text = "sp"
			intervals [600]:
				xmin = 148.5498
				xmax = 149.0213
				text = ""
			intervals [601]:
				xmin = 149.0213
				xmax = 149.1013
				text = "S"
			intervals [602]:
				xmin = 149.1013
				xmax = 149.1313
				text = "AH1"
			intervals [603]:
				xmin = 149.1313
				xmax = 149.1613
				text = "M"
			intervals [604]:
				xmin = 149.1613
				xmax = 149.2313
				text = "TH"
			intervals [605]:
				xmin = 149.2313
				xmax = 149.2613
				text = "IH0"
			intervals [606]:
				xmin = 149.2613
				xmax = 149.2913
				text = "N"
			intervals [607]:
				xmin = 149.2913
				xmax = 149.3413
				text = "sp"
			intervals [608]:
				xmin = 149.3413
				xmax = 149.4213
				text = "L"
			intervals [609]:
				xmin = 149.4213
				xmax = 149.4513
				text = "AY1"
			intervals [610]:
				xmin = 149.4513
				xmax = 149.4813
				text = "K"
			intervals [611]:
				xmin = 149.4813
				xmax = 149.6013
				text = "sp"
			intervals [612]:
				xmin = 149.6013
				xmax = 149.6413
				text = "DH"
			intervals [613]:
				xmin = 149.6413
				xmax = 149.6713
				text = "AH0"
			intervals [614]:
				xmin = 149.6713
				xmax = 149.7013
				text = "T"
			intervals [615]:
				xmin = 149.7013
				xmax = 150.0613
				text = "sp"
			intervals [616]:
				xmin = 150.0613
				xmax = 152.217
				text = ""
			intervals [617]:
				xmin = 152.217
				xmax = 152.437
				text = "AH0"
			intervals [618]:
				xmin = 152.437
				xmax = 152.527
				text = "R"
			intervals [619]:
				xmin = 152.527
				xmax = 152.627
				text = "AY1"
			intervals [620]:
				xmin = 152.627
				xmax = 152.657
				text = "M"
			intervals [621]:
				xmin = 152.657
				xmax = 153.2735
				text = "sp"
			intervals [622]:
				xmin = 153.2735
				xmax = 153.4435
				text = "Y"
			intervals [623]:
				xmin = 153.4435
				xmax = 153.5535
				text = "AE1"
			intervals [624]:
				xmin = 153.5535
				xmax = 156.9772
				text = "sp"
			intervals [625]:
				xmin = 156.9772
				xmax = 157.0172
				text = "W"
			intervals [626]:
				xmin = 157.0172
				xmax = 157.0872
				text = "EH1"
			intervals [627]:
				xmin = 157.0872
				xmax = 157.1372
				text = "N"
			intervals [628]:
				xmin = 157.1372
				xmax = 157.1672
				text = "Y"
			intervals [629]:
				xmin = 157.1672
				xmax = 157.2372
				text = "UW1"
			intervals [630]:
				xmin = 157.2372
				xmax = 157.2672
				text = "sp"
			intervals [631]:
				xmin = 157.2672
				xmax = 157.2972
				text = "P"
			intervals [632]:
				xmin = 157.2972
				xmax = 157.4072
				text = "L"
			intervals [633]:
				xmin = 157.4072
				xmax = 157.4972
				text = "EY1"
			intervals [634]:
				xmin = 157.4972
				xmax = 157.5472
				text = "sp"
			intervals [635]:
				xmin = 157.5472
				xmax = 157.6072
				text = "JH"
			intervals [636]:
				xmin = 157.6072
				xmax = 157.6572
				text = "AH1"
			intervals [637]:
				xmin = 157.6572
				xmax = 157.6872
				text = "M"
			intervals [638]:
				xmin = 157.6872
				xmax = 157.7172
				text = "P"
			intervals [639]:
				xmin = 157.7172
				xmax = 158.0972
				text = "sp"
			intervals [640]:
				xmin = 158.0972
				xmax = 158.1972
				text = "R"
			intervals [641]:
				xmin = 158.1972
				xmax = 158.2272
				text = "OW1"
			intervals [642]:
				xmin = 158.2272
				xmax = 158.2672
				text = "P"
			intervals [643]:
				xmin = 158.2672
				xmax = 165.5215
				text = "sp"
			intervals [644]:
				xmin = 165.5215
				xmax = 165.8715
				text = "spn"
			intervals [645]:
				xmin = 165.8715
				xmax = 167.3164
				text = ""
			intervals [646]:
				xmin = 167.3164
				xmax = 167.3764
				text = "sil"
			intervals [647]:
				xmin = 167.3764
				xmax = 168.1164
				text = "spn"
			intervals [648]:
				xmin = 168.1164
				xmax = 169.2914
				text = "sp"
			intervals [649]:
				xmin = 169.2914
				xmax = 169.5714
				text = "AH1"
			intervals [650]:
				xmin = 169.5714
				xmax = 169.8114
				text = "M"
			intervals [651]:
				xmin = 169.8114
				xmax = 169.8914
				text = "sp"
			intervals [652]:
				xmin = 169.8914
				xmax = 171.3604
				text = ""
			intervals [653]:
				xmin = 171.3604
				xmax = 171.5004
				text = "L"
			intervals [654]:
				xmin = 171.5004
				xmax = 171.5304
				text = "EH1"
			intervals [655]:
				xmin = 171.5304
				xmax = 171.5604
				text = "T"
			intervals [656]:
				xmin = 171.5604
				xmax = 171.6004
				text = "Z"
			intervals [657]:
				xmin = 171.6004
				xmax = 171.6304
				text = "sp"
			intervals [658]:
				xmin = 171.6304
				xmax = 171.6604
				text = "S"
			intervals [659]:
				xmin = 171.6604
				xmax = 171.8304
				text = "IY1"
			intervals [660]:
				xmin = 171.8304
				xmax = 172.0067
				text = "sp"
			intervals [661]:
				xmin = 172.0067
				xmax = 172.3367
				text = "spn"
			intervals [662]:
				xmin = 172.3367
				xmax = 172.3667
				text = "D"
			intervals [663]:
				xmin = 172.3667
				xmax = 172.3967
				text = "UW1"
			intervals [664]:
				xmin = 172.3967
				xmax = 172.4767
				text = "Y"
			intervals [665]:
				xmin = 172.4767
				xmax = 172.5167
				text = "UW1"
			intervals [666]:
				xmin = 172.5167
				xmax = 172.5767
				text = "W"
			intervals [667]:
				xmin = 172.5767
				xmax = 172.7267
				text = "AA1"
			intervals [668]:
				xmin = 172.7267
				xmax = 172.7567
				text = "CH"
			intervals [669]:
				xmin = 172.7567
				xmax = 172.7867
				text = "sp"
			intervals [670]:
				xmin = 172.7867
				xmax = 172.8267
				text = "M"
			intervals [671]:
				xmin = 172.8267
				xmax = 172.8967
				text = "AH1"
			intervals [672]:
				xmin = 172.8967
				xmax = 173.0167
				text = "CH"
			intervals [673]:
				xmin = 173.0167
				xmax = 173.0567
				text = "T"
			intervals [674]:
				xmin = 173.0567
				xmax = 173.1467
				text = "IY1"
			intervals [675]:
				xmin = 173.1467
				xmax = 173.2267
				text = "V"
			intervals [676]:
				xmin = 173.2267
				xmax = 173.3067
				text = "IY1"
			intervals [677]:
				xmin = 173.3067
				xmax = 173.3367
				text = "sp"
			intervals [678]:
				xmin = 173.3367
				xmax = 173.4167
				text = "N"
			intervals [679]:
				xmin = 173.4167
				xmax = 173.4467
				text = "AW1"
			intervals [680]:
				xmin = 173.4467
				xmax = 173.7667
				text = "sp"
			intervals [681]:
				xmin = 173.7667
				xmax = 175.3105
				text = ""
			intervals [682]:
				xmin = 175.3105
				xmax = 175.5205
				text = "N"
			intervals [683]:
				xmin = 175.5205
				xmax = 175.6705
				text = "OW1"
			intervals [684]:
				xmin = 175.6705
				xmax = 175.7705
				text = "sp"
			intervals [685]:
				xmin = 175.7705
				xmax = 176.495
				text = ""
			intervals [686]:
				xmin = 176.495
				xmax = 176.635
				text = "W"
			intervals [687]:
				xmin = 176.635
				xmax = 176.845
				text = "EH1"
			intervals [688]:
				xmin = 176.845
				xmax = 176.955
				text = "L"
			intervals [689]:
				xmin = 176.955
				xmax = 177.025
				text = "W"
			intervals [690]:
				xmin = 177.025
				xmax = 177.065
				text = "EH1"
			intervals [691]:
				xmin = 177.065
				xmax = 177.135
				text = "N"
			intervals [692]:
				xmin = 177.135
				xmax = 177.205
				text = "Y"
			intervals [693]:
				xmin = 177.205
				xmax = 177.265
				text = "UW1"
			intervals [694]:
				xmin = 177.265
				xmax = 177.355
				text = "D"
			intervals [695]:
				xmin = 177.355
				xmax = 177.495
				text = "UW1"
			intervals [696]:
				xmin = 177.495
				xmax = 177.555
				text = "W"
			intervals [697]:
				xmin = 177.555
				xmax = 177.755
				text = "AA1"
			intervals [698]:
				xmin = 177.755
				xmax = 178.005
				text = "CH"
			intervals [699]:
				xmin = 178.005
				xmax = 178.0637
				text = ""
			intervals [700]:
				xmin = 178.0637
				xmax = 178.1037
				text = "D"
			intervals [701]:
				xmin = 178.1037
				xmax = 178.1437
				text = "UW1"
			intervals [702]:
				xmin = 178.1437
				xmax = 178.1737
				text = "sp"
			intervals [703]:
				xmin = 178.1737
				xmax = 178.2037
				text = "Y"
			intervals [704]:
				xmin = 178.2037
				xmax = 178.2337
				text = "UW1"
			intervals [705]:
				xmin = 178.2337
				xmax = 178.2737
				text = "HH"
			intervals [706]:
				xmin = 178.2737
				xmax = 178.3237
				text = "AE1"
			intervals [707]:
				xmin = 178.3237
				xmax = 178.3737
				text = "V"
			intervals [708]:
				xmin = 178.3737
				xmax = 178.4037
				text = "EH1"
			intervals [709]:
				xmin = 178.4037
				xmax = 178.4437
				text = "N"
			intervals [710]:
				xmin = 178.4437
				xmax = 178.5237
				text = "IY0"
			intervals [711]:
				xmin = 178.5237
				xmax = 178.5937
				text = "sp"
			intervals [712]:
				xmin = 178.5937
				xmax = 178.6337
				text = "F"
			intervals [713]:
				xmin = 178.6337
				xmax = 178.7137
				text = "EY1"
			intervals [714]:
				xmin = 178.7137
				xmax = 178.8137
				text = "V"
			intervals [715]:
				xmin = 178.8137
				xmax = 178.8437
				text = "ER0"
			intervals [716]:
				xmin = 178.8437
				xmax = 178.8737
				text = "IH0"
			intervals [717]:
				xmin = 178.8737
				xmax = 178.9137
				text = "T"
			intervals [718]:
				xmin = 178.9137
				xmax = 178.9837
				text = "sp"
			intervals [719]:
				xmin = 178.9837
				xmax = 179.0137
				text = "T"
			intervals [720]:
				xmin = 179.0137
				xmax = 179.0637
				text = "IY1"
			intervals [721]:
				xmin = 179.0637
				xmax = 179.1437
				text = "V"
			intervals [722]:
				xmin = 179.1437
				xmax = 179.1937
				text = "IY1"
			intervals [723]:
				xmin = 179.1937
				xmax = 179.3237
				text = "sp"
			intervals [724]:
				xmin = 179.3237
				xmax = 179.3537
				text = "SH"
			intervals [725]:
				xmin = 179.3537
				xmax = 179.3837
				text = "OW1"
			intervals [726]:
				xmin = 179.3837
				xmax = 179.5637
				text = "Z"
			intervals [727]:
				xmin = 179.5637
				xmax = 186.7242
				text = "sp"
			intervals [728]:
				xmin = 186.7242
				xmax = 186.9342
				text = "OW1"
			intervals [729]:
				xmin = 186.9342
				xmax = 187.0342
				text = "W"
			intervals [730]:
				xmin = 187.0342
				xmax = 187.0842
				text = "AH1"
			intervals [731]:
				xmin = 187.0842
				xmax = 187.1342
				text = "T"
			intervals [732]:
				xmin = 187.1342
				xmax = 187.2242
				text = "AH0"
			intervals [733]:
				xmin = 187.2242
				xmax = 187.2742
				text = "B"
			intervals [734]:
				xmin = 187.2742
				xmax = 187.4542
				text = "AW1"
			intervals [735]:
				xmin = 187.4542
				xmax = 187.5142
				text = "T"
			intervals [736]:
				xmin = 187.5142
				xmax = 187.7042
				text = "AH1"
			intervals [737]:
				xmin = 187.7042
				xmax = 187.8142
				text = "M"
			intervals [738]:
				xmin = 187.8142
				xmax = 188.0568
				text = "sp"
			intervals [739]:
				xmin = 188.0568
				xmax = 188.1268
				text = "Y"
			intervals [740]:
				xmin = 188.1268
				xmax = 188.1668
				text = "UW1"
			intervals [741]:
				xmin = 188.1668
				xmax = 188.2268
				text = "W"
			intervals [742]:
				xmin = 188.2268
				xmax = 188.3868
				text = "AA1"
			intervals [743]:
				xmin = 188.3868
				xmax = 188.4668
				text = "CH"
			intervals [744]:
				xmin = 188.4668
				xmax = 188.5068
				text = "sp"
			intervals [745]:
				xmin = 188.5068
				xmax = 188.5568
				text = "S"
			intervals [746]:
				xmin = 188.5568
				xmax = 188.6568
				text = "OW1"
			intervals [747]:
				xmin = 188.6568
				xmax = 188.7468
				text = "P"
			intervals [748]:
				xmin = 188.7468
				xmax = 188.8768
				text = "AA1"
			intervals [749]:
				xmin = 188.8768
				xmax = 188.9968
				text = "P"
			intervals [750]:
				xmin = 188.9968
				xmax = 189.0268
				text = "R"
			intervals [751]:
				xmin = 189.0268
				xmax = 189.1768
				text = "AH0"
			intervals [752]:
				xmin = 189.1768
				xmax = 189.2068
				text = "sp"
			intervals [753]:
				xmin = 189.2068
				xmax = 189.2368
				text = "AO1"
			intervals [754]:
				xmin = 189.2368
				xmax = 189.2868
				text = "F"
			intervals [755]:
				xmin = 189.2868
				xmax = 189.3168
				text = "AH0"
			intervals [756]:
				xmin = 189.3168
				xmax = 189.3968
				text = "N"
			intervals [757]:
				xmin = 189.3968
				xmax = 189.5968
				text = "sp"
			intervals [758]:
				xmin = 189.5968
				xmax = 190.1798
				text = ""
			intervals [759]:
				xmin = 190.1798
				xmax = 190.7498
				text = "spn"
			intervals [760]:
				xmin = 190.7498
				xmax = 190.7898
				text = "sp"
			intervals [761]:
				xmin = 190.7898
				xmax = 190.8698
				text = "Y"
			intervals [762]:
				xmin = 190.8698
				xmax = 190.9598
				text = "UW1"
			intervals [763]:
				xmin = 190.9598
				xmax = 190.9898
				text = "sp"
			intervals [764]:
				xmin = 190.9898
				xmax = 191.0498
				text = "D"
			intervals [765]:
				xmin = 191.0498
				xmax = 191.3098
				text = "UW1"
			intervals [766]:
				xmin = 191.3098
				xmax = 192.8511
				text = "sp"
			intervals [767]:
				xmin = 192.8511
				xmax = 192.8911
				text = "W"
			intervals [768]:
				xmin = 192.8911
				xmax = 192.9811
				text = "IH1"
			intervals [769]:
				xmin = 192.9811
				xmax = 193.0111
				text = "CH"
			intervals [770]:
				xmin = 193.0111
				xmax = 193.0911
				text = "W"
			intervals [771]:
				xmin = 193.0911
				xmax = 193.1811
				text = "AH1"
			intervals [772]:
				xmin = 193.1811
				xmax = 193.2711
				text = "N"
			intervals [773]:
				xmin = 193.2711
				xmax = 193.3011
				text = "Z"
			intervals [774]:
				xmin = 193.3011
				xmax = 193.3411
				text = "sp"
			intervals [775]:
				xmin = 193.3411
				xmax = 193.3711
				text = "D"
			intervals [776]:
				xmin = 193.3711
				xmax = 193.4211
				text = "UW1"
			intervals [777]:
				xmin = 193.4211
				xmax = 193.4911
				text = "Y"
			intervals [778]:
				xmin = 193.4911
				xmax = 193.5911
				text = "UW1"
			intervals [779]:
				xmin = 193.5911
				xmax = 193.6511
				text = "W"
			intervals [780]:
				xmin = 193.6511
				xmax = 193.9111
				text = "AA1"
			intervals [781]:
				xmin = 193.9111
				xmax = 194.0611
				text = "CH"
			intervals [782]:
				xmin = 194.0611
				xmax = 200.3949
				text = ""
			intervals [783]:
				xmin = 200.3949
				xmax = 200.4349
				text = "sil"
			intervals [784]:
				xmin = 200.4349
				xmax = 200.6749
				text = "AY1"
			intervals [785]:
				xmin = 200.6749
				xmax = 200.8249
				text = "sp"
			intervals [786]:
				xmin = 200.8249
				xmax = 200.8549
				text = "S"
			intervals [787]:
				xmin = 200.8549
				xmax = 201.1249
				text = "IY1"
			intervals [788]:
				xmin = 201.1249
				xmax = 201.2649
				text = "sp"
			intervals [789]:
				xmin = 201.2649
				xmax = 201.3149
				text = "D"
			intervals [790]:
				xmin = 201.3149
				xmax = 201.3649
				text = "IH1"
			intervals [791]:
				xmin = 201.3649
				xmax = 201.4749
				text = "D"
			intervals [792]:
				xmin = 201.4749
				xmax = 201.5249
				text = "Y"
			intervals [793]:
				xmin = 201.5249
				xmax = 201.6749
				text = "UW1"
			intervals [794]:
				xmin = 201.6749
				xmax = 201.8649
				text = "AH1"
			intervals [795]:
				xmin = 201.8649
				xmax = 202.0049
				text = "M"
			intervals [796]:
				xmin = 202.0049
				xmax = 202.0449
				text = "S"
			intervals [797]:
				xmin = 202.0449
				xmax = 202.0849
				text = "OW1"
			intervals [798]:
				xmin = 202.0849
				xmax = 202.1649
				text = "W"
			intervals [799]:
				xmin = 202.1649
				xmax = 202.1949
				text = "AH1"
			intervals [800]:
				xmin = 202.1949
				xmax = 202.4049
				text = "T"
			intervals [801]:
				xmin = 202.4049
				xmax = 202.4349
				text = "W"
			intervals [802]:
				xmin = 202.4349
				xmax = 202.4749
				text = "AO1"
			intervals [803]:
				xmin = 202.4749
				xmax = 202.5149
				text = "Z"
			intervals [804]:
				xmin = 202.5149
				xmax = 202.7149
				text = "AH1"
			intervals [805]:
				xmin = 202.7149
				xmax = 202.8549
				text = "M"
			intervals [806]:
				xmin = 202.8549
				xmax = 202.9049
				text = "sp"
			intervals [807]:
				xmin = 202.9049
				xmax = 202.9349
				text = "G"
			intervals [808]:
				xmin = 202.9349
				xmax = 203.0049
				text = "OW1"
			intervals [809]:
				xmin = 203.0049
				xmax = 203.0949
				text = "IH0"
			intervals [810]:
				xmin = 203.0949
				xmax = 203.1249
				text = "N"
			intervals [811]:
				xmin = 203.1249
				xmax = 203.1549
				text = "AO1"
			intervals [812]:
				xmin = 203.1549
				xmax = 203.2249
				text = "N"
			intervals [813]:
				xmin = 203.2249
				xmax = 203.2949
				text = "W"
			intervals [814]:
				xmin = 203.2949
				xmax = 203.3849
				text = "EH1"
			intervals [815]:
				xmin = 203.3849
				xmax = 203.4149
				text = "N"
			intervals [816]:
				xmin = 203.4149
				xmax = 203.4449
				text = "Y"
			intervals [817]:
				xmin = 203.4449
				xmax = 203.4749
				text = "UW1"
			intervals [818]:
				xmin = 203.4749
				xmax = 203.6049
				text = "sp"
			intervals [819]:
				xmin = 203.6049
				xmax = 203.6549
				text = "W"
			intervals [820]:
				xmin = 203.6549
				xmax = 203.7649
				text = "ER0"
			intervals [821]:
				xmin = 203.7649
				xmax = 203.8049
				text = "sp"
			intervals [822]:
				xmin = 203.8049
				xmax = 203.8649
				text = "W"
			intervals [823]:
				xmin = 203.8649
				xmax = 203.9249
				text = "AA1"
			intervals [824]:
				xmin = 203.9249
				xmax = 203.9549
				text = "CH"
			intervals [825]:
				xmin = 203.9549
				xmax = 203.9849
				text = "IH0"
			intervals [826]:
				xmin = 203.9849
				xmax = 204.0149
				text = "N"
			intervals [827]:
				xmin = 204.0149
				xmax = 204.3549
				text = "sp"
			intervals [828]:
				xmin = 204.3549
				xmax = 215.4603
				text = ""
			intervals [829]:
				xmin = 215.4603
				xmax = 215.5503
				text = "W"
			intervals [830]:
				xmin = 215.5503
				xmax = 215.6303
				text = "EH1"
			intervals [831]:
				xmin = 215.6303
				xmax = 215.6603
				text = "L"
			intervals [832]:
				xmin = 215.6603
				xmax = 215.7303
				text = "DH"
			intervals [833]:
				xmin = 215.7303
				xmax = 215.8203
				text = "AH0"
			intervals [834]:
				xmin = 215.8203
				xmax = 215.8603
				text = "T"
			intervals [835]:
				xmin = 215.8603
				xmax = 215.8903
				text = "sp"
			intervals [836]:
				xmin = 215.8903
				xmax = 215.9203
				text = "Z"
			intervals [837]:
				xmin = 215.9203
				xmax = 215.9803
				text = "sp"
			intervals [838]:
				xmin = 215.9803
				xmax = 216.0203
				text = "G"
			intervals [839]:
				xmin = 216.0203
				xmax = 216.2803
				text = "IH0"
			intervals [840]:
				xmin = 216.2803
				xmax = 216.3303
				text = "D"
			intervals [841]:
				xmin = 216.3303
				xmax = 216.3803
				text = "sp"
			intervals [842]:
				xmin = 216.3803
				xmax = 228.1406
				text = ""
			intervals [843]:
				xmin = 228.1406
				xmax = 228.3306
				text = "M"
			intervals [844]:
				xmin = 228.3306
				xmax = 228.4006
				text = "HH"
			intervals [845]:
				xmin = 228.4006
				xmax = 228.6406
				text = "M"
			intervals [846]:
				xmin = 228.6406
				xmax = 262.5017
				text = ""
			intervals [847]:
				xmin = 262.5017
				xmax = 263.0117
				text = "sil"
			intervals [848]:
				xmin = 263.0117
				xmax = 263.0517
				text = "M"
			intervals [849]:
				xmin = 263.0517
				xmax = 263.0817
				text = "HH"
			intervals [850]:
				xmin = 263.0817
				xmax = 263.1117
				text = "M"
			intervals [851]:
				xmin = 263.1117
				xmax = 263.5742
				text = ""
			intervals [852]:
				xmin = 263.5742
				xmax = 263.6142
				text = "sil"
			intervals [853]:
				xmin = 263.6142
				xmax = 263.7042
				text = "AH1"
			intervals [854]:
				xmin = 263.7042
				xmax = 263.8442
				text = "M"
			intervals [855]:
				xmin = 263.8442
				xmax = 263.8742
				text = "HH"
			intervals [856]:
				xmin = 263.8742
				xmax = 263.9042
				text = "AE1"
			intervals [857]:
				xmin = 263.9042
				xmax = 263.9542
				text = "V"
			intervals [858]:
				xmin = 263.9542
				xmax = 263.9842
				text = "Y"
			intervals [859]:
				xmin = 263.9842
				xmax = 264.0642
				text = "UW1"
			intervals [860]:
				xmin = 264.0642
				xmax = 264.1042
				text = "sp"
			intervals [861]:
				xmin = 264.1042
				xmax = 264.1342
				text = "S"
			intervals [862]:
				xmin = 264.1342
				xmax = 264.2542
				text = "IY1"
			intervals [863]:
				xmin = 264.2542
				xmax = 264.2842
				text = "N"
			intervals [864]:
				xmin = 264.2842
				xmax = 264.3542
				text = "EH1"
			intervals [865]:
				xmin = 264.3542
				xmax = 264.4442
				text = "N"
			intervals [866]:
				xmin = 264.4442
				xmax = 264.5042
				text = "IY0"
			intervals [867]:
				xmin = 264.5042
				xmax = 264.5542
				text = "sp"
			intervals [868]:
				xmin = 264.5542
				xmax = 264.6542
				text = "EH1"
			intervals [869]:
				xmin = 264.6542
				xmax = 264.6842
				text = "N"
			intervals [870]:
				xmin = 264.6842
				xmax = 264.7242
				text = "IY0"
			intervals [871]:
				xmin = 264.7242
				xmax = 264.8242
				text = "M"
			intervals [872]:
				xmin = 264.8242
				xmax = 264.8742
				text = "UW1"
			intervals [873]:
				xmin = 264.8742
				xmax = 265.0342
				text = "V"
			intervals [874]:
				xmin = 265.0342
				xmax = 265.0642
				text = "IY0"
			intervals [875]:
				xmin = 265.0642
				xmax = 265.1042
				text = "Z"
			intervals [876]:
				xmin = 265.1042
				xmax = 265.1942
				text = "sp"
			intervals [877]:
				xmin = 265.1942
				xmax = 265.2542
				text = "R"
			intervals [878]:
				xmin = 265.2542
				xmax = 265.2942
				text = "IY1"
			intervals [879]:
				xmin = 265.2942
				xmax = 265.3242
				text = "S"
			intervals [880]:
				xmin = 265.3242
				xmax = 265.3542
				text = "AH0"
			intervals [881]:
				xmin = 265.3542
				xmax = 265.4342
				text = "N"
			intervals [882]:
				xmin = 265.4342
				xmax = 265.4642
				text = "T"
			intervals [883]:
				xmin = 265.4642
				xmax = 265.4942
				text = "L"
			intervals [884]:
				xmin = 265.4942
				xmax = 265.7242
				text = "IY0"
			intervals [885]:
				xmin = 265.7242
				xmax = 265.9642
				text = "sp"
			intervals [886]:
				xmin = 265.9642
				xmax = 266.8219
				text = ""
			intervals [887]:
				xmin = 266.8219
				xmax = 266.8519
				text = "spn"
			intervals [888]:
				xmin = 266.8519
				xmax = 266.8819
				text = "W"
			intervals [889]:
				xmin = 266.8819
				xmax = 266.9119
				text = "AH1"
			intervals [890]:
				xmin = 266.9119
				xmax = 266.9519
				text = "T"
			intervals [891]:
				xmin = 266.9519
				xmax = 266.9819
				text = "sp"
			intervals [892]:
				xmin = 266.9819
				xmax = 267.0119
				text = "W"
			intervals [893]:
				xmin = 267.0119
				xmax = 267.1619
				text = "AO1"
			intervals [894]:
				xmin = 267.1619
				xmax = 267.1919
				text = "Z"
			intervals [895]:
				xmin = 267.1919
				xmax = 267.2519
				text = "sp"
			intervals [896]:
				xmin = 267.2519
				xmax = 267.3619
				text = "DH"
			intervals [897]:
				xmin = 267.3619
				xmax = 267.4119
				text = "AH0"
			intervals [898]:
				xmin = 267.4119
				xmax = 267.4419
				text = "sp"
			intervals [899]:
				xmin = 267.4419
				xmax = 267.6119
				text = "L"
			intervals [900]:
				xmin = 267.6119
				xmax = 267.7419
				text = "AE1"
			intervals [901]:
				xmin = 267.7419
				xmax = 267.8119
				text = "S"
			intervals [902]:
				xmin = 267.8119
				xmax = 267.8519
				text = "sp"
			intervals [903]:
				xmin = 267.8519
				xmax = 267.8819
				text = "W"
			intervals [904]:
				xmin = 267.8819
				xmax = 267.9119
				text = "AH1"
			intervals [905]:
				xmin = 267.9119
				xmax = 267.9419
				text = "N"
			intervals [906]:
				xmin = 267.9419
				xmax = 267.9719
				text = "sp"
			intervals [907]:
				xmin = 267.9719
				xmax = 268.0019
				text = "Y"
			intervals [908]:
				xmin = 268.0019
				xmax = 268.0319
				text = "UW1"
			intervals [909]:
				xmin = 268.0319
				xmax = 268.2219
				text = "sp"
			intervals [910]:
				xmin = 268.2219
				xmax = 268.2519
				text = "S"
			intervals [911]:
				xmin = 268.2519
				xmax = 268.2819
				text = "AO1"
			intervals [912]:
				xmin = 268.2819
				xmax = 268.6219
				text = "sp"
			intervals [913]:
				xmin = 268.6219
				xmax = 268.7169
				text = ""
			intervals [914]:
				xmin = 268.7169
				xmax = 268.7969
				text = "D"
			intervals [915]:
				xmin = 268.7969
				xmax = 268.8269
				text = "UW1"
			intervals [916]:
				xmin = 268.8269
				xmax = 268.8569
				text = "sp"
			intervals [917]:
				xmin = 268.8569
				xmax = 268.8869
				text = "Y"
			intervals [918]:
				xmin = 268.8869
				xmax = 268.9569
				text = "UW1"
			intervals [919]:
				xmin = 268.9569
				xmax = 269.0069
				text = "sp"
			intervals [920]:
				xmin = 269.0069
				xmax = 269.0369
				text = "N"
			intervals [921]:
				xmin = 269.0369
				xmax = 269.0669
				text = "OW1"
			intervals [922]:
				xmin = 269.0669
				xmax = 277.0769
				text = "sp"
			intervals [923]:
				xmin = 277.0769
				xmax = 277.1669
				text = "L"
			intervals [924]:
				xmin = 277.1669
				xmax = 277.2769
				text = "AE1"
			intervals [925]:
				xmin = 277.2769
				xmax = 277.3269
				text = "S"
			intervals [926]:
				xmin = 277.3269
				xmax = 277.3569
				text = "T"
			intervals [927]:
				xmin = 277.3569
				xmax = 277.3869
				text = "K"
			intervals [928]:
				xmin = 277.3869
				xmax = 277.4369
				text = "AH0"
			intervals [929]:
				xmin = 277.4369
				xmax = 277.4969
				text = "M"
			intervals [930]:
				xmin = 277.4969
				xmax = 277.5669
				text = "P"
			intervals [931]:
				xmin = 277.5669
				xmax = 277.6369
				text = "L"
			intervals [932]:
				xmin = 277.6369
				xmax = 277.7069
				text = "IY1"
			intervals [933]:
				xmin = 277.7069
				xmax = 277.7669
				text = "T"
			intervals [934]:
				xmin = 277.7669
				xmax = 277.7969
				text = "sp"
			intervals [935]:
				xmin = 277.7969
				xmax = 277.8669
				text = "M"
			intervals [936]:
				xmin = 277.8669
				xmax = 277.9169
				text = "UW1"
			intervals [937]:
				xmin = 277.9169
				xmax = 278.2169
				text = "V"
			intervals [938]:
				xmin = 278.2169
				xmax = 278.2969
				text = "IY0"
			intervals [939]:
				xmin = 278.2969
				xmax = 278.3669
				text = "sp"
			intervals [940]:
				xmin = 278.3669
				xmax = 278.7698
				text = ""
			intervals [941]:
				xmin = 278.7698
				xmax = 278.8798
				text = "AH0"
			intervals [942]:
				xmin = 278.8798
				xmax = 278.9498
				text = "N"
			intervals [943]:
				xmin = 278.9498
				xmax = 278.9898
				text = "Y"
			intervals [944]:
				xmin = 278.9898
				xmax = 279.0198
				text = "UW1"
			intervals [945]:
				xmin = 279.0198
				xmax = 279.0898
				text = "M"
			intervals [946]:
				xmin = 279.0898
				xmax = 279.1498
				text = "IY1"
			intervals [947]:
				xmin = 279.1498
				xmax = 279.2298
				text = "N"
			intervals [948]:
				xmin = 279.2298
				xmax = 279.2598
				text = "sp"
			intervals [949]:
				xmin = 279.2598
				xmax = 279.2998
				text = "DH"
			intervals [950]:
				xmin = 279.2998
				xmax = 279.4098
				text = "AE1"
			intervals [951]:
				xmin = 279.4098
				xmax = 279.4498
				text = "T"
			intervals [952]:
				xmin = 279.4498
				xmax = 279.4798
				text = "sp"
			intervals [953]:
				xmin = 279.4798
				xmax = 279.5698
				text = "HH"
			intervals [954]:
				xmin = 279.5698
				xmax = 279.8298
				text = "AW1"
			intervals [955]:
				xmin = 279.8298
				xmax = 287.9403
				text = "sp"
			intervals [956]:
				xmin = 287.9403
				xmax = 288.1403
				text = "spn"
			intervals [957]:
				xmin = 288.1403
				xmax = 288.8403
				text = "sp"
			intervals [958]:
				xmin = 288.8403
				xmax = 289.8703
				text = "spn"
			intervals [959]:
				xmin = 289.8703
				xmax = 289.9603
				text = "sp"
			intervals [960]:
				xmin = 289.9603
				xmax = 291.054
				text = ""
			intervals [961]:
				xmin = 291.054
				xmax = 291.084
				text = "spn"
			intervals [962]:
				xmin = 291.084
				xmax = 292.3725
				text = "sp"
			intervals [963]:
				xmin = 292.3725
				xmax = 292.6125
				text = "spn"
			intervals [964]:
				xmin = 292.6125
				xmax = 292.8125
				text = "sp"
			intervals [965]:
				xmin = 292.8125
				xmax = 293.0089
				text = ""
			intervals [966]:
				xmin = 293.0089
				xmax = 293.1189
				text = "W"
			intervals [967]:
				xmin = 293.1189
				xmax = 293.1489
				text = "EH1"
			intervals [968]:
				xmin = 293.1489
				xmax = 293.3389
				text = "L"
			intervals [969]:
				xmin = 293.3389
				xmax = 293.4789
				text = "AH1"
			intervals [970]:
				xmin = 293.4789
				xmax = 293.8089
				text = "M"
			intervals [971]:
				xmin = 293.8089
				xmax = 293.8589
				text = "sp"
			intervals [972]:
				xmin = 293.8589
				xmax = 294.1735
				text = ""
			intervals [973]:
				xmin = 294.1735
				xmax = 294.2835
				text = "W"
			intervals [974]:
				xmin = 294.2835
				xmax = 294.3235
				text = "AH1"
			intervals [975]:
				xmin = 294.3235
				xmax = 294.3935
				text = "T"
			intervals [976]:
				xmin = 294.3935
				xmax = 294.4235
				text = "W"
			intervals [977]:
				xmin = 294.4235
				xmax = 294.5235
				text = "AH1"
			intervals [978]:
				xmin = 294.5235
				xmax = 294.5535
				text = "Z"
			intervals [979]:
				xmin = 294.5535
				xmax = 294.5835
				text = "DH"
			intervals [980]:
				xmin = 294.5835
				xmax = 294.6335
				text = "AH0"
			intervals [981]:
				xmin = 294.6335
				xmax = 294.6735
				text = "sp"
			intervals [982]:
				xmin = 294.6735
				xmax = 294.7035
				text = "K"
			intervals [983]:
				xmin = 294.7035
				xmax = 294.7535
				text = "IH1"
			intervals [984]:
				xmin = 294.7535
				xmax = 294.8335
				text = "L"
			intervals [985]:
				xmin = 294.8335
				xmax = 294.8735
				text = "IH0"
			intervals [986]:
				xmin = 294.8735
				xmax = 295.0135
				text = "N"
			intervals [987]:
				xmin = 295.0135
				xmax = 295.0535
				text = "sp"
			intervals [988]:
				xmin = 295.0535
				xmax = 295.1435
				text = "AH0"
			intervals [989]:
				xmin = 295.1435
				xmax = 295.1735
				text = "V"
			intervals [990]:
				xmin = 295.1735
				xmax = 295.2535
				text = "sp"
			intervals [991]:
				xmin = 295.2535
				xmax = 295.2835
				text = "S"
			intervals [992]:
				xmin = 295.2835
				xmax = 295.3135
				text = "IH1"
			intervals [993]:
				xmin = 295.3135
				xmax = 295.3435
				text = "S"
			intervals [994]:
				xmin = 295.3435
				xmax = 295.3735
				text = "T"
			intervals [995]:
				xmin = 295.3735
				xmax = 295.4035
				text = "ER0"
			intervals [996]:
				xmin = 295.4035
				xmax = 295.4435
				text = "sp"
			intervals [997]:
				xmin = 295.4435
				xmax = 295.4735
				text = "JH"
			intervals [998]:
				xmin = 295.4735
				xmax = 295.5435
				text = "AO1"
			intervals [999]:
				xmin = 295.5435
				xmax = 295.5935
				text = "R"
			intervals [1000]:
				xmin = 295.5935
				xmax = 295.6235
				text = "JH"
			intervals [1001]:
				xmin = 295.6235
				xmax = 295.6535
				text = "sp"
			intervals [1002]:
				xmin = 295.6535
				xmax = 295.7335
				text = "AH0"
			intervals [1003]:
				xmin = 295.7335
				xmax = 295.7635
				text = "B"
			intervals [1004]:
				xmin = 295.7635
				xmax = 295.7935
				text = "AW1"
			intervals [1005]:
				xmin = 295.7935
				xmax = 295.8235
				text = "T"
			intervals [1006]:
				xmin = 295.8235
				xmax = 296.1535
				text = "sp"
			intervals [1007]:
				xmin = 296.1535
				xmax = 296.6627
				text = ""
			intervals [1008]:
				xmin = 296.6627
				xmax = 297.1827
				text = "spn"
			intervals [1009]:
				xmin = 297.1827
				xmax = 321.6612
				text = ""
			intervals [1010]:
				xmin = 321.6612
				xmax = 321.7312
				text = "sil"
			intervals [1011]:
				xmin = 321.7312
				xmax = 321.7812
				text = "AH1"
			intervals [1012]:
				xmin = 321.7812
				xmax = 322.3412
				text = "M"
			intervals [1013]:
				xmin = 322.3412
				xmax = 322.6678
				text = ""
			intervals [1014]:
				xmin = 322.6678
				xmax = 322.8078
				text = "W"
			intervals [1015]:
				xmin = 322.8078
				xmax = 322.8578
				text = "EH1"
			intervals [1016]:
				xmin = 322.8578
				xmax = 323.1178
				text = "L"
			intervals [1017]:
				xmin = 323.1178
				xmax = 323.1478
				text = "sp"
			intervals [1018]:
				xmin = 323.1478
				xmax = 323.1878
				text = "Y"
			intervals [1019]:
				xmin = 323.1878
				xmax = 323.2178
				text = "UW1"
			intervals [1020]:
				xmin = 323.2178
				xmax = 323.2478
				text = "N"
			intervals [1021]:
				xmin = 323.2478
				xmax = 323.2778
				text = "OW1"
			intervals [1022]:
				xmin = 323.2778
				xmax = 323.3578
				text = "G"
			intervals [1023]:
				xmin = 323.3578
				xmax = 323.3878
				text = "IH1"
			intervals [1024]:
				xmin = 323.3878
				xmax = 323.4178
				text = "V"
			intervals [1025]:
				xmin = 323.4178
				xmax = 323.4478
				text = "AH1"
			intervals [1026]:
				xmin = 323.4478
				xmax = 323.4778
				text = "S"
			intervals [1027]:
				xmin = 323.4778
				xmax = 323.6278
				text = "sp"
			intervals [1028]:
				xmin = 323.6278
				xmax = 323.6678
				text = "DH"
			intervals [1029]:
				xmin = 323.6678
				xmax = 323.6978
				text = "AH0"
			intervals [1030]:
				xmin = 323.6978
				xmax = 324.0378
				text = "sp"
			intervals [1031]:
				xmin = 324.0378
				xmax = 324.0778
				text = "P"
			intervals [1032]:
				xmin = 324.0778
				xmax = 324.1278
				text = "L"
			intervals [1033]:
				xmin = 324.1278
				xmax = 324.1678
				text = "AA1"
			intervals [1034]:
				xmin = 324.1678
				xmax = 324.2178
				text = "T"
			intervals [1035]:
				xmin = 324.2178
				xmax = 324.2678
				text = "sp"
			intervals [1036]:
				xmin = 324.2678
				xmax = 324.2978
				text = "AH0"
			intervals [1037]:
				xmin = 324.2978
				xmax = 324.4678
				text = "N"
			intervals [1038]:
				xmin = 324.4678
				xmax = 324.5778
				text = "sp"
			intervals [1039]:
				xmin = 324.5778
				xmax = 324.6378
				text = "HH"
			intervals [1040]:
				xmin = 324.6378
				xmax = 324.7378
				text = "AW1"
			intervals [1041]:
				xmin = 324.7378
				xmax = 324.8478
				text = "sp"
			intervals [1042]:
				xmin = 324.8478
				xmax = 324.8778
				text = "IH0"
			intervals [1043]:
				xmin = 324.8778
				xmax = 324.9278
				text = "T"
			intervals [1044]:
				xmin = 324.9278
				xmax = 325.1678
				text = "sp"
			intervals [1045]:
				xmin = 325.1678
				xmax = 325.1978
				text = "D"
			intervals [1046]:
				xmin = 325.1978
				xmax = 325.2278
				text = "IH0"
			intervals [1047]:
				xmin = 325.2278
				xmax = 325.2778
				text = "V"
			intervals [1048]:
				xmin = 325.2778
				xmax = 325.3778
				text = "EH1"
			intervals [1049]:
				xmin = 325.3778
				xmax = 325.4878
				text = "L"
			intervals [1050]:
				xmin = 325.4878
				xmax = 325.5178
				text = "AH0"
			intervals [1051]:
				xmin = 325.5178
				xmax = 325.5478
				text = "P"
			intervals [1052]:
				xmin = 325.5478
				xmax = 325.5778
				text = "T"
			intervals [1053]:
				xmin = 325.5778
				xmax = 325.6478
				text = "sp"
			intervals [1054]:
				xmin = 325.6478
				xmax = 368.0174
				text = ""
			intervals [1055]:
				xmin = 368.0174
				xmax = 368.2874
				text = "M"
			intervals [1056]:
				xmin = 368.2874
				xmax = 368.3374
				text = "HH"
			intervals [1057]:
				xmin = 368.3374
				xmax = 368.4174
				text = "M"
			intervals [1058]:
				xmin = 368.4174
				xmax = 402.0512
				text = ""
			intervals [1059]:
				xmin = 402.0512
				xmax = 402.3712
				text = "sil"
			intervals [1060]:
				xmin = 402.3712
				xmax = 402.4012
				text = "OW2"
			intervals [1061]:
				xmin = 402.4012
				xmax = 402.4312
				text = "K"
			intervals [1062]:
				xmin = 402.4312
				xmax = 402.5112
				text = "EY1"
			intervals [1063]:
				xmin = 402.5112
				xmax = 404.0221
				text = "sp"
			intervals [1064]:
				xmin = 404.0221
				xmax = 404.2421
				text = "AH1"
			intervals [1065]:
				xmin = 404.2421
				xmax = 404.5821
				text = "M"
			intervals [1066]:
				xmin = 404.5821
				xmax = 405.2048
				text = "sp"
			intervals [1067]:
				xmin = 405.2048
				xmax = 405.2348
				text = "K"
			intervals [1068]:
				xmin = 405.2348
				xmax = 405.2848
				text = "UH1"
			intervals [1069]:
				xmin = 405.2848
				xmax = 405.3148
				text = "D"
			intervals [1070]:
				xmin = 405.3148
				xmax = 405.3548
				text = "Y"
			intervals [1071]:
				xmin = 405.3548
				xmax = 405.4248
				text = "UW1"
			intervals [1072]:
				xmin = 405.4248
				xmax = 405.4748
				text = "T"
			intervals [1073]:
				xmin = 405.4748
				xmax = 405.5448
				text = "EH1"
			intervals [1074]:
				xmin = 405.5448
				xmax = 405.5948
				text = "L"
			intervals [1075]:
				xmin = 405.5948
				xmax = 405.6448
				text = "M"
			intervals [1076]:
				xmin = 405.6448
				xmax = 405.7048
				text = "IY1"
			intervals [1077]:
				xmin = 405.7048
				xmax = 405.7648
				text = "AH0"
			intervals [1078]:
				xmin = 405.7648
				xmax = 405.8048
				text = "B"
			intervals [1079]:
				xmin = 405.8048
				xmax = 405.8748
				text = "AW1"
			intervals [1080]:
				xmin = 405.8748
				xmax = 405.9548
				text = "T"
			intervals [1081]:
				xmin = 405.9548
				xmax = 406.1248
				text = "sp"
			intervals [1082]:
				xmin = 406.1248
				xmax = 406.2048
				text = "S"
			intervals [1083]:
				xmin = 406.2048
				xmax = 406.2448
				text = "K"
			intervals [1084]:
				xmin = 406.2448
				xmax = 406.4348
				text = "UW1"
			intervals [1085]:
				xmin = 406.4348
				xmax = 406.5148
				text = "L"
			intervals [1086]:
				xmin = 406.5148
				xmax = 407.1637
				text = "sp"
			intervals [1087]:
				xmin = 407.1637
				xmax = 407.2137
				text = "Y"
			intervals [1088]:
				xmin = 407.2137
				xmax = 407.2737
				text = "UW1"
			intervals [1089]:
				xmin = 407.2737
				xmax = 407.3337
				text = "N"
			intervals [1090]:
				xmin = 407.3337
				xmax = 407.4537
				text = "OW1"
			intervals [1091]:
				xmin = 407.4537
				xmax = 407.4837
				text = "sp"
			intervals [1092]:
				xmin = 407.4837
				xmax = 407.5137
				text = "W"
			intervals [1093]:
				xmin = 407.5137
				xmax = 407.5437
				text = "EH1"
			intervals [1094]:
				xmin = 407.5437
				xmax = 407.5737
				text = "N"
			intervals [1095]:
				xmin = 407.5737
				xmax = 407.6037
				text = "Y"
			intervals [1096]:
				xmin = 407.6037
				xmax = 407.6537
				text = "UW1"
			intervals [1097]:
				xmin = 407.6537
				xmax = 407.6837
				text = "W"
			intervals [1098]:
				xmin = 407.6837
				xmax = 407.7337
				text = "ER0"
			intervals [1099]:
				xmin = 407.7337
				xmax = 407.8137
				text = "Y"
			intervals [1100]:
				xmin = 407.8137
				xmax = 407.9137
				text = "AH1"
			intervals [1101]:
				xmin = 407.9137
				xmax = 408.0437
				text = "NG"
			intervals [1102]:
				xmin = 408.0437
				xmax = 408.0937
				text = "sp"
			intervals [1103]:
				xmin = 408.0937
				xmax = 408.1237
				text = "JH"
			intervals [1104]:
				xmin = 408.1237
				xmax = 408.1537
				text = "AH1"
			intervals [1105]:
				xmin = 408.1537
				xmax = 408.1837
				text = "S"
			intervals [1106]:
				xmin = 408.1837
				xmax = 408.2337
				text = "EH2"
			intervals [1107]:
				xmin = 408.2337
				xmax = 408.2937
				text = "L"
			intervals [1108]:
				xmin = 408.2937
				xmax = 408.3737
				text = "AH0"
			intervals [1109]:
				xmin = 408.3737
				xmax = 408.4237
				text = "M"
			intervals [1110]:
				xmin = 408.4237
				xmax = 408.4837
				text = "EH1"
			intervals [1111]:
				xmin = 408.4837
				xmax = 408.5837
				text = "N"
			intervals [1112]:
				xmin = 408.5837
				xmax = 408.6137
				text = "T"
			intervals [1113]:
				xmin = 408.6137
				xmax = 408.6437
				text = "R"
			intervals [1114]:
				xmin = 408.6437
				xmax = 408.6737
				text = "IY0"
			intervals [1115]:
				xmin = 408.6737
				xmax = 408.8037
				text = "sp"
			intervals [1116]:
				xmin = 408.8037
				xmax = 408.8337
				text = "S"
			intervals [1117]:
				xmin = 408.8337
				xmax = 408.8637
				text = "K"
			intervals [1118]:
				xmin = 408.8637
				xmax = 408.9037
				text = "UW1"
			intervals [1119]:
				xmin = 408.9037
				xmax = 409.0437
				text = "L"
			intervals [1120]:
				xmin = 409.0437
				xmax = 409.0737
				text = "sp"
			intervals [1121]:
				xmin = 409.0737
				xmax = 409.1037
				text = "AH0"
			intervals [1122]:
				xmin = 409.1037
				xmax = 409.1337
				text = "N"
			intervals [1123]:
				xmin = 409.1337
				xmax = 409.1637
				text = "JH"
			intervals [1124]:
				xmin = 409.1637
				xmax = 409.1937
				text = "UW1"
			intervals [1125]:
				xmin = 409.1937
				xmax = 409.2437
				text = "N"
			intervals [1126]:
				xmin = 409.2437
				xmax = 409.2737
				text = "Y"
			intervals [1127]:
				xmin = 409.2737
				xmax = 409.3037
				text = "ER0"
			intervals [1128]:
				xmin = 409.3037
				xmax = 409.4137
				text = "sp"
			intervals [1129]:
				xmin = 409.4137
				xmax = 409.4437
				text = "HH"
			intervals [1130]:
				xmin = 409.4437
				xmax = 409.4737
				text = "AY1"
			intervals [1131]:
				xmin = 409.4737
				xmax = 409.7437
				text = "sp"
			intervals [1132]:
				xmin = 409.7437
				xmax = 409.7837
				text = "S"
			intervals [1133]:
				xmin = 409.7837
				xmax = 409.8137
				text = "K"
			intervals [1134]:
				xmin = 409.8137
				xmax = 409.8437
				text = "UW1"
			intervals [1135]:
				xmin = 409.8437
				xmax = 409.9037
				text = "L"
			intervals [1136]:
				xmin = 409.9037
				xmax = 410.1237
				text = "sp"
			intervals [1137]:
				xmin = 410.1237
				xmax = 433.3927
				text = ""
			intervals [1138]:
				xmin = 433.3927
				xmax = 433.4327
				text = "M"
			intervals [1139]:
				xmin = 433.4327
				xmax = 433.4627
				text = "HH"
			intervals [1140]:
				xmin = 433.4627
				xmax = 434.0427
				text = "M"
			intervals [1141]:
				xmin = 434.0427
				xmax = 434.1227
				text = "sp"
			intervals [1142]:
				xmin = 434.1227
				xmax = 437.2727
				text = ""
			intervals [1143]:
				xmin = 437.2727
				xmax = 437.3327
				text = "L"
			intervals [1144]:
				xmin = 437.3327
				xmax = 437.3727
				text = "EH1"
			intervals [1145]:
				xmin = 437.3727
				xmax = 437.4227
				text = "T"
			intervals [1146]:
				xmin = 437.4227
				xmax = 437.4527
				text = "sp"
			intervals [1147]:
				xmin = 437.4527
				xmax = 437.4827
				text = "Z"
			intervals [1148]:
				xmin = 437.4827
				xmax = 437.5127
				text = "sp"
			intervals [1149]:
				xmin = 437.5127
				xmax = 437.5527
				text = "S"
			intervals [1150]:
				xmin = 437.5527
				xmax = 437.6827
				text = "IY1"
			intervals [1151]:
				xmin = 437.6827
				xmax = 437.7127
				text = "sp"
			intervals [1152]:
				xmin = 437.7127
				xmax = 437.8327
				text = "AH1"
			intervals [1153]:
				xmin = 437.8327
				xmax = 437.9827
				text = "W"
			intervals [1154]:
				xmin = 437.9827
				xmax = 438.0127
				text = "AH1"
			intervals [1155]:
				xmin = 438.0127
				xmax = 438.0527
				text = "T"
			intervals [1156]:
				xmin = 438.0527
				xmax = 438.0827
				text = "D"
			intervals [1157]:
				xmin = 438.0827
				xmax = 438.1127
				text = "IH0"
			intervals [1158]:
				xmin = 438.1127
				xmax = 438.1427
				text = "D"
			intervals [1159]:
				xmin = 438.1427
				xmax = 438.1727
				text = "sp"
			intervals [1160]:
				xmin = 438.1727
				xmax = 438.2327
				text = "spn"
			intervals [1161]:
				xmin = 438.2327
				xmax = 438.8227
				text = "sp"
			intervals [1162]:
				xmin = 438.8227
				xmax = 440.4644
				text = ""
			intervals [1163]:
				xmin = 440.4644
				xmax = 440.6944
				text = "M"
			intervals [1164]:
				xmin = 440.6944
				xmax = 440.7944
				text = "HH"
			intervals [1165]:
				xmin = 440.7944
				xmax = 440.9844
				text = "M"
			intervals [1166]:
				xmin = 440.9844
				xmax = 447.3698
				text = ""
			intervals [1167]:
				xmin = 447.3698
				xmax = 447.4098
				text = "sil"
			intervals [1168]:
				xmin = 447.4098
				xmax = 448.2198
				text = "spn"
			intervals [1169]:
				xmin = 448.2198
				xmax = 450.229
				text = "sp"
			intervals [1170]:
				xmin = 450.229
				xmax = 450.259
				text = "spn"
			intervals [1171]:
				xmin = 450.259
				xmax = 450.6373
				text = "sp"
			intervals [1172]:
				xmin = 450.6373
				xmax = 450.6773
				text = "W"
			intervals [1173]:
				xmin = 450.6773
				xmax = 450.7173
				text = "AH1"
			intervals [1174]:
				xmin = 450.7173
				xmax = 450.7973
				text = "T"
			intervals [1175]:
				xmin = 450.7973
				xmax = 450.8373
				text = "D"
			intervals [1176]:
				xmin = 450.8373
				xmax = 450.8673
				text = "IH1"
			intervals [1177]:
				xmin = 450.8673
				xmax = 450.9573
				text = "D"
			intervals [1178]:
				xmin = 450.9573
				xmax = 450.9973
				text = "Y"
			intervals [1179]:
				xmin = 450.9973
				xmax = 451.0973
				text = "UW1"
			intervals [1180]:
				xmin = 451.0973
				xmax = 451.1273
				text = "S"
			intervals [1181]:
				xmin = 451.1273
				xmax = 451.1873
				text = "T"
			intervals [1182]:
				xmin = 451.1873
				xmax = 451.2873
				text = "AH1"
			intervals [1183]:
				xmin = 451.2873
				xmax = 451.3673
				text = "D"
			intervals [1184]:
				xmin = 451.3673
				xmax = 451.4073
				text = "IY0"
			intervals [1185]:
				xmin = 451.4073
				xmax = 451.4873
				text = "W"
			intervals [1186]:
				xmin = 451.4873
				xmax = 451.5273
				text = "IH1"
			intervals [1187]:
				xmin = 451.5273
				xmax = 451.5673
				text = "N"
			intervals [1188]:
				xmin = 451.5673
				xmax = 451.5973
				text = "sp"
			intervals [1189]:
				xmin = 451.5973
				xmax = 451.6573
				text = "Y"
			intervals [1190]:
				xmin = 451.6573
				xmax = 451.7273
				text = "UW1"
			intervals [1191]:
				xmin = 451.7273
				xmax = 451.7573
				text = "W"
			intervals [1192]:
				xmin = 451.7573
				xmax = 451.8473
				text = "ER0"
			intervals [1193]:
				xmin = 451.8473
				xmax = 451.8773
				text = "IH0"
			intervals [1194]:
				xmin = 451.8773
				xmax = 451.9073
				text = "N"
			intervals [1195]:
				xmin = 451.9073
				xmax = 452.0173
				text = "sp"
			intervals [1196]:
				xmin = 452.0173
				xmax = 452.0573
				text = "S"
			intervals [1197]:
				xmin = 452.0573
				xmax = 452.0973
				text = "K"
			intervals [1198]:
				xmin = 452.0973
				xmax = 452.2773
				text = "UW1"
			intervals [1199]:
				xmin = 452.2773
				xmax = 452.4073
				text = "L"
			intervals [1200]:
				xmin = 452.4073
				xmax = 452.4573
				text = "sp"
			intervals [1201]:
				xmin = 452.4573
				xmax = 452.6123
				text = ""
			intervals [1202]:
				xmin = 452.6123
				xmax = 452.7023
				text = "Y"
			intervals [1203]:
				xmin = 452.7023
				xmax = 452.7423
				text = "UW1"
			intervals [1204]:
				xmin = 452.7423
				xmax = 452.7723
				text = "sp"
			intervals [1205]:
				xmin = 452.7723
				xmax = 452.8723
				text = "N"
			intervals [1206]:
				xmin = 452.8723
				xmax = 453.0223
				text = "OW1"
			intervals [1207]:
				xmin = 453.0223
				xmax = 453.3031
				text = "sp"
			intervals [1208]:
				xmin = 453.3031
				xmax = 453.3931
				text = "EH1"
			intervals [1209]:
				xmin = 453.3931
				xmax = 453.4331
				text = "N"
			intervals [1210]:
				xmin = 453.4331
				xmax = 453.5731
				text = "IY0"
			intervals [1211]:
				xmin = 453.5731
				xmax = 453.6331
				text = "sp"
			intervals [1212]:
				xmin = 453.6331
				xmax = 453.8931
				text = "AH1"
			intervals [1213]:
				xmin = 453.8931
				xmax = 453.9831
				text = "M"
			intervals [1214]:
				xmin = 453.9831
				xmax = 454.0531
				text = "sp"
			intervals [1215]:
				xmin = 454.0531
				xmax = 454.1231
				text = "T"
			intervals [1216]:
				xmin = 454.1231
				xmax = 454.3231
				text = "AY1"
			intervals [1217]:
				xmin = 454.3231
				xmax = 454.3731
				text = "M"
			intervals [1218]:
				xmin = 454.3731
				xmax = 454.4631
				text = "sp"
			intervals [1219]:
				xmin = 454.4631
				xmax = 454.5031
				text = "F"
			intervals [1220]:
				xmin = 454.5031
				xmax = 454.5531
				text = "R"
			intervals [1221]:
				xmin = 454.5531
				xmax = 454.6231
				text = "AH1"
			intervals [1222]:
				xmin = 454.6231
				xmax = 454.6631
				text = "M"
			intervals [1223]:
				xmin = 454.6631
				xmax = 455.0695
				text = "sp"
			intervals [1224]:
				xmin = 455.0695
				xmax = 455.1295
				text = "EH2"
			intervals [1225]:
				xmin = 455.1295
				xmax = 455.2295
				text = "L"
			intervals [1226]:
				xmin = 455.2295
				xmax = 455.2695
				text = "AH0"
			intervals [1227]:
				xmin = 455.2695
				xmax = 455.3095
				text = "M"
			intervals [1228]:
				xmin = 455.3095
				xmax = 455.3595
				text = "EH1"
			intervals [1229]:
				xmin = 455.3595
				xmax = 455.4795
				text = "N"
			intervals [1230]:
				xmin = 455.4795
				xmax = 455.5095
				text = "T"
			intervals [1231]:
				xmin = 455.5095
				xmax = 455.5495
				text = "R"
			intervals [1232]:
				xmin = 455.5495
				xmax = 455.6095
				text = "IY0"
			intervals [1233]:
				xmin = 455.6095
				xmax = 455.7195
				text = "sp"
			intervals [1234]:
				xmin = 455.7195
				xmax = 455.7495
				text = "TH"
			intervals [1235]:
				xmin = 455.7495
				xmax = 455.7795
				text = "R"
			intervals [1236]:
				xmin = 455.7795
				xmax = 455.9895
				text = "UW1"
			intervals [1237]:
				xmin = 455.9895
				xmax = 456.0195
				text = "sp"
			intervals [1238]:
				xmin = 456.0195
				xmax = 456.0895
				text = "AH1"
			intervals [1239]:
				xmin = 456.0895
				xmax = 456.2295
				text = "sp"
			intervals [1240]:
				xmin = 456.2295
				xmax = 456.2995
				text = "Y"
			intervals [1241]:
				xmin = 456.2995
				xmax = 456.3295
				text = "UW1"
			intervals [1242]:
				xmin = 456.3295
				xmax = 456.3695
				text = "N"
			intervals [1243]:
				xmin = 456.3695
				xmax = 456.4395
				text = "OW1"
			intervals [1244]:
				xmin = 456.4395
				xmax = 456.4695
				text = "sp"
			intervals [1245]:
				xmin = 456.4695
				xmax = 456.5295
				text = "HH"
			intervals [1246]:
				xmin = 456.5295
				xmax = 456.6695
				text = "AY1"
			intervals [1247]:
				xmin = 456.6695
				xmax = 456.7795
				text = "sp"
			intervals [1248]:
				xmin = 456.7795
				xmax = 456.8295
				text = "S"
			intervals [1249]:
				xmin = 456.8295
				xmax = 456.8795
				text = "K"
			intervals [1250]:
				xmin = 456.8795
				xmax = 456.9095
				text = "UW1"
			intervals [1251]:
				xmin = 456.9095
				xmax = 456.9995
				text = "L"
			intervals [1252]:
				xmin = 456.9995
				xmax = 457.2995
				text = "sp"
			intervals [1253]:
				xmin = 457.2995
				xmax = 457.3927
				text = ""
			intervals [1254]:
				xmin = 457.3927
				xmax = 457.4827
				text = "Y"
			intervals [1255]:
				xmin = 457.4827
				xmax = 457.5127
				text = "UW1"
			intervals [1256]:
				xmin = 457.5127
				xmax = 457.5427
				text = "K"
			intervals [1257]:
				xmin = 457.5427
				xmax = 457.5727
				text = "AH0"
			intervals [1258]:
				xmin = 457.5727
				xmax = 457.6227
				text = "N"
			intervals [1259]:
				xmin = 457.6227
				xmax = 457.7427
				text = "sp"
			intervals [1260]:
				xmin = 457.7427
				xmax = 457.7827
				text = "T"
			intervals [1261]:
				xmin = 457.7827
				xmax = 457.8827
				text = "AO1"
			intervals [1262]:
				xmin = 457.8827
				xmax = 457.9427
				text = "K"
			intervals [1263]:
				xmin = 457.9427
				xmax = 457.9727
				text = "sp"
			intervals [1264]:
				xmin = 457.9727
				xmax = 458.0027
				text = "AH0"
			intervals [1265]:
				xmin = 458.0027
				xmax = 458.0427
				text = "B"
			intervals [1266]:
				xmin = 458.0427
				xmax = 458.0727
				text = "AW1"
			intervals [1267]:
				xmin = 458.0727
				xmax = 458.1227
				text = "T"
			intervals [1268]:
				xmin = 458.1227
				xmax = 458.1527
				text = "sp"
			intervals [1269]:
				xmin = 458.1527
				xmax = 458.1827
				text = "EH1"
			intervals [1270]:
				xmin = 458.1827
				xmax = 458.2127
				text = "N"
			intervals [1271]:
				xmin = 458.2127
				xmax = 458.2427
				text = "IY0"
			intervals [1272]:
				xmin = 458.2427
				xmax = 458.2727
				text = "AH0"
			intervals [1273]:
				xmin = 458.2727
				xmax = 458.3027
				text = "V"
			intervals [1274]:
				xmin = 458.3027
				xmax = 458.3427
				text = "sp"
			intervals [1275]:
				xmin = 458.3427
				xmax = 458.3927
				text = "IH0"
			intervals [1276]:
				xmin = 458.3927
				xmax = 458.4227
				text = "T"
			intervals [1277]:
				xmin = 458.4227
				xmax = 458.4927
				text = "sp"
			intervals [1278]:
				xmin = 458.4927
				xmax = 458.5227
				text = "DH"
			intervals [1279]:
				xmin = 458.5227
				xmax = 458.5627
				text = "AH0"
			intervals [1280]:
				xmin = 458.5627
				xmax = 458.6127
				text = "T"
			intervals [1281]:
				xmin = 458.6127
				xmax = 458.8127
				text = "sp"
			intervals [1282]:
				xmin = 458.8127
				xmax = 458.8427
				text = "Y"
			intervals [1283]:
				xmin = 458.8427
				xmax = 458.8727
				text = "UW1"
			intervals [1284]:
				xmin = 458.8727
				xmax = 459.0327
				text = "sp"
			intervals [1285]:
				xmin = 459.0327
				xmax = 459.0627
				text = "W"
			intervals [1286]:
				xmin = 459.0627
				xmax = 459.0927
				text = "AA1"
			intervals [1287]:
				xmin = 459.0927
				xmax = 459.1227
				text = "N"
			intervals [1288]:
				xmin = 459.1227
				xmax = 459.1927
				text = "T"
			intervals [1289]:
				xmin = 459.1927
				xmax = 462.7374
				text = ""
			intervals [1290]:
				xmin = 462.7374
				xmax = 463.0974
				text = "M"
			intervals [1291]:
				xmin = 463.0974
				xmax = 465.0865
				text = "sp"
			intervals [1292]:
				xmin = 465.0865
				xmax = 465.1465
				text = "R"
			intervals [1293]:
				xmin = 465.1465
				xmax = 465.1965
				text = "IY1"
			intervals [1294]:
				xmin = 465.1965
				xmax = 465.2865
				text = "L"
			intervals [1295]:
				xmin = 465.2865
				xmax = 465.3865
				text = "IY0"
			intervals [1296]:
				xmin = 465.3865
				xmax = 465.5265
				text = "sp"
			intervals [1297]:
				xmin = 465.5265
				xmax = 466.9194
				text = ""
			intervals [1298]:
				xmin = 466.9194
				xmax = 467.0194
				text = "W"
			intervals [1299]:
				xmin = 467.0194
				xmax = 467.0494
				text = "AH1"
			intervals [1300]:
				xmin = 467.0494
				xmax = 467.0894
				text = "T"
			intervals [1301]:
				xmin = 467.0894
				xmax = 467.1394
				text = "W"
			intervals [1302]:
				xmin = 467.1394
				xmax = 467.1694
				text = "AH0"
			intervals [1303]:
				xmin = 467.1694
				xmax = 467.1994
				text = "Z"
			intervals [1304]:
				xmin = 467.1994
				xmax = 467.2294
				text = "sp"
			intervals [1305]:
				xmin = 467.2294
				xmax = 467.2694
				text = "DH"
			intervals [1306]:
				xmin = 467.2694
				xmax = 467.3294
				text = "AE1"
			intervals [1307]:
				xmin = 467.3294
				xmax = 467.3994
				text = "T"
			intervals [1308]:
				xmin = 467.3994
				xmax = 467.4294
				text = "sp"
			intervals [1309]:
				xmin = 467.4294
				xmax = 467.5694
				text = "L"
			intervals [1310]:
				xmin = 467.5694
				xmax = 467.6094
				text = "AY1"
			intervals [1311]:
				xmin = 467.6094
				xmax = 467.6394
				text = "K"
			intervals [1312]:
				xmin = 467.6394
				xmax = 492.0378
				text = "sp"
			intervals [1313]:
				xmin = 492.0378
				xmax = 492.1178
				text = "AY1"
			intervals [1314]:
				xmin = 492.1178
				xmax = 492.6878
				text = "sp"
			intervals [1315]:
				xmin = 492.6878
				xmax = 492.7178
				text = "S"
			intervals [1316]:
				xmin = 492.7178
				xmax = 492.7478
				text = "IY1"
			intervals [1317]:
				xmin = 492.7478
				xmax = 494.191
				text = "sp"
			intervals [1318]:
				xmin = 494.191
				xmax = 494.341
				text = "AH1"
			intervals [1319]:
				xmin = 494.341
				xmax = 494.491
				text = "M"
			intervals [1320]:
				xmin = 494.491
				xmax = 494.521
				text = "W"
			intervals [1321]:
				xmin = 494.521
				xmax = 494.561
				text = "AH1"
			intervals [1322]:
				xmin = 494.561
				xmax = 494.621
				text = "T"
			intervals [1323]:
				xmin = 494.621
				xmax = 494.661
				text = "sp"
			intervals [1324]:
				xmin = 494.661
				xmax = 494.691
				text = "D"
			intervals [1325]:
				xmin = 494.691
				xmax = 494.751
				text = "IH0"
			intervals [1326]:
				xmin = 494.751
				xmax = 494.831
				text = "D"
			intervals [1327]:
				xmin = 494.831
				xmax = 494.871
				text = "Y"
			intervals [1328]:
				xmin = 494.871
				xmax = 494.931
				text = "UW1"
			intervals [1329]:
				xmin = 494.931
				xmax = 495.011
				text = "sp"
			intervals [1330]:
				xmin = 495.011
				xmax = 495.041
				text = "K"
			intervals [1331]:
				xmin = 495.041
				xmax = 495.101
				text = "IH1"
			intervals [1332]:
				xmin = 495.101
				xmax = 495.221
				text = "D"
			intervals [1333]:
				xmin = 495.221
				xmax = 495.361
				text = "Z"
			intervals [1334]:
				xmin = 495.361
				xmax = 495.461
				text = "sp"
			intervals [1335]:
				xmin = 495.461
				xmax = 495.7097
				text = ""
			intervals [1336]:
				xmin = 495.7097
				xmax = 495.8297
				text = "Y"
			intervals [1337]:
				xmin = 495.8297
				xmax = 495.8997
				text = "UW1"
			intervals [1338]:
				xmin = 495.8997
				xmax = 495.9297
				text = "N"
			intervals [1339]:
				xmin = 495.9297
				xmax = 496.0097
				text = "OW1"
			intervals [1340]:
				xmin = 496.0097
				xmax = 496.0697
				text = "sp"
			intervals [1341]:
				xmin = 496.0697
				xmax = 496.1097
				text = "D"
			intervals [1342]:
				xmin = 496.1097
				xmax = 496.1897
				text = "UW1"
			intervals [1343]:
				xmin = 496.1897
				xmax = 496.2997
				text = "AE1"
			intervals [1344]:
				xmin = 496.2997
				xmax = 496.4397
				text = "F"
			intervals [1345]:
				xmin = 496.4397
				xmax = 496.4697
				text = "T"
			intervals [1346]:
				xmin = 496.4697
				xmax = 496.4997
				text = "ER0"
			intervals [1347]:
				xmin = 496.4997
				xmax = 496.5497
				text = "sp"
			intervals [1348]:
				xmin = 496.5497
				xmax = 496.6497
				text = "S"
			intervals [1349]:
				xmin = 496.6497
				xmax = 496.6897
				text = "K"
			intervals [1350]:
				xmin = 496.6897
				xmax = 496.7797
				text = "UW1"
			intervals [1351]:
				xmin = 496.7797
				xmax = 496.8797
				text = "L"
			intervals [1352]:
				xmin = 496.8797
				xmax = 497.8978
				text = "sp"
			intervals [1353]:
				xmin = 497.8978
				xmax = 497.9378
				text = "S"
			intervals [1354]:
				xmin = 497.9378
				xmax = 497.9978
				text = "EY1"
			intervals [1355]:
				xmin = 497.9978
				xmax = 498.1078
				text = "W"
			intervals [1356]:
				xmin = 498.1078
				xmax = 498.1378
				text = "EH1"
			intervals [1357]:
				xmin = 498.1378
				xmax = 498.1978
				text = "N"
			intervals [1358]:
				xmin = 498.1978
				xmax = 498.2278
				text = "Y"
			intervals [1359]:
				xmin = 498.2278
				xmax = 498.2778
				text = "UW1"
			intervals [1360]:
				xmin = 498.2778
				xmax = 498.3178
				text = "W"
			intervals [1361]:
				xmin = 498.3178
				xmax = 498.3678
				text = "ER0"
			intervals [1362]:
				xmin = 498.3678
				xmax = 498.4578
				text = "Y"
			intervals [1363]:
				xmin = 498.4578
				xmax = 498.5578
				text = "AH1"
			intervals [1364]:
				xmin = 498.5578
				xmax = 498.6578
				text = "NG"
			intervals [1365]:
				xmin = 498.6578
				xmax = 498.6978
				text = "G"
			intervals [1366]:
				xmin = 498.6978
				xmax = 498.7778
				text = "ER0"
			intervals [1367]:
				xmin = 498.7778
				xmax = 498.8078
				text = "sp"
			intervals [1368]:
				xmin = 498.8078
				xmax = 498.8478
				text = "N"
			intervals [1369]:
				xmin = 498.8478
				xmax = 498.8778
				text = "AA1"
			intervals [1370]:
				xmin = 498.8778
				xmax = 499.0178
				text = "T"
			intervals [1371]:
				xmin = 499.0178
				xmax = 499.0478
				text = "sp"
			intervals [1372]:
				xmin = 499.0478
				xmax = 499.5037
				text = ""
			intervals [1373]:
				xmin = 499.5037
				xmax = 499.6337
				text = "HH"
			intervals [1374]:
				xmin = 499.6337
				xmax = 499.7037
				text = "AY1"
			intervals [1375]:
				xmin = 499.7037
				xmax = 499.8837
				text = "sp"
			intervals [1376]:
				xmin = 499.8837
				xmax = 499.9137
				text = "S"
			intervals [1377]:
				xmin = 499.9137
				xmax = 499.9437
				text = "K"
			intervals [1378]:
				xmin = 499.9437
				xmax = 499.9837
				text = "UW1"
			intervals [1379]:
				xmin = 499.9837
				xmax = 500.0637
				text = "L"
			intervals [1380]:
				xmin = 500.0637
				xmax = 500.2137
				text = "sp"
			intervals [1381]:
				xmin = 500.2137
				xmax = 500.2537
				text = "W"
			intervals [1382]:
				xmin = 500.2537
				xmax = 500.2937
				text = "EH1"
			intervals [1383]:
				xmin = 500.2937
				xmax = 500.3937
				text = "N"
			intervals [1384]:
				xmin = 500.3937
				xmax = 500.4437
				text = "sp"
			intervals [1385]:
				xmin = 500.4437
				xmax = 500.4837
				text = "Y"
			intervals [1386]:
				xmin = 500.4837
				xmax = 500.5137
				text = "UW1"
			intervals [1387]:
				xmin = 500.5137
				xmax = 500.5737
				text = "sp"
			intervals [1388]:
				xmin = 500.5737
				xmax = 500.6037
				text = "W"
			intervals [1389]:
				xmin = 500.6037
				xmax = 500.6337
				text = "ER0"
			intervals [1390]:
				xmin = 500.6337
				xmax = 500.8937
				text = "sp"
			intervals [1391]:
				xmin = 500.8937
				xmax = 500.9237
				text = "Y"
			intervals [1392]:
				xmin = 500.9237
				xmax = 500.9537
				text = "AH1"
			intervals [1393]:
				xmin = 500.9537
				xmax = 500.9837
				text = "NG"
			intervals [1394]:
				xmin = 500.9837
				xmax = 501.0137
				text = "G"
			intervals [1395]:
				xmin = 501.0137
				xmax = 501.0437
				text = "ER0"
			intervals [1396]:
				xmin = 501.0437
				xmax = 505.0164
				text = "sp"
			intervals [1397]:
				xmin = 505.0164
				xmax = 505.2064
				text = "N"
			intervals [1398]:
				xmin = 505.2064
				xmax = 505.2364
				text = "OW1"
			intervals [1399]:
				xmin = 505.2364
				xmax = 505.4364
				text = "sp"
			intervals [1400]:
				xmin = 505.4364
				xmax = 505.4664
				text = "N"
			intervals [1401]:
				xmin = 505.4664
				xmax = 505.4964
				text = "AA1"
			intervals [1402]:
				xmin = 505.4964
				xmax = 505.5564
				text = "T"
			intervals [1403]:
				xmin = 505.5564
				xmax = 505.5964
				text = "IH0"
			intervals [1404]:
				xmin = 505.5964
				xmax = 505.6564
				text = "N"
			intervals [1405]:
				xmin = 505.6564
				xmax = 505.7164
				text = "HH"
			intervals [1406]:
				xmin = 505.7164
				xmax = 505.8364
				text = "AY1"
			intervals [1407]:
				xmin = 505.8364
				xmax = 505.9264
				text = "S"
			intervals [1408]:
				xmin = 505.9264
				xmax = 505.9664
				text = "K"
			intervals [1409]:
				xmin = 505.9664
				xmax = 506.0464
				text = "UW1"
			intervals [1410]:
				xmin = 506.0464
				xmax = 506.1464
				text = "L"
			intervals [1411]:
				xmin = 506.1464
				xmax = 506.2164
				text = "sp"
			intervals [1412]:
				xmin = 506.2164
				xmax = 506.2664
				text = "S"
			intervals [1413]:
				xmin = 506.2664
				xmax = 506.3264
				text = "EY1"
			intervals [1414]:
				xmin = 506.3264
				xmax = 506.3564
				text = "IH0"
			intervals [1415]:
				xmin = 506.3564
				xmax = 506.4464
				text = "N"
			intervals [1416]:
				xmin = 506.4464
				xmax = 506.5164
				text = "sp"
			intervals [1417]:
				xmin = 506.5164
				xmax = 506.5764
				text = "EH2"
			intervals [1418]:
				xmin = 506.5764
				xmax = 506.7064
				text = "L"
			intervals [1419]:
				xmin = 506.7064
				xmax = 506.7364
				text = "AH0"
			intervals [1420]:
				xmin = 506.7364
				xmax = 506.7664
				text = "M"
			intervals [1421]:
				xmin = 506.7664
				xmax = 506.8064
				text = "EH1"
			intervals [1422]:
				xmin = 506.8064
				xmax = 506.9164
				text = "N"
			intervals [1423]:
				xmin = 506.9164
				xmax = 506.9564
				text = "T"
			intervals [1424]:
				xmin = 506.9564
				xmax = 507.0064
				text = "R"
			intervals [1425]:
				xmin = 507.0064
				xmax = 507.1064
				text = "IY0"
			intervals [1426]:
				xmin = 507.1064
				xmax = 507.1464
				text = "sp"
			intervals [1427]:
				xmin = 507.1464
				xmax = 507.1764
				text = "JH"
			intervals [1428]:
				xmin = 507.1764
				xmax = 507.2064
				text = "UW1"
			intervals [1429]:
				xmin = 507.2064
				xmax = 507.2964
				text = "N"
			intervals [1430]:
				xmin = 507.2964
				xmax = 507.3264
				text = "Y"
			intervals [1431]:
				xmin = 507.3264
				xmax = 507.3564
				text = "ER0"
			intervals [1432]:
				xmin = 507.3564
				xmax = 507.3964
				text = "sp"
			intervals [1433]:
				xmin = 507.3964
				xmax = 507.4664
				text = "HH"
			intervals [1434]:
				xmin = 507.4664
				xmax = 507.4964
				text = "AY1"
			intervals [1435]:
				xmin = 507.4964
				xmax = 507.7064
				text = "sp"
			intervals [1436]:
				xmin = 507.7064
				xmax = 507.7964
				text = "S"
			intervals [1437]:
				xmin = 507.7964
				xmax = 507.8264
				text = "K"
			intervals [1438]:
				xmin = 507.8264
				xmax = 507.8564
				text = "UW1"
			intervals [1439]:
				xmin = 507.8564
				xmax = 507.9164
				text = "L"
			intervals [1440]:
				xmin = 507.9164
				xmax = 508.0564
				text = "sp"
			intervals [1441]:
				xmin = 508.0564
				xmax = 508.3621
				text = ""
			intervals [1442]:
				xmin = 508.3621
				xmax = 508.4521
				text = "HH"
			intervals [1443]:
				xmin = 508.4521
				xmax = 508.5321
				text = "AY1"
			intervals [1444]:
				xmin = 508.5321
				xmax = 508.5821
				text = "sp"
			intervals [1445]:
				xmin = 508.5821
				xmax = 508.6321
				text = "S"
			intervals [1446]:
				xmin = 508.6321
				xmax = 508.6621
				text = "K"
			intervals [1447]:
				xmin = 508.6621
				xmax = 508.7021
				text = "UW1"
			intervals [1448]:
				xmin = 508.7021
				xmax = 508.7421
				text = "L"
			intervals [1449]:
				xmin = 508.7421
				xmax = 508.7721
				text = "sp"
			intervals [1450]:
				xmin = 508.7721
				xmax = 508.8021
				text = "IH0"
			intervals [1451]:
				xmin = 508.8021
				xmax = 508.8321
				text = "Z"
			intervals [1452]:
				xmin = 508.8321
				xmax = 508.8621
				text = "sp"
			intervals [1453]:
				xmin = 508.8621
				xmax = 508.8921
				text = "AH0"
			intervals [1454]:
				xmin = 508.8921
				xmax = 508.9621
				text = "sp"
			intervals [1455]:
				xmin = 508.9621
				xmax = 508.9921
				text = "S"
			intervals [1456]:
				xmin = 508.9921
				xmax = 509.0221
				text = "EH1"
			intervals [1457]:
				xmin = 509.0221
				xmax = 509.0721
				text = "P"
			intervals [1458]:
				xmin = 509.0721
				xmax = 509.1021
				text = "R"
			intervals [1459]:
				xmin = 509.1021
				xmax = 509.1321
				text = "AH0"
			intervals [1460]:
				xmin = 509.1321
				xmax = 509.1621
				text = "T"
			intervals [1461]:
				xmin = 509.1621
				xmax = 509.2621
				text = "sp"
			intervals [1462]:
				xmin = 509.2621
				xmax = 509.2921
				text = "K"
			intervals [1463]:
				xmin = 509.2921
				xmax = 509.3321
				text = "W"
			intervals [1464]:
				xmin = 509.3321
				xmax = 509.4121
				text = "EH1"
			intervals [1465]:
				xmin = 509.4121
				xmax = 509.4621
				text = "S"
			intervals [1466]:
				xmin = 509.4621
				xmax = 509.5121
				text = "CH"
			intervals [1467]:
				xmin = 509.5121
				xmax = 509.5421
				text = "AH0"
			intervals [1468]:
				xmin = 509.5421
				xmax = 510.0021
				text = "N"
			intervals [1469]:
				xmin = 510.0021
				xmax = 525.1723
				text = ""
			intervals [1470]:
				xmin = 525.1723
				xmax = 525.3223
				text = "K"
			intervals [1471]:
				xmin = 525.3223
				xmax = 525.4023
				text = "OW1"
			intervals [1472]:
				xmin = 525.4023
				xmax = 525.6623
				text = "L"
			intervals [1473]:
				xmin = 525.6623
				xmax = 525.7623
				text = "sp"
			intervals [1474]:
				xmin = 525.7623
				xmax = 529.9809
				text = ""
			intervals [1475]:
				xmin = 529.9809
				xmax = 530.0509
				text = "HH"
			intervals [1476]:
				xmin = 530.0509
				xmax = 530.3909
				text = "M"
			intervals [1477]:
				xmin = 530.3909
				xmax = 531.5916
				text = "sp"
			intervals [1478]:
				xmin = 531.5916
				xmax = 531.6216
				text = "AY1"
			intervals [1479]:
				xmin = 531.6216
				xmax = 531.8716
				text = "sp"
			intervals [1480]:
				xmin = 531.8716
				xmax = 531.9016
				text = "S"
			intervals [1481]:
				xmin = 531.9016
				xmax = 531.9616
				text = "IY1"
			intervals [1482]:
				xmin = 531.9616
				xmax = 532.8702
				text = "sp"
			intervals [1483]:
				xmin = 532.8702
				xmax = 532.9702
				text = "AH1"
			intervals [1484]:
				xmin = 532.9702
				xmax = 533.5302
				text = "M"
			intervals [1485]:
				xmin = 533.5302
				xmax = 533.6602
				text = "sp"
			intervals [1486]:
				xmin = 533.6602
				xmax = 535.6637
				text = ""
			intervals [1487]:
				xmin = 535.6637
				xmax = 535.7537
				text = "D"
			intervals [1488]:
				xmin = 535.7537
				xmax = 535.7937
				text = "IH1"
			intervals [1489]:
				xmin = 535.7937
				xmax = 535.8637
				text = "D"
			intervals [1490]:
				xmin = 535.8637
				xmax = 535.8937
				text = "Y"
			intervals [1491]:
				xmin = 535.8937
				xmax = 535.9237
				text = "UW1"
			intervals [1492]:
				xmin = 535.9237
				xmax = 535.9937
				text = "EH1"
			intervals [1493]:
				xmin = 535.9937
				xmax = 536.0337
				text = "V"
			intervals [1494]:
				xmin = 536.0337
				xmax = 536.0937
				text = "ER0"
			intervals [1495]:
				xmin = 536.0937
				xmax = 536.1837
				text = "HH"
			intervals [1496]:
				xmin = 536.1837
				xmax = 536.2237
				text = "AE1"
			intervals [1497]:
				xmin = 536.2237
				xmax = 536.2837
				text = "V"
			intervals [1498]:
				xmin = 536.2837
				xmax = 536.3537
				text = "AH0"
			intervals [1499]:
				xmin = 536.3537
				xmax = 536.3837
				text = "sp"
			intervals [1500]:
				xmin = 536.3837
				xmax = 536.4137
				text = "T"
			intervals [1501]:
				xmin = 536.4137
				xmax = 536.5337
				text = "IY1"
			intervals [1502]:
				xmin = 536.5337
				xmax = 536.5637
				text = "CH"
			intervals [1503]:
				xmin = 536.5637
				xmax = 536.5937
				text = "ER0"
			intervals [1504]:
				xmin = 536.5937
				xmax = 536.6237
				text = "HH"
			intervals [1505]:
				xmin = 536.6237
				xmax = 536.7537
				text = "UW1"
			intervals [1506]:
				xmin = 536.7537
				xmax = 536.7837
				text = "sp"
			intervals [1507]:
				xmin = 536.7837
				xmax = 536.8437
				text = "HH"
			intervals [1508]:
				xmin = 536.8437
				xmax = 536.9537
				text = "AA1"
			intervals [1509]:
				xmin = 536.9537
				xmax = 537.0437
				text = "L"
			intervals [1510]:
				xmin = 537.0437
				xmax = 537.0937
				text = "ER0"
			intervals [1511]:
				xmin = 537.0937
				xmax = 537.1537
				text = "D"
			intervals [1512]:
				xmin = 537.1537
				xmax = 537.2037
				text = "AH0"
			intervals [1513]:
				xmin = 537.2037
				xmax = 537.3137
				text = "L"
			intervals [1514]:
				xmin = 537.3137
				xmax = 537.3437
				text = "AO1"
			intervals [1515]:
				xmin = 537.3437
				xmax = 537.3737
				text = "T"
			intervals [1516]:
				xmin = 537.3737
				xmax = 539.1314
				text = "sp"
			intervals [1517]:
				xmin = 539.1314
				xmax = 540.2714
				text = "spn"
			intervals [1518]:
				xmin = 540.2714
				xmax = 540.3514
				text = "sp"
			intervals [1519]:
				xmin = 540.3514
				xmax = 540.3814
				text = "HH"
			intervals [1520]:
				xmin = 540.3814
				xmax = 540.4214
				text = "W"
			intervals [1521]:
				xmin = 540.4214
				xmax = 540.4514
				text = "AH1"
			intervals [1522]:
				xmin = 540.4514
				xmax = 540.5014
				text = "T"
			intervals [1523]:
				xmin = 540.5014
				xmax = 540.5314
				text = "W"
			intervals [1524]:
				xmin = 540.5314
				xmax = 540.6014
				text = "AH1"
			intervals [1525]:
				xmin = 540.6014
				xmax = 540.6614
				text = "Z"
			intervals [1526]:
				xmin = 540.6614
				xmax = 540.7314
				text = "SH"
			intervals [1527]:
				xmin = 540.7314
				xmax = 540.7814
				text = "IY1"
			intervals [1528]:
				xmin = 540.7814
				xmax = 540.8114
				text = "sp"
			intervals [1529]:
				xmin = 540.8114
				xmax = 540.9914
				text = "L"
			intervals [1530]:
				xmin = 540.9914
				xmax = 541.0414
				text = "AY1"
			intervals [1531]:
				xmin = 541.0414
				xmax = 541.0914
				text = "K"
			intervals [1532]:
				xmin = 541.0914
				xmax = 541.2214
				text = "sp"
			intervals [1533]:
				xmin = 541.2214
				xmax = 552.268
				text = ""
			intervals [1534]:
				xmin = 552.268
				xmax = 552.368
				text = "DH"
			intervals [1535]:
				xmin = 552.368
				xmax = 552.398
				text = "EH1"
			intervals [1536]:
				xmin = 552.398
				xmax = 552.498
				text = "N"
			intervals [1537]:
				xmin = 552.498
				xmax = 552.548
				text = "Y"
			intervals [1538]:
				xmin = 552.548
				xmax = 552.628
				text = "UW1"
			intervals [1539]:
				xmin = 552.628
				xmax = 552.678
				text = "TH"
			intervals [1540]:
				xmin = 552.678
				xmax = 552.758
				text = "IH1"
			intervals [1541]:
				xmin = 552.758
				xmax = 552.808
				text = "NG"
			intervals [1542]:
				xmin = 552.808
				xmax = 552.858
				text = "K"
			intervals [1543]:
				xmin = 552.858
				xmax = 552.898
				text = "sp"
			intervals [1544]:
				xmin = 552.898
				xmax = 552.958
				text = "DH"
			intervals [1545]:
				xmin = 552.958
				xmax = 553.058
				text = "AE1"
			intervals [1546]:
				xmin = 553.058
				xmax = 553.148
				text = "T"
			intervals [1547]:
				xmin = 553.148
				xmax = 553.188
				text = "IH0"
			intervals [1548]:
				xmin = 553.188
				xmax = 553.328
				text = "N"
			intervals [1549]:
				xmin = 553.328
				xmax = 553.368
				text = "sp"
			intervals [1550]:
				xmin = 553.368
				xmax = 553.418
				text = "S"
			intervals [1551]:
				xmin = 553.418
				xmax = 553.478
				text = "AH1"
			intervals [1552]:
				xmin = 553.478
				xmax = 553.568
				text = "M"
			intervals [1553]:
				xmin = 553.568
				xmax = 553.638
				text = "W"
			intervals [1554]:
				xmin = 553.638
				xmax = 553.718
				text = "EY1"
			intervals [1555]:
				xmin = 553.718
				xmax = 553.788
				text = "Z"
			intervals [1556]:
				xmin = 553.788
				xmax = 553.818
				text = "sp"
			intervals [1557]:
				xmin = 553.818
				xmax = 553.848
				text = "HH"
			intervals [1558]:
				xmin = 553.848
				xmax = 553.878
				text = "ER0"
			intervals [1559]:
				xmin = 553.878
				xmax = 553.918
				text = "sp"
			intervals [1560]:
				xmin = 553.918
				xmax = 553.958
				text = "HH"
			intervals [1561]:
				xmin = 553.958
				xmax = 554.068
				text = "AA1"
			intervals [1562]:
				xmin = 554.068
				xmax = 554.208
				text = "L"
			intervals [1563]:
				xmin = 554.208
				xmax = 554.238
				text = "ER0"
			intervals [1564]:
				xmin = 554.238
				xmax = 554.268
				text = "IH0"
			intervals [1565]:
				xmin = 554.268
				xmax = 554.358
				text = "N"
			intervals [1566]:
				xmin = 554.358
				xmax = 554.428
				text = "sp"
			intervals [1567]:
				xmin = 554.428
				xmax = 554.458
				text = "W"
			intervals [1568]:
				xmin = 554.458
				xmax = 554.488
				text = "AO1"
			intervals [1569]:
				xmin = 554.488
				xmax = 554.548
				text = "Z"
			intervals [1570]:
				xmin = 554.548
				xmax = 554.578
				text = "sp"
			intervals [1571]:
				xmin = 554.578
				xmax = 554.618
				text = "JH"
			intervals [1572]:
				xmin = 554.618
				xmax = 554.728
				text = "AH1"
			intervals [1573]:
				xmin = 554.728
				xmax = 554.808
				text = "S"
			intervals [1574]:
				xmin = 554.808
				xmax = 554.848
				text = "T"
			intervals [1575]:
				xmin = 554.848
				xmax = 554.888
				text = "AH0"
			intervals [1576]:
				xmin = 554.888
				xmax = 554.988
				text = "F"
			intervals [1577]:
				xmin = 554.988
				xmax = 555.058
				text = "AY2"
			intervals [1578]:
				xmin = 555.058
				xmax = 555.088
				text = "D"
			intervals [1579]:
				xmin = 555.088
				xmax = 555.418
				text = "sp"
			intervals [1580]:
				xmin = 555.418
				xmax = 560.9382
				text = ""
			intervals [1581]:
				xmin = 560.9382
				xmax = 561.1382
				text = "W"
			intervals [1582]:
				xmin = 561.1382
				xmax = 561.1782
				text = "EH1"
			intervals [1583]:
				xmin = 561.1782
				xmax = 561.2282
				text = "L"
			intervals [1584]:
				xmin = 561.2282
				xmax = 561.2882
				text = "HH"
			intervals [1585]:
				xmin = 561.2882
				xmax = 561.3182
				text = "W"
			intervals [1586]:
				xmin = 561.3182
				xmax = 561.3582
				text = "AH1"
			intervals [1587]:
				xmin = 561.3582
				xmax = 561.4282
				text = "T"
			intervals [1588]:
				xmin = 561.4282
				xmax = 561.4582
				text = "sp"
			intervals [1589]:
				xmin = 561.4582
				xmax = 561.5082
				text = "T"
			intervals [1590]:
				xmin = 561.5082
				xmax = 561.5782
				text = "AY1"
			intervals [1591]:
				xmin = 561.5782
				xmax = 561.6182
				text = "P"
			intervals [1592]:
				xmin = 561.6182
				xmax = 561.6582
				text = "sp"
			intervals [1593]:
				xmin = 561.6582
				xmax = 561.6882
				text = "AH0"
			intervals [1594]:
				xmin = 561.6882
				xmax = 561.7182
				text = "V"
			intervals [1595]:
				xmin = 561.7182
				xmax = 561.7482
				text = "sp"
			intervals [1596]:
				xmin = 561.7482
				xmax = 561.7782
				text = "TH"
			intervals [1597]:
				xmin = 561.7782
				xmax = 561.8082
				text = "IH1"
			intervals [1598]:
				xmin = 561.8082
				xmax = 561.8482
				text = "NG"
			intervals [1599]:
				xmin = 561.8482
				xmax = 561.9382
				text = "Z"
			intervals [1600]:
				xmin = 561.9382
				xmax = 561.9682
				text = "sp"
			intervals [1601]:
				xmin = 561.9682
				xmax = 561.9982
				text = "D"
			intervals [1602]:
				xmin = 561.9982
				xmax = 562.0282
				text = "IH0"
			intervals [1603]:
				xmin = 562.0282
				xmax = 562.0582
				text = "D"
			intervals [1604]:
				xmin = 562.0582
				xmax = 562.0882
				text = "SH"
			intervals [1605]:
				xmin = 562.0882
				xmax = 562.1182
				text = "IY1"
			intervals [1606]:
				xmin = 562.1182
				xmax = 562.2782
				text = "sp"
			intervals [1607]:
				xmin = 562.2782
				xmax = 562.3082
				text = "HH"
			intervals [1608]:
				xmin = 562.3082
				xmax = 562.3382
				text = "AA1"
			intervals [1609]:
				xmin = 562.3382
				xmax = 562.3682
				text = "L"
			intervals [1610]:
				xmin = 562.3682
				xmax = 562.3982
				text = "ER0"
			intervals [1611]:
				xmin = 562.3982
				xmax = 562.5882
				text = "sp"
			intervals [1612]:
				xmin = 562.5882
				xmax = 562.6182
				text = "AH0"
			intervals [1613]:
				xmin = 562.6182
				xmax = 562.6482
				text = "B"
			intervals [1614]:
				xmin = 562.6482
				xmax = 562.6782
				text = "AW1"
			intervals [1615]:
				xmin = 562.6782
				xmax = 562.7082
				text = "T"
			intervals [1616]:
				xmin = 562.7082
				xmax = 565.9967
				text = "sp"
			intervals [1617]:
				xmin = 565.9967
				xmax = 566.7867
				text = "spn"
			intervals [1618]:
				xmin = 566.7867
				xmax = 568.8421
				text = "sp"
			intervals [1619]:
				xmin = 568.8421
				xmax = 569.0121
				text = "AY1"
			intervals [1620]:
				xmin = 569.0121
				xmax = 569.2121
				text = "sp"
			intervals [1621]:
				xmin = 569.2121
				xmax = 569.2621
				text = "S"
			intervals [1622]:
				xmin = 569.2621
				xmax = 569.4721
				text = "IY1"
			intervals [1623]:
				xmin = 569.4721
				xmax = 570.391
				text = "sp"
			intervals [1624]:
				xmin = 570.391
				xmax = 570.661
				text = "AH1"
			intervals [1625]:
				xmin = 570.661
				xmax = 571.021
				text = "M"
			intervals [1626]:
				xmin = 571.021
				xmax = 571.141
				text = "sp"
			intervals [1627]:
				xmin = 571.141
				xmax = 571.5095
				text = ""
			intervals [1628]:
				xmin = 571.5095
				xmax = 571.5995
				text = "W"
			intervals [1629]:
				xmin = 571.5995
				xmax = 571.6395
				text = "EH1"
			intervals [1630]:
				xmin = 571.6395
				xmax = 571.7795
				text = "L"
			intervals [1631]:
				xmin = 571.7795
				xmax = 571.8195
				text = "D"
			intervals [1632]:
				xmin = 571.8195
				xmax = 571.8795
				text = "UW1"
			intervals [1633]:
				xmin = 571.8795
				xmax = 571.9195
				text = "Y"
			intervals [1634]:
				xmin = 571.9195
				xmax = 571.9695
				text = "UW1"
			intervals [1635]:
				xmin = 571.9695
				xmax = 572.0395
				text = "R"
			intervals [1636]:
				xmin = 572.0395
				xmax = 572.0995
				text = "IH0"
			intervals [1637]:
				xmin = 572.0995
				xmax = 572.1595
				text = "M"
			intervals [1638]:
				xmin = 572.1595
				xmax = 572.2195
				text = "EH1"
			intervals [1639]:
				xmin = 572.2195
				xmax = 572.2695
				text = "M"
			intervals [1640]:
				xmin = 572.2695
				xmax = 572.2995
				text = "B"
			intervals [1641]:
				xmin = 572.2995
				xmax = 572.3295
				text = "ER0"
			intervals [1642]:
				xmin = 572.3295
				xmax = 572.3595
				text = "sp"
			intervals [1643]:
				xmin = 572.3595
				xmax = 572.3895
				text = "Y"
			intervals [1644]:
				xmin = 572.3895
				xmax = 572.4195
				text = "UH1"
			intervals [1645]:
				xmin = 572.4195
				xmax = 572.4495
				text = "R"
			intervals [1646]:
				xmin = 572.4495
				xmax = 572.4995
				text = "sp"
			intervals [1647]:
				xmin = 572.4995
				xmax = 572.5395
				text = "F"
			intervals [1648]:
				xmin = 572.5395
				xmax = 572.6095
				text = "EY1"
			intervals [1649]:
				xmin = 572.6095
				xmax = 572.7395
				text = "V"
			intervals [1650]:
				xmin = 572.7395
				xmax = 572.7695
				text = "R"
			intervals [1651]:
				xmin = 572.7695
				xmax = 572.7995
				text = "AH0"
			intervals [1652]:
				xmin = 572.7995
				xmax = 572.8295
				text = "T"
			intervals [1653]:
				xmin = 572.8295
				xmax = 572.8595
				text = "sp"
			intervals [1654]:
				xmin = 572.8595
				xmax = 572.8895
				text = "T"
			intervals [1655]:
				xmin = 572.8895
				xmax = 572.9195
				text = "IY1"
			intervals [1656]:
				xmin = 572.9195
				xmax = 572.9495
				text = "CH"
			intervals [1657]:
				xmin = 572.9495
				xmax = 572.9795
				text = "ER0"
			intervals [1658]:
				xmin = 572.9795
				xmax = 573.4695
				text = "sp"
			intervals [1659]:
				xmin = 573.4695
				xmax = 577.1924
				text = ""
			intervals [1660]:
				xmin = 577.1924
				xmax = 577.3824
				text = "HH"
			intervals [1661]:
				xmin = 577.3824
				xmax = 577.4124
				text = "W"
			intervals [1662]:
				xmin = 577.4124
				xmax = 577.4424
				text = "AH1"
			intervals [1663]:
				xmin = 577.4424
				xmax = 577.4724
				text = "T"
			intervals [1664]:
				xmin = 577.4724
				xmax = 577.5124
				text = "sp"
			intervals [1665]:
				xmin = 577.5124
				xmax = 577.5424
				text = "W"
			intervals [1666]:
				xmin = 577.5424
				xmax = 577.5724
				text = "AO1"
			intervals [1667]:
				xmin = 577.5724
				xmax = 577.6024
				text = "Z"
			intervals [1668]:
				xmin = 577.6024
				xmax = 577.7124
				text = "sp"
			intervals [1669]:
				xmin = 577.7124
				xmax = 577.7424
				text = "SH"
			intervals [1670]:
				xmin = 577.7424
				xmax = 577.7724
				text = "IY1"
			intervals [1671]:
				xmin = 577.7724
				xmax = 577.8624
				text = "sp"
			intervals [1672]:
				xmin = 577.8624
				xmax = 577.8924
				text = "L"
			intervals [1673]:
				xmin = 577.8924
				xmax = 577.9224
				text = "AY1"
			intervals [1674]:
				xmin = 577.9224
				xmax = 577.9524
				text = "K"
			intervals [1675]:
				xmin = 577.9524
				xmax = 580.3399
				text = "sp"
			intervals [1676]:
				xmin = 580.3399
				xmax = 580.3699
				text = "HH"
			intervals [1677]:
				xmin = 580.3699
				xmax = 580.6299
				text = "IY1"
			intervals [1678]:
				xmin = 580.6299
				xmax = 580.7799
				text = "sp"
			intervals [1679]:
				xmin = 580.7799
				xmax = 581.3499
				text = "spn"
			intervals [1680]:
				xmin = 581.3499
				xmax = 591.1172
				text = "sp"
			intervals [1681]:
				xmin = 591.1172
				xmax = 591.6872
				text = "spn"
			intervals [1682]:
				xmin = 591.6872
				xmax = 591.8772
				text = "sp"
			intervals [1683]:
				xmin = 591.8772
				xmax = 592.4619
				text = ""
			intervals [1684]:
				xmin = 592.4619
				xmax = 592.6019
				text = "N"
			intervals [1685]:
				xmin = 592.6019
				xmax = 592.6719
				text = "AW1"
			intervals [1686]:
				xmin = 592.6719
				xmax = 592.7319
				text = "AY1"
			intervals [1687]:
				xmin = 592.7319
				xmax = 592.7619
				text = "K"
			intervals [1688]:
				xmin = 592.7619
				xmax = 592.7919
				text = "AH0"
			intervals [1689]:
				xmin = 592.7919
				xmax = 592.8219
				text = "N"
			intervals [1690]:
				xmin = 592.8219
				xmax = 592.9519
				text = "sp"
			intervals [1691]:
				xmin = 592.9519
				xmax = 592.9819
				text = "S"
			intervals [1692]:
				xmin = 592.9819
				xmax = 593.0619
				text = "IY1"
			intervals [1693]:
				xmin = 593.0619
				xmax = 593.0919
				text = "sp"
			intervals [1694]:
				xmin = 593.0919
				xmax = 593.1219
				text = "HH"
			intervals [1695]:
				xmin = 593.1219
				xmax = 593.1619
				text = "W"
			intervals [1696]:
				xmin = 593.1619
				xmax = 593.2319
				text = "AY1"
			intervals [1697]:
				xmin = 593.2319
				xmax = 600.4338
				text = "sp"
			intervals [1698]:
				xmin = 600.4338
				xmax = 600.7038
				text = "OW1"
			intervals [1699]:
				xmin = 600.7038
				xmax = 600.7338
				text = "sp"
			intervals [1700]:
				xmin = 600.7338
				xmax = 600.7738
				text = "AY1"
			intervals [1701]:
				xmin = 600.7738
				xmax = 601.0238
				text = "sp"
			intervals [1702]:
				xmin = 601.0238
				xmax = 601.0638
				text = "S"
			intervals [1703]:
				xmin = 601.0638
				xmax = 601.2838
				text = "IY1"
			intervals [1704]:
				xmin = 601.2838
				xmax = 603.2773
				text = "sp"
			intervals [1705]:
				xmin = 603.2773
				xmax = 604.5273
				text = "spn"
			intervals [1706]:
				xmin = 604.5273
				xmax = 604.6432
				text = ""
			intervals [1707]:
				xmin = 604.6432
				xmax = 604.7932
				text = "AE1"
			intervals [1708]:
				xmin = 604.7932
				xmax = 604.8332
				text = "Z"
			intervals [1709]:
				xmin = 604.8332
				xmax = 604.8632
				text = "sp"
			intervals [1710]:
				xmin = 604.8632
				xmax = 604.9232
				text = "AH0"
			intervals [1711]:
				xmin = 604.9232
				xmax = 604.9632
				text = "sp"
			intervals [1712]:
				xmin = 604.9632
				xmax = 605.0132
				text = "K"
			intervals [1713]:
				xmin = 605.0132
				xmax = 605.0832
				text = "L"
			intervals [1714]:
				xmin = 605.0832
				xmax = 605.2332
				text = "AE1"
			intervals [1715]:
				xmin = 605.2332
				xmax = 605.3332
				text = "S"
			intervals [1716]:
				xmin = 605.3332
				xmax = 605.3632
				text = "R"
			intervals [1717]:
				xmin = 605.3632
				xmax = 605.4132
				text = "UW2"
			intervals [1718]:
				xmin = 605.4132
				xmax = 605.4532
				text = "M"
			intervals [1719]:
				xmin = 605.4532
				xmax = 605.5032
				text = "sp"
			intervals [1720]:
				xmin = 605.5032
				xmax = 605.5332
				text = "T"
			intervals [1721]:
				xmin = 605.5332
				xmax = 605.6732
				text = "IY1"
			intervals [1722]:
				xmin = 605.6732
				xmax = 605.7032
				text = "CH"
			intervals [1723]:
				xmin = 605.7032
				xmax = 605.7532
				text = "ER0"
			intervals [1724]:
				xmin = 605.7532
				xmax = 605.7832
				text = "sp"
			intervals [1725]:
				xmin = 605.7832
				xmax = 605.8132
				text = "W"
			intervals [1726]:
				xmin = 605.8132
				xmax = 605.8432
				text = "AH1"
			intervals [1727]:
				xmin = 605.8432
				xmax = 605.8732
				text = "T"
			intervals [1728]:
				xmin = 605.8732
				xmax = 605.9032
				text = "sp"
			intervals [1729]:
				xmin = 605.9032
				xmax = 605.9432
				text = "W"
			intervals [1730]:
				xmin = 605.9432
				xmax = 605.9732
				text = "AO1"
			intervals [1731]:
				xmin = 605.9732
				xmax = 606.0032
				text = "Z"
			intervals [1732]:
				xmin = 606.0032
				xmax = 606.0732
				text = "sp"
			intervals [1733]:
				xmin = 606.0732
				xmax = 606.1032
				text = "HH"
			intervals [1734]:
				xmin = 606.1032
				xmax = 606.1432
				text = "IY1"
			intervals [1735]:
				xmin = 606.1432
				xmax = 606.2032
				text = "sp"
			intervals [1736]:
				xmin = 606.2032
				xmax = 606.3132
				text = "L"
			intervals [1737]:
				xmin = 606.3132
				xmax = 606.3432
				text = "AY1"
			intervals [1738]:
				xmin = 606.3432
				xmax = 606.3732
				text = "K"
			intervals [1739]:
				xmin = 606.3732
				xmax = 606.5332
				text = "sp"
			intervals [1740]:
				xmin = 606.5332
				xmax = 608.8161
				text = ""
			intervals [1741]:
				xmin = 608.8161
				xmax = 608.9061
				text = "W"
			intervals [1742]:
				xmin = 608.9061
				xmax = 608.9361
				text = "AH1"
			intervals [1743]:
				xmin = 608.9361
				xmax = 608.9661
				text = "T"
			intervals [1744]:
				xmin = 608.9661
				xmax = 609.0161
				text = "sp"
			intervals [1745]:
				xmin = 609.0161
				xmax = 609.0561
				text = "D"
			intervals [1746]:
				xmin = 609.0561
				xmax = 609.0961
				text = "IH0"
			intervals [1747]:
				xmin = 609.0961
				xmax = 609.1261
				text = "Z"
			intervals [1748]:
				xmin = 609.1261
				xmax = 609.1861
				text = "DH"
			intervals [1749]:
				xmin = 609.1861
				xmax = 609.2961
				text = "AH0"
			intervals [1750]:
				xmin = 609.2961
				xmax = 609.4461
				text = "T"
			intervals [1751]:
				xmin = 609.4461
				xmax = 609.8461
				text = "sp"
			intervals [1752]:
				xmin = 609.8461
				xmax = 609.8761
				text = "M"
			intervals [1753]:
				xmin = 609.8761
				xmax = 609.9061
				text = "IY1"
			intervals [1754]:
				xmin = 609.9061
				xmax = 609.9361
				text = "N"
			intervals [1755]:
				xmin = 609.9361
				xmax = 611.7734
				text = "sp"
			intervals [1756]:
				xmin = 611.7734
				xmax = 611.9634
				text = "M"
			intervals [1757]:
				xmin = 611.9634
				xmax = 613.6524
				text = "sp"
			intervals [1758]:
				xmin = 613.6524
				xmax = 613.9824
				text = "AH1"
			intervals [1759]:
				xmin = 613.9824
				xmax = 614.1624
				text = "M"
			intervals [1760]:
				xmin = 614.1624
				xmax = 614.2124
				text = "D"
			intervals [1761]:
				xmin = 614.2124
				xmax = 614.2524
				text = "IH0"
			intervals [1762]:
				xmin = 614.2524
				xmax = 614.3224
				text = "D"
			intervals [1763]:
				xmin = 614.3224
				xmax = 614.3624
				text = "Y"
			intervals [1764]:
				xmin = 614.3624
				xmax = 614.4024
				text = "UW1"
			intervals [1765]:
				xmin = 614.4024
				xmax = 614.4524
				text = "EH1"
			intervals [1766]:
				xmin = 614.4524
				xmax = 614.5024
				text = "V"
			intervals [1767]:
				xmin = 614.5024
				xmax = 614.5324
				text = "ER0"
			intervals [1768]:
				xmin = 614.5324
				xmax = 614.6124
				text = "HH"
			intervals [1769]:
				xmin = 614.6124
				xmax = 614.6524
				text = "AE1"
			intervals [1770]:
				xmin = 614.6524
				xmax = 614.6924
				text = "V"
			intervals [1771]:
				xmin = 614.6924
				xmax = 614.7524
				text = "AH0"
			intervals [1772]:
				xmin = 614.7524
				xmax = 614.8024
				text = "sp"
			intervals [1773]:
				xmin = 614.8024
				xmax = 614.8424
				text = "T"
			intervals [1774]:
				xmin = 614.8424
				xmax = 614.9424
				text = "IY1"
			intervals [1775]:
				xmin = 614.9424
				xmax = 614.9924
				text = "CH"
			intervals [1776]:
				xmin = 614.9924
				xmax = 615.0224
				text = "ER0"
			intervals [1777]:
				xmin = 615.0224
				xmax = 615.0524
				text = "DH"
			intervals [1778]:
				xmin = 615.0524
				xmax = 615.0824
				text = "AH0"
			intervals [1779]:
				xmin = 615.0824
				xmax = 615.1124
				text = "T"
			intervals [1780]:
				xmin = 615.1124
				xmax = 615.1424
				text = "sp"
			intervals [1781]:
				xmin = 615.1424
				xmax = 615.1924
				text = "Y"
			intervals [1782]:
				xmin = 615.1924
				xmax = 615.2224
				text = "UW1"
			intervals [1783]:
				xmin = 615.2224
				xmax = 615.2624
				text = "sp"
			intervals [1784]:
				xmin = 615.2624
				xmax = 615.3324
				text = "R"
			intervals [1785]:
				xmin = 615.3324
				xmax = 615.3624
				text = "IH1"
			intervals [1786]:
				xmin = 615.3624
				xmax = 615.4324
				text = "L"
			intervals [1787]:
				xmin = 615.4324
				xmax = 615.4824
				text = "IY0"
			intervals [1788]:
				xmin = 615.4824
				xmax = 615.5124
				text = "sp"
			intervals [1789]:
				xmin = 615.5124
				xmax = 615.5424
				text = "K"
			intervals [1790]:
				xmin = 615.5424
				xmax = 615.5724
				text = "UH1"
			intervals [1791]:
				xmin = 615.5724
				xmax = 615.6024
				text = "D"
			intervals [1792]:
				xmin = 615.6024
				xmax = 615.6324
				text = "AH0"
			intervals [1793]:
				xmin = 615.6324
				xmax = 615.6624
				text = "N"
			intervals [1794]:
				xmin = 615.6624
				xmax = 615.6924
				text = "T"
			intervals [1795]:
				xmin = 615.6924
				xmax = 615.8124
				text = "sp"
			intervals [1796]:
				xmin = 615.8124
				xmax = 615.8424
				text = "S"
			intervals [1797]:
				xmin = 615.8424
				xmax = 615.8824
				text = "T"
			intervals [1798]:
				xmin = 615.8824
				xmax = 615.9424
				text = "AE1"
			intervals [1799]:
				xmin = 615.9424
				xmax = 615.9724
				text = "N"
			intervals [1800]:
				xmin = 615.9724
				xmax = 616.0024
				text = "D"
			intervals [1801]:
				xmin = 616.0024
				xmax = 616.0324
				text = "DH"
			intervals [1802]:
				xmin = 616.0324
				xmax = 616.0624
				text = "AH0"
			intervals [1803]:
				xmin = 616.0624
				xmax = 616.1824
				text = "T"
			intervals [1804]:
				xmin = 616.1824
				xmax = 616.2424
				text = "sp"
			intervals [1805]:
				xmin = 616.2424
				xmax = 616.2724
				text = "D"
			intervals [1806]:
				xmin = 616.2724
				xmax = 616.3024
				text = "IH1"
			intervals [1807]:
				xmin = 616.3024
				xmax = 616.3324
				text = "D"
			intervals [1808]:
				xmin = 616.3324
				xmax = 616.3624
				text = "AH0"
			intervals [1809]:
				xmin = 616.3624
				xmax = 616.4824
				text = "N"
			intervals [1810]:
				xmin = 616.4824
				xmax = 616.5124
				text = "T"
			intervals [1811]:
				xmin = 616.5124
				xmax = 616.5424
				text = "sp"
			intervals [1812]:
				xmin = 616.5424
				xmax = 616.5724
				text = "R"
			intervals [1813]:
				xmin = 616.5724
				xmax = 616.6024
				text = "IY1"
			intervals [1814]:
				xmin = 616.6024
				xmax = 616.6324
				text = "L"
			intervals [1815]:
				xmin = 616.6324
				xmax = 616.6624
				text = "IY0"
			intervals [1816]:
				xmin = 616.6624
				xmax = 616.6924
				text = "sp"
			intervals [1817]:
				xmin = 616.6924
				xmax = 616.7224
				text = "L"
			intervals [1818]:
				xmin = 616.7224
				xmax = 616.7624
				text = "AY1"
			intervals [1819]:
				xmin = 616.7624
				xmax = 616.8224
				text = "K"
			intervals [1820]:
				xmin = 616.8224
				xmax = 616.9124
				text = "sp"
			intervals [1821]:
				xmin = 616.9124
				xmax = 616.9424
				text = "Y"
			intervals [1822]:
				xmin = 616.9424
				xmax = 616.9924
				text = "UW1"
			intervals [1823]:
				xmin = 616.9924
				xmax = 617.0524
				text = "sp"
			intervals [1824]:
				xmin = 617.0524
				xmax = 617.0824
				text = "AE1"
			intervals [1825]:
				xmin = 617.0824
				xmax = 617.1124
				text = "T"
			intervals [1826]:
				xmin = 617.1124
				xmax = 617.1724
				text = "sp"
			intervals [1827]:
				xmin = 617.1724
				xmax = 617.2024
				text = "AO1"
			intervals [1828]:
				xmin = 617.2024
				xmax = 617.3124
				text = "L"
			intervals [1829]:
				xmin = 617.3124
				xmax = 618.807
				text = "sp"
			intervals [1830]:
				xmin = 618.807
				xmax = 618.867
				text = "Y"
			intervals [1831]:
				xmin = 618.867
				xmax = 618.927
				text = "AE1"
			intervals [1832]:
				xmin = 618.927
				xmax = 619.9436
				text = "sp"
			intervals [1833]:
				xmin = 619.9436
				xmax = 620.0036
				text = "D"
			intervals [1834]:
				xmin = 620.0036
				xmax = 620.0836
				text = "IH0"
			intervals [1835]:
				xmin = 620.0836
				xmax = 620.1736
				text = "D"
			intervals [1836]:
				xmin = 620.1736
				xmax = 620.3336
				text = "AH1"
			intervals [1837]:
				xmin = 620.3336
				xmax = 620.4036
				text = "M"
			intervals [1838]:
				xmin = 620.4036
				xmax = 620.4836
				text = "sp"
			intervals [1839]:
				xmin = 620.4836
				xmax = 620.5136
				text = "DH"
			intervals [1840]:
				xmin = 620.5136
				xmax = 620.5436
				text = "AH0"
			intervals [1841]:
				xmin = 620.5436
				xmax = 620.6036
				text = "sp"
			intervals [1842]:
				xmin = 620.6036
				xmax = 620.6336
				text = "K"
			intervals [1843]:
				xmin = 620.6336
				xmax = 620.7036
				text = "IH1"
			intervals [1844]:
				xmin = 620.7036
				xmax = 620.7636
				text = "D"
			intervals [1845]:
				xmin = 620.7636
				xmax = 620.7936
				text = "Z"
			intervals [1846]:
				xmin = 620.7936
				xmax = 620.8236
				text = "sp"
			intervals [1847]:
				xmin = 620.8236
				xmax = 620.8636
				text = "IH0"
			intervals [1848]:
				xmin = 620.8636
				xmax = 620.8936
				text = "N"
			intervals [1849]:
				xmin = 620.8936
				xmax = 620.9236
				text = "DH"
			intervals [1850]:
				xmin = 620.9236
				xmax = 620.9536
				text = "AH0"
			intervals [1851]:
				xmin = 620.9536
				xmax = 621.0036
				text = "sp"
			intervals [1852]:
				xmin = 621.0036
				xmax = 621.0336
				text = "K"
			intervals [1853]:
				xmin = 621.0336
				xmax = 621.0836
				text = "L"
			intervals [1854]:
				xmin = 621.0836
				xmax = 621.1836
				text = "AE1"
			intervals [1855]:
				xmin = 621.1836
				xmax = 621.2136
				text = "S"
			intervals [1856]:
				xmin = 621.2136
				xmax = 621.2436
				text = "sp"
			intervals [1857]:
				xmin = 621.2436
				xmax = 621.2936
				text = "EH1"
			intervals [1858]:
				xmin = 621.2936
				xmax = 621.3836
				text = "V"
			intervals [1859]:
				xmin = 621.3836
				xmax = 621.4536
				text = "ER0"
			intervals [1860]:
				xmin = 621.4536
				xmax = 621.4836
				text = "sp"
			intervals [1861]:
				xmin = 621.4836
				xmax = 621.5136
				text = "P"
			intervals [1862]:
				xmin = 621.5136
				xmax = 621.5636
				text = "L"
			intervals [1863]:
				xmin = 621.5636
				xmax = 621.6536
				text = "EY1"
			intervals [1864]:
				xmin = 621.6536
				xmax = 621.6936
				text = "sp"
			intervals [1865]:
				xmin = 621.6936
				xmax = 621.7236
				text = "AH0"
			intervals [1866]:
				xmin = 621.7236
				xmax = 621.7536
				text = "sp"
			intervals [1867]:
				xmin = 621.7536
				xmax = 621.7836
				text = "T"
			intervals [1868]:
				xmin = 621.7836
				xmax = 621.8136
				text = "R"
			intervals [1869]:
				xmin = 621.8136
				xmax = 621.8436
				text = "IH1"
			intervals [1870]:
				xmin = 621.8436
				xmax = 621.8736
				text = "K"
			intervals [1871]:
				xmin = 621.8736
				xmax = 621.9336
				text = "sp"
			intervals [1872]:
				xmin = 621.9336
				xmax = 621.9736
				text = "AO1"
			intervals [1873]:
				xmin = 621.9736
				xmax = 622.0036
				text = "N"
			intervals [1874]:
				xmin = 622.0036
				xmax = 622.1936
				text = "sp"
			intervals [1875]:
				xmin = 622.1936
				xmax = 622.2436
				text = "DH"
			intervals [1876]:
				xmin = 622.2436
				xmax = 622.2936
				text = "AH0"
			intervals [1877]:
				xmin = 622.2936
				xmax = 622.5636
				text = "sp"
			intervals [1878]:
				xmin = 622.5636
				xmax = 622.5936
				text = "T"
			intervals [1879]:
				xmin = 622.5936
				xmax = 622.6236
				text = "IY1"
			intervals [1880]:
				xmin = 622.6236
				xmax = 622.6536
				text = "CH"
			intervals [1881]:
				xmin = 622.6536
				xmax = 622.7136
				text = "ER0"
			intervals [1882]:
				xmin = 622.7136
				xmax = 622.7836
				text = "sp"
			intervals [1883]:
				xmin = 622.7836
				xmax = 630.6929
				text = ""
			intervals [1884]:
				xmin = 630.6929
				xmax = 630.8729
				text = "N"
			intervals [1885]:
				xmin = 630.8729
				xmax = 630.9029
				text = "EH1"
			intervals [1886]:
				xmin = 630.9029
				xmax = 630.9829
				text = "V"
			intervals [1887]:
				xmin = 630.9829
				xmax = 631.0629
				text = "ER0"
			intervals [1888]:
				xmin = 631.0629
				xmax = 631.2429
				text = "sp"
			intervals [1889]:
				xmin = 631.2429
				xmax = 632.3929
				text = "spn"
			intervals [1890]:
				xmin = 632.3929
				xmax = 632.5178
				text = ""
			intervals [1891]:
				xmin = 632.5178
				xmax = 632.5778
				text = "TH"
			intervals [1892]:
				xmin = 632.5778
				xmax = 632.6778
				text = "AH1"
			intervals [1893]:
				xmin = 632.6778
				xmax = 632.7678
				text = "M"
			intervals [1894]:
				xmin = 632.7678
				xmax = 632.8178
				text = "T"
			intervals [1895]:
				xmin = 632.8178
				xmax = 632.9478
				text = "AE1"
			intervals [1896]:
				xmin = 632.9478
				xmax = 633.0578
				text = "K"
			intervals [1897]:
				xmin = 633.0578
				xmax = 633.1278
				text = "S"
			intervals [1898]:
				xmin = 633.1278
				xmax = 633.1878
				text = "AO1"
			intervals [1899]:
				xmin = 633.1878
				xmax = 633.2278
				text = "N"
			intervals [1900]:
				xmin = 633.2278
				xmax = 633.2578
				text = "DH"
			intervals [1901]:
				xmin = 633.2578
				xmax = 633.3178
				text = "AH0"
			intervals [1902]:
				xmin = 633.3178
				xmax = 633.4078
				text = "CH"
			intervals [1903]:
				xmin = 633.4078
				xmax = 633.5078
				text = "EH1"
			intervals [1904]:
				xmin = 633.5078
				xmax = 633.7078
				text = "R"
			intervals [1905]:
				xmin = 633.7078
				xmax = 633.8078
				text = "sp"
			intervals [1906]:
				xmin = 633.8078
				xmax = 633.8378
				text = "S"
			intervals [1907]:
				xmin = 633.8378
				xmax = 633.8778
				text = "P"
			intervals [1908]:
				xmin = 633.8778
				xmax = 633.9278
				text = "IH1"
			intervals [1909]:
				xmin = 633.9278
				xmax = 633.9778
				text = "T"
			intervals [1910]:
				xmin = 633.9778
				xmax = 634.0878
				text = "sp"
			intervals [1911]:
				xmin = 634.0878
				xmax = 634.1378
				text = "B"
			intervals [1912]:
				xmin = 634.1378
				xmax = 634.2778
				text = "AO1"
			intervals [1913]:
				xmin = 634.2778
				xmax = 634.3278
				text = "L"
			intervals [1914]:
				xmin = 634.3278
				xmax = 634.5478
				text = "Z"
			intervals [1915]:
				xmin = 634.5478
				xmax = 643.0251
				text = "sp"
			intervals [1916]:
				xmin = 643.0251
				xmax = 643.3351
				text = "AH1"
			intervals [1917]:
				xmin = 643.3351
				xmax = 643.3851
				text = "W"
			intervals [1918]:
				xmin = 643.3851
				xmax = 643.4551
				text = "AA1"
			intervals [1919]:
				xmin = 643.4551
				xmax = 643.5351
				text = "Z"
			intervals [1920]:
				xmin = 643.5351
				xmax = 643.5651
				text = "DH"
			intervals [1921]:
				xmin = 643.5651
				xmax = 643.6151
				text = "EH1"
			intervals [1922]:
				xmin = 643.6151
				xmax = 643.6651
				text = "R"
			intervals [1923]:
				xmin = 643.6651
				xmax = 643.7051
				text = "AH0"
			intervals [1924]:
				xmin = 643.7051
				xmax = 643.7551
				text = "B"
			intervals [1925]:
				xmin = 643.7551
				xmax = 643.8151
				text = "AH1"
			intervals [1926]:
				xmin = 643.8151
				xmax = 643.8851
				text = "N"
			intervals [1927]:
				xmin = 643.8851
				xmax = 643.9151
				text = "CH"
			intervals [1928]:
				xmin = 643.9151
				xmax = 643.9651
				text = "AH0"
			intervals [1929]:
				xmin = 643.9651
				xmax = 644.0351
				text = "V"
			intervals [1930]:
				xmin = 644.0351
				xmax = 644.0851
				text = "K"
			intervals [1931]:
				xmin = 644.0851
				xmax = 644.1751
				text = "IH1"
			intervals [1932]:
				xmin = 644.1751
				xmax = 644.2551
				text = "D"
			intervals [1933]:
				xmin = 644.2551
				xmax = 644.2951
				text = "Z"
			intervals [1934]:
				xmin = 644.2951
				xmax = 644.3251
				text = "DH"
			intervals [1935]:
				xmin = 644.3251
				xmax = 644.3751
				text = "AH0"
			intervals [1936]:
				xmin = 644.3751
				xmax = 644.4451
				text = "T"
			intervals [1937]:
				xmin = 644.4451
				xmax = 644.5051
				text = "Y"
			intervals [1938]:
				xmin = 644.5051
				xmax = 644.5351
				text = "UW1"
			intervals [1939]:
				xmin = 644.5351
				xmax = 644.5951
				text = "HH"
			intervals [1940]:
				xmin = 644.5951
				xmax = 644.6251
				text = "AH1"
			intervals [1941]:
				xmin = 644.6251
				xmax = 644.7651
				text = "NG"
			intervals [1942]:
				xmin = 644.7651
				xmax = 644.8451
				text = "ER0"
			intervals [1943]:
				xmin = 644.8451
				xmax = 644.9451
				text = "AW1"
			intervals [1944]:
				xmin = 644.9451
				xmax = 644.9851
				text = "N"
			intervals [1945]:
				xmin = 644.9851
				xmax = 645.0151
				text = "D"
			intervals [1946]:
				xmin = 645.0151
				xmax = 645.0451
				text = "W"
			intervals [1947]:
				xmin = 645.0451
				xmax = 645.0851
				text = "IH0"
			intervals [1948]:
				xmin = 645.0851
				xmax = 645.1551
				text = "DH"
			intervals [1949]:
				xmin = 645.1551
				xmax = 645.1951
				text = "sp"
			intervals [1950]:
				xmin = 645.1951
				xmax = 645.2351
				text = "W"
			intervals [1951]:
				xmin = 645.2351
				xmax = 645.2651
				text = "IH1"
			intervals [1952]:
				xmin = 645.2651
				xmax = 645.2951
				text = "N"
			intervals [1953]:
				xmin = 645.2951
				xmax = 645.3351
				text = "sp"
			intervals [1954]:
				xmin = 645.3351
				xmax = 645.3651
				text = "Y"
			intervals [1955]:
				xmin = 645.3651
				xmax = 645.3951
				text = "UW1"
			intervals [1956]:
				xmin = 645.3951
				xmax = 645.4251
				text = "sp"
			intervals [1957]:
				xmin = 645.4251
				xmax = 645.4551
				text = "W"
			intervals [1958]:
				xmin = 645.4551
				xmax = 645.4851
				text = "ER0"
			intervals [1959]:
				xmin = 645.4851
				xmax = 645.5151
				text = "sp"
			intervals [1960]:
				xmin = 645.5151
				xmax = 645.5851
				text = "Y"
			intervals [1961]:
				xmin = 645.5851
				xmax = 645.6351
				text = "AH1"
			intervals [1962]:
				xmin = 645.6351
				xmax = 645.6651
				text = "NG"
			intervals [1963]:
				xmin = 645.6651
				xmax = 645.6951
				text = "G"
			intervals [1964]:
				xmin = 645.6951
				xmax = 645.7351
				text = "ER0"
			intervals [1965]:
				xmin = 645.7351
				xmax = 646.1251
				text = "sp"
			intervals [1966]:
				xmin = 646.1251
				xmax = 647.5014
				text = ""
			intervals [1967]:
				xmin = 647.5014
				xmax = 647.7214
				text = "AH1"
			intervals [1968]:
				xmin = 647.7214
				xmax = 647.7514
				text = "sp"
			intervals [1969]:
				xmin = 647.7514
				xmax = 647.7814
				text = "W"
			intervals [1970]:
				xmin = 647.7814
				xmax = 647.8214
				text = "AH1"
			intervals [1971]:
				xmin = 647.8214
				xmax = 647.9214
				text = "T"
			intervals [1972]:
				xmin = 647.9214
				xmax = 647.9814
				text = "T"
			intervals [1973]:
				xmin = 647.9814
				xmax = 648.0414
				text = "AY1"
			intervals [1974]:
				xmin = 648.0414
				xmax = 648.1614
				text = "P"
			intervals [1975]:
				xmin = 648.1614
				xmax = 648.1914
				text = "AH0"
			intervals [1976]:
				xmin = 648.1914
				xmax = 648.2214
				text = "V"
			intervals [1977]:
				xmin = 648.2214
				xmax = 648.2514
				text = "TH"
			intervals [1978]:
				xmin = 648.2514
				xmax = 648.3214
				text = "IH1"
			intervals [1979]:
				xmin = 648.3214
				xmax = 648.3614
				text = "NG"
			intervals [1980]:
				xmin = 648.3614
				xmax = 648.3914
				text = "Z"
			intervals [1981]:
				xmin = 648.3914
				xmax = 648.4914
				text = "sp"
			intervals [1982]:
				xmin = 648.4914
				xmax = 648.5214
				text = "D"
			intervals [1983]:
				xmin = 648.5214
				xmax = 648.5514
				text = "IH0"
			intervals [1984]:
				xmin = 648.5514
				xmax = 648.5814
				text = "D"
			intervals [1985]:
				xmin = 648.5814
				xmax = 648.6514
				text = "sp"
			intervals [1986]:
				xmin = 648.6514
				xmax = 648.6814
				text = "Y"
			intervals [1987]:
				xmin = 648.6814
				xmax = 648.7114
				text = "UW1"
			intervals [1988]:
				xmin = 648.7114
				xmax = 648.7714
				text = "sp"
			intervals [1989]:
				xmin = 648.7714
				xmax = 648.8014
				text = "D"
			intervals [1990]:
				xmin = 648.8014
				xmax = 648.8314
				text = "UW1"
			intervals [1991]:
				xmin = 648.8314
				xmax = 649.1614
				text = "sp"
			intervals [1992]:
				xmin = 649.1614
				xmax = 649.2165
				text = ""
			intervals [1993]:
				xmin = 649.2165
				xmax = 649.3365
				text = "AO1"
			intervals [1994]:
				xmin = 649.3365
				xmax = 649.3965
				text = "R"
			intervals [1995]:
				xmin = 649.3965
				xmax = 649.4265
				text = "sp"
			intervals [1996]:
				xmin = 649.4265
				xmax = 649.4765
				text = "HH"
			intervals [1997]:
				xmin = 649.4765
				xmax = 649.5065
				text = "W"
			intervals [1998]:
				xmin = 649.5065
				xmax = 649.5465
				text = "AH1"
			intervals [1999]:
				xmin = 649.5465
				xmax = 649.6365
				text = "T"
			intervals [2000]:
				xmin = 649.6365
				xmax = 649.6665
				text = "sp"
			intervals [2001]:
				xmin = 649.6665
				xmax = 649.7265
				text = "HH"
			intervals [2002]:
				xmin = 649.7265
				xmax = 649.7565
				text = "W"
			intervals [2003]:
				xmin = 649.7565
				xmax = 649.8465
				text = "EH1"
			intervals [2004]:
				xmin = 649.8465
				xmax = 650.0265
				text = "R"
			intervals [2005]:
				xmin = 650.0265
				xmax = 650.0865
				text = "sp"
			intervals [2006]:
				xmin = 650.0865
				xmax = 650.1365
				text = "F"
			intervals [2007]:
				xmin = 650.1365
				xmax = 650.3565
				text = "ER1"
			intervals [2008]:
				xmin = 650.3565
				xmax = 650.3865
				text = "S"
			intervals [2009]:
				xmin = 650.3865
				xmax = 650.4265
				text = "T"
			intervals [2010]:
				xmin = 650.4265
				xmax = 650.4565
				text = "AH0"
			intervals [2011]:
				xmin = 650.4565
				xmax = 650.4865
				text = "V"
			intervals [2012]:
				xmin = 650.4865
				xmax = 650.5765
				text = "AO1"
			intervals [2013]:
				xmin = 650.5765
				xmax = 650.6865
				text = "L"
			intervals [2014]:
				xmin = 650.6865
				xmax = 650.7265
				text = "W"
			intervals [2015]:
				xmin = 650.7265
				xmax = 650.8065
				text = "EH1"
			intervals [2016]:
				xmin = 650.8065
				xmax = 650.9165
				text = "R"
			intervals [2017]:
				xmin = 650.9165
				xmax = 651.0665
				text = "AH1"
			intervals [2018]:
				xmin = 651.0665
				xmax = 651.1465
				text = "M"
			intervals [2019]:
				xmin = 651.1465
				xmax = 651.3065
				text = "sp"
			intervals [2020]:
				xmin = 651.3065
				xmax = 651.6453
				text = ""
			intervals [2021]:
				xmin = 651.6453
				xmax = 651.7353
				text = "Y"
			intervals [2022]:
				xmin = 651.7353
				xmax = 651.7753
				text = "UW1"
			intervals [2023]:
				xmin = 651.7753
				xmax = 651.8253
				text = "N"
			intervals [2024]:
				xmin = 651.8253
				xmax = 651.9353
				text = "OW1"
			intervals [2025]:
				xmin = 651.9353
				xmax = 651.9653
				text = "HH"
			intervals [2026]:
				xmin = 651.9653
				xmax = 651.9953
				text = "W"
			intervals [2027]:
				xmin = 651.9953
				xmax = 652.0453
				text = "EH1"
			intervals [2028]:
				xmin = 652.0453
				xmax = 652.1253
				text = "R"
			intervals [2029]:
				xmin = 652.1253
				xmax = 652.1553
				text = "W"
			intervals [2030]:
				xmin = 652.1553
				xmax = 652.2453
				text = "AO1"
			intervals [2031]:
				xmin = 652.2453
				xmax = 652.3053
				text = "Z"
			intervals [2032]:
				xmin = 652.3053
				xmax = 652.3453
				text = "sp"
			intervals [2033]:
				xmin = 652.3453
				xmax = 652.3853
				text = "DH"
			intervals [2034]:
				xmin = 652.3853
				xmax = 652.4153
				text = "IH0"
			intervals [2035]:
				xmin = 652.4153
				xmax = 652.4553
				text = "S"
			intervals [2036]:
				xmin = 652.4553
				xmax = 652.5953
				text = "sp"
			intervals [2037]:
				xmin = 652.5953
				xmax = 652.6353
				text = "G"
			intervals [2038]:
				xmin = 652.6353
				xmax = 652.7053
				text = "R"
			intervals [2039]:
				xmin = 652.7053
				xmax = 652.7753
				text = "UW1"
			intervals [2040]:
				xmin = 652.7753
				xmax = 652.8053
				text = "P"
			intervals [2041]:
				xmin = 652.8053
				xmax = 652.8553
				text = "sp"
			intervals [2042]:
				xmin = 652.8553
				xmax = 652.8853
				text = "W"
			intervals [2043]:
				xmin = 652.8853
				xmax = 652.9153
				text = "AO1"
			intervals [2044]:
				xmin = 652.9153
				xmax = 652.9453
				text = "Z"
			intervals [2045]:
				xmin = 652.9453
				xmax = 652.9853
				text = "sp"
			intervals [2046]:
				xmin = 652.9853
				xmax = 653.0353
				text = "IH0"
			intervals [2047]:
				xmin = 653.0353
				xmax = 653.0653
				text = "T"
			intervals [2048]:
				xmin = 653.0653
				xmax = 653.0953
				text = "sp"
			intervals [2049]:
				xmin = 653.0953
				xmax = 653.1553
				text = "IH0"
			intervals [2050]:
				xmin = 653.1553
				xmax = 653.2153
				text = "N"
			intervals [2051]:
				xmin = 653.2153
				xmax = 653.2553
				text = "Y"
			intervals [2052]:
				xmin = 653.2553
				xmax = 653.2853
				text = "UH1"
			intervals [2053]:
				xmin = 653.2853
				xmax = 653.3153
				text = "R"
			intervals [2054]:
				xmin = 653.3153
				xmax = 653.4053
				text = "N"
			intervals [2055]:
				xmin = 653.4053
				xmax = 653.5453
				text = "EY1"
			intervals [2056]:
				xmin = 653.5453
				xmax = 653.6253
				text = "B"
			intervals [2057]:
				xmin = 653.6253
				xmax = 653.6553
				text = "ER0"
			intervals [2058]:
				xmin = 653.6553
				xmax = 653.7453
				text = "HH"
			intervals [2059]:
				xmin = 653.7453
				xmax = 653.7953
				text = "UH2"
			intervals [2060]:
				xmin = 653.7953
				xmax = 653.8253
				text = "D"
			intervals [2061]:
				xmin = 653.8253
				xmax = 654.0653
				text = "ER0"
			intervals [2062]:
				xmin = 654.0653
				xmax = 654.2453
				text = "sp"
			intervals [2063]:
				xmin = 654.2453
				xmax = 663.6833
				text = ""
			intervals [2064]:
				xmin = 663.6833
				xmax = 663.7233
				text = "AY1"
			intervals [2065]:
				xmin = 663.7233
				xmax = 664.1633
				text = "sp"
			intervals [2066]:
				xmin = 664.1633
				xmax = 664.1933
				text = "S"
			intervals [2067]:
				xmin = 664.1933
				xmax = 664.2233
				text = "IY1"
			intervals [2068]:
				xmin = 664.2233
				xmax = 664.3833
				text = "sp"
			intervals [2069]:
				xmin = 664.3833
				xmax = 664.5037
				text = ""
			intervals [2070]:
				xmin = 664.5037
				xmax = 664.5837
				text = "W"
			intervals [2071]:
				xmin = 664.5837
				xmax = 664.6237
				text = "AH1"
			intervals [2072]:
				xmin = 664.6237
				xmax = 664.6937
				text = "T"
			intervals [2073]:
				xmin = 664.6937
				xmax = 664.7637
				text = "T"
			intervals [2074]:
				xmin = 664.7637
				xmax = 664.8437
				text = "AY1"
			intervals [2075]:
				xmin = 664.8437
				xmax = 664.8937
				text = "P"
			intervals [2076]:
				xmin = 664.8937
				xmax = 664.9237
				text = "AH0"
			intervals [2077]:
				xmin = 664.9237
				xmax = 664.9537
				text = "V"
			intervals [2078]:
				xmin = 664.9537
				xmax = 665.0437
				text = "sp"
			intervals [2079]:
				xmin = 665.0437
				xmax = 665.0737
				text = "TH"
			intervals [2080]:
				xmin = 665.0737
				xmax = 665.1237
				text = "IH1"
			intervals [2081]:
				xmin = 665.1237
				xmax = 665.2437
				text = "NG"
			intervals [2082]:
				xmin = 665.2437
				xmax = 665.2737
				text = "Z"
			intervals [2083]:
				xmin = 665.2737
				xmax = 665.3437
				text = "sp"
			intervals [2084]:
				xmin = 665.3437
				xmax = 665.3737
				text = "D"
			intervals [2085]:
				xmin = 665.3737
				xmax = 665.4037
				text = "IH0"
			intervals [2086]:
				xmin = 665.4037
				xmax = 665.4437
				text = "D"
			intervals [2087]:
				xmin = 665.4437
				xmax = 665.4837
				text = "sp"
			intervals [2088]:
				xmin = 665.4837
				xmax = 665.5237
				text = "Y"
			intervals [2089]:
				xmin = 665.5237
				xmax = 665.5537
				text = "UW1"
			intervals [2090]:
				xmin = 665.5537
				xmax = 665.5937
				text = "sp"
			intervals [2091]:
				xmin = 665.5937
				xmax = 665.6437
				text = "D"
			intervals [2092]:
				xmin = 665.6437
				xmax = 665.8337
				text = "UW1"
			intervals [2093]:
				xmin = 665.8337
				xmax = 665.8837
				text = "sp"
			intervals [2094]:
				xmin = 665.8837
				xmax = 671.6793
				text = ""
			intervals [2095]:
				xmin = 671.6793
				xmax = 671.9893
				text = "spn"
			intervals [2096]:
				xmin = 671.9893
				xmax = 672.0793
				text = "EH1"
			intervals [2097]:
				xmin = 672.0793
				xmax = 672.1293
				text = "N"
			intervals [2098]:
				xmin = 672.1293
				xmax = 672.2693
				text = "IY0"
			intervals [2099]:
				xmin = 672.2693
				xmax = 672.2993
				text = "sp"
			intervals [2100]:
				xmin = 672.2993
				xmax = 672.3593
				text = "T"
			intervals [2101]:
				xmin = 672.3593
				xmax = 672.5193
				text = "AY1"
			intervals [2102]:
				xmin = 672.5193
				xmax = 672.6093
				text = "M"
			intervals [2103]:
				xmin = 672.6093
				xmax = 672.6393
				text = "sp"
			intervals [2104]:
				xmin = 672.6393
				xmax = 672.6693
				text = "DH"
			intervals [2105]:
				xmin = 672.6693
				xmax = 672.7093
				text = "AH0"
			intervals [2106]:
				xmin = 672.7093
				xmax = 672.8193
				text = "sp"
			intervals [2107]:
				xmin = 672.8193
				xmax = 672.8493
				text = "G"
			intervals [2108]:
				xmin = 672.8493
				xmax = 672.9293
				text = "R"
			intervals [2109]:
				xmin = 672.9293
				xmax = 672.9793
				text = "UW1"
			intervals [2110]:
				xmin = 672.9793
				xmax = 673.0093
				text = "P"
			intervals [2111]:
				xmin = 673.0093
				xmax = 673.0393
				text = "sp"
			intervals [2112]:
				xmin = 673.0393
				xmax = 673.0693
				text = "DH"
			intervals [2113]:
				xmin = 673.0693
				xmax = 673.0993
				text = "AH0"
			intervals [2114]:
				xmin = 673.0993
				xmax = 673.1493
				text = "T"
			intervals [2115]:
				xmin = 673.1493
				xmax = 673.2193
				text = "Y"
			intervals [2116]:
				xmin = 673.2193
				xmax = 673.3093
				text = "UW1"
			intervals [2117]:
				xmin = 673.3093
				xmax = 673.3393
				text = "R"
			intervals [2118]:
				xmin = 673.3393
				xmax = 673.3893
				text = "IY0"
			intervals [2119]:
				xmin = 673.3893
				xmax = 673.4693
				text = "M"
			intervals [2120]:
				xmin = 673.4693
				xmax = 673.5593
				text = "EH1"
			intervals [2121]:
				xmin = 673.5593
				xmax = 673.6293
				text = "M"
			intervals [2122]:
				xmin = 673.6293
				xmax = 673.6593
				text = "B"
			intervals [2123]:
				xmin = 673.6593
				xmax = 673.7093
				text = "ER0"
			intervals [2124]:
				xmin = 673.7093
				xmax = 673.7393
				text = "sp"
			intervals [2125]:
				xmin = 673.7393
				xmax = 673.8493
				text = "M"
			intervals [2126]:
				xmin = 673.8493
				xmax = 673.8793
				text = "OW1"
			intervals [2127]:
				xmin = 673.8793
				xmax = 673.9093
				text = "S"
			intervals [2128]:
				xmin = 673.9093
				xmax = 674.3693
				text = "sp"
			intervals [2129]:
				xmin = 674.3693
				xmax = 707.9954
				text = ""
			intervals [2130]:
				xmin = 707.9954
				xmax = 708.1554
				text = "IH1"
			intervals [2131]:
				xmin = 708.1554
				xmax = 708.2654
				text = "N"
			intervals [2132]:
				xmin = 708.2654
				xmax = 708.3054
				text = "DH"
			intervals [2133]:
				xmin = 708.3054
				xmax = 708.4354
				text = "IH0"
			intervals [2134]:
				xmin = 708.4354
				xmax = 708.4654
				text = "S"
			intervals [2135]:
				xmin = 708.4654
				xmax = 708.5354
				text = "sp"
			intervals [2136]:
				xmin = 708.5354
				xmax = 708.5854
				text = "G"
			intervals [2137]:
				xmin = 708.5854
				xmax = 708.7154
				text = "R"
			intervals [2138]:
				xmin = 708.7154
				xmax = 708.8554
				text = "UW1"
			intervals [2139]:
				xmin = 708.8554
				xmax = 708.9454
				text = "P"
			intervals [2140]:
				xmin = 708.9454
				xmax = 709.1354
				text = "AH1"
			intervals [2141]:
				xmin = 709.1354
				xmax = 709.3354
				text = "M"
			intervals [2142]:
				xmin = 709.3354
				xmax = 709.8484
				text = ""
			intervals [2143]:
				xmin = 709.8484
				xmax = 709.9384
				text = "sil"
			intervals [2144]:
				xmin = 709.9384
				xmax = 709.9884
				text = "IH0"
			intervals [2145]:
				xmin = 709.9884
				xmax = 710.0684
				text = "F"
			intervals [2146]:
				xmin = 710.0684
				xmax = 710.1084
				text = "sp"
			intervals [2147]:
				xmin = 710.1084
				xmax = 710.1684
				text = "S"
			intervals [2148]:
				xmin = 710.1684
				xmax = 710.2484
				text = "AH1"
			intervals [2149]:
				xmin = 710.2484
				xmax = 710.4084
				text = "M"
			intervals [2150]:
				xmin = 710.4084
				xmax = 710.4784
				text = "W"
			intervals [2151]:
				xmin = 710.4784
				xmax = 710.5584
				text = "AH2"
			intervals [2152]:
				xmin = 710.5584
				xmax = 710.6384
				text = "N"
			intervals [2153]:
				xmin = 710.6384
				xmax = 710.7584
				text = "N"
			intervals [2154]:
				xmin = 710.7584
				xmax = 710.8484
				text = "Y"
			intervals [2155]:
				xmin = 710.8484
				xmax = 711.1084
				text = "UW1"
			intervals [2156]:
				xmin = 711.1084
				xmax = 711.1784
				text = "sp"
			intervals [2157]:
				xmin = 711.1784
				xmax = 711.2691
				text = ""
			intervals [2158]:
				xmin = 711.2691
				xmax = 711.4091
				text = "M"
			intervals [2159]:
				xmin = 711.4091
				xmax = 711.4891
				text = "UW1"
			intervals [2160]:
				xmin = 711.4891
				xmax = 711.5691
				text = "V"
			intervals [2161]:
				xmin = 711.5691
				xmax = 711.6091
				text = "D"
			intervals [2162]:
				xmin = 711.6091
				xmax = 711.6691
				text = "IH1"
			intervals [2163]:
				xmin = 711.6691
				xmax = 711.7791
				text = "N"
			intervals [2164]:
				xmin = 711.7791
				xmax = 711.8091
				text = "T"
			intervals [2165]:
				xmin = 711.8091
				xmax = 711.8391
				text = "UW0"
			intervals [2166]:
				xmin = 711.8391
				xmax = 711.9291
				text = "Y"
			intervals [2167]:
				xmin = 711.9291
				xmax = 711.9591
				text = "UH1"
			intervals [2168]:
				xmin = 711.9591
				xmax = 711.9891
				text = "R"
			intervals [2169]:
				xmin = 711.9891
				xmax = 712.0691
				text = "N"
			intervals [2170]:
				xmin = 712.0691
				xmax = 712.2191
				text = "EY1"
			intervals [2171]:
				xmin = 712.2191
				xmax = 712.2991
				text = "B"
			intervals [2172]:
				xmin = 712.2991
				xmax = 712.3591
				text = "ER0"
			intervals [2173]:
				xmin = 712.3591
				xmax = 712.4391
				text = "HH"
			intervals [2174]:
				xmin = 712.4391
				xmax = 712.5491
				text = "UH2"
			intervals [2175]:
				xmin = 712.5491
				xmax = 712.5791
				text = "D"
			intervals [2176]:
				xmin = 712.5791
				xmax = 713.0839
				text = "sp"
			intervals [2177]:
				xmin = 713.0839
				xmax = 713.2539
				text = "AH1"
			intervals [2178]:
				xmin = 713.2539
				xmax = 713.3339
				text = "M"
			intervals [2179]:
				xmin = 713.3339
				xmax = 713.3739
				text = "HH"
			intervals [2180]:
				xmin = 713.3739
				xmax = 713.4039
				text = "W"
			intervals [2181]:
				xmin = 713.4039
				xmax = 713.4339
				text = "AH1"
			intervals [2182]:
				xmin = 713.4339
				xmax = 713.4839
				text = "T"
			intervals [2183]:
				xmin = 713.4839
				xmax = 713.5339
				text = "W"
			intervals [2184]:
				xmin = 713.5339
				xmax = 713.5739
				text = "UH1"
			intervals [2185]:
				xmin = 713.5739
				xmax = 713.6139
				text = "D"
			intervals [2186]:
				xmin = 713.6139
				xmax = 713.6639
				text = "DH"
			intervals [2187]:
				xmin = 713.6639
				xmax = 713.7639
				text = "EY1"
			intervals [2188]:
				xmin = 713.7639
				xmax = 713.8139
				text = "HH"
			intervals [2189]:
				xmin = 713.8139
				xmax = 713.8639
				text = "AE1"
			intervals [2190]:
				xmin = 713.8639
				xmax = 713.8939
				text = "V"
			intervals [2191]:
				xmin = 713.8939
				xmax = 713.9739
				text = "sp"
			intervals [2192]:
				xmin = 713.9739
				xmax = 714.0039
				text = "T"
			intervals [2193]:
				xmin = 714.0039
				xmax = 714.0339
				text = "IH0"
			intervals [2194]:
				xmin = 714.0339
				xmax = 714.0839
				text = "sp"
			intervals [2195]:
				xmin = 714.0839
				xmax = 714.1439
				text = "D"
			intervals [2196]:
				xmin = 714.1439
				xmax = 714.3239
				text = "UW1"
			intervals [2197]:
				xmin = 714.3239
				xmax = 714.3539
				text = "sp"
			intervals [2198]:
				xmin = 714.3539
				xmax = 714.3839
				text = "T"
			intervals [2199]:
				xmin = 714.3839
				xmax = 714.4239
				text = "IH0"
			intervals [2200]:
				xmin = 714.4239
				xmax = 714.4539
				text = "B"
			intervals [2201]:
				xmin = 714.4539
				xmax = 714.4939
				text = "IH0"
			intervals [2202]:
				xmin = 714.4939
				xmax = 714.5239
				text = "K"
			intervals [2203]:
				xmin = 714.5239
				xmax = 714.5539
				text = "AH1"
			intervals [2204]:
				xmin = 714.5539
				xmax = 714.5939
				text = "M"
			intervals [2205]:
				xmin = 714.5939
				xmax = 714.6239
				text = "sp"
			intervals [2206]:
				xmin = 714.6239
				xmax = 714.6539
				text = "AH0"
			intervals [2207]:
				xmin = 714.6539
				xmax = 714.6839
				text = "sp"
			intervals [2208]:
				xmin = 714.6839
				xmax = 714.7639
				text = "M"
			intervals [2209]:
				xmin = 714.7639
				xmax = 714.8339
				text = "EH1"
			intervals [2210]:
				xmin = 714.8339
				xmax = 714.9039
				text = "M"
			intervals [2211]:
				xmin = 714.9039
				xmax = 714.9339
				text = "B"
			intervals [2212]:
				xmin = 714.9339
				xmax = 715.0039
				text = "ER0"
			intervals [2213]:
				xmin = 715.0039
				xmax = 715.0939
				text = "sp"
			intervals [2214]:
				xmin = 715.0939
				xmax = 715.1239
				text = "AH0"
			intervals [2215]:
				xmin = 715.1239
				xmax = 715.1539
				text = "V"
			intervals [2216]:
				xmin = 715.1539
				xmax = 715.2539
				text = "sp"
			intervals [2217]:
				xmin = 715.2539
				xmax = 715.3039
				text = "Y"
			intervals [2218]:
				xmin = 715.3039
				xmax = 715.3339
				text = "UH1"
			intervals [2219]:
				xmin = 715.3339
				xmax = 715.3639
				text = "R"
			intervals [2220]:
				xmin = 715.3639
				xmax = 715.4539
				text = "sp"
			intervals [2221]:
				xmin = 715.4539
				xmax = 715.4839
				text = "G"
			intervals [2222]:
				xmin = 715.4839
				xmax = 715.5139
				text = "R"
			intervals [2223]:
				xmin = 715.5139
				xmax = 715.5439
				text = "UW1"
			intervals [2224]:
				xmin = 715.5439
				xmax = 715.6439
				text = "P"
			intervals [2225]:
				xmin = 715.6439
				xmax = 722.7648
				text = ""
			intervals [2226]:
				xmin = 722.7648
				xmax = 722.9248
				text = "W"
			intervals [2227]:
				xmin = 722.9248
				xmax = 723.1048
				text = "EH1"
			intervals [2228]:
				xmin = 723.1048
				xmax = 723.2848
				text = "L"
			intervals [2229]:
				xmin = 723.2848
				xmax = 723.3748
				text = "AH1"
			intervals [2230]:
				xmin = 723.3748
				xmax = 723.5948
				text = "M"
			intervals [2231]:
				xmin = 723.5948
				xmax = 724.7417
				text = ""
			intervals [2232]:
				xmin = 724.7417
				xmax = 724.7817
				text = "sil"
			intervals [2233]:
				xmin = 724.7817
				xmax = 724.8517
				text = "IH1"
			intervals [2234]:
				xmin = 724.8517
				xmax = 724.9917
				text = "N"
			intervals [2235]:
				xmin = 724.9917
				xmax = 725.0217
				text = "DH"
			intervals [2236]:
				xmin = 725.0217
				xmax = 725.0517
				text = "IH0"
			intervals [2237]:
				xmin = 725.0517
				xmax = 725.1117
				text = "S"
			intervals [2238]:
				xmin = 725.1117
				xmax = 725.1517
				text = "sp"
			intervals [2239]:
				xmin = 725.1517
				xmax = 725.2917
				text = "W"
			intervals [2240]:
				xmin = 725.2917
				xmax = 725.3817
				text = "EH1"
			intervals [2241]:
				xmin = 725.3817
				xmax = 725.5117
				text = "L"
			intervals [2242]:
				xmin = 725.5117
				xmax = 725.5417
				text = "W"
			intervals [2243]:
				xmin = 725.5417
				xmax = 725.6117
				text = "AH1"
			intervals [2244]:
				xmin = 725.6117
				xmax = 725.7117
				text = "Z"
			intervals [2245]:
				xmin = 725.7117
				xmax = 725.7917
				text = "IH0"
			intervals [2246]:
				xmin = 725.7917
				xmax = 725.8617
				text = "T"
			intervals [2247]:
				xmin = 725.8617
				xmax = 726.4665
				text = "sp"
			intervals [2248]:
				xmin = 726.4665
				xmax = 726.4965
				text = "JH"
			intervals [2249]:
				xmin = 726.4965
				xmax = 726.6165
				text = "AH1"
			intervals [2250]:
				xmin = 726.6165
				xmax = 726.6865
				text = "S"
			intervals [2251]:
				xmin = 726.6865
				xmax = 726.7265
				text = "T"
			intervals [2252]:
				xmin = 726.7265
				xmax = 726.8365
				text = "AH0"
			intervals [2253]:
				xmin = 726.8365
				xmax = 726.8965
				text = "N"
			intervals [2254]:
				xmin = 726.8965
				xmax = 726.9465
				text = "IH0"
			intervals [2255]:
				xmin = 726.9465
				xmax = 727.0865
				text = "N"
			intervals [2256]:
				xmin = 727.0865
				xmax = 727.1265
				text = "F"
			intervals [2257]:
				xmin = 727.1265
				xmax = 727.2265
				text = "AO1"
			intervals [2258]:
				xmin = 727.2265
				xmax = 727.2965
				text = "R"
			intervals [2259]:
				xmin = 727.2965
				xmax = 727.3365
				text = "M"
			intervals [2260]:
				xmin = 727.3365
				xmax = 727.3665
				text = "AH0"
			intervals [2261]:
				xmin = 727.3665
				xmax = 727.4165
				text = "L"
			intervals [2262]:
				xmin = 727.4165
				xmax = 727.4465
				text = "sp"
			intervals [2263]:
				xmin = 727.4465
				xmax = 727.4865
				text = "G"
			intervals [2264]:
				xmin = 727.4865
				xmax = 727.5665
				text = "R"
			intervals [2265]:
				xmin = 727.5665
				xmax = 727.6165
				text = "UW1"
			intervals [2266]:
				xmin = 727.6165
				xmax = 727.7065
				text = "P"
			intervals [2267]:
				xmin = 727.7065
				xmax = 727.8565
				text = "AY1"
			intervals [2268]:
				xmin = 727.8565
				xmax = 728.0665
				text = "sp"
			intervals [2269]:
				xmin = 728.0665
				xmax = 728.0965
				text = "AH2"
			intervals [2270]:
				xmin = 728.0965
				xmax = 728.1465
				text = "N"
			intervals [2271]:
				xmin = 728.1465
				xmax = 728.1965
				text = "D"
			intervals [2272]:
				xmin = 728.1965
				xmax = 728.2265
				text = "ER0"
			intervals [2273]:
				xmin = 728.2265
				xmax = 728.2665
				text = "S"
			intervals [2274]:
				xmin = 728.2665
				xmax = 728.3065
				text = "T"
			intervals [2275]:
				xmin = 728.3065
				xmax = 728.3665
				text = "AE1"
			intervals [2276]:
				xmin = 728.3665
				xmax = 728.3965
				text = "N"
			intervals [2277]:
				xmin = 728.3965
				xmax = 728.4265
				text = "D"
			intervals [2278]:
				xmin = 728.4265
				xmax = 728.4565
				text = "DH"
			intervals [2279]:
				xmin = 728.4565
				xmax = 728.4865
				text = "AH0"
			intervals [2280]:
				xmin = 728.4865
				xmax = 728.5165
				text = "T"
			intervals [2281]:
				xmin = 728.5165
				xmax = 728.5465
				text = "B"
			intervals [2282]:
				xmin = 728.5465
				xmax = 728.5965
				text = "AH1"
			intervals [2283]:
				xmin = 728.5965
				xmax = 728.7165
				text = "T"
			intervals [2284]:
				xmin = 728.7165
				xmax = 729.508
				text = "sp"
			intervals [2285]:
				xmin = 729.508
				xmax = 729.558
				text = "S"
			intervals [2286]:
				xmin = 729.558
				xmax = 729.598
				text = "EY1"
			intervals [2287]:
				xmin = 729.598
				xmax = 729.628
				text = "IH0"
			intervals [2288]:
				xmin = 729.628
				xmax = 729.728
				text = "F"
			intervals [2289]:
				xmin = 729.728
				xmax = 729.768
				text = "S"
			intervals [2290]:
				xmin = 729.768
				xmax = 729.828
				text = "AH1"
			intervals [2291]:
				xmin = 729.828
				xmax = 729.918
				text = "M"
			intervals [2292]:
				xmin = 729.918
				xmax = 729.968
				text = "W"
			intervals [2293]:
				xmin = 729.968
				xmax = 730.028
				text = "AH2"
			intervals [2294]:
				xmin = 730.028
				xmax = 730.148
				text = "N"
			intervals [2295]:
				xmin = 730.148
				xmax = 730.178
				text = "K"
			intervals [2296]:
				xmin = 730.178
				xmax = 730.218
				text = "AH0"
			intervals [2297]:
				xmin = 730.218
				xmax = 730.298
				text = "M"
			intervals [2298]:
				xmin = 730.298
				xmax = 730.398
				text = "P"
			intervals [2299]:
				xmin = 730.398
				xmax = 730.448
				text = "L"
			intervals [2300]:
				xmin = 730.448
				xmax = 730.558
				text = "IY1"
			intervals [2301]:
				xmin = 730.558
				xmax = 730.608
				text = "T"
			intervals [2302]:
				xmin = 730.608
				xmax = 730.658
				text = "L"
			intervals [2303]:
				xmin = 730.658
				xmax = 730.688
				text = "IY0"
			intervals [2304]:
				xmin = 730.688
				xmax = 730.848
				text = "N"
			intervals [2305]:
				xmin = 730.848
				xmax = 730.908
				text = "Y"
			intervals [2306]:
				xmin = 730.908
				xmax = 731.148
				text = "UW1"
			intervals [2307]:
				xmin = 731.148
				xmax = 731.7831
				text = "sp"
			intervals [2308]:
				xmin = 731.7831
				xmax = 731.8131
				text = "K"
			intervals [2309]:
				xmin = 731.8131
				xmax = 731.9531
				text = "EY1"
			intervals [2310]:
				xmin = 731.9531
				xmax = 731.9931
				text = "M"
			intervals [2311]:
				xmin = 731.9931
				xmax = 732.0231
				text = "sp"
			intervals [2312]:
				xmin = 732.0231
				xmax = 732.2031
				text = "IH0"
			intervals [2313]:
				xmin = 732.2031
				xmax = 732.3531
				text = "N"
			intervals [2314]:
				xmin = 732.3531
				xmax = 732.4331
				text = "sp"
			intervals [2315]:
				xmin = 732.4331
				xmax = 732.5696
				text = ""
			intervals [2316]:
				xmin = 732.5696
				xmax = 732.6696
				text = "AH0"
			intervals [2317]:
				xmin = 732.6696
				xmax = 732.7296
				text = "N"
			intervals [2318]:
				xmin = 732.7296
				xmax = 732.7796
				text = "DH"
			intervals [2319]:
				xmin = 732.7796
				xmax = 732.8796
				text = "EY1"
			intervals [2320]:
				xmin = 732.8796
				xmax = 732.9196
				text = "sp"
			intervals [2321]:
				xmin = 732.9196
				xmax = 732.9796
				text = "W"
			intervals [2322]:
				xmin = 732.9796
				xmax = 733.0296
				text = "AO1"
			intervals [2323]:
				xmin = 733.0296
				xmax = 733.0896
				text = "N"
			intervals [2324]:
				xmin = 733.0896
				xmax = 733.1396
				text = "IH0"
			intervals [2325]:
				xmin = 733.1396
				xmax = 733.1696
				text = "D"
			intervals [2326]:
				xmin = 733.1696
				xmax = 733.2996
				text = "sp"
			intervals [2327]:
				xmin = 733.2996
				xmax = 733.3396
				text = "T"
			intervals [2328]:
				xmin = 733.3396
				xmax = 733.6196
				text = "UW1"
			intervals [2329]:
				xmin = 733.6196
				xmax = 733.6696
				text = "sp"
			intervals [2330]:
				xmin = 733.6696
				xmax = 733.7596
				text = "Y"
			intervals [2331]:
				xmin = 733.7596
				xmax = 733.7996
				text = "UW1"
			intervals [2332]:
				xmin = 733.7996
				xmax = 733.8496
				text = "N"
			intervals [2333]:
				xmin = 733.8496
				xmax = 733.9196
				text = "OW1"
			intervals [2334]:
				xmin = 733.9196
				xmax = 734.0096
				text = "HH"
			intervals [2335]:
				xmin = 734.0096
				xmax = 734.0896
				text = "AE1"
			intervals [2336]:
				xmin = 734.0896
				xmax = 734.1996
				text = "NG"
			intervals [2337]:
				xmin = 734.1996
				xmax = 734.2996
				text = "ER0"
			intervals [2338]:
				xmin = 734.2996
				xmax = 734.3796
				text = "AW1"
			intervals [2339]:
				xmin = 734.3796
				xmax = 734.4096
				text = "N"
			intervals [2340]:
				xmin = 734.4096
				xmax = 734.4396
				text = "D"
			intervals [2341]:
				xmin = 734.4396
				xmax = 734.4696
				text = "W"
			intervals [2342]:
				xmin = 734.4696
				xmax = 734.4996
				text = "IH0"
			intervals [2343]:
				xmin = 734.4996
				xmax = 734.5296
				text = "DH"
			intervals [2344]:
				xmin = 734.5296
				xmax = 734.5796
				text = "DH"
			intervals [2345]:
				xmin = 734.5796
				xmax = 734.6196
				text = "AH0"
			intervals [2346]:
				xmin = 734.6196
				xmax = 734.6496
				text = "sp"
			intervals [2347]:
				xmin = 734.6496
				xmax = 734.7196
				text = "R"
			intervals [2348]:
				xmin = 734.7196
				xmax = 734.8396
				text = "EH1"
			intervals [2349]:
				xmin = 734.8396
				xmax = 734.8696
				text = "S"
			intervals [2350]:
				xmin = 734.8696
				xmax = 734.8996
				text = "T"
			intervals [2351]:
				xmin = 734.8996
				xmax = 734.9296
				text = "sp"
			intervals [2352]:
				xmin = 734.9296
				xmax = 734.9796
				text = "AH0"
			intervals [2353]:
				xmin = 734.9796
				xmax = 735.0096
				text = "V"
			intervals [2354]:
				xmin = 735.0096
				xmax = 735.0496
				text = "sp"
			intervals [2355]:
				xmin = 735.0496
				xmax = 735.1096
				text = "Y"
			intervals [2356]:
				xmin = 735.1096
				xmax = 735.1696
				text = "UW1"
			intervals [2357]:
				xmin = 735.1696
				xmax = 735.3896
				text = "sp"
			intervals [2358]:
				xmin = 735.3896
				xmax = 735.4396
				text = "HH"
			intervals [2359]:
				xmin = 735.4396
				xmax = 735.4696
				text = "W"
			intervals [2360]:
				xmin = 735.4696
				xmax = 735.4996
				text = "AH1"
			intervals [2361]:
				xmin = 735.4996
				xmax = 735.5296
				text = "T"
			intervals [2362]:
				xmin = 735.5296
				xmax = 735.5596
				text = "W"
			intervals [2363]:
				xmin = 735.5596
				xmax = 735.5896
				text = "UH1"
			intervals [2364]:
				xmin = 735.5896
				xmax = 735.6196
				text = "D"
			intervals [2365]:
				xmin = 735.6196
				xmax = 735.6496
				text = "sp"
			intervals [2366]:
				xmin = 735.6496
				xmax = 735.6796
				text = "DH"
			intervals [2367]:
				xmin = 735.6796
				xmax = 735.7096
				text = "IH0"
			intervals [2368]:
				xmin = 735.7096
				xmax = 735.7396
				text = "S"
			intervals [2369]:
				xmin = 735.7396
				xmax = 735.8196
				text = "sp"
			intervals [2370]:
				xmin = 735.8196
				xmax = 735.8696
				text = "P"
			intervals [2371]:
				xmin = 735.8696
				xmax = 735.9696
				text = "ER1"
			intervals [2372]:
				xmin = 735.9696
				xmax = 735.9996
				text = "S"
			intervals [2373]:
				xmin = 735.9996
				xmax = 736.0296
				text = "AH0"
			intervals [2374]:
				xmin = 736.0296
				xmax = 736.0596
				text = "N"
			intervals [2375]:
				xmin = 736.0596
				xmax = 736.0896
				text = "sp"
			intervals [2376]:
				xmin = 736.0896
				xmax = 736.1396
				text = "HH"
			intervals [2377]:
				xmin = 736.1396
				xmax = 736.1696
				text = "AE1"
			intervals [2378]:
				xmin = 736.1696
				xmax = 736.1996
				text = "V"
			intervals [2379]:
				xmin = 736.1996
				xmax = 736.2796
				text = "sp"
			intervals [2380]:
				xmin = 736.2796
				xmax = 736.3096
				text = "T"
			intervals [2381]:
				xmin = 736.3096
				xmax = 736.3396
				text = "IH0"
			intervals [2382]:
				xmin = 736.3396
				xmax = 736.3996
				text = "sp"
			intervals [2383]:
				xmin = 736.3996
				xmax = 736.4396
				text = "B"
			intervals [2384]:
				xmin = 736.4396
				xmax = 736.4996
				text = "IY0"
			intervals [2385]:
				xmin = 736.4996
				xmax = 736.5796
				text = "sp"
			intervals [2386]:
				xmin = 736.5796
				xmax = 736.6996
				text = "L"
			intervals [2387]:
				xmin = 736.6996
				xmax = 736.7296
				text = "AY1"
			intervals [2388]:
				xmin = 736.7296
				xmax = 736.7596
				text = "K"
			intervals [2389]:
				xmin = 736.7596
				xmax = 749.8942
				text = "sp"
			intervals [2390]:
				xmin = 749.8942
				xmax = 750.1342
				text = "AH1"
			intervals [2391]:
				xmin = 750.1342
				xmax = 750.2742
				text = "M"
			intervals [2392]:
				xmin = 750.2742
				xmax = 750.3242
				text = "D"
			intervals [2393]:
				xmin = 750.3242
				xmax = 750.3542
				text = "UW1"
			intervals [2394]:
				xmin = 750.3542
				xmax = 750.3842
				text = "Y"
			intervals [2395]:
				xmin = 750.3842
				xmax = 750.4142
				text = "UW1"
			intervals [2396]:
				xmin = 750.4142
				xmax = 750.4842
				text = "HH"
			intervals [2397]:
				xmin = 750.4842
				xmax = 750.5342
				text = "AE1"
			intervals [2398]:
				xmin = 750.5342
				xmax = 750.5742
				text = "V"
			intervals [2399]:
				xmin = 750.5742
				xmax = 750.6342
				text = "AH0"
			intervals [2400]:
				xmin = 750.6342
				xmax = 750.6642
				text = "sp"
			intervals [2401]:
				xmin = 750.6642
				xmax = 750.7142
				text = "G"
			intervals [2402]:
				xmin = 750.7142
				xmax = 750.7542
				text = "R"
			intervals [2403]:
				xmin = 750.7542
				xmax = 750.8142
				text = "UW1"
			intervals [2404]:
				xmin = 750.8142
				xmax = 750.8442
				text = "P"
			intervals [2405]:
				xmin = 750.8442
				xmax = 750.8742
				text = "sp"
			intervals [2406]:
				xmin = 750.8742
				xmax = 750.9042
				text = "DH"
			intervals [2407]:
				xmin = 750.9042
				xmax = 750.9342
				text = "AH0"
			intervals [2408]:
				xmin = 750.9342
				xmax = 750.9642
				text = "T"
			intervals [2409]:
				xmin = 750.9642
				xmax = 751.0142
				text = "Y"
			intervals [2410]:
				xmin = 751.0142
				xmax = 751.0542
				text = "UW1"
			intervals [2411]:
				xmin = 751.0542
				xmax = 751.1142
				text = "HH"
			intervals [2412]:
				xmin = 751.1142
				xmax = 751.1742
				text = "AE1"
			intervals [2413]:
				xmin = 751.1742
				xmax = 751.2342
				text = "NG"
			intervals [2414]:
				xmin = 751.2342
				xmax = 751.3742
				text = "ER0"
			intervals [2415]:
				xmin = 751.3742
				xmax = 751.4242
				text = "AW1"
			intervals [2416]:
				xmin = 751.4242
				xmax = 751.4742
				text = "N"
			intervals [2417]:
				xmin = 751.4742
				xmax = 751.5042
				text = "D"
			intervals [2418]:
				xmin = 751.5042
				xmax = 751.5342
				text = "W"
			intervals [2419]:
				xmin = 751.5342
				xmax = 751.5642
				text = "IH0"
			intervals [2420]:
				xmin = 751.5642
				xmax = 751.5942
				text = "DH"
			intervals [2421]:
				xmin = 751.5942
				xmax = 751.6242
				text = "sp"
			intervals [2422]:
				xmin = 751.6242
				xmax = 751.7142
				text = "N"
			intervals [2423]:
				xmin = 751.7142
				xmax = 751.8242
				text = "AW1"
			intervals [2424]:
				xmin = 751.8242
				xmax = 752.0842
				text = "sp"
			intervals [2425]:
				xmin = 752.0842
				xmax = 756.9917
				text = ""
			intervals [2426]:
				xmin = 756.9917
				xmax = 757.0717
				text = "W"
			intervals [2427]:
				xmin = 757.0717
				xmax = 757.1317
				text = "AH1"
			intervals [2428]:
				xmin = 757.1317
				xmax = 757.1617
				text = "T"
			intervals [2429]:
				xmin = 757.1617
				xmax = 757.1917
				text = "IH0"
			intervals [2430]:
				xmin = 757.1917
				xmax = 757.2217
				text = "Z"
			intervals [2431]:
				xmin = 757.2217
				xmax = 757.4017
				text = "sp"
			intervals [2432]:
				xmin = 757.4017
				xmax = 757.5617
				text = "AH1"
			intervals [2433]:
				xmin = 757.5617
				xmax = 757.6517
				text = "M"
			intervals [2434]:
				xmin = 757.6517
				xmax = 757.8117
				text = "sp"
			intervals [2435]:
				xmin = 757.8117
				xmax = 757.8817
				text = "Y"
			intervals [2436]:
				xmin = 757.8817
				xmax = 757.9117
				text = "UH1"
			intervals [2437]:
				xmin = 757.9117
				xmax = 757.9417
				text = "R"
			intervals [2438]:
				xmin = 757.9417
				xmax = 757.9817
				text = "sp"
			intervals [2439]:
				xmin = 757.9817
				xmax = 758.0117
				text = "G"
			intervals [2440]:
				xmin = 758.0117
				xmax = 758.0517
				text = "R"
			intervals [2441]:
				xmin = 758.0517
				xmax = 758.1117
				text = "UW1"
			intervals [2442]:
				xmin = 758.1117
				xmax = 758.1417
				text = "P"
			intervals [2443]:
				xmin = 758.1417
				xmax = 758.1917
				text = "sp"
			intervals [2444]:
				xmin = 758.1917
				xmax = 758.2817
				text = "L"
			intervals [2445]:
				xmin = 758.2817
				xmax = 758.3117
				text = "AY1"
			intervals [2446]:
				xmin = 758.3117
				xmax = 758.3517
				text = "K"
			intervals [2447]:
				xmin = 758.3517
				xmax = 758.5017
				text = "sp"
			intervals [2448]:
				xmin = 758.5017
				xmax = 758.5417
				text = "N"
			intervals [2449]:
				xmin = 758.5417
				xmax = 758.5717
				text = "AW1"
			intervals [2450]:
				xmin = 758.5717
				xmax = 758.8017
				text = "sp"
			intervals [2451]:
				xmin = 758.8017
				xmax = 765.8081
				text = ""
			intervals [2452]:
				xmin = 765.8081
				xmax = 765.9181
				text = "D"
			intervals [2453]:
				xmin = 765.9181
				xmax = 765.9481
				text = "UW1"
			intervals [2454]:
				xmin = 765.9481
				xmax = 766.0681
				text = "Y"
			intervals [2455]:
				xmin = 766.0681
				xmax = 766.1481
				text = "UW1"
			intervals [2456]:
				xmin = 766.1481
				xmax = 766.4181
				text = "AH1"
			intervals [2457]:
				xmin = 766.4181
				xmax = 766.5481
				text = "M"
			intervals [2458]:
				xmin = 766.5481
				xmax = 767.1947
				text = "sp"
			intervals [2459]:
				xmin = 767.1947
				xmax = 767.2847
				text = "D"
			intervals [2460]:
				xmin = 767.2847
				xmax = 767.4147
				text = "UW1"
			intervals [2461]:
				xmin = 767.4147
				xmax = 767.4547
				text = "EH1"
			intervals [2462]:
				xmin = 767.4547
				xmax = 767.4847
				text = "N"
			intervals [2463]:
				xmin = 767.4847
				xmax = 767.5947
				text = "IY0"
			intervals [2464]:
				xmin = 767.5947
				xmax = 767.7647
				text = "sp"
			intervals [2465]:
				xmin = 767.7647
				xmax = 767.8451
				text = ""
			intervals [2466]:
				xmin = 767.8451
				xmax = 767.9151
				text = "D"
			intervals [2467]:
				xmin = 767.9151
				xmax = 768.0051
				text = "IH1"
			intervals [2468]:
				xmin = 768.0051
				xmax = 768.0851
				text = "F"
			intervals [2469]:
				xmin = 768.0851
				xmax = 768.1151
				text = "ER0"
			intervals [2470]:
				xmin = 768.1151
				xmax = 768.1451
				text = "AH0"
			intervals [2471]:
				xmin = 768.1451
				xmax = 768.1951
				text = "N"
			intervals [2472]:
				xmin = 768.1951
				xmax = 768.2251
				text = "T"
			intervals [2473]:
				xmin = 768.2251
				xmax = 768.2551
				text = "TH"
			intervals [2474]:
				xmin = 768.2551
				xmax = 768.3051
				text = "IH1"
			intervals [2475]:
				xmin = 768.3051
				xmax = 768.3551
				text = "NG"
			intervals [2476]:
				xmin = 768.3551
				xmax = 768.3851
				text = "Z"
			intervals [2477]:
				xmin = 768.3851
				xmax = 768.4451
				text = "sp"
			intervals [2478]:
				xmin = 768.4451
				xmax = 768.5351
				text = "N"
			intervals [2479]:
				xmin = 768.5351
				xmax = 768.5651
				text = "AW1"
			intervals [2480]:
				xmin = 768.5651
				xmax = 768.6251
				text = "AY1"
			intervals [2481]:
				xmin = 768.6251
				xmax = 768.6551
				text = "sp"
			intervals [2482]:
				xmin = 768.6551
				xmax = 768.7051
				text = "M"
			intervals [2483]:
				xmin = 768.7051
				xmax = 768.7351
				text = "IY1"
			intervals [2484]:
				xmin = 768.7351
				xmax = 768.7751
				text = "N"
			intervals [2485]:
				xmin = 768.7751
				xmax = 768.8051
				text = "sp"
			intervals [2486]:
				xmin = 768.8051
				xmax = 768.8351
				text = "D"
			intervals [2487]:
				xmin = 768.8351
				xmax = 768.8651
				text = "UW1"
			intervals [2488]:
				xmin = 768.8651
				xmax = 768.9151
				text = "Y"
			intervals [2489]:
				xmin = 768.9151
				xmax = 768.9651
				text = "UW1"
			intervals [2490]:
				xmin = 768.9651
				xmax = 769.0251
				text = "sp"
			intervals [2491]:
				xmin = 769.0251
				xmax = 769.0851
				text = "P"
			intervals [2492]:
				xmin = 769.0851
				xmax = 769.2151
				text = "AA1"
			intervals [2493]:
				xmin = 769.2151
				xmax = 769.2551
				text = "R"
			intervals [2494]:
				xmin = 769.2551
				xmax = 769.2951
				text = "T"
			intervals [2495]:
				xmin = 769.2951
				xmax = 769.3451
				text = "IY0"
			intervals [2496]:
				xmin = 769.3451
				xmax = 769.3851
				text = "sp"
			intervals [2497]:
				xmin = 769.3851
				xmax = 769.4151
				text = "T"
			intervals [2498]:
				xmin = 769.4151
				xmax = 769.4551
				text = "AH0"
			intervals [2499]:
				xmin = 769.4551
				xmax = 769.5551
				text = "G"
			intervals [2500]:
				xmin = 769.5551
				xmax = 769.6551
				text = "EH1"
			intervals [2501]:
				xmin = 769.6551
				xmax = 769.6851
				text = "DH"
			intervals [2502]:
				xmin = 769.6851
				xmax = 769.7151
				text = "ER0"
			intervals [2503]:
				xmin = 769.7151
				xmax = 769.7451
				text = "sp"
			intervals [2504]:
				xmin = 769.7451
				xmax = 770.0451
				text = "ER0"
			intervals [2505]:
				xmin = 770.0451
				xmax = 774.1163
				text = "sp"
			intervals [2506]:
				xmin = 774.1163
				xmax = 774.1563
				text = "Y"
			intervals [2507]:
				xmin = 774.1563
				xmax = 774.1963
				text = "UW1"
			intervals [2508]:
				xmin = 774.1963
				xmax = 774.3263
				text = "Y"
			intervals [2509]:
				xmin = 774.3263
				xmax = 774.3863
				text = "UW1"
			intervals [2510]:
				xmin = 774.3863
				xmax = 774.4263
				text = "ZH"
			intervals [2511]:
				xmin = 774.4263
				xmax = 774.4563
				text = "AH0"
			intervals [2512]:
				xmin = 774.4563
				xmax = 774.4863
				text = "L"
			intervals [2513]:
				xmin = 774.4863
				xmax = 774.5363
				text = "IY0"
			intervals [2514]:
				xmin = 774.5363
				xmax = 774.5963
				text = "sp"
			intervals [2515]:
				xmin = 774.5963
				xmax = 774.6463
				text = "T"
			intervals [2516]:
				xmin = 774.6463
				xmax = 774.7163
				text = "EY1"
			intervals [2517]:
				xmin = 774.7163
				xmax = 774.7463
				text = "K"
			intervals [2518]:
				xmin = 774.7463
				xmax = 774.8163
				text = "sp"
			intervals [2519]:
				xmin = 774.8163
				xmax = 774.8763
				text = "IH0"
			intervals [2520]:
				xmin = 774.8763
				xmax = 774.9763
				text = "N"
			intervals [2521]:
				xmin = 774.9763
				xmax = 775.0063
				text = "sp"
			intervals [2522]:
				xmin = 775.0063
				xmax = 775.1863
				text = "AH1"
			intervals [2523]:
				xmin = 775.1863
				xmax = 775.2563
				text = "M"
			intervals [2524]:
				xmin = 775.2563
				xmax = 775.4063
				text = "sp"
			intervals [2525]:
				xmin = 775.4063
				xmax = 775.4563
				text = "DH"
			intervals [2526]:
				xmin = 775.4563
				xmax = 775.4863
				text = "AH0"
			intervals [2527]:
				xmin = 775.4863
				xmax = 775.6063
				text = "sp"
			intervals [2528]:
				xmin = 775.6063
				xmax = 775.6363
				text = "K"
			intervals [2529]:
				xmin = 775.6363
				xmax = 775.8163
				text = "AH1"
			intervals [2530]:
				xmin = 775.8163
				xmax = 775.8463
				text = "L"
			intervals [2531]:
				xmin = 775.8463
				xmax = 775.8963
				text = "CH"
			intervals [2532]:
				xmin = 775.8963
				xmax = 775.9263
				text = "ER0"
			intervals [2533]:
				xmin = 775.9263
				xmax = 775.9563
				text = "AH0"
			intervals [2534]:
				xmin = 775.9563
				xmax = 776.4163
				text = "L"
			intervals [2535]:
				xmin = 776.4163
				xmax = 777.3463
				text = "sp"
			intervals [2536]:
				xmin = 777.3463
				xmax = 777.3763
				text = "spn"
			intervals [2537]:
				xmin = 777.3763
				xmax = 778.3191
				text = "sp"
			intervals [2538]:
				xmin = 778.3191
				xmax = 778.3891
				text = "AH0"
			intervals [2539]:
				xmin = 778.3891
				xmax = 778.5191
				text = "N"
			intervals [2540]:
				xmin = 778.5191
				xmax = 778.5991
				text = "AH1"
			intervals [2541]:
				xmin = 778.5991
				xmax = 778.6691
				text = "DH"
			intervals [2542]:
				xmin = 778.6691
				xmax = 778.8191
				text = "ER0"
			intervals [2543]:
				xmin = 778.8191
				xmax = 778.8491
				text = "sp"
			intervals [2544]:
				xmin = 778.8491
				xmax = 778.8891
				text = "G"
			intervals [2545]:
				xmin = 778.8891
				xmax = 778.9191
				text = "R"
			intervals [2546]:
				xmin = 778.9191
				xmax = 779.0391
				text = "UW1"
			intervals [2547]:
				xmin = 779.0391
				xmax = 779.1291
				text = "P"
			intervals [2548]:
				xmin = 779.1291
				xmax = 779.3191
				text = "sp"
			intervals [2549]:
				xmin = 779.3191
				xmax = 779.3591
				text = "spn"
			intervals [2550]:
				xmin = 779.3591
				xmax = 780.2291
				text = "sp"
			intervals [2551]:
				xmin = 780.2291
				xmax = 786.8166
				text = ""
			intervals [2552]:
				xmin = 786.8166
				xmax = 786.8566
				text = "M"
			intervals [2553]:
				xmin = 786.8566
				xmax = 786.8866
				text = "HH"
			intervals [2554]:
				xmin = 786.8866
				xmax = 786.9266
				text = "M"
			intervals [2555]:
				xmin = 786.9266
				xmax = 788.3433
				text = "sp"
			intervals [2556]:
				xmin = 788.3433
				xmax = 788.5133
				text = "AH1"
			intervals [2557]:
				xmin = 788.5133
				xmax = 788.6733
				text = "M"
			intervals [2558]:
				xmin = 788.6733
				xmax = 788.7133
				text = "sp"
			intervals [2559]:
				xmin = 788.7133
				xmax = 788.7733
				text = "D"
			intervals [2560]:
				xmin = 788.7733
				xmax = 788.8533
				text = "UW1"
			intervals [2561]:
				xmin = 788.8533
				xmax = 788.9933
				text = "EH1"
			intervals [2562]:
				xmin = 788.9933
				xmax = 789.0333
				text = "N"
			intervals [2563]:
				xmin = 789.0333
				xmax = 789.0633
				text = "IY0"
			intervals [2564]:
				xmin = 789.0633
				xmax = 789.0933
				text = "AH0"
			intervals [2565]:
				xmin = 789.0933
				xmax = 789.1433
				text = "V"
			intervals [2566]:
				xmin = 789.1433
				xmax = 789.1833
				text = "DH"
			intervals [2567]:
				xmin = 789.1833
				xmax = 789.2433
				text = "IY0"
			intervals [2568]:
				xmin = 789.2433
				xmax = 789.3133
				text = "P"
			intervals [2569]:
				xmin = 789.3133
				xmax = 789.3833
				text = "IY1"
			intervals [2570]:
				xmin = 789.3833
				xmax = 789.4533
				text = "P"
			intervals [2571]:
				xmin = 789.4533
				xmax = 789.4833
				text = "AH0"
			intervals [2572]:
				xmin = 789.4833
				xmax = 789.5233
				text = "L"
			intervals [2573]:
				xmin = 789.5233
				xmax = 789.5633
				text = "IH0"
			intervals [2574]:
				xmin = 789.5633
				xmax = 789.6433
				text = "N"
			intervals [2575]:
				xmin = 789.6433
				xmax = 789.6733
				text = "Y"
			intervals [2576]:
				xmin = 789.6733
				xmax = 789.7033
				text = "UH1"
			intervals [2577]:
				xmin = 789.7033
				xmax = 789.7333
				text = "R"
			intervals [2578]:
				xmin = 789.7333
				xmax = 789.7633
				text = "sp"
			intervals [2579]:
				xmin = 789.7633
				xmax = 789.8033
				text = "G"
			intervals [2580]:
				xmin = 789.8033
				xmax = 789.8333
				text = "R"
			intervals [2581]:
				xmin = 789.8333
				xmax = 789.9133
				text = "UW1"
			intervals [2582]:
				xmin = 789.9133
				xmax = 789.9533
				text = "P"
			intervals [2583]:
				xmin = 789.9533
				xmax = 789.9833
				text = "sp"
			intervals [2584]:
				xmin = 789.9833
				xmax = 790.0433
				text = "S"
			intervals [2585]:
				xmin = 790.0433
				xmax = 790.1233
				text = "P"
			intervals [2586]:
				xmin = 790.1233
				xmax = 790.1533
				text = "IY1"
			intervals [2587]:
				xmin = 790.1533
				xmax = 790.1833
				text = "K"
			intervals [2588]:
				xmin = 790.1833
				xmax = 790.2433
				text = "sp"
			intervals [2589]:
				xmin = 790.2433
				xmax = 790.2733
				text = "AH0"
			intervals [2590]:
				xmin = 790.2733
				xmax = 790.3333
				text = "sp"
			intervals [2591]:
				xmin = 790.3333
				xmax = 790.3933
				text = "F"
			intervals [2592]:
				xmin = 790.3933
				xmax = 790.5333
				text = "AA1"
			intervals [2593]:
				xmin = 790.5333
				xmax = 790.5633
				text = "R"
			intervals [2594]:
				xmin = 790.5633
				xmax = 790.5933
				text = "AH0"
			intervals [2595]:
				xmin = 790.5933
				xmax = 790.6233
				text = "N"
			intervals [2596]:
				xmin = 790.6233
				xmax = 790.7133
				text = "L"
			intervals [2597]:
				xmin = 790.7133
				xmax = 790.7933
				text = "AE1"
			intervals [2598]:
				xmin = 790.7933
				xmax = 790.9033
				text = "NG"
			intervals [2599]:
				xmin = 790.9033
				xmax = 790.9433
				text = "G"
			intervals [2600]:
				xmin = 790.9433
				xmax = 790.9833
				text = "W"
			intervals [2601]:
				xmin = 790.9833
				xmax = 791.0233
				text = "IH0"
			intervals [2602]:
				xmin = 791.0233
				xmax = 791.1933
				text = "JH"
			intervals [2603]:
				xmin = 791.1933
				xmax = 792.0992
				text = ""
			intervals [2604]:
				xmin = 792.0992
				xmax = 792.1692
				text = "sil"
			intervals [2605]:
				xmin = 792.1692
				xmax = 792.2992
				text = "N"
			intervals [2606]:
				xmin = 792.2992
				xmax = 792.4192
				text = "EY1"
			intervals [2607]:
				xmin = 792.4192
				xmax = 792.4492
				text = "sp"
			intervals [2608]:
				xmin = 792.4492
				xmax = 792.5792
				text = "N"
			intervals [2609]:
				xmin = 792.5792
				xmax = 792.8492
				text = "AE1"
			intervals [2610]:
				xmin = 792.8492
				xmax = 792.8792
				text = "CH"
			intervals [2611]:
				xmin = 792.8792
				xmax = 792.9092
				text = "R"
			intervals [2612]:
				xmin = 792.9092
				xmax = 792.9792
				text = "AH0"
			intervals [2613]:
				xmin = 792.9792
				xmax = 793.0092
				text = "L"
			intervals [2614]:
				xmin = 793.0092
				xmax = 793.0492
				text = "IY0"
			intervals [2615]:
				xmin = 793.0492
				xmax = 793.3092
				text = "sp"
			intervals [2616]:
				xmin = 793.3092
				xmax = 793.3501
				text = ""
			intervals [2617]:
				xmin = 793.3501
				xmax = 793.4001
				text = "Y"
			intervals [2618]:
				xmin = 793.4001
				xmax = 793.4301
				text = "UW1"
			intervals [2619]:
				xmin = 793.4301
				xmax = 793.4601
				text = "N"
			intervals [2620]:
				xmin = 793.4601
				xmax = 793.5101
				text = "OW1"
			intervals [2621]:
				xmin = 793.5101
				xmax = 797.1457
				text = "sp"
			intervals [2622]:
				xmin = 797.1457
				xmax = 797.5057
				text = "AH1"
			intervals [2623]:
				xmin = 797.5057
				xmax = 797.6357
				text = "M"
			intervals [2624]:
				xmin = 797.6357
				xmax = 797.6757
				text = "sp"
			intervals [2625]:
				xmin = 797.6757
				xmax = 797.7657
				text = "EH1"
			intervals [2626]:
				xmin = 797.7657
				xmax = 797.8357
				text = "N"
			intervals [2627]:
				xmin = 797.8357
				xmax = 797.8757
				text = "IY0"
			intervals [2628]:
				xmin = 797.8757
				xmax = 797.9557
				text = "M"
			intervals [2629]:
				xmin = 797.9557
				xmax = 798.0057
				text = "EH1"
			intervals [2630]:
				xmin = 798.0057
				xmax = 798.1257
				text = "M"
			intervals [2631]:
				xmin = 798.1257
				xmax = 798.1557
				text = "B"
			intervals [2632]:
				xmin = 798.1557
				xmax = 798.1857
				text = "ER0"
			intervals [2633]:
				xmin = 798.1857
				xmax = 798.2857
				text = "Z"
			intervals [2634]:
				xmin = 798.2857
				xmax = 798.3257
				text = "sp"
			intervals [2635]:
				xmin = 798.3257
				xmax = 798.5457
				text = "AH1"
			intervals [2636]:
				xmin = 798.5457
				xmax = 798.6157
				text = "V"
			intervals [2637]:
				xmin = 798.6157
				xmax = 798.7557
				text = "sp"
			intervals [2638]:
				xmin = 798.7557
				xmax = 798.8057
				text = "Y"
			intervals [2639]:
				xmin = 798.8057
				xmax = 798.8357
				text = "UH1"
			intervals [2640]:
				xmin = 798.8357
				xmax = 798.9157
				text = "R"
			intervals [2641]:
				xmin = 798.9157
				xmax = 798.9757
				text = "G"
			intervals [2642]:
				xmin = 798.9757
				xmax = 799.0357
				text = "R"
			intervals [2643]:
				xmin = 799.0357
				xmax = 799.0857
				text = "UW1"
			intervals [2644]:
				xmin = 799.0857
				xmax = 799.1157
				text = "P"
			intervals [2645]:
				xmin = 799.1157
				xmax = 799.1557
				text = "sp"
			intervals [2646]:
				xmin = 799.1557
				xmax = 799.1957
				text = "HH"
			intervals [2647]:
				xmin = 799.1957
				xmax = 799.2857
				text = "W"
			intervals [2648]:
				xmin = 799.2857
				xmax = 799.3557
				text = "AY1"
			intervals [2649]:
				xmin = 799.3557
				xmax = 799.4257
				text = "T"
			intervals [2650]:
				xmin = 799.4257
				xmax = 799.7457
				text = "sp"
			intervals [2651]:
				xmin = 799.7457
				xmax = 804.5654
				text = ""
			intervals [2652]:
				xmin = 804.5654
				xmax = 804.7254
				text = "M"
			intervals [2653]:
				xmin = 804.7254
				xmax = 804.7554
				text = "HH"
			intervals [2654]:
				xmin = 804.7554
				xmax = 804.7854
				text = "M"
			intervals [2655]:
				xmin = 804.7854
				xmax = 806.0041
				text = "sp"
			intervals [2656]:
				xmin = 806.0041
				xmax = 806.2541
				text = "AH1"
			intervals [2657]:
				xmin = 806.2541
				xmax = 806.4241
				text = "M"
			intervals [2658]:
				xmin = 806.4241
				xmax = 806.6865
				text = "sp"
			intervals [2659]:
				xmin = 806.6865
				xmax = 806.7565
				text = "IH1"
			intervals [2660]:
				xmin = 806.7565
				xmax = 806.8265
				text = "N"
			intervals [2661]:
				xmin = 806.8265
				xmax = 806.8665
				text = "Y"
			intervals [2662]:
				xmin = 806.8665
				xmax = 806.9165
				text = "UH1"
			intervals [2663]:
				xmin = 806.9165
				xmax = 806.9765
				text = "R"
			intervals [2664]:
				xmin = 806.9765
				xmax = 807.0165
				text = "G"
			intervals [2665]:
				xmin = 807.0165
				xmax = 807.0665
				text = "R"
			intervals [2666]:
				xmin = 807.0665
				xmax = 807.1265
				text = "UW1"
			intervals [2667]:
				xmin = 807.1265
				xmax = 807.1765
				text = "P"
			intervals [2668]:
				xmin = 807.1765
				xmax = 807.2665
				text = "IH0"
			intervals [2669]:
				xmin = 807.2665
				xmax = 807.3265
				text = "Z"
			intervals [2670]:
				xmin = 807.3265
				xmax = 807.3765
				text = "DH"
			intervals [2671]:
				xmin = 807.3765
				xmax = 807.4365
				text = "EH1"
			intervals [2672]:
				xmin = 807.4365
				xmax = 807.4965
				text = "R"
			intervals [2673]:
				xmin = 807.4965
				xmax = 807.5265
				text = "EH1"
			intervals [2674]:
				xmin = 807.5265
				xmax = 807.5665
				text = "N"
			intervals [2675]:
				xmin = 807.5665
				xmax = 807.6465
				text = "IY0"
			intervals [2676]:
				xmin = 807.6465
				xmax = 807.7065
				text = "sp"
			intervals [2677]:
				xmin = 807.7065
				xmax = 807.7465
				text = "P"
			intervals [2678]:
				xmin = 807.7465
				xmax = 807.8965
				text = "ER1"
			intervals [2679]:
				xmin = 807.8965
				xmax = 807.9265
				text = "S"
			intervals [2680]:
				xmin = 807.9265
				xmax = 807.9565
				text = "AH0"
			intervals [2681]:
				xmin = 807.9565
				xmax = 807.9865
				text = "N"
			intervals [2682]:
				xmin = 807.9865
				xmax = 808.0165
				text = "sp"
			intervals [2683]:
				xmin = 808.0165
				xmax = 808.1065
				text = "DH"
			intervals [2684]:
				xmin = 808.1065
				xmax = 808.1765
				text = "AH0"
			intervals [2685]:
				xmin = 808.1765
				xmax = 808.2065
				text = "T"
			intervals [2686]:
				xmin = 808.2065
				xmax = 808.2665
				text = "EH1"
			intervals [2687]:
				xmin = 808.2665
				xmax = 808.3565
				text = "V"
			intervals [2688]:
				xmin = 808.3565
				xmax = 808.3965
				text = "R"
			intervals [2689]:
				xmin = 808.3965
				xmax = 808.4265
				text = "IY0"
			intervals [2690]:
				xmin = 808.4265
				xmax = 808.5165
				text = "W"
			intervals [2691]:
				xmin = 808.5165
				xmax = 808.5965
				text = "AH2"
			intervals [2692]:
				xmin = 808.5965
				xmax = 808.6365
				text = "N"
			intervals [2693]:
				xmin = 808.6365
				xmax = 808.6765
				text = "sp"
			intervals [2694]:
				xmin = 808.6765
				xmax = 808.7165
				text = "T"
			intervals [2695]:
				xmin = 808.7165
				xmax = 808.7565
				text = "EH1"
			intervals [2696]:
				xmin = 808.7565
				xmax = 808.7965
				text = "N"
			intervals [2697]:
				xmin = 808.7965
				xmax = 808.8265
				text = "D"
			intervals [2698]:
				xmin = 808.8265
				xmax = 808.8565
				text = "Z"
			intervals [2699]:
				xmin = 808.8565
				xmax = 808.9265
				text = "sp"
			intervals [2700]:
				xmin = 808.9265
				xmax = 808.9565
				text = "T"
			intervals [2701]:
				xmin = 808.9565
				xmax = 808.9865
				text = "IH0"
			intervals [2702]:
				xmin = 808.9865
				xmax = 809.0165
				text = "sp"
			intervals [2703]:
				xmin = 809.0165
				xmax = 809.0765
				text = "L"
			intervals [2704]:
				xmin = 809.0765
				xmax = 809.1565
				text = "IH1"
			intervals [2705]:
				xmin = 809.1565
				xmax = 809.1865
				text = "S"
			intervals [2706]:
				xmin = 809.1865
				xmax = 809.2165
				text = "AH0"
			intervals [2707]:
				xmin = 809.2165
				xmax = 809.2465
				text = "N"
			intervals [2708]:
				xmin = 809.2465
				xmax = 809.4765
				text = "sp"
			intervals [2709]:
				xmin = 809.4765
				xmax = 809.5065
				text = "T"
			intervals [2710]:
				xmin = 809.5065
				xmax = 809.5465
				text = "IH0"
			intervals [2711]:
				xmin = 809.5465
				xmax = 809.9165
				text = "ER0"
			intervals [2712]:
				xmin = 809.9165
				xmax = 810.2663
				text = ""
			intervals [2713]:
				xmin = 810.2663
				xmax = 810.3163
				text = "sil"
			intervals [2714]:
				xmin = 810.3163
				xmax = 810.3463
				text = "AE0"
			intervals [2715]:
				xmin = 810.3463
				xmax = 810.4663
				text = "K"
			intervals [2716]:
				xmin = 810.4663
				xmax = 810.5263
				text = "S"
			intervals [2717]:
				xmin = 810.5263
				xmax = 810.6163
				text = "EH1"
			intervals [2718]:
				xmin = 810.6163
				xmax = 810.7263
				text = "P"
			intervals [2719]:
				xmin = 810.7263
				xmax = 810.7563
				text = "T"
			intervals [2720]:
				xmin = 810.7563
				xmax = 810.7863
				text = "S"
			intervals [2721]:
				xmin = 810.7863
				xmax = 810.8363
				text = "sp"
			intervals [2722]:
				xmin = 810.8363
				xmax = 810.9863
				text = "M"
			intervals [2723]:
				xmin = 810.9863
				xmax = 811.0863
				text = "AO1"
			intervals [2724]:
				xmin = 811.0863
				xmax = 811.1263
				text = "R"
			intervals [2725]:
				xmin = 811.1263
				xmax = 811.1763
				text = "ER0"
			intervals [2726]:
				xmin = 811.1763
				xmax = 811.2263
				text = "L"
			intervals [2727]:
				xmin = 811.2263
				xmax = 811.3563
				text = "EH1"
			intervals [2728]:
				xmin = 811.3563
				xmax = 811.3863
				text = "S"
			intervals [2729]:
				xmin = 811.3863
				xmax = 811.4263
				text = "sp"
			intervals [2730]:
				xmin = 811.4263
				xmax = 811.4563
				text = "EH1"
			intervals [2731]:
				xmin = 811.4563
				xmax = 811.4863
				text = "Z"
			intervals [2732]:
				xmin = 811.4863
				xmax = 811.5463
				text = "sp"
			intervals [2733]:
				xmin = 811.5463
				xmax = 811.5963
				text = "DH"
			intervals [2734]:
				xmin = 811.5963
				xmax = 811.6363
				text = "AH0"
			intervals [2735]:
				xmin = 811.6363
				xmax = 811.6763
				text = "sp"
			intervals [2736]:
				xmin = 811.6763
				xmax = 811.7363
				text = "L"
			intervals [2737]:
				xmin = 811.7363
				xmax = 811.7763
				text = "IY1"
			intervals [2738]:
				xmin = 811.7763
				xmax = 811.8663
				text = "D"
			intervals [2739]:
				xmin = 811.8663
				xmax = 811.9063
				text = "ER0"
			intervals [2740]:
				xmin = 811.9063
				xmax = 811.9363
				text = "sp"
			intervals [2741]:
				xmin = 811.9363
				xmax = 812.0363
				text = "N"
			intervals [2742]:
				xmin = 812.0363
				xmax = 812.0663
				text = "AA1"
			intervals [2743]:
				xmin = 812.0663
				xmax = 812.1263
				text = "T"
			intervals [2744]:
				xmin = 812.1263
				xmax = 812.1763
				text = "sp"
			intervals [2745]:
				xmin = 812.1763
				xmax = 812.2263
				text = "R"
			intervals [2746]:
				xmin = 812.2263
				xmax = 812.2863
				text = "IY1"
			intervals [2747]:
				xmin = 812.2863
				xmax = 812.3363
				text = "L"
			intervals [2748]:
				xmin = 812.3363
				xmax = 812.4563
				text = "IY0"
			intervals [2749]:
				xmin = 812.4563
				xmax = 812.6463
				text = "sp"
			intervals [2750]:
				xmin = 812.6463
				xmax = 812.7563
				text = "Y"
			intervals [2751]:
				xmin = 812.7563
				xmax = 812.7963
				text = "UW1"
			intervals [2752]:
				xmin = 812.7963
				xmax = 812.8863
				text = "N"
			intervals [2753]:
				xmin = 812.8863
				xmax = 813.0663
				text = "OW1"
			intervals [2754]:
				xmin = 813.0663
				xmax = 813.1063
				text = "sp"
			intervals [2755]:
				xmin = 813.1063
				xmax = 813.1363
				text = "EH1"
			intervals [2756]:
				xmin = 813.1363
				xmax = 813.1663
				text = "Z"
			intervals [2757]:
				xmin = 813.1663
				xmax = 813.2563
				text = "sp"
			intervals [2758]:
				xmin = 813.2563
				xmax = 813.3063
				text = "DH"
			intervals [2759]:
				xmin = 813.3063
				xmax = 813.3363
				text = "AH0"
			intervals [2760]:
				xmin = 813.3363
				xmax = 813.4063
				text = "sp"
			intervals [2761]:
				xmin = 813.4063
				xmax = 813.4563
				text = "B"
			intervals [2762]:
				xmin = 813.4563
				xmax = 813.7663
				text = "AO1"
			intervals [2763]:
				xmin = 813.7663
				xmax = 813.7963
				text = "S"
			intervals [2764]:
				xmin = 813.7963
				xmax = 813.8663
				text = "sp"
			intervals [2765]:
				xmin = 813.8663
				xmax = 813.9263
				text = "AH0"
			intervals [2766]:
				xmin = 813.9263
				xmax = 813.9563
				text = "V"
			intervals [2767]:
				xmin = 813.9563
				xmax = 814.0363
				text = "sp"
			intervals [2768]:
				xmin = 814.0363
				xmax = 814.0763
				text = "DH"
			intervals [2769]:
				xmin = 814.0763
				xmax = 814.1963
				text = "AH0"
			intervals [2770]:
				xmin = 814.1963
				xmax = 814.3263
				text = "sp"
			intervals [2771]:
				xmin = 814.3263
				xmax = 814.3563
				text = "G"
			intervals [2772]:
				xmin = 814.3563
				xmax = 814.3863
				text = "R"
			intervals [2773]:
				xmin = 814.3863
				xmax = 814.4163
				text = "UW1"
			intervals [2774]:
				xmin = 814.4163
				xmax = 814.4463
				text = "P"
			intervals [2775]:
				xmin = 814.4463
				xmax = 814.4863
				text = "sp"
			intervals [2776]:
				xmin = 814.4863
				xmax = 814.5163
				text = "B"
			intervals [2777]:
				xmin = 814.5163
				xmax = 814.5463
				text = "AH1"
			intervals [2778]:
				xmin = 814.5463
				xmax = 814.5763
				text = "T"
			intervals [2779]:
				xmin = 814.5763
				xmax = 814.9766
				text = "sp"
			intervals [2780]:
				xmin = 814.9766
				xmax = 815.0066
				text = "spn"
			intervals [2781]:
				xmin = 815.0066
				xmax = 815.1166
				text = "sp"
			intervals [2782]:
				xmin = 815.1166
				xmax = 815.1866
				text = "M"
			intervals [2783]:
				xmin = 815.1866
				xmax = 815.2166
				text = "OW1"
			intervals [2784]:
				xmin = 815.2166
				xmax = 815.2466
				text = "S"
			intervals [2785]:
				xmin = 815.2466
				xmax = 815.3766
				text = "sp"
			intervals [2786]:
				xmin = 815.3766
				xmax = 815.4266
				text = "AH0"
			intervals [2787]:
				xmin = 815.4266
				xmax = 815.4666
				text = "V"
			intervals [2788]:
				xmin = 815.4666
				xmax = 815.6766
				text = "sp"
			intervals [2789]:
				xmin = 815.6766
				xmax = 815.7266
				text = "DH"
			intervals [2790]:
				xmin = 815.7266
				xmax = 815.7566
				text = "AH0"
			intervals [2791]:
				xmin = 815.7566
				xmax = 816.4266
				text = "sp"
			intervals [2792]:
				xmin = 816.4266
				xmax = 816.4566
				text = "G"
			intervals [2793]:
				xmin = 816.4566
				xmax = 816.5066
				text = "R"
			intervals [2794]:
				xmin = 816.5066
				xmax = 816.5366
				text = "UW1"
			intervals [2795]:
				xmin = 816.5366
				xmax = 816.5666
				text = "P"
			intervals [2796]:
				xmin = 816.5666
				xmax = 816.9566
				text = "sp"
			intervals [2797]:
				xmin = 816.9566
				xmax = 817.7847
				text = ""
			intervals [2798]:
				xmin = 817.7847
				xmax = 817.8147
				text = "N"
			intervals [2799]:
				xmin = 817.8147
				xmax = 817.8447
				text = "OW1"
			intervals [2800]:
				xmin = 817.8447
				xmax = 820.0451
				text = "sp"
			intervals [2801]:
				xmin = 820.0451
				xmax = 820.0951
				text = "AH1"
			intervals [2802]:
				xmin = 820.0951
				xmax = 820.8451
				text = "M"
			intervals [2803]:
				xmin = 820.8451
				xmax = 821.838
				text = "sp"
			intervals [2804]:
				xmin = 821.838
				xmax = 821.938
				text = "IH1"
			intervals [2805]:
				xmin = 821.938
				xmax = 821.968
				text = "F"
			intervals [2806]:
				xmin = 821.968
				xmax = 822.028
				text = "Y"
			intervals [2807]:
				xmin = 822.028
				xmax = 822.098
				text = "UW1"
			intervals [2808]:
				xmin = 822.098
				xmax = 822.128
				text = "sp"
			intervals [2809]:
				xmin = 822.128
				xmax = 822.158
				text = "K"
			intervals [2810]:
				xmin = 822.158
				xmax = 822.208
				text = "UH1"
			intervals [2811]:
				xmin = 822.208
				xmax = 822.258
				text = "D"
			intervals [2812]:
				xmin = 822.258
				xmax = 822.288
				text = "sp"
			intervals [2813]:
				xmin = 822.288
				xmax = 822.328
				text = "D"
			intervals [2814]:
				xmin = 822.328
				xmax = 822.448
				text = "UW1"
			intervals [2815]:
				xmin = 822.448
				xmax = 822.488
				text = "IH0"
			intervals [2816]:
				xmin = 822.488
				xmax = 822.518
				text = "T"
			intervals [2817]:
				xmin = 822.518
				xmax = 822.658
				text = "AO1"
			intervals [2818]:
				xmin = 822.658
				xmax = 822.758
				text = "L"
			intervals [2819]:
				xmin = 822.758
				xmax = 822.838
				text = "OW1"
			intervals [2820]:
				xmin = 822.838
				xmax = 822.938
				text = "V"
			intervals [2821]:
				xmin = 822.938
				xmax = 823.028
				text = "ER0"
			intervals [2822]:
				xmin = 823.028
				xmax = 823.098
				text = "AH0"
			intervals [2823]:
				xmin = 823.098
				xmax = 823.158
				text = "G"
			intervals [2824]:
				xmin = 823.158
				xmax = 823.268
				text = "EH1"
			intervals [2825]:
				xmin = 823.268
				xmax = 823.368
				text = "N"
			intervals [2826]:
				xmin = 823.368
				xmax = 823.408
				text = "sp"
			intervals [2827]:
				xmin = 823.408
				xmax = 823.478
				text = "W"
			intervals [2828]:
				xmin = 823.478
				xmax = 823.518
				text = "UH1"
			intervals [2829]:
				xmin = 823.518
				xmax = 823.608
				text = "D"
			intervals [2830]:
				xmin = 823.608
				xmax = 824.0011
				text = "sp"
			intervals [2831]:
				xmin = 824.0011
				xmax = 824.0411
				text = "DH"
			intervals [2832]:
				xmin = 824.0411
				xmax = 824.0811
				text = "EH1"
			intervals [2833]:
				xmin = 824.0811
				xmax = 824.1411
				text = "R"
			intervals [2834]:
				xmin = 824.1411
				xmax = 824.2011
				text = "B"
			intervals [2835]:
				xmin = 824.2011
				xmax = 824.2411
				text = "IY0"
			intervals [2836]:
				xmin = 824.2411
				xmax = 824.3111
				text = "EH1"
			intervals [2837]:
				xmin = 824.3111
				xmax = 824.3711
				text = "N"
			intervals [2838]:
				xmin = 824.3711
				xmax = 824.4511
				text = "IY0"
			intervals [2839]:
				xmin = 824.4511
				xmax = 824.5211
				text = "TH"
			intervals [2840]:
				xmin = 824.5211
				xmax = 824.5711
				text = "IH2"
			intervals [2841]:
				xmin = 824.5711
				xmax = 824.6711
				text = "NG"
			intervals [2842]:
				xmin = 824.6711
				xmax = 824.7011
				text = "sp"
			intervals [2843]:
				xmin = 824.7011
				xmax = 824.7311
				text = "IH0"
			intervals [2844]:
				xmin = 824.7311
				xmax = 824.7911
				text = "N"
			intervals [2845]:
				xmin = 824.7911
				xmax = 824.8211
				text = "sp"
			intervals [2846]:
				xmin = 824.8211
				xmax = 824.8511
				text = "Y"
			intervals [2847]:
				xmin = 824.8511
				xmax = 824.8811
				text = "UH1"
			intervals [2848]:
				xmin = 824.8811
				xmax = 824.9111
				text = "R"
			intervals [2849]:
				xmin = 824.9111
				xmax = 824.9811
				text = "L"
			intervals [2850]:
				xmin = 824.9811
				xmax = 825.0211
				text = "AY1"
			intervals [2851]:
				xmin = 825.0211
				xmax = 825.0511
				text = "F"
			intervals [2852]:
				xmin = 825.0511
				xmax = 825.0811
				text = "DH"
			intervals [2853]:
				xmin = 825.0811
				xmax = 825.1111
				text = "AH0"
			intervals [2854]:
				xmin = 825.1111
				xmax = 825.1411
				text = "T"
			intervals [2855]:
				xmin = 825.1411
				xmax = 825.1711
				text = "sp"
			intervals [2856]:
				xmin = 825.1711
				xmax = 825.2011
				text = "Y"
			intervals [2857]:
				xmin = 825.2011
				xmax = 825.2311
				text = "UW1"
			intervals [2858]:
				xmin = 825.2311
				xmax = 825.3111
				text = "sp"
			intervals [2859]:
				xmin = 825.3111
				xmax = 825.3711
				text = "IH0"
			intervals [2860]:
				xmin = 825.3711
				xmax = 825.4011
				text = "D"
			intervals [2861]:
				xmin = 825.4011
				xmax = 825.4311
				text = "sp"
			intervals [2862]:
				xmin = 825.4311
				xmax = 825.5011
				text = "L"
			intervals [2863]:
				xmin = 825.5011
				xmax = 825.5311
				text = "AY1"
			intervals [2864]:
				xmin = 825.5311
				xmax = 825.5611
				text = "K"
			intervals [2865]:
				xmin = 825.5611
				xmax = 825.7411
				text = "sp"
			intervals [2866]:
				xmin = 825.7411
				xmax = 825.7711
				text = "T"
			intervals [2867]:
				xmin = 825.7711
				xmax = 825.8011
				text = "IH0"
			intervals [2868]:
				xmin = 825.8011
				xmax = 825.8411
				text = "CH"
			intervals [2869]:
				xmin = 825.8411
				xmax = 825.8711
				text = "EY1"
			intervals [2870]:
				xmin = 825.8711
				xmax = 825.9011
				text = "N"
			intervals [2871]:
				xmin = 825.9011
				xmax = 825.9411
				text = "JH"
			intervals [2872]:
				xmin = 825.9411
				xmax = 831.4927
				text = "sp"
			intervals [2873]:
				xmin = 831.4927
				xmax = 832.3427
				text = "spn"
			intervals [2874]:
				xmin = 832.3427
				xmax = 832.9635
				text = "sp"
			intervals [2875]:
				xmin = 832.9635
				xmax = 833.2535
				text = "OW2"
			intervals [2876]:
				xmin = 833.2535
				xmax = 833.3035
				text = "K"
			intervals [2877]:
				xmin = 833.3035
				xmax = 833.4535
				text = "EY1"
			intervals [2878]:
				xmin = 833.4535
				xmax = 834.6063
				text = "sp"
			intervals [2879]:
				xmin = 834.6063
				xmax = 834.9263
				text = "AH1"
			intervals [2880]:
				xmin = 834.9263
				xmax = 835.1363
				text = "M"
			intervals [2881]:
				xmin = 835.1363
				xmax = 837.902
				text = "sp"
			intervals [2882]:
				xmin = 837.902
				xmax = 838.022
				text = "W"
			intervals [2883]:
				xmin = 838.022
				xmax = 838.202
				text = "EH1"
			intervals [2884]:
				xmin = 838.202
				xmax = 838.572
				text = "L"
			intervals [2885]:
				xmin = 838.572
				xmax = 839.0165
				text = "sp"
			intervals [2886]:
				xmin = 839.0165
				xmax = 839.0865
				text = "IH1"
			intervals [2887]:
				xmin = 839.0865
				xmax = 839.1265
				text = "Z"
			intervals [2888]:
				xmin = 839.1265
				xmax = 839.1865
				text = "DH"
			intervals [2889]:
				xmin = 839.1865
				xmax = 839.2165
				text = "EH1"
			intervals [2890]:
				xmin = 839.2165
				xmax = 839.3765
				text = "R"
			intervals [2891]:
				xmin = 839.3765
				xmax = 839.4165
				text = "sp"
			intervals [2892]:
				xmin = 839.4165
				xmax = 839.4565
				text = "S"
			intervals [2893]:
				xmin = 839.4565
				xmax = 839.5365
				text = "AH1"
			intervals [2894]:
				xmin = 839.5365
				xmax = 839.6165
				text = "M"
			intervals [2895]:
				xmin = 839.6165
				xmax = 839.6565
				text = "TH"
			intervals [2896]:
				xmin = 839.6565
				xmax = 839.6965
				text = "IH0"
			intervals [2897]:
				xmin = 839.6965
				xmax = 839.8065
				text = "N"
			intervals [2898]:
				xmin = 839.8065
				xmax = 839.8365
				text = "sp"
			intervals [2899]:
				xmin = 839.8365
				xmax = 839.8765
				text = "DH"
			intervals [2900]:
				xmin = 839.8765
				xmax = 839.9065
				text = "AH0"
			intervals [2901]:
				xmin = 839.9065
				xmax = 839.9565
				text = "T"
			intervals [2902]:
				xmin = 839.9565
				xmax = 840.0165
				text = "sp"
			intervals [2903]:
				xmin = 840.0165
				xmax = 840.0865
				text = "Y"
			intervals [2904]:
				xmin = 840.0865
				xmax = 840.1165
				text = "UW1"
			intervals [2905]:
				xmin = 840.1165
				xmax = 840.2665
				text = "IH1"
			intervals [2906]:
				xmin = 840.2665
				xmax = 840.2965
				text = "Z"
			intervals [2907]:
				xmin = 840.2965
				xmax = 840.3365
				text = "DH"
			intervals [2908]:
				xmin = 840.3365
				xmax = 840.3865
				text = "EH1"
			intervals [2909]:
				xmin = 840.3865
				xmax = 840.4365
				text = "R"
			intervals [2910]:
				xmin = 840.4365
				xmax = 840.4965
				text = "EH1"
			intervals [2911]:
				xmin = 840.4965
				xmax = 840.5365
				text = "N"
			intervals [2912]:
				xmin = 840.5365
				xmax = 840.6265
				text = "IY0"
			intervals [2913]:
				xmin = 840.6265
				xmax = 840.6765
				text = "TH"
			intervals [2914]:
				xmin = 840.6765
				xmax = 840.7165
				text = "IH2"
			intervals [2915]:
				xmin = 840.7165
				xmax = 840.8165
				text = "NG"
			intervals [2916]:
				xmin = 840.8165
				xmax = 840.8665
				text = "IH1"
			intervals [2917]:
				xmin = 840.8665
				xmax = 840.9965
				text = "N"
			intervals [2918]:
				xmin = 840.9965
				xmax = 841.0365
				text = "JH"
			intervals [2919]:
				xmin = 841.0365
				xmax = 841.1265
				text = "EH1"
			intervals [2920]:
				xmin = 841.1265
				xmax = 841.1565
				text = "N"
			intervals [2921]:
				xmin = 841.1565
				xmax = 841.1865
				text = "ER0"
			intervals [2922]:
				xmin = 841.1865
				xmax = 841.2265
				text = "AH0"
			intervals [2923]:
				xmin = 841.2265
				xmax = 841.4665
				text = "L"
			intervals [2924]:
				xmin = 841.4665
				xmax = 841.4965
				text = "sp"
			intervals [2925]:
				xmin = 841.4965
				xmax = 841.5965
				text = "AY1"
			intervals [2926]:
				xmin = 841.5965
				xmax = 841.6265
				text = "sp"
			intervals [2927]:
				xmin = 841.6265
				xmax = 841.6765
				text = "M"
			intervals [2928]:
				xmin = 841.6765
				xmax = 841.7265
				text = "IY1"
			intervals [2929]:
				xmin = 841.7265
				xmax = 841.7865
				text = "N"
			intervals [2930]:
				xmin = 841.7865
				xmax = 841.8265
				text = "DH"
			intervals [2931]:
				xmin = 841.8265
				xmax = 841.8865
				text = "AH0"
			intervals [2932]:
				xmin = 841.8865
				xmax = 841.9165
				text = "T"
			intervals [2933]:
				xmin = 841.9165
				xmax = 841.9465
				text = "sp"
			intervals [2934]:
				xmin = 841.9465
				xmax = 841.9865
				text = "Y"
			intervals [2935]:
				xmin = 841.9865
				xmax = 842.0265
				text = "UW1"
			intervals [2936]:
				xmin = 842.0265
				xmax = 842.0865
				text = "sp"
			intervals [2937]:
				xmin = 842.0865
				xmax = 842.1965
				text = "K"
			intervals [2938]:
				xmin = 842.1965
				xmax = 842.3065
				text = "UH1"
			intervals [2939]:
				xmin = 842.3065
				xmax = 842.3965
				text = "D"
			intervals [2940]:
				xmin = 842.3965
				xmax = 842.4565
				text = "sp"
			intervals [2941]:
				xmin = 842.4565
				xmax = 842.4865
				text = "T"
			intervals [2942]:
				xmin = 842.4865
				xmax = 842.5765
				text = "EH1"
			intervals [2943]:
				xmin = 842.5765
				xmax = 842.7265
				text = "L"
			intervals [2944]:
				xmin = 842.7265
				xmax = 842.8165
				text = "sp"
			intervals [2945]:
				xmin = 842.8165
				xmax = 842.8465
				text = "M"
			intervals [2946]:
				xmin = 842.8465
				xmax = 842.8765
				text = "IY1"
			intervals [2947]:
				xmin = 842.8765
				xmax = 842.9965
				text = "sp"
			intervals [2948]:
				xmin = 842.9965
				xmax = 858.5643
				text = ""
			intervals [2949]:
				xmin = 858.5643
				xmax = 858.6343
				text = "D"
			intervals [2950]:
				xmin = 858.6343
				xmax = 858.6843
				text = "UW1"
			intervals [2951]:
				xmin = 858.6843
				xmax = 858.7443
				text = "Y"
			intervals [2952]:
				xmin = 858.7443
				xmax = 858.8243
				text = "UW1"
			intervals [2953]:
				xmin = 858.8243
				xmax = 858.8543
				text = "sp"
			intervals [2954]:
				xmin = 858.8543
				xmax = 858.8943
				text = "TH"
			intervals [2955]:
				xmin = 858.8943
				xmax = 858.9543
				text = "IH1"
			intervals [2956]:
				xmin = 858.9543
				xmax = 858.9943
				text = "NG"
			intervals [2957]:
				xmin = 858.9943
				xmax = 859.0243
				text = "K"
			intervals [2958]:
				xmin = 859.0243
				xmax = 859.0743
				text = "sp"
			intervals [2959]:
				xmin = 859.0743
				xmax = 859.1043
				text = "DH"
			intervals [2960]:
				xmin = 859.1043
				xmax = 859.1343
				text = "AH0"
			intervals [2961]:
				xmin = 859.1343
				xmax = 859.1643
				text = "T"
			intervals [2962]:
				xmin = 859.1643
				xmax = 859.1943
				text = "sp"
			intervals [2963]:
				xmin = 859.1943
				xmax = 859.2443
				text = "DH"
			intervals [2964]:
				xmin = 859.2443
				xmax = 859.3043
				text = "IH0"
			intervals [2965]:
				xmin = 859.3043
				xmax = 859.3343
				text = "S"
			intervals [2966]:
				xmin = 859.3343
				xmax = 859.3943
				text = "sp"
			intervals [2967]:
				xmin = 859.3943
				xmax = 859.4743
				text = "W"
			intervals [2968]:
				xmin = 859.4743
				xmax = 859.5043
				text = "UH1"
			intervals [2969]:
				xmin = 859.5043
				xmax = 859.5343
				text = "D"
			intervals [2970]:
				xmin = 859.5343
				xmax = 859.6243
				text = "AH0"
			intervals [2971]:
				xmin = 859.6243
				xmax = 859.6743
				text = "V"
			intervals [2972]:
				xmin = 859.6743
				xmax = 859.7043
				text = "sp"
			intervals [2973]:
				xmin = 859.7043
				xmax = 859.7743
				text = "AH1"
			intervals [2974]:
				xmin = 859.7743
				xmax = 860.2343
				text = "M"
			intervals [2975]:
				xmin = 860.2343
				xmax = 860.3572
				text = ""
			intervals [2976]:
				xmin = 860.3572
				xmax = 860.4172
				text = "P"
			intervals [2977]:
				xmin = 860.4172
				xmax = 860.4472
				text = "R"
			intervals [2978]:
				xmin = 860.4472
				xmax = 860.4872
				text = "IY0"
			intervals [2979]:
				xmin = 860.4872
				xmax = 860.5872
				text = "Z"
			intervals [2980]:
				xmin = 860.5872
				xmax = 860.6772
				text = "EH1"
			intervals [2981]:
				xmin = 860.6772
				xmax = 860.7272
				text = "N"
			intervals [2982]:
				xmin = 860.7272
				xmax = 860.7872
				text = "AH0"
			intervals [2983]:
				xmin = 860.7872
				xmax = 860.8572
				text = "D"
			intervals [2984]:
				xmin = 860.8572
				xmax = 860.9272
				text = "EH1"
			intervals [2985]:
				xmin = 860.9272
				xmax = 860.9572
				text = "N"
			intervals [2986]:
				xmin = 860.9572
				xmax = 860.9872
				text = "IY0"
			intervals [2987]:
				xmin = 860.9872
				xmax = 861.0872
				text = "sp"
			intervals [2988]:
				xmin = 861.0872
				xmax = 861.1172
				text = "AE0"
			intervals [2989]:
				xmin = 861.1172
				xmax = 861.1472
				text = "D"
			intervals [2990]:
				xmin = 861.1472
				xmax = 861.2372
				text = "V"
			intervals [2991]:
				xmin = 861.2372
				xmax = 861.4272
				text = "AE1"
			intervals [2992]:
				xmin = 861.4272
				xmax = 861.4672
				text = "N"
			intervals [2993]:
				xmin = 861.4672
				xmax = 861.4972
				text = "IH0"
			intervals [2994]:
				xmin = 861.4972
				xmax = 861.5272
				text = "JH"
			intervals [2995]:
				xmin = 861.5272
				xmax = 861.7072
				text = "sp"
			intervals [2996]:
				xmin = 861.7072
				xmax = 861.7572
				text = "F"
			intervals [2997]:
				xmin = 861.7572
				xmax = 861.8272
				text = "ER0"
			intervals [2998]:
				xmin = 861.8272
				xmax = 861.8972
				text = "sp"
			intervals [2999]:
				xmin = 861.8972
				xmax = 861.9372
				text = "Y"
			intervals [3000]:
				xmin = 861.9372
				xmax = 861.9672
				text = "UW1"
			intervals [3001]:
				xmin = 861.9672
				xmax = 863.6268
				text = "sp"
			intervals [3002]:
				xmin = 863.6268
				xmax = 863.7068
				text = "HH"
			intervals [3003]:
				xmin = 863.7068
				xmax = 863.7468
				text = "W"
			intervals [3004]:
				xmin = 863.7468
				xmax = 863.7968
				text = "AY1"
			intervals [3005]:
				xmin = 863.7968
				xmax = 871.5248
				text = "sp"
			intervals [3006]:
				xmin = 871.5248
				xmax = 871.5548
				text = "OW2"
			intervals [3007]:
				xmin = 871.5548
				xmax = 871.5848
				text = "K"
			intervals [3008]:
				xmin = 871.5848
				xmax = 871.6148
				text = "EY1"
			intervals [3009]:
				xmin = 871.6148
				xmax = 873.0495
				text = "sp"
			intervals [3010]:
				xmin = 873.0495
				xmax = 873.1095
				text = "AH1"
			intervals [3011]:
				xmin = 873.1095
				xmax = 873.4995
				text = "M"
			intervals [3012]:
				xmin = 873.4995
				xmax = 874.090
				text = "sp"
			intervals [3013]:
				xmin = 874.090
				xmax = 874.200
				text = "D"
			intervals [3014]:
				xmin = 874.200
				xmax = 874.280
				text = "UW1"
			intervals [3015]:
				xmin = 874.280
				xmax = 874.340
				text = "Y"
			intervals [3016]:
				xmin = 874.340
				xmax = 874.400
				text = "UW1"
			intervals [3017]:
				xmin = 874.400
				xmax = 874.460
				text = "L"
			intervals [3018]:
				xmin = 874.460
				xmax = 874.510
				text = "AY1"
			intervals [3019]:
				xmin = 874.510
				xmax = 874.540
				text = "K"
			intervals [3020]:
				xmin = 874.540
				xmax = 874.590
				text = "sp"
			intervals [3021]:
				xmin = 874.590
				xmax = 874.620
				text = "Y"
			intervals [3022]:
				xmin = 874.620
				xmax = 874.650
				text = "UH0"
			intervals [3023]:
				xmin = 874.650
				xmax = 874.680
				text = "R"
			intervals [3024]:
				xmin = 874.680
				xmax = 874.760
				text = "S"
			intervals [3025]:
				xmin = 874.760
				xmax = 874.800
				text = "EH1"
			intervals [3026]:
				xmin = 874.800
				xmax = 874.880
				text = "L"
			intervals [3027]:
				xmin = 874.880
				xmax = 874.940
				text = "F"
			intervals [3028]:
				xmin = 874.940
				xmax = 874.970
				text = "EH1"
			intervals [3029]:
				xmin = 874.970
				xmax = 875.000
				text = "Z"
			intervals [3030]:
				xmin = 875.000
				xmax = 875.070
				text = "sp"
			intervals [3031]:
				xmin = 875.070
				xmax = 875.120
				text = "Y"
			intervals [3032]:
				xmin = 875.120
				xmax = 875.150
				text = "UW1"
			intervals [3033]:
				xmin = 875.150
				xmax = 875.180
				text = "sp"
			intervals [3034]:
				xmin = 875.180
				xmax = 875.210
				text = "ER0"
			intervals [3035]:
				xmin = 875.210
				xmax = 875.240
				text = "sp"
			intervals [3036]:
				xmin = 875.240
				xmax = 875.270
				text = "N"
			intervals [3037]:
				xmin = 875.270
				xmax = 875.300
				text = "AW1"
			intervals [3038]:
				xmin = 875.300
				xmax = 875.460
				text = "sp"
			intervals [3039]:
				xmin = 875.460
				xmax = 875.490
				text = "EH1"
			intervals [3040]:
				xmin = 875.490
				xmax = 875.520
				text = "Z"
			intervals [3041]:
				xmin = 875.520
				xmax = 875.830
				text = "sp"
			intervals [3042]:
				xmin = 875.830
				xmax = 875.860
				text = "AH0"
			intervals [3043]:
				xmin = 875.860
				xmax = 876.060
				text = "sp"
			intervals [3044]:
				xmin = 876.060
				xmax = 876.100
				text = "P"
			intervals [3045]:
				xmin = 876.100
				xmax = 876.130
				text = "ER1"
			intervals [3046]:
				xmin = 876.130
				xmax = 876.160
				text = "S"
			intervals [3047]:
				xmin = 876.160
				xmax = 876.190
				text = "AH0"
			intervals [3048]:
				xmin = 876.190
				xmax = 876.220
				text = "N"
			intervals [3049]:
				xmin = 876.220
				xmax = 876.890
				text = "sp"
			intervals [3050]:
				xmin = 876.890
				xmax = 881.0555
				text = ""
			intervals [3051]:
				xmin = 881.0555
				xmax = 881.8555
				text = "spn"
			intervals [3052]:
				xmin = 881.8555
				xmax = 883.3465
				text = "sp"
			intervals [3053]:
				xmin = 883.3465
				xmax = 883.7665
				text = "OW2"
			intervals [3054]:
				xmin = 883.7665
				xmax = 883.8265
				text = "K"
			intervals [3055]:
				xmin = 883.8265
				xmax = 883.9165
				text = "EY1"
			intervals [3056]:
				xmin = 883.9165
				xmax = 884.1065
				text = "sp"
			intervals [3057]:
				xmin = 884.1065
				xmax = 884.2891
				text = ""
			intervals [3058]:
				xmin = 884.2891
				xmax = 884.3691
				text = "HH"
			intervals [3059]:
				xmin = 884.3691
				xmax = 884.4091
				text = "W"
			intervals [3060]:
				xmin = 884.4091
				xmax = 884.4391
				text = "IH1"
			intervals [3061]:
				xmin = 884.4391
				xmax = 884.5091
				text = "N"
			intervals [3062]:
				xmin = 884.5091
				xmax = 884.5791
				text = "Y"
			intervals [3063]:
				xmin = 884.5791
				xmax = 884.6691
				text = "UW1"
			intervals [3064]:
				xmin = 884.6691
				xmax = 884.7091
				text = "W"
			intervals [3065]:
				xmin = 884.7091
				xmax = 884.7691
				text = "ER0"
			intervals [3066]:
				xmin = 884.7691
				xmax = 884.8591
				text = "Y"
			intervals [3067]:
				xmin = 884.8591
				xmax = 884.9291
				text = "AH1"
			intervals [3068]:
				xmin = 884.9291
				xmax = 885.0491
				text = "NG"
			intervals [3069]:
				xmin = 885.0491
				xmax = 885.0891
				text = "G"
			intervals [3070]:
				xmin = 885.0891
				xmax = 885.1691
				text = "ER0"
			intervals [3071]:
				xmin = 885.1691
				xmax = 885.2391
				text = "W"
			intervals [3072]:
				xmin = 885.2391
				xmax = 885.2691
				text = "AH1"
			intervals [3073]:
				xmin = 885.2691
				xmax = 885.3091
				text = "T"
			intervals [3074]:
				xmin = 885.3091
				xmax = 885.3391
				text = "sp"
			intervals [3075]:
				xmin = 885.3391
				xmax = 885.3691
				text = "D"
			intervals [3076]:
				xmin = 885.3691
				xmax = 885.3991
				text = "IH0"
			intervals [3077]:
				xmin = 885.3991
				xmax = 885.4291
				text = "D"
			intervals [3078]:
				xmin = 885.4291
				xmax = 885.5091
				text = "sp"
			intervals [3079]:
				xmin = 885.5091
				xmax = 885.5391
				text = "Y"
			intervals [3080]:
				xmin = 885.5391
				xmax = 885.5691
				text = "UW1"
			intervals [3081]:
				xmin = 885.5691
				xmax = 885.5991
				text = "sp"
			intervals [3082]:
				xmin = 885.5991
				xmax = 885.6691
				text = "W"
			intervals [3083]:
				xmin = 885.6691
				xmax = 885.6991
				text = "AA1"
			intervals [3084]:
				xmin = 885.6991
				xmax = 885.7291
				text = "N"
			intervals [3085]:
				xmin = 885.7291
				xmax = 885.7791
				text = "T"
			intervals [3086]:
				xmin = 885.7791
				xmax = 885.8591
				text = "sp"
			intervals [3087]:
				xmin = 885.8591
				xmax = 885.8891
				text = "T"
			intervals [3088]:
				xmin = 885.8891
				xmax = 885.9291
				text = "IH0"
			intervals [3089]:
				xmin = 885.9291
				xmax = 885.9591
				text = "sp"
			intervals [3090]:
				xmin = 885.9591
				xmax = 885.9891
				text = "B"
			intervals [3091]:
				xmin = 885.9891
				xmax = 886.0391
				text = "IY0"
			intervals [3092]:
				xmin = 886.0391
				xmax = 886.0691
				text = "sp"
			intervals [3093]:
				xmin = 886.0691
				xmax = 886.0991
				text = "W"
			intervals [3094]:
				xmin = 886.0991
				xmax = 886.1291
				text = "EH1"
			intervals [3095]:
				xmin = 886.1291
				xmax = 886.1591
				text = "N"
			intervals [3096]:
				xmin = 886.1591
				xmax = 886.2291
				text = "sp"
			intervals [3097]:
				xmin = 886.2291
				xmax = 886.2591
				text = "Y"
			intervals [3098]:
				xmin = 886.2591
				xmax = 886.2891
				text = "UW1"
			intervals [3099]:
				xmin = 886.2891
				xmax = 886.4891
				text = "sp"
			intervals [3100]:
				xmin = 886.4891
				xmax = 886.5191
				text = "G"
			intervals [3101]:
				xmin = 886.5191
				xmax = 886.5491
				text = "R"
			intervals [3102]:
				xmin = 886.5491
				xmax = 886.6591
				text = "UW1"
			intervals [3103]:
				xmin = 886.6591
				xmax = 886.7191
				text = "sp"
			intervals [3104]:
				xmin = 886.7191
				xmax = 886.7491
				text = "AH1"
			intervals [3105]:
				xmin = 886.7491
				xmax = 886.8291
				text = "P"
			intervals [3106]:
				xmin = 886.8291
				xmax = 889.2836
				text = "sp"
			intervals [3107]:
				xmin = 889.2836
				xmax = 889.6236
				text = "OW1"
			intervals [3108]:
				xmin = 889.6236
				xmax = 890.2921
				text = "sp"
			intervals [3109]:
				xmin = 890.2921
				xmax = 890.3221
				text = "OW2"
			intervals [3110]:
				xmin = 890.3221
				xmax = 890.3521
				text = "K"
			intervals [3111]:
				xmin = 890.3521
				xmax = 890.3821
				text = "EY1"
			intervals [3112]:
				xmin = 890.3821
				xmax = 891.6547
				text = "sp"
			intervals [3113]:
				xmin = 891.6547
				xmax = 891.8447
				text = "AH1"
			intervals [3114]:
				xmin = 891.8447
				xmax = 892.1347
				text = "M"
			intervals [3115]:
				xmin = 892.1347
				xmax = 892.1647
				text = "sp"
			intervals [3116]:
				xmin = 892.1647
				xmax = 892.2647
				text = "HH"
			intervals [3117]:
				xmin = 892.2647
				xmax = 892.4047
				text = "AW1"
			intervals [3118]:
				xmin = 892.4047
				xmax = 892.4747
				text = "L"
			intervals [3119]:
				xmin = 892.4747
				xmax = 892.5947
				text = "AO1"
			intervals [3120]:
				xmin = 892.5947
				xmax = 892.6447
				text = "NG"
			intervals [3121]:
				xmin = 892.6447
				xmax = 892.6747
				text = "W"
			intervals [3122]:
				xmin = 892.6747
				xmax = 892.7047
				text = "UH1"
			intervals [3123]:
				xmin = 892.7047
				xmax = 892.7347
				text = "D"
			intervals [3124]:
				xmin = 892.7347
				xmax = 892.7647
				text = "IH0"
			intervals [3125]:
				xmin = 892.7647
				xmax = 892.8447
				text = "T"
			intervals [3126]:
				xmin = 892.8447
				xmax = 892.8947
				text = "sp"
			intervals [3127]:
				xmin = 892.8947
				xmax = 892.9247
				text = "D"
			intervals [3128]:
				xmin = 892.9247
				xmax = 893.0147
				text = "UW1"
			intervals [3129]:
				xmin = 893.0147
				xmax = 893.1247
				text = "sp"
			intervals [3130]:
				xmin = 893.1247
				xmax = 893.1947
				text = "AH1"
			intervals [3131]:
				xmin = 893.1947
				xmax = 893.2347
				text = "M"
			intervals [3132]:
				xmin = 893.2347
				xmax = 893.2947
				text = "HH"
			intervals [3133]:
				xmin = 893.2947
				xmax = 893.3247
				text = "W"
			intervals [3134]:
				xmin = 893.3247
				xmax = 893.3647
				text = "IH1"
			intervals [3135]:
				xmin = 893.3647
				xmax = 893.4647
				text = "N"
			intervals [3136]:
				xmin = 893.4647
				xmax = 893.4947
				text = "Y"
			intervals [3137]:
				xmin = 893.4947
				xmax = 893.5247
				text = "UW1"
			intervals [3138]:
				xmin = 893.5247
				xmax = 893.5647
				text = "sp"
			intervals [3139]:
				xmin = 893.5647
				xmax = 893.8447
				text = "AH1"
			intervals [3140]:
				xmin = 893.8447
				xmax = 893.8747
				text = "AE1"
			intervals [3141]:
				xmin = 893.8747
				xmax = 893.9547
				text = "T"
			intervals [3142]:
				xmin = 893.9547
				xmax = 894.0047
				text = "DH"
			intervals [3143]:
				xmin = 894.0047
				xmax = 894.0747
				text = "AE1"
			intervals [3144]:
				xmin = 894.0747
				xmax = 894.1447
				text = "T"
			intervals [3145]:
				xmin = 894.1447
				xmax = 894.1747
				text = "sp"
			intervals [3146]:
				xmin = 894.1747
				xmax = 894.2347
				text = "T"
			intervals [3147]:
				xmin = 894.2347
				xmax = 894.3247
				text = "AY1"
			intervals [3148]:
				xmin = 894.3247
				xmax = 894.3947
				text = "M"
			intervals [3149]:
				xmin = 894.3947
				xmax = 894.4347
				text = "HH"
			intervals [3150]:
				xmin = 894.4347
				xmax = 894.5547
				text = "AW1"
			intervals [3151]:
				xmin = 894.5547
				xmax = 894.6147
				text = "L"
			intervals [3152]:
				xmin = 894.6147
				xmax = 894.7247
				text = "AO1"
			intervals [3153]:
				xmin = 894.7247
				xmax = 894.7547
				text = "NG"
			intervals [3154]:
				xmin = 894.7547
				xmax = 894.8147
				text = "sp"
			intervals [3155]:
				xmin = 894.8147
				xmax = 894.8447
				text = "D"
			intervals [3156]:
				xmin = 894.8447
				xmax = 894.8747
				text = "IH0"
			intervals [3157]:
				xmin = 894.8747
				xmax = 894.9047
				text = "D"
			intervals [3158]:
				xmin = 894.9047
				xmax = 894.9947
				text = "sp"
			intervals [3159]:
				xmin = 894.9947
				xmax = 895.0347
				text = "Y"
			intervals [3160]:
				xmin = 895.0347
				xmax = 895.0947
				text = "UW1"
			intervals [3161]:
				xmin = 895.0947
				xmax = 895.1647
				text = "sp"
			intervals [3162]:
				xmin = 895.1647
				xmax = 895.1947
				text = "TH"
			intervals [3163]:
				xmin = 895.1947
				xmax = 895.2447
				text = "IH1"
			intervals [3164]:
				xmin = 895.2447
				xmax = 895.2847
				text = "NG"
			intervals [3165]:
				xmin = 895.2847
				xmax = 895.3147
				text = "K"
			intervals [3166]:
				xmin = 895.3147
				xmax = 895.3447
				text = "sp"
			intervals [3167]:
				xmin = 895.3447
				xmax = 895.3847
				text = "IH0"
			intervals [3168]:
				xmin = 895.3847
				xmax = 895.4147
				text = "T"
			intervals [3169]:
				xmin = 895.4147
				xmax = 895.4447
				text = "sp"
			intervals [3170]:
				xmin = 895.4447
				xmax = 895.4747
				text = "W"
			intervals [3171]:
				xmin = 895.4747
				xmax = 895.5047
				text = "UH1"
			intervals [3172]:
				xmin = 895.5047
				xmax = 895.5347
				text = "D"
			intervals [3173]:
				xmin = 895.5347
				xmax = 895.6147
				text = "sp"
			intervals [3174]:
				xmin = 895.6147
				xmax = 895.6447
				text = "T"
			intervals [3175]:
				xmin = 895.6447
				xmax = 895.6747
				text = "EY1"
			intervals [3176]:
				xmin = 895.6747
				xmax = 895.7647
				text = "K"
			intervals [3177]:
				xmin = 895.7647
				xmax = 895.8647
				text = "sp"
			intervals [3178]:
				xmin = 895.8647
				xmax = 895.9047
				text = "Y"
			intervals [3179]:
				xmin = 895.9047
				xmax = 895.9347
				text = "UW1"
			intervals [3180]:
				xmin = 895.9347
				xmax = 896.0047
				text = "sp"
			intervals [3181]:
				xmin = 896.0047
				xmax = 896.0347
				text = "T"
			intervals [3182]:
				xmin = 896.0347
				xmax = 896.0647
				text = "IH0"
			intervals [3183]:
				xmin = 896.0647
				xmax = 896.1347
				text = "sp"
			intervals [3184]:
				xmin = 896.1347
				xmax = 896.1747
				text = "D"
			intervals [3185]:
				xmin = 896.1747
				xmax = 896.2747
				text = "UW1"
			intervals [3186]:
				xmin = 896.2747
				xmax = 896.3347
				text = "sp"
			intervals [3187]:
				xmin = 896.3347
				xmax = 896.3647
				text = "DH"
			intervals [3188]:
				xmin = 896.3647
				xmax = 896.3947
				text = "AH0"
			intervals [3189]:
				xmin = 896.3947
				xmax = 896.4247
				text = "T"
			intervals [3190]:
				xmin = 896.4247
				xmax = 909.2996
				text = "sp"
			intervals [3191]:
				xmin = 909.2996
				xmax = 910.2096
				text = "spn"
			intervals [3192]:
				xmin = 910.2096
				xmax = 913.4676
				text = "sp"
			intervals [3193]:
				xmin = 913.4676
				xmax = 913.5576
				text = "AH1"
			intervals [3194]:
				xmin = 913.5576
				xmax = 913.7376
				text = "M"
			intervals [3195]:
				xmin = 913.7376
				xmax = 914.1676
				text = "sp"
			intervals [3196]:
				xmin = 914.1676
				xmax = 915.8748
				text = ""
			intervals [3197]:
				xmin = 915.8748
				xmax = 915.9948
				text = "IH1"
			intervals [3198]:
				xmin = 915.9948
				xmax = 916.0748
				text = "F"
			intervals [3199]:
				xmin = 916.0748
				xmax = 916.1348
				text = "Y"
			intervals [3200]:
				xmin = 916.1348
				xmax = 916.1848
				text = "UW1"
			intervals [3201]:
				xmin = 916.1848
				xmax = 916.2848
				text = "HH"
			intervals [3202]:
				xmin = 916.2848
				xmax = 916.3248
				text = "AE1"
			intervals [3203]:
				xmin = 916.3248
				xmax = 916.3648
				text = "D"
			intervals [3204]:
				xmin = 916.3648
				xmax = 916.5548
				text = "AO1"
			intervals [3205]:
				xmin = 916.5548
				xmax = 916.5848
				text = "L"
			intervals [3206]:
				xmin = 916.5848
				xmax = 916.6148
				text = "DH"
			intervals [3207]:
				xmin = 916.6148
				xmax = 916.6448
				text = "AH0"
			intervals [3208]:
				xmin = 916.6448
				xmax = 916.7048
				text = "M"
			intervals [3209]:
				xmin = 916.7048
				xmax = 916.7848
				text = "AH1"
			intervals [3210]:
				xmin = 916.7848
				xmax = 916.8748
				text = "N"
			intervals [3211]:
				xmin = 916.8748
				xmax = 916.9048
				text = "IY0"
			intervals [3212]:
				xmin = 916.9048
				xmax = 916.9448
				text = "IH0"
			intervals [3213]:
				xmin = 916.9448
				xmax = 917.0048
				text = "N"
			intervals [3214]:
				xmin = 917.0048
				xmax = 917.0348
				text = "DH"
			intervals [3215]:
				xmin = 917.0348
				xmax = 917.0948
				text = "AH0"
			intervals [3216]:
				xmin = 917.0948
				xmax = 917.1248
				text = "sp"
			intervals [3217]:
				xmin = 917.1248
				xmax = 917.2148
				text = "W"
			intervals [3218]:
				xmin = 917.2148
				xmax = 917.3148
				text = "ER1"
			intervals [3219]:
				xmin = 917.3148
				xmax = 917.4748
				text = "L"
			intervals [3220]:
				xmin = 917.4748
				xmax = 917.5748
				text = "D"
			intervals [3221]:
				xmin = 917.5748
				xmax = 917.6248
				text = "sp"
			intervals [3222]:
				xmin = 917.6248
				xmax = 917.9459
				text = ""
			intervals [3223]:
				xmin = 917.9459
				xmax = 918.1759
				text = "AH1"
			intervals [3224]:
				xmin = 918.1759
				xmax = 918.2059
				text = "sp"
			intervals [3225]:
				xmin = 918.2059
				xmax = 918.2559
				text = "W"
			intervals [3226]:
				xmin = 918.2559
				xmax = 918.2859
				text = "AH1"
			intervals [3227]:
				xmin = 918.2859
				xmax = 918.3459
				text = "T"
			intervals [3228]:
				xmin = 918.3459
				xmax = 918.3759
				text = "W"
			intervals [3229]:
				xmin = 918.3759
				xmax = 918.4059
				text = "UH1"
			intervals [3230]:
				xmin = 918.4059
				xmax = 918.4359
				text = "D"
			intervals [3231]:
				xmin = 918.4359
				xmax = 918.4859
				text = "sp"
			intervals [3232]:
				xmin = 918.4859
				xmax = 918.5359
				text = "Y"
			intervals [3233]:
				xmin = 918.5359
				xmax = 918.5859
				text = "UW1"
			intervals [3234]:
				xmin = 918.5859
				xmax = 918.6159
				text = "sp"
			intervals [3235]:
				xmin = 918.6159
				xmax = 918.6459
				text = "D"
			intervals [3236]:
				xmin = 918.6459
				xmax = 918.7659
				text = "UW1"
			intervals [3237]:
				xmin = 918.7659
				xmax = 918.7959
				text = "sp"
			intervals [3238]:
				xmin = 918.7959
				xmax = 918.8259
				text = "W"
			intervals [3239]:
				xmin = 918.8259
				xmax = 918.8659
				text = "IH0"
			intervals [3240]:
				xmin = 918.8659
				xmax = 918.9159
				text = "DH"
			intervals [3241]:
				xmin = 918.9159
				xmax = 918.9459
				text = "sp"
			intervals [3242]:
				xmin = 918.9459
				xmax = 919.0059
				text = "IH0"
			intervals [3243]:
				xmin = 919.0059
				xmax = 919.0559
				text = "T"
			intervals [3244]:
				xmin = 919.0559
				xmax = 919.2459
				text = "sp"
			intervals [3245]:
				xmin = 919.2459
				xmax = 920.407
				text = ""
			intervals [3246]:
				xmin = 920.407
				xmax = 920.487
				text = "W"
			intervals [3247]:
				xmin = 920.487
				xmax = 920.517
				text = "EH1"
			intervals [3248]:
				xmin = 920.517
				xmax = 920.547
				text = "L"
			intervals [3249]:
				xmin = 920.547
				xmax = 920.597
				text = "N"
			intervals [3250]:
				xmin = 920.597
				xmax = 920.637
				text = "AA1"
			intervals [3251]:
				xmin = 920.637
				xmax = 920.837
				text = "T"
			intervals [3252]:
				xmin = 920.837
				xmax = 921.047
				text = "AO1"
			intervals [3253]:
				xmin = 921.047
				xmax = 921.077
				text = "L"
			intervals [3254]:
				xmin = 921.077
				xmax = 921.107
				text = "DH"
			intervals [3255]:
				xmin = 921.107
				xmax = 921.157
				text = "AH0"
			intervals [3256]:
				xmin = 921.157
				xmax = 921.207
				text = "sp"
			intervals [3257]:
				xmin = 921.207
				xmax = 921.247
				text = "M"
			intervals [3258]:
				xmin = 921.247
				xmax = 921.317
				text = "AH1"
			intervals [3259]:
				xmin = 921.317
				xmax = 921.417
				text = "N"
			intervals [3260]:
				xmin = 921.417
				xmax = 921.447
				text = "IY0"
			intervals [3261]:
				xmin = 921.447
				xmax = 921.477
				text = "IH0"
			intervals [3262]:
				xmin = 921.477
				xmax = 921.507
				text = "N"
			intervals [3263]:
				xmin = 921.507
				xmax = 921.537
				text = "DH"
			intervals [3264]:
				xmin = 921.537
				xmax = 921.567
				text = "AH0"
			intervals [3265]:
				xmin = 921.567
				xmax = 921.617
				text = "sp"
			intervals [3266]:
				xmin = 921.617
				xmax = 921.737
				text = "W"
			intervals [3267]:
				xmin = 921.737
				xmax = 921.807
				text = "ER1"
			intervals [3268]:
				xmin = 921.807
				xmax = 921.867
				text = "L"
			intervals [3269]:
				xmin = 921.867
				xmax = 921.957
				text = "D"
			intervals [3270]:
				xmin = 921.957
				xmax = 922.067
				text = "sp"
			intervals [3271]:
				xmin = 922.067
				xmax = 922.117
				text = "DH"
			intervals [3272]:
				xmin = 922.117
				xmax = 922.147
				text = "EH1"
			intervals [3273]:
				xmin = 922.147
				xmax = 922.177
				text = "N"
			intervals [3274]:
				xmin = 922.177
				xmax = 922.207
				text = "Y"
			intervals [3275]:
				xmin = 922.207
				xmax = 922.277
				text = "UW1"
			intervals [3276]:
				xmin = 922.277
				xmax = 922.307
				text = "sp"
			intervals [3277]:
				xmin = 922.307
				xmax = 922.337
				text = "W"
			intervals [3278]:
				xmin = 922.337
				xmax = 922.367
				text = "UH1"
			intervals [3279]:
				xmin = 922.367
				xmax = 922.397
				text = "D"
			intervals [3280]:
				xmin = 922.397
				xmax = 922.437
				text = "N"
			intervals [3281]:
				xmin = 922.437
				xmax = 922.507
				text = "EH1"
			intervals [3282]:
				xmin = 922.507
				xmax = 922.597
				text = "V"
			intervals [3283]:
				xmin = 922.597
				xmax = 922.637
				text = "ER0"
			intervals [3284]:
				xmin = 922.637
				xmax = 922.667
				text = "sp"
			intervals [3285]:
				xmin = 922.667
				xmax = 922.747
				text = "W"
			intervals [3286]:
				xmin = 922.747
				xmax = 922.817
				text = "ER1"
			intervals [3287]:
				xmin = 922.817
				xmax = 922.847
				text = "IY0"
			intervals [3288]:
				xmin = 922.847
				xmax = 922.917
				text = "AH0"
			intervals [3289]:
				xmin = 922.917
				xmax = 922.947
				text = "B"
			intervals [3290]:
				xmin = 922.947
				xmax = 922.977
				text = "AW1"
			intervals [3291]:
				xmin = 922.977
				xmax = 923.007
				text = "T"
			intervals [3292]:
				xmin = 923.007
				xmax = 923.037
				text = "EH1"
			intervals [3293]:
				xmin = 923.037
				xmax = 923.077
				text = "N"
			intervals [3294]:
				xmin = 923.077
				xmax = 923.137
				text = "IY0"
			intervals [3295]:
				xmin = 923.137
				xmax = 923.197
				text = "sp"
			intervals [3296]:
				xmin = 923.197
				xmax = 923.267
				text = "AH0"
			intervals [3297]:
				xmin = 923.267
				xmax = 923.317
				text = "V"
			intervals [3298]:
				xmin = 923.317
				xmax = 923.347
				text = "DH"
			intervals [3299]:
				xmin = 923.347
				xmax = 923.387
				text = "IH0"
			intervals [3300]:
				xmin = 923.387
				xmax = 923.417
				text = "S"
			intervals [3301]:
				xmin = 923.417
				xmax = 923.447
				text = "B"
			intervals [3302]:
				xmin = 923.447
				xmax = 923.507
				text = "AH1"
			intervals [3303]:
				xmin = 923.507
				xmax = 923.687
				text = "T"
			intervals [3304]:
				xmin = 923.687
				xmax = 924.2789
				text = "sp"
			intervals [3305]:
				xmin = 924.2789
				xmax = 924.4889
				text = "AH1"
			intervals [3306]:
				xmin = 924.4889
				xmax = 924.6789
				text = "M"
			intervals [3307]:
				xmin = 924.6789
				xmax = 924.7689
				text = "sp"
			intervals [3308]:
				xmin = 924.7689
				xmax = 924.8389
				text = "IH0"
			intervals [3309]:
				xmin = 924.8389
				xmax = 924.8689
				text = "F"
			intervals [3310]:
				xmin = 924.8689
				xmax = 924.8989
				text = "sp"
			intervals [3311]:
				xmin = 924.8989
				xmax = 924.9789
				text = "Y"
			intervals [3312]:
				xmin = 924.9789
				xmax = 925.0389
				text = "UW1"
			intervals [3313]:
				xmin = 925.0389
				xmax = 925.1289
				text = "HH"
			intervals [3314]:
				xmin = 925.1289
				xmax = 925.2689
				text = "AE1"
			intervals [3315]:
				xmin = 925.2689
				xmax = 925.3989
				text = "D"
			intervals [3316]:
				xmin = 925.3989
				xmax = 925.4389
				text = "M"
			intervals [3317]:
				xmin = 925.4389
				xmax = 925.5989
				text = "OW1"
			intervals [3318]:
				xmin = 925.5989
				xmax = 925.7089
				text = "S"
			intervals [3319]:
				xmin = 925.7089
				xmax = 925.7489
				text = "T"
			intervals [3320]:
				xmin = 925.7489
				xmax = 925.7789
				text = "AH0"
			intervals [3321]:
				xmin = 925.7789
				xmax = 925.8089
				text = "V"
			intervals [3322]:
				xmin = 925.8089
				xmax = 925.8389
				text = "sp"
			intervals [3323]:
				xmin = 925.8389
				xmax = 925.8689
				text = "DH"
			intervals [3324]:
				xmin = 925.8689
				xmax = 925.8989
				text = "AH0"
			intervals [3325]:
				xmin = 925.8989
				xmax = 925.9389
				text = "sp"
			intervals [3326]:
				xmin = 925.9389
				xmax = 925.9889
				text = "M"
			intervals [3327]:
				xmin = 925.9889
				xmax = 926.0289
				text = "AH1"
			intervals [3328]:
				xmin = 926.0289
				xmax = 926.0589
				text = "N"
			intervals [3329]:
				xmin = 926.0589
				xmax = 926.0889
				text = "IY0"
			intervals [3330]:
				xmin = 926.0889
				xmax = 926.1489
				text = "sp"
			intervals [3331]:
				xmin = 926.1489
				xmax = 926.1889
				text = "IH0"
			intervals [3332]:
				xmin = 926.1889
				xmax = 926.2289
				text = "N"
			intervals [3333]:
				xmin = 926.2289
				xmax = 926.3289
				text = "sp"
			intervals [3334]:
				xmin = 926.3289
				xmax = 926.3589
				text = "DH"
			intervals [3335]:
				xmin = 926.3589
				xmax = 926.3889
				text = "AH0"
			intervals [3336]:
				xmin = 926.3889
				xmax = 926.4389
				text = "sp"
			intervals [3337]:
				xmin = 926.4389
				xmax = 926.4689
				text = "W"
			intervals [3338]:
				xmin = 926.4689
				xmax = 926.4989
				text = "ER1"
			intervals [3339]:
				xmin = 926.4989
				xmax = 926.5289
				text = "L"
			intervals [3340]:
				xmin = 926.5289
				xmax = 926.5589
				text = "D"
			intervals [3341]:
				xmin = 926.5589
				xmax = 956.8491
				text = "sp"
			intervals [3342]:
				xmin = 956.8491
				xmax = 956.8991
				text = "AY1"
			intervals [3343]:
				xmin = 956.8991
				xmax = 957.1691
				text = "sp"
			intervals [3344]:
				xmin = 957.1691
				xmax = 957.1991
				text = "S"
			intervals [3345]:
				xmin = 957.1991
				xmax = 957.3191
				text = "IY1"
			intervals [3346]:
				xmin = 957.3191
				xmax = 958.504
				text = "sp"
			intervals [3347]:
				xmin = 958.504
				xmax = 958.744
				text = "AH1"
			intervals [3348]:
				xmin = 958.744
				xmax = 958.864
				text = "M"
			intervals [3349]:
				xmin = 958.864
				xmax = 958.944
				text = "W"
			intervals [3350]:
				xmin = 958.944
				xmax = 958.984
				text = "UH1"
			intervals [3351]:
				xmin = 958.984
				xmax = 959.044
				text = "D"
			intervals [3352]:
				xmin = 959.044
				xmax = 959.104
				text = "Y"
			intervals [3353]:
				xmin = 959.104
				xmax = 959.164
				text = "UW1"
			intervals [3354]:
				xmin = 959.164
				xmax = 959.194
				text = "D"
			intervals [3355]:
				xmin = 959.194
				xmax = 959.244
				text = "IH0"
			intervals [3356]:
				xmin = 959.244
				xmax = 959.324
				text = "S"
			intervals [3357]:
				xmin = 959.324
				xmax = 959.354
				text = "K"
			intervals [3358]:
				xmin = 959.354
				xmax = 959.414
				text = "R"
			intervals [3359]:
				xmin = 959.414
				xmax = 959.564
				text = "AY1"
			intervals [3360]:
				xmin = 959.564
				xmax = 959.594
				text = "B"
			intervals [3361]:
				xmin = 959.594
				xmax = 959.644
				text = "sp"
			intervals [3362]:
				xmin = 959.644
				xmax = 959.674
				text = "W"
			intervals [3363]:
				xmin = 959.674
				xmax = 959.704
				text = "AH1"
			intervals [3364]:
				xmin = 959.704
				xmax = 959.734
				text = "T"
			intervals [3365]:
				xmin = 959.734
				xmax = 959.814
				text = "sp"
			intervals [3366]:
				xmin = 959.814
				xmax = 959.844
				text = "Y"
			intervals [3367]:
				xmin = 959.844
				xmax = 959.884
				text = "UW1"
			intervals [3368]:
				xmin = 959.884
				xmax = 959.924
				text = "sp"
			intervals [3369]:
				xmin = 959.924
				xmax = 959.984
				text = "D"
			intervals [3370]:
				xmin = 959.984
				xmax = 960.234
				text = "UW1"
			intervals [3371]:
				xmin = 960.234
				xmax = 960.264
				text = "sp"
			intervals [3372]:
				xmin = 960.264
				xmax = 960.324
				text = "IH0"
			intervals [3373]:
				xmin = 960.324
				xmax = 960.384
				text = "N"
			intervals [3374]:
				xmin = 960.384
				xmax = 960.444
				text = "AH0"
			intervals [3375]:
				xmin = 960.444
				xmax = 960.664
				text = "sp"
			intervals [3376]:
				xmin = 960.664
				xmax = 960.724
				text = "D"
			intervals [3377]:
				xmin = 960.724
				xmax = 960.894
				text = "EY1"
			intervals [3378]:
				xmin = 960.894
				xmax = 960.934
				text = "Z"
			intervals [3379]:
				xmin = 960.934
				xmax = 961.094
				text = "sp"
			intervals [3380]:
				xmin = 961.094
				xmax = 961.124
				text = "W"
			intervals [3381]:
				xmin = 961.124
				xmax = 961.154
				text = "ER1"
			intervals [3382]:
				xmin = 961.154
				xmax = 961.204
				text = "K"
			intervals [3383]:
				xmin = 961.204
				xmax = 964.8471
				text = "sp"
			intervals [3384]:
				xmin = 964.8471
				xmax = 965.9671
				text = "spn"
[truncated: 631,084 more chars]
