# Supplementary material for: Considering Performance in the Automated and Manual Coding of Sociolinguistic Variables: Lessons From Variable (ING)
Source: Front Artif Intell. 2021 Apr 29;4:648543. doi: 10.3389/frai.2021.648543 (PMC8117961; doi:10.3389/frai.2021.648543)
Supplement: Supplementary file 5 [file Data_Sheet_5.ZIP › CORAAL_VARAligned_as_TextGrids_p1/DCA_se2_ag1_m_02_1.TextGrid]

File type = "ooTextFile"
Object class = "TextGrid"

xmin = 0.0
xmax = 2344.699977324263
tiers? <exists>
size = 4
item []:
	item [1]:
		class = "IntervalTier"
		name = "DCA_int_01 - words"
		xmin = 0.0
		xmax = 2344.699977324263
		intervals: size = 1608
			intervals [1]:
				xmin = 0.0
				xmax = 0.4541
				text = ""
			intervals [2]:
				xmin = 0.4541
				xmax = 1.0841
				text = "okay"
			intervals [3]:
				xmin = 1.0841
				xmax = 1.1241
				text = ""
			intervals [4]:
				xmin = 1.1241
				xmax = 1.4741
				text = "uh"
			intervals [5]:
				xmin = 1.4741
				xmax = 1.5641
				text = "do"
			intervals [6]:
				xmin = 1.5641
				xmax = 1.6341
				text = "you"
			intervals [7]:
				xmin = 1.6341
				xmax = 1.9541
				text = "remember"
			intervals [8]:
				xmin = 1.9541
				xmax = 2.0941
				text = "what"
			intervals [9]:
				xmin = 2.0941
				xmax = 2.1241
				text = ""
			intervals [10]:
				xmin = 2.1241
				xmax = 2.3841
				text = "kind"
			intervals [11]:
				xmin = 2.3841
				xmax = 2.5041
				text = "of"
			intervals [12]:
				xmin = 2.5041
				xmax = 2.8441
				text = "games"
			intervals [13]:
				xmin = 2.8441
				xmax = 2.9641
				text = "you"
			intervals [14]:
				xmin = 2.9641
				xmax = 3.0541
				text = ""
			intervals [15]:
				xmin = 3.0541
				xmax = 3.3241
				text = "played"
			intervals [16]:
				xmin = 3.3241
				xmax = 3.4541
				text = "as"
			intervals [17]:
				xmin = 3.4541
				xmax = 3.5441
				text = "a"
			intervals [18]:
				xmin = 3.5441
				xmax = 4.1341
				text = "child"
			intervals [19]:
				xmin = 4.1341
				xmax = 4.1941
				text = ""
			intervals [20]:
				xmin = 4.1941
				xmax = 4.4541
				text = "of"
			intervals [21]:
				xmin = 4.4541
				xmax = 4.7041
				text = "about"
			intervals [22]:
				xmin = 4.7041
				xmax = 4.8641
				text = ""
			intervals [23]:
				xmin = 4.8641
				xmax = 5.2241
				text = "ten"
			intervals [24]:
				xmin = 5.2241
				xmax = 5.4041
				text = ""
			intervals [25]:
				xmin = 5.4041
				xmax = 5.4841
				text = "or"
			intervals [26]:
				xmin = 5.4841
				xmax = 5.7641
				text = "so"
			intervals [27]:
				xmin = 5.7641
				xmax = 6.0641
				text = ""
			intervals [28]:
				xmin = 6.0641
				xmax = 6.3341
				text = "around"
			intervals [29]:
				xmin = 6.3341
				xmax = 6.5241
				text = "that"
			intervals [30]:
				xmin = 6.5241
				xmax = 6.9941
				text = "age"
			intervals [31]:
				xmin = 6.9941
				xmax = 18.9128
				text = ""
			intervals [32]:
				xmin = 18.9128
				xmax = 18.9828
				text = "how"
			intervals [33]:
				xmin = 18.9828
				xmax = 19.1028
				text = "d"
			intervals [34]:
				xmin = 19.1028
				xmax = 19.1728
				text = "you"
			intervals [35]:
				xmin = 19.1728
				xmax = 19.2128
				text = ""
			intervals [36]:
				xmin = 19.2128
				xmax = 19.4228
				text = "play"
			intervals [37]:
				xmin = 19.4228
				xmax = 19.6928
				text = "blind"
			intervals [38]:
				xmin = 19.6928
				xmax = 19.9228
				text = "man"
			intervals [39]:
				xmin = 19.9228
				xmax = 20.0228
				text = "s"
			intervals [40]:
				xmin = 20.0228
				xmax = 20.1728
				text = "bluff"
			intervals [41]:
				xmin = 20.1728
				xmax = 35.2977
				text = ""
			intervals [42]:
				xmin = 35.2977
				xmax = 35.4577
				text = "what"
			intervals [43]:
				xmin = 35.4577
				xmax = 35.7677
				text = "happened"
			intervals [44]:
				xmin = 35.7677
				xmax = 35.8877
				text = "when"
			intervals [45]:
				xmin = 35.8877
				xmax = 35.9677
				text = "you"
			intervals [46]:
				xmin = 35.9677
				xmax = 35.9977
				text = ""
			intervals [47]:
				xmin = 35.9977
				xmax = 36.1677
				text = "found"
			intervals [48]:
				xmin = 36.1677
				xmax = 36.3077
				text = "them"
			intervals [49]:
				xmin = 36.3077
				xmax = 42.0103
				text = ""
			intervals [50]:
				xmin = 42.0103
				xmax = 42.1703
				text = "how"
			intervals [51]:
				xmin = 42.1703
				xmax = 42.2803
				text = "did"
			intervals [52]:
				xmin = 42.2803
				xmax = 42.3903
				text = "you"
			intervals [53]:
				xmin = 42.3903
				xmax = 42.5903
				text = "pick"
			intervals [54]:
				xmin = 42.5903
				xmax = 42.6203
				text = ""
			intervals [55]:
				xmin = 42.6203
				xmax = 42.6803
				text = "the"
			intervals [56]:
				xmin = 42.6803
				xmax = 42.7703
				text = ""
			intervals [57]:
				xmin = 42.7703
				xmax = 42.9803
				text = "first"
			intervals [58]:
				xmin = 42.9803
				xmax = 43.0103
				text = ""
			intervals [59]:
				xmin = 43.0103
				xmax = 43.3603
				text = "person"
			intervals [60]:
				xmin = 43.3603
				xmax = 43.4503
				text = "to"
			intervals [61]:
				xmin = 43.4503
				xmax = 43.6003
				text = "be"
			intervals [62]:
				xmin = 43.6003
				xmax = 44.2903
				text = "blindfolded"
			intervals [63]:
				xmin = 44.2903
				xmax = 44.3303
				text = ""
			intervals [64]:
				xmin = 44.3303
				xmax = 44.5003
				text = "when"
			intervals [65]:
				xmin = 44.5003
				xmax = 44.5303
				text = ""
			intervals [66]:
				xmin = 44.5303
				xmax = 44.6203
				text = "you"
			intervals [67]:
				xmin = 44.6203
				xmax = 45.0203
				text = "started"
			intervals [68]:
				xmin = 45.0203
				xmax = 45.1303
				text = "out"
			intervals [69]:
				xmin = 45.1303
				xmax = 57.193
				text = ""
			intervals [70]:
				xmin = 57.193
				xmax = 57.543
				text = "mm-hm"
			intervals [71]:
				xmin = 57.543
				xmax = 59.5798
				text = ""
			intervals [72]:
				xmin = 59.5798
				xmax = 59.6998
				text = "hm"
			intervals [73]:
				xmin = 59.6998
				xmax = 59.7698
				text = "do"
			intervals [74]:
				xmin = 59.7698
				xmax = 59.8398
				text = "you"
			intervals [75]:
				xmin = 59.8398
				xmax = 60.1998
				text = "remember"
			intervals [76]:
				xmin = 60.1998
				xmax = 60.4098
				text = "any"
			intervals [77]:
				xmin = 60.4098
				xmax = 60.5198
				text = "of"
			intervals [78]:
				xmin = 60.5198
				xmax = 60.7498
				text = "those"
			intervals [79]:
				xmin = 60.7498
				xmax = 61.0698
				text = "things"
			intervals [80]:
				xmin = 61.0698
				xmax = 61.2298
				text = "that"
			intervals [81]:
				xmin = 61.2298
				xmax = 61.3598
				text = "you"
			intervals [82]:
				xmin = 61.3598
				xmax = 61.4298
				text = "d"
			intervals [83]:
				xmin = 61.4298
				xmax = 61.9298
				text = "say"
			intervals [84]:
				xmin = 61.9298
				xmax = 65.2982
				text = ""
			intervals [85]:
				xmin = 65.2982
				xmax = 65.8882
				text = "<unk>"
			intervals [86]:
				xmin = 65.8882
				xmax = 75.9361
				text = ""
			intervals [87]:
				xmin = 75.9361
				xmax = 76.4561
				text = "mm-hm"
			intervals [88]:
				xmin = 76.4561
				xmax = 77.9853
				text = ""
			intervals [89]:
				xmin = 77.9853
				xmax = 78.4053
				text = "mm-hm"
			intervals [90]:
				xmin = 78.4053
				xmax = 78.9863
				text = ""
			intervals [91]:
				xmin = 78.9863
				xmax = 79.1263
				text = "did"
			intervals [92]:
				xmin = 79.1263
				xmax = 79.2463
				text = "you"
			intervals [93]:
				xmin = 79.2463
				xmax = 79.4063
				text = "ever"
			intervals [94]:
				xmin = 79.4063
				xmax = 79.6263
				text = "use"
			intervals [95]:
				xmin = 79.6263
				xmax = 79.9463
				text = "engine"
			intervals [96]:
				xmin = 79.9463
				xmax = 80.2463
				text = "engine"
			intervals [97]:
				xmin = 80.2463
				xmax = 82.5375
				text = ""
			intervals [98]:
				xmin = 82.5375
				xmax = 82.6175
				text = "how"
			intervals [99]:
				xmin = 82.6175
				xmax = 82.9275
				text = "about"
			intervals [100]:
				xmin = 82.9275
				xmax = 83.0275
				text = ""
			intervals [101]:
				xmin = 83.0275
				xmax = 83.5575
				text = "uh"
			intervals [102]:
				xmin = 83.5575
				xmax = 83.5875
				text = ""
			intervals [103]:
				xmin = 83.5875
				xmax = 83.8575
				text = "one"
			intervals [104]:
				xmin = 83.8575
				xmax = 84.2975
				text = "potato"
			intervals [105]:
				xmin = 84.2975
				xmax = 84.3475
				text = ""
			intervals [106]:
				xmin = 84.3475
				xmax = 84.5175
				text = "two"
			intervals [107]:
				xmin = 84.5175
				xmax = 84.9475
				text = "potato"
			intervals [108]:
				xmin = 84.9475
				xmax = 89.8392
				text = ""
			intervals [109]:
				xmin = 89.8392
				xmax = 89.8992
				text = "do"
			intervals [110]:
				xmin = 89.8992
				xmax = 89.9792
				text = "you"
			intervals [111]:
				xmin = 89.9792
				xmax = 90.2092
				text = ""
			intervals [112]:
				xmin = 90.2092
				xmax = 90.5192
				text = "remember"
			intervals [113]:
				xmin = 90.5192
				xmax = 90.5492
				text = ""
			intervals [114]:
				xmin = 90.5492
				xmax = 90.6592
				text = "it"
			intervals [115]:
				xmin = 90.6592
				xmax = 90.7292
				text = ""
			intervals [116]:
				xmin = 90.7292
				xmax = 90.7892
				text = "by"
			intervals [117]:
				xmin = 90.7892
				xmax = 90.8192
				text = ""
			intervals [118]:
				xmin = 90.8192
				xmax = 90.9392
				text = "any"
			intervals [119]:
				xmin = 90.9392
				xmax = 91.2392
				text = ""
			intervals [120]:
				xmin = 91.2392
				xmax = 91.3592
				text = "chance"
			intervals [121]:
				xmin = 91.3592
				xmax = 92.952
				text = ""
			intervals [122]:
				xmin = 92.952
				xmax = 93.322
				text = "okay"
			intervals [123]:
				xmin = 93.322
				xmax = 93.392
				text = ""
			intervals [124]:
				xmin = 93.392
				xmax = 93.512
				text = "how"
			intervals [125]:
				xmin = 93.512
				xmax = 93.742
				text = "about"
			intervals [126]:
				xmin = 93.742
				xmax = 93.772
				text = ""
			intervals [127]:
				xmin = 93.772
				xmax = 94.162
				text = "tag"
			intervals [128]:
				xmin = 94.162
				xmax = 94.202
				text = ""
			intervals [129]:
				xmin = 94.202
				xmax = 94.302
				text = "how"
			intervals [130]:
				xmin = 94.302
				xmax = 94.392
				text = "do"
			intervals [131]:
				xmin = 94.392
				xmax = 94.482
				text = "you"
			intervals [132]:
				xmin = 94.482
				xmax = 94.722
				text = "play"
			intervals [133]:
				xmin = 94.722
				xmax = 94.752
				text = ""
			intervals [134]:
				xmin = 94.752
				xmax = 95.112
				text = "tag"
			intervals [135]:
				xmin = 95.112
				xmax = 109.1983
				text = ""
			intervals [136]:
				xmin = 109.1983
				xmax = 109.5883
				text = "mm-hm"
			intervals [137]:
				xmin = 109.5883
				xmax = 110.2819
				text = ""
			intervals [138]:
				xmin = 110.2819
				xmax = 110.3919
				text = "and"
			intervals [139]:
				xmin = 110.3919
				xmax = 110.4919
				text = "what"
			intervals [140]:
				xmin = 110.4919
				xmax = 110.8819
				text = "happens"
			intervals [141]:
				xmin = 110.8819
				xmax = 110.9819
				text = "when"
			intervals [142]:
				xmin = 110.9819
				xmax = 111.1319
				text = "they"
			intervals [143]:
				xmin = 111.1319
				xmax = 111.2419
				text = "get"
			intervals [144]:
				xmin = 111.2419
				xmax = 111.2919
				text = ""
			intervals [145]:
				xmin = 111.2919
				xmax = 111.7219
				text = "tagged"
			intervals [146]:
				xmin = 111.7219
				xmax = 115.4256
				text = ""
			intervals [147]:
				xmin = 115.4256
				xmax = 115.4556
				text = "oh"
			intervals [148]:
				xmin = 115.4556
				xmax = 115.9256
				text = ""
			intervals [149]:
				xmin = 115.9256
				xmax = 116.2256
				text = "mm-hm"
			intervals [150]:
				xmin = 116.2256
				xmax = 117.4793
				text = ""
			intervals [151]:
				xmin = 117.4793
				xmax = 117.6693
				text = "how"
			intervals [152]:
				xmin = 117.6693
				xmax = 117.7293
				text = "d"
			intervals [153]:
				xmin = 117.7293
				xmax = 117.8493
				text = "you"
			intervals [154]:
				xmin = 117.8493
				xmax = 118.0593
				text = "pick"
			intervals [155]:
				xmin = 118.0593
				xmax = 118.0993
				text = ""
			intervals [156]:
				xmin = 118.0993
				xmax = 118.1593
				text = "the"
			intervals [157]:
				xmin = 118.1593
				xmax = 118.2093
				text = ""
			intervals [158]:
				xmin = 118.2093
				xmax = 118.6193
				text = "person"
			intervals [159]:
				xmin = 118.6193
				xmax = 118.6993
				text = ""
			intervals [160]:
				xmin = 118.6993
				xmax = 118.8693
				text = "to"
			intervals [161]:
				xmin = 118.8693
				xmax = 119.3609
				text = ""
			intervals [162]:
				xmin = 119.3609
				xmax = 119.5609
				text = "run"
			intervals [163]:
				xmin = 119.5609
				xmax = 119.8309
				text = "around"
			intervals [164]:
				xmin = 119.8309
				xmax = 119.9109
				text = "and"
			intervals [165]:
				xmin = 119.9109
				xmax = 120.2109
				text = "chase"
			intervals [166]:
				xmin = 120.2109
				xmax = 120.5709
				text = "people"
			intervals [167]:
				xmin = 120.5709
				xmax = 120.6309
				text = "in"
			intervals [168]:
				xmin = 120.6309
				xmax = 120.8409
				text = "that"
			intervals [169]:
				xmin = 120.8409
				xmax = 120.8909
				text = ""
			intervals [170]:
				xmin = 120.8909
				xmax = 121.1909
				text = "same"
			intervals [171]:
				xmin = 121.1909
				xmax = 121.2709
				text = ""
			intervals [172]:
				xmin = 121.2709
				xmax = 121.4709
				text = "way"
			intervals [173]:
				xmin = 121.4709
				xmax = 121.5109
				text = ""
			intervals [174]:
				xmin = 121.5109
				xmax = 121.6109
				text = "or"
			intervals [175]:
				xmin = 121.6109
				xmax = 122.8813
				text = ""
			intervals [176]:
				xmin = 122.8813
				xmax = 123.2313
				text = "mm-hm"
			intervals [177]:
				xmin = 123.2313
				xmax = 124.8278
				text = ""
			intervals [178]:
				xmin = 124.8278
				xmax = 124.9478
				text = "did"
			intervals [179]:
				xmin = 124.9478
				xmax = 125.0278
				text = "you"
			intervals [180]:
				xmin = 125.0278
				xmax = 125.2178
				text = "ever"
			intervals [181]:
				xmin = 125.2178
				xmax = 125.2478
				text = ""
			intervals [182]:
				xmin = 125.2478
				xmax = 125.4378
				text = "play"
			intervals [183]:
				xmin = 125.4378
				xmax = 125.6578
				text = "any"
			intervals [184]:
				xmin = 125.6578
				xmax = 126.0078
				text = "game"
			intervals [185]:
				xmin = 126.0078
				xmax = 126.2678
				text = "where"
			intervals [186]:
				xmin = 126.2678
				xmax = 126.5578
				text = ""
			intervals [187]:
				xmin = 126.5578
				xmax = 127.1078
				text = "outside"
			intervals [188]:
				xmin = 127.1078
				xmax = 127.4578
				text = "where"
			intervals [189]:
				xmin = 127.4578
				xmax = 128.252
				text = ""
			intervals [190]:
				xmin = 128.252
				xmax = 128.642
				text = "when"
			intervals [191]:
				xmin = 128.642
				xmax = 128.692
				text = ""
			intervals [192]:
				xmin = 128.692
				xmax = 128.722
				text = "a"
			intervals [193]:
				xmin = 128.722
				xmax = 128.952
				text = "bunch"
			intervals [194]:
				xmin = 128.952
				xmax = 129.012
				text = "of"
			intervals [195]:
				xmin = 129.012
				xmax = 129.082
				text = "the"
			intervals [196]:
				xmin = 129.082
				xmax = 129.352
				text = "kids"
			intervals [197]:
				xmin = 129.352
				xmax = 129.582
				text = "hid"
			intervals [198]:
				xmin = 129.582
				xmax = 129.792
				text = "from"
			intervals [199]:
				xmin = 129.792
				xmax = 129.822
				text = ""
			intervals [200]:
				xmin = 129.822
				xmax = 129.972
				text = "the"
			intervals [201]:
				xmin = 129.972
				xmax = 130.352
				text = "others"
			intervals [202]:
				xmin = 130.352
				xmax = 133.5718
				text = ""
			intervals [203]:
				xmin = 133.5718
				xmax = 133.8518
				text = "yeah"
			intervals [204]:
				xmin = 133.8518
				xmax = 141.2808
				text = ""
			intervals [205]:
				xmin = 141.2808
				xmax = 141.3908
				text = "do"
			intervals [206]:
				xmin = 141.3908
				xmax = 141.4608
				text = "you"
			intervals [207]:
				xmin = 141.4608
				xmax = 141.5708
				text = "know"
			intervals [208]:
				xmin = 141.5708
				xmax = 141.7108
				text = "how"
			intervals [209]:
				xmin = 141.7108
				xmax = 142.0108
				text = "kids"
			intervals [210]:
				xmin = 142.0108
				xmax = 142.0508
				text = ""
			intervals [211]:
				xmin = 142.0508
				xmax = 142.2808
				text = "play"
			intervals [212]:
				xmin = 142.2808
				xmax = 142.4008
				text = "hide"
			intervals [213]:
				xmin = 142.4008
				xmax = 142.6608
				text = "and"
			intervals [214]:
				xmin = 142.6608
				xmax = 142.9108
				text = "seek"
			intervals [215]:
				xmin = 142.9108
				xmax = 151.7032
				text = ""
			intervals [216]:
				xmin = 151.7032
				xmax = 152.1032
				text = "mm-hm"
			intervals [217]:
				xmin = 152.1032
				xmax = 152.328
				text = ""
			intervals [218]:
				xmin = 152.328
				xmax = 152.448
				text = "then"
			intervals [219]:
				xmin = 152.448
				xmax = 152.588
				text = "what"
			intervals [220]:
				xmin = 152.588
				xmax = 152.618
				text = ""
			intervals [221]:
				xmin = 152.618
				xmax = 152.958
				text = "happens"
			intervals [222]:
				xmin = 152.958
				xmax = 153.078
				text = "when"
			intervals [223]:
				xmin = 153.078
				xmax = 153.178
				text = "he"
			intervals [224]:
				xmin = 153.178
				xmax = 153.218
				text = ""
			intervals [225]:
				xmin = 153.218
				xmax = 153.548
				text = "finds"
			intervals [226]:
				xmin = 153.548
				xmax = 153.588
				text = ""
			intervals [227]:
				xmin = 153.588
				xmax = 153.758
				text = "them"
			intervals [228]:
				xmin = 153.758
				xmax = 164.0947
				text = ""
			intervals [229]:
				xmin = 164.0947
				xmax = 164.3247
				text = "when"
			intervals [230]:
				xmin = 164.3247
				xmax = 164.4447
				text = "he"
			intervals [231]:
				xmin = 164.4447
				xmax = 164.8047
				text = "finds"
			intervals [232]:
				xmin = 164.8047
				xmax = 164.9047
				text = "them"
			intervals [233]:
				xmin = 164.9047
				xmax = 165.0847
				text = "they"
			intervals [234]:
				xmin = 165.0847
				xmax = 165.3547
				text = "can't"
			intervals [235]:
				xmin = 165.3547
				xmax = 165.6447
				text = "stay"
			intervals [236]:
				xmin = 165.6447
				xmax = 166.1147
				text = "hidden"
			intervals [237]:
				xmin = 166.1147
				xmax = 166.1647
				text = ""
			intervals [238]:
				xmin = 166.1647
				xmax = 166.1947
				text = "or"
			intervals [239]:
				xmin = 166.1947
				xmax = 169.4626
				text = ""
			intervals [240]:
				xmin = 169.4626
				xmax = 169.4926
				text = "i"
			intervals [241]:
				xmin = 169.4926
				xmax = 169.5926
				text = ""
			intervals [242]:
				xmin = 169.5926
				xmax = 169.8226
				text = "see"
			intervals [243]:
				xmin = 169.8226
				xmax = 171.9689
				text = ""
			intervals [244]:
				xmin = 171.9689
				xmax = 172.5289
				text = "okay"
			intervals [245]:
				xmin = 172.5289
				xmax = 172.6389
				text = ""
			intervals [246]:
				xmin = 172.6389
				xmax = 173.1689
				text = "uh"
			intervals [247]:
				xmin = 173.1689
				xmax = 174.0945
				text = ""
			intervals [248]:
				xmin = 174.0945
				xmax = 174.2645
				text = "what"
			intervals [249]:
				xmin = 174.2645
				xmax = 174.4845
				text = "kind"
			intervals [250]:
				xmin = 174.4845
				xmax = 174.5645
				text = "of"
			intervals [251]:
				xmin = 174.5645
				xmax = 174.9345
				text = "tv"
			intervals [252]:
				xmin = 174.9345
				xmax = 174.9645
				text = ""
			intervals [253]:
				xmin = 174.9645
				xmax = 175.5245
				text = "programs"
			intervals [254]:
				xmin = 175.5245
				xmax = 175.6045
				text = "do"
			intervals [255]:
				xmin = 175.6045
				xmax = 175.6845
				text = "you"
			intervals [256]:
				xmin = 175.6845
				xmax = 175.8745
				text = "like"
			intervals [257]:
				xmin = 175.8745
				xmax = 176.0045
				text = "to"
			intervals [258]:
				xmin = 176.0045
				xmax = 176.0345
				text = ""
			intervals [259]:
				xmin = 176.0345
				xmax = 176.4645
				text = "watch"
			intervals [260]:
				xmin = 176.4645
				xmax = 192.6361
				text = ""
			intervals [261]:
				xmin = 192.6361
				xmax = 192.6961
				text = "do"
			intervals [262]:
				xmin = 192.6961
				xmax = 192.7561
				text = "you"
			intervals [263]:
				xmin = 192.7561
				xmax = 193.2761
				text = "remember"
			intervals [264]:
				xmin = 193.2761
				xmax = 193.3961
				text = "a"
			intervals [265]:
				xmin = 193.3961
				xmax = 193.9754
				text = ""
			intervals [266]:
				xmin = 193.9754
				xmax = 194.0454
				text = "a"
			intervals [267]:
				xmin = 194.0454
				xmax = 194.0854
				text = ""
			intervals [268]:
				xmin = 194.0854
				xmax = 194.4254
				text = "time"
			intervals [269]:
				xmin = 194.4254
				xmax = 194.5554
				text = "when"
			intervals [270]:
				xmin = 194.5554
				xmax = 194.6754
				text = "you"
			intervals [271]:
				xmin = 194.6754
				xmax = 194.9154
				text = "saw"
			intervals [272]:
				xmin = 194.9154
				xmax = 195.2754
				text = "mission"
			intervals [273]:
				xmin = 195.2754
				xmax = 196.0754
				text = "impossible"
			intervals [274]:
				xmin = 196.0754
				xmax = 196.1054
				text = ""
			intervals [275]:
				xmin = 196.1054
				xmax = 196.2054
				text = "that"
			intervals [276]:
				xmin = 196.2054
				xmax = 196.9391
				text = ""
			intervals [277]:
				xmin = 196.9391
				xmax = 197.1491
				text = "you"
			intervals [278]:
				xmin = 197.1491
				xmax = 197.6991
				text = "enjoyed"
			intervals [279]:
				xmin = 197.6991
				xmax = 197.8191
				text = "that"
			intervals [280]:
				xmin = 197.8191
				xmax = 197.9191
				text = "you"
			intervals [281]:
				xmin = 197.9191
				xmax = 198.0691
				text = "could"
			intervals [282]:
				xmin = 198.0691
				xmax = 198.2791
				text = "tell"
			intervals [283]:
				xmin = 198.2791
				xmax = 198.4091
				text = "me"
			intervals [284]:
				xmin = 198.4091
				xmax = 198.4791
				text = ""
			intervals [285]:
				xmin = 198.4791
				xmax = 198.7091
				text = "about"
			intervals [286]:
				xmin = 198.7091
				xmax = 200.0726
				text = ""
			intervals [287]:
				xmin = 200.0726
				xmax = 200.1326
				text = "we're"
			intervals [288]:
				xmin = 200.1326
				xmax = 200.5326
				text = "interested"
			intervals [289]:
				xmin = 200.5326
				xmax = 200.6226
				text = "in"
			intervals [290]:
				xmin = 200.6226
				xmax = 200.9226
				text = "getting"
			intervals [291]:
				xmin = 200.9226
				xmax = 201.4726
				text = "stories"
			intervals [292]:
				xmin = 201.4726
				xmax = 201.5626
				text = "that"
			intervals [293]:
				xmin = 201.5626
				xmax = 201.6626
				text = ""
			intervals [294]:
				xmin = 201.6626
				xmax = 202.0226
				text = "people"
			intervals [295]:
				xmin = 202.0226
				xmax = 202.0526
				text = ""
			intervals [296]:
				xmin = 202.0526
				xmax = 202.2826
				text = "like"
			intervals [297]:
				xmin = 202.2826
				xmax = 237.4283
				text = ""
			intervals [298]:
				xmin = 237.4283
				xmax = 237.5883
				text = "how"
			intervals [299]:
				xmin = 237.5883
				xmax = 237.8783
				text = "all"
			intervals [300]:
				xmin = 237.8783
				xmax = 237.9083
				text = ""
			intervals [301]:
				xmin = 237.9083
				xmax = 238.0183
				text = "did"
			intervals [302]:
				xmin = 238.0183
				xmax = 238.0483
				text = ""
			intervals [303]:
				xmin = 238.0483
				xmax = 238.2283
				text = "they"
			intervals [304]:
				xmin = 238.2283
				xmax = 238.4083
				text = "do"
			intervals [305]:
				xmin = 238.4083
				xmax = 238.4783
				text = "it"
			intervals [306]:
				xmin = 238.4783
				xmax = 239.0316
				text = ""
			intervals [307]:
				xmin = 239.0316
				xmax = 239.1916
				text = "what"
			intervals [308]:
				xmin = 239.1916
				xmax = 239.4516
				text = ""
			intervals [309]:
				xmin = 239.4516
				xmax = 239.7416
				text = "happened"
			intervals [310]:
				xmin = 239.7416
				xmax = 239.7716
				text = ""
			intervals [311]:
				xmin = 239.7716
				xmax = 239.8316
				text = "do"
			intervals [312]:
				xmin = 239.8316
				xmax = 239.8616
				text = ""
			intervals [313]:
				xmin = 239.8616
				xmax = 239.9316
				text = "you"
			intervals [314]:
				xmin = 239.9316
				xmax = 240.2216
				text = "remember"
			intervals [315]:
				xmin = 240.2216
				xmax = 240.2816
				text = "the"
			intervals [316]:
				xmin = 240.2816
				xmax = 240.7816
				text = "details"
			intervals [317]:
				xmin = 240.7816
				xmax = 302.0113
				text = ""
			intervals [318]:
				xmin = 302.0113
				xmax = 302.2013
				text = "mm"
			intervals [319]:
				xmin = 302.2013
				xmax = 304.1622
				text = ""
			intervals [320]:
				xmin = 304.1622
				xmax = 304.2522
				text = "that"
			intervals [321]:
				xmin = 304.2522
				xmax = 304.3122
				text = "s"
			intervals [322]:
				xmin = 304.3122
				xmax = 304.3522
				text = ""
			intervals [323]:
				xmin = 304.3522
				xmax = 304.5822
				text = "good"
			intervals [324]:
				xmin = 304.5822
				xmax = 304.6122
				text = ""
			intervals [325]:
				xmin = 304.6122
				xmax = 304.7422
				text = "though"
			intervals [326]:
				xmin = 304.7422
				xmax = 305.2831
				text = ""
			intervals [327]:
				xmin = 305.2831
				xmax = 305.4031
				text = "that"
			intervals [328]:
				xmin = 305.4031
				xmax = 305.4331
				text = "s"
			intervals [329]:
				xmin = 305.4331
				xmax = 305.7531
				text = "exactly"
			intervals [330]:
				xmin = 305.7531
				xmax = 305.8831
				text = "what"
			intervals [331]:
				xmin = 305.8831
				xmax = 305.9731
				text = "we"
			intervals [332]:
				xmin = 305.9731
				xmax = 306.0031
				text = ""
			intervals [333]:
				xmin = 306.0031
				xmax = 306.1831
				text = "like"
			intervals [334]:
				xmin = 306.1831
				xmax = 307.133
				text = ""
			intervals [335]:
				xmin = 307.133
				xmax = 307.373
				text = "do"
			intervals [336]:
				xmin = 307.373
				xmax = 307.633
				text = "you"
			intervals [337]:
				xmin = 307.633
				xmax = 307.813
				text = "uh"
			intervals [338]:
				xmin = 307.813
				xmax = 308.554
				text = ""
			intervals [339]:
				xmin = 308.554
				xmax = 308.734
				text = "have"
			intervals [340]:
				xmin = 308.734
				xmax = 308.904
				text = "have"
			intervals [341]:
				xmin = 308.904
				xmax = 309.034
				text = "you"
			intervals [342]:
				xmin = 309.034
				xmax = 309.264
				text = "seen"
			intervals [343]:
				xmin = 309.264
				xmax = 309.294
				text = "a"
			intervals [344]:
				xmin = 309.294
				xmax = 309.744
				text = "movie"
			intervals [345]:
				xmin = 309.744
				xmax = 310.0921
				text = ""
			intervals [346]:
				xmin = 310.0921
				xmax = 310.2221
				text = "that"
			intervals [347]:
				xmin = 310.2221
				xmax = 310.3221
				text = "you"
			intervals [348]:
				xmin = 310.3221
				xmax = 310.8348
				text = ""
			intervals [349]:
				xmin = 310.8348
				xmax = 311.1748
				text = "recall"
			intervals [350]:
				xmin = 311.1748
				xmax = 311.6397
				text = ""
			intervals [351]:
				xmin = 311.6397
				xmax = 312.1497
				text = "recently"
			intervals [352]:
				xmin = 312.1497
				xmax = 312.2551
				text = ""
			intervals [353]:
				xmin = 312.2551
				xmax = 312.4151
				text = "that"
			intervals [354]:
				xmin = 312.4151
				xmax = 312.5051
				text = "you"
			intervals [355]:
				xmin = 312.5051
				xmax = 312.6351
				text = "could"
			intervals [356]:
				xmin = 312.6351
				xmax = 312.7651
				text = "do"
			intervals [357]:
				xmin = 312.7651
				xmax = 312.8951
				text = "the"
			intervals [358]:
				xmin = 312.8951
				xmax = 313.1451
				text = "same"
			intervals [359]:
				xmin = 313.1451
				xmax = 313.5251
				text = "thing"
			intervals [360]:
				xmin = 313.5251
				xmax = 313.6851
				text = ""
			intervals [361]:
				xmin = 313.6851
				xmax = 313.7951
				text = "with"
			intervals [362]:
				xmin = 313.7951
				xmax = 330.0962
				text = ""
			intervals [363]:
				xmin = 330.0962
				xmax = 330.1562
				text = "do"
			intervals [364]:
				xmin = 330.1562
				xmax = 330.1862
				text = ""
			intervals [365]:
				xmin = 330.1862
				xmax = 330.2862
				text = "you"
			intervals [366]:
				xmin = 330.2862
				xmax = 330.6662
				text = "remember"
			intervals [367]:
				xmin = 330.6662
				xmax = 330.8362
				text = "what"
			intervals [368]:
				xmin = 330.8362
				xmax = 330.9062
				text = "he"
			intervals [369]:
				xmin = 330.9062
				xmax = 331.2062
				text = "did"
			intervals [370]:
				xmin = 331.2062
				xmax = 331.2862
				text = "in"
			intervals [371]:
				xmin = 331.2862
				xmax = 331.3362
				text = ""
			intervals [372]:
				xmin = 331.3362
				xmax = 331.4262
				text = "that"
			intervals [373]:
				xmin = 331.4262
				xmax = 423.4606
				text = ""
			intervals [374]:
				xmin = 423.4606
				xmax = 423.6006
				text = "mm"
			intervals [375]:
				xmin = 423.6006
				xmax = 433.8429
				text = ""
			intervals [376]:
				xmin = 433.8429
				xmax = 434.3729
				text = "<unk>"
			intervals [377]:
				xmin = 434.3729
				xmax = 437.2769
				text = ""
			intervals [378]:
				xmin = 437.2769
				xmax = 437.3669
				text = "that"
			intervals [379]:
				xmin = 437.3669
				xmax = 437.4269
				text = "s"
			intervals [380]:
				xmin = 437.4269
				xmax = 437.6969
				text = "great"
			intervals [381]:
				xmin = 437.6969
				xmax = 439.975
				text = ""
			intervals [382]:
				xmin = 439.975
				xmax = 440.105
				text = "you"
			intervals [383]:
				xmin = 440.105
				xmax = 440.135
				text = ""
			intervals [384]:
				xmin = 440.135
				xmax = 440.385
				text = "like"
			intervals [385]:
				xmin = 440.385
				xmax = 440.425
				text = ""
			intervals [386]:
				xmin = 440.425
				xmax = 440.675
				text = "those"
			intervals [387]:
				xmin = 440.675
				xmax = 440.745
				text = "ad"
			intervals [388]:
				xmin = 440.745
				xmax = 441.0851
				text = ""
			intervals [389]:
				xmin = 441.0851
				xmax = 441.6051
				text = "adventure"
			intervals [390]:
				xmin = 441.6051
				xmax = 441.7451
				text = ""
			intervals [391]:
				xmin = 441.7451
				xmax = 442.1051
				text = "things"
			intervals [392]:
				xmin = 442.1051
				xmax = 442.7955
				text = ""
			intervals [393]:
				xmin = 442.7955
				xmax = 442.9855
				text = "<unk>"
			intervals [394]:
				xmin = 442.9855
				xmax = 443.6818
				text = ""
			intervals [395]:
				xmin = 443.6818
				xmax = 443.7518
				text = "i"
			intervals [396]:
				xmin = 443.7518
				xmax = 443.9618
				text = "do"
			intervals [397]:
				xmin = 443.9618
				xmax = 444.0018
				text = ""
			intervals [398]:
				xmin = 444.0018
				xmax = 444.2518
				text = "too"
			intervals [399]:
				xmin = 444.2518
				xmax = 446.1973
				text = ""
			intervals [400]:
				xmin = 446.1973
				xmax = 446.2773
				text = "you"
			intervals [401]:
				xmin = 446.2773
				xmax = 446.5073
				text = "have"
			intervals [402]:
				xmin = 446.5073
				xmax = 446.5673
				text = "a"
			intervals [403]:
				xmin = 446.5673
				xmax = 446.6273
				text = ""
			intervals [404]:
				xmin = 446.6273
				xmax = 446.8573
				text = "pet"
			intervals [405]:
				xmin = 446.8573
				xmax = 448.9021
				text = ""
			intervals [406]:
				xmin = 448.9021
				xmax = 448.9921
				text = "did"
			intervals [407]:
				xmin = 448.9921
				xmax = 449.0521
				text = "you"
			intervals [408]:
				xmin = 449.0521
				xmax = 449.2221
				text = "ever"
			intervals [409]:
				xmin = 449.2221
				xmax = 449.2621
				text = ""
			intervals [410]:
				xmin = 449.2621
				xmax = 449.3921
				text = "have"
			intervals [411]:
				xmin = 449.3921
				xmax = 449.4821
				text = ""
			intervals [412]:
				xmin = 449.4821
				xmax = 449.5721
				text = "one"
			intervals [413]:
				xmin = 449.5721
				xmax = 466.7499
				text = ""
			intervals [414]:
				xmin = 466.7499
				xmax = 466.9299
				text = "huh"
			intervals [415]:
				xmin = 466.9299
				xmax = 467.9813
				text = ""
			intervals [416]:
				xmin = 467.9813
				xmax = 468.0913
				text = "what"
			intervals [417]:
				xmin = 468.0913
				xmax = 468.1213
				text = ""
			intervals [418]:
				xmin = 468.1213
				xmax = 468.3913
				text = "happened"
			intervals [419]:
				xmin = 468.3913
				xmax = 468.4913
				text = "to"
			intervals [420]:
				xmin = 468.4913
				xmax = 468.6113
				text = "the"
			intervals [421]:
				xmin = 468.6113
				xmax = 469.1713
				text = "dogs"
			intervals [422]:
				xmin = 469.1713
				xmax = 488.3069
				text = ""
			intervals [423]:
				xmin = 488.3069
				xmax = 488.3469
				text = "oh"
			intervals [424]:
				xmin = 488.3469
				xmax = 492.0091
				text = ""
			intervals [425]:
				xmin = 492.0091
				xmax = 492.4591
				text = "mm-hm"
			intervals [426]:
				xmin = 492.4591
				xmax = 494.1516
				text = ""
			intervals [427]:
				xmin = 494.1516
				xmax = 494.3616
				text = "what"
			intervals [428]:
				xmin = 494.3616
				xmax = 494.5316
				text = "about"
			intervals [429]:
				xmin = 494.5316
				xmax = 494.5616
				text = ""
			intervals [430]:
				xmin = 494.5616
				xmax = 494.7116
				text = "the"
			intervals [431]:
				xmin = 494.7116
				xmax = 494.9016
				text = "other"
			intervals [432]:
				xmin = 494.9016
				xmax = 494.9316
				text = ""
			intervals [433]:
				xmin = 494.9316
				xmax = 495.0216
				text = "one"
			intervals [434]:
				xmin = 495.0216
				xmax = 504.907
				text = ""
			intervals [435]:
				xmin = 504.907
				xmax = 505.377
				text = "<unk>"
			intervals [436]:
				xmin = 505.377
				xmax = 506.4291
				text = ""
			intervals [437]:
				xmin = 506.4291
				xmax = 506.6191
				text = "did"
			intervals [438]:
				xmin = 506.6191
				xmax = 506.7091
				text = "they"
			intervals [439]:
				xmin = 506.7091
				xmax = 506.9391
				text = "do"
			intervals [440]:
				xmin = 506.9391
				xmax = 507.3791
				text = "anything"
			intervals [441]:
				xmin = 507.3791
				xmax = 507.4491
				text = "to"
			intervals [442]:
				xmin = 507.4491
				xmax = 507.9991
				text = "irritate"
			intervals [443]:
				xmin = 507.9991
				xmax = 508.1291
				text = "your"
			intervals [444]:
				xmin = 508.1291
				xmax = 508.3491
				text = "mother"
			intervals [445]:
				xmin = 508.3491
				xmax = 508.4891
				text = "or"
			intervals [446]:
				xmin = 508.4891
				xmax = 509.2723
				text = ""
			intervals [447]:
				xmin = 509.2723
				xmax = 509.4223
				text = "the"
			intervals [448]:
				xmin = 509.4223
				xmax = 509.7523
				text = "second"
			intervals [449]:
				xmin = 509.7523
				xmax = 509.8723
				text = "one"
			intervals [450]:
				xmin = 509.8723
				xmax = 514.2481
				text = ""
			intervals [451]:
				xmin = 514.2481
				xmax = 514.9181
				text = "<unk>"
			intervals [452]:
				xmin = 514.9181
				xmax = 515.5317
				text = ""
			intervals [453]:
				xmin = 515.5317
				xmax = 515.6817
				text = "uh-huh"
			intervals [454]:
				xmin = 515.6817
				xmax = 517.0533
				text = ""
			intervals [455]:
				xmin = 517.0533
				xmax = 517.2233
				text = "did"
			intervals [456]:
				xmin = 517.2233
				xmax = 517.3033
				text = "it"
			intervals [457]:
				xmin = 517.3033
				xmax = 517.5033
				text = "ever"
			intervals [458]:
				xmin = 517.5033
				xmax = 517.6933
				text = "do"
			intervals [459]:
				xmin = 517.6933
				xmax = 518.0533
				text = "anything"
			intervals [460]:
				xmin = 518.0533
				xmax = 518.1633
				text = ""
			intervals [461]:
				xmin = 518.1633
				xmax = 518.4433
				text = "funny"
			intervals [462]:
				xmin = 518.4433
				xmax = 518.6333
				text = "that"
			intervals [463]:
				xmin = 518.6333
				xmax = 518.7533
				text = "you"
			intervals [464]:
				xmin = 518.7533
				xmax = 519.2033
				text = "remember"
			intervals [465]:
				xmin = 519.2033
				xmax = 542.1376
				text = ""
			intervals [466]:
				xmin = 542.1376
				xmax = 542.2876
				text = "oh"
			intervals [467]:
				xmin = 542.2876
				xmax = 543.042
				text = ""
			intervals [468]:
				xmin = 543.042
				xmax = 543.312
				text = "great"
			intervals [469]:
				xmin = 543.312
				xmax = 545.8783
				text = ""
			intervals [470]:
				xmin = 545.8783
				xmax = 546.2083
				text = "uh"
			intervals [471]:
				xmin = 546.2083
				xmax = 546.8595
				text = ""
			intervals [472]:
				xmin = 546.8595
				xmax = 547.0795
				text = "what"
			intervals [473]:
				xmin = 547.0795
				xmax = 547.1095
				text = ""
			intervals [474]:
				xmin = 547.1095
				xmax = 547.2095
				text = "do"
			intervals [475]:
				xmin = 547.2095
				xmax = 547.3795
				text = "you"
			intervals [476]:
				xmin = 547.3795
				xmax = 547.7895
				text = "study"
			intervals [477]:
				xmin = 547.7895
				xmax = 547.8895
				text = "in"
			intervals [478]:
				xmin = 547.8895
				xmax = 548.0795
				text = ""
			intervals [479]:
				xmin = 548.0795
				xmax = 548.2595
				text = "in"
			intervals [480]:
				xmin = 548.2595
				xmax = 548.5595
				text = "school"
			intervals [481]:
				xmin = 548.5595
				xmax = 549.3658
				text = ""
			intervals [482]:
				xmin = 549.3658
				xmax = 549.4258
				text = "the"
			intervals [483]:
				xmin = 549.4258
				xmax = 549.6558
				text = "year"
			intervals [484]:
				xmin = 549.6558
				xmax = 549.8058
				text = "that"
			intervals [485]:
				xmin = 549.8058
				xmax = 549.9058
				text = "you"
			intervals [486]:
				xmin = 549.9058
				xmax = 550.1458
				text = "just"
			intervals [487]:
				xmin = 550.1458
				xmax = 550.6358
				text = "finished"
			intervals [488]:
				xmin = 550.6358
				xmax = 562.6973
				text = ""
			intervals [489]:
				xmin = 562.6973
				xmax = 563.1473
				text = "mm-hm"
			intervals [490]:
				xmin = 563.1473
				xmax = 563.6555
				text = ""
			intervals [491]:
				xmin = 563.6555
				xmax = 563.7855
				text = "what"
			intervals [492]:
				xmin = 563.7855
				xmax = 563.8155
				text = ""
			intervals [493]:
				xmin = 563.8155
				xmax = 563.8755
				text = "s"
			intervals [494]:
				xmin = 563.8755
				xmax = 564.0455
				text = "your"
			intervals [495]:
				xmin = 564.0455
				xmax = 564.0755
				text = ""
			intervals [496]:
				xmin = 564.0755
				xmax = 564.4355
				text = "favorite"
			intervals [497]:
				xmin = 564.4355
				xmax = 565.7031
				text = ""
			intervals [498]:
				xmin = 565.7031
				xmax = 565.8131
				text = "if"
			intervals [499]:
				xmin = 565.8131
				xmax = 565.8731
				text = "you"
			intervals [500]:
				xmin = 565.8731
				xmax = 565.9231
				text = ""
			intervals [501]:
				xmin = 565.9231
				xmax = 566.2031
				text = "have"
			intervals [502]:
				xmin = 566.2031
				xmax = 566.4831
				text = "a"
			intervals [503]:
				xmin = 566.4831
				xmax = 566.7831
				text = "favorite"
			intervals [504]:
				xmin = 566.7831
				xmax = 573.3125
				text = ""
			intervals [505]:
				xmin = 573.3125
				xmax = 573.7925
				text = "mm-hm"
			intervals [506]:
				xmin = 573.7925
				xmax = 577.6746
				text = ""
			intervals [507]:
				xmin = 577.6746
				xmax = 578.3846
				text = "<unk>"
			intervals [508]:
				xmin = 578.3846
				xmax = 578.8774
				text = ""
			intervals [509]:
				xmin = 578.8774
				xmax = 579.1574
				text = "that"
			intervals [510]:
				xmin = 579.1574
				xmax = 579.2174
				text = "s"
			intervals [511]:
				xmin = 579.2174
				xmax = 579.9474
				text = "frustrating"
			intervals [512]:
				xmin = 579.9474
				xmax = 580.9923
				text = ""
			intervals [513]:
				xmin = 580.9923
				xmax = 581.2323
				text = "what"
			intervals [514]:
				xmin = 581.2323
				xmax = 581.2623
				text = ""
			intervals [515]:
				xmin = 581.2623
				xmax = 581.4023
				text = "did"
			intervals [516]:
				xmin = 581.4023
				xmax = 581.5023
				text = "you"
			intervals [517]:
				xmin = 581.5023
				xmax = 581.8623
				text = "study"
			intervals [518]:
				xmin = 581.8623
				xmax = 582.0623
				text = "in"
			intervals [519]:
				xmin = 582.0623
				xmax = 582.2923
				text = "uh"
			intervals [520]:
				xmin = 582.2923
				xmax = 582.3223
				text = ""
			intervals [521]:
				xmin = 582.3223
				xmax = 582.8723
				text = "elementary"
			intervals [522]:
				xmin = 582.8723
				xmax = 582.9023
				text = ""
			intervals [523]:
				xmin = 582.9023
				xmax = 583.2423
				text = "school"
			intervals [524]:
				xmin = 583.2423
				xmax = 595.3101
				text = ""
			intervals [525]:
				xmin = 595.3101
				xmax = 595.5101
				text = "what"
			intervals [526]:
				xmin = 595.5101
				xmax = 595.5601
				text = ""
			intervals [527]:
				xmin = 595.5601
				xmax = 595.7801
				text = "did"
			intervals [528]:
				xmin = 595.7801
				xmax = 595.8501
				text = ""
			intervals [529]:
				xmin = 595.8501
				xmax = 596.1001
				text = "uh"
			intervals [530]:
				xmin = 596.1001
				xmax = 597.1129
				text = ""
			intervals [531]:
				xmin = 597.1129
				xmax = 597.4029
				text = "kids"
			intervals [532]:
				xmin = 597.4029
				xmax = 597.5029
				text = "in"
			intervals [533]:
				xmin = 597.5029
				xmax = 598.0829
				text = "elementary"
			intervals [534]:
				xmin = 598.0829
				xmax = 598.4729
				text = "school"
			intervals [535]:
				xmin = 598.4729
				xmax = 598.5029
				text = ""
			intervals [536]:
				xmin = 598.5029
				xmax = 598.7429
				text = "do"
			intervals [537]:
				xmin = 598.7429
				xmax = 599.0629
				text = "after"
			intervals [538]:
				xmin = 599.0629
				xmax = 599.3629
				text = "school"
			intervals [539]:
				xmin = 599.3629
				xmax = 599.5929
				text = "was"
			intervals [540]:
				xmin = 599.5929
				xmax = 599.7529
				text = "out"
			intervals [541]:
				xmin = 599.7529
				xmax = 600.161
				text = ""
			intervals [542]:
				xmin = 600.161
				xmax = 600.301
				text = "as"
			intervals [543]:
				xmin = 600.301
				xmax = 600.431
				text = "you"
			intervals [544]:
				xmin = 600.431
				xmax = 600.871
				text = "remember"
			intervals [545]:
				xmin = 600.871
				xmax = 625.7082
				text = ""
			intervals [546]:
				xmin = 625.7082
				xmax = 626.2082
				text = "mm-hm"
			intervals [547]:
				xmin = 626.2082
				xmax = 627.1504
				text = ""
			intervals [548]:
				xmin = 627.1504
				xmax = 627.3404
				text = "how"
			intervals [549]:
				xmin = 627.3404
				xmax = 627.4804
				text = ""
			intervals [550]:
				xmin = 627.4804
				xmax = 627.5904
				text = "how"
			intervals [551]:
				xmin = 627.5904
				xmax = 627.7204
				text = "did"
			intervals [552]:
				xmin = 627.7204
				xmax = 627.7904
				text = "you"
			intervals [553]:
				xmin = 627.7904
				xmax = 627.9604
				text = "get"
			intervals [554]:
				xmin = 627.9604
				xmax = 628.0404
				text = "to"
			intervals [555]:
				xmin = 628.0404
				xmax = 628.1504
				text = "be"
			intervals [556]:
				xmin = 628.1504
				xmax = 628.2304
				text = "a"
			intervals [557]:
				xmin = 628.2304
				xmax = 628.6704
				text = "patrol"
			intervals [558]:
				xmin = 628.6704
				xmax = 628.7004
				text = ""
			intervals [559]:
				xmin = 628.7004
				xmax = 628.8404
				text = "boy"
			intervals [560]:
				xmin = 628.8404
				xmax = 652.2198
				text = ""
			intervals [561]:
				xmin = 652.2198
				xmax = 652.4198
				text = "what"
			intervals [562]:
				xmin = 652.4198
				xmax = 652.6398
				text = "what"
			intervals [563]:
				xmin = 652.6398
				xmax = 652.7598
				text = "were"
			intervals [564]:
				xmin = 652.7598
				xmax = 652.9098
				text = "your"
			intervals [565]:
				xmin = 652.9098
				xmax = 653.3598
				text = "duties"
			intervals [566]:
				xmin = 653.3598
				xmax = 653.5098
				text = ""
			intervals [567]:
				xmin = 653.5098
				xmax = 653.5898
				text = "you"
			intervals [568]:
				xmin = 653.5898
				xmax = 653.6998
				text = ""
			intervals [569]:
				xmin = 653.6998
				xmax = 653.7598
				text = "know"
			intervals [570]:
				xmin = 653.7598
				xmax = 654.3061
				text = ""
			intervals [571]:
				xmin = 654.3061
				xmax = 654.4361
				text = "what"
			intervals [572]:
				xmin = 654.4361
				xmax = 654.5161
				text = ""
			intervals [573]:
				xmin = 654.5161
				xmax = 654.5861
				text = "do"
			intervals [574]:
				xmin = 654.5861
				xmax = 654.6961
				text = ""
			intervals [575]:
				xmin = 654.6961
				xmax = 654.7661
				text = "they"
			intervals [576]:
				xmin = 654.7661
				xmax = 654.9861
				text = "do"
			intervals [577]:
				xmin = 654.9861
				xmax = 660.0521
				text = ""
			intervals [578]:
				xmin = 660.0521
				xmax = 660.4221
				text = "uh-huh"
			intervals [579]:
				xmin = 660.4221
				xmax = 660.8655
				text = ""
			intervals [580]:
				xmin = 660.8655
				xmax = 661.3455
				text = "did"
			intervals [581]:
				xmin = 661.3455
				xmax = 661.4455
				text = "you"
			intervals [582]:
				xmin = 661.4455
				xmax = 661.6155
				text = "have"
			intervals [583]:
				xmin = 661.6155
				xmax = 661.6755
				text = "a"
			intervals [584]:
				xmin = 661.6755
				xmax = 661.7955
				text = ""
			intervals [585]:
				xmin = 661.7955
				xmax = 662.1755
				text = "post"
			intervals [586]:
				xmin = 662.1755
				xmax = 662.2055
				text = ""
			intervals [587]:
				xmin = 662.2055
				xmax = 662.3955
				text = "or"
			intervals [588]:
				xmin = 662.3955
				xmax = 682.7522
				text = ""
			intervals [589]:
				xmin = 682.7522
				xmax = 683.1922
				text = "mm-hm"
			intervals [590]:
				xmin = 683.1922
				xmax = 684.0063
				text = ""
			intervals [591]:
				xmin = 684.0063
				xmax = 684.1563
				text = "you"
			intervals [592]:
				xmin = 684.1563
				xmax = 684.2963
				text = "didn't"
			intervals [593]:
				xmin = 684.2963
				xmax = 684.4463
				text = "have"
			intervals [594]:
				xmin = 684.4463
				xmax = 684.6163
				text = "any"
			intervals [595]:
				xmin = 684.6163
				xmax = 685.0763
				text = "authority"
			intervals [596]:
				xmin = 685.0763
				xmax = 685.2563
				text = "over"
			intervals [597]:
				xmin = 685.2563
				xmax = 685.4163
				text = "the"
			intervals [598]:
				xmin = 685.4163
				xmax = 685.8163
				text = "cars"
			intervals [599]:
				xmin = 685.8163
				xmax = 685.8963
				text = ""
			intervals [600]:
				xmin = 685.8963
				xmax = 686.0463
				text = "or"
			intervals [601]:
				xmin = 686.0463
				xmax = 688.1341
				text = ""
			intervals [602]:
				xmin = 688.1341
				xmax = 688.9741
				text = "<unk>"
			intervals [603]:
				xmin = 688.9741
				xmax = 698.1122
				text = ""
			intervals [604]:
				xmin = 698.1122
				xmax = 698.5722
				text = "<unk>"
			intervals [605]:
				xmin = 698.5722
				xmax = 702.8243
				text = ""
			intervals [606]:
				xmin = 702.8243
				xmax = 702.9943
				text = "oh"
			intervals [607]:
				xmin = 702.9943
				xmax = 703.0243
				text = ""
			intervals [608]:
				xmin = 703.0243
				xmax = 703.3043
				text = "really"
			intervals [609]:
				xmin = 703.3043
				xmax = 705.7839
				text = ""
			intervals [610]:
				xmin = 705.7839
				xmax = 706.1039
				text = "uh-huh"
			intervals [611]:
				xmin = 706.1039
				xmax = 707.8492
				text = ""
			intervals [612]:
				xmin = 707.8492
				xmax = 708.0492
				text = "oh"
			intervals [613]:
				xmin = 708.0492
				xmax = 709.1767
				text = ""
			intervals [614]:
				xmin = 709.1767
				xmax = 709.3067
				text = "get"
			intervals [615]:
				xmin = 709.3067
				xmax = 709.3867
				text = "in"
			intervals [616]:
				xmin = 709.3867
				xmax = 709.4367
				text = ""
			intervals [617]:
				xmin = 709.4367
				xmax = 709.7867
				text = "trouble"
			intervals [618]:
				xmin = 709.7867
				xmax = 709.8867
				text = "that"
			intervals [619]:
				xmin = 709.8867
				xmax = 709.9167
				text = ""
			intervals [620]:
				xmin = 709.9167
				xmax = 710.0167
				text = "way"
			intervals [621]:
				xmin = 710.0167
				xmax = 710.1467
				text = ""
			intervals [622]:
				xmin = 710.1467
				xmax = 710.2867
				text = "now"
			intervals [623]:
				xmin = 710.2867
				xmax = 710.9467
				text = ""
			intervals [624]:
				xmin = 710.9467
				xmax = 711.1767
				text = "<unk>"
			intervals [625]:
				xmin = 711.1767
				xmax = 712.3311
				text = ""
			intervals [626]:
				xmin = 712.3311
				xmax = 712.3611
				text = "ah"
			intervals [627]:
				xmin = 712.3611
				xmax = 712.4311
				text = ""
			intervals [628]:
				xmin = 712.4311
				xmax = 712.6811
				text = "that"
			intervals [629]:
				xmin = 712.6811
				xmax = 712.7111
				text = ""
			intervals [630]:
				xmin = 712.7111
				xmax = 712.8111
				text = "s"
			intervals [631]:
				xmin = 712.8111
				xmax = 713.0211
				text = "really"
			intervals [632]:
				xmin = 713.0211
				xmax = 713.0511
				text = ""
			intervals [633]:
				xmin = 713.0511
				xmax = 713.5411
				text = "something"
			intervals [634]:
				xmin = 713.5411
				xmax = 716.0828
				text = ""
			intervals [635]:
				xmin = 716.0828
				xmax = 716.4328
				text = "uh"
			intervals [636]:
				xmin = 716.4328
				xmax = 716.7622
				text = ""
			intervals [637]:
				xmin = 716.7622
				xmax = 716.9122
				text = "do"
			intervals [638]:
				xmin = 716.9122
				xmax = 717.0222
				text = "you"
			intervals [639]:
				xmin = 717.0222
				xmax = 717.1822
				text = "think"
			intervals [640]:
				xmin = 717.1822
				xmax = 717.2222
				text = ""
			intervals [641]:
				xmin = 717.2222
				xmax = 717.6122
				text = "kids"
			intervals [642]:
				xmin = 717.6122
				xmax = 717.8322
				text = "do"
			intervals [643]:
				xmin = 717.8322
				xmax = 718.0722
				text = "about"
			intervals [644]:
				xmin = 718.0722
				xmax = 718.1022
				text = ""
			intervals [645]:
				xmin = 718.1022
				xmax = 718.2122
				text = "the"
			intervals [646]:
				xmin = 718.2122
				xmax = 718.4322
				text = "same"
			intervals [647]:
				xmin = 718.4322
				xmax = 718.5222
				text = ""
			intervals [648]:
				xmin = 718.5222
				xmax = 718.6822
				text = "thing"
			intervals [649]:
				xmin = 718.6822
				xmax = 718.7122
				text = ""
			intervals [650]:
				xmin = 718.7122
				xmax = 718.9622
				text = "now"
			intervals [651]:
				xmin = 718.9622
				xmax = 719.0122
				text = ""
			intervals [652]:
				xmin = 719.0122
				xmax = 719.3522
				text = "after"
			intervals [653]:
				xmin = 719.3522
				xmax = 719.7822
				text = "school"
			intervals [654]:
				xmin = 719.7822
				xmax = 719.8422
				text = ""
			intervals [655]:
				xmin = 719.8422
				xmax = 720.0522
				text = "as"
			intervals [656]:
				xmin = 720.0522
				xmax = 720.1422
				text = ""
			intervals [657]:
				xmin = 720.1422
				xmax = 720.2322
				text = "they"
			intervals [658]:
				xmin = 720.2322
				xmax = 720.4822
				text = "did"
			intervals [659]:
				xmin = 720.4822
				xmax = 720.5122
				text = ""
			intervals [660]:
				xmin = 720.5122
				xmax = 720.6122
				text = "when"
			intervals [661]:
				xmin = 720.6122
				xmax = 720.6422
				text = ""
			intervals [662]:
				xmin = 720.6422
				xmax = 720.8322
				text = "you"
			intervals [663]:
				xmin = 720.8322
				xmax = 720.8622
				text = ""
			intervals [664]:
				xmin = 720.8622
				xmax = 720.9222
				text = "were"
			intervals [665]:
				xmin = 720.9222
				xmax = 722.1708
				text = ""
			intervals [666]:
				xmin = 722.1708
				xmax = 722.3008
				text = "oh"
			intervals [667]:
				xmin = 722.3008
				xmax = 722.3708
				text = ""
			intervals [668]:
				xmin = 722.3708
				xmax = 723.0908
				text = "interesting"
			intervals [669]:
				xmin = 723.0908
				xmax = 724.1893
				text = ""
			intervals [670]:
				xmin = 724.1893
				xmax = 724.3593
				text = "what"
			intervals [671]:
				xmin = 724.3593
				xmax = 724.5793
				text = "about"
			intervals [672]:
				xmin = 724.5793
				xmax = 724.6793
				text = "at"
			intervals [673]:
				xmin = 724.6793
				xmax = 724.8793
				text = "your"
			intervals [674]:
				xmin = 724.8793
				xmax = 725.2193
				text = "age"
			intervals [675]:
				xmin = 725.2193
				xmax = 725.6093
				text = "now"
			intervals [676]:
				xmin = 725.6093
				xmax = 725.7793
				text = ""
			intervals [677]:
				xmin = 725.7793
				xmax = 725.8393
				text = "how"
			intervals [678]:
				xmin = 725.8393
				xmax = 725.8693
				text = ""
			intervals [679]:
				xmin = 725.8693
				xmax = 725.9293
				text = "how"
			intervals [680]:
				xmin = 725.9293
				xmax = 726.0193
				text = "do"
			intervals [681]:
				xmin = 726.0193
				xmax = 726.1093
				text = ""
			intervals [682]:
				xmin = 726.1093
				xmax = 726.5593
				text = "kids"
			intervals [683]:
				xmin = 726.5593
				xmax = 726.7093
				text = ""
			intervals [684]:
				xmin = 726.7093
				xmax = 727.0293
				text = "spend"
			intervals [685]:
				xmin = 727.0293
				xmax = 727.2093
				text = "their"
			intervals [686]:
				xmin = 727.2093
				xmax = 727.6093
				text = "time"
			intervals [687]:
				xmin = 727.6093
				xmax = 728.2364
				text = ""
			intervals [688]:
				xmin = 728.2364
				xmax = 728.3264
				text = "when"
			intervals [689]:
				xmin = 728.3264
				xmax = 728.3564
				text = ""
			intervals [690]:
				xmin = 728.3564
				xmax = 728.4464
				text = "they're"
			intervals [691]:
				xmin = 728.4464
				xmax = 728.5064
				text = "out"
			intervals [692]:
				xmin = 728.5064
				xmax = 728.5664
				text = "of"
			intervals [693]:
				xmin = 728.5664
				xmax = 728.5964
				text = ""
			intervals [694]:
				xmin = 728.5964
				xmax = 728.8564
				text = "school"
			intervals [695]:
				xmin = 728.8564
				xmax = 742.2333
				text = ""
			intervals [696]:
				xmin = 742.2333
				xmax = 742.8333
				text = "okay"
			intervals [697]:
				xmin = 742.8333
				xmax = 743.0428
				text = ""
			intervals [698]:
				xmin = 743.0428
				xmax = 743.3228
				text = "uh"
			intervals [699]:
				xmin = 743.3228
				xmax = 743.3528
				text = ""
			intervals [700]:
				xmin = 743.3528
				xmax = 743.5228
				text = "what"
			intervals [701]:
				xmin = 743.5228
				xmax = 743.7828
				text = "about"
			intervals [702]:
				xmin = 743.7828
				xmax = 744.2728
				text = "teachers"
			intervals [703]:
				xmin = 744.2728
				xmax = 744.4228
				text = "did"
			intervals [704]:
				xmin = 744.4228
				xmax = 744.5028
				text = "you"
			intervals [705]:
				xmin = 744.5028
				xmax = 744.6728
				text = "ever"
			intervals [706]:
				xmin = 744.6728
				xmax = 744.7728
				text = "have"
			intervals [707]:
				xmin = 744.7728
				xmax = 744.8428
				text = "a"
			intervals [708]:
				xmin = 744.8428
				xmax = 745.1828
				text = "teacher"
			intervals [709]:
				xmin = 745.1828
				xmax = 745.3328
				text = "that"
			intervals [710]:
				xmin = 745.3328
				xmax = 745.6928
				text = "hollered"
			intervals [711]:
				xmin = 745.6928
				xmax = 745.7928
				text = "a"
			intervals [712]:
				xmin = 745.7928
				xmax = 745.9928
				text = "lot"
			intervals [713]:
				xmin = 745.9928
				xmax = 746.6205
				text = ""
			intervals [714]:
				xmin = 746.6205
				xmax = 746.8805
				text = "that"
			intervals [715]:
				xmin = 746.8805
				xmax = 747.0305
				text = "you"
			intervals [716]:
				xmin = 747.0305
				xmax = 747.1305
				text = "can"
			intervals [717]:
				xmin = 747.1305
				xmax = 747.5805
				text = "remember"
			intervals [718]:
				xmin = 747.5805
				xmax = 752.9524
				text = ""
			intervals [719]:
				xmin = 752.9524
				xmax = 753.4024
				text = "mm-hm"
			intervals [720]:
				xmin = 753.4024
				xmax = 758.2552
				text = ""
			intervals [721]:
				xmin = 758.2552
				xmax = 758.6652
				text = "mm-hm"
			intervals [722]:
				xmin = 758.6652
				xmax = 759.4464
				text = ""
			intervals [723]:
				xmin = 759.4464
				xmax = 759.6064
				text = "how"
			intervals [724]:
				xmin = 759.6064
				xmax = 759.7364
				text = "would"
			intervals [725]:
				xmin = 759.7364
				xmax = 759.9064
				text = "they"
			intervals [726]:
				xmin = 759.9064
				xmax = 760.0764
				text = "be"
			intervals [727]:
				xmin = 760.0764
				xmax = 760.1064
				text = ""
			intervals [728]:
				xmin = 760.1064
				xmax = 760.3864
				text = "hard"
			intervals [729]:
				xmin = 760.3864
				xmax = 760.5064
				text = "on"
			intervals [730]:
				xmin = 760.5064
				xmax = 760.5464
				text = ""
			intervals [731]:
				xmin = 760.5464
				xmax = 760.6064
				text = "you"
			intervals [732]:
				xmin = 760.6064
				xmax = 762.2189
				text = ""
			intervals [733]:
				xmin = 762.2189
				xmax = 762.7789
				text = "<unk>"
			intervals [734]:
				xmin = 762.7789
				xmax = 769.4709
				text = ""
			intervals [735]:
				xmin = 769.4709
				xmax = 769.7209
				text = "oh"
			intervals [736]:
				xmin = 769.7209
				xmax = 769.7909
				text = ""
			intervals [737]:
				xmin = 769.7909
				xmax = 770.0509
				text = "<unk>"
			intervals [738]:
				xmin = 770.0509
				xmax = 777.7331
				text = ""
			intervals [739]:
				xmin = 777.7331
				xmax = 778.3031
				text = "mm-hm"
			intervals [740]:
				xmin = 778.3031
				xmax = 781.1102
				text = ""
			intervals [741]:
				xmin = 781.1102
				xmax = 781.4702
				text = "uh"
			intervals [742]:
				xmin = 781.4702
				xmax = 781.6602
				text = "what"
			intervals [743]:
				xmin = 781.6602
				xmax = 781.9402
				text = "about"
			intervals [744]:
				xmin = 781.9402
				xmax = 782.0402
				text = "the"
			intervals [745]:
				xmin = 782.0402
				xmax = 782.0702
				text = ""
			intervals [746]:
				xmin = 782.0702
				xmax = 782.3602
				text = "best"
			intervals [747]:
				xmin = 782.3602
				xmax = 782.6902
				text = "teacher"
			intervals [748]:
				xmin = 782.6902
				xmax = 782.8602
				text = "you"
			intervals [749]:
				xmin = 782.8602
				xmax = 783.1002
				text = "ever"
			intervals [750]:
				xmin = 783.1002
				xmax = 783.1302
				text = ""
			intervals [751]:
				xmin = 783.1302
				xmax = 783.4102
				text = "had"
			intervals [752]:
				xmin = 783.4102
				xmax = 786.180
				text = ""
			intervals [753]:
				xmin = 786.180
				xmax = 786.650
				text = "nominate"
			intervals [754]:
				xmin = 786.650
				xmax = 786.690
				text = ""
			intervals [755]:
				xmin = 786.690
				xmax = 787.200
				text = "somebody"
			intervals [756]:
				xmin = 787.200
				xmax = 787.270
				text = ""
			intervals [757]:
				xmin = 787.270
				xmax = 787.330
				text = "for"
			intervals [758]:
				xmin = 787.330
				xmax = 787.470
				text = "that"
			intervals [759]:
				xmin = 787.470
				xmax = 787.690
				text = ""
			intervals [760]:
				xmin = 787.690
				xmax = 787.900
				text = "award"
			intervals [761]:
				xmin = 787.900
				xmax = 797.9389
				text = ""
			intervals [762]:
				xmin = 797.9389
				xmax = 798.4289
				text = "mm-hm"
			intervals [763]:
				xmin = 798.4289
				xmax = 818.117
				text = ""
			intervals [764]:
				xmin = 818.117
				xmax = 819.447
				text = "<unk>"
			intervals [765]:
				xmin = 819.447
				xmax = 834.1572
				text = ""
			intervals [766]:
				xmin = 834.1572
				xmax = 834.2572
				text = "would"
			intervals [767]:
				xmin = 834.2572
				xmax = 834.3672
				text = "you"
			intervals [768]:
				xmin = 834.3672
				xmax = 834.5872
				text = "say"
			intervals [769]:
				xmin = 834.5872
				xmax = 834.7972
				text = "that"
			intervals [770]:
				xmin = 834.7972
				xmax = 834.8672
				text = "s"
			intervals [771]:
				xmin = 834.8672
				xmax = 835.0772
				text = "an"
			intervals [772]:
				xmin = 835.0772
				xmax = 835.1072
				text = ""
			intervals [773]:
				xmin = 835.1072
				xmax = 835.1372
				text = "uh"
			intervals [774]:
				xmin = 835.1372
				xmax = 835.7896
				text = ""
			intervals [775]:
				xmin = 835.7896
				xmax = 836.1996
				text = "main"
			intervals [776]:
				xmin = 836.1996
				xmax = 836.6796
				text = "ingredient"
			intervals [777]:
				xmin = 836.6796
				xmax = 836.7096
				text = ""
			intervals [778]:
				xmin = 836.7096
				xmax = 836.7896
				text = "for"
			intervals [779]:
				xmin = 836.7896
				xmax = 836.8696
				text = "a"
			intervals [780]:
				xmin = 836.8696
				xmax = 837.2196
				text = "person"
			intervals [781]:
				xmin = 837.2196
				xmax = 837.2796
				text = "to"
			intervals [782]:
				xmin = 837.2796
				xmax = 837.4196
				text = "be"
			intervals [783]:
				xmin = 837.4196
				xmax = 837.5196
				text = "a"
			intervals [784]:
				xmin = 837.5196
				xmax = 837.6796
				text = "good"
			intervals [785]:
				xmin = 837.6796
				xmax = 837.7396
				text = ""
			intervals [786]:
				xmin = 837.7396
				xmax = 838.1296
				text = "teacher"
			intervals [787]:
				xmin = 838.1296
				xmax = 838.8982
				text = ""
			intervals [788]:
				xmin = 838.8982
				xmax = 839.0982
				text = "what"
			intervals [789]:
				xmin = 839.0982
				xmax = 839.1282
				text = ""
			intervals [790]:
				xmin = 839.1282
				xmax = 839.3082
				text = "goes"
			intervals [791]:
				xmin = 839.3082
				xmax = 839.6582
				text = "into"
			intervals [792]:
				xmin = 839.6582
				xmax = 839.7182
				text = "a"
			intervals [793]:
				xmin = 839.7182
				xmax = 839.8382
				text = "good"
			intervals [794]:
				xmin = 839.8382
				xmax = 840.1582
				text = ""
			intervals [795]:
				xmin = 840.1582
				xmax = 840.3082
				text = "teacher"
			intervals [796]:
				xmin = 840.3082
				xmax = 863.4624
				text = ""
			intervals [797]:
				xmin = 863.4624
				xmax = 863.7524
				text = "hm"
			intervals [798]:
				xmin = 863.7524
				xmax = 878.7562
				text = ""
			intervals [799]:
				xmin = 878.7562
				xmax = 879.1862
				text = "mm-hm"
			intervals [800]:
				xmin = 879.1862
				xmax = 884.0682
				text = ""
			intervals [801]:
				xmin = 884.0682
				xmax = 884.6982
				text = "mm-hm"
			intervals [802]:
				xmin = 884.6982
				xmax = 885.8961
				text = ""
			intervals [803]:
				xmin = 885.8961
				xmax = 886.1461
				text = "what"
			intervals [804]:
				xmin = 886.1461
				xmax = 886.3661
				text = "other"
			intervals [805]:
				xmin = 886.3661
				xmax = 886.4261
				text = ""
			intervals [806]:
				xmin = 886.4261
				xmax = 886.8061
				text = "things"
			intervals [807]:
				xmin = 886.8061
				xmax = 886.9161
				text = "would"
			intervals [808]:
				xmin = 886.9161
				xmax = 886.9861
				text = "a"
			intervals [809]:
				xmin = 886.9861
				xmax = 887.2861
				text = "teacher"
			intervals [810]:
				xmin = 887.2861
				xmax = 887.3161
				text = ""
			intervals [811]:
				xmin = 887.3161
				xmax = 887.4661
				text = "have"
			intervals [812]:
				xmin = 887.4661
				xmax = 887.5261
				text = ""
			intervals [813]:
				xmin = 887.5261
				xmax = 887.6361
				text = "to"
			intervals [814]:
				xmin = 887.6361
				xmax = 887.6861
				text = ""
			intervals [815]:
				xmin = 887.6861
				xmax = 887.8661
				text = "do"
			intervals [816]:
				xmin = 887.8661
				xmax = 887.9261
				text = ""
			intervals [817]:
				xmin = 887.9261
				xmax = 887.9961
				text = "to"
			intervals [818]:
				xmin = 887.9961
				xmax = 888.1861
				text = "be"
			intervals [819]:
				xmin = 888.1861
				xmax = 889.1295
				text = ""
			intervals [820]:
				xmin = 889.1295
				xmax = 889.8695
				text = "<unk>"
			intervals [821]:
				xmin = 889.8695
				xmax = 905.5098
				text = ""
			intervals [822]:
				xmin = 905.5098
				xmax = 905.6198
				text = "that"
			intervals [823]:
				xmin = 905.6198
				xmax = 905.6698
				text = ""
			intervals [824]:
				xmin = 905.6698
				xmax = 905.7798
				text = "s"
			intervals [825]:
				xmin = 905.7798
				xmax = 905.8498
				text = ""
			intervals [826]:
				xmin = 905.8498
				xmax = 906.0198
				text = "good"
			intervals [827]:
				xmin = 906.0198
				xmax = 906.8023
				text = ""
			intervals [828]:
				xmin = 906.8023
				xmax = 906.8923
				text = "did"
			intervals [829]:
				xmin = 906.8923
				xmax = 906.9523
				text = "you"
			intervals [830]:
				xmin = 906.9523
				xmax = 907.0923
				text = "ever"
			intervals [831]:
				xmin = 907.0923
				xmax = 907.2023
				text = "have"
			intervals [832]:
				xmin = 907.2023
				xmax = 907.2823
				text = "a"
			intervals [833]:
				xmin = 907.2823
				xmax = 907.6323
				text = "teacher"
			intervals [834]:
				xmin = 907.6323
				xmax = 907.8023
				text = "that"
			intervals [835]:
				xmin = 907.8023
				xmax = 907.8723
				text = "you"
			intervals [836]:
				xmin = 907.8723
				xmax = 908.1523
				text = "just"
			intervals [837]:
				xmin = 908.1523
				xmax = 908.4323
				text = "didn't"
			intervals [838]:
				xmin = 908.4323
				xmax = 908.6723
				text = "like"
			intervals [839]:
				xmin = 908.6723
				xmax = 908.7623
				text = ""
			intervals [840]:
				xmin = 908.7623
				xmax = 909.0223
				text = "for"
			intervals [841]:
				xmin = 909.0223
				xmax = 909.0523
				text = ""
			intervals [842]:
				xmin = 909.0523
				xmax = 909.3423
				text = "anything"
			intervals [843]:
				xmin = 909.3423
				xmax = 927.5075
				text = ""
			intervals [844]:
				xmin = 927.5075
				xmax = 927.9175
				text = "mm-hm"
			intervals [845]:
				xmin = 927.9175
				xmax = 966.2964
				text = ""
			intervals [846]:
				xmin = 966.2964
				xmax = 966.4064
				text = "huh"
			intervals [847]:
				xmin = 966.4064
				xmax = 968.1806
				text = ""
			intervals [848]:
				xmin = 968.1806
				xmax = 968.5206
				text = "what"
			intervals [849]:
				xmin = 968.5206
				xmax = 968.6606
				text = "was"
			intervals [850]:
				xmin = 968.6606
				xmax = 968.8106
				text = "there"
			intervals [851]:
				xmin = 968.8106
				xmax = 969.1306
				text = "about"
			intervals [852]:
				xmin = 969.1306
				xmax = 969.2106
				text = "the"
			intervals [853]:
				xmin = 969.2106
				xmax = 969.2506
				text = ""
			intervals [854]:
				xmin = 969.2506
				xmax = 969.8006
				text = "biology"
			intervals [855]:
				xmin = 969.8006
				xmax = 970.1406
				text = "teacher"
			intervals [856]:
				xmin = 970.1406
				xmax = 970.2806
				text = "that"
			intervals [857]:
				xmin = 970.2806
				xmax = 970.3106
				text = ""
			intervals [858]:
				xmin = 970.3106
				xmax = 970.5206
				text = "made"
			intervals [859]:
				xmin = 970.5206
				xmax = 970.6206
				text = "so"
			intervals [860]:
				xmin = 970.6206
				xmax = 970.6706
				text = ""
			intervals [861]:
				xmin = 970.6706
				xmax = 970.8706
				text = "many"
			intervals [862]:
				xmin = 970.8706
				xmax = 970.9306
				text = "of"
			intervals [863]:
				xmin = 970.9306
				xmax = 971.0206
				text = "the"
			intervals [864]:
				xmin = 971.0206
				xmax = 971.3306
				text = "kids"
			intervals [865]:
				xmin = 971.3306
				xmax = 971.7906
				text = "dislike"
			intervals [866]:
				xmin = 971.7906
				xmax = 972.0706
				text = ""
			intervals [867]:
				xmin = 972.0706
				xmax = 972.1306
				text = "him"
			intervals [868]:
				xmin = 972.1306
				xmax = 1024.0476
				text = ""
			intervals [869]:
				xmin = 1024.0476
				xmax = 1024.4576
				text = "mm"
			intervals [870]:
				xmin = 1024.4576
				xmax = 1029.9323
				text = ""
			intervals [871]:
				xmin = 1029.9323
				xmax = 1030.0723
				text = "really"
			intervals [872]:
				xmin = 1030.0723
				xmax = 1039.7212
				text = ""
			intervals [873]:
				xmin = 1039.7212
				xmax = 1040.0312
				text = "hm"
			intervals [874]:
				xmin = 1040.0312
				xmax = 1054.7994
				text = ""
			intervals [875]:
				xmin = 1054.7994
				xmax = 1055.0494
				text = "hm"
			intervals [876]:
				xmin = 1055.0494
				xmax = 1062.498
				text = ""
			intervals [877]:
				xmin = 1062.498
				xmax = 1062.528
				text = "<unk>"
			intervals [878]:
				xmin = 1062.528
				xmax = 1075.7013
				text = ""
			intervals [879]:
				xmin = 1075.7013
				xmax = 1075.8813
				text = "mm"
			intervals [880]:
				xmin = 1075.8813
				xmax = 1077.6175
				text = ""
			intervals [881]:
				xmin = 1077.6175
				xmax = 1077.7375
				text = "were"
			intervals [882]:
				xmin = 1077.7375
				xmax = 1077.8075
				text = "you"
			intervals [883]:
				xmin = 1077.8075
				xmax = 1078.0075
				text = "ever"
			intervals [884]:
				xmin = 1078.0075
				xmax = 1078.0775
				text = "in"
			intervals [885]:
				xmin = 1078.0775
				xmax = 1078.1775
				text = "a"
			intervals [886]:
				xmin = 1078.1775
				xmax = 1078.5675
				text = "class"
			intervals [887]:
				xmin = 1078.5675
				xmax = 1078.6775
				text = "where"
			intervals [888]:
				xmin = 1078.6775
				xmax = 1078.7975
				text = "the"
			intervals [889]:
				xmin = 1078.7975
				xmax = 1079.235
				text = ""
			intervals [890]:
				xmin = 1079.235
				xmax = 1079.545
				text = "kids"
			intervals [891]:
				xmin = 1079.545
				xmax = 1079.795
				text = "played"
			intervals [892]:
				xmin = 1079.795
				xmax = 1079.875
				text = "a"
			intervals [893]:
				xmin = 1079.875
				xmax = 1080.205
				text = "trick"
			intervals [894]:
				xmin = 1080.205
				xmax = 1080.285
				text = "on"
			intervals [895]:
				xmin = 1080.285
				xmax = 1080.315
				text = ""
			intervals [896]:
				xmin = 1080.315
				xmax = 1080.375
				text = "the"
			intervals [897]:
				xmin = 1080.375
				xmax = 1080.435
				text = ""
			intervals [898]:
				xmin = 1080.435
				xmax = 1080.825
				text = "teacher"
			intervals [899]:
				xmin = 1080.825
				xmax = 1154.5032
				text = ""
			intervals [900]:
				xmin = 1154.5032
				xmax = 1155.5132
				text = "<unk>"
			intervals [901]:
				xmin = 1155.5132
				xmax = 1158.6472
				text = ""
			intervals [902]:
				xmin = 1158.6472
				xmax = 1159.1972
				text = "<unk>"
			intervals [903]:
				xmin = 1159.1972
				xmax = 1166.1035
				text = ""
			intervals [904]:
				xmin = 1166.1035
				xmax = 1166.2635
				text = "mm"
			intervals [905]:
				xmin = 1166.2635
				xmax = 1171.1114
				text = ""
			intervals [906]:
				xmin = 1171.1114
				xmax = 1171.9914
				text = "<unk>"
			intervals [907]:
				xmin = 1171.9914
				xmax = 1172.3514
				text = "yeah"
			intervals [908]:
				xmin = 1172.3514
				xmax = 1172.7671
				text = ""
			intervals [909]:
				xmin = 1172.7671
				xmax = 1172.9371
				text = "that"
			intervals [910]:
				xmin = 1172.9371
				xmax = 1172.9671
				text = ""
			intervals [911]:
				xmin = 1172.9671
				xmax = 1173.1171
				text = "is"
			intervals [912]:
				xmin = 1173.1171
				xmax = 1173.3771
				text = "pretty"
			intervals [913]:
				xmin = 1173.3771
				xmax = 1173.6771
				text = "good"
			intervals [914]:
				xmin = 1173.6771
				xmax = 1174.4728
				text = ""
			intervals [915]:
				xmin = 1174.4728
				xmax = 1174.7228
				text = "how"
			intervals [916]:
				xmin = 1174.7228
				xmax = 1174.8328
				text = "did"
			intervals [917]:
				xmin = 1174.8328
				xmax = 1175.0328
				text = "these"
			intervals [918]:
				xmin = 1175.0328
				xmax = 1175.3728
				text = "teachers"
			intervals [919]:
				xmin = 1175.3728
				xmax = 1175.7228
				text = "react"
			intervals [920]:
				xmin = 1175.7228
				xmax = 1175.7828
				text = ""
			intervals [921]:
				xmin = 1175.7828
				xmax = 1175.9028
				text = "to"
			intervals [922]:
				xmin = 1175.9028
				xmax = 1175.9728
				text = ""
			intervals [923]:
				xmin = 1175.9728
				xmax = 1176.2328
				text = "these"
			intervals [924]:
				xmin = 1176.2328
				xmax = 1176.4028
				text = "things"
			intervals [925]:
				xmin = 1176.4028
				xmax = 1181.6373
				text = ""
			intervals [926]:
				xmin = 1181.6373
				xmax = 1182.0173
				text = "mm-hm"
			intervals [927]:
				xmin = 1182.0173
				xmax = 1234.3046
				text = ""
			intervals [928]:
				xmin = 1234.3046
				xmax = 1234.4346
				text = "uh"
			intervals [929]:
				xmin = 1234.4346
				xmax = 1236.8136
				text = ""
			intervals [930]:
				xmin = 1236.8136
				xmax = 1236.9136
				text = "bet"
			intervals [931]:
				xmin = 1236.9136
				xmax = 1236.9936
				text = ""
			intervals [932]:
				xmin = 1236.9936
				xmax = 1237.1236
				text = "that"
			intervals [933]:
				xmin = 1237.1236
				xmax = 1237.1536
				text = ""
			intervals [934]:
				xmin = 1237.1536
				xmax = 1237.2836
				text = "was"
			intervals [935]:
				xmin = 1237.2836
				xmax = 1237.3436
				text = "a"
			intervals [936]:
				xmin = 1237.3436
				xmax = 1237.5436
				text = "little"
			intervals [937]:
				xmin = 1237.5436
				xmax = 1237.5736
				text = ""
			intervals [938]:
				xmin = 1237.5736
				xmax = 1237.7136
				text = "too"
			intervals [939]:
				xmin = 1237.7136
				xmax = 1238.1136
				text = "much"
			intervals [940]:
				xmin = 1238.1136
				xmax = 1238.1936
				text = "huh"
			intervals [941]:
				xmin = 1238.1936
				xmax = 1239.9107
				text = ""
			intervals [942]:
				xmin = 1239.9107
				xmax = 1240.1407
				text = "when"
			intervals [943]:
				xmin = 1240.1407
				xmax = 1240.2607
				text = "you"
			intervals [944]:
				xmin = 1240.2607
				xmax = 1240.5507
				text = "were"
			intervals [945]:
				xmin = 1240.5507
				xmax = 1240.7607
				text = "a"
			intervals [946]:
				xmin = 1240.7607
				xmax = 1240.8707
				text = "a"
			intervals [947]:
				xmin = 1240.8707
				xmax = 1241.3507
				text = "youngster"
			intervals [948]:
				xmin = 1241.3507
				xmax = 1241.5007
				text = "of"
			intervals [949]:
				xmin = 1241.5007
				xmax = 1241.8607
				text = "around"
			intervals [950]:
				xmin = 1241.8607
				xmax = 1241.9107
				text = ""
			intervals [951]:
				xmin = 1241.9107
				xmax = 1242.2207
				text = "ten"
			intervals [952]:
				xmin = 1242.2207
				xmax = 1242.3307
				text = "or"
			intervals [953]:
				xmin = 1242.3307
				xmax = 1242.5607
				text = "so"
			intervals [954]:
				xmin = 1242.5607
				xmax = 1242.7307
				text = "was"
			intervals [955]:
				xmin = 1242.7307
				xmax = 1242.8807
				text = "there"
			intervals [956]:
				xmin = 1242.8807
				xmax = 1242.9507
				text = "a"
			intervals [957]:
				xmin = 1242.9507
				xmax = 1243.2207
				text = "bunch"
			intervals [958]:
				xmin = 1243.2207
				xmax = 1243.3007
				text = "of"
			intervals [959]:
				xmin = 1243.3007
				xmax = 1243.3307
				text = ""
			intervals [960]:
				xmin = 1243.3307
				xmax = 1243.7007
				text = "kids"
			intervals [961]:
				xmin = 1243.7007
				xmax = 1243.8007
				text = "that"
			intervals [962]:
				xmin = 1243.8007
				xmax = 1244.3464
				text = ""
			intervals [963]:
				xmin = 1244.3464
				xmax = 1244.5564
				text = "hung"
			intervals [964]:
				xmin = 1244.5564
				xmax = 1244.8664
				text = "around"
			intervals [965]:
				xmin = 1244.8664
				xmax = 1245.0964
				text = "with"
			intervals [966]:
				xmin = 1245.0964
				xmax = 1245.1564
				text = "and"
			intervals [967]:
				xmin = 1245.1564
				xmax = 1245.2864
				text = ""
			intervals [968]:
				xmin = 1245.2864
				xmax = 1245.5664
				text = "played"
			intervals [969]:
				xmin = 1245.5664
				xmax = 1245.6664
				text = "with"
			intervals [970]:
				xmin = 1245.6664
				xmax = 1245.7464
				text = ""
			intervals [971]:
				xmin = 1245.7464
				xmax = 1245.9764
				text = "all"
			intervals [972]:
				xmin = 1245.9764
				xmax = 1246.0064
				text = ""
			intervals [973]:
				xmin = 1246.0064
				xmax = 1246.0664
				text = "the"
			intervals [974]:
				xmin = 1246.0664
				xmax = 1246.2264
				text = "time"
			intervals [975]:
				xmin = 1246.2264
				xmax = 1272.4931
				text = ""
			intervals [976]:
				xmin = 1272.4931
				xmax = 1273.0131
				text = "mm-hm"
			intervals [977]:
				xmin = 1273.0131
				xmax = 1276.3684
				text = ""
			intervals [978]:
				xmin = 1276.3684
				xmax = 1276.5084
				text = "were"
			intervals [979]:
				xmin = 1276.5084
				xmax = 1276.5384
				text = ""
			intervals [980]:
				xmin = 1276.5384
				xmax = 1276.7484
				text = "they"
			intervals [981]:
				xmin = 1276.7484
				xmax = 1276.8184
				text = "the"
			intervals [982]:
				xmin = 1276.8184
				xmax = 1277.0984
				text = ""
			intervals [983]:
				xmin = 1277.0984
				xmax = 1277.4884
				text = "same"
			intervals [984]:
				xmin = 1277.4884
				xmax = 1277.7084
				text = "age"
			intervals [985]:
				xmin = 1277.7084
				xmax = 1277.8684
				text = "that"
			intervals [986]:
				xmin = 1277.8684
				xmax = 1278.0284
				text = "you"
			intervals [987]:
				xmin = 1278.0284
				xmax = 1278.2084
				text = "were"
			intervals [988]:
				xmin = 1278.2084
				xmax = 1296.6257
				text = ""
			intervals [989]:
				xmin = 1296.6257
				xmax = 1297.0257
				text = "mm-hm"
			intervals [990]:
				xmin = 1297.0257
				xmax = 1298.5471
				text = ""
			intervals [991]:
				xmin = 1298.5471
				xmax = 1298.7471
				text = "did"
			intervals [992]:
				xmin = 1298.7471
				xmax = 1298.7771
				text = ""
			intervals [993]:
				xmin = 1298.7771
				xmax = 1298.9471
				text = "any"
			intervals [994]:
				xmin = 1298.9471
				xmax = 1299.0271
				text = "of"
			intervals [995]:
				xmin = 1299.0271
				xmax = 1299.1571
				text = "them"
			intervals [996]:
				xmin = 1299.1571
				xmax = 1299.4471
				text = "speak"
			intervals [997]:
				xmin = 1299.4471
				xmax = 1299.6371
				text = "any"
			intervals [998]:
				xmin = 1299.6371
				xmax = 1299.9971
				text = "foreign"
			intervals [999]:
				xmin = 1299.9971
				xmax = 1300.0271
				text = ""
			intervals [1000]:
				xmin = 1300.0271
				xmax = 1300.7071
				text = "languages"
			intervals [1001]:
				xmin = 1300.7071
				xmax = 1301.4353
				text = ""
			intervals [1002]:
				xmin = 1301.4353
				xmax = 1301.7753
				text = "naturally"
			intervals [1003]:
				xmin = 1301.7753
				xmax = 1303.2105
				text = ""
			intervals [1004]:
				xmin = 1303.2105
				xmax = 1303.4705
				text = "mm-hm"
			intervals [1005]:
				xmin = 1303.4705
				xmax = 1305.6028
				text = ""
			intervals [1006]:
				xmin = 1305.6028
				xmax = 1305.8128
				text = "uh"
			intervals [1007]:
				xmin = 1305.8128
				xmax = 1306.0228
				text = "what"
			intervals [1008]:
				xmin = 1306.0228
				xmax = 1306.3328
				text = "about"
			intervals [1009]:
				xmin = 1306.3328
				xmax = 1306.7028
				text = "now"
			intervals [1010]:
				xmin = 1306.7028
				xmax = 1306.7328
				text = ""
			intervals [1011]:
				xmin = 1306.7328
				xmax = 1306.8228
				text = "is"
			intervals [1012]:
				xmin = 1306.8228
				xmax = 1306.9628
				text = "there"
			intervals [1013]:
				xmin = 1306.9628
				xmax = 1307.7971
				text = ""
			intervals [1014]:
				xmin = 1307.7971
				xmax = 1307.8271
				text = "a"
			intervals [1015]:
				xmin = 1307.8271
				xmax = 1307.9071
				text = ""
			intervals [1016]:
				xmin = 1307.9071
				xmax = 1308.1471
				text = "group"
			intervals [1017]:
				xmin = 1308.1471
				xmax = 1308.2071
				text = ""
			intervals [1018]:
				xmin = 1308.2071
				xmax = 1308.3671
				text = "that"
			intervals [1019]:
				xmin = 1308.3671
				xmax = 1308.5171
				text = "you"
			intervals [1020]:
				xmin = 1308.5171
				xmax = 1309.0871
				text = "associate"
			intervals [1021]:
				xmin = 1309.0871
				xmax = 1309.1171
				text = ""
			intervals [1022]:
				xmin = 1309.1171
				xmax = 1309.2371
				text = "with"
			intervals [1023]:
				xmin = 1309.2371
				xmax = 1335.5338
				text = ""
			intervals [1024]:
				xmin = 1335.5338
				xmax = 1335.6838
				text = "uh-huh"
			intervals [1025]:
				xmin = 1335.6838
				xmax = 1337.3165
				text = ""
			intervals [1026]:
				xmin = 1337.3165
				xmax = 1337.3865
				text = "are"
			intervals [1027]:
				xmin = 1337.3865
				xmax = 1337.4165
				text = ""
			intervals [1028]:
				xmin = 1337.4165
				xmax = 1337.5465
				text = "there"
			intervals [1029]:
				xmin = 1337.5465
				xmax = 1337.7265
				text = "any"
			intervals [1030]:
				xmin = 1337.7265
				xmax = 1337.9365
				text = "white"
			intervals [1031]:
				xmin = 1337.9365
				xmax = 1337.9865
				text = ""
			intervals [1032]:
				xmin = 1337.9865
				xmax = 1338.3065
				text = "kids"
			intervals [1033]:
				xmin = 1338.3065
				xmax = 1338.4065
				text = "in"
			intervals [1034]:
				xmin = 1338.4065
				xmax = 1338.5965
				text = "that"
			intervals [1035]:
				xmin = 1338.5965
				xmax = 1338.6265
				text = ""
			intervals [1036]:
				xmin = 1338.6265
				xmax = 1339.0365
				text = "younger"
			intervals [1037]:
				xmin = 1339.0365
				xmax = 1339.1265
				text = ""
			intervals [1038]:
				xmin = 1339.1265
				xmax = 1339.2665
				text = "group"
			intervals [1039]:
				xmin = 1339.2665
				xmax = 1349.3986
				text = ""
			intervals [1040]:
				xmin = 1349.3986
				xmax = 1349.5186
				text = "what"
			intervals [1041]:
				xmin = 1349.5186
				xmax = 1349.7886
				text = "about"
			intervals [1042]:
				xmin = 1349.7886
				xmax = 1349.8386
				text = ""
			intervals [1043]:
				xmin = 1349.8386
				xmax = 1350.0786
				text = "now"
			intervals [1044]:
				xmin = 1350.0786
				xmax = 1366.0367
				text = ""
			intervals [1045]:
				xmin = 1366.0367
				xmax = 1366.0667
				text = "oh"
			intervals [1046]:
				xmin = 1366.0667
				xmax = 1366.2167
				text = ""
			intervals [1047]:
				xmin = 1366.2167
				xmax = 1366.2567
				text = "i"
			intervals [1048]:
				xmin = 1366.2567
				xmax = 1366.2967
				text = ""
			intervals [1049]:
				xmin = 1366.2967
				xmax = 1366.5367
				text = "see"
			intervals [1050]:
				xmin = 1366.5367
				xmax = 1367.6195
				text = ""
			intervals [1051]:
				xmin = 1367.6195
				xmax = 1367.9195
				text = "slight"
			intervals [1052]:
				xmin = 1367.9195
				xmax = 1368.0195
				text = ""
			intervals [1053]:
				xmin = 1368.0195
				xmax = 1368.4395
				text = "change"
			intervals [1054]:
				xmin = 1368.4395
				xmax = 1368.7495
				text = "<unk>"
			intervals [1055]:
				xmin = 1368.7495
				xmax = 1389.8453
				text = ""
			intervals [1056]:
				xmin = 1389.8453
				xmax = 1390.3353
				text = "mm-hm"
			intervals [1057]:
				xmin = 1390.3353
				xmax = 1391.6709
				text = ""
			intervals [1058]:
				xmin = 1391.6709
				xmax = 1391.8809
				text = "uh"
			intervals [1059]:
				xmin = 1391.8809
				xmax = 1392.0709
				text = "in"
			intervals [1060]:
				xmin = 1392.0709
				xmax = 1392.2209
				text = "the"
			intervals [1061]:
				xmin = 1392.2209
				xmax = 1392.8267
				text = ""
			intervals [1062]:
				xmin = 1392.8267
				xmax = 1393.2467
				text = "among"
			intervals [1063]:
				xmin = 1393.2467
				xmax = 1393.2767
				text = ""
			intervals [1064]:
				xmin = 1393.2767
				xmax = 1393.4367
				text = "the"
			intervals [1065]:
				xmin = 1393.4367
				xmax = 1393.6967
				text = "little"
			intervals [1066]:
				xmin = 1393.6967
				xmax = 1394.0067
				text = "kids"
			intervals [1067]:
				xmin = 1394.0067
				xmax = 1394.1767
				text = "was"
			intervals [1068]:
				xmin = 1394.1767
				xmax = 1394.3367
				text = "there"
			intervals [1069]:
				xmin = 1394.3367
				xmax = 1394.5867
				text = "one"
			intervals [1070]:
				xmin = 1394.5867
				xmax = 1394.7767
				text = ""
			intervals [1071]:
				xmin = 1394.7767
				xmax = 1395.0267
				text = "kid"
			intervals [1072]:
				xmin = 1395.0267
				xmax = 1395.1367
				text = "that"
			intervals [1073]:
				xmin = 1395.1367
				xmax = 1395.4767
				text = "everyone"
			intervals [1074]:
				xmin = 1395.4767
				xmax = 1395.5067
				text = ""
			intervals [1075]:
				xmin = 1395.5067
				xmax = 1395.7567
				text = "looked"
			intervals [1076]:
				xmin = 1395.7567
				xmax = 1395.8867
				text = "up"
			intervals [1077]:
				xmin = 1395.8867
				xmax = 1395.9867
				text = ""
			intervals [1078]:
				xmin = 1395.9867
				xmax = 1396.2567
				text = "to"
			intervals [1079]:
				xmin = 1396.2567
				xmax = 1396.3967
				text = "as"
			intervals [1080]:
				xmin = 1396.3967
				xmax = 1396.5267
				text = "a"
			intervals [1081]:
				xmin = 1396.5267
				xmax = 1396.9167
				text = "leader"
			intervals [1082]:
				xmin = 1396.9167
				xmax = 1397.8299
				text = ""
			intervals [1083]:
				xmin = 1397.8299
				xmax = 1398.0999
				text = "sort"
			intervals [1084]:
				xmin = 1398.0999
				xmax = 1398.1699
				text = "of"
			intervals [1085]:
				xmin = 1398.1699
				xmax = 1398.2599
				text = ""
			intervals [1086]:
				xmin = 1398.2599
				xmax = 1398.4799
				text = "looked"
			intervals [1087]:
				xmin = 1398.4799
				xmax = 1398.5099
				text = ""
			intervals [1088]:
				xmin = 1398.5099
				xmax = 1398.7499
				text = "to"
			intervals [1089]:
				xmin = 1398.7499
				xmax = 1417.7796
				text = ""
			intervals [1090]:
				xmin = 1417.7796
				xmax = 1418.4196
				text = "<unk>"
			intervals [1091]:
				xmin = 1418.4196
				xmax = 1448.6161
				text = ""
			intervals [1092]:
				xmin = 1448.6161
				xmax = 1448.9361
				text = "mm"
			intervals [1093]:
				xmin = 1448.9361
				xmax = 1467.1084
				text = ""
			intervals [1094]:
				xmin = 1467.1084
				xmax = 1467.3484
				text = "real"
			intervals [1095]:
				xmin = 1467.3484
				xmax = 1468.0384
				text = "outstanding"
			intervals [1096]:
				xmin = 1468.0384
				xmax = 1470.406
				text = ""
			intervals [1097]:
				xmin = 1470.406
				xmax = 1470.646
				text = "yeah"
			intervals [1098]:
				xmin = 1470.646
				xmax = 1480.6964
				text = ""
			intervals [1099]:
				xmin = 1480.6964
				xmax = 1481.0264
				text = "mm-hm"
			intervals [1100]:
				xmin = 1481.0264
				xmax = 1481.7966
				text = ""
			intervals [1101]:
				xmin = 1481.7966
				xmax = 1481.9766
				text = "that"
			intervals [1102]:
				xmin = 1481.9766
				xmax = 1482.0266
				text = ""
			intervals [1103]:
				xmin = 1482.0266
				xmax = 1482.0866
				text = "s"
			intervals [1104]:
				xmin = 1482.0866
				xmax = 1482.1166
				text = ""
			intervals [1105]:
				xmin = 1482.1166
				xmax = 1482.6466
				text = "typical"
			intervals [1106]:
				xmin = 1482.6466
				xmax = 1489.0634
				text = ""
			intervals [1107]:
				xmin = 1489.0634
				xmax = 1489.5034
				text = "mm-hm"
			intervals [1108]:
				xmin = 1489.5034
				xmax = 1494.1685
				text = ""
			intervals [1109]:
				xmin = 1494.1685
				xmax = 1494.6685
				text = "<unk>"
			intervals [1110]:
				xmin = 1494.6685
				xmax = 1496.428
				text = ""
			intervals [1111]:
				xmin = 1496.428
				xmax = 1496.578
				text = "good"
			intervals [1112]:
				xmin = 1496.578
				xmax = 1497.3991
				text = ""
			intervals [1113]:
				xmin = 1497.3991
				xmax = 1497.5191
				text = "uh"
			intervals [1114]:
				xmin = 1497.5191
				xmax = 1497.7791
				text = "if"
			intervals [1115]:
				xmin = 1497.7791
				xmax = 1497.8291
				text = "a"
			intervals [1116]:
				xmin = 1497.8291
				xmax = 1498.0891
				text = "new"
			intervals [1117]:
				xmin = 1498.0891
				xmax = 1498.1491
				text = ""
			intervals [1118]:
				xmin = 1498.1491
				xmax = 1498.4391
				text = "kid"
			intervals [1119]:
				xmin = 1498.4391
				xmax = 1498.6391
				text = "were"
			intervals [1120]:
				xmin = 1498.6391
				xmax = 1498.7691
				text = "to"
			intervals [1121]:
				xmin = 1498.7691
				xmax = 1498.9091
				text = "have"
			intervals [1122]:
				xmin = 1498.9091
				xmax = 1498.9591
				text = ""
			intervals [1123]:
				xmin = 1498.9591
				xmax = 1499.2891
				text = "moved"
			intervals [1124]:
				xmin = 1499.2891
				xmax = 1499.5091
				text = "into"
			intervals [1125]:
				xmin = 1499.5091
				xmax = 1499.6391
				text = "your"
			intervals [1126]:
				xmin = 1499.6391
				xmax = 1500.1491
				text = "neighborhood"
			intervals [1127]:
				xmin = 1500.1491
				xmax = 1500.1891
				text = ""
			intervals [1128]:
				xmin = 1500.1891
				xmax = 1500.3591
				text = "when"
			intervals [1129]:
				xmin = 1500.3591
				xmax = 1500.4891
				text = "you"
			intervals [1130]:
				xmin = 1500.4891
				xmax = 1500.6391
				text = "were"
			intervals [1131]:
				xmin = 1500.6391
				xmax = 1500.6891
				text = ""
			intervals [1132]:
				xmin = 1500.6891
				xmax = 1500.9591
				text = "ten"
			intervals [1133]:
				xmin = 1500.9591
				xmax = 1501.0891
				text = ""
			intervals [1134]:
				xmin = 1501.0891
				xmax = 1501.2191
				text = "could"
			intervals [1135]:
				xmin = 1501.2191
				xmax = 1501.3791
				text = "they"
			intervals [1136]:
				xmin = 1501.3791
				xmax = 1501.4691
				text = "have"
			intervals [1137]:
				xmin = 1501.4691
				xmax = 1502.0888
				text = ""
			intervals [1138]:
				xmin = 1502.0888
				xmax = 1502.5488
				text = "joined"
			intervals [1139]:
				xmin = 1502.5488
				xmax = 1502.6488
				text = "the"
			intervals [1140]:
				xmin = 1502.6488
				xmax = 1502.9088
				text = "bunch"
			intervals [1141]:
				xmin = 1502.9088
				xmax = 1502.9688
				text = "of"
			intervals [1142]:
				xmin = 1502.9688
				xmax = 1503.2488
				text = "kids"
			intervals [1143]:
				xmin = 1503.2488
				xmax = 1503.3488
				text = "you"
			intervals [1144]:
				xmin = 1503.3488
				xmax = 1503.4388
				text = ""
			intervals [1145]:
				xmin = 1503.4388
				xmax = 1503.6988
				text = "played"
			intervals [1146]:
				xmin = 1503.6988
				xmax = 1503.7888
				text = "with"
			intervals [1147]:
				xmin = 1503.7888
				xmax = 1533.3047
				text = ""
			intervals [1148]:
				xmin = 1533.3047
				xmax = 1533.3647
				text = "is"
			intervals [1149]:
				xmin = 1533.3647
				xmax = 1533.4847
				text = "there"
			intervals [1150]:
				xmin = 1533.4847
				xmax = 1533.9047
				text = "anything"
			intervals [1151]:
				xmin = 1533.9047
				xmax = 1534.0147
				text = "they"
			intervals [1152]:
				xmin = 1534.0147
				xmax = 1534.1047
				text = "would"
			intervals [1153]:
				xmin = 1534.1047
				xmax = 1534.3247
				text = "have"
			intervals [1154]:
				xmin = 1534.3247
				xmax = 1534.4347
				text = "to"
			intervals [1155]:
				xmin = 1534.4347
				xmax = 1534.7847
				text = "do"
			intervals [1156]:
				xmin = 1534.7847
				xmax = 1535.5316
				text = ""
			intervals [1157]:
				xmin = 1535.5316
				xmax = 1536.0116
				text = "special"
			intervals [1158]:
				xmin = 1536.0116
				xmax = 1536.0416
				text = ""
			intervals [1159]:
				xmin = 1536.0416
				xmax = 1536.1416
				text = "that"
			intervals [1160]:
				xmin = 1536.1416
				xmax = 1539.1717
				text = ""
			intervals [1161]:
				xmin = 1539.1717
				xmax = 1539.7117
				text = "mm-hm"
			intervals [1162]:
				xmin = 1539.7117
				xmax = 1547.8117
				text = ""
			intervals [1163]:
				xmin = 1547.8117
				xmax = 1548.3617
				text = "okay"
			intervals [1164]:
				xmin = 1548.3617
				xmax = 1548.7828
				text = ""
			intervals [1165]:
				xmin = 1548.7828
				xmax = 1549.4728
				text = "uh"
			intervals [1166]:
				xmin = 1549.4728
				xmax = 1549.5028
				text = ""
			intervals [1167]:
				xmin = 1549.5028
				xmax = 1549.5728
				text = "do"
			intervals [1168]:
				xmin = 1549.5728
				xmax = 1549.6328
				text = "you"
			intervals [1169]:
				xmin = 1549.6328
				xmax = 1549.8028
				text = "have"
			intervals [1170]:
				xmin = 1549.8028
				xmax = 1549.9728
				text = "any"
			intervals [1171]:
				xmin = 1549.9728
				xmax = 1550.4228
				text = "idea"
			intervals [1172]:
				xmin = 1550.4228
				xmax = 1550.6228
				text = "what"
			intervals [1173]:
				xmin = 1550.6228
				xmax = 1550.7228
				text = "you"
			intervals [1174]:
				xmin = 1550.7228
				xmax = 1550.7528
				text = ""
			intervals [1175]:
				xmin = 1550.7528
				xmax = 1550.8928
				text = "might"
			intervals [1176]:
				xmin = 1550.8928
				xmax = 1550.9228
				text = ""
			intervals [1177]:
				xmin = 1550.9228
				xmax = 1551.0528
				text = "like"
			intervals [1178]:
				xmin = 1551.0528
				xmax = 1551.1128
				text = "to"
			intervals [1179]:
				xmin = 1551.1128
				xmax = 1551.1428
				text = ""
			intervals [1180]:
				xmin = 1551.1428
				xmax = 1551.3328
				text = "do"
			intervals [1181]:
				xmin = 1551.3328
				xmax = 1551.3628
				text = ""
			intervals [1182]:
				xmin = 1551.3628
				xmax = 1551.4728
				text = "when"
			intervals [1183]:
				xmin = 1551.4728
				xmax = 1551.5328
				text = ""
			intervals [1184]:
				xmin = 1551.5328
				xmax = 1551.6328
				text = "you're"
			intervals [1185]:
				xmin = 1551.6328
				xmax = 1551.6928
				text = ""
			intervals [1186]:
				xmin = 1551.6928
				xmax = 1552.0028
				text = "finished"
			intervals [1187]:
				xmin = 1552.0028
				xmax = 1552.0328
				text = ""
			intervals [1188]:
				xmin = 1552.0328
				xmax = 1552.1228
				text = "with"
			intervals [1189]:
				xmin = 1552.1228
				xmax = 1552.4628
				text = "school"
			intervals [1190]:
				xmin = 1552.4628
				xmax = 1573.4756
				text = ""
			intervals [1191]:
				xmin = 1573.4756
				xmax = 1573.8056
				text = "mm"
			intervals [1192]:
				xmin = 1573.8056
				xmax = 1576.3741
				text = ""
			intervals [1193]:
				xmin = 1576.3741
				xmax = 1576.9641
				text = "<unk>"
			intervals [1194]:
				xmin = 1576.9641
				xmax = 1578.6307
				text = ""
			intervals [1195]:
				xmin = 1578.6307
				xmax = 1578.7107
				text = "yeah"
			intervals [1196]:
				xmin = 1578.7107
				xmax = 1578.7407
				text = ""
			intervals [1197]:
				xmin = 1578.7407
				xmax = 1578.8007
				text = "it"
			intervals [1198]:
				xmin = 1578.8007
				xmax = 1579.0307
				text = ""
			intervals [1199]:
				xmin = 1579.0307
				xmax = 1579.1507
				text = "s"
			intervals [1200]:
				xmin = 1579.1507
				xmax = 1579.2907
				text = "a"
			intervals [1201]:
				xmin = 1579.2907
				xmax = 1579.6507
				text = "grind"
			intervals [1202]:
				xmin = 1579.6507
				xmax = 1581.0823
				text = ""
			intervals [1203]:
				xmin = 1581.0823
				xmax = 1581.2023
				text = "do"
			intervals [1204]:
				xmin = 1581.2023
				xmax = 1581.2723
				text = "you"
			intervals [1205]:
				xmin = 1581.2723
				xmax = 1581.5323
				text = "plan"
			intervals [1206]:
				xmin = 1581.5323
				xmax = 1581.6523
				text = "to"
			intervals [1207]:
				xmin = 1581.6523
				xmax = 1581.7523
				text = "go"
			intervals [1208]:
				xmin = 1581.7523
				xmax = 1581.9423
				text = "on"
			intervals [1209]:
				xmin = 1581.9423
				xmax = 1582.0823
				text = ""
			intervals [1210]:
				xmin = 1582.0823
				xmax = 1582.2123
				text = "to"
			intervals [1211]:
				xmin = 1582.2123
				xmax = 1582.2823
				text = ""
			intervals [1212]:
				xmin = 1582.2823
				xmax = 1582.6323
				text = "college"
			intervals [1213]:
				xmin = 1582.6323
				xmax = 1582.7523
				text = "after"
			intervals [1214]:
				xmin = 1582.7523
				xmax = 1582.8223
				text = "you"
			intervals [1215]:
				xmin = 1582.8223
				xmax = 1582.8823
				text = ""
			intervals [1216]:
				xmin = 1582.8823
				xmax = 1583.2123
				text = "finish"
			intervals [1217]:
				xmin = 1583.2123
				xmax = 1585.9827
				text = ""
			intervals [1218]:
				xmin = 1585.9827
				xmax = 1586.1827
				text = "good"
			intervals [1219]:
				xmin = 1586.1827
				xmax = 1587.5634
				text = ""
			intervals [1220]:
				xmin = 1587.5634
				xmax = 1587.8434
				text = "um"
			intervals [1221]:
				xmin = 1587.8434
				xmax = 1588.5205
				text = ""
			intervals [1222]:
				xmin = 1588.5205
				xmax = 1588.7405
				text = "well"
			intervals [1223]:
				xmin = 1588.7405
				xmax = 1590.328
				text = ""
			intervals [1224]:
				xmin = 1590.328
				xmax = 1590.658
				text = "what"
			intervals [1225]:
				xmin = 1590.658
				xmax = 1590.9101
				text = ""
			intervals [1226]:
				xmin = 1590.9101
				xmax = 1591.1501
				text = "what"
			intervals [1227]:
				xmin = 1591.1501
				xmax = 1591.3601
				text = "all"
			intervals [1228]:
				xmin = 1591.3601
				xmax = 1591.4801
				text = "is"
			intervals [1229]:
				xmin = 1591.4801
				xmax = 1592.0001
				text = "involved"
			intervals [1230]:
				xmin = 1592.0001
				xmax = 1592.0601
				text = ""
			intervals [1231]:
				xmin = 1592.0601
				xmax = 1592.3701
				text = "since"
			intervals [1232]:
				xmin = 1592.3701
				xmax = 1592.4301
				text = "you"
			intervals [1233]:
				xmin = 1592.4301
				xmax = 1592.4601
				text = ""
			intervals [1234]:
				xmin = 1592.4601
				xmax = 1592.6101
				text = "did"
			intervals [1235]:
				xmin = 1592.6101
				xmax = 1592.6901
				text = "the"
			intervals [1236]:
				xmin = 1592.6901
				xmax = 1593.1401
				text = "research"
			intervals [1237]:
				xmin = 1593.1401
				xmax = 1593.2201
				text = "you"
			intervals [1238]:
				xmin = 1593.2201
				xmax = 1593.5501
				text = "probably"
			intervals [1239]:
				xmin = 1593.5501
				xmax = 1593.7101
				text = "know"
			intervals [1240]:
				xmin = 1593.7101
				xmax = 1593.9001
				text = "what"
			intervals [1241]:
				xmin = 1593.9001
				xmax = 1594.1401
				text = "all"
			intervals [1242]:
				xmin = 1594.1401
				xmax = 1594.2001
				text = "is"
			intervals [1243]:
				xmin = 1594.2001
				xmax = 1594.6601
				text = "involved"
			intervals [1244]:
				xmin = 1594.6601
				xmax = 1594.7301
				text = "in"
			intervals [1245]:
				xmin = 1594.7301
				xmax = 1594.8401
				text = "a"
			intervals [1246]:
				xmin = 1594.8401
				xmax = 1595.2401
				text = "dentist"
			intervals [1247]:
				xmin = 1595.2401
				xmax = 1595.3101
				text = "s"
			intervals [1248]:
				xmin = 1595.3101
				xmax = 1596.2201
				text = "training"
			intervals [1249]:
				xmin = 1596.2201
				xmax = 1596.9539
				text = ""
			intervals [1250]:
				xmin = 1596.9539
				xmax = 1597.1039
				text = "how"
			intervals [1251]:
				xmin = 1597.1039
				xmax = 1597.2139
				text = "long"
			intervals [1252]:
				xmin = 1597.2139
				xmax = 1597.3639
				text = "does"
			intervals [1253]:
				xmin = 1597.3639
				xmax = 1597.4339
				text = "it"
			intervals [1254]:
				xmin = 1597.4339
				xmax = 1597.4839
				text = ""
			intervals [1255]:
				xmin = 1597.4839
				xmax = 1597.7339
				text = "take"
			intervals [1256]:
				xmin = 1597.7339
				xmax = 1597.7739
				text = ""
			intervals [1257]:
				xmin = 1597.7739
				xmax = 1597.8939
				text = "and"
			intervals [1258]:
				xmin = 1597.8939
				xmax = 1598.0439
				text = "what"
			intervals [1259]:
				xmin = 1598.0439
				xmax = 1598.0739
				text = ""
			intervals [1260]:
				xmin = 1598.0739
				xmax = 1598.6739
				text = "stages"
			intervals [1261]:
				xmin = 1598.6739
				xmax = 1598.7339
				text = "and"
			intervals [1262]:
				xmin = 1598.7339
				xmax = 1598.8539
				text = "<unk>"
			intervals [1263]:
				xmin = 1598.8539
				xmax = 1652.8937
				text = ""
			intervals [1264]:
				xmin = 1652.8937
				xmax = 1653.2637
				text = "<unk>"
			intervals [1265]:
				xmin = 1653.2637
				xmax = 1654.7904
				text = ""
			intervals [1266]:
				xmin = 1654.7904
				xmax = 1655.6504
				text = "<unk>"
			intervals [1267]:
				xmin = 1655.6504
				xmax = 1695.4057
				text = ""
			intervals [1268]:
				xmin = 1695.4057
				xmax = 1695.5957
				text = "that"
			intervals [1269]:
				xmin = 1695.5957
				xmax = 1695.6657
				text = ""
			intervals [1270]:
				xmin = 1695.6657
				xmax = 1695.7757
				text = "s"
			intervals [1271]:
				xmin = 1695.7757
				xmax = 1695.9857
				text = "good"
			intervals [1272]:
				xmin = 1695.9857
				xmax = 1697.2421
				text = ""
			intervals [1273]:
				xmin = 1697.2421
				xmax = 1697.4021
				text = "if"
			intervals [1274]:
				xmin = 1697.4021
				xmax = 1697.5621
				text = "you"
			intervals [1275]:
				xmin = 1697.5621
				xmax = 1697.7621
				text = "had"
			intervals [1276]:
				xmin = 1697.7621
				xmax = 1697.9921
				text = "all"
			intervals [1277]:
				xmin = 1697.9921
				xmax = 1698.0521
				text = "the"
			intervals [1278]:
				xmin = 1698.0521
				xmax = 1698.3021
				text = "money"
			intervals [1279]:
				xmin = 1698.3021
				xmax = 1698.4221
				text = "in"
			intervals [1280]:
				xmin = 1698.4221
				xmax = 1698.5421
				text = "the"
			intervals [1281]:
				xmin = 1698.5421
				xmax = 1698.5721
				text = ""
			intervals [1282]:
				xmin = 1698.5721
				xmax = 1698.8921
				text = "world"
			intervals [1283]:
				xmin = 1698.8921
				xmax = 1699.0221
				text = "what"
			intervals [1284]:
				xmin = 1699.0221
				xmax = 1699.1721
				text = "would"
			intervals [1285]:
				xmin = 1699.1721
				xmax = 1699.2721
				text = "you"
			intervals [1286]:
				xmin = 1699.2721
				xmax = 1699.4221
				text = "do"
			intervals [1287]:
				xmin = 1699.4221
				xmax = 1699.4521
				text = ""
			intervals [1288]:
				xmin = 1699.4521
				xmax = 1699.6421
				text = "with"
			intervals [1289]:
				xmin = 1699.6421
				xmax = 1699.7221
				text = "it"
			intervals [1290]:
				xmin = 1699.7221
				xmax = 1726.1168
				text = ""
			intervals [1291]:
				xmin = 1726.1168
				xmax = 1726.2368
				text = "have"
			intervals [1292]:
				xmin = 1726.2368
				xmax = 1726.3668
				text = "you"
			intervals [1293]:
				xmin = 1726.3668
				xmax = 1726.5868
				text = "done"
			intervals [1294]:
				xmin = 1726.5868
				xmax = 1726.6568
				text = ""
			intervals [1295]:
				xmin = 1726.6568
				xmax = 1727.0868
				text = "fishing"
			intervals [1296]:
				xmin = 1727.0868
				xmax = 1768.0442
				text = ""
			intervals [1297]:
				xmin = 1768.0442
				xmax = 1768.8542
				text = "<unk>"
			intervals [1298]:
				xmin = 1768.8542
				xmax = 1775.9932
				text = ""
			intervals [1299]:
				xmin = 1775.9932
				xmax = 1776.7532
				text = "<unk>"
			intervals [1300]:
				xmin = 1776.7532
				xmax = 1785.6397
				text = ""
			intervals [1301]:
				xmin = 1785.6397
				xmax = 1786.0397
				text = "mm-hm"
			intervals [1302]:
				xmin = 1786.0397
				xmax = 1805.5835
				text = ""
			intervals [1303]:
				xmin = 1805.5835
				xmax = 1806.4935
				text = "<unk>"
			intervals [1304]:
				xmin = 1806.4935
				xmax = 1812.5573
				text = ""
			intervals [1305]:
				xmin = 1812.5573
				xmax = 1812.7273
				text = "how"
			intervals [1306]:
				xmin = 1812.7273
				xmax = 1812.8973
				text = "did"
			intervals [1307]:
				xmin = 1812.8973
				xmax = 1813.0373
				text = "you"
			intervals [1308]:
				xmin = 1813.0373
				xmax = 1813.2373
				text = "do"
			intervals [1309]:
				xmin = 1813.2373
				xmax = 1813.3173
				text = ""
			intervals [1310]:
				xmin = 1813.3173
				xmax = 1813.6873
				text = "fishing"
			intervals [1311]:
				xmin = 1813.6873
				xmax = 1813.9573
				text = "most"
			intervals [1312]:
				xmin = 1813.9573
				xmax = 1813.9873
				text = ""
			intervals [1313]:
				xmin = 1813.9873
				xmax = 1814.0473
				text = "of"
			intervals [1314]:
				xmin = 1814.0473
				xmax = 1814.1473
				text = "the"
			intervals [1315]:
				xmin = 1814.1473
				xmax = 1814.1773
				text = ""
			intervals [1316]:
				xmin = 1814.1773
				xmax = 1814.3773
				text = "time"
			intervals [1317]:
				xmin = 1814.3773
				xmax = 1831.4709
				text = ""
			intervals [1318]:
				xmin = 1831.4709
				xmax = 1831.8409
				text = "mm-hm"
			intervals [1319]:
				xmin = 1831.8409
				xmax = 1834.6627
				text = ""
			intervals [1320]:
				xmin = 1834.6627
				xmax = 1835.6427
				text = "<unk>"
			intervals [1321]:
				xmin = 1835.6427
				xmax = 1836.5641
				text = ""
			intervals [1322]:
				xmin = 1836.5641
				xmax = 1837.1541
				text = "<unk>"
			intervals [1323]:
				xmin = 1837.1541
				xmax = 1838.2387
				text = ""
			intervals [1324]:
				xmin = 1838.2387
				xmax = 1838.6287
				text = "that"
			intervals [1325]:
				xmin = 1838.6287
				xmax = 1838.6787
				text = ""
			intervals [1326]:
				xmin = 1838.6787
				xmax = 1838.7487
				text = "s"
			intervals [1327]:
				xmin = 1838.7487
				xmax = 1839.3587
				text = "<unk>"
			intervals [1328]:
				xmin = 1839.3587
				xmax = 1852.6483
				text = ""
			intervals [1329]:
				xmin = 1852.6483
				xmax = 1852.8783
				text = "<unk>"
			intervals [1330]:
				xmin = 1852.8783
				xmax = 1852.9883
				text = "that"
			intervals [1331]:
				xmin = 1852.9883
				xmax = 1853.0183
				text = ""
			intervals [1332]:
				xmin = 1853.0183
				xmax = 1853.2583
				text = "s"
			intervals [1333]:
				xmin = 1853.2583
				xmax = 1853.2883
				text = ""
			intervals [1334]:
				xmin = 1853.2883
				xmax = 1853.3183
				text = "a"
			intervals [1335]:
				xmin = 1853.3183
				xmax = 1853.3483
				text = ""
			intervals [1336]:
				xmin = 1853.3483
				xmax = 1853.4483
				text = "lot"
			intervals [1337]:
				xmin = 1853.4483
				xmax = 1861.4005
				text = ""
			intervals [1338]:
				xmin = 1861.4005
				xmax = 1861.4605
				text = "huh"
			intervals [1339]:
				xmin = 1861.4605
				xmax = 1876.9364
				text = ""
			intervals [1340]:
				xmin = 1876.9364
				xmax = 1877.6764
				text = "<unk>"
			intervals [1341]:
				xmin = 1877.6764
				xmax = 1879.5217
				text = ""
			intervals [1342]:
				xmin = 1879.5217
				xmax = 1879.6717
				text = "yeah"
			intervals [1343]:
				xmin = 1879.6717
				xmax = 1879.7017
				text = ""
			intervals [1344]:
				xmin = 1879.7017
				xmax = 1879.7917
				text = "that"
			intervals [1345]:
				xmin = 1879.7917
				xmax = 1879.9017
				text = ""
			intervals [1346]:
				xmin = 1879.9017
				xmax = 1880.0317
				text = "s"
			intervals [1347]:
				xmin = 1880.0317
				xmax = 1880.0717
				text = ""
			intervals [1348]:
				xmin = 1880.0717
				xmax = 1880.4817
				text = "terrific"
			intervals [1349]:
				xmin = 1880.4817
				xmax = 1927.5976
				text = ""
			intervals [1350]:
				xmin = 1927.5976
				xmax = 1927.6476
				text = "uh"
			intervals [1351]:
				xmin = 1927.6476
				xmax = 1944.7867
				text = ""
			intervals [1352]:
				xmin = 1944.7867
				xmax = 1946.0367
				text = "<unk>"
			intervals [1353]:
				xmin = 1946.0367
				xmax = 1961.4826
				text = ""
			intervals [1354]:
				xmin = 1961.4826
				xmax = 1962.7526
				text = "<unk>"
			intervals [1355]:
				xmin = 1962.7526
				xmax = 1963.1806
				text = ""
			intervals [1356]:
				xmin = 1963.1806
				xmax = 1963.5406
				text = "oh"
			intervals [1357]:
				xmin = 1963.5406
				xmax = 1963.6306
				text = "geez"
			intervals [1358]:
				xmin = 1963.6306
				xmax = 1978.5373
				text = ""
			intervals [1359]:
				xmin = 1978.5373
				xmax = 1978.5673
				text = "ah"
			intervals [1360]:
				xmin = 1978.5673
				xmax = 1986.1062
				text = ""
			intervals [1361]:
				xmin = 1986.1062
				xmax = 1986.8362
				text = "<unk>"
			intervals [1362]:
				xmin = 1986.8362
				xmax = 1987.8825
				text = ""
			intervals [1363]:
				xmin = 1987.8825
				xmax = 1987.9825
				text = "<unk>"
			intervals [1364]:
				xmin = 1987.9825
				xmax = 1991.1411
				text = ""
			intervals [1365]:
				xmin = 1991.1411
				xmax = 1991.2411
				text = "did"
			intervals [1366]:
				xmin = 1991.2411
				xmax = 1991.3511
				text = "he"
			intervals [1367]:
				xmin = 1991.3511
				xmax = 1991.4811
				text = "get"
			intervals [1368]:
				xmin = 1991.4811
				xmax = 1991.7511
				text = "any"
			intervals [1369]:
				xmin = 1991.7511
				xmax = 1991.8311
				text = ""
			intervals [1370]:
				xmin = 1991.8311
				xmax = 1992.1211
				text = "bad"
			intervals [1371]:
				xmin = 1992.1211
				xmax = 1992.1511
				text = ""
			intervals [1372]:
				xmin = 1992.1511
				xmax = 1992.4511
				text = "effects"
			intervals [1373]:
				xmin = 1992.4511
				xmax = 1992.5411
				text = "from"
			intervals [1374]:
				xmin = 1992.5411
				xmax = 1992.7011
				text = ""
			intervals [1375]:
				xmin = 1992.7011
				xmax = 1992.8011
				text = "the"
			intervals [1376]:
				xmin = 1992.8011
				xmax = 1993.4911
				text = "stings"
			intervals [1377]:
				xmin = 1993.4911
				xmax = 1997.5363
				text = ""
			intervals [1378]:
				xmin = 1997.5363
				xmax = 1997.9863
				text = "mm-hm"
			intervals [1379]:
				xmin = 1997.9863
				xmax = 2000.7232
				text = ""
			intervals [1380]:
				xmin = 2000.7232
				xmax = 2000.8632
				text = "mm-hm"
			intervals [1381]:
				xmin = 2000.8632
				xmax = 2005.8926
				text = ""
			intervals [1382]:
				xmin = 2005.8926
				xmax = 2006.1226
				text = "<unk>"
			intervals [1383]:
				xmin = 2006.1226
				xmax = 2006.2737
				text = ""
			intervals [1384]:
				xmin = 2006.2737
				xmax = 2006.3837
				text = "for"
			intervals [1385]:
				xmin = 2006.3837
				xmax = 2006.6237
				text = "ruining"
			intervals [1386]:
				xmin = 2006.6237
				xmax = 2006.7137
				text = "the"
			intervals [1387]:
				xmin = 2006.7137
				xmax = 2007.2737
				text = ""
			intervals [1388]:
				xmin = 2007.2737
				xmax = 2007.3937
				text = "trip"
			intervals [1389]:
				xmin = 2007.3937
				xmax = 2009.7908
				text = ""
			intervals [1390]:
				xmin = 2009.7908
				xmax = 2009.9708
				text = "big"
			intervals [1391]:
				xmin = 2009.9708
				xmax = 2010.2908
				text = ""
			intervals [1392]:
				xmin = 2010.2908
				xmax = 2010.9108
				text = "fish"
			intervals [1393]:
				xmin = 2010.9108
				xmax = 2011.7483
				text = ""
			intervals [1394]:
				xmin = 2011.7483
				xmax = 2011.9383
				text = "did"
			intervals [1395]:
				xmin = 2011.9383
				xmax = 2012.0183
				text = "you"
			intervals [1396]:
				xmin = 2012.0183
				xmax = 2012.1783
				text = "ever"
			intervals [1397]:
				xmin = 2012.1783
				xmax = 2012.3583
				text = "get"
			intervals [1398]:
				xmin = 2012.3583
				xmax = 2012.6283
				text = "caught"
			intervals [1399]:
				xmin = 2012.6283
				xmax = 2012.7183
				text = "in"
			intervals [1400]:
				xmin = 2012.7183
				xmax = 2012.8183
				text = "a"
			intervals [1401]:
				xmin = 2012.8183
				xmax = 2013.1783
				text = "storm"
			intervals [1402]:
				xmin = 2013.1783
				xmax = 2013.2383
				text = ""
			intervals [1403]:
				xmin = 2013.2383
				xmax = 2013.2983
				text = "or"
			intervals [1404]:
				xmin = 2013.2983
				xmax = 2013.6683
				text = "anything"
			intervals [1405]:
				xmin = 2013.6683
				xmax = 2013.6983
				text = ""
			intervals [1406]:
				xmin = 2013.6983
				xmax = 2013.8783
				text = "like"
			intervals [1407]:
				xmin = 2013.8783
				xmax = 2013.9383
				text = ""
			intervals [1408]:
				xmin = 2013.9383
				xmax = 2014.1383
				text = "that"
			intervals [1409]:
				xmin = 2014.1383
				xmax = 2014.1783
				text = ""
			intervals [1410]:
				xmin = 2014.1783
				xmax = 2014.3483
				text = "out"
			intervals [1411]:
				xmin = 2014.3483
				xmax = 2014.3783
				text = ""
			intervals [1412]:
				xmin = 2014.3783
				xmax = 2014.4583
				text = "in"
			intervals [1413]:
				xmin = 2014.4583
				xmax = 2014.4883
				text = ""
			intervals [1414]:
				xmin = 2014.4883
				xmax = 2014.6183
				text = "the"
			intervals [1415]:
				xmin = 2014.6183
				xmax = 2014.7683
				text = "little"
			intervals [1416]:
				xmin = 2014.7683
				xmax = 2014.8783
				text = "boat"
			intervals [1417]:
				xmin = 2014.8783
				xmax = 2053.9863
				text = ""
			intervals [1418]:
				xmin = 2053.9863
				xmax = 2054.2663
				text = "oh"
			intervals [1419]:
				xmin = 2054.2663
				xmax = 2056.836
				text = ""
			intervals [1420]:
				xmin = 2056.836
				xmax = 2057.586
				text = "<unk>"
			intervals [1421]:
				xmin = 2057.586
				xmax = 2064.0537
				text = ""
			intervals [1422]:
				xmin = 2064.0537
				xmax = 2065.1637
				text = "<unk>"
			intervals [1423]:
				xmin = 2065.1637
				xmax = 2068.4942
				text = ""
			intervals [1424]:
				xmin = 2068.4942
				xmax = 2069.0842
				text = "<unk>"
			intervals [1425]:
				xmin = 2069.0842
				xmax = 2070.9158
				text = ""
			intervals [1426]:
				xmin = 2070.9158
				xmax = 2071.2158
				text = "oh"
			intervals [1427]:
				xmin = 2071.2158
				xmax = 2071.4658
				text = ""
			intervals [1428]:
				xmin = 2071.4658
				xmax = 2071.6858
				text = "geez"
			intervals [1429]:
				xmin = 2071.6858
				xmax = 2074.0026
				text = ""
			intervals [1430]:
				xmin = 2074.0026
				xmax = 2074.3926
				text = "mm-hm"
			intervals [1431]:
				xmin = 2074.3926
				xmax = 2076.657
				text = ""
			intervals [1432]:
				xmin = 2076.657
				xmax = 2076.857
				text = "mm"
			intervals [1433]:
				xmin = 2076.857
				xmax = 2077.445
				text = ""
			intervals [1434]:
				xmin = 2077.445
				xmax = 2077.565
				text = "well"
			intervals [1435]:
				xmin = 2077.565
				xmax = 2077.605
				text = ""
			intervals [1436]:
				xmin = 2077.605
				xmax = 2077.765
				text = "you've"
			intervals [1437]:
				xmin = 2077.765
				xmax = 2077.795
				text = ""
			intervals [1438]:
				xmin = 2077.795
				xmax = 2077.925
				text = "had"
			intervals [1439]:
				xmin = 2077.925
				xmax = 2078.035
				text = ""
			intervals [1440]:
				xmin = 2078.035
				xmax = 2078.255
				text = "quite"
			intervals [1441]:
				xmin = 2078.255
				xmax = 2078.365
				text = ""
			intervals [1442]:
				xmin = 2078.365
				xmax = 2078.395
				text = "a"
			intervals [1443]:
				xmin = 2078.395
				xmax = 2079.355
				text = "<unk>"
			intervals [1444]:
				xmin = 2079.355
				xmax = 2079.9616
				text = ""
			intervals [1445]:
				xmin = 2079.9616
				xmax = 2080.3816
				text = "fishing"
			intervals [1446]:
				xmin = 2080.3816
				xmax = 2081.0616
				text = "adventures"
			intervals [1447]:
				xmin = 2081.0616
				xmax = 2081.9461
				text = ""
			intervals [1448]:
				xmin = 2081.9461
				xmax = 2082.0561
				text = "how"
			intervals [1449]:
				xmin = 2082.0561
				xmax = 2082.1761
				text = "does"
			intervals [1450]:
				xmin = 2082.1761
				xmax = 2082.3361
				text = "your"
			intervals [1451]:
				xmin = 2082.3361
				xmax = 2082.7261
				text = "family"
			intervals [1452]:
				xmin = 2082.7261
				xmax = 2083.2361
				text = "celebrate"
			intervals [1453]:
				xmin = 2083.2361
				xmax = 2083.3261
				text = ""
			intervals [1454]:
				xmin = 2083.3261
				xmax = 2083.7861
				text = "christmas"
			intervals [1455]:
				xmin = 2083.7861
				xmax = 2120.7012
				text = ""
			intervals [1456]:
				xmin = 2120.7012
				xmax = 2121.1612
				text = "mm-hm"
			intervals [1457]:
				xmin = 2121.1612
				xmax = 2144.0298
				text = ""
			intervals [1458]:
				xmin = 2144.0298
				xmax = 2145.0698
				text = "<unk>"
			intervals [1459]:
				xmin = 2145.0698
				xmax = 2147.3311
				text = ""
			intervals [1460]:
				xmin = 2147.3311
				xmax = 2147.8611
				text = "<unk>"
			intervals [1461]:
				xmin = 2147.8611
				xmax = 2148.5212
				text = ""
			intervals [1462]:
				xmin = 2148.5212
				xmax = 2148.8812
				text = "didn't"
			intervals [1463]:
				xmin = 2148.8812
				xmax = 2149.3012
				text = "last"
			intervals [1464]:
				xmin = 2149.3012
				xmax = 2149.3312
				text = ""
			intervals [1465]:
				xmin = 2149.3312
				xmax = 2149.4212
				text = "long"
			intervals [1466]:
				xmin = 2149.4212
				xmax = 2150.1509
				text = ""
			intervals [1467]:
				xmin = 2150.1509
				xmax = 2150.6209
				text = "<unk>"
			intervals [1468]:
				xmin = 2150.6209
				xmax = 2151.4722
				text = ""
			intervals [1469]:
				xmin = 2151.4722
				xmax = 2151.6322
				text = "what"
			intervals [1470]:
				xmin = 2151.6322
				xmax = 2151.7622
				text = "was"
			intervals [1471]:
				xmin = 2151.7622
				xmax = 2151.8422
				text = "the"
			intervals [1472]:
				xmin = 2151.8422
				xmax = 2152.1622
				text = "best"
			intervals [1473]:
				xmin = 2152.1622
				xmax = 2152.2522
				text = "thing"
			intervals [1474]:
				xmin = 2152.2522
				xmax = 2152.3122
				text = ""
			intervals [1475]:
				xmin = 2152.3122
				xmax = 2152.4722
				text = "you"
			intervals [1476]:
				xmin = 2152.4722
				xmax = 2152.7222
				text = "ever"
			intervals [1477]:
				xmin = 2152.7222
				xmax = 2152.9222
				text = "got"
			intervals [1478]:
				xmin = 2152.9222
				xmax = 2153.0122
				text = ""
			intervals [1479]:
				xmin = 2153.0122
				xmax = 2153.1122
				text = "for"
			intervals [1480]:
				xmin = 2153.1122
				xmax = 2153.2122
				text = ""
			intervals [1481]:
				xmin = 2153.2122
				xmax = 2153.6322
				text = "christmas"
			intervals [1482]:
				xmin = 2153.6322
				xmax = 2153.6622
				text = ""
			intervals [1483]:
				xmin = 2153.6622
				xmax = 2153.7222
				text = "do"
			intervals [1484]:
				xmin = 2153.7222
				xmax = 2153.7522
				text = ""
			intervals [1485]:
				xmin = 2153.7522
				xmax = 2153.8422
				text = "you"
			intervals [1486]:
				xmin = 2153.8422
				xmax = 2153.9322
				text = ""
			intervals [1487]:
				xmin = 2153.9322
				xmax = 2154.1422
				text = "remember"
			intervals [1488]:
				xmin = 2154.1422
				xmax = 2163.8959
				text = ""
			intervals [1489]:
				xmin = 2163.8959
				xmax = 2163.9259
				text = "or"
			intervals [1490]:
				xmin = 2163.9259
				xmax = 2164.0059
				text = "for"
			intervals [1491]:
				xmin = 2164.0059
				xmax = 2164.0359
				text = "a"
			intervals [1492]:
				xmin = 2164.0359
				xmax = 2164.2159
				text = "birthday"
			intervals [1493]:
				xmin = 2164.2159
				xmax = 2167.847
				text = ""
			intervals [1494]:
				xmin = 2167.847
				xmax = 2168.227
				text = "oh"
			intervals [1495]:
				xmin = 2168.227
				xmax = 2168.267
				text = ""
			intervals [1496]:
				xmin = 2168.267
				xmax = 2168.367
				text = "yeah"
			intervals [1497]:
				xmin = 2168.367
				xmax = 2176.7453
				text = ""
			intervals [1498]:
				xmin = 2176.7453
				xmax = 2176.8053
				text = "ha"
			intervals [1499]:
				xmin = 2176.8053
				xmax = 2194.9194
				text = ""
			intervals [1500]:
				xmin = 2194.9194
				xmax = 2194.9794
				text = "oh"
			intervals [1501]:
				xmin = 2194.9794
				xmax = 2195.0194
				text = ""
			intervals [1502]:
				xmin = 2195.0194
				xmax = 2195.2694
				text = "yeah"
			intervals [1503]:
				xmin = 2195.2694
				xmax = 2198.6319
				text = ""
			intervals [1504]:
				xmin = 2198.6319
				xmax = 2198.9419
				text = "hm"
			intervals [1505]:
				xmin = 2198.9419
				xmax = 2219.001
				text = ""
			intervals [1506]:
				xmin = 2219.001
				xmax = 2219.221
				text = "uh-huh"
			intervals [1507]:
				xmin = 2219.221
				xmax = 2219.251
				text = ""
			intervals [1508]:
				xmin = 2219.251
				xmax = 2219.341
				text = "hm"
			intervals [1509]:
				xmin = 2219.341
				xmax = 2220.9565
				text = ""
			intervals [1510]:
				xmin = 2220.9565
				xmax = 2221.1465
				text = "<unk>"
			intervals [1511]:
				xmin = 2221.1465
				xmax = 2222.3697
				text = ""
			intervals [1512]:
				xmin = 2222.3697
				xmax = 2222.5597
				text = "turn"
			intervals [1513]:
				xmin = 2222.5597
				xmax = 2222.6397
				text = "to"
			intervals [1514]:
				xmin = 2222.6397
				xmax = 2222.9497
				text = "something"
			intervals [1515]:
				xmin = 2222.9497
				xmax = 2223.0197
				text = "a"
			intervals [1516]:
				xmin = 2223.0197
				xmax = 2223.2297
				text = "little"
			intervals [1517]:
				xmin = 2223.2297
				xmax = 2223.2597
				text = ""
			intervals [1518]:
				xmin = 2223.2597
				xmax = 2223.5097
				text = "more"
			intervals [1519]:
				xmin = 2223.5097
				xmax = 2224.2297
				text = "serious"
			intervals [1520]:
				xmin = 2224.2297
				xmax = 2224.5919
				text = ""
			intervals [1521]:
				xmin = 2224.5919
				xmax = 2224.6919
				text = "were"
			intervals [1522]:
				xmin = 2224.6919
				xmax = 2224.8419
				text = "you"
			intervals [1523]:
				xmin = 2224.8419
				xmax = 2225.0619
				text = "ever"
			intervals [1524]:
				xmin = 2225.0619
				xmax = 2225.1619
				text = "in"
			intervals [1525]:
				xmin = 2225.1619
				xmax = 2225.2319
				text = "a"
			intervals [1526]:
				xmin = 2225.2319
				xmax = 2225.9319
				text = "situation"
			intervals [1527]:
				xmin = 2225.9319
				xmax = 2226.0719
				text = "where"
			intervals [1528]:
				xmin = 2226.0719
				xmax = 2226.1919
				text = "you"
			intervals [1529]:
				xmin = 2226.1919
				xmax = 2226.4119
				text = "thought"
			intervals [1530]:
				xmin = 2226.4119
				xmax = 2226.5019
				text = "you"
			intervals [1531]:
				xmin = 2226.5019
				xmax = 2226.5319
				text = ""
			intervals [1532]:
				xmin = 2226.5319
				xmax = 2226.7219
				text = "might"
			intervals [1533]:
				xmin = 2226.7219
				xmax = 2226.7519
				text = ""
			intervals [1534]:
				xmin = 2226.7519
				xmax = 2226.9119
				text = "be"
			intervals [1535]:
				xmin = 2226.9119
				xmax = 2227.3519
				text = "killed"
			intervals [1536]:
				xmin = 2227.3519
				xmax = 2227.4719
				text = "or"
			intervals [1537]:
				xmin = 2227.4719
				xmax = 2227.5619
				text = "you"
			intervals [1538]:
				xmin = 2227.5619
				xmax = 2227.8019
				text = "might"
			intervals [1539]:
				xmin = 2227.8019
				xmax = 2227.8519
				text = ""
			intervals [1540]:
				xmin = 2227.8519
				xmax = 2228.1919
				text = "die"
			intervals [1541]:
				xmin = 2228.1919
				xmax = 2230.2876
				text = ""
			intervals [1542]:
				xmin = 2230.2876
				xmax = 2230.3476
				text = "ch-"
			intervals [1543]:
				xmin = 2230.3476
				xmax = 2230.4176
				text = "you"
			intervals [1544]:
				xmin = 2230.4176
				xmax = 2230.4476
				text = ""
			intervals [1545]:
				xmin = 2230.4476
				xmax = 2230.5976
				text = "were"
			intervals [1546]:
				xmin = 2230.5976
				xmax = 2230.7276
				text = ""
			intervals [1547]:
				xmin = 2230.7276
				xmax = 2230.9676
				text = "about"
			intervals [1548]:
				xmin = 2230.9676
				xmax = 2231.0676
				text = ""
			intervals [1549]:
				xmin = 2231.0676
				xmax = 2231.2476
				text = "the"
			intervals [1550]:
				xmin = 2231.2476
				xmax = 2231.5976
				text = "end"
			intervals [1551]:
				xmin = 2231.5976
				xmax = 2245.7282
				text = ""
			intervals [1552]:
				xmin = 2245.7282
				xmax = 2246.3082
				text = "mm"
			intervals [1553]:
				xmin = 2246.3082
				xmax = 2246.3382
				text = ""
			intervals [1554]:
				xmin = 2246.3382
				xmax = 2246.4082
				text = "<unk>"
			intervals [1555]:
				xmin = 2246.4082
				xmax = 2268.7695
				text = ""
			intervals [1556]:
				xmin = 2268.7695
				xmax = 2269.1695
				text = "mm-hm"
			intervals [1557]:
				xmin = 2269.1695
				xmax = 2310.637
				text = ""
			intervals [1558]:
				xmin = 2310.637
				xmax = 2310.987
				text = "<unk>"
			intervals [1559]:
				xmin = 2310.987
				xmax = 2316.6412
				text = ""
			intervals [1560]:
				xmin = 2316.6412
				xmax = 2317.2412
				text = "<unk>"
			intervals [1561]:
				xmin = 2317.2412
				xmax = 2318.0535
				text = ""
			intervals [1562]:
				xmin = 2318.0535
				xmax = 2318.1635
				text = "gee"
			intervals [1563]:
				xmin = 2318.1635
				xmax = 2318.1935
				text = ""
			intervals [1564]:
				xmin = 2318.1935
				xmax = 2318.2835
				text = "whiz"
			intervals [1565]:
				xmin = 2318.2835
				xmax = 2318.3735
				text = ""
			intervals [1566]:
				xmin = 2318.3735
				xmax = 2318.6035
				text = "that"
			intervals [1567]:
				xmin = 2318.6035
				xmax = 2318.8035
				text = ""
			intervals [1568]:
				xmin = 2318.8035
				xmax = 2318.8735
				text = "s"
			intervals [1569]:
				xmin = 2318.8735
				xmax = 2319.1335
				text = "really"
			intervals [1570]:
				xmin = 2319.1335
				xmax = 2319.1735
				text = ""
			intervals [1571]:
				xmin = 2319.1735
				xmax = 2319.9335
				text = "something"
			intervals [1572]:
				xmin = 2319.9335
				xmax = 2321.4258
				text = ""
			intervals [1573]:
				xmin = 2321.4258
				xmax = 2321.8958
				text = "sometimes"
			intervals [1574]:
				xmin = 2321.8958
				xmax = 2322.0358
				text = "when"
			intervals [1575]:
				xmin = 2322.0358
				xmax = 2322.1058
				text = "you"
			intervals [1576]:
				xmin = 2322.1058
				xmax = 2322.3158
				text = "talk"
			intervals [1577]:
				xmin = 2322.3158
				xmax = 2322.3458
				text = ""
			intervals [1578]:
				xmin = 2322.3458
				xmax = 2322.5558
				text = "about"
			intervals [1579]:
				xmin = 2322.5558
				xmax = 2322.7558
				text = "these"
			intervals [1580]:
				xmin = 2322.7558
				xmax = 2322.8958
				text = "things"
			intervals [1581]:
				xmin = 2322.8958
				xmax = 2322.9858
				text = ""
			intervals [1582]:
				xmin = 2322.9858
				xmax = 2323.2558
				text = "people"
			intervals [1583]:
				xmin = 2323.2558
				xmax = 2323.4558
				text = "say"
			intervals [1584]:
				xmin = 2323.4558
				xmax = 2323.6458
				text = "well"
			intervals [1585]:
				xmin = 2323.6458
				xmax = 2323.9258
				text = "whatever"
			intervals [1586]:
				xmin = 2323.9258
				xmax = 2323.9958
				text = "s"
			intervals [1587]:
				xmin = 2323.9958
				xmax = 2324.1858
				text = "gonna"
			intervals [1588]:
				xmin = 2324.1858
				xmax = 2324.5358
				text = "happen"
			intervals [1589]:
				xmin = 2324.5358
				xmax = 2324.7258
				text = "is"
			intervals [1590]:
				xmin = 2324.7258
				xmax = 2324.8958
				text = "gonna"
			intervals [1591]:
				xmin = 2324.8958
				xmax = 2325.3658
				text = "happen"
			intervals [1592]:
				xmin = 2325.3658
				xmax = 2325.5836
				text = ""
			intervals [1593]:
				xmin = 2325.5836
				xmax = 2325.8536
				text = "nothing"
			intervals [1594]:
				xmin = 2325.8536
				xmax = 2326.1436
				text = "gonna"
			intervals [1595]:
				xmin = 2326.1436
				xmax = 2326.3836
				text = "stop"
			intervals [1596]:
				xmin = 2326.3836
				xmax = 2326.4436
				text = ""
			intervals [1597]:
				xmin = 2326.4436
				xmax = 2326.5236
				text = "it"
			intervals [1598]:
				xmin = 2326.5236
				xmax = 2326.6036
				text = ""
			intervals [1599]:
				xmin = 2326.6036
				xmax = 2326.6636
				text = "do"
			intervals [1600]:
				xmin = 2326.6636
				xmax = 2326.7236
				text = "you"
			intervals [1601]:
				xmin = 2326.7236
				xmax = 2327.0236
				text = "agree"
			intervals [1602]:
				xmin = 2327.0236
				xmax = 2327.0536
				text = ""
			intervals [1603]:
				xmin = 2327.0536
				xmax = 2327.1436
				text = "with"
			intervals [1604]:
				xmin = 2327.1436
				xmax = 2327.1736
				text = ""
			intervals [1605]:
				xmin = 2327.1736
				xmax = 2327.4336
				text = "that"
			intervals [1606]:
				xmin = 2327.4336
				xmax = 2327.4636
				text = ""
			intervals [1607]:
				xmin = 2327.4636
				xmax = 2327.5136
				text = "or"
			intervals [1608]:
				xmin = 2327.5136
				xmax = 2344.699977324263
				text = ""
	item [2]:
		class = "IntervalTier"
		name = "DCA_int_01 - phones"
		xmin = 0.0
		xmax = 2344.699977324263
		intervals: size = 3823
			intervals [1]:
				xmin = 0.0
				xmax = 0.4241
				text = ""
			intervals [2]:
				xmin = 0.4241
				xmax = 0.4541
				text = "sil"
			intervals [3]:
				xmin = 0.4541
				xmax = 0.7041
				text = "OW2"
			intervals [4]:
				xmin = 0.7041
				xmax = 0.8341
				text = "K"
			intervals [5]:
				xmin = 0.8341
				xmax = 1.0841
				text = "EY1"
			intervals [6]:
				xmin = 1.0841
				xmax = 1.1241
				text = "sp"
			intervals [7]:
				xmin = 1.1241
				xmax = 1.4741
				text = "AH1"
			intervals [8]:
				xmin = 1.4741
				xmax = 1.5341
				text = "D"
			intervals [9]:
				xmin = 1.5341
				xmax = 1.5641
				text = "UW1"
			intervals [10]:
				xmin = 1.5641
				xmax = 1.6041
				text = "Y"
			intervals [11]:
				xmin = 1.6041
				xmax = 1.6341
				text = "UW1"
			intervals [12]:
				xmin = 1.6341
				xmax = 1.6641
				text = "R"
			intervals [13]:
				xmin = 1.6641
				xmax = 1.7241
				text = "IY0"
			intervals [14]:
				xmin = 1.7241
				xmax = 1.7641
				text = "M"
			intervals [15]:
				xmin = 1.7641
				xmax = 1.8241
				text = "EH1"
			intervals [16]:
				xmin = 1.8241
				xmax = 1.8641
				text = "M"
			intervals [17]:
				xmin = 1.8641
				xmax = 1.8941
				text = "B"
			intervals [18]:
				xmin = 1.8941
				xmax = 1.9541
				text = "ER0"
			intervals [19]:
				xmin = 1.9541
				xmax = 2.0241
				text = "W"
			intervals [20]:
				xmin = 2.0241
				xmax = 2.0641
				text = "AH1"
			intervals [21]:
				xmin = 2.0641
				xmax = 2.0941
				text = "T"
			intervals [22]:
				xmin = 2.0941
				xmax = 2.1241
				text = "sp"
			intervals [23]:
				xmin = 2.1241
				xmax = 2.2341
				text = "K"
			intervals [24]:
				xmin = 2.2341
				xmax = 2.2941
				text = "AY1"
			intervals [25]:
				xmin = 2.2941
				xmax = 2.3441
				text = "N"
			intervals [26]:
				xmin = 2.3441
				xmax = 2.3841
				text = "D"
			intervals [27]:
				xmin = 2.3841
				xmax = 2.4241
				text = "AH0"
			intervals [28]:
				xmin = 2.4241
				xmax = 2.5041
				text = "V"
			intervals [29]:
				xmin = 2.5041
				xmax = 2.5741
				text = "G"
			intervals [30]:
				xmin = 2.5741
				xmax = 2.6941
				text = "EY1"
			intervals [31]:
				xmin = 2.6941
				xmax = 2.8041
				text = "M"
			intervals [32]:
				xmin = 2.8041
				xmax = 2.8441
				text = "Z"
			intervals [33]:
				xmin = 2.8441
				xmax = 2.8941
				text = "Y"
			intervals [34]:
				xmin = 2.8941
				xmax = 2.9641
				text = "UW1"
			intervals [35]:
				xmin = 2.9641
				xmax = 3.0541
				text = "sp"
			intervals [36]:
				xmin = 3.0541
				xmax = 3.0941
				text = "P"
			intervals [37]:
				xmin = 3.0941
				xmax = 3.1541
				text = "L"
			intervals [38]:
				xmin = 3.1541
				xmax = 3.2841
				text = "EY1"
			intervals [39]:
				xmin = 3.2841
				xmax = 3.3241
				text = "D"
			intervals [40]:
				xmin = 3.3241
				xmax = 3.4041
				text = "EH1"
			intervals [41]:
				xmin = 3.4041
				xmax = 3.4541
				text = "Z"
			intervals [42]:
				xmin = 3.4541
				xmax = 3.5441
				text = "AH0"
			intervals [43]:
				xmin = 3.5441
				xmax = 3.6841
				text = "CH"
			intervals [44]:
				xmin = 3.6841
				xmax = 3.8641
				text = "AY1"
			intervals [45]:
				xmin = 3.8641
				xmax = 4.0441
				text = "L"
			intervals [46]:
				xmin = 4.0441
				xmax = 4.1341
				text = "D"
			intervals [47]:
				xmin = 4.1341
				xmax = 4.1941
				text = "sp"
			intervals [48]:
				xmin = 4.1941
				xmax = 4.4241
				text = "AH0"
			intervals [49]:
				xmin = 4.4241
				xmax = 4.4541
				text = "V"
			intervals [50]:
				xmin = 4.4541
				xmax = 4.4841
				text = "AH0"
			intervals [51]:
				xmin = 4.4841
				xmax = 4.5241
				text = "B"
			intervals [52]:
				xmin = 4.5241
				xmax = 4.6341
				text = "AW1"
			intervals [53]:
				xmin = 4.6341
				xmax = 4.7041
				text = "T"
			intervals [54]:
				xmin = 4.7041
				xmax = 4.8641
				text = "sp"
			intervals [55]:
				xmin = 4.8641
				xmax = 5.0041
				text = "T"
			intervals [56]:
				xmin = 5.0041
				xmax = 5.1141
				text = "EH1"
			intervals [57]:
				xmin = 5.1141
				xmax = 5.2241
				text = "N"
			intervals [58]:
				xmin = 5.2241
				xmax = 5.4041
				text = "sp"
			intervals [59]:
				xmin = 5.4041
				xmax = 5.4841
				text = "ER0"
			intervals [60]:
				xmin = 5.4841
				xmax = 5.6041
				text = "S"
			intervals [61]:
				xmin = 5.6041
				xmax = 5.7641
				text = "OW1"
			intervals [62]:
				xmin = 5.7641
				xmax = 6.0641
				text = "sp"
			intervals [63]:
				xmin = 6.0641
				xmax = 6.1541
				text = "ER0"
			intervals [64]:
				xmin = 6.1541
				xmax = 6.2341
				text = "AW1"
			intervals [65]:
				xmin = 6.2341
				xmax = 6.3041
				text = "N"
			intervals [66]:
				xmin = 6.3041
				xmax = 6.3341
				text = "D"
			intervals [67]:
				xmin = 6.3341
				xmax = 6.3641
				text = "DH"
			intervals [68]:
				xmin = 6.3641
				xmax = 6.4741
				text = "AH0"
			intervals [69]:
				xmin = 6.4741
				xmax = 6.5241
				text = "T"
			intervals [70]:
				xmin = 6.5241
				xmax = 6.6941
				text = "EY1"
			intervals [71]:
				xmin = 6.6941
				xmax = 6.9941
				text = "JH"
			intervals [72]:
				xmin = 6.9941
				xmax = 18.9128
				text = "sp"
			intervals [73]:
				xmin = 18.9128
				xmax = 18.9428
				text = "HH"
			intervals [74]:
				xmin = 18.9428
				xmax = 18.9828
				text = "AW1"
			intervals [75]:
				xmin = 18.9828
				xmax = 19.1028
				text = "D"
			intervals [76]:
				xmin = 19.1028
				xmax = 19.1428
				text = "Y"
			intervals [77]:
				xmin = 19.1428
				xmax = 19.1728
				text = "UW1"
			intervals [78]:
				xmin = 19.1728
				xmax = 19.2128
				text = "sp"
			intervals [79]:
				xmin = 19.2128
				xmax = 19.2628
				text = "P"
			intervals [80]:
				xmin = 19.2628
				xmax = 19.3328
				text = "L"
			intervals [81]:
				xmin = 19.3328
				xmax = 19.4228
				text = "EY1"
			intervals [82]:
				xmin = 19.4228
				xmax = 19.4928
				text = "B"
			intervals [83]:
				xmin = 19.4928
				xmax = 19.5628
				text = "L"
			intervals [84]:
				xmin = 19.5628
				xmax = 19.6228
				text = "AY1"
			intervals [85]:
				xmin = 19.6228
				xmax = 19.6628
				text = "N"
			intervals [86]:
				xmin = 19.6628
				xmax = 19.6928
				text = "D"
			intervals [87]:
				xmin = 19.6928
				xmax = 19.7528
				text = "M"
			intervals [88]:
				xmin = 19.7528
				xmax = 19.8128
				text = "AE1"
			intervals [89]:
				xmin = 19.8128
				xmax = 19.9228
				text = "N"
			intervals [90]:
				xmin = 19.9228
				xmax = 20.0228
				text = "Z"
			intervals [91]:
				xmin = 20.0228
				xmax = 20.0828
				text = "B"
			intervals [92]:
				xmin = 20.0828
				xmax = 20.1128
				text = "L"
			intervals [93]:
				xmin = 20.1128
				xmax = 20.1428
				text = "AH1"
			intervals [94]:
				xmin = 20.1428
				xmax = 20.1728
				text = "F"
			intervals [95]:
				xmin = 20.1728
				xmax = 20.4128
				text = "sp"
			intervals [96]:
				xmin = 20.4128
				xmax = 35.2977
				text = ""
			intervals [97]:
				xmin = 35.2977
				xmax = 35.3877
				text = "W"
			intervals [98]:
				xmin = 35.3877
				xmax = 35.4177
				text = "AH1"
			intervals [99]:
				xmin = 35.4177
				xmax = 35.4577
				text = "T"
			intervals [100]:
				xmin = 35.4577
				xmax = 35.5077
				text = "HH"
			intervals [101]:
				xmin = 35.5077
				xmax = 35.5877
				text = "AE1"
			intervals [102]:
				xmin = 35.5877
				xmax = 35.6777
				text = "P"
			intervals [103]:
				xmin = 35.6777
				xmax = 35.7077
				text = "AH0"
			intervals [104]:
				xmin = 35.7077
				xmax = 35.7377
				text = "N"
			intervals [105]:
				xmin = 35.7377
				xmax = 35.7677
				text = "D"
			intervals [106]:
				xmin = 35.7677
				xmax = 35.7977
				text = "W"
			intervals [107]:
				xmin = 35.7977
				xmax = 35.8377
				text = "IH1"
			intervals [108]:
				xmin = 35.8377
				xmax = 35.8877
				text = "N"
			intervals [109]:
				xmin = 35.8877
				xmax = 35.9277
				text = "Y"
			intervals [110]:
				xmin = 35.9277
				xmax = 35.9677
				text = "UW1"
			intervals [111]:
				xmin = 35.9677
				xmax = 35.9977
				text = "sp"
			intervals [112]:
				xmin = 35.9977
				xmax = 36.0677
				text = "F"
			intervals [113]:
				xmin = 36.0677
				xmax = 36.1077
				text = "AW1"
			intervals [114]:
				xmin = 36.1077
				xmax = 36.1377
				text = "N"
			intervals [115]:
				xmin = 36.1377
				xmax = 36.1677
				text = "D"
			intervals [116]:
				xmin = 36.1677
				xmax = 36.1977
				text = "DH"
			intervals [117]:
				xmin = 36.1977
				xmax = 36.2277
				text = "AH0"
			intervals [118]:
				xmin = 36.2277
				xmax = 36.3077
				text = "M"
			intervals [119]:
				xmin = 36.3077
				xmax = 36.4477
				text = "sp"
			intervals [120]:
				xmin = 36.4477
				xmax = 42.0103
				text = ""
			intervals [121]:
				xmin = 42.0103
				xmax = 42.0903
				text = "HH"
			intervals [122]:
				xmin = 42.0903
				xmax = 42.1703
				text = "AW1"
			intervals [123]:
				xmin = 42.1703
				xmax = 42.2003
				text = "D"
			intervals [124]:
				xmin = 42.2003
				xmax = 42.2303
				text = "IH0"
			intervals [125]:
				xmin = 42.2303
				xmax = 42.2803
				text = "D"
			intervals [126]:
				xmin = 42.2803
				xmax = 42.3403
				text = "Y"
			intervals [127]:
				xmin = 42.3403
				xmax = 42.3903
				text = "UW1"
			intervals [128]:
				xmin = 42.3903
				xmax = 42.4503
				text = "P"
			intervals [129]:
				xmin = 42.4503
				xmax = 42.5203
				text = "IH1"
			intervals [130]:
				xmin = 42.5203
				xmax = 42.5903
				text = "K"
			intervals [131]:
				xmin = 42.5903
				xmax = 42.6203
				text = "sp"
			intervals [132]:
				xmin = 42.6203
				xmax = 42.6503
				text = "DH"
			intervals [133]:
				xmin = 42.6503
				xmax = 42.6803
				text = "AH0"
			intervals [134]:
				xmin = 42.6803
				xmax = 42.7703
				text = "sp"
			intervals [135]:
				xmin = 42.7703
				xmax = 42.8103
				text = "F"
			intervals [136]:
				xmin = 42.8103
				xmax = 42.9103
				text = "ER1"
			intervals [137]:
				xmin = 42.9103
				xmax = 42.9503
				text = "S"
			intervals [138]:
				xmin = 42.9503
				xmax = 42.9803
				text = "T"
			intervals [139]:
				xmin = 42.9803
				xmax = 43.0103
				text = "sp"
			intervals [140]:
				xmin = 43.0103
				xmax = 43.0803
				text = "P"
			intervals [141]:
				xmin = 43.0803
				xmax = 43.1903
				text = "ER1"
			intervals [142]:
				xmin = 43.1903
				xmax = 43.2703
				text = "S"
			intervals [143]:
				xmin = 43.2703
				xmax = 43.3303
				text = "AH0"
			intervals [144]:
				xmin = 43.3303
				xmax = 43.3603
				text = "N"
			intervals [145]:
				xmin = 43.3603
				xmax = 43.3903
				text = "T"
			intervals [146]:
				xmin = 43.3903
				xmax = 43.4503
				text = "IH0"
			intervals [147]:
				xmin = 43.4503
				xmax = 43.5003
				text = "B"
			intervals [148]:
				xmin = 43.5003
				xmax = 43.6003
				text = "IY1"
			intervals [149]:
				xmin = 43.6003
				xmax = 43.6803
				text = "B"
			intervals [150]:
				xmin = 43.6803
				xmax = 43.7703
				text = "L"
			intervals [151]:
				xmin = 43.7703
				xmax = 43.8403
				text = "AY1"
			intervals [152]:
				xmin = 43.8403
				xmax = 43.9103
				text = "N"
			intervals [153]:
				xmin = 43.9103
				xmax = 43.9803
				text = "D"
			intervals [154]:
				xmin = 43.9803
				xmax = 44.0603
				text = "F"
			intervals [155]:
				xmin = 44.0603
				xmax = 44.1303
				text = "OW2"
			intervals [156]:
				xmin = 44.1303
				xmax = 44.1703
				text = "L"
			intervals [157]:
				xmin = 44.1703
				xmax = 44.2103
				text = "D"
			intervals [158]:
				xmin = 44.2103
				xmax = 44.2503
				text = "IH0"
			intervals [159]:
				xmin = 44.2503
				xmax = 44.2903
				text = "D"
			intervals [160]:
				xmin = 44.2903
				xmax = 44.3303
				text = "sp"
			intervals [161]:
				xmin = 44.3303
				xmax = 44.3903
				text = "W"
			intervals [162]:
				xmin = 44.3903
				xmax = 44.4403
				text = "EH1"
			intervals [163]:
				xmin = 44.4403
				xmax = 44.5003
				text = "N"
			intervals [164]:
				xmin = 44.5003
				xmax = 44.5303
				text = "sp"
			intervals [165]:
				xmin = 44.5303
				xmax = 44.5603
				text = "Y"
			intervals [166]:
				xmin = 44.5603
				xmax = 44.6203
				text = "UW1"
			intervals [167]:
				xmin = 44.6203
				xmax = 44.7003
				text = "S"
			intervals [168]:
				xmin = 44.7003
				xmax = 44.7603
				text = "T"
			intervals [169]:
				xmin = 44.7603
				xmax = 44.8003
				text = "AA1"
			intervals [170]:
				xmin = 44.8003
				xmax = 44.8803
				text = "R"
			intervals [171]:
				xmin = 44.8803
				xmax = 44.9203
				text = "T"
			intervals [172]:
				xmin = 44.9203
				xmax = 44.9703
				text = "AH0"
			intervals [173]:
				xmin = 44.9703
				xmax = 45.0203
				text = "D"
			intervals [174]:
				xmin = 45.0203
				xmax = 45.0803
				text = "AW1"
			intervals [175]:
				xmin = 45.0803
				xmax = 45.1303
				text = "T"
			intervals [176]:
				xmin = 45.1303
				xmax = 57.193
				text = "sp"
			intervals [177]:
				xmin = 57.193
				xmax = 57.243
				text = "M"
			intervals [178]:
				xmin = 57.243
				xmax = 57.273
				text = "HH"
			intervals [179]:
				xmin = 57.273
				xmax = 57.543
				text = "M"
			intervals [180]:
				xmin = 57.543
				xmax = 59.5098
				text = ""
			intervals [181]:
				xmin = 59.5098
				xmax = 59.5798
				text = "sil"
			intervals [182]:
				xmin = 59.5798
				xmax = 59.6698
				text = "HH"
			intervals [183]:
				xmin = 59.6698
				xmax = 59.6998
				text = "M"
			intervals [184]:
				xmin = 59.6998
				xmax = 59.7398
				text = "D"
			intervals [185]:
				xmin = 59.7398
				xmax = 59.7698
				text = "UW1"
			intervals [186]:
				xmin = 59.7698
				xmax = 59.8098
				text = "Y"
			intervals [187]:
				xmin = 59.8098
				xmax = 59.8398
				text = "UW1"
			intervals [188]:
				xmin = 59.8398
				xmax = 59.8698
				text = "R"
			intervals [189]:
				xmin = 59.8698
				xmax = 59.9098
				text = "IY0"
			intervals [190]:
				xmin = 59.9098
				xmax = 59.9498
				text = "M"
			intervals [191]:
				xmin = 59.9498
				xmax = 60.0398
				text = "EH1"
			intervals [192]:
				xmin = 60.0398
				xmax = 60.1098
				text = "M"
			intervals [193]:
				xmin = 60.1098
				xmax = 60.1598
				text = "B"
			intervals [194]:
				xmin = 60.1598
				xmax = 60.1998
				text = "ER0"
			intervals [195]:
				xmin = 60.1998
				xmax = 60.2698
				text = "EH1"
			intervals [196]:
				xmin = 60.2698
				xmax = 60.3198
				text = "N"
			intervals [197]:
				xmin = 60.3198
				xmax = 60.4098
				text = "IY0"
			intervals [198]:
				xmin = 60.4098
				xmax = 60.4798
				text = "AH0"
			intervals [199]:
				xmin = 60.4798
				xmax = 60.5198
				text = "V"
			intervals [200]:
				xmin = 60.5198
				xmax = 60.5498
				text = "DH"
			intervals [201]:
				xmin = 60.5498
				xmax = 60.6098
				text = "OW1"
			intervals [202]:
				xmin = 60.6098
				xmax = 60.7498
				text = "Z"
			intervals [203]:
				xmin = 60.7498
				xmax = 60.7898
				text = "TH"
			intervals [204]:
				xmin = 60.7898
				xmax = 60.8598
				text = "IH1"
			intervals [205]:
				xmin = 60.8598
				xmax = 60.9798
				text = "NG"
			intervals [206]:
				xmin = 60.9798
				xmax = 61.0698
				text = "Z"
			intervals [207]:
				xmin = 61.0698
				xmax = 61.1098
				text = "DH"
			intervals [208]:
				xmin = 61.1098
				xmax = 61.1398
				text = "AH0"
			intervals [209]:
				xmin = 61.1398
				xmax = 61.2298
				text = "T"
			intervals [210]:
				xmin = 61.2298
				xmax = 61.2998
				text = "Y"
			intervals [211]:
				xmin = 61.2998
				xmax = 61.3598
				text = "UW1"
			intervals [212]:
				xmin = 61.3598
				xmax = 61.4298
				text = "D"
			intervals [213]:
				xmin = 61.4298
				xmax = 61.5698
				text = "S"
			intervals [214]:
				xmin = 61.5698
				xmax = 61.9298
				text = "EY1"
			intervals [215]:
				xmin = 61.9298
				xmax = 65.2682
				text = ""
			intervals [216]:
				xmin = 65.2682
				xmax = 65.2982
				text = "sil"
			intervals [217]:
				xmin = 65.2982
				xmax = 65.8882
				text = "spn"
			intervals [218]:
				xmin = 65.8882
				xmax = 75.9361
				text = ""
			intervals [219]:
				xmin = 75.9361
				xmax = 76.1161
				text = "M"
			intervals [220]:
				xmin = 76.1161
				xmax = 76.1561
				text = "HH"
			intervals [221]:
				xmin = 76.1561
				xmax = 76.4561
				text = "M"
			intervals [222]:
				xmin = 76.4561
				xmax = 77.9853
				text = ""
			intervals [223]:
				xmin = 77.9853
				xmax = 78.2053
				text = "M"
			intervals [224]:
				xmin = 78.2053
				xmax = 78.2453
				text = "HH"
			intervals [225]:
				xmin = 78.2453
				xmax = 78.4053
				text = "M"
			intervals [226]:
				xmin = 78.4053
				xmax = 78.4353
				text = "sp"
			intervals [227]:
				xmin = 78.4353
				xmax = 78.9863
				text = ""
			intervals [228]:
				xmin = 78.9863
				xmax = 79.0563
				text = "D"
			intervals [229]:
				xmin = 79.0563
				xmax = 79.0863
				text = "IH0"
			intervals [230]:
				xmin = 79.0863
				xmax = 79.1263
				text = "D"
			intervals [231]:
				xmin = 79.1263
				xmax = 79.2163
				text = "Y"
			intervals [232]:
				xmin = 79.2163
				xmax = 79.2463
				text = "UW1"
			intervals [233]:
				xmin = 79.2463
				xmax = 79.2963
				text = "EH1"
			intervals [234]:
				xmin = 79.2963
				xmax = 79.3363
				text = "V"
			intervals [235]:
				xmin = 79.3363
				xmax = 79.4063
				text = "ER0"
			intervals [236]:
				xmin = 79.4063
				xmax = 79.4663
				text = "Y"
			intervals [237]:
				xmin = 79.4663
				xmax = 79.5563
				text = "UW1"
			intervals [238]:
				xmin = 79.5563
				xmax = 79.6263
				text = "Z"
			intervals [239]:
				xmin = 79.6263
				xmax = 79.6963
				text = "IH1"
			intervals [240]:
				xmin = 79.6963
				xmax = 79.7863
				text = "N"
			intervals [241]:
				xmin = 79.7863
				xmax = 79.8363
				text = "JH"
			intervals [242]:
				xmin = 79.8363
				xmax = 79.8863
				text = "AH0"
			intervals [243]:
				xmin = 79.8863
				xmax = 79.9463
				text = "N"
			intervals [244]:
				xmin = 79.9463
				xmax = 80.0463
				text = "IH1"
			intervals [245]:
				xmin = 80.0463
				xmax = 80.1063
				text = "N"
			intervals [246]:
				xmin = 80.1063
				xmax = 80.1863
				text = "JH"
			intervals [247]:
				xmin = 80.1863
				xmax = 80.2163
				text = "AH0"
			intervals [248]:
				xmin = 80.2163
				xmax = 80.2463
				text = "N"
			intervals [249]:
				xmin = 80.2463
				xmax = 80.4963
				text = "sp"
			intervals [250]:
				xmin = 80.4963
				xmax = 82.5375
				text = ""
			intervals [251]:
				xmin = 82.5375
				xmax = 82.5875
				text = "HH"
			intervals [252]:
				xmin = 82.5875
				xmax = 82.6175
				text = "AW1"
			intervals [253]:
				xmin = 82.6175
				xmax = 82.6875
				text = "AH0"
			intervals [254]:
				xmin = 82.6875
				xmax = 82.7475
				text = "B"
			intervals [255]:
				xmin = 82.7475
				xmax = 82.8575
				text = "AW1"
			intervals [256]:
				xmin = 82.8575
				xmax = 82.9275
				text = "T"
			intervals [257]:
				xmin = 82.9275
				xmax = 83.0275
				text = "sp"
			intervals [258]:
				xmin = 83.0275
				xmax = 83.5575
				text = "AH1"
			intervals [259]:
				xmin = 83.5575
				xmax = 83.5875
				text = "sp"
			intervals [260]:
				xmin = 83.5875
				xmax = 83.6975
				text = "HH"
			intervals [261]:
				xmin = 83.6975
				xmax = 83.7375
				text = "W"
			intervals [262]:
				xmin = 83.7375
				xmax = 83.7875
				text = "AH1"
			intervals [263]:
				xmin = 83.7875
				xmax = 83.8575
				text = "N"
			intervals [264]:
				xmin = 83.8575
				xmax = 83.9275
				text = "P"
			intervals [265]:
				xmin = 83.9275
				xmax = 83.9875
				text = "AH0"
			intervals [266]:
				xmin = 83.9875
				xmax = 84.0975
				text = "T"
			intervals [267]:
				xmin = 84.0975
				xmax = 84.2075
				text = "EY1"
			intervals [268]:
				xmin = 84.2075
				xmax = 84.2675
				text = "T"
			intervals [269]:
				xmin = 84.2675
				xmax = 84.2975
				text = "OW2"
			intervals [270]:
				xmin = 84.2975
				xmax = 84.3475
				text = "sp"
			intervals [271]:
				xmin = 84.3475
				xmax = 84.4375
				text = "T"
			intervals [272]:
				xmin = 84.4375
				xmax = 84.5175
				text = "UW1"
			intervals [273]:
				xmin = 84.5175
				xmax = 84.5775
				text = "P"
			intervals [274]:
				xmin = 84.5775
				xmax = 84.6575
				text = "AH0"
			intervals [275]:
				xmin = 84.6575
				xmax = 84.7375
				text = "T"
			intervals [276]:
				xmin = 84.7375
				xmax = 84.8675
				text = "EY1"
			intervals [277]:
				xmin = 84.8675
				xmax = 84.9075
				text = "T"
			intervals [278]:
				xmin = 84.9075
				xmax = 84.9475
				text = "OW2"
			intervals [279]:
				xmin = 84.9475
				xmax = 85.1875
				text = "sp"
			intervals [280]:
				xmin = 85.1875
				xmax = 89.8392
				text = ""
			intervals [281]:
				xmin = 89.8392
				xmax = 89.8692
				text = "D"
			intervals [282]:
				xmin = 89.8692
				xmax = 89.8992
				text = "UW1"
			intervals [283]:
				xmin = 89.8992
				xmax = 89.9292
				text = "Y"
			intervals [284]:
				xmin = 89.9292
				xmax = 89.9792
				text = "UW1"
			intervals [285]:
				xmin = 89.9792
				xmax = 90.2092
				text = "sp"
			intervals [286]:
				xmin = 90.2092
				xmax = 90.3192
				text = "R"
			intervals [287]:
				xmin = 90.3192
				xmax = 90.3492
				text = "IY0"
			intervals [288]:
				xmin = 90.3492
				xmax = 90.3792
				text = "M"
			intervals [289]:
				xmin = 90.3792
				xmax = 90.4092
				text = "EH1"
			intervals [290]:
				xmin = 90.4092
				xmax = 90.4492
				text = "M"
			intervals [291]:
				xmin = 90.4492
				xmax = 90.4792
				text = "B"
			intervals [292]:
				xmin = 90.4792
				xmax = 90.5192
				text = "ER0"
			intervals [293]:
				xmin = 90.5192
				xmax = 90.5492
				text = "sp"
			intervals [294]:
				xmin = 90.5492
				xmax = 90.6192
				text = "IH0"
			intervals [295]:
				xmin = 90.6192
				xmax = 90.6592
				text = "T"
			intervals [296]:
				xmin = 90.6592
				xmax = 90.7292
				text = "sp"
			intervals [297]:
				xmin = 90.7292
				xmax = 90.7592
				text = "B"
			intervals [298]:
				xmin = 90.7592
				xmax = 90.7892
				text = "AY1"
			intervals [299]:
				xmin = 90.7892
				xmax = 90.8192
				text = "sp"
			intervals [300]:
				xmin = 90.8192
				xmax = 90.8792
				text = "EH1"
			intervals [301]:
				xmin = 90.8792
				xmax = 90.9092
				text = "N"
			intervals [302]:
				xmin = 90.9092
				xmax = 90.9392
				text = "IY0"
			intervals [303]:
				xmin = 90.9392
				xmax = 91.2392
				text = "sp"
			intervals [304]:
				xmin = 91.2392
				xmax = 91.2692
				text = "CH"
			intervals [305]:
				xmin = 91.2692
				xmax = 91.2992
				text = "AE1"
			intervals [306]:
				xmin = 91.2992
				xmax = 91.3292
				text = "N"
			intervals [307]:
				xmin = 91.3292
				xmax = 91.3592
				text = "S"
			intervals [308]:
				xmin = 91.3592
				xmax = 92.952
				text = "sp"
			intervals [309]:
				xmin = 92.952
				xmax = 93.092
				text = "OW2"
			intervals [310]:
				xmin = 93.092
				xmax = 93.182
				text = "K"
			intervals [311]:
				xmin = 93.182
				xmax = 93.322
				text = "EY1"
			intervals [312]:
				xmin = 93.322
				xmax = 93.392
				text = "sp"
			intervals [313]:
				xmin = 93.392
				xmax = 93.452
				text = "HH"
			intervals [314]:
				xmin = 93.452
				xmax = 93.512
				text = "AW1"
			intervals [315]:
				xmin = 93.512
				xmax = 93.542
				text = "AH0"
			intervals [316]:
				xmin = 93.542
				xmax = 93.582
				text = "B"
			intervals [317]:
				xmin = 93.582
				xmax = 93.712
				text = "AW1"
			intervals [318]:
				xmin = 93.712
				xmax = 93.742
				text = "T"
			intervals [319]:
				xmin = 93.742
				xmax = 93.772
				text = "sp"
			intervals [320]:
				xmin = 93.772
				xmax = 93.892
				text = "T"
			intervals [321]:
				xmin = 93.892
				xmax = 94.052
				text = "AE1"
			intervals [322]:
				xmin = 94.052
				xmax = 94.162
				text = "G"
			intervals [323]:
				xmin = 94.162
				xmax = 94.202
				text = "sp"
			intervals [324]:
				xmin = 94.202
				xmax = 94.252
				text = "HH"
			intervals [325]:
				xmin = 94.252
				xmax = 94.302
				text = "AW1"
			intervals [326]:
				xmin = 94.302
				xmax = 94.362
				text = "D"
			intervals [327]:
				xmin = 94.362
				xmax = 94.392
				text = "UW1"
			intervals [328]:
				xmin = 94.392
				xmax = 94.422
				text = "Y"
			intervals [329]:
				xmin = 94.422
				xmax = 94.482
				text = "UW1"
			intervals [330]:
				xmin = 94.482
				xmax = 94.562
				text = "P"
			intervals [331]:
				xmin = 94.562
				xmax = 94.622
				text = "L"
			intervals [332]:
				xmin = 94.622
				xmax = 94.722
				text = "EY1"
			intervals [333]:
				xmin = 94.722
				xmax = 94.752
				text = "sp"
			intervals [334]:
				xmin = 94.752
				xmax = 94.862
				text = "T"
			intervals [335]:
				xmin = 94.862
				xmax = 95.042
				text = "AE1"
			intervals [336]:
				xmin = 95.042
				xmax = 95.112
				text = "G"
			intervals [337]:
				xmin = 95.112
				xmax = 95.162
				text = "sp"
			intervals [338]:
				xmin = 95.162
				xmax = 109.1983
				text = ""
			intervals [339]:
				xmin = 109.1983
				xmax = 109.2283
				text = "M"
			intervals [340]:
				xmin = 109.2283
				xmax = 109.2583
				text = "HH"
			intervals [341]:
				xmin = 109.2583
				xmax = 109.5883
				text = "M"
			intervals [342]:
				xmin = 109.5883
				xmax = 110.2819
				text = "sp"
			intervals [343]:
				xmin = 110.2819
				xmax = 110.3519
				text = "AH0"
			intervals [344]:
				xmin = 110.3519
				xmax = 110.3919
				text = "N"
			intervals [345]:
				xmin = 110.3919
				xmax = 110.4319
				text = "W"
			intervals [346]:
				xmin = 110.4319
				xmax = 110.4619
				text = "AH1"
			intervals [347]:
				xmin = 110.4619
				xmax = 110.4919
				text = "T"
			intervals [348]:
				xmin = 110.4919
				xmax = 110.5319
				text = "HH"
			intervals [349]:
				xmin = 110.5319
				xmax = 110.6619
				text = "AE1"
			intervals [350]:
				xmin = 110.6619
				xmax = 110.6919
				text = "P"
			intervals [351]:
				xmin = 110.6919
				xmax = 110.7219
				text = "AH0"
			intervals [352]:
				xmin = 110.7219
				xmax = 110.7619
				text = "N"
			intervals [353]:
				xmin = 110.7619
				xmax = 110.8819
				text = "Z"
			intervals [354]:
				xmin = 110.8819
				xmax = 110.9119
				text = "W"
			intervals [355]:
				xmin = 110.9119
				xmax = 110.9519
				text = "EH1"
			intervals [356]:
				xmin = 110.9519
				xmax = 110.9819
				text = "N"
			intervals [357]:
				xmin = 110.9819
				xmax = 111.0319
				text = "DH"
			intervals [358]:
				xmin = 111.0319
				xmax = 111.1319
				text = "EY1"
			intervals [359]:
				xmin = 111.1319
				xmax = 111.1819
				text = "G"
			intervals [360]:
				xmin = 111.1819
				xmax = 111.2119
				text = "EH1"
			intervals [361]:
				xmin = 111.2119
				xmax = 111.2419
				text = "T"
			intervals [362]:
				xmin = 111.2419
				xmax = 111.2919
				text = "sp"
			intervals [363]:
				xmin = 111.2919
				xmax = 111.4119
				text = "T"
			intervals [364]:
				xmin = 111.4119
				xmax = 111.5619
				text = "AE1"
			intervals [365]:
				xmin = 111.5619
				xmax = 111.6519
				text = "G"
			intervals [366]:
				xmin = 111.6519
				xmax = 111.7219
				text = "D"
			intervals [367]:
				xmin = 111.7219
				xmax = 111.8919
				text = "sp"
			intervals [368]:
				xmin = 111.8919
				xmax = 115.4256
				text = ""
			intervals [369]:
				xmin = 115.4256
				xmax = 115.4556
				text = "OW1"
			intervals [370]:
				xmin = 115.4556
				xmax = 115.9256
				text = "sp"
			intervals [371]:
				xmin = 115.9256
				xmax = 115.9656
				text = "M"
			intervals [372]:
				xmin = 115.9656
				xmax = 116.0856
				text = "HH"
			intervals [373]:
				xmin = 116.0856
				xmax = 116.2256
				text = "M"
			intervals [374]:
				xmin = 116.2256
				xmax = 117.4793
				text = ""
			intervals [375]:
				xmin = 117.4793
				xmax = 117.5693
				text = "HH"
			intervals [376]:
				xmin = 117.5693
				xmax = 117.6693
				text = "AW1"
			intervals [377]:
				xmin = 117.6693
				xmax = 117.7293
				text = "D"
			intervals [378]:
				xmin = 117.7293
				xmax = 117.7693
				text = "Y"
			intervals [379]:
				xmin = 117.7693
				xmax = 117.8493
				text = "UW1"
			intervals [380]:
				xmin = 117.8493
				xmax = 117.9293
				text = "P"
			intervals [381]:
				xmin = 117.9293
				xmax = 118.0193
				text = "IH1"
			intervals [382]:
				xmin = 118.0193
				xmax = 118.0593
				text = "K"
			intervals [383]:
				xmin = 118.0593
				xmax = 118.0993
				text = "sp"
			intervals [384]:
				xmin = 118.0993
				xmax = 118.1293
				text = "DH"
			intervals [385]:
				xmin = 118.1293
				xmax = 118.1593
				text = "AH0"
			intervals [386]:
				xmin = 118.1593
				xmax = 118.2093
				text = "sp"
			intervals [387]:
				xmin = 118.2093
				xmax = 118.2793
				text = "P"
			intervals [388]:
				xmin = 118.2793
				xmax = 118.4093
				text = "ER1"
			intervals [389]:
				xmin = 118.4093
				xmax = 118.5193
				text = "S"
			intervals [390]:
				xmin = 118.5193
				xmax = 118.5593
				text = "AH0"
			intervals [391]:
				xmin = 118.5593
				xmax = 118.6193
				text = "N"
			intervals [392]:
				xmin = 118.6193
				xmax = 118.6993
				text = "sp"
			intervals [393]:
				xmin = 118.6993
				xmax = 118.8093
				text = "T"
			intervals [394]:
				xmin = 118.8093
				xmax = 118.8693
				text = "IH0"
			intervals [395]:
				xmin = 118.8693
				xmax = 119.3609
				text = "sp"
			intervals [396]:
				xmin = 119.3609
				xmax = 119.4409
				text = "R"
			intervals [397]:
				xmin = 119.4409
				xmax = 119.4909
				text = "AH1"
			intervals [398]:
				xmin = 119.4909
				xmax = 119.5609
				text = "N"
			intervals [399]:
				xmin = 119.5609
				xmax = 119.6509
				text = "ER0"
			intervals [400]:
				xmin = 119.6509
				xmax = 119.7709
				text = "AW1"
			intervals [401]:
				xmin = 119.7709
				xmax = 119.8009
				text = "N"
			intervals [402]:
				xmin = 119.8009
				xmax = 119.8309
				text = "D"
			intervals [403]:
				xmin = 119.8309
				xmax = 119.8609
				text = "AH0"
			intervals [404]:
				xmin = 119.8609
				xmax = 119.9109
				text = "N"
			intervals [405]:
				xmin = 119.9109
				xmax = 120.0009
				text = "CH"
			intervals [406]:
				xmin = 120.0009
				xmax = 120.1209
				text = "EY1"
			intervals [407]:
				xmin = 120.1209
				xmax = 120.2109
				text = "S"
			intervals [408]:
				xmin = 120.2109
				xmax = 120.3009
				text = "P"
			intervals [409]:
				xmin = 120.3009
				xmax = 120.3709
				text = "IY1"
			intervals [410]:
				xmin = 120.3709
				xmax = 120.4609
				text = "P"
			intervals [411]:
				xmin = 120.4609
				xmax = 120.5009
				text = "AH0"
			intervals [412]:
				xmin = 120.5009
				xmax = 120.5709
				text = "L"
			intervals [413]:
				xmin = 120.5709
				xmax = 120.6009
				text = "IH0"
			intervals [414]:
				xmin = 120.6009
				xmax = 120.6309
				text = "N"
			intervals [415]:
				xmin = 120.6309
				xmax = 120.6709
				text = "DH"
			intervals [416]:
				xmin = 120.6709
				xmax = 120.8009
				text = "AH0"
			intervals [417]:
				xmin = 120.8009
				xmax = 120.8409
				text = "T"
			intervals [418]:
				xmin = 120.8409
				xmax = 120.8909
				text = "sp"
			intervals [419]:
				xmin = 120.8909
				xmax = 121.0509
				text = "S"
			intervals [420]:
				xmin = 121.0509
				xmax = 121.1609
				text = "EY1"
			intervals [421]:
				xmin = 121.1609
				xmax = 121.1909
				text = "M"
			intervals [422]:
				xmin = 121.1909
				xmax = 121.2709
				text = "sp"
			intervals [423]:
				xmin = 121.2709
				xmax = 121.3509
				text = "W"
			intervals [424]:
				xmin = 121.3509
				xmax = 121.4709
				text = "EY1"
			intervals [425]:
				xmin = 121.4709
				xmax = 121.5109
				text = "sp"
			intervals [426]:
				xmin = 121.5109
				xmax = 121.6109
				text = "ER0"
			intervals [427]:
				xmin = 121.6109
				xmax = 122.8813
				text = ""
			intervals [428]:
				xmin = 122.8813
				xmax = 122.9313
				text = "M"
			intervals [429]:
				xmin = 122.9313
				xmax = 122.9613
				text = "HH"
			intervals [430]:
				xmin = 122.9613
				xmax = 123.2313
				text = "M"
			intervals [431]:
				xmin = 123.2313
				xmax = 123.2913
				text = "sp"
			intervals [432]:
				xmin = 123.2913
				xmax = 124.8278
				text = ""
			intervals [433]:
				xmin = 124.8278
				xmax = 124.8578
				text = "D"
			intervals [434]:
				xmin = 124.8578
				xmax = 124.8878
				text = "IH0"
			intervals [435]:
				xmin = 124.8878
				xmax = 124.9478
				text = "D"
			intervals [436]:
				xmin = 124.9478
				xmax = 124.9978
				text = "Y"
			intervals [437]:
				xmin = 124.9978
				xmax = 125.0278
				text = "UW1"
			intervals [438]:
				xmin = 125.0278
				xmax = 125.0678
				text = "EH1"
			intervals [439]:
				xmin = 125.0678
				xmax = 125.0978
				text = "V"
			intervals [440]:
				xmin = 125.0978
				xmax = 125.2178
				text = "ER0"
			intervals [441]:
				xmin = 125.2178
				xmax = 125.2478
				text = "sp"
			intervals [442]:
				xmin = 125.2478
				xmax = 125.2778
				text = "P"
			intervals [443]:
				xmin = 125.2778
				xmax = 125.3578
				text = "L"
			intervals [444]:
				xmin = 125.3578
				xmax = 125.4378
				text = "EY1"
			intervals [445]:
				xmin = 125.4378
				xmax = 125.4778
				text = "EH1"
			intervals [446]:
				xmin = 125.4778
				xmax = 125.5678
				text = "N"
			intervals [447]:
				xmin = 125.5678
				xmax = 125.6578
				text = "IY0"
			intervals [448]:
				xmin = 125.6578
				xmax = 125.7478
				text = "G"
			intervals [449]:
				xmin = 125.7478
				xmax = 125.8678
				text = "EY1"
			intervals [450]:
				xmin = 125.8678
				xmax = 126.0078
				text = "M"
			intervals [451]:
				xmin = 126.0078
				xmax = 126.0478
				text = "W"
			intervals [452]:
				xmin = 126.0478
				xmax = 126.1078
				text = "EH1"
			intervals [453]:
				xmin = 126.1078
				xmax = 126.2678
				text = "R"
			intervals [454]:
				xmin = 126.2678
				xmax = 126.5578
				text = "sp"
			intervals [455]:
				xmin = 126.5578
				xmax = 126.6978
				text = "AW1"
			intervals [456]:
				xmin = 126.6978
				xmax = 126.7878
				text = "T"
			intervals [457]:
				xmin = 126.7878
				xmax = 126.8878
				text = "S"
			intervals [458]:
				xmin = 126.8878
				xmax = 127.0078
				text = "AY1"
			intervals [459]:
				xmin = 127.0078
				xmax = 127.1078
				text = "D"
			intervals [460]:
				xmin = 127.1078
				xmax = 127.1678
				text = "W"
			intervals [461]:
				xmin = 127.1678
				xmax = 127.2278
				text = "EH1"
			intervals [462]:
				xmin = 127.2278
				xmax = 127.4578
				text = "R"
			intervals [463]:
				xmin = 127.4578
				xmax = 127.5178
				text = "sp"
			intervals [464]:
				xmin = 127.5178
				xmax = 128.252
				text = ""
			intervals [465]:
				xmin = 128.252
				xmax = 128.412
				text = "HH"
			intervals [466]:
				xmin = 128.412
				xmax = 128.472
				text = "W"
			intervals [467]:
				xmin = 128.472
				xmax = 128.562
				text = "EH1"
			intervals [468]:
				xmin = 128.562
				xmax = 128.642
				text = "N"
			intervals [469]:
				xmin = 128.642
				xmax = 128.692
				text = "sp"
			intervals [470]:
				xmin = 128.692
				xmax = 128.722
				text = "AH0"
			intervals [471]:
				xmin = 128.722
				xmax = 128.772
				text = "B"
			intervals [472]:
				xmin = 128.772
				xmax = 128.832
				text = "AH1"
			intervals [473]:
				xmin = 128.832
				xmax = 128.892
				text = "N"
			intervals [474]:
				xmin = 128.892
				xmax = 128.952
				text = "CH"
			intervals [475]:
				xmin = 128.952
				xmax = 128.982
				text = "AH0"
			intervals [476]:
				xmin = 128.982
				xmax = 129.012
				text = "V"
			intervals [477]:
				xmin = 129.012
				xmax = 129.042
				text = "DH"
			intervals [478]:
				xmin = 129.042
				xmax = 129.082
				text = "IY0"
			intervals [479]:
				xmin = 129.082
				xmax = 129.172
				text = "K"
			intervals [480]:
				xmin = 129.172
				xmax = 129.222
				text = "IH1"
			intervals [481]:
				xmin = 129.222
				xmax = 129.302
				text = "D"
			intervals [482]:
				xmin = 129.302
				xmax = 129.352
				text = "Z"
			intervals [483]:
				xmin = 129.352
				xmax = 129.452
				text = "HH"
			intervals [484]:
				xmin = 129.452
				xmax = 129.512
				text = "IH1"
			intervals [485]:
				xmin = 129.512
				xmax = 129.582
				text = "D"
			intervals [486]:
				xmin = 129.582
				xmax = 129.692
				text = "F"
			intervals [487]:
				xmin = 129.692
				xmax = 129.722
				text = "ER0"
			intervals [488]:
				xmin = 129.722
				xmax = 129.792
				text = "M"
			intervals [489]:
				xmin = 129.792
				xmax = 129.822
				text = "sp"
			intervals [490]:
				xmin = 129.822
				xmax = 129.872
				text = "DH"
			intervals [491]:
				xmin = 129.872
				xmax = 129.972
				text = "IY0"
			intervals [492]:
				xmin = 129.972
				xmax = 130.052
				text = "AH1"
			intervals [493]:
				xmin = 130.052
				xmax = 130.102
				text = "DH"
			intervals [494]:
				xmin = 130.102
				xmax = 130.222
				text = "ER0"
			intervals [495]:
				xmin = 130.222
				xmax = 130.352
				text = "Z"
			intervals [496]:
				xmin = 130.352
				xmax = 130.382
				text = "sp"
			intervals [497]:
				xmin = 130.382
				xmax = 133.5718
				text = ""
			intervals [498]:
				xmin = 133.5718
				xmax = 133.6918
				text = "Y"
			intervals [499]:
				xmin = 133.6918
				xmax = 133.8518
				text = "AE1"
			intervals [500]:
				xmin = 133.8518
				xmax = 133.8818
				text = "sp"
			intervals [501]:
				xmin = 133.8818
				xmax = 141.2808
				text = ""
			intervals [502]:
				xmin = 141.2808
				xmax = 141.3608
				text = "D"
			intervals [503]:
				xmin = 141.3608
				xmax = 141.3908
				text = "UW1"
			intervals [504]:
				xmin = 141.3908
				xmax = 141.4308
				text = "Y"
			intervals [505]:
				xmin = 141.4308
				xmax = 141.4608
				text = "UW1"
			intervals [506]:
				xmin = 141.4608
				xmax = 141.5008
				text = "N"
			intervals [507]:
				xmin = 141.5008
				xmax = 141.5708
				text = "OW1"
			intervals [508]:
				xmin = 141.5708
				xmax = 141.6508
				text = "HH"
			intervals [509]:
				xmin = 141.6508
				xmax = 141.7108
				text = "AW1"
			intervals [510]:
				xmin = 141.7108
				xmax = 141.8308
				text = "K"
			intervals [511]:
				xmin = 141.8308
				xmax = 141.8708
				text = "IH1"
			intervals [512]:
				xmin = 141.8708
				xmax = 141.9508
				text = "D"
			intervals [513]:
				xmin = 141.9508
				xmax = 142.0108
				text = "Z"
			intervals [514]:
				xmin = 142.0108
				xmax = 142.0508
				text = "sp"
			intervals [515]:
				xmin = 142.0508
				xmax = 142.0908
				text = "P"
			intervals [516]:
				xmin = 142.0908
				xmax = 142.1608
				text = "L"
			intervals [517]:
				xmin = 142.1608
				xmax = 142.2808
				text = "EY1"
			intervals [518]:
				xmin = 142.2808
				xmax = 142.3408
				text = "HH"
			intervals [519]:
				xmin = 142.3408
				xmax = 142.3708
				text = "AY1"
			intervals [520]:
				xmin = 142.3708
				xmax = 142.4008
				text = "D"
			intervals [521]:
				xmin = 142.4008
				xmax = 142.4808
				text = "AE1"
			intervals [522]:
				xmin = 142.4808
				xmax = 142.5908
				text = "N"
			intervals [523]:
				xmin = 142.5908
				xmax = 142.6608
				text = "D"
			intervals [524]:
				xmin = 142.6608
				xmax = 142.7708
				text = "S"
			intervals [525]:
				xmin = 142.7708
				xmax = 142.8608
				text = "IY1"
			intervals [526]:
				xmin = 142.8608
				xmax = 142.9108
				text = "K"
			intervals [527]:
				xmin = 142.9108
				xmax = 143.1808
				text = "sp"
			intervals [528]:
				xmin = 143.1808
				xmax = 151.7032
				text = ""
			intervals [529]:
				xmin = 151.7032
				xmax = 151.8532
				text = "M"
			intervals [530]:
				xmin = 151.8532
				xmax = 151.9332
				text = "HH"
			intervals [531]:
				xmin = 151.9332
				xmax = 152.1032
				text = "M"
			intervals [532]:
				xmin = 152.1032
				xmax = 152.328
				text = "sp"
			intervals [533]:
				xmin = 152.328
				xmax = 152.368
				text = "DH"
			intervals [534]:
				xmin = 152.368
				xmax = 152.408
				text = "EH1"
			intervals [535]:
				xmin = 152.408
				xmax = 152.448
				text = "N"
			intervals [536]:
				xmin = 152.448
				xmax = 152.498
				text = "HH"
			intervals [537]:
				xmin = 152.498
				xmax = 152.528
				text = "W"
			intervals [538]:
				xmin = 152.528
				xmax = 152.558
				text = "AH1"
			intervals [539]:
				xmin = 152.558
				xmax = 152.588
				text = "T"
			intervals [540]:
				xmin = 152.588
				xmax = 152.618
				text = "sp"
			intervals [541]:
				xmin = 152.618
				xmax = 152.698
				text = "HH"
			intervals [542]:
				xmin = 152.698
				xmax = 152.748
				text = "AE1"
			intervals [543]:
				xmin = 152.748
				xmax = 152.788
				text = "P"
			intervals [544]:
				xmin = 152.788
				xmax = 152.818
				text = "AH0"
			intervals [545]:
				xmin = 152.818
				xmax = 152.868
				text = "N"
			intervals [546]:
				xmin = 152.868
				xmax = 152.958
				text = "Z"
			intervals [547]:
				xmin = 152.958
				xmax = 153.008
				text = "W"
			intervals [548]:
				xmin = 153.008
				xmax = 153.048
				text = "EH1"
			intervals [549]:
				xmin = 153.048
				xmax = 153.078
				text = "N"
			intervals [550]:
				xmin = 153.078
				xmax = 153.138
				text = "HH"
			intervals [551]:
				xmin = 153.138
				xmax = 153.178
				text = "IY1"
			intervals [552]:
				xmin = 153.178
				xmax = 153.218
				text = "sp"
			intervals [553]:
				xmin = 153.218
				xmax = 153.298
				text = "F"
			intervals [554]:
				xmin = 153.298
				xmax = 153.418
				text = "AY1"
			intervals [555]:
				xmin = 153.418
				xmax = 153.468
				text = "N"
			intervals [556]:
				xmin = 153.468
				xmax = 153.498
				text = "D"
			intervals [557]:
				xmin = 153.498
				xmax = 153.548
				text = "Z"
			intervals [558]:
				xmin = 153.548
				xmax = 153.588
				text = "sp"
			intervals [559]:
				xmin = 153.588
				xmax = 153.628
				text = "DH"
			intervals [560]:
				xmin = 153.628
				xmax = 153.698
				text = "EH1"
			intervals [561]:
				xmin = 153.698
				xmax = 153.758
				text = "M"
			intervals [562]:
				xmin = 153.758
				xmax = 154.048
				text = "sp"
			intervals [563]:
				xmin = 154.048
				xmax = 164.0947
				text = ""
			intervals [564]:
				xmin = 164.0947
				xmax = 164.2047
				text = "HH"
			intervals [565]:
				xmin = 164.2047
				xmax = 164.2447
				text = "W"
			intervals [566]:
				xmin = 164.2447
				xmax = 164.2847
				text = "EH1"
			intervals [567]:
				xmin = 164.2847
				xmax = 164.3247
				text = "N"
			intervals [568]:
				xmin = 164.3247
				xmax = 164.3747
				text = "HH"
			intervals [569]:
				xmin = 164.3747
				xmax = 164.4447
				text = "IY1"
			intervals [570]:
				xmin = 164.4447
				xmax = 164.5547
				text = "F"
			intervals [571]:
				xmin = 164.5547
				xmax = 164.6747
				text = "AY1"
			intervals [572]:
				xmin = 164.6747
				xmax = 164.7247
				text = "N"
			intervals [573]:
				xmin = 164.7247
				xmax = 164.7647
				text = "D"
			intervals [574]:
				xmin = 164.7647
				xmax = 164.8047
				text = "Z"
			intervals [575]:
				xmin = 164.8047
				xmax = 164.8447
				text = "DH"
			intervals [576]:
				xmin = 164.8447
				xmax = 164.8747
				text = "AH0"
			intervals [577]:
				xmin = 164.8747
				xmax = 164.9047
				text = "M"
			intervals [578]:
				xmin = 164.9047
				xmax = 165.0047
				text = "DH"
			intervals [579]:
				xmin = 165.0047
				xmax = 165.0847
				text = "EY1"
			intervals [580]:
				xmin = 165.0847
				xmax = 165.1747
				text = "K"
			intervals [581]:
				xmin = 165.1747
				xmax = 165.2647
				text = "AE1"
			intervals [582]:
				xmin = 165.2647
				xmax = 165.2947
				text = "N"
			intervals [583]:
				xmin = 165.2947
				xmax = 165.3547
				text = "T"
			intervals [584]:
				xmin = 165.3547
				xmax = 165.4347
				text = "S"
			intervals [585]:
				xmin = 165.4347
				xmax = 165.5047
				text = "T"
			intervals [586]:
				xmin = 165.5047
				xmax = 165.6447
				text = "EY1"
			intervals [587]:
				xmin = 165.6447
				xmax = 165.7147
				text = "HH"
			intervals [588]:
				xmin = 165.7147
				xmax = 165.7747
				text = "IH1"
			intervals [589]:
				xmin = 165.7747
				xmax = 166.0047
				text = "D"
			intervals [590]:
				xmin = 166.0047
				xmax = 166.0347
				text = "AH0"
			intervals [591]:
				xmin = 166.0347
				xmax = 166.1147
				text = "N"
			intervals [592]:
				xmin = 166.1147
				xmax = 166.1647
				text = "sp"
			intervals [593]:
				xmin = 166.1647
				xmax = 166.1947
				text = "ER0"
			intervals [594]:
				xmin = 166.1947
				xmax = 169.4626
				text = "sp"
			intervals [595]:
				xmin = 169.4626
				xmax = 169.4926
				text = "AY1"
			intervals [596]:
				xmin = 169.4926
				xmax = 169.5926
				text = "sp"
			intervals [597]:
				xmin = 169.5926
				xmax = 169.7426
				text = "S"
			intervals [598]:
				xmin = 169.7426
				xmax = 169.8226
				text = "IY1"
			intervals [599]:
				xmin = 169.8226
				xmax = 171.9689
				text = "sp"
			intervals [600]:
				xmin = 171.9689
				xmax = 172.1589
				text = "OW2"
			intervals [601]:
				xmin = 172.1589
				xmax = 172.2789
				text = "K"
			intervals [602]:
				xmin = 172.2789
				xmax = 172.5289
				text = "EY1"
			intervals [603]:
				xmin = 172.5289
				xmax = 172.6389
				text = "sp"
			intervals [604]:
				xmin = 172.6389
				xmax = 173.1689
				text = "AH1"
			intervals [605]:
				xmin = 173.1689
				xmax = 174.0945
				text = ""
			intervals [606]:
				xmin = 174.0945
				xmax = 174.1745
				text = "HH"
			intervals [607]:
				xmin = 174.1745
				xmax = 174.2045
				text = "W"
			intervals [608]:
				xmin = 174.2045
				xmax = 174.2345
				text = "AH1"
			intervals [609]:
				xmin = 174.2345
				xmax = 174.2645
				text = "T"
			intervals [610]:
				xmin = 174.2645
				xmax = 174.3645
				text = "K"
			intervals [611]:
				xmin = 174.3645
				xmax = 174.4445
				text = "AY1"
			intervals [612]:
				xmin = 174.4445
				xmax = 174.4845
				text = "N"
			intervals [613]:
				xmin = 174.4845
				xmax = 174.5145
				text = "AH0"
			intervals [614]:
				xmin = 174.5145
				xmax = 174.5645
				text = "V"
			intervals [615]:
				xmin = 174.5645
				xmax = 174.6445
				text = "T"
			intervals [616]:
				xmin = 174.6445
				xmax = 174.7345
				text = "IY1"
			intervals [617]:
				xmin = 174.7345
				xmax = 174.8245
				text = "V"
			intervals [618]:
				xmin = 174.8245
				xmax = 174.9345
				text = "IY1"
			intervals [619]:
				xmin = 174.9345
				xmax = 174.9645
				text = "sp"
			intervals [620]:
				xmin = 174.9645
				xmax = 175.0245
				text = "P"
			intervals [621]:
				xmin = 175.0245
				xmax = 175.0645
				text = "R"
			intervals [622]:
				xmin = 175.0645
				xmax = 175.1845
				text = "OW1"
			intervals [623]:
				xmin = 175.1845
				xmax = 175.2245
				text = "G"
			intervals [624]:
				xmin = 175.2245
				xmax = 175.2545
				text = "R"
			intervals [625]:
				xmin = 175.2545
				xmax = 175.3845
				text = "AE2"
			intervals [626]:
				xmin = 175.3845
				xmax = 175.4645
				text = "M"
			intervals [627]:
				xmin = 175.4645
				xmax = 175.5245
				text = "Z"
			intervals [628]:
				xmin = 175.5245
				xmax = 175.5745
				text = "D"
			intervals [629]:
				xmin = 175.5745
				xmax = 175.6045
				text = "UW1"
			intervals [630]:
				xmin = 175.6045
				xmax = 175.6345
				text = "Y"
			intervals [631]:
				xmin = 175.6345
				xmax = 175.6845
				text = "UW1"
			intervals [632]:
				xmin = 175.6845
				xmax = 175.7245
				text = "L"
			intervals [633]:
				xmin = 175.7245
				xmax = 175.7845
				text = "AY1"
			intervals [634]:
				xmin = 175.7845
				xmax = 175.8745
				text = "K"
			intervals [635]:
				xmin = 175.8745
				xmax = 175.9545
				text = "T"
			intervals [636]:
				xmin = 175.9545
				xmax = 176.0045
				text = "UW1"
			intervals [637]:
				xmin = 176.0045
				xmax = 176.0345
				text = "sp"
			intervals [638]:
				xmin = 176.0345
				xmax = 176.0645
				text = "W"
			intervals [639]:
				xmin = 176.0645
				xmax = 176.1645
				text = "AO1"
			intervals [640]:
				xmin = 176.1645
				xmax = 176.4645
				text = "CH"
			intervals [641]:
				xmin = 176.4645
				xmax = 192.6361
				text = ""
			intervals [642]:
				xmin = 192.6361
				xmax = 192.6661
				text = "D"
			intervals [643]:
				xmin = 192.6661
				xmax = 192.6961
				text = "UW1"
			intervals [644]:
				xmin = 192.6961
				xmax = 192.7261
				text = "Y"
			intervals [645]:
				xmin = 192.7261
				xmax = 192.7561
				text = "UW1"
			intervals [646]:
				xmin = 192.7561
				xmax = 192.7861
				text = "R"
			intervals [647]:
				xmin = 192.7861
				xmax = 192.8561
				text = "IY0"
			intervals [648]:
				xmin = 192.8561
				xmax = 192.9061
				text = "M"
			intervals [649]:
				xmin = 192.9061
				xmax = 192.9861
				text = "EH1"
			intervals [650]:
				xmin = 192.9861
				xmax = 193.0561
				text = "M"
			intervals [651]:
				xmin = 193.0561
				xmax = 193.1061
				text = "B"
			intervals [652]:
				xmin = 193.1061
				xmax = 193.2761
				text = "ER0"
			intervals [653]:
				xmin = 193.2761
				xmax = 193.3961
				text = "AH0"
			intervals [654]:
				xmin = 193.3961
				xmax = 193.9754
				text = "sp"
			intervals [655]:
				xmin = 193.9754
				xmax = 194.0454
				text = "EY1"
			intervals [656]:
				xmin = 194.0454
				xmax = 194.0854
				text = "sp"
			intervals [657]:
				xmin = 194.0854
				xmax = 194.2254
				text = "T"
			intervals [658]:
				xmin = 194.2254
				xmax = 194.3454
				text = "AY1"
			intervals [659]:
				xmin = 194.3454
				xmax = 194.4254
				text = "M"
			intervals [660]:
				xmin = 194.4254
				xmax = 194.4754
				text = "W"
			intervals [661]:
				xmin = 194.4754
				xmax = 194.5054
				text = "IH1"
			intervals [662]:
				xmin = 194.5054
				xmax = 194.5554
				text = "N"
			intervals [663]:
				xmin = 194.5554
				xmax = 194.6154
				text = "Y"
			intervals [664]:
				xmin = 194.6154
				xmax = 194.6754
				text = "UW1"
			intervals [665]:
				xmin = 194.6754
				xmax = 194.7954
				text = "S"
			intervals [666]:
				xmin = 194.7954
				xmax = 194.9154
				text = "AO1"
			intervals [667]:
				xmin = 194.9154
				xmax = 195.0254
				text = "M"
			intervals [668]:
				xmin = 195.0254
				xmax = 195.0954
				text = "IH1"
			intervals [669]:
				xmin = 195.0954
				xmax = 195.1854
				text = "SH"
			intervals [670]:
				xmin = 195.1854
				xmax = 195.2354
				text = "AH0"
			intervals [671]:
				xmin = 195.2354
				xmax = 195.2754
				text = "N"
			intervals [672]:
				xmin = 195.2754
				xmax = 195.3554
				text = "IH0"
			intervals [673]:
				xmin = 195.3554
				xmax = 195.4054
				text = "M"
			intervals [674]:
				xmin = 195.4054
				xmax = 195.5054
				text = "P"
			intervals [675]:
				xmin = 195.5054
				xmax = 195.6354
				text = "AA1"
			intervals [676]:
				xmin = 195.6354
				xmax = 195.7654
				text = "S"
			intervals [677]:
				xmin = 195.7654
				xmax = 195.8154
				text = "AH0"
			intervals [678]:
				xmin = 195.8154
				xmax = 195.8754
				text = "B"
			intervals [679]:
				xmin = 195.8754
				xmax = 195.9254
				text = "AH0"
			intervals [680]:
				xmin = 195.9254
				xmax = 196.0754
				text = "L"
			intervals [681]:
				xmin = 196.0754
				xmax = 196.1054
				text = "sp"
			intervals [682]:
				xmin = 196.1054
				xmax = 196.1454
				text = "DH"
			intervals [683]:
				xmin = 196.1454
				xmax = 196.1754
				text = "AH0"
			intervals [684]:
				xmin = 196.1754
				xmax = 196.2054
				text = "T"
			intervals [685]:
				xmin = 196.2054
				xmax = 196.3354
				text = "sp"
			intervals [686]:
				xmin = 196.3354
				xmax = 196.9391
				text = ""
			intervals [687]:
				xmin = 196.9391
				xmax = 197.0791
				text = "Y"
			intervals [688]:
				xmin = 197.0791
				xmax = 197.1491
				text = "UW1"
			intervals [689]:
				xmin = 197.1491
				xmax = 197.2091
				text = "IH0"
			intervals [690]:
				xmin = 197.2091
				xmax = 197.3391
				text = "N"
			intervals [691]:
				xmin = 197.3391
				xmax = 197.4191
				text = "JH"
			intervals [692]:
				xmin = 197.4191
				xmax = 197.6491
				text = "OY1"
			intervals [693]:
				xmin = 197.6491
				xmax = 197.6991
				text = "D"
			intervals [694]:
				xmin = 197.6991
				xmax = 197.7291
				text = "DH"
			intervals [695]:
				xmin = 197.7291
				xmax = 197.7591
				text = "AH0"
			intervals [696]:
				xmin = 197.7591
				xmax = 197.8191
				text = "T"
			intervals [697]:
				xmin = 197.8191
				xmax = 197.8891
				text = "Y"
			intervals [698]:
				xmin = 197.8891
				xmax = 197.9191
				text = "UW1"
			intervals [699]:
				xmin = 197.9191
				xmax = 197.9591
				text = "K"
			intervals [700]:
				xmin = 197.9591
				xmax = 197.9991
				text = "UH1"
			intervals [701]:
				xmin = 197.9991
				xmax = 198.0691
				text = "D"
			intervals [702]:
				xmin = 198.0691
				xmax = 198.1391
				text = "T"
			intervals [703]:
				xmin = 198.1391
				xmax = 198.1991
				text = "EH1"
			intervals [704]:
				xmin = 198.1991
				xmax = 198.2791
				text = "L"
			intervals [705]:
				xmin = 198.2791
				xmax = 198.3591
				text = "M"
			intervals [706]:
				xmin = 198.3591
				xmax = 198.4091
				text = "IY1"
			intervals [707]:
				xmin = 198.4091
				xmax = 198.4791
				text = "sp"
			intervals [708]:
				xmin = 198.4791
				xmax = 198.5191
				text = "AH0"
			intervals [709]:
				xmin = 198.5191
				xmax = 198.5491
				text = "B"
			intervals [710]:
				xmin = 198.5491
				xmax = 198.6191
				text = "AW1"
			intervals [711]:
				xmin = 198.6191
				xmax = 198.7091
				text = "T"
			intervals [712]:
				xmin = 198.7091
				xmax = 198.9291
				text = "sp"
			intervals [713]:
				xmin = 198.9291
				xmax = 200.0726
				text = ""
			intervals [714]:
				xmin = 200.0726
				xmax = 200.1026
				text = "W"
			intervals [715]:
				xmin = 200.1026
				xmax = 200.1326
				text = "ER1"
			intervals [716]:
				xmin = 200.1326
				xmax = 200.1826
				text = "IH1"
			intervals [717]:
				xmin = 200.1826
				xmax = 200.2326
				text = "N"
			intervals [718]:
				xmin = 200.2326
				xmax = 200.2826
				text = "T"
			intervals [719]:
				xmin = 200.2826
				xmax = 200.3126
				text = "R"
			intervals [720]:
				xmin = 200.3126
				xmax = 200.3426
				text = "AH0"
			intervals [721]:
				xmin = 200.3426
				xmax = 200.3926
				text = "S"
			intervals [722]:
				xmin = 200.3926
				xmax = 200.4626
				text = "T"
			intervals [723]:
				xmin = 200.4626
				xmax = 200.5026
				text = "AH0"
			intervals [724]:
				xmin = 200.5026
				xmax = 200.5326
				text = "D"
			intervals [725]:
				xmin = 200.5326
				xmax = 200.5626
				text = "IH0"
			intervals [726]:
				xmin = 200.5626
				xmax = 200.6226
				text = "N"
			intervals [727]:
				xmin = 200.6226
				xmax = 200.6626
				text = "G"
			intervals [728]:
				xmin = 200.6626
				xmax = 200.7126
				text = "IH1"
			intervals [729]:
				xmin = 200.7126
				xmax = 200.7526
				text = "T"
			intervals [730]:
				xmin = 200.7526
				xmax = 200.7926
				text = "IH0"
			intervals [731]:
				xmin = 200.7926
				xmax = 200.9226
				text = "NG"
			intervals [732]:
				xmin = 200.9226
				xmax = 201.0426
				text = "S"
			intervals [733]:
				xmin = 201.0426
				xmax = 201.1026
				text = "T"
			intervals [734]:
				xmin = 201.1026
				xmax = 201.2026
				text = "AO1"
			intervals [735]:
				xmin = 201.2026
				xmax = 201.3626
				text = "R"
			intervals [736]:
				xmin = 201.3626
				xmax = 201.4126
				text = "IY0"
			intervals [737]:
				xmin = 201.4126
				xmax = 201.4726
				text = "Z"
			intervals [738]:
				xmin = 201.4726
				xmax = 201.5026
				text = "DH"
			intervals [739]:
				xmin = 201.5026
				xmax = 201.5326
				text = "AH0"
			intervals [740]:
				xmin = 201.5326
				xmax = 201.5626
				text = "T"
			intervals [741]:
				xmin = 201.5626
				xmax = 201.6626
				text = "sp"
			intervals [742]:
				xmin = 201.6626
				xmax = 201.7426
				text = "P"
			intervals [743]:
				xmin = 201.7426
				xmax = 201.8226
				text = "IY1"
			intervals [744]:
				xmin = 201.8226
				xmax = 201.8926
				text = "P"
			intervals [745]:
				xmin = 201.8926
				xmax = 201.9326
				text = "AH0"
			intervals [746]:
				xmin = 201.9326
				xmax = 202.0226
				text = "L"
			intervals [747]:
				xmin = 202.0226
				xmax = 202.0526
				text = "sp"
			intervals [748]:
				xmin = 202.0526
				xmax = 202.1226
				text = "L"
			intervals [749]:
				xmin = 202.1226
				xmax = 202.1826
				text = "AY1"
			intervals [750]:
				xmin = 202.1826
				xmax = 202.2826
				text = "K"
			intervals [751]:
				xmin = 202.2826
				xmax = 202.6226
				text = "sp"
			intervals [752]:
				xmin = 202.6226
				xmax = 237.4283
				text = ""
			intervals [753]:
				xmin = 237.4283
				xmax = 237.5583
				text = "HH"
			intervals [754]:
				xmin = 237.5583
				xmax = 237.5883
				text = "AW1"
			intervals [755]:
				xmin = 237.5883
				xmax = 237.6183
				text = "AO1"
			intervals [756]:
				xmin = 237.6183
				xmax = 237.8783
				text = "L"
			intervals [757]:
				xmin = 237.8783
				xmax = 237.9083
				text = "sp"
			intervals [758]:
				xmin = 237.9083
				xmax = 237.9383
				text = "D"
			intervals [759]:
				xmin = 237.9383
				xmax = 237.9783
				text = "IH0"
			intervals [760]:
				xmin = 237.9783
				xmax = 238.0183
				text = "D"
			intervals [761]:
				xmin = 238.0183
				xmax = 238.0483
				text = "sp"
			intervals [762]:
				xmin = 238.0483
				xmax = 238.1083
				text = "DH"
			intervals [763]:
				xmin = 238.1083
				xmax = 238.2283
				text = "EY1"
			intervals [764]:
				xmin = 238.2283
				xmax = 238.3283
				text = "D"
			intervals [765]:
				xmin = 238.3283
				xmax = 238.4083
				text = "UW1"
			intervals [766]:
				xmin = 238.4083
				xmax = 238.4383
				text = "IH0"
			intervals [767]:
				xmin = 238.4383
				xmax = 238.4783
				text = "T"
			intervals [768]:
				xmin = 238.4783
				xmax = 238.7483
				text = "sp"
			intervals [769]:
				xmin = 238.7483
				xmax = 239.0316
				text = ""
			intervals [770]:
				xmin = 239.0316
				xmax = 239.1316
				text = "W"
			intervals [771]:
				xmin = 239.1316
				xmax = 239.1616
				text = "AH1"
			intervals [772]:
				xmin = 239.1616
				xmax = 239.1916
				text = "T"
			intervals [773]:
				xmin = 239.1916
				xmax = 239.4516
				text = "sp"
			intervals [774]:
				xmin = 239.4516
				xmax = 239.5816
				text = "HH"
			intervals [775]:
				xmin = 239.5816
				xmax = 239.6216
				text = "AE1"
			intervals [776]:
				xmin = 239.6216
				xmax = 239.6516
				text = "P"
			intervals [777]:
				xmin = 239.6516
				xmax = 239.6816
				text = "AH0"
			intervals [778]:
				xmin = 239.6816
				xmax = 239.7116
				text = "N"
			intervals [779]:
				xmin = 239.7116
				xmax = 239.7416
				text = "D"
			intervals [780]:
				xmin = 239.7416
				xmax = 239.7716
				text = "sp"
			intervals [781]:
				xmin = 239.7716
				xmax = 239.8016
				text = "D"
			intervals [782]:
				xmin = 239.8016
				xmax = 239.8316
				text = "UW1"
			intervals [783]:
				xmin = 239.8316
				xmax = 239.8616
				text = "sp"
			intervals [784]:
				xmin = 239.8616
				xmax = 239.9016
				text = "Y"
			intervals [785]:
				xmin = 239.9016
				xmax = 239.9316
				text = "UW1"
			intervals [786]:
				xmin = 239.9316
				xmax = 239.9616
				text = "R"
			intervals [787]:
				xmin = 239.9616
				xmax = 239.9916
				text = "IH0"
			intervals [788]:
				xmin = 239.9916
				xmax = 240.0416
				text = "M"
			intervals [789]:
				xmin = 240.0416
				xmax = 240.0816
				text = "EH1"
			intervals [790]:
				xmin = 240.0816
				xmax = 240.1616
				text = "M"
			intervals [791]:
				xmin = 240.1616
				xmax = 240.1916
				text = "B"
			intervals [792]:
				xmin = 240.1916
				xmax = 240.2216
				text = "ER0"
			intervals [793]:
				xmin = 240.2216
				xmax = 240.2516
				text = "DH"
			intervals [794]:
				xmin = 240.2516
				xmax = 240.2816
				text = "AH0"
			intervals [795]:
				xmin = 240.2816
				xmax = 240.3416
				text = "D"
			intervals [796]:
				xmin = 240.3416
				xmax = 240.4416
				text = "IY1"
			intervals [797]:
				xmin = 240.4416
				xmax = 240.5816
				text = "T"
			intervals [798]:
				xmin = 240.5816
				xmax = 240.7016
				text = "EY0"
			intervals [799]:
				xmin = 240.7016
				xmax = 240.7416
				text = "L"
			intervals [800]:
				xmin = 240.7416
				xmax = 240.7816
				text = "Z"
			intervals [801]:
				xmin = 240.7816
				xmax = 240.8216
				text = "sp"
			intervals [802]:
				xmin = 240.8216
				xmax = 302.0113
				text = ""
			intervals [803]:
				xmin = 302.0113
				xmax = 302.2013
				text = "M"
			intervals [804]:
				xmin = 302.2013
				xmax = 302.3113
				text = "sp"
			intervals [805]:
				xmin = 302.3113
				xmax = 304.1622
				text = ""
			intervals [806]:
				xmin = 304.1622
				xmax = 304.1922
				text = "DH"
			intervals [807]:
				xmin = 304.1922
				xmax = 304.2222
				text = "AH0"
			intervals [808]:
				xmin = 304.2222
				xmax = 304.2522
				text = "T"
			intervals [809]:
				xmin = 304.2522
				xmax = 304.3122
				text = "Z"
			intervals [810]:
				xmin = 304.3122
				xmax = 304.3522
				text = "sp"
			intervals [811]:
				xmin = 304.3522
				xmax = 304.4122
				text = "G"
			intervals [812]:
				xmin = 304.4122
				xmax = 304.5122
				text = "UH1"
			intervals [813]:
				xmin = 304.5122
				xmax = 304.5822
				text = "D"
			intervals [814]:
				xmin = 304.5822
				xmax = 304.6122
				text = "sp"
			intervals [815]:
				xmin = 304.6122
				xmax = 304.6522
				text = "DH"
			intervals [816]:
				xmin = 304.6522
				xmax = 304.7422
				text = "OW1"
			intervals [817]:
				xmin = 304.7422
				xmax = 305.2422
				text = "sp"
			intervals [818]:
				xmin = 305.2422
				xmax = 305.2831
				text = ""
			intervals [819]:
				xmin = 305.2831
				xmax = 305.3431
				text = "DH"
			intervals [820]:
				xmin = 305.3431
				xmax = 305.3731
				text = "AH0"
			intervals [821]:
				xmin = 305.3731
				xmax = 305.4031
				text = "T"
			intervals [822]:
				xmin = 305.4031
				xmax = 305.4331
				text = "Z"
			intervals [823]:
				xmin = 305.4331
				xmax = 305.4631
				text = "IH0"
			intervals [824]:
				xmin = 305.4631
				xmax = 305.4931
				text = "G"
			intervals [825]:
				xmin = 305.4931
				xmax = 305.5231
				text = "Z"
			intervals [826]:
				xmin = 305.5231
				xmax = 305.5831
				text = "AE1"
			intervals [827]:
				xmin = 305.5831
				xmax = 305.6331
				text = "K"
			intervals [828]:
				xmin = 305.6331
				xmax = 305.6631
				text = "T"
			intervals [829]:
				xmin = 305.6631
				xmax = 305.7031
				text = "L"
			intervals [830]:
				xmin = 305.7031
				xmax = 305.7531
				text = "IY0"
			intervals [831]:
				xmin = 305.7531
				xmax = 305.7831
				text = "W"
			intervals [832]:
				xmin = 305.7831
				xmax = 305.8131
				text = "AH1"
			intervals [833]:
				xmin = 305.8131
				xmax = 305.8831
				text = "T"
			intervals [834]:
				xmin = 305.8831
				xmax = 305.9331
				text = "W"
			intervals [835]:
				xmin = 305.9331
				xmax = 305.9731
				text = "IY1"
			intervals [836]:
				xmin = 305.9731
				xmax = 306.0031
				text = "sp"
			intervals [837]:
				xmin = 306.0031
				xmax = 306.0631
				text = "L"
			intervals [838]:
				xmin = 306.0631
				xmax = 306.1231
				text = "AY1"
			intervals [839]:
				xmin = 306.1231
				xmax = 306.1831
				text = "K"
			intervals [840]:
				xmin = 306.1831
				xmax = 307.133
				text = "sp"
			intervals [841]:
				xmin = 307.133
				xmax = 307.333
				text = "D"
			intervals [842]:
				xmin = 307.333
				xmax = 307.373
				text = "UW1"
			intervals [843]:
				xmin = 307.373
				xmax = 307.453
				text = "Y"
			intervals [844]:
				xmin = 307.453
				xmax = 307.633
				text = "UW1"
			intervals [845]:
				xmin = 307.633
				xmax = 307.813
				text = "AH1"
			intervals [846]:
				xmin = 307.813
				xmax = 308.554
				text = "sp"
			intervals [847]:
				xmin = 308.554
				xmax = 308.634
				text = "HH"
			intervals [848]:
				xmin = 308.634
				xmax = 308.704
				text = "AE1"
			intervals [849]:
				xmin = 308.704
				xmax = 308.734
				text = "V"
			intervals [850]:
				xmin = 308.734
				xmax = 308.844
				text = "HH"
			intervals [851]:
				xmin = 308.844
				xmax = 308.874
				text = "AE1"
			intervals [852]:
				xmin = 308.874
				xmax = 308.904
				text = "V"
			intervals [853]:
				xmin = 308.904
				xmax = 308.974
				text = "Y"
			intervals [854]:
				xmin = 308.974
				xmax = 309.034
				text = "UW1"
			intervals [855]:
				xmin = 309.034
				xmax = 309.124
				text = "S"
			intervals [856]:
				xmin = 309.124
				xmax = 309.204
				text = "IY1"
			intervals [857]:
				xmin = 309.204
				xmax = 309.264
				text = "N"
			intervals [858]:
				xmin = 309.264
				xmax = 309.294
				text = "EY1"
			intervals [859]:
				xmin = 309.294
				xmax = 309.484
				text = "M"
			intervals [860]:
				xmin = 309.484
				xmax = 309.544
				text = "UW1"
			intervals [861]:
				xmin = 309.544
				xmax = 309.674
				text = "V"
			intervals [862]:
				xmin = 309.674
				xmax = 309.744
				text = "IY0"
			intervals [863]:
				xmin = 309.744
				xmax = 309.884
				text = "sp"
			intervals [864]:
				xmin = 309.884
				xmax = 310.0921
				text = ""
			intervals [865]:
				xmin = 310.0921
				xmax = 310.1621
				text = "DH"
			intervals [866]:
				xmin = 310.1621
				xmax = 310.1921
				text = "AH0"
			intervals [867]:
				xmin = 310.1921
				xmax = 310.2221
				text = "T"
			intervals [868]:
				xmin = 310.2221
				xmax = 310.2921
				text = "Y"
			intervals [869]:
				xmin = 310.2921
				xmax = 310.3221
				text = "UW1"
			intervals [870]:
				xmin = 310.3221
				xmax = 310.8348
				text = "sp"
			intervals [871]:
				xmin = 310.8348
				xmax = 310.8648
				text = "R"
			intervals [872]:
				xmin = 310.8648
				xmax = 310.8948
				text = "IH0"
			intervals [873]:
				xmin = 310.8948
				xmax = 310.9348
				text = "K"
			intervals [874]:
				xmin = 310.9348
				xmax = 310.9748
				text = "AO1"
			intervals [875]:
				xmin = 310.9748
				xmax = 311.1748
				text = "L"
			intervals [876]:
				xmin = 311.1748
				xmax = 311.6397
				text = "sp"
			intervals [877]:
				xmin = 311.6397
				xmax = 311.7097
				text = "R"
			intervals [878]:
				xmin = 311.7097
				xmax = 311.8097
				text = "IY1"
			intervals [879]:
				xmin = 311.8097
				xmax = 311.8697
				text = "S"
			intervals [880]:
				xmin = 311.8697
				xmax = 311.8997
				text = "AH0"
			intervals [881]:
				xmin = 311.8997
				xmax = 311.9697
				text = "N"
			intervals [882]:
				xmin = 311.9697
				xmax = 312.0097
				text = "T"
			intervals [883]:
				xmin = 312.0097
				xmax = 312.0497
				text = "L"
			intervals [884]:
				xmin = 312.0497
				xmax = 312.1497
				text = "IY0"
			intervals [885]:
				xmin = 312.1497
				xmax = 312.1897
				text = "sp"
			intervals [886]:
				xmin = 312.1897
				xmax = 312.2551
				text = ""
			intervals [887]:
				xmin = 312.2551
				xmax = 312.3351
				text = "DH"
			intervals [888]:
				xmin = 312.3351
				xmax = 312.3651
				text = "AH0"
			intervals [889]:
				xmin = 312.3651
				xmax = 312.4151
				text = "T"
			intervals [890]:
				xmin = 312.4151
				xmax = 312.4751
				text = "Y"
			intervals [891]:
				xmin = 312.4751
				xmax = 312.5051
				text = "UW1"
			intervals [892]:
				xmin = 312.5051
				xmax = 312.5451
				text = "K"
			intervals [893]:
				xmin = 312.5451
				xmax = 312.5951
				text = "UH1"
			intervals [894]:
				xmin = 312.5951
				xmax = 312.6351
				text = "D"
			intervals [895]:
				xmin = 312.6351
				xmax = 312.6951
				text = "D"
			intervals [896]:
				xmin = 312.6951
				xmax = 312.7651
				text = "UW1"
			intervals [897]:
				xmin = 312.7651
				xmax = 312.8151
				text = "DH"
			intervals [898]:
				xmin = 312.8151
				xmax = 312.8951
				text = "AH0"
			intervals [899]:
				xmin = 312.8951
				xmax = 312.9851
				text = "S"
			intervals [900]:
				xmin = 312.9851
				xmax = 313.0651
				text = "EY1"
			intervals [901]:
				xmin = 313.0651
				xmax = 313.1451
				text = "M"
			intervals [902]:
				xmin = 313.1451
				xmax = 313.2551
				text = "TH"
			intervals [903]:
				xmin = 313.2551
				xmax = 313.3151
				text = "IH1"
			intervals [904]:
				xmin = 313.3151
				xmax = 313.5251
				text = "NG"
			intervals [905]:
				xmin = 313.5251
				xmax = 313.6851
				text = "sp"
			intervals [906]:
				xmin = 313.6851
				xmax = 313.7351
				text = "W"
			intervals [907]:
				xmin = 313.7351
				xmax = 313.7651
				text = "IH0"
			intervals [908]:
				xmin = 313.7651
				xmax = 313.7951
				text = "TH"
			intervals [909]:
				xmin = 313.7951
				xmax = 314.0651
				text = "sp"
			intervals [910]:
				xmin = 314.0651
				xmax = 330.0962
				text = ""
			intervals [911]:
				xmin = 330.0962
				xmax = 330.1262
				text = "D"
			intervals [912]:
				xmin = 330.1262
				xmax = 330.1562
				text = "UW1"
			intervals [913]:
				xmin = 330.1562
				xmax = 330.1862
				text = "sp"
			intervals [914]:
				xmin = 330.1862
				xmax = 330.2462
				text = "Y"
			intervals [915]:
				xmin = 330.2462
				xmax = 330.2862
				text = "UW1"
			intervals [916]:
				xmin = 330.2862
				xmax = 330.3262
				text = "R"
			intervals [917]:
				xmin = 330.3262
				xmax = 330.3962
				text = "IY0"
			intervals [918]:
				xmin = 330.3962
				xmax = 330.4562
				text = "M"
			intervals [919]:
				xmin = 330.4562
				xmax = 330.5362
				text = "EH1"
			intervals [920]:
				xmin = 330.5362
				xmax = 330.5762
				text = "M"
			intervals [921]:
				xmin = 330.5762
				xmax = 330.6062
				text = "B"
			intervals [922]:
				xmin = 330.6062
				xmax = 330.6662
				text = "ER0"
			intervals [923]:
				xmin = 330.6662
				xmax = 330.7462
				text = "W"
			intervals [924]:
				xmin = 330.7462
				xmax = 330.8062
				text = "AH1"
			intervals [925]:
				xmin = 330.8062
				xmax = 330.8362
				text = "T"
			intervals [926]:
				xmin = 330.8362
				xmax = 330.8762
				text = "HH"
			intervals [927]:
				xmin = 330.8762
				xmax = 330.9062
				text = "IY1"
			intervals [928]:
				xmin = 330.9062
				xmax = 331.0262
				text = "D"
			intervals [929]:
				xmin = 331.0262
				xmax = 331.1262
				text = "IH1"
			intervals [930]:
				xmin = 331.1262
				xmax = 331.2062
				text = "D"
			intervals [931]:
				xmin = 331.2062
				xmax = 331.2462
				text = "IH0"
			intervals [932]:
				xmin = 331.2462
				xmax = 331.2862
				text = "N"
			intervals [933]:
				xmin = 331.2862
				xmax = 331.3362
				text = "sp"
			intervals [934]:
				xmin = 331.3362
				xmax = 331.3662
				text = "DH"
			intervals [935]:
				xmin = 331.3662
				xmax = 331.3962
				text = "AH0"
			intervals [936]:
				xmin = 331.3962
				xmax = 331.4262
				text = "T"
			intervals [937]:
				xmin = 331.4262
				xmax = 331.6162
				text = "sp"
			intervals [938]:
				xmin = 331.6162
				xmax = 423.4606
				text = ""
			intervals [939]:
				xmin = 423.4606
				xmax = 423.6006
				text = "M"
			intervals [940]:
				xmin = 423.6006
				xmax = 423.7006
				text = "sp"
			intervals [941]:
				xmin = 423.7006
				xmax = 433.8429
				text = ""
			intervals [942]:
				xmin = 433.8429
				xmax = 434.3729
				text = "spn"
			intervals [943]:
				xmin = 434.3729
				xmax = 437.2769
				text = ""
			intervals [944]:
				xmin = 437.2769
				xmax = 437.3069
				text = "DH"
			intervals [945]:
				xmin = 437.3069
				xmax = 437.3369
				text = "AH0"
			intervals [946]:
				xmin = 437.3369
				xmax = 437.3669
				text = "T"
			intervals [947]:
				xmin = 437.3669
				xmax = 437.4269
				text = "S"
			intervals [948]:
				xmin = 437.4269
				xmax = 437.5369
				text = "G"
			intervals [949]:
				xmin = 437.5369
				xmax = 437.5669
				text = "R"
			intervals [950]:
				xmin = 437.5669
				xmax = 437.6569
				text = "EY1"
			intervals [951]:
				xmin = 437.6569
				xmax = 437.6969
				text = "T"
			intervals [952]:
				xmin = 437.6969
				xmax = 437.8669
				text = "sp"
			intervals [953]:
				xmin = 437.8669
				xmax = 439.975
				text = ""
			intervals [954]:
				xmin = 439.975
				xmax = 440.065
				text = "Y"
			intervals [955]:
				xmin = 440.065
				xmax = 440.105
				text = "UW1"
			intervals [956]:
				xmin = 440.105
				xmax = 440.135
				text = "sp"
			intervals [957]:
				xmin = 440.135
				xmax = 440.225
				text = "L"
			intervals [958]:
				xmin = 440.225
				xmax = 440.315
				text = "AY1"
			intervals [959]:
				xmin = 440.315
				xmax = 440.385
				text = "K"
			intervals [960]:
				xmin = 440.385
				xmax = 440.425
				text = "sp"
			intervals [961]:
				xmin = 440.425
				xmax = 440.485
				text = "DH"
			intervals [962]:
				xmin = 440.485
				xmax = 440.585
				text = "OW1"
			intervals [963]:
				xmin = 440.585
				xmax = 440.675
				text = "Z"
			intervals [964]:
				xmin = 440.675
				xmax = 440.705
				text = "AE1"
			intervals [965]:
				xmin = 440.705
				xmax = 440.745
				text = "D"
			intervals [966]:
				xmin = 440.745
				xmax = 441.0851
				text = "sp"
			intervals [967]:
				xmin = 441.0851
				xmax = 441.1151
				text = "AE0"
			intervals [968]:
				xmin = 441.1151
				xmax = 441.1651
				text = "D"
			intervals [969]:
				xmin = 441.1651
				xmax = 441.2351
				text = "V"
			intervals [970]:
				xmin = 441.2351
				xmax = 441.3251
				text = "EH1"
			intervals [971]:
				xmin = 441.3251
				xmax = 441.4151
				text = "N"
			intervals [972]:
				xmin = 441.4151
				xmax = 441.5451
				text = "CH"
			intervals [973]:
				xmin = 441.5451
				xmax = 441.6051
				text = "ER0"
			intervals [974]:
				xmin = 441.6051
				xmax = 441.7451
				text = "sp"
			intervals [975]:
				xmin = 441.7451
				xmax = 441.7751
				text = "TH"
			intervals [976]:
				xmin = 441.7751
				xmax = 441.8351
				text = "IH1"
			intervals [977]:
				xmin = 441.8351
				xmax = 441.9251
				text = "NG"
			intervals [978]:
				xmin = 441.9251
				xmax = 442.1051
				text = "Z"
			intervals [979]:
				xmin = 442.1051
				xmax = 442.2651
				text = "sp"
			intervals [980]:
				xmin = 442.2651
				xmax = 442.7955
				text = ""
			intervals [981]:
				xmin = 442.7955
				xmax = 442.9855
				text = "spn"
			intervals [982]:
				xmin = 442.9855
				xmax = 443.6818
				text = "sp"
			intervals [983]:
				xmin = 443.6818
				xmax = 443.7518
				text = "AY1"
			intervals [984]:
				xmin = 443.7518
				xmax = 443.8518
				text = "D"
			intervals [985]:
				xmin = 443.8518
				xmax = 443.9618
				text = "UW1"
			intervals [986]:
				xmin = 443.9618
				xmax = 444.0018
				text = "sp"
			intervals [987]:
				xmin = 444.0018
				xmax = 444.1118
				text = "T"
			intervals [988]:
				xmin = 444.1118
				xmax = 444.2518
				text = "UW1"
			intervals [989]:
				xmin = 444.2518
				xmax = 446.1973
				text = "sp"
			intervals [990]:
				xmin = 446.1973
				xmax = 446.2373
				text = "Y"
			intervals [991]:
				xmin = 446.2373
				xmax = 446.2773
				text = "UW1"
			intervals [992]:
				xmin = 446.2773
				xmax = 446.3673
				text = "HH"
			intervals [993]:
				xmin = 446.3673
				xmax = 446.4273
				text = "AE1"
			intervals [994]:
				xmin = 446.4273
				xmax = 446.5073
				text = "V"
			intervals [995]:
				xmin = 446.5073
				xmax = 446.5673
				text = "AH0"
			intervals [996]:
				xmin = 446.5673
				xmax = 446.6273
				text = "sp"
			intervals [997]:
				xmin = 446.6273
				xmax = 446.7173
				text = "P"
			intervals [998]:
				xmin = 446.7173
				xmax = 446.8173
				text = "EH1"
			intervals [999]:
				xmin = 446.8173
				xmax = 446.8573
				text = "T"
			intervals [1000]:
				xmin = 446.8573
				xmax = 446.9573
				text = "sp"
			intervals [1001]:
				xmin = 446.9573
				xmax = 448.9021
				text = ""
			intervals [1002]:
				xmin = 448.9021
				xmax = 448.9321
				text = "D"
			intervals [1003]:
				xmin = 448.9321
				xmax = 448.9621
				text = "IH0"
			intervals [1004]:
				xmin = 448.9621
				xmax = 448.9921
				text = "D"
			intervals [1005]:
				xmin = 448.9921
				xmax = 449.0221
				text = "Y"
			intervals [1006]:
				xmin = 449.0221
				xmax = 449.0521
				text = "UW1"
			intervals [1007]:
				xmin = 449.0521
				xmax = 449.0921
				text = "EH1"
			intervals [1008]:
				xmin = 449.0921
				xmax = 449.1521
				text = "V"
			intervals [1009]:
				xmin = 449.1521
				xmax = 449.2221
				text = "ER0"
			intervals [1010]:
				xmin = 449.2221
				xmax = 449.2621
				text = "sp"
			intervals [1011]:
				xmin = 449.2621
				xmax = 449.3321
				text = "HH"
			intervals [1012]:
				xmin = 449.3321
				xmax = 449.3621
				text = "AE1"
			intervals [1013]:
				xmin = 449.3621
				xmax = 449.3921
				text = "V"
			intervals [1014]:
				xmin = 449.3921
				xmax = 449.4821
				text = "sp"
			intervals [1015]:
				xmin = 449.4821
				xmax = 449.5121
				text = "W"
			intervals [1016]:
				xmin = 449.5121
				xmax = 449.5421
				text = "AH1"
			intervals [1017]:
				xmin = 449.5421
				xmax = 449.5721
				text = "N"
			intervals [1018]:
				xmin = 449.5721
				xmax = 466.7499
				text = "sp"
			intervals [1019]:
				xmin = 466.7499
				xmax = 466.8299
				text = "HH"
			intervals [1020]:
				xmin = 466.8299
				xmax = 466.9299
				text = "AH1"
			intervals [1021]:
				xmin = 466.9299
				xmax = 467.9813
				text = ""
			intervals [1022]:
				xmin = 467.9813
				xmax = 468.0313
				text = "W"
			intervals [1023]:
				xmin = 468.0313
				xmax = 468.0613
				text = "AH1"
			intervals [1024]:
				xmin = 468.0613
				xmax = 468.0913
				text = "T"
			intervals [1025]:
				xmin = 468.0913
				xmax = 468.1213
				text = "sp"
			intervals [1026]:
				xmin = 468.1213
				xmax = 468.2113
				text = "HH"
			intervals [1027]:
				xmin = 468.2113
				xmax = 468.2713
				text = "AE1"
			intervals [1028]:
				xmin = 468.2713
				xmax = 468.3013
				text = "P"
			intervals [1029]:
				xmin = 468.3013
				xmax = 468.3313
				text = "AH0"
			intervals [1030]:
				xmin = 468.3313
				xmax = 468.3613
				text = "N"
			intervals [1031]:
				xmin = 468.3613
				xmax = 468.3913
				text = "D"
			intervals [1032]:
				xmin = 468.3913
				xmax = 468.4613
				text = "T"
			intervals [1033]:
				xmin = 468.4613
				xmax = 468.4913
				text = "AH0"
			intervals [1034]:
				xmin = 468.4913
				xmax = 468.5613
				text = "DH"
			intervals [1035]:
				xmin = 468.5613
				xmax = 468.6113
				text = "AH0"
			intervals [1036]:
				xmin = 468.6113
				xmax = 468.7013
				text = "D"
			intervals [1037]:
				xmin = 468.7013
				xmax = 468.9113
				text = "AO1"
			intervals [1038]:
				xmin = 468.9113
				xmax = 469.0113
				text = "G"
			intervals [1039]:
				xmin = 469.0113
				xmax = 469.1713
				text = "Z"
			intervals [1040]:
				xmin = 469.1713
				xmax = 488.3069
				text = "sp"
			intervals [1041]:
				xmin = 488.3069
				xmax = 488.3469
				text = "OW1"
			intervals [1042]:
				xmin = 488.3469
				xmax = 488.4969
				text = "sp"
			intervals [1043]:
				xmin = 488.4969
				xmax = 492.0091
				text = ""
			intervals [1044]:
				xmin = 492.0091
				xmax = 492.3391
				text = "M"
			intervals [1045]:
				xmin = 492.3391
				xmax = 492.3891
				text = "HH"
			intervals [1046]:
				xmin = 492.3891
				xmax = 492.4591
				text = "M"
			intervals [1047]:
				xmin = 492.4591
				xmax = 492.5291
				text = "sp"
			intervals [1048]:
				xmin = 492.5291
				xmax = 494.1516
				text = ""
			intervals [1049]:
				xmin = 494.1516
				xmax = 494.2716
				text = "HH"
			intervals [1050]:
				xmin = 494.2716
				xmax = 494.3016
				text = "W"
			intervals [1051]:
				xmin = 494.3016
				xmax = 494.3316
				text = "AH1"
			intervals [1052]:
				xmin = 494.3316
				xmax = 494.3616
				text = "T"
			intervals [1053]:
				xmin = 494.3616
				xmax = 494.3916
				text = "AH0"
			intervals [1054]:
				xmin = 494.3916
				xmax = 494.4216
				text = "B"
			intervals [1055]:
				xmin = 494.4216
				xmax = 494.4916
				text = "AW1"
			intervals [1056]:
				xmin = 494.4916
				xmax = 494.5316
				text = "T"
			intervals [1057]:
				xmin = 494.5316
				xmax = 494.5616
				text = "sp"
			intervals [1058]:
				xmin = 494.5616
				xmax = 494.6316
				text = "DH"
			intervals [1059]:
				xmin = 494.6316
				xmax = 494.7116
				text = "IY0"
			intervals [1060]:
				xmin = 494.7116
				xmax = 494.7716
				text = "AH1"
			intervals [1061]:
				xmin = 494.7716
				xmax = 494.8116
				text = "DH"
			intervals [1062]:
				xmin = 494.8116
				xmax = 494.9016
				text = "ER0"
			intervals [1063]:
				xmin = 494.9016
				xmax = 494.9316
				text = "sp"
			intervals [1064]:
				xmin = 494.9316
				xmax = 494.9616
				text = "W"
			intervals [1065]:
				xmin = 494.9616
				xmax = 494.9916
				text = "AH1"
			intervals [1066]:
				xmin = 494.9916
				xmax = 495.0216
				text = "N"
			intervals [1067]:
				xmin = 495.0216
				xmax = 495.3416
				text = "sp"
			intervals [1068]:
				xmin = 495.3416
				xmax = 504.907
				text = ""
			intervals [1069]:
				xmin = 504.907
				xmax = 505.377
				text = "spn"
			intervals [1070]:
				xmin = 505.377
				xmax = 505.547
				text = "sp"
			intervals [1071]:
				xmin = 505.547
				xmax = 506.4291
				text = ""
			intervals [1072]:
				xmin = 506.4291
				xmax = 506.5291
				text = "D"
			intervals [1073]:
				xmin = 506.5291
				xmax = 506.5591
				text = "IH0"
			intervals [1074]:
				xmin = 506.5591
				xmax = 506.6191
				text = "D"
			intervals [1075]:
				xmin = 506.6191
				xmax = 506.6691
				text = "DH"
			intervals [1076]:
				xmin = 506.6691
				xmax = 506.7091
				text = "EY1"
			intervals [1077]:
				xmin = 506.7091
				xmax = 506.8991
				text = "D"
			intervals [1078]:
				xmin = 506.8991
				xmax = 506.9391
				text = "UW1"
			intervals [1079]:
				xmin = 506.9391
				xmax = 507.0291
				text = "EH1"
			intervals [1080]:
				xmin = 507.0291
				xmax = 507.0791
				text = "N"
			intervals [1081]:
				xmin = 507.0791
				xmax = 507.1491
				text = "IY0"
			intervals [1082]:
				xmin = 507.1491
				xmax = 507.2191
				text = "TH"
			intervals [1083]:
				xmin = 507.2191
				xmax = 507.2691
				text = "IH2"
			intervals [1084]:
				xmin = 507.2691
				xmax = 507.3791
				text = "NG"
			intervals [1085]:
				xmin = 507.3791
				xmax = 507.4191
				text = "T"
			intervals [1086]:
				xmin = 507.4191
				xmax = 507.4491
				text = "IH0"
			intervals [1087]:
				xmin = 507.4491
				xmax = 507.6091
				text = "IH1"
			intervals [1088]:
				xmin = 507.6091
				xmax = 507.6791
				text = "R"
			intervals [1089]:
				xmin = 507.6791
				xmax = 507.7291
				text = "IH0"
			intervals [1090]:
				xmin = 507.7291
				xmax = 507.8391
				text = "T"
			intervals [1091]:
				xmin = 507.8391
				xmax = 507.9291
				text = "EY2"
			intervals [1092]:
				xmin = 507.9291
				xmax = 507.9991
				text = "T"
			intervals [1093]:
				xmin = 507.9991
				xmax = 508.0591
				text = "Y"
			intervals [1094]:
				xmin = 508.0591
				xmax = 508.0891
				text = "UH1"
			intervals [1095]:
				xmin = 508.0891
				xmax = 508.1291
				text = "R"
			intervals [1096]:
				xmin = 508.1291
				xmax = 508.1791
				text = "M"
			intervals [1097]:
				xmin = 508.1791
				xmax = 508.2691
				text = "AH1"
			intervals [1098]:
				xmin = 508.2691
				xmax = 508.3191
				text = "DH"
			intervals [1099]:
				xmin = 508.3191
				xmax = 508.3491
				text = "ER0"
			intervals [1100]:
				xmin = 508.3491
				xmax = 508.4891
				text = "ER0"
			intervals [1101]:
				xmin = 508.4891
				xmax = 508.6391
				text = "sp"
			intervals [1102]:
				xmin = 508.6391
				xmax = 509.2723
				text = ""
			intervals [1103]:
				xmin = 509.2723
				xmax = 509.3423
				text = "DH"
			intervals [1104]:
				xmin = 509.3423
				xmax = 509.4223
				text = "AH0"
			intervals [1105]:
				xmin = 509.4223
				xmax = 509.5023
				text = "S"
			intervals [1106]:
				xmin = 509.5023
				xmax = 509.5823
				text = "EH1"
			intervals [1107]:
				xmin = 509.5823
				xmax = 509.6623
				text = "K"
			intervals [1108]:
				xmin = 509.6623
				xmax = 509.6923
				text = "AH0"
			intervals [1109]:
				xmin = 509.6923
				xmax = 509.7223
				text = "N"
			intervals [1110]:
				xmin = 509.7223
				xmax = 509.7523
				text = "D"
			intervals [1111]:
				xmin = 509.7523
				xmax = 509.7823
				text = "W"
			intervals [1112]:
				xmin = 509.7823
				xmax = 509.8123
				text = "AH1"
			intervals [1113]:
				xmin = 509.8123
				xmax = 509.8723
				text = "N"
			intervals [1114]:
				xmin = 509.8723
				xmax = 509.9523
				text = "sp"
			intervals [1115]:
				xmin = 509.9523
				xmax = 514.2481
				text = ""
			intervals [1116]:
				xmin = 514.2481
				xmax = 514.9181
				text = "spn"
			intervals [1117]:
				xmin = 514.9181
				xmax = 515.5317
				text = ""
			intervals [1118]:
				xmin = 515.5317
				xmax = 515.5617
				text = "AH1"
			intervals [1119]:
				xmin = 515.5617
				xmax = 515.6217
				text = "HH"
			intervals [1120]:
				xmin = 515.6217
				xmax = 515.6817
				text = "AH1"
			intervals [1121]:
				xmin = 515.6817
				xmax = 516.0217
				text = "sp"
			intervals [1122]:
				xmin = 516.0217
				xmax = 517.0533
				text = ""
			intervals [1123]:
				xmin = 517.0533
				xmax = 517.1433
				text = "D"
			intervals [1124]:
				xmin = 517.1433
				xmax = 517.1833
				text = "IH1"
			intervals [1125]:
				xmin = 517.1833
				xmax = 517.2233
				text = "D"
			intervals [1126]:
				xmin = 517.2233
				xmax = 517.2533
				text = "IH1"
			intervals [1127]:
				xmin = 517.2533
				xmax = 517.3033
				text = "T"
			intervals [1128]:
				xmin = 517.3033
				xmax = 517.3733
				text = "EH1"
			intervals [1129]:
				xmin = 517.3733
				xmax = 517.4333
				text = "V"
			intervals [1130]:
				xmin = 517.4333
				xmax = 517.5033
				text = "ER0"
			intervals [1131]:
				xmin = 517.5033
				xmax = 517.5833
				text = "D"
			intervals [1132]:
				xmin = 517.5833
				xmax = 517.6933
				text = "UW1"
			intervals [1133]:
				xmin = 517.6933
				xmax = 517.7233
				text = "EH1"
			intervals [1134]:
				xmin = 517.7233
				xmax = 517.7933
				text = "N"
			intervals [1135]:
				xmin = 517.7933
				xmax = 517.8533
				text = "IY0"
			intervals [1136]:
				xmin = 517.8533
				xmax = 517.9233
				text = "TH"
			intervals [1137]:
				xmin = 517.9233
				xmax = 517.9633
				text = "IH2"
			intervals [1138]:
				xmin = 517.9633
				xmax = 518.0533
				text = "NG"
			intervals [1139]:
				xmin = 518.0533
				xmax = 518.1633
				text = "sp"
			intervals [1140]:
				xmin = 518.1633
				xmax = 518.2233
				text = "F"
			intervals [1141]:
				xmin = 518.2233
				xmax = 518.2833
				text = "AH1"
			intervals [1142]:
				xmin = 518.2833
				xmax = 518.3633
				text = "N"
			intervals [1143]:
				xmin = 518.3633
				xmax = 518.4433
				text = "IY0"
			intervals [1144]:
				xmin = 518.4433
				xmax = 518.4733
				text = "DH"
			intervals [1145]:
				xmin = 518.4733
				xmax = 518.5533
				text = "AH0"
			intervals [1146]:
				xmin = 518.5533
				xmax = 518.6333
				text = "T"
			intervals [1147]:
				xmin = 518.6333
				xmax = 518.7233
				text = "Y"
			intervals [1148]:
				xmin = 518.7233
				xmax = 518.7533
				text = "UW1"
			intervals [1149]:
				xmin = 518.7533
				xmax = 518.8033
				text = "R"
			intervals [1150]:
				xmin = 518.8033
				xmax = 518.8433
				text = "IY0"
			intervals [1151]:
				xmin = 518.8433
				xmax = 518.9533
				text = "M"
			intervals [1152]:
				xmin = 518.9533
				xmax = 519.0133
				text = "EH1"
			intervals [1153]:
				xmin = 519.0133
				xmax = 519.1133
				text = "M"
			intervals [1154]:
				xmin = 519.1133
				xmax = 519.1433
				text = "B"
			intervals [1155]:
				xmin = 519.1433
				xmax = 519.2033
				text = "ER0"
			intervals [1156]:
				xmin = 519.2033
				xmax = 519.2633
				text = "sp"
			intervals [1157]:
				xmin = 519.2633
				xmax = 542.1376
				text = ""
			intervals [1158]:
				xmin = 542.1376
				xmax = 542.2876
				text = "OW1"
			intervals [1159]:
				xmin = 542.2876
				xmax = 543.042
				text = "sp"
			intervals [1160]:
				xmin = 543.042
				xmax = 543.072
				text = "G"
			intervals [1161]:
				xmin = 543.072
				xmax = 543.102
				text = "R"
			intervals [1162]:
				xmin = 543.102
				xmax = 543.212
				text = "EY1"
			intervals [1163]:
				xmin = 543.212
				xmax = 543.312
				text = "T"
			intervals [1164]:
				xmin = 543.312
				xmax = 545.8783
				text = "sp"
			intervals [1165]:
				xmin = 545.8783
				xmax = 546.2083
				text = "AH1"
			intervals [1166]:
				xmin = 546.2083
				xmax = 546.4283
				text = "sp"
			intervals [1167]:
				xmin = 546.4283
				xmax = 546.8595
				text = ""
			intervals [1168]:
				xmin = 546.8595
				xmax = 546.9595
				text = "HH"
			intervals [1169]:
				xmin = 546.9595
				xmax = 546.9995
				text = "W"
			intervals [1170]:
				xmin = 546.9995
				xmax = 547.0495
				text = "AH1"
			intervals [1171]:
				xmin = 547.0495
				xmax = 547.0795
				text = "T"
			intervals [1172]:
				xmin = 547.0795
				xmax = 547.1095
				text = "sp"
			intervals [1173]:
				xmin = 547.1095
				xmax = 547.1595
				text = "D"
			intervals [1174]:
				xmin = 547.1595
				xmax = 547.2095
				text = "UW1"
			intervals [1175]:
				xmin = 547.2095
				xmax = 547.2895
				text = "Y"
			intervals [1176]:
				xmin = 547.2895
				xmax = 547.3795
				text = "UW1"
			intervals [1177]:
				xmin = 547.3795
				xmax = 547.4795
				text = "S"
			intervals [1178]:
				xmin = 547.4795
				xmax = 547.5395
				text = "T"
			intervals [1179]:
				xmin = 547.5395
				xmax = 547.6095
				text = "AH1"
			intervals [1180]:
				xmin = 547.6095
				xmax = 547.6695
				text = "D"
			intervals [1181]:
				xmin = 547.6695
				xmax = 547.7895
				text = "IY0"
			intervals [1182]:
				xmin = 547.7895
				xmax = 547.8195
				text = "IH0"
			intervals [1183]:
				xmin = 547.8195
				xmax = 547.8895
				text = "N"
			intervals [1184]:
				xmin = 547.8895
				xmax = 548.0795
				text = "sp"
			intervals [1185]:
				xmin = 548.0795
				xmax = 548.1395
				text = "IH0"
			intervals [1186]:
				xmin = 548.1395
				xmax = 548.2595
				text = "N"
			intervals [1187]:
				xmin = 548.2595
				xmax = 548.3695
				text = "S"
			intervals [1188]:
				xmin = 548.3695
				xmax = 548.4395
				text = "K"
			intervals [1189]:
				xmin = 548.4395
				xmax = 548.4895
				text = "UW1"
			intervals [1190]:
				xmin = 548.4895
				xmax = 548.5595
				text = "L"
			intervals [1191]:
				xmin = 548.5595
				xmax = 548.5895
				text = "sp"
			intervals [1192]:
				xmin = 548.5895
				xmax = 549.3658
				text = ""
			intervals [1193]:
				xmin = 549.3658
				xmax = 549.3958
				text = "DH"
			intervals [1194]:
				xmin = 549.3958
				xmax = 549.4258
				text = "IY0"
			intervals [1195]:
				xmin = 549.4258
				xmax = 549.4958
				text = "Y"
			intervals [1196]:
				xmin = 549.4958
				xmax = 549.5858
				text = "IH1"
			intervals [1197]:
				xmin = 549.5858
				xmax = 549.6558
				text = "R"
			intervals [1198]:
				xmin = 549.6558
				xmax = 549.6858
				text = "DH"
			intervals [1199]:
				xmin = 549.6858
				xmax = 549.7258
				text = "AH0"
			intervals [1200]:
				xmin = 549.7258
				xmax = 549.8058
				text = "T"
			intervals [1201]:
				xmin = 549.8058
				xmax = 549.8758
				text = "Y"
			intervals [1202]:
				xmin = 549.8758
				xmax = 549.9058
				text = "UW1"
			intervals [1203]:
				xmin = 549.9058
				xmax = 549.9858
				text = "JH"
			intervals [1204]:
				xmin = 549.9858
				xmax = 550.0658
				text = "IH0"
			intervals [1205]:
				xmin = 550.0658
				xmax = 550.1458
				text = "S"
			intervals [1206]:
				xmin = 550.1458
				xmax = 550.2258
				text = "F"
			intervals [1207]:
				xmin = 550.2258
				xmax = 550.2658
				text = "IH1"
			intervals [1208]:
				xmin = 550.2658
				xmax = 550.3358
				text = "N"
			intervals [1209]:
				xmin = 550.3358
				xmax = 550.4258
				text = "IH0"
			intervals [1210]:
				xmin = 550.4258
				xmax = 550.5658
				text = "SH"
			intervals [1211]:
				xmin = 550.5658
				xmax = 550.6358
				text = "T"
			intervals [1212]:
				xmin = 550.6358
				xmax = 550.7258
				text = "sp"
			intervals [1213]:
				xmin = 550.7258
				xmax = 562.6973
				text = ""
			intervals [1214]:
				xmin = 562.6973
				xmax = 562.9373
				text = "M"
			intervals [1215]:
				xmin = 562.9373
				xmax = 563.0073
				text = "HH"
			intervals [1216]:
				xmin = 563.0073
				xmax = 563.1473
				text = "M"
			intervals [1217]:
				xmin = 563.1473
				xmax = 563.1773
				text = "sp"
			intervals [1218]:
				xmin = 563.1773
				xmax = 563.6555
				text = ""
			intervals [1219]:
				xmin = 563.6555
				xmax = 563.6955
				text = "HH"
			intervals [1220]:
				xmin = 563.6955
				xmax = 563.7255
				text = "W"
			intervals [1221]:
				xmin = 563.7255
				xmax = 563.7555
				text = "AH1"
			intervals [1222]:
				xmin = 563.7555
				xmax = 563.7855
				text = "T"
			intervals [1223]:
				xmin = 563.7855
				xmax = 563.8155
				text = "sp"
			intervals [1224]:
				xmin = 563.8155
				xmax = 563.8755
				text = "Z"
			intervals [1225]:
				xmin = 563.8755
				xmax = 563.9355
				text = "Y"
			intervals [1226]:
				xmin = 563.9355
				xmax = 563.9655
				text = "UH1"
			intervals [1227]:
				xmin = 563.9655
				xmax = 564.0455
				text = "R"
			intervals [1228]:
				xmin = 564.0455
				xmax = 564.0755
				text = "sp"
			intervals [1229]:
				xmin = 564.0755
				xmax = 564.1255
				text = "F"
			intervals [1230]:
				xmin = 564.1255
				xmax = 564.2455
				text = "EY1"
			intervals [1231]:
				xmin = 564.2455
				xmax = 564.3255
				text = "V"
			intervals [1232]:
				xmin = 564.3255
				xmax = 564.3555
				text = "ER0"
			intervals [1233]:
				xmin = 564.3555
				xmax = 564.3855
				text = "IH0"
			intervals [1234]:
				xmin = 564.3855
				xmax = 564.4355
				text = "T"
			intervals [1235]:
				xmin = 564.4355
				xmax = 564.5655
				text = "sp"
			intervals [1236]:
				xmin = 564.5655
				xmax = 565.7031
				text = ""
			intervals [1237]:
				xmin = 565.7031
				xmax = 565.7831
				text = "IH0"
			intervals [1238]:
				xmin = 565.7831
				xmax = 565.8131
				text = "F"
			intervals [1239]:
				xmin = 565.8131
				xmax = 565.8431
				text = "Y"
			intervals [1240]:
				xmin = 565.8431
				xmax = 565.8731
				text = "UW1"
			intervals [1241]:
				xmin = 565.8731
				xmax = 565.9231
				text = "sp"
			intervals [1242]:
				xmin = 565.9231
				xmax = 566.0331
				text = "HH"
			intervals [1243]:
				xmin = 566.0331
				xmax = 566.0631
				text = "AE1"
			intervals [1244]:
				xmin = 566.0631
				xmax = 566.2031
				text = "V"
			intervals [1245]:
				xmin = 566.2031
				xmax = 566.4831
				text = "AH0"
			intervals [1246]:
				xmin = 566.4831
				xmax = 566.6131
				text = "F"
			intervals [1247]:
				xmin = 566.6131
				xmax = 566.6431
				text = "EY1"
			intervals [1248]:
				xmin = 566.6431
				xmax = 566.6731
				text = "V"
			intervals [1249]:
				xmin = 566.6731
				xmax = 566.7031
				text = "R"
			intervals [1250]:
				xmin = 566.7031
				xmax = 566.7331
				text = "AH0"
			intervals [1251]:
				xmin = 566.7331
				xmax = 566.7831
				text = "T"
			intervals [1252]:
				xmin = 566.7831
				xmax = 573.3125
				text = ""
			intervals [1253]:
				xmin = 573.3125
				xmax = 573.6125
				text = "M"
			intervals [1254]:
				xmin = 573.6125
				xmax = 573.6725
				text = "HH"
			intervals [1255]:
				xmin = 573.6725
				xmax = 573.7925
				text = "M"
			intervals [1256]:
				xmin = 573.7925
				xmax = 577.6346
				text = ""
			intervals [1257]:
				xmin = 577.6346
				xmax = 577.6746
				text = "sil"
			intervals [1258]:
				xmin = 577.6746
				xmax = 578.3846
				text = "spn"
			intervals [1259]:
				xmin = 578.3846
				xmax = 578.8774
				text = ""
			intervals [1260]:
				xmin = 578.8774
				xmax = 578.9674
				text = "DH"
			intervals [1261]:
				xmin = 578.9674
				xmax = 579.0874
				text = "AH0"
			intervals [1262]:
				xmin = 579.0874
				xmax = 579.1574
				text = "T"
			intervals [1263]:
				xmin = 579.1574
				xmax = 579.2174
				text = "Z"
			intervals [1264]:
				xmin = 579.2174
				xmax = 579.3174
				text = "F"
			intervals [1265]:
				xmin = 579.3174
				xmax = 579.3574
				text = "R"
			intervals [1266]:
				xmin = 579.3574
				xmax = 579.4274
				text = "AH1"
			intervals [1267]:
				xmin = 579.4274
				xmax = 579.5274
				text = "S"
			intervals [1268]:
				xmin = 579.5274
				xmax = 579.5874
				text = "T"
			intervals [1269]:
				xmin = 579.5874
				xmax = 579.6574
				text = "R"
			intervals [1270]:
				xmin = 579.6574
				xmax = 579.7074
				text = "EY2"
			intervals [1271]:
				xmin = 579.7074
				xmax = 579.7574
				text = "T"
			intervals [1272]:
				xmin = 579.7574
				xmax = 579.7874
				text = "IH0"
			intervals [1273]:
				xmin = 579.7874
				xmax = 579.9474
				text = "N"
			intervals [1274]:
				xmin = 579.9474
				xmax = 580.9923
				text = ""
			intervals [1275]:
				xmin = 580.9923
				xmax = 581.1223
				text = "HH"
			intervals [1276]:
				xmin = 581.1223
				xmax = 581.1523
				text = "W"
			intervals [1277]:
				xmin = 581.1523
				xmax = 581.2023
				text = "AH1"
			intervals [1278]:
				xmin = 581.2023
				xmax = 581.2323
				text = "T"
			intervals [1279]:
				xmin = 581.2323
				xmax = 581.2623
				text = "sp"
			intervals [1280]:
				xmin = 581.2623
				xmax = 581.3223
				text = "D"
			intervals [1281]:
				xmin = 581.3223
				xmax = 581.3523
				text = "IH0"
			intervals [1282]:
				xmin = 581.3523
				xmax = 581.4023
				text = "D"
			intervals [1283]:
				xmin = 581.4023
				xmax = 581.4423
				text = "Y"
			intervals [1284]:
				xmin = 581.4423
				xmax = 581.5023
				text = "UW1"
			intervals [1285]:
				xmin = 581.5023
				xmax = 581.5823
				text = "S"
			intervals [1286]:
				xmin = 581.5823
				xmax = 581.6523
				text = "T"
			intervals [1287]:
				xmin = 581.6523
				xmax = 581.6923
				text = "AH1"
			intervals [1288]:
				xmin = 581.6923
				xmax = 581.7623
				text = "D"
			intervals [1289]:
				xmin = 581.7623
				xmax = 581.8623
				text = "IY0"
			intervals [1290]:
				xmin = 581.8623
				xmax = 581.9123
				text = "IH1"
			intervals [1291]:
				xmin = 581.9123
				xmax = 582.0623
				text = "N"
			intervals [1292]:
				xmin = 582.0623
				xmax = 582.2923
				text = "AH1"
			intervals [1293]:
				xmin = 582.2923
				xmax = 582.3223
				text = "sp"
			intervals [1294]:
				xmin = 582.3223
				xmax = 582.3923
				text = "EH2"
			intervals [1295]:
				xmin = 582.3923
				xmax = 582.5023
				text = "L"
			intervals [1296]:
				xmin = 582.5023
				xmax = 582.5323
				text = "AH0"
			intervals [1297]:
				xmin = 582.5323
				xmax = 582.5723
				text = "M"
			intervals [1298]:
				xmin = 582.5723
				xmax = 582.6323
				text = "EH1"
			intervals [1299]:
				xmin = 582.6323
				xmax = 582.6823
				text = "N"
			intervals [1300]:
				xmin = 582.6823
				xmax = 582.7523
				text = "T"
			intervals [1301]:
				xmin = 582.7523
				xmax = 582.8023
				text = "R"
			intervals [1302]:
				xmin = 582.8023
				xmax = 582.8723
				text = "IY0"
			intervals [1303]:
				xmin = 582.8723
				xmax = 582.9023
				text = "sp"
			intervals [1304]:
				xmin = 582.9023
				xmax = 583.0323
				text = "S"
			intervals [1305]:
				xmin = 583.0323
				xmax = 583.0723
				text = "K"
			intervals [1306]:
				xmin = 583.0723
				xmax = 583.1023
				text = "UW1"
			intervals [1307]:
				xmin = 583.1023
				xmax = 583.2423
				text = "L"
			intervals [1308]:
				xmin = 583.2423
				xmax = 583.3423
				text = "sp"
			intervals [1309]:
				xmin = 583.3423
				xmax = 595.3101
				text = ""
			intervals [1310]:
				xmin = 595.3101
				xmax = 595.3901
				text = "HH"
			intervals [1311]:
				xmin = 595.3901
				xmax = 595.4301
				text = "W"
			intervals [1312]:
				xmin = 595.4301
				xmax = 595.4801
				text = "AH1"
			intervals [1313]:
				xmin = 595.4801
				xmax = 595.5101
				text = "T"
			intervals [1314]:
				xmin = 595.5101
				xmax = 595.5601
				text = "sp"
			intervals [1315]:
				xmin = 595.5601
				xmax = 595.6301
				text = "D"
			intervals [1316]:
				xmin = 595.6301
				xmax = 595.6801
				text = "IH1"
			intervals [1317]:
				xmin = 595.6801
				xmax = 595.7801
				text = "D"
			intervals [1318]:
				xmin = 595.7801
				xmax = 595.8501
				text = "sp"
			intervals [1319]:
				xmin = 595.8501
				xmax = 596.1001
				text = "AH1"
			intervals [1320]:
				xmin = 596.1001
				xmax = 597.1129
				text = "sp"
			intervals [1321]:
				xmin = 597.1129
				xmax = 597.2029
				text = "K"
			intervals [1322]:
				xmin = 597.2029
				xmax = 597.2629
				text = "IH1"
			intervals [1323]:
				xmin = 597.2629
				xmax = 597.3629
				text = "D"
			intervals [1324]:
				xmin = 597.3629
				xmax = 597.4029
				text = "Z"
			intervals [1325]:
				xmin = 597.4029
				xmax = 597.4529
				text = "IH0"
			intervals [1326]:
				xmin = 597.4529
				xmax = 597.5029
				text = "N"
			intervals [1327]:
				xmin = 597.5029
				xmax = 597.5829
				text = "EH2"
			intervals [1328]:
				xmin = 597.5829
				xmax = 597.6629
				text = "L"
			intervals [1329]:
				xmin = 597.6629
				xmax = 597.7129
				text = "AH0"
			intervals [1330]:
				xmin = 597.7129
				xmax = 597.7629
				text = "M"
			intervals [1331]:
				xmin = 597.7629
				xmax = 597.8229
				text = "EH1"
			intervals [1332]:
				xmin = 597.8229
				xmax = 597.8829
				text = "N"
			intervals [1333]:
				xmin = 597.8829
				xmax = 597.9529
				text = "T"
			intervals [1334]:
				xmin = 597.9529
				xmax = 597.9929
				text = "R"
			intervals [1335]:
				xmin = 597.9929
				xmax = 598.0829
				text = "IY0"
			intervals [1336]:
				xmin = 598.0829
				xmax = 598.1529
				text = "S"
			intervals [1337]:
				xmin = 598.1529
				xmax = 598.2329
				text = "K"
			intervals [1338]:
				xmin = 598.2329
				xmax = 598.3329
				text = "UW1"
			intervals [1339]:
				xmin = 598.3329
				xmax = 598.4729
				text = "L"
			intervals [1340]:
				xmin = 598.4729
				xmax = 598.5029
				text = "sp"
			intervals [1341]:
				xmin = 598.5029
				xmax = 598.5629
				text = "D"
			intervals [1342]:
				xmin = 598.5629
				xmax = 598.7429
				text = "UW1"
			intervals [1343]:
				xmin = 598.7429
				xmax = 598.8729
				text = "AE1"
			intervals [1344]:
				xmin = 598.8729
				xmax = 598.9329
				text = "F"
			intervals [1345]:
				xmin = 598.9329
				xmax = 598.9929
				text = "T"
			intervals [1346]:
				xmin = 598.9929
				xmax = 599.0629
				text = "ER0"
			intervals [1347]:
				xmin = 599.0629
				xmax = 599.1529
				text = "S"
			intervals [1348]:
				xmin = 599.1529
				xmax = 599.2129
				text = "K"
			intervals [1349]:
				xmin = 599.2129
				xmax = 599.2929
				text = "UW1"
			intervals [1350]:
				xmin = 599.2929
				xmax = 599.3629
				text = "L"
			intervals [1351]:
				xmin = 599.3629
				xmax = 599.4129
				text = "W"
			intervals [1352]:
				xmin = 599.4129
				xmax = 599.4829
				text = "AO1"
			intervals [1353]:
				xmin = 599.4829
				xmax = 599.5929
				text = "Z"
			intervals [1354]:
				xmin = 599.5929
				xmax = 599.6829
				text = "AW1"
			intervals [1355]:
				xmin = 599.6829
				xmax = 599.7529
				text = "T"
			intervals [1356]:
				xmin = 599.7529
				xmax = 599.7929
				text = "sp"
			intervals [1357]:
				xmin = 599.7929
				xmax = 600.161
				text = ""
			intervals [1358]:
				xmin = 600.161
				xmax = 600.231
				text = "EH1"
			intervals [1359]:
				xmin = 600.231
				xmax = 600.301
				text = "Z"
			intervals [1360]:
				xmin = 600.301
				xmax = 600.351
				text = "Y"
			intervals [1361]:
				xmin = 600.351
				xmax = 600.431
				text = "UW1"
			intervals [1362]:
				xmin = 600.431
				xmax = 600.501
				text = "R"
			intervals [1363]:
				xmin = 600.501
				xmax = 600.551
				text = "IY0"
			intervals [1364]:
				xmin = 600.551
				xmax = 600.611
				text = "M"
			intervals [1365]:
				xmin = 600.611
				xmax = 600.661
				text = "EH1"
			intervals [1366]:
				xmin = 600.661
				xmax = 600.711
				text = "M"
			intervals [1367]:
				xmin = 600.711
				xmax = 600.771
				text = "B"
			intervals [1368]:
				xmin = 600.771
				xmax = 600.871
				text = "ER0"
			intervals [1369]:
				xmin = 600.871
				xmax = 600.921
				text = "sp"
			intervals [1370]:
				xmin = 600.921
				xmax = 625.7082
				text = ""
			intervals [1371]:
				xmin = 625.7082
				xmax = 625.8782
				text = "M"
			intervals [1372]:
				xmin = 625.8782
				xmax = 625.9082
				text = "HH"
			intervals [1373]:
				xmin = 625.9082
				xmax = 626.2082
				text = "M"
			intervals [1374]:
				xmin = 626.2082
				xmax = 626.2382
				text = "sp"
			intervals [1375]:
				xmin = 626.2382
				xmax = 627.1504
				text = ""
			intervals [1376]:
				xmin = 627.1504
				xmax = 627.2404
				text = "HH"
			intervals [1377]:
				xmin = 627.2404
				xmax = 627.3404
				text = "AW1"
			intervals [1378]:
				xmin = 627.3404
				xmax = 627.4804
				text = "sp"
			intervals [1379]:
				xmin = 627.4804
				xmax = 627.5504
				text = "HH"
			intervals [1380]:
				xmin = 627.5504
				xmax = 627.5904
				text = "AW1"
			intervals [1381]:
				xmin = 627.5904
				xmax = 627.6204
				text = "D"
			intervals [1382]:
				xmin = 627.6204
				xmax = 627.6504
				text = "IH0"
			intervals [1383]:
				xmin = 627.6504
				xmax = 627.7204
				text = "D"
			intervals [1384]:
				xmin = 627.7204
				xmax = 627.7604
				text = "Y"
			intervals [1385]:
				xmin = 627.7604
				xmax = 627.7904
				text = "UW1"
			intervals [1386]:
				xmin = 627.7904
				xmax = 627.8504
				text = "G"
			intervals [1387]:
				xmin = 627.8504
				xmax = 627.9004
				text = "EH1"
			intervals [1388]:
				xmin = 627.9004
				xmax = 627.9604
				text = "T"
			intervals [1389]:
				xmin = 627.9604
				xmax = 627.9904
				text = "T"
			intervals [1390]:
				xmin = 627.9904
				xmax = 628.0404
				text = "IH0"
			intervals [1391]:
				xmin = 628.0404
				xmax = 628.1004
				text = "B"
			intervals [1392]:
				xmin = 628.1004
				xmax = 628.1504
				text = "IY1"
			intervals [1393]:
				xmin = 628.1504
				xmax = 628.2304
				text = "EY1"
			intervals [1394]:
				xmin = 628.2304
				xmax = 628.3104
				text = "P"
			intervals [1395]:
				xmin = 628.3104
				xmax = 628.3504
				text = "AH0"
			intervals [1396]:
				xmin = 628.3504
				xmax = 628.4604
				text = "T"
			intervals [1397]:
				xmin = 628.4604
				xmax = 628.5104
				text = "R"
			intervals [1398]:
				xmin = 628.5104
				xmax = 628.5404
				text = "OW1"
			intervals [1399]:
				xmin = 628.5404
				xmax = 628.6704
				text = "L"
			intervals [1400]:
				xmin = 628.6704
				xmax = 628.7004
				text = "sp"
			intervals [1401]:
				xmin = 628.7004
				xmax = 628.7804
				text = "B"
			intervals [1402]:
				xmin = 628.7804
				xmax = 628.8404
				text = "OY1"
			intervals [1403]:
				xmin = 628.8404
				xmax = 628.9304
				text = "sp"
			intervals [1404]:
				xmin = 628.9304
				xmax = 652.2198
				text = ""
			intervals [1405]:
				xmin = 652.2198
				xmax = 652.3098
				text = "HH"
			intervals [1406]:
				xmin = 652.3098
				xmax = 652.3498
				text = "W"
			intervals [1407]:
				xmin = 652.3498
				xmax = 652.3898
				text = "AH1"
			intervals [1408]:
				xmin = 652.3898
				xmax = 652.4198
				text = "T"
			intervals [1409]:
				xmin = 652.4198
				xmax = 652.4698
				text = "HH"
			intervals [1410]:
				xmin = 652.4698
				xmax = 652.5298
				text = "W"
			intervals [1411]:
				xmin = 652.5298
				xmax = 652.5698
				text = "AH1"
			intervals [1412]:
				xmin = 652.5698
				xmax = 652.6398
				text = "T"
			intervals [1413]:
				xmin = 652.6398
				xmax = 652.6798
				text = "W"
			intervals [1414]:
				xmin = 652.6798
				xmax = 652.7598
				text = "ER0"
			intervals [1415]:
				xmin = 652.7598
				xmax = 652.8098
				text = "Y"
			intervals [1416]:
				xmin = 652.8098
				xmax = 652.8598
				text = "UH1"
			intervals [1417]:
				xmin = 652.8598
				xmax = 652.9098
				text = "R"
			intervals [1418]:
				xmin = 652.9098
				xmax = 653.0098
				text = "D"
			intervals [1419]:
				xmin = 653.0098
				xmax = 653.1098
				text = "UW1"
			intervals [1420]:
				xmin = 653.1098
				xmax = 653.1698
				text = "T"
			intervals [1421]:
				xmin = 653.1698
				xmax = 653.2898
				text = "IY0"
			intervals [1422]:
				xmin = 653.2898
				xmax = 653.3598
				text = "Z"
			intervals [1423]:
				xmin = 653.3598
				xmax = 653.5098
				text = "sp"
			intervals [1424]:
				xmin = 653.5098
				xmax = 653.5598
				text = "Y"
			intervals [1425]:
				xmin = 653.5598
				xmax = 653.5898
				text = "UW1"
			intervals [1426]:
				xmin = 653.5898
				xmax = 653.6998
				text = "sp"
			intervals [1427]:
				xmin = 653.6998
				xmax = 653.7298
				text = "N"
			intervals [1428]:
				xmin = 653.7298
				xmax = 653.7598
				text = "OW1"
			intervals [1429]:
				xmin = 653.7598
				xmax = 654.0698
				text = "sp"
			intervals [1430]:
				xmin = 654.0698
				xmax = 654.3061
				text = ""
			intervals [1431]:
				xmin = 654.3061
				xmax = 654.3761
				text = "W"
			intervals [1432]:
				xmin = 654.3761
				xmax = 654.4061
				text = "AH1"
			intervals [1433]:
				xmin = 654.4061
				xmax = 654.4361
				text = "T"
			intervals [1434]:
				xmin = 654.4361
				xmax = 654.5161
				text = "sp"
			intervals [1435]:
				xmin = 654.5161
				xmax = 654.5561
				text = "D"
			intervals [1436]:
				xmin = 654.5561
				xmax = 654.5861
				text = "UW1"
			intervals [1437]:
				xmin = 654.5861
				xmax = 654.6961
				text = "sp"
			intervals [1438]:
				xmin = 654.6961
				xmax = 654.7261
				text = "DH"
			intervals [1439]:
				xmin = 654.7261
				xmax = 654.7661
				text = "EY1"
			intervals [1440]:
				xmin = 654.7661
				xmax = 654.8461
				text = "D"
			intervals [1441]:
				xmin = 654.8461
				xmax = 654.9861
				text = "UW1"
			intervals [1442]:
				xmin = 654.9861
				xmax = 655.1961
				text = "sp"
			intervals [1443]:
				xmin = 655.1961
				xmax = 660.0521
				text = ""
			intervals [1444]:
				xmin = 660.0521
				xmax = 660.3421
				text = "AH1"
			intervals [1445]:
				xmin = 660.3421
				xmax = 660.3721
				text = "HH"
			intervals [1446]:
				xmin = 660.3721
				xmax = 660.4221
				text = "AH1"
			intervals [1447]:
				xmin = 660.4221
				xmax = 660.5221
				text = "sp"
			intervals [1448]:
				xmin = 660.5221
				xmax = 660.8655
				text = ""
			intervals [1449]:
				xmin = 660.8655
				xmax = 661.0155
				text = "D"
			intervals [1450]:
				xmin = 661.0155
				xmax = 661.1455
				text = "IH1"
			intervals [1451]:
				xmin = 661.1455
				xmax = 661.3455
				text = "D"
			intervals [1452]:
				xmin = 661.3455
				xmax = 661.3855
				text = "Y"
			intervals [1453]:
				xmin = 661.3855
				xmax = 661.4455
				text = "UW1"
			intervals [1454]:
				xmin = 661.4455
				xmax = 661.4955
				text = "HH"
			intervals [1455]:
				xmin = 661.4955
				xmax = 661.5355
				text = "AE1"
			intervals [1456]:
				xmin = 661.5355
				xmax = 661.6155
				text = "V"
			intervals [1457]:
				xmin = 661.6155
				xmax = 661.6755
				text = "AH0"
			intervals [1458]:
				xmin = 661.6755
				xmax = 661.7955
				text = "sp"
			intervals [1459]:
				xmin = 661.7955
				xmax = 661.8455
				text = "P"
			intervals [1460]:
				xmin = 661.8455
				xmax = 661.9255
				text = "OW1"
			intervals [1461]:
				xmin = 661.9255
				xmax = 662.0155
				text = "S"
			intervals [1462]:
				xmin = 662.0155
				xmax = 662.1755
				text = "T"
			intervals [1463]:
				xmin = 662.1755
				xmax = 662.2055
				text = "sp"
			intervals [1464]:
				xmin = 662.2055
				xmax = 662.3955
				text = "ER0"
			intervals [1465]:
				xmin = 662.3955
				xmax = 682.7522
				text = "sp"
			intervals [1466]:
				xmin = 682.7522
				xmax = 682.8722
				text = "M"
			intervals [1467]:
				xmin = 682.8722
				xmax = 682.9122
				text = "HH"
			intervals [1468]:
				xmin = 682.9122
				xmax = 683.1922
				text = "M"
			intervals [1469]:
				xmin = 683.1922
				xmax = 684.0063
				text = "sp"
			intervals [1470]:
				xmin = 684.0063
				xmax = 684.1163
				text = "Y"
			intervals [1471]:
				xmin = 684.1163
				xmax = 684.1563
				text = "UW1"
			intervals [1472]:
				xmin = 684.1563
				xmax = 684.1863
				text = "D"
			intervals [1473]:
				xmin = 684.1863
				xmax = 684.2163
				text = "IH1"
			intervals [1474]:
				xmin = 684.2163
				xmax = 684.2563
				text = "N"
			intervals [1475]:
				xmin = 684.2563
				xmax = 684.2963
				text = "T"
			intervals [1476]:
				xmin = 684.2963
				xmax = 684.3563
				text = "HH"
			intervals [1477]:
				xmin = 684.3563
				xmax = 684.3963
				text = "AE1"
			intervals [1478]:
				xmin = 684.3963
				xmax = 684.4463
				text = "V"
			intervals [1479]:
				xmin = 684.4463
				xmax = 684.4763
				text = "EH1"
			intervals [1480]:
				xmin = 684.4763
				xmax = 684.5163
				text = "N"
			intervals [1481]:
				xmin = 684.5163
				xmax = 684.6163
				text = "IY0"
			intervals [1482]:
				xmin = 684.6163
				xmax = 684.6663
				text = "AH0"
			intervals [1483]:
				xmin = 684.6663
				xmax = 684.7663
				text = "TH"
			intervals [1484]:
				xmin = 684.7663
				xmax = 684.8263
				text = "AO1"
			intervals [1485]:
				xmin = 684.8263
				xmax = 684.8963
				text = "R"
			intervals [1486]:
				xmin = 684.8963
				xmax = 684.9363
				text = "AH0"
			intervals [1487]:
				xmin = 684.9363
				xmax = 684.9963
				text = "T"
			intervals [1488]:
				xmin = 684.9963
				xmax = 685.0763
				text = "IY0"
			intervals [1489]:
				xmin = 685.0763
				xmax = 685.1463
				text = "OW1"
			intervals [1490]:
				xmin = 685.1463
				xmax = 685.1963
				text = "V"
			intervals [1491]:
				xmin = 685.1963
				xmax = 685.2563
				text = "ER0"
			intervals [1492]:
				xmin = 685.2563
				xmax = 685.3163
				text = "DH"
			intervals [1493]:
				xmin = 685.3163
				xmax = 685.4163
				text = "AH0"
			intervals [1494]:
				xmin = 685.4163
				xmax = 685.5263
				text = "K"
			intervals [1495]:
				xmin = 685.5263
				xmax = 685.5863
				text = "AA1"
			intervals [1496]:
				xmin = 685.5863
				xmax = 685.7263
				text = "R"
			intervals [1497]:
				xmin = 685.7263
				xmax = 685.8163
				text = "Z"
			intervals [1498]:
				xmin = 685.8163
				xmax = 685.8963
				text = "sp"
			intervals [1499]:
				xmin = 685.8963
				xmax = 686.0463
				text = "ER0"
			intervals [1500]:
				xmin = 686.0463
				xmax = 688.1341
				text = ""
			intervals [1501]:
				xmin = 688.1341
				xmax = 688.9741
				text = "spn"
			intervals [1502]:
				xmin = 688.9741
				xmax = 698.1122
				text = ""
			intervals [1503]:
				xmin = 698.1122
				xmax = 698.5722
				text = "spn"
			intervals [1504]:
				xmin = 698.5722
				xmax = 702.8243
				text = "sp"
			intervals [1505]:
				xmin = 702.8243
				xmax = 702.9943
				text = "OW1"
			intervals [1506]:
				xmin = 702.9943
				xmax = 703.0243
				text = "sp"
			intervals [1507]:
				xmin = 703.0243
				xmax = 703.1143
				text = "R"
			intervals [1508]:
				xmin = 703.1143
				xmax = 703.2043
				text = "IY1"
			intervals [1509]:
				xmin = 703.2043
				xmax = 703.2743
				text = "L"
			intervals [1510]:
				xmin = 703.2743
				xmax = 703.3043
				text = "IY0"
			intervals [1511]:
				xmin = 703.3043
				xmax = 705.7839
				text = "sp"
			intervals [1512]:
				xmin = 705.7839
				xmax = 705.9039
				text = "AH1"
			intervals [1513]:
				xmin = 705.9039
				xmax = 705.9539
				text = "HH"
			intervals [1514]:
				xmin = 705.9539
				xmax = 706.1039
				text = "AH1"
			intervals [1515]:
				xmin = 706.1039
				xmax = 707.6692
				text = ""
			intervals [1516]:
				xmin = 707.6692
				xmax = 707.8492
				text = "sil"
			intervals [1517]:
				xmin = 707.8492
				xmax = 708.0492
				text = "OW1"
			intervals [1518]:
				xmin = 708.0492
				xmax = 709.1767
				text = "sp"
			intervals [1519]:
				xmin = 709.1767
				xmax = 709.2067
				text = "G"
			intervals [1520]:
				xmin = 709.2067
				xmax = 709.2667
				text = "IH1"
			intervals [1521]:
				xmin = 709.2667
				xmax = 709.3067
				text = "T"
			intervals [1522]:
				xmin = 709.3067
				xmax = 709.3467
				text = "IH0"
			intervals [1523]:
				xmin = 709.3467
				xmax = 709.3867
				text = "N"
			intervals [1524]:
				xmin = 709.3867
				xmax = 709.4367
				text = "sp"
			intervals [1525]:
				xmin = 709.4367
				xmax = 709.4967
				text = "T"
			intervals [1526]:
				xmin = 709.4967
				xmax = 709.5367
				text = "R"
			intervals [1527]:
				xmin = 709.5367
				xmax = 709.5667
				text = "AH1"
			intervals [1528]:
				xmin = 709.5667
				xmax = 709.6667
				text = "B"
			intervals [1529]:
				xmin = 709.6667
				xmax = 709.7467
				text = "AH0"
			intervals [1530]:
				xmin = 709.7467
				xmax = 709.7867
				text = "L"
			intervals [1531]:
				xmin = 709.7867
				xmax = 709.8167
				text = "DH"
			intervals [1532]:
				xmin = 709.8167
				xmax = 709.8567
				text = "AH0"
			intervals [1533]:
				xmin = 709.8567
				xmax = 709.8867
				text = "T"
			intervals [1534]:
				xmin = 709.8867
				xmax = 709.9167
				text = "sp"
			intervals [1535]:
				xmin = 709.9167
				xmax = 709.9867
				text = "W"
			intervals [1536]:
				xmin = 709.9867
				xmax = 710.0167
				text = "EY1"
			intervals [1537]:
				xmin = 710.0167
				xmax = 710.1467
				text = "sp"
			intervals [1538]:
				xmin = 710.1467
				xmax = 710.2167
				text = "N"
			intervals [1539]:
				xmin = 710.2167
				xmax = 710.2867
				text = "AW1"
			intervals [1540]:
				xmin = 710.2867
				xmax = 710.4567
				text = "sp"
			intervals [1541]:
				xmin = 710.4567
				xmax = 710.9467
				text = ""
			intervals [1542]:
				xmin = 710.9467
				xmax = 711.1767
				text = "spn"
			intervals [1543]:
				xmin = 711.1767
				xmax = 711.4467
				text = "sp"
			intervals [1544]:
				xmin = 711.4467
				xmax = 712.3311
				text = ""
			intervals [1545]:
				xmin = 712.3311
				xmax = 712.3611
				text = "AA1"
			intervals [1546]:
				xmin = 712.3611
				xmax = 712.4311
				text = "sp"
			intervals [1547]:
				xmin = 712.4311
				xmax = 712.5111
				text = "DH"
			intervals [1548]:
				xmin = 712.5111
				xmax = 712.5411
				text = "AH0"
			intervals [1549]:
				xmin = 712.5411
				xmax = 712.6811
				text = "T"
			intervals [1550]:
				xmin = 712.6811
				xmax = 712.7111
				text = "sp"
			intervals [1551]:
				xmin = 712.7111
				xmax = 712.8111
				text = "Z"
			intervals [1552]:
				xmin = 712.8111
				xmax = 712.8511
				text = "R"
			intervals [1553]:
				xmin = 712.8511
				xmax = 712.9311
				text = "IY1"
			intervals [1554]:
				xmin = 712.9311
				xmax = 712.9811
				text = "L"
			intervals [1555]:
				xmin = 712.9811
				xmax = 713.0211
				text = "IY0"
			intervals [1556]:
				xmin = 713.0211
				xmax = 713.0511
				text = "sp"
			intervals [1557]:
				xmin = 713.0511
				xmax = 713.1611
				text = "S"
			intervals [1558]:
				xmin = 713.1611
				xmax = 713.2111
				text = "AH1"
			intervals [1559]:
				xmin = 713.2111
				xmax = 713.2611
				text = "M"
			intervals [1560]:
				xmin = 713.2611
				xmax = 713.4011
				text = "TH"
			intervals [1561]:
				xmin = 713.4011
				xmax = 713.4311
				text = "IH0"
			intervals [1562]:
				xmin = 713.4311
				xmax = 713.5411
				text = "N"
			intervals [1563]:
				xmin = 713.5411
				xmax = 716.0828
				text = ""
			intervals [1564]:
				xmin = 716.0828
				xmax = 716.4328
				text = "AH1"
			intervals [1565]:
				xmin = 716.4328
				xmax = 716.5528
				text = "sp"
			intervals [1566]:
				xmin = 716.5528
				xmax = 716.7622
				text = ""
			intervals [1567]:
				xmin = 716.7622
				xmax = 716.8622
				text = "D"
			intervals [1568]:
				xmin = 716.8622
				xmax = 716.9122
				text = "UW1"
			intervals [1569]:
				xmin = 716.9122
				xmax = 716.9422
				text = "Y"
			intervals [1570]:
				xmin = 716.9422
				xmax = 717.0222
				text = "UW1"
			intervals [1571]:
				xmin = 717.0222
				xmax = 717.0522
				text = "TH"
			intervals [1572]:
				xmin = 717.0522
				xmax = 717.0822
				text = "IH1"
			intervals [1573]:
				xmin = 717.0822
				xmax = 717.1422
				text = "NG"
			intervals [1574]:
				xmin = 717.1422
				xmax = 717.1822
				text = "K"
			intervals [1575]:
				xmin = 717.1822
				xmax = 717.2222
				text = "sp"
			intervals [1576]:
				xmin = 717.2222
				xmax = 717.3222
				text = "K"
			intervals [1577]:
				xmin = 717.3222
				xmax = 717.3922
				text = "IH1"
			intervals [1578]:
				xmin = 717.3922
				xmax = 717.5022
				text = "D"
			intervals [1579]:
				xmin = 717.5022
				xmax = 717.6122
				text = "Z"
			intervals [1580]:
				xmin = 717.6122
				xmax = 717.7022
				text = "D"
			intervals [1581]:
				xmin = 717.7022
				xmax = 717.8322
				text = "UW1"
			intervals [1582]:
				xmin = 717.8322
				xmax = 717.9022
				text = "AH0"
			intervals [1583]:
				xmin = 717.9022
				xmax = 717.9522
				text = "B"
			intervals [1584]:
				xmin = 717.9522
				xmax = 718.0422
				text = "AW1"
			intervals [1585]:
				xmin = 718.0422
				xmax = 718.0722
				text = "T"
			intervals [1586]:
				xmin = 718.0722
				xmax = 718.1022
				text = "sp"
			intervals [1587]:
				xmin = 718.1022
				xmax = 718.1322
				text = "DH"
			intervals [1588]:
				xmin = 718.1322
				xmax = 718.2122
				text = "AH0"
			intervals [1589]:
				xmin = 718.2122
				xmax = 718.2922
				text = "S"
			intervals [1590]:
				xmin = 718.2922
				xmax = 718.3722
				text = "EY1"
			intervals [1591]:
				xmin = 718.3722
				xmax = 718.4322
				text = "M"
			intervals [1592]:
				xmin = 718.4322
				xmax = 718.5222
				text = "sp"
			intervals [1593]:
				xmin = 718.5222
				xmax = 718.5522
				text = "TH"
			intervals [1594]:
				xmin = 718.5522
				xmax = 718.5922
				text = "IH1"
			intervals [1595]:
				xmin = 718.5922
				xmax = 718.6822
				text = "NG"
			intervals [1596]:
				xmin = 718.6822
				xmax = 718.7122
				text = "sp"
			intervals [1597]:
				xmin = 718.7122
				xmax = 718.7722
				text = "N"
			intervals [1598]:
				xmin = 718.7722
				xmax = 718.9622
				text = "AW1"
			intervals [1599]:
				xmin = 718.9622
				xmax = 719.0122
				text = "sp"
			intervals [1600]:
				xmin = 719.0122
				xmax = 719.1022
				text = "AE1"
			intervals [1601]:
				xmin = 719.1022
				xmax = 719.2222
				text = "F"
			intervals [1602]:
				xmin = 719.2222
				xmax = 719.2722
				text = "T"
			intervals [1603]:
				xmin = 719.2722
				xmax = 719.3522
				text = "ER0"
			intervals [1604]:
				xmin = 719.3522
				xmax = 719.4522
				text = "S"
			intervals [1605]:
				xmin = 719.4522
				xmax = 719.5022
				text = "K"
			intervals [1606]:
				xmin = 719.5022
				xmax = 719.5522
				text = "UW1"
			intervals [1607]:
				xmin = 719.5522
				xmax = 719.7822
				text = "L"
			intervals [1608]:
				xmin = 719.7822
				xmax = 719.8422
				text = "sp"
			intervals [1609]:
				xmin = 719.8422
				xmax = 719.8722
				text = "EH1"
			intervals [1610]:
				xmin = 719.8722
				xmax = 720.0522
				text = "Z"
			intervals [1611]:
				xmin = 720.0522
				xmax = 720.1422
				text = "sp"
			intervals [1612]:
				xmin = 720.1422
				xmax = 720.1922
				text = "DH"
			intervals [1613]:
				xmin = 720.1922
				xmax = 720.2322
				text = "EY1"
			intervals [1614]:
				xmin = 720.2322
				xmax = 720.3322
				text = "D"
			intervals [1615]:
				xmin = 720.3322
				xmax = 720.4222
				text = "IH1"
			intervals [1616]:
				xmin = 720.4222
				xmax = 720.4822
				text = "D"
			intervals [1617]:
				xmin = 720.4822
				xmax = 720.5122
				text = "sp"
			intervals [1618]:
				xmin = 720.5122
				xmax = 720.5422
				text = "W"
			intervals [1619]:
				xmin = 720.5422
				xmax = 720.5722
				text = "EH1"
			intervals [1620]:
				xmin = 720.5722
				xmax = 720.6122
				text = "N"
			intervals [1621]:
				xmin = 720.6122
				xmax = 720.6422
				text = "sp"
			intervals [1622]:
				xmin = 720.6422
				xmax = 720.7222
				text = "Y"
			intervals [1623]:
				xmin = 720.7222
				xmax = 720.8322
				text = "UW1"
			intervals [1624]:
				xmin = 720.8322
				xmax = 720.8622
				text = "sp"
			intervals [1625]:
				xmin = 720.8622
				xmax = 720.8922
				text = "W"
			intervals [1626]:
				xmin = 720.8922
				xmax = 720.9222
				text = "ER0"
			intervals [1627]:
				xmin = 720.9222
				xmax = 720.9922
				text = "sp"
			intervals [1628]:
				xmin = 720.9922
				xmax = 722.1708
				text = ""
			intervals [1629]:
				xmin = 722.1708
				xmax = 722.3008
				text = "OW1"
			intervals [1630]:
				xmin = 722.3008
				xmax = 722.3708
				text = "sp"
			intervals [1631]:
				xmin = 722.3708
				xmax = 722.4008
				text = "IH1"
			intervals [1632]:
				xmin = 722.4008
				xmax = 722.5108
				text = "N"
			intervals [1633]:
				xmin = 722.5108
				xmax = 722.5908
				text = "T"
			intervals [1634]:
				xmin = 722.5908
				xmax = 722.6308
				text = "R"
			intervals [1635]:
				xmin = 722.6308
				xmax = 722.7108
				text = "IH0"
			intervals [1636]:
				xmin = 722.7108
				xmax = 722.7408
				text = "S"
			intervals [1637]:
				xmin = 722.7408
				xmax = 722.7708
				text = "T"
			intervals [1638]:
				xmin = 722.7708
				xmax = 722.8008
				text = "IH0"
			intervals [1639]:
				xmin = 722.8008
				xmax = 723.0908
				text = "N"
			intervals [1640]:
				xmin = 723.0908
				xmax = 724.1893
				text = ""
			intervals [1641]:
				xmin = 724.1893
				xmax = 724.2493
				text = "HH"
			intervals [1642]:
				xmin = 724.2493
				xmax = 724.2793
				text = "W"
			intervals [1643]:
				xmin = 724.2793
				xmax = 724.3293
				text = "AH1"
			intervals [1644]:
				xmin = 724.3293
				xmax = 724.3593
				text = "T"
			intervals [1645]:
				xmin = 724.3593
				xmax = 724.4093
				text = "AH0"
			intervals [1646]:
				xmin = 724.4093
				xmax = 724.4593
				text = "B"
			intervals [1647]:
				xmin = 724.4593
				xmax = 724.5293
				text = "AW1"
			intervals [1648]:
				xmin = 724.5293
				xmax = 724.5793
				text = "T"
			intervals [1649]:
				xmin = 724.5793
				xmax = 724.6193
				text = "AE1"
			intervals [1650]:
				xmin = 724.6193
				xmax = 724.6793
				text = "T"
			intervals [1651]:
				xmin = 724.6793
				xmax = 724.7393
				text = "Y"
			intervals [1652]:
				xmin = 724.7393
				xmax = 724.7893
				text = "UH1"
			intervals [1653]:
				xmin = 724.7893
				xmax = 724.8793
				text = "R"
			intervals [1654]:
				xmin = 724.8793
				xmax = 725.0793
				text = "EY1"
			intervals [1655]:
				xmin = 725.0793
				xmax = 725.2193
				text = "JH"
			intervals [1656]:
				xmin = 725.2193
				xmax = 725.2793
				text = "N"
			intervals [1657]:
				xmin = 725.2793
				xmax = 725.6093
				text = "AW1"
			intervals [1658]:
				xmin = 725.6093
				xmax = 725.7793
				text = "sp"
			intervals [1659]:
				xmin = 725.7793
				xmax = 725.8093
				text = "HH"
			intervals [1660]:
				xmin = 725.8093
				xmax = 725.8393
				text = "AW1"
			intervals [1661]:
				xmin = 725.8393
				xmax = 725.8693
				text = "sp"
			intervals [1662]:
				xmin = 725.8693
				xmax = 725.8993
				text = "HH"
			intervals [1663]:
				xmin = 725.8993
				xmax = 725.9293
				text = "AW1"
			intervals [1664]:
				xmin = 725.9293
				xmax = 725.9593
				text = "D"
			intervals [1665]:
				xmin = 725.9593
				xmax = 726.0193
				text = "UW1"
			intervals [1666]:
				xmin = 726.0193
				xmax = 726.1093
				text = "sp"
			intervals [1667]:
				xmin = 726.1093
				xmax = 726.1993
				text = "K"
			intervals [1668]:
				xmin = 726.1993
				xmax = 726.2493
				text = "IH1"
			intervals [1669]:
				xmin = 726.2493
				xmax = 726.3693
				text = "D"
			intervals [1670]:
				xmin = 726.3693
				xmax = 726.5593
				text = "Z"
			intervals [1671]:
				xmin = 726.5593
				xmax = 726.7093
				text = "sp"
			intervals [1672]:
				xmin = 726.7093
				xmax = 726.8493
				text = "S"
			intervals [1673]:
				xmin = 726.8493
				xmax = 726.9093
				text = "P"
			intervals [1674]:
				xmin = 726.9093
				xmax = 726.9493
				text = "EH1"
			intervals [1675]:
				xmin = 726.9493
				xmax = 726.9993
				text = "N"
			intervals [1676]:
				xmin = 726.9993
				xmax = 727.0293
				text = "D"
			intervals [1677]:
				xmin = 727.0293
				xmax = 727.0893
				text = "DH"
			intervals [1678]:
				xmin = 727.0893
				xmax = 727.1493
				text = "EH1"
			intervals [1679]:
				xmin = 727.1493
				xmax = 727.2093
				text = "R"
			intervals [1680]:
				xmin = 727.2093
				xmax = 727.3293
				text = "T"
			intervals [1681]:
				xmin = 727.3293
				xmax = 727.5093
				text = "AY1"
			intervals [1682]:
				xmin = 727.5093
				xmax = 727.6093
				text = "M"
			intervals [1683]:
				xmin = 727.6093
				xmax = 728.1464
				text = ""
			intervals [1684]:
				xmin = 728.1464
				xmax = 728.2364
				text = "sil"
			intervals [1685]:
				xmin = 728.2364
				xmax = 728.2664
				text = "W"
			intervals [1686]:
				xmin = 728.2664
				xmax = 728.2964
				text = "IH1"
			intervals [1687]:
				xmin = 728.2964
				xmax = 728.3264
				text = "N"
			intervals [1688]:
				xmin = 728.3264
				xmax = 728.3564
				text = "sp"
			intervals [1689]:
				xmin = 728.3564
				xmax = 728.3864
				text = "DH"
			intervals [1690]:
				xmin = 728.3864
				xmax = 728.4164
				text = "EH1"
			intervals [1691]:
				xmin = 728.4164
				xmax = 728.4464
				text = "R"
			intervals [1692]:
				xmin = 728.4464
				xmax = 728.4764
				text = "AW1"
			intervals [1693]:
				xmin = 728.4764
				xmax = 728.5064
				text = "T"
			intervals [1694]:
				xmin = 728.5064
				xmax = 728.5364
				text = "AH0"
			intervals [1695]:
				xmin = 728.5364
				xmax = 728.5664
				text = "V"
			intervals [1696]:
				xmin = 728.5664
				xmax = 728.5964
				text = "sp"
			intervals [1697]:
				xmin = 728.5964
				xmax = 728.7564
				text = "S"
			intervals [1698]:
				xmin = 728.7564
				xmax = 728.7864
				text = "K"
			intervals [1699]:
				xmin = 728.7864
				xmax = 728.8164
				text = "UW1"
			intervals [1700]:
				xmin = 728.8164
				xmax = 728.8564
				text = "L"
			intervals [1701]:
				xmin = 728.8564
				xmax = 728.9664
				text = "sp"
			intervals [1702]:
				xmin = 728.9664
				xmax = 742.2333
				text = ""
			intervals [1703]:
				xmin = 742.2333
				xmax = 742.5233
				text = "OW2"
			intervals [1704]:
				xmin = 742.5233
				xmax = 742.6733
				text = "K"
			intervals [1705]:
				xmin = 742.6733
				xmax = 742.8333
				text = "EY1"
			intervals [1706]:
				xmin = 742.8333
				xmax = 742.9233
				text = "sp"
			intervals [1707]:
				xmin = 742.9233
				xmax = 743.0428
				text = ""
			intervals [1708]:
				xmin = 743.0428
				xmax = 743.3228
				text = "AH1"
			intervals [1709]:
				xmin = 743.3228
				xmax = 743.3528
				text = "sp"
			intervals [1710]:
				xmin = 743.3528
				xmax = 743.3828
				text = "HH"
			intervals [1711]:
				xmin = 743.3828
				xmax = 743.4328
				text = "W"
			intervals [1712]:
				xmin = 743.4328
				xmax = 743.4928
				text = "AH1"
			intervals [1713]:
				xmin = 743.4928
				xmax = 743.5228
				text = "T"
			intervals [1714]:
				xmin = 743.5228
				xmax = 743.5528
				text = "AH0"
			intervals [1715]:
				xmin = 743.5528
				xmax = 743.6028
				text = "B"
			intervals [1716]:
				xmin = 743.6028
				xmax = 743.7028
				text = "AW1"
			intervals [1717]:
				xmin = 743.7028
				xmax = 743.7828
				text = "T"
			intervals [1718]:
				xmin = 743.7828
				xmax = 743.8828
				text = "T"
			intervals [1719]:
				xmin = 743.8828
				xmax = 744.0028
				text = "IY1"
			intervals [1720]:
				xmin = 744.0028
				xmax = 744.1128
				text = "CH"
			intervals [1721]:
				xmin = 744.1128
				xmax = 744.2228
				text = "ER0"
			intervals [1722]:
				xmin = 744.2228
				xmax = 744.2728
				text = "Z"
			intervals [1723]:
				xmin = 744.2728
				xmax = 744.3228
				text = "D"
			intervals [1724]:
				xmin = 744.3228
				xmax = 744.3528
				text = "IH0"
			intervals [1725]:
				xmin = 744.3528
				xmax = 744.4228
				text = "D"
			intervals [1726]:
				xmin = 744.4228
				xmax = 744.4728
				text = "Y"
			intervals [1727]:
				xmin = 744.4728
				xmax = 744.5028
				text = "UW1"
			intervals [1728]:
				xmin = 744.5028
				xmax = 744.5528
				text = "EH1"
			intervals [1729]:
				xmin = 744.5528
				xmax = 744.6128
				text = "V"
			intervals [1730]:
				xmin = 744.6128
				xmax = 744.6728
				text = "ER0"
			intervals [1731]:
				xmin = 744.6728
				xmax = 744.7028
				text = "HH"
			intervals [1732]:
				xmin = 744.7028
				xmax = 744.7328
				text = "AE1"
			intervals [1733]:
				xmin = 744.7328
				xmax = 744.7728
				text = "V"
			intervals [1734]:
				xmin = 744.7728
				xmax = 744.8428
				text = "EY1"
			intervals [1735]:
				xmin = 744.8428
				xmax = 744.9328
				text = "T"
			intervals [1736]:
				xmin = 744.9328
				xmax = 745.0228
				text = "IY1"
			intervals [1737]:
				xmin = 745.0228
				xmax = 745.1228
				text = "CH"
			intervals [1738]:
				xmin = 745.1228
				xmax = 745.1828
				text = "ER0"
			intervals [1739]:
				xmin = 745.1828
				xmax = 745.2328
				text = "DH"
			intervals [1740]:
				xmin = 745.2328
				xmax = 745.2628
				text = "AE1"
			intervals [1741]:
				xmin = 745.2628
				xmax = 745.3328
				text = "T"
			intervals [1742]:
				xmin = 745.3328
				xmax = 745.4028
				text = "HH"
			intervals [1743]:
				xmin = 745.4028
				xmax = 745.4728
				text = "AA1"
			intervals [1744]:
				xmin = 745.4728
				xmax = 745.5928
				text = "L"
			intervals [1745]:
				xmin = 745.5928
				xmax = 745.6528
				text = "ER0"
			intervals [1746]:
				xmin = 745.6528
				xmax = 745.6928
				text = "D"
			intervals [1747]:
				xmin = 745.6928
				xmax = 745.7928
				text = "AH0"
			intervals [1748]:
				xmin = 745.7928
				xmax = 745.8428
				text = "L"
			intervals [1749]:
				xmin = 745.8428
				xmax = 745.9128
				text = "AA1"
			intervals [1750]:
				xmin = 745.9128
				xmax = 745.9928
				text = "T"
			intervals [1751]:
				xmin = 745.9928
				xmax = 746.1228
				text = "sp"
			intervals [1752]:
				xmin = 746.1228
				xmax = 746.6205
				text = ""
			intervals [1753]:
				xmin = 746.6205
				xmax = 746.8105
				text = "DH"
			intervals [1754]:
				xmin = 746.8105
				xmax = 746.8405
				text = "AH0"
			intervals [1755]:
				xmin = 746.8405
				xmax = 746.8805
				text = "T"
			intervals [1756]:
				xmin = 746.8805
				xmax = 746.9605
				text = "Y"
			intervals [1757]:
				xmin = 746.9605
				xmax = 747.0305
				text = "UW1"
			intervals [1758]:
				xmin = 747.0305
				xmax = 747.0705
				text = "K"
			intervals [1759]:
				xmin = 747.0705
				xmax = 747.1005
				text = "AH0"
			intervals [1760]:
				xmin = 747.1005
				xmax = 747.1305
				text = "N"
			intervals [1761]:
				xmin = 747.1305
				xmax = 747.1805
				text = "R"
			intervals [1762]:
				xmin = 747.1805
				xmax = 747.2505
				text = "IY0"
			intervals [1763]:
				xmin = 747.2505
				xmax = 747.3305
				text = "M"
			intervals [1764]:
				xmin = 747.3305
				xmax = 747.3605
				text = "EH1"
			intervals [1765]:
				xmin = 747.3605
				xmax = 747.4805
				text = "M"
			intervals [1766]:
				xmin = 747.4805
				xmax = 747.5105
				text = "B"
			intervals [1767]:
				xmin = 747.5105
				xmax = 747.5805
				text = "ER0"
			intervals [1768]:
				xmin = 747.5805
				xmax = 747.7605
				text = "sp"
			intervals [1769]:
				xmin = 747.7605
				xmax = 752.9524
				text = ""
			intervals [1770]:
				xmin = 752.9524
				xmax = 752.9824
				text = "M"
			intervals [1771]:
				xmin = 752.9824
				xmax = 753.0224
				text = "HH"
			intervals [1772]:
				xmin = 753.0224
				xmax = 753.4024
				text = "M"
			intervals [1773]:
				xmin = 753.4024
				xmax = 753.4324
				text = "sp"
			intervals [1774]:
				xmin = 753.4324
				xmax = 758.2552
				text = ""
			intervals [1775]:
				xmin = 758.2552
				xmax = 758.4252
				text = "M"
			intervals [1776]:
				xmin = 758.4252
				xmax = 758.5952
				text = "HH"
			intervals [1777]:
				xmin = 758.5952
				xmax = 758.6652
				text = "M"
			intervals [1778]:
				xmin = 758.6652
				xmax = 758.6952
				text = "sp"
			intervals [1779]:
				xmin = 758.6952
				xmax = 759.4464
				text = ""
			intervals [1780]:
				xmin = 759.4464
				xmax = 759.5164
				text = "HH"
			intervals [1781]:
				xmin = 759.5164
				xmax = 759.6064
				text = "AW1"
			intervals [1782]:
				xmin = 759.6064
				xmax = 759.6364
				text = "W"
			intervals [1783]:
				xmin = 759.6364
				xmax = 759.6964
				text = "UH1"
			intervals [1784]:
				xmin = 759.6964
				xmax = 759.7364
				text = "D"
			intervals [1785]:
				xmin = 759.7364
				xmax = 759.7664
				text = "DH"
			intervals [1786]:
				xmin = 759.7664
				xmax = 759.9064
				text = "EY1"
			intervals [1787]:
				xmin = 759.9064
				xmax = 759.9664
				text = "B"
			intervals [1788]:
				xmin = 759.9664
				xmax = 760.0764
				text = "IY1"
			intervals [1789]:
				xmin = 760.0764
				xmax = 760.1064
				text = "sp"
			intervals [1790]:
				xmin = 760.1064
				xmax = 760.1664
				text = "HH"
			intervals [1791]:
				xmin = 760.1664
				xmax = 760.2564
				text = "AA1"
			intervals [1792]:
				xmin = 760.2564
				xmax = 760.3264
				text = "R"
			intervals [1793]:
				xmin = 760.3264
				xmax = 760.3864
				text = "D"
			intervals [1794]:
				xmin = 760.3864
				xmax = 760.4164
				text = "AA1"
			intervals [1795]:
				xmin = 760.4164
				xmax = 760.5064
				text = "N"
			intervals [1796]:
				xmin = 760.5064
				xmax = 760.5464
				text = "sp"
			intervals [1797]:
				xmin = 760.5464
				xmax = 760.5764
				text = "Y"
			intervals [1798]:
				xmin = 760.5764
				xmax = 760.6064
				text = "UW1"
			intervals [1799]:
				xmin = 760.6064
				xmax = 760.8664
				text = "sp"
			intervals [1800]:
				xmin = 760.8664
				xmax = 762.2189
				text = ""
			intervals [1801]:
				xmin = 762.2189
				xmax = 762.7789
				text = "spn"
			intervals [1802]:
				xmin = 762.7789
				xmax = 769.4709
				text = ""
			intervals [1803]:
				xmin = 769.4709
				xmax = 769.7209
				text = "OW1"
			intervals [1804]:
				xmin = 769.7209
				xmax = 769.7909
				text = "sp"
			intervals [1805]:
				xmin = 769.7909
				xmax = 770.0509
				text = "spn"
			intervals [1806]:
				xmin = 770.0509
				xmax = 777.7331
				text = ""
			intervals [1807]:
				xmin = 777.7331
				xmax = 777.9631
				text = "M"
			intervals [1808]:
				xmin = 777.9631
				xmax = 778.0931
				text = "HH"
			intervals [1809]:
				xmin = 778.0931
				xmax = 778.3031
				text = "M"
			intervals [1810]:
				xmin = 778.3031
				xmax = 778.3331
				text = "sp"
			intervals [1811]:
				xmin = 778.3331
				xmax = 781.1102
				text = ""
			intervals [1812]:
				xmin = 781.1102
				xmax = 781.4702
				text = "AH1"
			intervals [1813]:
				xmin = 781.4702
				xmax = 781.5802
				text = "W"
			intervals [1814]:
				xmin = 781.5802
				xmax = 781.6302
				text = "AH1"
			intervals [1815]:
				xmin = 781.6302
				xmax = 781.6602
				text = "T"
			intervals [1816]:
				xmin = 781.6602
				xmax = 781.7202
				text = "AH0"
			intervals [1817]:
				xmin = 781.7202
				xmax = 781.7702
				text = "B"
			intervals [1818]:
				xmin = 781.7702
				xmax = 781.8702
				text = "AW1"
			intervals [1819]:
				xmin = 781.8702
				xmax = 781.9402
				text = "T"
			intervals [1820]:
				xmin = 781.9402
				xmax = 781.9802
				text = "DH"
			intervals [1821]:
				xmin = 781.9802
				xmax = 782.0402
				text = "AH0"
			intervals [1822]:
				xmin = 782.0402
				xmax = 782.0702
				text = "sp"
			intervals [1823]:
				xmin = 782.0702
				xmax = 782.1402
				text = "B"
			intervals [1824]:
				xmin = 782.1402
				xmax = 782.2302
				text = "EH1"
			intervals [1825]:
				xmin = 782.2302
				xmax = 782.3302
				text = "S"
			intervals [1826]:
				xmin = 782.3302
				xmax = 782.3602
				text = "T"
			intervals [1827]:
				xmin = 782.3602
				xmax = 782.4402
				text = "T"
			intervals [1828]:
				xmin = 782.4402
				xmax = 782.5302
				text = "IY1"
			intervals [1829]:
				xmin = 782.5302
				xmax = 782.6402
				text = "CH"
			intervals [1830]:
				xmin = 782.6402
				xmax = 782.6902
				text = "ER0"
			intervals [1831]:
				xmin = 782.6902
				xmax = 782.8102
				text = "Y"
			intervals [1832]:
				xmin = 782.8102
				xmax = 782.8602
				text = "UW1"
			intervals [1833]:
				xmin = 782.8602
				xmax = 782.9202
				text = "EH1"
			intervals [1834]:
				xmin = 782.9202
				xmax = 782.9802
				text = "V"
			intervals [1835]:
				xmin = 782.9802
				xmax = 783.1002
				text = "ER0"
			intervals [1836]:
				xmin = 783.1002
				xmax = 783.1302
				text = "sp"
			intervals [1837]:
				xmin = 783.1302
				xmax = 783.2002
				text = "HH"
			intervals [1838]:
				xmin = 783.2002
				xmax = 783.2302
				text = "AE1"
			intervals [1839]:
				xmin = 783.2302
				xmax = 783.4102
				text = "D"
			intervals [1840]:
				xmin = 783.4102
				xmax = 783.5702
				text = "sp"
			intervals [1841]:
				xmin = 783.5702
				xmax = 786.180
				text = ""
			intervals [1842]:
				xmin = 786.180
				xmax = 786.320
				text = "N"
			intervals [1843]:
				xmin = 786.320
				xmax = 786.410
				text = "AA1"
			intervals [1844]:
				xmin = 786.410
				xmax = 786.490
				text = "M"
			intervals [1845]:
				xmin = 786.490
				xmax = 786.520
				text = "AH0"
			intervals [1846]:
				xmin = 786.520
				xmax = 786.570
				text = "N"
			intervals [1847]:
				xmin = 786.570
				xmax = 786.620
				text = "EY2"
			intervals [1848]:
				xmin = 786.620
				xmax = 786.650
				text = "T"
			intervals [1849]:
				xmin = 786.650
				xmax = 786.690
				text = "sp"
			intervals [1850]:
				xmin = 786.690
				xmax = 786.820
				text = "S"
			intervals [1851]:
				xmin = 786.820
				xmax = 786.880
				text = "AH1"
			intervals [1852]:
				xmin = 786.880
				xmax = 786.960
				text = "M"
			intervals [1853]:
				xmin = 786.960
				xmax = 787.000
				text = "B"
			intervals [1854]:
				xmin = 787.000
				xmax = 787.070
				text = "AA2"
			intervals [1855]:
				xmin = 787.070
				xmax = 787.130
				text = "D"
			intervals [1856]:
				xmin = 787.130
				xmax = 787.200
				text = "IY0"
			intervals [1857]:
				xmin = 787.200
				xmax = 787.270
				text = "sp"
			intervals [1858]:
				xmin = 787.270
				xmax = 787.300
				text = "F"
			intervals [1859]:
				xmin = 787.300
				xmax = 787.330
				text = "ER0"
			intervals [1860]:
				xmin = 787.330
				xmax = 787.360
				text = "DH"
			intervals [1861]:
				xmin = 787.360
				xmax = 787.440
				text = "AH0"
			intervals [1862]:
				xmin = 787.440
				xmax = 787.470
				text = "T"
			intervals [1863]:
				xmin = 787.470
				xmax = 787.690
				text = "sp"
			intervals [1864]:
				xmin = 787.690
				xmax = 787.720
				text = "AH0"
			intervals [1865]:
				xmin = 787.720
				xmax = 787.750
				text = "W"
			intervals [1866]:
				xmin = 787.750
				xmax = 787.780
				text = "AO1"
			intervals [1867]:
				xmin = 787.780
				xmax = 787.810
				text = "R"
			intervals [1868]:
				xmin = 787.810
				xmax = 787.900
				text = "D"
			intervals [1869]:
				xmin = 787.900
				xmax = 787.940
				text = "sp"
			intervals [1870]:
				xmin = 787.940
				xmax = 797.9389
				text = ""
			intervals [1871]:
				xmin = 797.9389
				xmax = 798.3189
				text = "M"
			intervals [1872]:
				xmin = 798.3189
				xmax = 798.3889
				text = "HH"
			intervals [1873]:
				xmin = 798.3889
				xmax = 798.4289
				text = "M"
			intervals [1874]:
				xmin = 798.4289
				xmax = 818.117
				text = ""
			intervals [1875]:
				xmin = 818.117
				xmax = 819.447
				text = "spn"
			intervals [1876]:
				xmin = 819.447
				xmax = 834.1572
				text = ""
			intervals [1877]:
				xmin = 834.1572
				xmax = 834.1872
				text = "W"
			intervals [1878]:
				xmin = 834.1872
				xmax = 834.2172
				text = "UH1"
			intervals [1879]:
				xmin = 834.2172
				xmax = 834.2572
				text = "D"
			intervals [1880]:
				xmin = 834.2572
				xmax = 834.3072
				text = "Y"
			intervals [1881]:
				xmin = 834.3072
				xmax = 834.3672
				text = "UW1"
			intervals [1882]:
				xmin = 834.3672
				xmax = 834.4672
				text = "S"
			intervals [1883]:
				xmin = 834.4672
				xmax = 834.5872
				text = "EY1"
			intervals [1884]:
				xmin = 834.5872
				xmax = 834.6372
				text = "DH"
			intervals [1885]:
				xmin = 834.6372
				xmax = 834.6772
				text = "AE1"
			intervals [1886]:
				xmin = 834.6772
				xmax = 834.7972
				text = "T"
			intervals [1887]:
				xmin = 834.7972
				xmax = 834.8672
				text = "S"
			intervals [1888]:
				xmin = 834.8672
				xmax = 834.9072
				text = "AH0"
			intervals [1889]:
				xmin = 834.9072
				xmax = 835.0772
				text = "N"
			intervals [1890]:
				xmin = 835.0772
				xmax = 835.1072
				text = "sp"
			intervals [1891]:
				xmin = 835.1072
				xmax = 835.1372
				text = "AH1"
			intervals [1892]:
				xmin = 835.1372
				xmax = 835.1872
				text = "sp"
			intervals [1893]:
				xmin = 835.1872
				xmax = 835.7896
				text = ""
			intervals [1894]:
				xmin = 835.7896
				xmax = 835.9296
				text = "M"
			intervals [1895]:
				xmin = 835.9296
				xmax = 836.0496
				text = "EY1"
			intervals [1896]:
				xmin = 836.0496
				xmax = 836.1996
				text = "N"
			intervals [1897]:
				xmin = 836.1996
				xmax = 836.2296
				text = "IH0"
			intervals [1898]:
				xmin = 836.2296
				xmax = 836.2596
				text = "N"
			intervals [1899]:
				xmin = 836.2596
				xmax = 836.2996
				text = "G"
			intervals [1900]:
				xmin = 836.2996
				xmax = 836.3796
				text = "R"
			intervals [1901]:
				xmin = 836.3796
				xmax = 836.5096
				text = "IY1"
			intervals [1902]:
				xmin = 836.5096
				xmax = 836.5596
				text = "D"
			intervals [1903]:
				xmin = 836.5596
				xmax = 836.5896
				text = "IY0"
			intervals [1904]:
				xmin = 836.5896
				xmax = 836.6196
				text = "AH0"
			intervals [1905]:
				xmin = 836.6196
				xmax = 836.6496
				text = "N"
			intervals [1906]:
				xmin = 836.6496
				xmax = 836.6796
				text = "T"
			intervals [1907]:
				xmin = 836.6796
				xmax = 836.7096
				text = "sp"
			intervals [1908]:
				xmin = 836.7096
				xmax = 836.7596
				text = "F"
			intervals [1909]:
				xmin = 836.7596
				xmax = 836.7896
				text = "ER0"
			intervals [1910]:
				xmin = 836.7896
				xmax = 836.8696
				text = "AH0"
			intervals [1911]:
				xmin = 836.8696
				xmax = 836.9596
				text = "P"
			intervals [1912]:
				xmin = 836.9596
				xmax = 837.0596
				text = "ER1"
			intervals [1913]:
				xmin = 837.0596
				xmax = 837.1596
				text = "S"
			intervals [1914]:
				xmin = 837.1596
				xmax = 837.1896
				text = "AH0"
			intervals [1915]:
				xmin = 837.1896
				xmax = 837.2196
				text = "N"
			intervals [1916]:
				xmin = 837.2196
				xmax = 837.2496
				text = "T"
			intervals [1917]:
				xmin = 837.2496
				xmax = 837.2796
				text = "IH0"
			intervals [1918]:
				xmin = 837.2796
				xmax = 837.3896
				text = "B"
			intervals [1919]:
				xmin = 837.3896
				xmax = 837.4196
				text = "IY0"
			intervals [1920]:
				xmin = 837.4196
				xmax = 837.5196
				text = "EY1"
			intervals [1921]:
				xmin = 837.5196
				xmax = 837.6096
				text = "G"
			intervals [1922]:
				xmin = 837.6096
				xmax = 837.6396
				text = "IH0"
			intervals [1923]:
				xmin = 837.6396
				xmax = 837.6796
				text = "D"
			intervals [1924]:
				xmin = 837.6796
				xmax = 837.7396
				text = "sp"
			intervals [1925]:
				xmin = 837.7396
				xmax = 837.8396
				text = "T"
			intervals [1926]:
				xmin = 837.8396
				xmax = 837.9596
				text = "IY1"
			intervals [1927]:
				xmin = 837.9596
				xmax = 838.0696
				text = "CH"
			intervals [1928]:
				xmin = 838.0696
				xmax = 838.1296
				text = "ER0"
			intervals [1929]:
				xmin = 838.1296
				xmax = 838.8982
				text = "sp"
			intervals [1930]:
				xmin = 838.8982
				xmax = 838.9382
				text = "W"
			intervals [1931]:
				xmin = 838.9382
				xmax = 838.9682
				text = "AH1"
			intervals [1932]:
				xmin = 838.9682
				xmax = 839.0982
				text = "T"
			intervals [1933]:
				xmin = 839.0982
				xmax = 839.1282
				text = "sp"
			intervals [1934]:
				xmin = 839.1282
				xmax = 839.1582
				text = "G"
			intervals [1935]:
				xmin = 839.1582
				xmax = 839.2182
				text = "OW1"
			intervals [1936]:
				xmin = 839.2182
				xmax = 839.3082
				text = "Z"
			intervals [1937]:
				xmin = 839.3082
				xmax = 839.3782
				text = "IH0"
			intervals [1938]:
				xmin = 839.3782
				xmax = 839.4582
				text = "N"
			intervals [1939]:
				xmin = 839.4582
				xmax = 839.5482
				text = "T"
			intervals [1940]:
				xmin = 839.5482
				xmax = 839.6582
				text = "UW1"
			intervals [1941]:
				xmin = 839.6582
				xmax = 839.7182
				text = "AH0"
			intervals [1942]:
				xmin = 839.7182
				xmax = 839.7782
				text = "G"
			intervals [1943]:
				xmin = 839.7782
				xmax = 839.8082
				text = "IH0"
			intervals [1944]:
				xmin = 839.8082
				xmax = 839.8382
				text = "D"
			intervals [1945]:
				xmin = 839.8382
				xmax = 840.1582
				text = "sp"
			intervals [1946]:
				xmin = 840.1582
				xmax = 840.1882
				text = "T"
			intervals [1947]:
				xmin = 840.1882
				xmax = 840.2182
				text = "IY1"
			intervals [1948]:
				xmin = 840.2182
				xmax = 840.2482
				text = "CH"
			intervals [1949]:
				xmin = 840.2482
				xmax = 840.3082
				text = "ER0"
			intervals [1950]:
				xmin = 840.3082
				xmax = 863.4624
				text = ""
			intervals [1951]:
				xmin = 863.4624
				xmax = 863.6724
				text = "HH"
			intervals [1952]:
				xmin = 863.6724
				xmax = 863.7524
				text = "M"
			intervals [1953]:
				xmin = 863.7524
				xmax = 863.8024
				text = "sp"
			intervals [1954]:
				xmin = 863.8024
				xmax = 878.7562
				text = ""
			intervals [1955]:
				xmin = 878.7562
				xmax = 878.7962
				text = "M"
			intervals [1956]:
				xmin = 878.7962
				xmax = 878.8662
				text = "HH"
			intervals [1957]:
				xmin = 878.8662
				xmax = 879.1862
				text = "M"
			intervals [1958]:
				xmin = 879.1862
				xmax = 884.0682
				text = ""
			intervals [1959]:
				xmin = 884.0682
				xmax = 884.2382
				text = "M"
			intervals [1960]:
				xmin = 884.2382
				xmax = 884.3382
				text = "HH"
			intervals [1961]:
				xmin = 884.3382
				xmax = 884.6982
				text = "M"
			intervals [1962]:
				xmin = 884.6982
				xmax = 885.8961
				text = ""
			intervals [1963]:
				xmin = 885.8961
				xmax = 885.9861
				text = "HH"
			intervals [1964]:
				xmin = 885.9861
				xmax = 886.0561
				text = "W"
			intervals [1965]:
				xmin = 886.0561
				xmax = 886.0961
				text = "AH1"
			intervals [1966]:
				xmin = 886.0961
				xmax = 886.1461
				text = "T"
			intervals [1967]:
				xmin = 886.1461
				xmax = 886.2061
				text = "AH1"
			intervals [1968]:
				xmin = 886.2061
				xmax = 886.2861
				text = "DH"
			intervals [1969]:
				xmin = 886.2861
				xmax = 886.3661
				text = "ER0"
			intervals [1970]:
				xmin = 886.3661
				xmax = 886.4261
				text = "sp"
			intervals [1971]:
				xmin = 886.4261
				xmax = 886.4661
				text = "TH"
			intervals [1972]:
				xmin = 886.4661
				xmax = 886.5161
				text = "IH1"
			intervals [1973]:
				xmin = 886.5161
				xmax = 886.6661
				text = "NG"
			intervals [1974]:
				xmin = 886.6661
				xmax = 886.8061
				text = "Z"
			intervals [1975]:
				xmin = 886.8061
				xmax = 886.8361
				text = "W"
			intervals [1976]:
				xmin = 886.8361
				xmax = 886.8661
				text = "UH1"
			intervals [1977]:
				xmin = 886.8661
				xmax = 886.9161
				text = "D"
			intervals [1978]:
				xmin = 886.9161
				xmax = 886.9861
				text = "AH0"
			intervals [1979]:
				xmin = 886.9861
				xmax = 887.0661
				text = "T"
			intervals [1980]:
				xmin = 887.0661
				xmax = 887.1661
				text = "IY1"
			intervals [1981]:
				xmin = 887.1661
				xmax = 887.2461
				text = "CH"
			intervals [1982]:
				xmin = 887.2461
				xmax = 887.2861
				text = "ER0"
			intervals [1983]:
				xmin = 887.2861
				xmax = 887.3161
				text = "sp"
			intervals [1984]:
				xmin = 887.3161
				xmax = 887.4061
				text = "HH"
			intervals [1985]:
				xmin = 887.4061
				xmax = 887.4361
				text = "AE1"
			intervals [1986]:
				xmin = 887.4361
				xmax = 887.4661
				text = "V"
			intervals [1987]:
				xmin = 887.4661
				xmax = 887.5261
				text = "sp"
			intervals [1988]:
				xmin = 887.5261
				xmax = 887.5761
				text = "T"
			intervals [1989]:
				xmin = 887.5761
				xmax = 887.6361
				text = "IH0"
			intervals [1990]:
				xmin = 887.6361
				xmax = 887.6861
				text = "sp"
			intervals [1991]:
				xmin = 887.6861
				xmax = 887.7261
				text = "D"
			intervals [1992]:
				xmin = 887.7261
				xmax = 887.8661
				text = "UW1"
			intervals [1993]:
				xmin = 887.8661
				xmax = 887.9261
				text = "sp"
			intervals [1994]:
				xmin = 887.9261
				xmax = 887.9661
				text = "T"
			intervals [1995]:
				xmin = 887.9661
				xmax = 887.9961
				text = "IH0"
			intervals [1996]:
				xmin = 887.9961
				xmax = 888.0361
				text = "B"
			intervals [1997]:
				xmin = 888.0361
				xmax = 888.1861
				text = "IY0"
			intervals [1998]:
				xmin = 888.1861
				xmax = 888.2361
				text = "sp"
			intervals [1999]:
				xmin = 888.2361
				xmax = 889.1295
				text = ""
			intervals [2000]:
				xmin = 889.1295
				xmax = 889.8695
				text = "spn"
			intervals [2001]:
				xmin = 889.8695
				xmax = 890.0095
				text = "sp"
			intervals [2002]:
				xmin = 890.0095
				xmax = 905.5098
				text = ""
			intervals [2003]:
				xmin = 905.5098
				xmax = 905.5598
				text = "DH"
			intervals [2004]:
				xmin = 905.5598
				xmax = 905.5898
				text = "AH0"
			intervals [2005]:
				xmin = 905.5898
				xmax = 905.6198
				text = "T"
			intervals [2006]:
				xmin = 905.6198
				xmax = 905.6698
				text = "sp"
			intervals [2007]:
				xmin = 905.6698
				xmax = 905.7798
				text = "Z"
			intervals [2008]:
				xmin = 905.7798
				xmax = 905.8498
				text = "sp"
			intervals [2009]:
				xmin = 905.8498
				xmax = 905.8998
				text = "G"
			intervals [2010]:
				xmin = 905.8998
				xmax = 905.9598
				text = "IH0"
			intervals [2011]:
				xmin = 905.9598
				xmax = 906.0198
				text = "D"
			intervals [2012]:
				xmin = 906.0198
				xmax = 906.8023
				text = ""
			intervals [2013]:
				xmin = 906.8023
				xmax = 906.8323
				text = "D"
			intervals [2014]:
				xmin = 906.8323
				xmax = 906.8623
				text = "IH0"
			intervals [2015]:
				xmin = 906.8623
				xmax = 906.8923
				text = "D"
			intervals [2016]:
				xmin = 906.8923
				xmax = 906.9223
				text = "Y"
			intervals [2017]:
				xmin = 906.9223
				xmax = 906.9523
				text = "UW1"
			intervals [2018]:
				xmin = 906.9523
				xmax = 906.9823
				text = "EH1"
			intervals [2019]:
				xmin = 906.9823
				xmax = 907.0123
				text = "V"
			intervals [2020]:
				xmin = 907.0123
				xmax = 907.0923
				text = "ER0"
			intervals [2021]:
				xmin = 907.0923
				xmax = 907.1223
				text = "HH"
			intervals [2022]:
				xmin = 907.1223
				xmax = 907.1523
				text = "AE1"
			intervals [2023]:
				xmin = 907.1523
				xmax = 907.2023
				text = "V"
			intervals [2024]:
				xmin = 907.2023
				xmax = 907.2823
				text = "AH0"
			intervals [2025]:
				xmin = 907.2823
				xmax = 907.3623
				text = "T"
			intervals [2026]:
				xmin = 907.3623
				xmax = 907.4723
				text = "IY1"
			intervals [2027]:
				xmin = 907.4723
				xmax = 907.5923
				text = "CH"
			intervals [2028]:
				xmin = 907.5923
				xmax = 907.6323
				text = "ER0"
			intervals [2029]:
				xmin = 907.6323
				xmax = 907.6623
				text = "DH"
			intervals [2030]:
				xmin = 907.6623
				xmax = 907.6923
				text = "AE1"
			intervals [2031]:
				xmin = 907.6923
				xmax = 907.8023
				text = "T"
			intervals [2032]:
				xmin = 907.8023
				xmax = 907.8423
				text = "Y"
			intervals [2033]:
				xmin = 907.8423
				xmax = 907.8723
				text = "UW1"
			intervals [2034]:
				xmin = 907.8723
				xmax = 907.9023
				text = "JH"
			intervals [2035]:
				xmin = 907.9023
				xmax = 907.9723
				text = "IH0"
			intervals [2036]:
				xmin = 907.9723
				xmax = 908.1223
				text = "S"
			intervals [2037]:
				xmin = 908.1223
				xmax = 908.1523
				text = "T"
			intervals [2038]:
				xmin = 908.1523
				xmax = 908.1923
				text = "D"
			intervals [2039]:
				xmin = 908.1923
				xmax = 908.2223
				text = "IH1"
			intervals [2040]:
				xmin = 908.2223
				xmax = 908.2723
				text = "D"
			intervals [2041]:
				xmin = 908.2723
				xmax = 908.3823
				text = "N"
			intervals [2042]:
				xmin = 908.3823
				xmax = 908.4323
				text = "T"
			intervals [2043]:
				xmin = 908.4323
				xmax = 908.5223
				text = "L"
			intervals [2044]:
				xmin = 908.5223
				xmax = 908.5923
				text = "AY1"
			intervals [2045]:
				xmin = 908.5923
				xmax = 908.6723
				text = "K"
			intervals [2046]:
				xmin = 908.6723
				xmax = 908.7623
				text = "sp"
			intervals [2047]:
				xmin = 908.7623
				xmax = 908.8423
				text = "F"
			intervals [2048]:
				xmin = 908.8423
				xmax = 909.0223
				text = "ER0"
			intervals [2049]:
				xmin = 909.0223
				xmax = 909.0523
				text = "sp"
			intervals [2050]:
				xmin = 909.0523
				xmax = 909.0923
				text = "EH1"
			intervals [2051]:
				xmin = 909.0923
				xmax = 909.1223
				text = "N"
			intervals [2052]:
				xmin = 909.1223
				xmax = 909.1523
				text = "IY0"
			intervals [2053]:
				xmin = 909.1523
				xmax = 909.2623
				text = "TH"
			intervals [2054]:
				xmin = 909.2623
				xmax = 909.2923
				text = "IH2"
			intervals [2055]:
				xmin = 909.2923
				xmax = 909.3423
				text = "N"
			intervals [2056]:
				xmin = 909.3423
				xmax = 909.6923
				text = "sp"
			intervals [2057]:
				xmin = 909.6923
				xmax = 927.5075
				text = ""
			intervals [2058]:
				xmin = 927.5075
				xmax = 927.5375
				text = "M"
			intervals [2059]:
				xmin = 927.5375
				xmax = 927.5675
				text = "HH"
			intervals [2060]:
				xmin = 927.5675
				xmax = 927.9175
				text = "M"
			intervals [2061]:
				xmin = 927.9175
				xmax = 966.2964
				text = ""
			intervals [2062]:
				xmin = 966.2964
				xmax = 966.3664
				text = "HH"
			intervals [2063]:
				xmin = 966.3664
				xmax = 966.4064
				text = "AH1"
			intervals [2064]:
				xmin = 966.4064
				xmax = 966.6164
				text = "sp"
			intervals [2065]:
				xmin = 966.6164
				xmax = 968.1806
				text = ""
			intervals [2066]:
				xmin = 968.1806
				xmax = 968.3406
				text = "HH"
			intervals [2067]:
				xmin = 968.3406
				xmax = 968.4106
				text = "W"
			intervals [2068]:
				xmin = 968.4106
				xmax = 968.4706
				text = "AH1"
			intervals [2069]:
				xmin = 968.4706
				xmax = 968.5206
				text = "T"
			intervals [2070]:
				xmin = 968.5206
				xmax = 968.5806
				text = "W"
			intervals [2071]:
				xmin = 968.5806
				xmax = 968.6206
				text = "AH0"
			intervals [2072]:
				xmin = 968.6206
				xmax = 968.6606
				text = "Z"
			intervals [2073]:
				xmin = 968.6606
				xmax = 968.6906
				text = "DH"
			intervals [2074]:
				xmin = 968.6906
				xmax = 968.7406
				text = "EH1"
			intervals [2075]:
				xmin = 968.7406
				xmax = 968.8106
				text = "R"
			intervals [2076]:
				xmin = 968.8106
				xmax = 968.8906
				text = "AH0"
			intervals [2077]:
				xmin = 968.8906
				xmax = 968.9506
				text = "B"
			intervals [2078]:
				xmin = 968.9506
				xmax = 969.0306
				text = "AW1"
			intervals [2079]:
				xmin = 969.0306
				xmax = 969.1306
				text = "T"
			intervals [2080]:
				xmin = 969.1306
				xmax = 969.1706
				text = "DH"
			intervals [2081]:
				xmin = 969.1706
				xmax = 969.2106
				text = "AH0"
			intervals [2082]:
				xmin = 969.2106
				xmax = 969.2506
				text = "sp"
			intervals [2083]:
				xmin = 969.2506
				xmax = 969.3206
				text = "B"
			intervals [2084]:
				xmin = 969.3206
				xmax = 969.4606
				text = "AY0"
			intervals [2085]:
				xmin = 969.4606
				xmax = 969.5206
				text = "AA1"
			intervals [2086]:
				xmin = 969.5206
				xmax = 969.6206
				text = "L"
			intervals [2087]:
				xmin = 969.6206
				xmax = 969.6506
				text = "AH0"
			intervals [2088]:
				xmin = 969.6506
				xmax = 969.7006
				text = "JH"
			intervals [2089]:
				xmin = 969.7006
				xmax = 969.8006
				text = "IY0"
			intervals [2090]:
				xmin = 969.8006
				xmax = 969.8806
				text = "T"
			intervals [2091]:
				xmin = 969.8806
				xmax = 969.9606
				text = "IY1"
			intervals [2092]:
				xmin = 969.9606
				xmax = 970.0806
				text = "CH"
			intervals [2093]:
				xmin = 970.0806
				xmax = 970.1406
				text = "ER0"
			intervals [2094]:
				xmin = 970.1406
				xmax = 970.1706
				text = "DH"
			intervals [2095]:
				xmin = 970.1706
				xmax = 970.2206
				text = "AH0"
			intervals [2096]:
				xmin = 970.2206
				xmax = 970.2806
				text = "T"
			intervals [2097]:
				xmin = 970.2806
				xmax = 970.3106
				text = "sp"
			intervals [2098]:
				xmin = 970.3106
				xmax = 970.3506
				text = "M"
			intervals [2099]:
				xmin = 970.3506
				xmax = 970.4206
				text = "EY1"
			intervals [2100]:
				xmin = 970.4206
				xmax = 970.5206
				text = "D"
			intervals [2101]:
				xmin = 970.5206
				xmax = 970.5906
				text = "S"
			intervals [2102]:
				xmin = 970.5906
				xmax = 970.6206
				text = "OW1"
			intervals [2103]:
				xmin = 970.6206
				xmax = 970.6706
				text = "sp"
			intervals [2104]:
				xmin = 970.6706
				xmax = 970.7006
				text = "M"
			intervals [2105]:
				xmin = 970.7006
				xmax = 970.7506
				text = "EH1"
			intervals [2106]:
				xmin = 970.7506
				xmax = 970.8006
				text = "N"
			intervals [2107]:
				xmin = 970.8006
				xmax = 970.8706
				text = "IY0"
			intervals [2108]:
				xmin = 970.8706
				xmax = 970.9006
				text = "AH0"
			intervals [2109]:
				xmin = 970.9006
				xmax = 970.9306
				text = "V"
			intervals [2110]:
				xmin = 970.9306
				xmax = 970.9706
				text = "DH"
			intervals [2111]:
				xmin = 970.9706
				xmax = 971.0206
				text = "IY0"
			intervals [2112]:
				xmin = 971.0206
				xmax = 971.1206
				text = "K"
			intervals [2113]:
				xmin = 971.1206
				xmax = 971.1806
				text = "IH1"
			intervals [2114]:
				xmin = 971.1806
				xmax = 971.2706
				text = "D"
			intervals [2115]:
				xmin = 971.2706
				xmax = 971.3306
				text = "Z"
			intervals [2116]:
				xmin = 971.3306
				xmax = 971.4106
				text = "D"
			intervals [2117]:
				xmin = 971.4106
				xmax = 971.4906
				text = "IH0"
			intervals [2118]:
				xmin = 971.4906
				xmax = 971.6106
				text = "S"
			intervals [2119]:
				xmin = 971.6106
				xmax = 971.6806
				text = "L"
			intervals [2120]:
				xmin = 971.6806
				xmax = 971.7506
				text = "AY1"
			intervals [2121]:
				xmin = 971.7506
				xmax = 971.7906
				text = "K"
			intervals [2122]:
				xmin = 971.7906
				xmax = 972.0706
				text = "sp"
			intervals [2123]:
				xmin = 972.0706
				xmax = 972.1006
				text = "IH0"
			intervals [2124]:
				xmin = 972.1006
				xmax = 972.1306
				text = "M"
			intervals [2125]:
				xmin = 972.1306
				xmax = 1024.0476
				text = ""
			intervals [2126]:
				xmin = 1024.0476
				xmax = 1024.4576
				text = "M"
			intervals [2127]:
				xmin = 1024.4576
				xmax = 1029.8423
				text = ""
			intervals [2128]:
				xmin = 1029.8423
				xmax = 1029.9323
				text = "sil"
			intervals [2129]:
				xmin = 1029.9323
				xmax = 1029.9823
				text = "R"
			intervals [2130]:
				xmin = 1029.9823
				xmax = 1030.0123
				text = "IY1"
			intervals [2131]:
				xmin = 1030.0123
				xmax = 1030.0423
				text = "L"
			intervals [2132]:
				xmin = 1030.0423
				xmax = 1030.0723
				text = "IY0"
			intervals [2133]:
				xmin = 1030.0723
				xmax = 1030.1923
				text = "sp"
			intervals [2134]:
				xmin = 1030.1923
				xmax = 1039.7212
				text = ""
			intervals [2135]:
				xmin = 1039.7212
				xmax = 1039.8512
				text = "HH"
			intervals [2136]:
				xmin = 1039.8512
				xmax = 1040.0312
				text = "M"
			intervals [2137]:
				xmin = 1040.0312
				xmax = 1054.7594
				text = ""
			intervals [2138]:
				xmin = 1054.7594
				xmax = 1054.7994
				text = "sil"
			intervals [2139]:
				xmin = 1054.7994
				xmax = 1055.0194
				text = "HH"
			intervals [2140]:
				xmin = 1055.0194
				xmax = 1055.0494
				text = "M"
			intervals [2141]:
				xmin = 1055.0494
				xmax = 1062.498
				text = ""
			intervals [2142]:
				xmin = 1062.498
				xmax = 1062.528
				text = "spn"
			intervals [2143]:
				xmin = 1062.528
				xmax = 1075.7013
				text = "sp"
			intervals [2144]:
				xmin = 1075.7013
				xmax = 1075.8813
				text = "M"
			intervals [2145]:
				xmin = 1075.8813
				xmax = 1077.6175
				text = ""
			intervals [2146]:
				xmin = 1077.6175
				xmax = 1077.6775
				text = "W"
			intervals [2147]:
				xmin = 1077.6775
				xmax = 1077.7375
				text = "ER0"
			intervals [2148]:
				xmin = 1077.7375
				xmax = 1077.7675
				text = "Y"
			intervals [2149]:
				xmin = 1077.7675
				xmax = 1077.8075
				text = "UW1"
			intervals [2150]:
				xmin = 1077.8075
				xmax = 1077.8475
				text = "EH1"
			intervals [2151]:
				xmin = 1077.8475
				xmax = 1077.9375
				text = "V"
			intervals [2152]:
				xmin = 1077.9375
				xmax = 1078.0075
				text = "ER0"
			intervals [2153]:
				xmin = 1078.0075
				xmax = 1078.0375
				text = "IH1"
			intervals [2154]:
				xmin = 1078.0375
				xmax = 1078.0775
				text = "N"
			intervals [2155]:
				xmin = 1078.0775
				xmax = 1078.1775
				text = "AH0"
			intervals [2156]:
				xmin = 1078.1775
				xmax = 1078.2575
				text = "K"
			intervals [2157]:
				xmin = 1078.2575
				xmax = 1078.3275
				text = "L"
			intervals [2158]:
				xmin = 1078.3275
				xmax = 1078.4475
				text = "AE1"
			intervals [2159]:
				xmin = 1078.4475
				xmax = 1078.5675
				text = "S"
			intervals [2160]:
				xmin = 1078.5675
				xmax = 1078.6075
				text = "W"
			intervals [2161]:
				xmin = 1078.6075
				xmax = 1078.6375
				text = "EH1"
			intervals [2162]:
				xmin = 1078.6375
				xmax = 1078.6775
				text = "R"
			intervals [2163]:
				xmin = 1078.6775
				xmax = 1078.7375
				text = "DH"
			intervals [2164]:
				xmin = 1078.7375
				xmax = 1078.7975
				text = "IY0"
			intervals [2165]:
				xmin = 1078.7975
				xmax = 1079.235
				text = "sp"
			intervals [2166]:
				xmin = 1079.235
				xmax = 1079.315
				text = "K"
			intervals [2167]:
				xmin = 1079.315
				xmax = 1079.365
				text = "IH1"
			intervals [2168]:
				xmin = 1079.365
				xmax = 1079.455
				text = "D"
			intervals [2169]:
				xmin = 1079.455
				xmax = 1079.545
				text = "Z"
			intervals [2170]:
				xmin = 1079.545
				xmax = 1079.615
				text = "P"
			intervals [2171]:
				xmin = 1079.615
				xmax = 1079.685
				text = "L"
			intervals [2172]:
				xmin = 1079.685
				xmax = 1079.745
				text = "EY1"
			intervals [2173]:
				xmin = 1079.745
				xmax = 1079.795
				text = "D"
			intervals [2174]:
				xmin = 1079.795
				xmax = 1079.875
				text = "AH0"
			intervals [2175]:
				xmin = 1079.875
				xmax = 1079.975
				text = "T"
			intervals [2176]:
				xmin = 1079.975
				xmax = 1080.005
				text = "R"
			intervals [2177]:
				xmin = 1080.005
				xmax = 1080.095
				text = "IH1"
			intervals [2178]:
				xmin = 1080.095
				xmax = 1080.205
				text = "K"
			intervals [2179]:
				xmin = 1080.205
				xmax = 1080.235
				text = "AA1"
			intervals [2180]:
				xmin = 1080.235
				xmax = 1080.285
				text = "N"
			intervals [2181]:
				xmin = 1080.285
				xmax = 1080.315
				text = "sp"
			intervals [2182]:
				xmin = 1080.315
				xmax = 1080.345
				text = "DH"
			intervals [2183]:
				xmin = 1080.345
				xmax = 1080.375
				text = "AH0"
			intervals [2184]:
				xmin = 1080.375
				xmax = 1080.435
				text = "sp"
			intervals [2185]:
				xmin = 1080.435
				xmax = 1080.535
				text = "T"
			intervals [2186]:
				xmin = 1080.535
				xmax = 1080.645
				text = "IY1"
			intervals [2187]:
				xmin = 1080.645
				xmax = 1080.745
				text = "CH"
			intervals [2188]:
				xmin = 1080.745
				xmax = 1080.825
				text = "ER0"
			intervals [2189]:
				xmin = 1080.825
				xmax = 1081.015
				text = "sp"
			intervals [2190]:
				xmin = 1081.015
				xmax = 1154.5032
				text = ""
			intervals [2191]:
				xmin = 1154.5032
				xmax = 1155.5132
				text = "spn"
			intervals [2192]:
				xmin = 1155.5132
				xmax = 1158.6472
				text = ""
			intervals [2193]:
				xmin = 1158.6472
				xmax = 1159.1972
				text = "spn"
			intervals [2194]:
				xmin = 1159.1972
				xmax = 1166.0135
				text = ""
			intervals [2195]:
				xmin = 1166.0135
				xmax = 1166.1035
				text = "sil"
			intervals [2196]:
				xmin = 1166.1035
				xmax = 1166.2635
				text = "M"
			intervals [2197]:
				xmin = 1166.2635
				xmax = 1171.1114
				text = ""
			intervals [2198]:
				xmin = 1171.1114
				xmax = 1171.9914
				text = "spn"
			intervals [2199]:
				xmin = 1171.9914
				xmax = 1172.2014
				text = "Y"
			intervals [2200]:
				xmin = 1172.2014
				xmax = 1172.3514
				text = "AE1"
			intervals [2201]:
				xmin = 1172.3514
				xmax = 1172.7671
				text = ""
			intervals [2202]:
				xmin = 1172.7671
				xmax = 1172.8171
				text = "DH"
			intervals [2203]:
				xmin = 1172.8171
				xmax = 1172.8871
				text = "AH0"
			intervals [2204]:
				xmin = 1172.8871
				xmax = 1172.9371
				text = "T"
			intervals [2205]:
				xmin = 1172.9371
				xmax = 1172.9671
				text = "sp"
			intervals [2206]:
				xmin = 1172.9671
				xmax = 1173.0271
				text = "IH0"
			intervals [2207]:
				xmin = 1173.0271
				xmax = 1173.1171
				text = "Z"
			intervals [2208]:
				xmin = 1173.1171
				xmax = 1173.1571
				text = "P"
			intervals [2209]:
				xmin = 1173.1571
				xmax = 1173.1971
				text = "R"
			intervals [2210]:
				xmin = 1173.1971
				xmax = 1173.2471
				text = "IH1"
			intervals [2211]:
				xmin = 1173.2471
				xmax = 1173.3071
				text = "T"
			intervals [2212]:
				xmin = 1173.3071
				xmax = 1173.3771
				text = "IY0"
			intervals [2213]:
				xmin = 1173.3771
				xmax = 1173.4571
				text = "G"
			intervals [2214]:
				xmin = 1173.4571
				xmax = 1173.5071
				text = "IH0"
			intervals [2215]:
				xmin = 1173.5071
				xmax = 1173.6771
				text = "D"
			intervals [2216]:
				xmin = 1173.6771
				xmax = 1173.7271
				text = "sp"
			intervals [2217]:
				xmin = 1173.7271
				xmax = 1174.4728
				text = ""
			intervals [2218]:
				xmin = 1174.4728
				xmax = 1174.6328
				text = "HH"
			intervals [2219]:
				xmin = 1174.6328
				xmax = 1174.7228
				text = "AW1"
			intervals [2220]:
				xmin = 1174.7228
				xmax = 1174.7528
				text = "D"
			intervals [2221]:
				xmin = 1174.7528
				xmax = 1174.7828
				text = "IH0"
			intervals [2222]:
				xmin = 1174.7828
				xmax = 1174.8328
				text = "D"
			intervals [2223]:
				xmin = 1174.8328
				xmax = 1174.8728
				text = "DH"
			intervals [2224]:
				xmin = 1174.8728
				xmax = 1174.9328
				text = "IY1"
			intervals [2225]:
				xmin = 1174.9328
				xmax = 1175.0328
				text = "Z"
			intervals [2226]:
				xmin = 1175.0328
				xmax = 1175.1028
				text = "T"
			intervals [2227]:
				xmin = 1175.1028
				xmax = 1175.2028
				text = "IY1"
			intervals [2228]:
				xmin = 1175.2028
				xmax = 1175.2528
				text = "CH"
			intervals [2229]:
				xmin = 1175.2528
				xmax = 1175.2828
				text = "ER0"
			intervals [2230]:
				xmin = 1175.2828
				xmax = 1175.3728
				text = "Z"
			intervals [2231]:
				xmin = 1175.3728
				xmax = 1175.4328
				text = "R"
			intervals [2232]:
				xmin = 1175.4328
				xmax = 1175.5728
				text = "IY0"
			intervals [2233]:
				xmin = 1175.5728
				xmax = 1175.6128
				text = "AE1"
			intervals [2234]:
				xmin = 1175.6128
				xmax = 1175.6928
				text = "K"
			intervals [2235]:
				xmin = 1175.6928
				xmax = 1175.7228
				text = "T"
			intervals [2236]:
				xmin = 1175.7228
				xmax = 1175.7828
				text = "sp"
			intervals [2237]:
				xmin = 1175.7828
				xmax = 1175.8528
				text = "T"
			intervals [2238]:
				xmin = 1175.8528
				xmax = 1175.9028
				text = "IH0"
			intervals [2239]:
				xmin = 1175.9028
				xmax = 1175.9728
				text = "sp"
			intervals [2240]:
				xmin = 1175.9728
				xmax = 1176.0028
				text = "DH"
			intervals [2241]:
				xmin = 1176.0028
				xmax = 1176.0928
				text = "IY1"
			intervals [2242]:
				xmin = 1176.0928
				xmax = 1176.2328
				text = "Z"
			intervals [2243]:
				xmin = 1176.2328
				xmax = 1176.2728
				text = "TH"
			intervals [2244]:
				xmin = 1176.2728
				xmax = 1176.3428
				text = "IH1"
			intervals [2245]:
				xmin = 1176.3428
				xmax = 1176.3728
				text = "NG"
			intervals [2246]:
				xmin = 1176.3728
				xmax = 1176.4028
				text = "Z"
			intervals [2247]:
				xmin = 1176.4028
				xmax = 1176.8728
				text = "sp"
			intervals [2248]:
				xmin = 1176.8728
				xmax = 1181.6373
				text = ""
			intervals [2249]:
				xmin = 1181.6373
				xmax = 1181.6873
				text = "M"
			intervals [2250]:
				xmin = 1181.6873
				xmax = 1181.7173
				text = "HH"
			intervals [2251]:
				xmin = 1181.7173
				xmax = 1182.0173
				text = "M"
			intervals [2252]:
				xmin = 1182.0173
				xmax = 1182.0973
				text = "sp"
			intervals [2253]:
				xmin = 1182.0973
				xmax = 1234.3046
				text = ""
			intervals [2254]:
				xmin = 1234.3046
				xmax = 1234.4346
				text = "AH1"
			intervals [2255]:
				xmin = 1234.4346
				xmax = 1236.8136
				text = "sp"
			intervals [2256]:
				xmin = 1236.8136
				xmax = 1236.8436
				text = "B"
			intervals [2257]:
				xmin = 1236.8436
				xmax = 1236.8836
				text = "EH1"
			intervals [2258]:
				xmin = 1236.8836
				xmax = 1236.9136
				text = "T"
			intervals [2259]:
				xmin = 1236.9136
				xmax = 1236.9936
				text = "sp"
			intervals [2260]:
				xmin = 1236.9936
				xmax = 1237.0636
				text = "DH"
			intervals [2261]:
				xmin = 1237.0636
				xmax = 1237.0936
				text = "AE1"
			intervals [2262]:
				xmin = 1237.0936
				xmax = 1237.1236
				text = "T"
			intervals [2263]:
				xmin = 1237.1236
				xmax = 1237.1536
				text = "sp"
			intervals [2264]:
				xmin = 1237.1536
				xmax = 1237.1836
				text = "W"
			intervals [2265]:
				xmin = 1237.1836
				xmax = 1237.2236
				text = "AH0"
			intervals [2266]:
				xmin = 1237.2236
				xmax = 1237.2836
				text = "Z"
			intervals [2267]:
				xmin = 1237.2836
				xmax = 1237.3436
				text = "AH0"
			intervals [2268]:
				xmin = 1237.3436
				xmax = 1237.3836
				text = "L"
			intervals [2269]:
				xmin = 1237.3836
				xmax = 1237.4236
				text = "IH1"
			intervals [2270]:
				xmin = 1237.4236
				xmax = 1237.4636
				text = "T"
			intervals [2271]:
				xmin = 1237.4636
				xmax = 1237.5136
				text = "AH0"
			intervals [2272]:
				xmin = 1237.5136
				xmax = 1237.5436
				text = "L"
			intervals [2273]:
				xmin = 1237.5436
				xmax = 1237.5736
				text = "sp"
			intervals [2274]:
				xmin = 1237.5736
				xmax = 1237.6736
				text = "T"
			intervals [2275]:
				xmin = 1237.6736
				xmax = 1237.7136
				text = "UW1"
			intervals [2276]:
				xmin = 1237.7136
				xmax = 1237.8336
				text = "M"
			intervals [2277]:
				xmin = 1237.8336
				xmax = 1237.9736
				text = "AH1"
			intervals [2278]:
				xmin = 1237.9736
				xmax = 1238.1136
				text = "CH"
			intervals [2279]:
				xmin = 1238.1136
				xmax = 1238.1436
				text = "HH"
			intervals [2280]:
				xmin = 1238.1436
				xmax = 1238.1936
				text = "AH1"
			intervals [2281]:
				xmin = 1238.1936
				xmax = 1238.3636
				text = "sp"
			intervals [2282]:
				xmin = 1238.3636
				xmax = 1239.9107
				text = ""
			intervals [2283]:
				xmin = 1239.9107
				xmax = 1240.0007
				text = "HH"
			intervals [2284]:
				xmin = 1240.0007
				xmax = 1240.0607
				text = "W"
			intervals [2285]:
				xmin = 1240.0607
				xmax = 1240.1007
				text = "IH1"
			intervals [2286]:
				xmin = 1240.1007
				xmax = 1240.1407
				text = "N"
			intervals [2287]:
				xmin = 1240.1407
				xmax = 1240.2107
				text = "Y"
			intervals [2288]:
				xmin = 1240.2107
				xmax = 1240.2607
				text = "UW1"
			intervals [2289]:
				xmin = 1240.2607
				xmax = 1240.3307
				text = "W"
			intervals [2290]:
				xmin = 1240.3307
				xmax = 1240.5507
				text = "ER1"
			intervals [2291]:
				xmin = 1240.5507
				xmax = 1240.7607
				text = "AH0"
			intervals [2292]:
				xmin = 1240.7607
				xmax = 1240.8707
				text = "EY1"
			intervals [2293]:
				xmin = 1240.8707
				xmax = 1240.9607
				text = "Y"
			intervals [2294]:
				xmin = 1240.9607
				xmax = 1241.0107
				text = "AH1"
			intervals [2295]:
				xmin = 1241.0107
				xmax = 1241.1307
				text = "NG"
			intervals [2296]:
				xmin = 1241.1307
				xmax = 1241.2007
				text = "S"
			intervals [2297]:
				xmin = 1241.2007
				xmax = 1241.2707
				text = "T"
			intervals [2298]:
				xmin = 1241.2707
				xmax = 1241.3507
				text = "ER0"
			intervals [2299]:
				xmin = 1241.3507
				xmax = 1241.3807
				text = "AH0"
			intervals [2300]:
				xmin = 1241.3807
				xmax = 1241.5007
				text = "V"
			intervals [2301]:
				xmin = 1241.5007
				xmax = 1241.6107
				text = "ER0"
			intervals [2302]:
				xmin = 1241.6107
				xmax = 1241.7307
				text = "AW1"
			intervals [2303]:
				xmin = 1241.7307
				xmax = 1241.8207
				text = "N"
			intervals [2304]:
				xmin = 1241.8207
				xmax = 1241.8607
				text = "D"
			intervals [2305]:
				xmin = 1241.8607
				xmax = 1241.9107
				text = "sp"
			intervals [2306]:
				xmin = 1241.9107
				xmax = 1242.0307
				text = "T"
			intervals [2307]:
				xmin = 1242.0307
				xmax = 1242.1307
				text = "EH1"
			intervals [2308]:
				xmin = 1242.1307
				xmax = 1242.2207
				text = "N"
			intervals [2309]:
				xmin = 1242.2207
				xmax = 1242.3307
				text = "ER0"
			intervals [2310]:
				xmin = 1242.3307
				xmax = 1242.4407
				text = "S"
			intervals [2311]:
				xmin = 1242.4407
				xmax = 1242.5607
				text = "OW1"
			intervals [2312]:
				xmin = 1242.5607
				xmax = 1242.6307
				text = "W"
			intervals [2313]:
				xmin = 1242.6307
				xmax = 1242.6807
				text = "AH0"
			intervals [2314]:
				xmin = 1242.6807
				xmax = 1242.7307
				text = "Z"
			intervals [2315]:
				xmin = 1242.7307
				xmax = 1242.7807
				text = "DH"
			intervals [2316]:
				xmin = 1242.7807
				xmax = 1242.8107
				text = "EH1"
			intervals [2317]:
				xmin = 1242.8107
				xmax = 1242.8807
				text = "R"
			intervals [2318]:
				xmin = 1242.8807
				xmax = 1242.9507
				text = "AH0"
			intervals [2319]:
				xmin = 1242.9507
				xmax = 1242.9907
				text = "B"
			intervals [2320]:
				xmin = 1242.9907
				xmax = 1243.0607
				text = "AH1"
			intervals [2321]:
				xmin = 1243.0607
				xmax = 1243.1507
				text = "N"
			intervals [2322]:
				xmin = 1243.1507
				xmax = 1243.2207
				text = "CH"
			intervals [2323]:
				xmin = 1243.2207
				xmax = 1243.2607
				text = "AH0"
			intervals [2324]:
				xmin = 1243.2607
				xmax = 1243.3007
				text = "V"
			intervals [2325]:
				xmin = 1243.3007
				xmax = 1243.3307
				text = "sp"
			intervals [2326]:
				xmin = 1243.3307
				xmax = 1243.4207
				text = "K"
			intervals [2327]:
				xmin = 1243.4207
				xmax = 1243.4807
				text = "IH1"
			intervals [2328]:
				xmin = 1243.4807
				xmax = 1243.6007
				text = "D"
			intervals [2329]:
				xmin = 1243.6007
				xmax = 1243.7007
				text = "Z"
			intervals [2330]:
				xmin = 1243.7007
				xmax = 1243.7407
				text = "DH"
			intervals [2331]:
				xmin = 1243.7407
				xmax = 1243.7707
				text = "AH0"
			intervals [2332]:
				xmin = 1243.7707
				xmax = 1243.8007
				text = "T"
			intervals [2333]:
				xmin = 1243.8007
				xmax = 1244.3464
				text = "sp"
			intervals [2334]:
				xmin = 1244.3464
				xmax = 1244.3764
				text = "HH"
			intervals [2335]:
				xmin = 1244.3764
				xmax = 1244.4164
				text = "AH1"
			intervals [2336]:
				xmin = 1244.4164
				xmax = 1244.5564
				text = "NG"
			intervals [2337]:
				xmin = 1244.5564
				xmax = 1244.6364
				text = "ER0"
			intervals [2338]:
				xmin = 1244.6364
				xmax = 1244.7364
				text = "AW1"
			intervals [2339]:
				xmin = 1244.7364
				xmax = 1244.8364
				text = "N"
			intervals [2340]:
				xmin = 1244.8364
				xmax = 1244.8664
				text = "D"
			intervals [2341]:
				xmin = 1244.8664
				xmax = 1244.9264
				text = "W"
			intervals [2342]:
				xmin = 1244.9264
				xmax = 1244.9864
				text = "IH0"
			intervals [2343]:
				xmin = 1244.9864
				xmax = 1245.0964
				text = "TH"
			intervals [2344]:
				xmin = 1245.0964
				xmax = 1245.1264
				text = "AH0"
			intervals [2345]:
				xmin = 1245.1264
				xmax = 1245.1564
				text = "N"
			intervals [2346]:
				xmin = 1245.1564
				xmax = 1245.2864
				text = "sp"
			intervals [2347]:
				xmin = 1245.2864
				xmax = 1245.3364
				text = "P"
			intervals [2348]:
				xmin = 1245.3364
				xmax = 1245.4164
				text = "L"
			intervals [2349]:
				xmin = 1245.4164
				xmax = 1245.5364
				text = "EY1"
			intervals [2350]:
				xmin = 1245.5364
				xmax = 1245.5664
				text = "D"
			intervals [2351]:
				xmin = 1245.5664
				xmax = 1245.5964
				text = "W"
			intervals [2352]:
				xmin = 1245.5964
				xmax = 1245.6264
				text = "IH0"
			intervals [2353]:
				xmin = 1245.6264
				xmax = 1245.6664
				text = "DH"
			intervals [2354]:
				xmin = 1245.6664
				xmax = 1245.7464
				text = "sp"
			intervals [2355]:
				xmin = 1245.7464
				xmax = 1245.7964
				text = "AO1"
			intervals [2356]:
				xmin = 1245.7964
				xmax = 1245.9764
				text = "L"
			intervals [2357]:
				xmin = 1245.9764
				xmax = 1246.0064
				text = "sp"
			intervals [2358]:
				xmin = 1246.0064
				xmax = 1246.0364
				text = "DH"
			intervals [2359]:
				xmin = 1246.0364
				xmax = 1246.0664
				text = "AH0"
			intervals [2360]:
				xmin = 1246.0664
				xmax = 1246.1164
				text = "T"
			intervals [2361]:
				xmin = 1246.1164
				xmax = 1246.1864
				text = "AY1"
			intervals [2362]:
				xmin = 1246.1864
				xmax = 1246.2264
				text = "M"
			intervals [2363]:
				xmin = 1246.2264
				xmax = 1246.3064
				text = "sp"
			intervals [2364]:
				xmin = 1246.3064
				xmax = 1272.4931
				text = ""
			intervals [2365]:
				xmin = 1272.4931
				xmax = 1272.8931
				text = "M"
			intervals [2366]:
				xmin = 1272.8931
				xmax = 1272.9231
				text = "HH"
			intervals [2367]:
				xmin = 1272.9231
				xmax = 1273.0131
				text = "M"
			intervals [2368]:
				xmin = 1273.0131
				xmax = 1273.0831
				text = "sp"
			intervals [2369]:
				xmin = 1273.0831
				xmax = 1276.3684
				text = ""
			intervals [2370]:
				xmin = 1276.3684
				xmax = 1276.4584
				text = "W"
			intervals [2371]:
				xmin = 1276.4584
				xmax = 1276.5084
				text = "ER0"
			intervals [2372]:
				xmin = 1276.5084
				xmax = 1276.5384
				text = "sp"
			intervals [2373]:
				xmin = 1276.5384
				xmax = 1276.5984
				text = "DH"
			intervals [2374]:
				xmin = 1276.5984
				xmax = 1276.7484
				text = "EY1"
			intervals [2375]:
				xmin = 1276.7484
				xmax = 1276.7784
				text = "DH"
			intervals [2376]:
				xmin = 1276.7784
				xmax = 1276.8184
				text = "IY0"
			intervals [2377]:
				xmin = 1276.8184
				xmax = 1277.0984
				text = "sp"
			intervals [2378]:
				xmin = 1277.0984
				xmax = 1277.2684
				text = "S"
			intervals [2379]:
				xmin = 1277.2684
				xmax = 1277.3784
				text = "EY1"
			intervals [2380]:
				xmin = 1277.3784
				xmax = 1277.4884
				text = "M"
			intervals [2381]:
				xmin = 1277.4884
				xmax = 1277.6284
				text = "EY1"
			intervals [2382]:
				xmin = 1277.6284
				xmax = 1277.7084
				text = "JH"
			intervals [2383]:
				xmin = 1277.7084
				xmax = 1277.7484
				text = "DH"
			intervals [2384]:
				xmin = 1277.7484
				xmax = 1277.7784
				text = "AH0"
			intervals [2385]:
				xmin = 1277.7784
				xmax = 1277.8684
				text = "T"
			intervals [2386]:
				xmin = 1277.8684
				xmax = 1277.9584
				text = "Y"
			intervals [2387]:
				xmin = 1277.9584
				xmax = 1278.0284
				text = "UW1"
			intervals [2388]:
				xmin = 1278.0284
				xmax = 1278.0584
				text = "W"
			intervals [2389]:
				xmin = 1278.0584
				xmax = 1278.2084
				text = "ER0"
			intervals [2390]:
				xmin = 1278.2084
				xmax = 1278.5484
				text = "sp"
			intervals [2391]:
				xmin = 1278.5484
				xmax = 1296.6257
				text = ""
			intervals [2392]:
				xmin = 1296.6257
				xmax = 1296.6757
				text = "M"
			intervals [2393]:
				xmin = 1296.6757
				xmax = 1296.7457
				text = "HH"
			intervals [2394]:
				xmin = 1296.7457
				xmax = 1297.0257
				text = "M"
			intervals [2395]:
				xmin = 1297.0257
				xmax = 1297.0757
				text = "sp"
			intervals [2396]:
				xmin = 1297.0757
				xmax = 1298.5471
				text = ""
			intervals [2397]:
				xmin = 1298.5471
				xmax = 1298.6671
				text = "D"
			intervals [2398]:
				xmin = 1298.6671
				xmax = 1298.7071
				text = "IH0"
			intervals [2399]:
				xmin = 1298.7071
				xmax = 1298.7471
				text = "D"
			intervals [2400]:
				xmin = 1298.7471
				xmax = 1298.7771
				text = "sp"
			intervals [2401]:
				xmin = 1298.7771
				xmax = 1298.8371
				text = "EH1"
			intervals [2402]:
				xmin = 1298.8371
				xmax = 1298.8871
				text = "N"
			intervals [2403]:
				xmin = 1298.8871
				xmax = 1298.9471
				text = "IY0"
			intervals [2404]:
				xmin = 1298.9471
				xmax = 1298.9871
				text = "AH0"
			intervals [2405]:
				xmin = 1298.9871
				xmax = 1299.0271
				text = "V"
			intervals [2406]:
				xmin = 1299.0271
				xmax = 1299.0571
				text = "DH"
			intervals [2407]:
				xmin = 1299.0571
				xmax = 1299.0871
				text = "AH0"
			intervals [2408]:
				xmin = 1299.0871
				xmax = 1299.1571
				text = "M"
			intervals [2409]:
				xmin = 1299.1571
				xmax = 1299.2271
				text = "S"
			intervals [2410]:
				xmin = 1299.2271
				xmax = 1299.2971
				text = "P"
			intervals [2411]:
				xmin = 1299.2971
				xmax = 1299.3771
				text = "IY1"
			intervals [2412]:
				xmin = 1299.3771
				xmax = 1299.4471
				text = "K"
			intervals [2413]:
				xmin = 1299.4471
				xmax = 1299.4871
				text = "EH1"
			intervals [2414]:
				xmin = 1299.4871
				xmax = 1299.5471
				text = "N"
			intervals [2415]:
				xmin = 1299.5471
				xmax = 1299.6371
				text = "IY0"
			intervals [2416]:
				xmin = 1299.6371
				xmax = 1299.7471
				text = "F"
			intervals [2417]:
				xmin = 1299.7471
				xmax = 1299.8271
				text = "AO1"
			intervals [2418]:
				xmin = 1299.8271
				xmax = 1299.8871
				text = "R"
			intervals [2419]:
				xmin = 1299.8871
				xmax = 1299.9471
				text = "AH0"
			intervals [2420]:
				xmin = 1299.9471
				xmax = 1299.9971
				text = "N"
			intervals [2421]:
				xmin = 1299.9971
				xmax = 1300.0271
				text = "sp"
			intervals [2422]:
				xmin = 1300.0271
				xmax = 1300.0971
				text = "L"
			intervals [2423]:
				xmin = 1300.0971
				xmax = 1300.1671
				text = "AE1"
			intervals [2424]:
				xmin = 1300.1671
				xmax = 1300.2071
				text = "NG"
			intervals [2425]:
				xmin = 1300.2071
				xmax = 1300.2771
				text = "G"
			intervals [2426]:
				xmin = 1300.2771
				xmax = 1300.3071
				text = "W"
			intervals [2427]:
				xmin = 1300.3071
				xmax = 1300.3671
				text = "IH0"
			intervals [2428]:
				xmin = 1300.3671
				xmax = 1300.4571
				text = "JH"
			intervals [2429]:
				xmin = 1300.4571
				xmax = 1300.4971
				text = "IH0"
			intervals [2430]:
				xmin = 1300.4971
				xmax = 1300.7071
				text = "Z"
			intervals [2431]:
				xmin = 1300.7071
				xmax = 1301.4353
				text = "sp"
			intervals [2432]:
				xmin = 1301.4353
				xmax = 1301.4653
				text = "N"
			intervals [2433]:
				xmin = 1301.4653
				xmax = 1301.4953
				text = "AE1"
			intervals [2434]:
				xmin = 1301.4953
				xmax = 1301.6253
				text = "CH"
			intervals [2435]:
				xmin = 1301.6253
				xmax = 1301.6653
				text = "ER0"
			intervals [2436]:
				xmin = 1301.6653
				xmax = 1301.7053
				text = "AH0"
			intervals [2437]:
				xmin = 1301.7053
				xmax = 1301.7453
				text = "L"
			intervals [2438]:
				xmin = 1301.7453
				xmax = 1301.7753
				text = "IY0"
			intervals [2439]:
				xmin = 1301.7753
				xmax = 1301.9853
				text = "sp"
			intervals [2440]:
				xmin = 1301.9853
				xmax = 1303.2105
				text = ""
			intervals [2441]:
				xmin = 1303.2105
				xmax = 1303.3005
				text = "M"
			intervals [2442]:
				xmin = 1303.3005
				xmax = 1303.4405
				text = "HH"
			intervals [2443]:
				xmin = 1303.4405
				xmax = 1303.4705
				text = "M"
			intervals [2444]:
				xmin = 1303.4705
				xmax = 1303.6605
				text = "sp"
			intervals [2445]:
				xmin = 1303.6605
				xmax = 1305.6028
				text = ""
			intervals [2446]:
				xmin = 1305.6028
				xmax = 1305.8128
				text = "AH1"
			intervals [2447]:
				xmin = 1305.8128
				xmax = 1305.9328
				text = "W"
			intervals [2448]:
				xmin = 1305.9328
				xmax = 1305.9928
				text = "AH1"
			intervals [2449]:
				xmin = 1305.9928
				xmax = 1306.0228
				text = "T"
			intervals [2450]:
				xmin = 1306.0228
				xmax = 1306.0828
				text = "AH0"
			intervals [2451]:
				xmin = 1306.0828
				xmax = 1306.1328
				text = "B"
			intervals [2452]:
				xmin = 1306.1328
				xmax = 1306.2628
				text = "AW1"
			intervals [2453]:
				xmin = 1306.2628
				xmax = 1306.3328
				text = "T"
			intervals [2454]:
				xmin = 1306.3328
				xmax = 1306.4228
				text = "N"
			intervals [2455]:
				xmin = 1306.4228
				xmax = 1306.7028
				text = "AW1"
			intervals [2456]:
				xmin = 1306.7028
				xmax = 1306.7328
				text = "sp"
			intervals [2457]:
				xmin = 1306.7328
				xmax = 1306.7628
				text = "IH0"
			intervals [2458]:
				xmin = 1306.7628
				xmax = 1306.8228
				text = "Z"
			intervals [2459]:
				xmin = 1306.8228
				xmax = 1306.8728
				text = "DH"
			intervals [2460]:
				xmin = 1306.8728
				xmax = 1306.9228
				text = "EH1"
			intervals [2461]:
				xmin = 1306.9228
				xmax = 1306.9628
				text = "R"
			intervals [2462]:
				xmin = 1306.9628
				xmax = 1307.7271
				text = ""
			intervals [2463]:
				xmin = 1307.7271
				xmax = 1307.7971
				text = "sil"
			intervals [2464]:
				xmin = 1307.7971
				xmax = 1307.8271
				text = "AH0"
			intervals [2465]:
				xmin = 1307.8271
				xmax = 1307.9071
				text = "sp"
			intervals [2466]:
				xmin = 1307.9071
				xmax = 1307.9471
				text = "G"
			intervals [2467]:
				xmin = 1307.9471
				xmax = 1307.9971
				text = "R"
			intervals [2468]:
				xmin = 1307.9971
				xmax = 1308.1171
				text = "UW1"
			intervals [2469]:
				xmin = 1308.1171
				xmax = 1308.1471
				text = "P"
			intervals [2470]:
				xmin = 1308.1471
				xmax = 1308.2071
				text = "sp"
			intervals [2471]:
				xmin = 1308.2071
				xmax = 1308.2471
				text = "DH"
			intervals [2472]:
				xmin = 1308.2471
				xmax = 1308.2771
				text = "AH0"
			intervals [2473]:
				xmin = 1308.2771
				xmax = 1308.3671
				text = "T"
			intervals [2474]:
				xmin = 1308.3671
				xmax = 1308.4871
				text = "Y"
			intervals [2475]:
				xmin = 1308.4871
				xmax = 1308.5171
				text = "UW1"
			intervals [2476]:
				xmin = 1308.5171
				xmax = 1308.6071
				text = "AH0"
			intervals [2477]:
				xmin = 1308.6071
				xmax = 1308.6671
				text = "S"
			intervals [2478]:
				xmin = 1308.6671
				xmax = 1308.7871
				text = "OW1"
			intervals [2479]:
				xmin = 1308.7871
				xmax = 1308.9271
				text = "SH"
			intervals [2480]:
				xmin = 1308.9271
				xmax = 1308.9771
				text = "IY0"
			intervals [2481]:
				xmin = 1308.9771
				xmax = 1309.0471
				text = "EY2"
			intervals [2482]:
				xmin = 1309.0471
				xmax = 1309.0871
				text = "T"
			intervals [2483]:
				xmin = 1309.0871
				xmax = 1309.1171
				text = "sp"
			intervals [2484]:
				xmin = 1309.1171
				xmax = 1309.1571
				text = "W"
			intervals [2485]:
				xmin = 1309.1571
				xmax = 1309.1871
				text = "IH0"
			intervals [2486]:
				xmin = 1309.1871
				xmax = 1309.2371
				text = "DH"
			intervals [2487]:
				xmin = 1309.2371
				xmax = 1309.5271
				text = "sp"
			intervals [2488]:
				xmin = 1309.5271
				xmax = 1335.5338
				text = ""
			intervals [2489]:
				xmin = 1335.5338
				xmax = 1335.5838
				text = "AH1"
			intervals [2490]:
				xmin = 1335.5838
				xmax = 1335.6338
				text = "HH"
			intervals [2491]:
				xmin = 1335.6338
				xmax = 1335.6838
				text = "AH1"
			intervals [2492]:
				xmin = 1335.6838
				xmax = 1336.0738
				text = "sp"
			intervals [2493]:
				xmin = 1336.0738
				xmax = 1337.3165
				text = ""
			intervals [2494]:
				xmin = 1337.3165
				xmax = 1337.3865
				text = "ER0"
			intervals [2495]:
				xmin = 1337.3865
				xmax = 1337.4165
				text = "sp"
			intervals [2496]:
				xmin = 1337.4165
				xmax = 1337.4565
				text = "DH"
			intervals [2497]:
				xmin = 1337.4565
				xmax = 1337.4965
				text = "EH1"
			intervals [2498]:
				xmin = 1337.4965
				xmax = 1337.5465
				text = "R"
			intervals [2499]:
				xmin = 1337.5465
				xmax = 1337.5765
				text = "EH1"
			intervals [2500]:
				xmin = 1337.5765
				xmax = 1337.6065
				text = "N"
			intervals [2501]:
				xmin = 1337.6065
				xmax = 1337.7265
				text = "IY0"
			intervals [2502]:
				xmin = 1337.7265
				xmax = 1337.8265
				text = "W"
			intervals [2503]:
				xmin = 1337.8265
				xmax = 1337.8765
				text = "AY1"
			intervals [2504]:
				xmin = 1337.8765
				xmax = 1337.9365
				text = "T"
			intervals [2505]:
				xmin = 1337.9365
				xmax = 1337.9865
				text = "sp"
			intervals [2506]:
				xmin = 1337.9865
				xmax = 1338.0765
				text = "K"
			intervals [2507]:
				xmin = 1338.0765
				xmax = 1338.1165
				text = "IH1"
			intervals [2508]:
				xmin = 1338.1165
				xmax = 1338.2365
				text = "D"
			intervals [2509]:
				xmin = 1338.2365
				xmax = 1338.3065
				text = "Z"
			intervals [2510]:
				xmin = 1338.3065
				xmax = 1338.3665
				text = "IH0"
			intervals [2511]:
				xmin = 1338.3665
				xmax = 1338.4065
				text = "N"
			intervals [2512]:
				xmin = 1338.4065
				xmax = 1338.4665
				text = "DH"
			intervals [2513]:
				xmin = 1338.4665
				xmax = 1338.4965
				text = "AH0"
			intervals [2514]:
				xmin = 1338.4965
				xmax = 1338.5965
				text = "T"
			intervals [2515]:
				xmin = 1338.5965
				xmax = 1338.6265
				text = "sp"
			intervals [2516]:
				xmin = 1338.6265
				xmax = 1338.7465
				text = "Y"
			intervals [2517]:
				xmin = 1338.7465
				xmax = 1338.8065
				text = "AH1"
			intervals [2518]:
				xmin = 1338.8065
				xmax = 1338.8965
				text = "NG"
			intervals [2519]:
				xmin = 1338.8965
				xmax = 1338.9465
				text = "G"
			intervals [2520]:
				xmin = 1338.9465
				xmax = 1339.0365
				text = "ER0"
			intervals [2521]:
				xmin = 1339.0365
				xmax = 1339.1265
				text = "sp"
			intervals [2522]:
				xmin = 1339.1265
				xmax = 1339.1565
				text = "G"
			intervals [2523]:
				xmin = 1339.1565
				xmax = 1339.1865
				text = "R"
			intervals [2524]:
				xmin = 1339.1865
				xmax = 1339.2365
				text = "UW1"
			intervals [2525]:
				xmin = 1339.2365
				xmax = 1339.2665
				text = "P"
			intervals [2526]:
				xmin = 1339.2665
				xmax = 1349.3986
				text = "sp"
			intervals [2527]:
				xmin = 1349.3986
				xmax = 1349.4586
				text = "W"
			intervals [2528]:
				xmin = 1349.4586
				xmax = 1349.4886
				text = "AH1"
			intervals [2529]:
				xmin = 1349.4886
				xmax = 1349.5186
				text = "T"
			intervals [2530]:
				xmin = 1349.5186
				xmax = 1349.5686
				text = "AH0"
			intervals [2531]:
				xmin = 1349.5686
				xmax = 1349.6086
				text = "B"
			intervals [2532]:
				xmin = 1349.6086
				xmax = 1349.7186
				text = "AW1"
			intervals [2533]:
				xmin = 1349.7186
				xmax = 1349.7886
				text = "T"
			intervals [2534]:
				xmin = 1349.7886
				xmax = 1349.8386
				text = "sp"
			intervals [2535]:
				xmin = 1349.8386
				xmax = 1349.8986
				text = "N"
			intervals [2536]:
				xmin = 1349.8986
				xmax = 1350.0786
				text = "AW1"
			intervals [2537]:
				xmin = 1350.0786
				xmax = 1366.0367
				text = "sp"
			intervals [2538]:
				xmin = 1366.0367
				xmax = 1366.0667
				text = "OW1"
			intervals [2539]:
				xmin = 1366.0667
				xmax = 1366.2167
				text = "sp"
			intervals [2540]:
				xmin = 1366.2167
				xmax = 1366.2567
				text = "AY1"
			intervals [2541]:
				xmin = 1366.2567
				xmax = 1366.2967
				text = "sp"
			intervals [2542]:
				xmin = 1366.2967
				xmax = 1366.5067
				text = "S"
			intervals [2543]:
				xmin = 1366.5067
				xmax = 1366.5367
				text = "IY1"
			intervals [2544]:
				xmin = 1366.5367
				xmax = 1366.7067
				text = "sp"
			intervals [2545]:
				xmin = 1366.7067
				xmax = 1367.6195
				text = ""
			intervals [2546]:
				xmin = 1367.6195
				xmax = 1367.7895
				text = "S"
			intervals [2547]:
				xmin = 1367.7895
				xmax = 1367.8395
				text = "L"
			intervals [2548]:
				xmin = 1367.8395
				xmax = 1367.8895
				text = "AY1"
			intervals [2549]:
				xmin = 1367.8895
				xmax = 1367.9195
				text = "T"
			intervals [2550]:
				xmin = 1367.9195
				xmax = 1368.0195
				text = "sp"
			intervals [2551]:
				xmin = 1368.0195
				xmax = 1368.1395
				text = "CH"
			intervals [2552]:
				xmin = 1368.1395
				xmax = 1368.1695
				text = "EY1"
			intervals [2553]:
				xmin = 1368.1695
				xmax = 1368.3995
				text = "N"
			intervals [2554]:
				xmin = 1368.3995
				xmax = 1368.4395
				text = "JH"
			intervals [2555]:
				xmin = 1368.4395
				xmax = 1368.7495
				text = "spn"
			intervals [2556]:
				xmin = 1368.7495
				xmax = 1389.8453
				text = ""
			intervals [2557]:
				xmin = 1389.8453
				xmax = 1389.9253
				text = "M"
			intervals [2558]:
				xmin = 1389.9253
				xmax = 1389.9553
				text = "HH"
			intervals [2559]:
				xmin = 1389.9553
				xmax = 1390.3353
				text = "M"
			intervals [2560]:
				xmin = 1390.3353
				xmax = 1391.6709
				text = "sp"
			intervals [2561]:
				xmin = 1391.6709
				xmax = 1391.8809
				text = "AH1"
			intervals [2562]:
				xmin = 1391.8809
				xmax = 1392.0009
				text = "IH1"
			intervals [2563]:
				xmin = 1392.0009
				xmax = 1392.0709
				text = "N"
			intervals [2564]:
				xmin = 1392.0709
				xmax = 1392.1209
				text = "DH"
			intervals [2565]:
				xmin = 1392.1209
				xmax = 1392.2209
				text = "AH1"
			intervals [2566]:
				xmin = 1392.2209
				xmax = 1392.2909
				text = "sp"
			intervals [2567]:
				xmin = 1392.2909
				xmax = 1392.8267
				text = ""
			intervals [2568]:
				xmin = 1392.8267
				xmax = 1393.0567
				text = "AH0"
			intervals [2569]:
				xmin = 1393.0567
				xmax = 1393.1267
				text = "M"
			intervals [2570]:
				xmin = 1393.1267
				xmax = 1393.1567
				text = "AH1"
			intervals [2571]:
				xmin = 1393.1567
				xmax = 1393.2467
				text = "NG"
			intervals [2572]:
				xmin = 1393.2467
				xmax = 1393.2767
				text = "sp"
			intervals [2573]:
				xmin = 1393.2767
				xmax = 1393.3167
				text = "DH"
			intervals [2574]:
				xmin = 1393.3167
				xmax = 1393.4367
				text = "AH0"
			intervals [2575]:
				xmin = 1393.4367
				xmax = 1393.4867
				text = "L"
			intervals [2576]:
				xmin = 1393.4867
				xmax = 1393.5167
				text = "IH1"
			intervals [2577]:
				xmin = 1393.5167
				xmax = 1393.5567
				text = "T"
			intervals [2578]:
				xmin = 1393.5567
				xmax = 1393.5867
				text = "AH0"
			intervals [2579]:
				xmin = 1393.5867
				xmax = 1393.6967
				text = "L"
			intervals [2580]:
				xmin = 1393.6967
				xmax = 1393.7867
				text = "K"
			intervals [2581]:
				xmin = 1393.7867
				xmax = 1393.8567
				text = "IH1"
			intervals [2582]:
				xmin = 1393.8567
				xmax = 1393.9367
				text = "D"
			intervals [2583]:
				xmin = 1393.9367
				xmax = 1394.0067
				text = "Z"
			intervals [2584]:
				xmin = 1394.0067
				xmax = 1394.0467
				text = "W"
			intervals [2585]:
				xmin = 1394.0467
				xmax = 1394.1167
				text = "AO1"
			intervals [2586]:
				xmin = 1394.1167
				xmax = 1394.1767
				text = "Z"
			intervals [2587]:
				xmin = 1394.1767
				xmax = 1394.2067
				text = "DH"
			intervals [2588]:
				xmin = 1394.2067
				xmax = 1394.2467
				text = "EH1"
			intervals [2589]:
				xmin = 1394.2467
				xmax = 1394.3367
				text = "R"
			intervals [2590]:
				xmin = 1394.3367
				xmax = 1394.4067
				text = "W"
			intervals [2591]:
				xmin = 1394.4067
				xmax = 1394.4667
				text = "AH1"
			intervals [2592]:
				xmin = 1394.4667
				xmax = 1394.5867
				text = "N"
			intervals [2593]:
				xmin = 1394.5867
				xmax = 1394.7767
				text = "sp"
			intervals [2594]:
				xmin = 1394.7767
				xmax = 1394.8767
				text = "K"
			intervals [2595]:
				xmin = 1394.8767
				xmax = 1394.9367
				text = "IH1"
			intervals [2596]:
				xmin = 1394.9367
				xmax = 1395.0267
				text = "D"
			intervals [2597]:
				xmin = 1395.0267
				xmax = 1395.0667
				text = "DH"
			intervals [2598]:
				xmin = 1395.0667
				xmax = 1395.0967
				text = "AH0"
			intervals [2599]:
				xmin = 1395.0967
				xmax = 1395.1367
				text = "T"
			intervals [2600]:
				xmin = 1395.1367
				xmax = 1395.2167
				text = "EH1"
			intervals [2601]:
				xmin = 1395.2167
				xmax = 1395.2567
				text = "V"
			intervals [2602]:
				xmin = 1395.2567
				xmax = 1395.3067
				text = "R"
			intervals [2603]:
				xmin = 1395.3067
				xmax = 1395.3667
				text = "IY0"
			intervals [2604]:
				xmin = 1395.3667
				xmax = 1395.4167
				text = "W"
			intervals [2605]:
				xmin = 1395.4167
				xmax = 1395.4467
				text = "AH2"
			intervals [2606]:
				xmin = 1395.4467
				xmax = 1395.4767
				text = "N"
			intervals [2607]:
				xmin = 1395.4767
				xmax = 1395.5067
				text = "sp"
			intervals [2608]:
				xmin = 1395.5067
				xmax = 1395.5667
				text = "L"
			intervals [2609]:
				xmin = 1395.5667
				xmax = 1395.6067
				text = "UH1"
			intervals [2610]:
				xmin = 1395.6067
				xmax = 1395.7067
				text = "K"
			intervals [2611]:
				xmin = 1395.7067
				xmax = 1395.7567
				text = "T"
			intervals [2612]:
				xmin = 1395.7567
				xmax = 1395.8267
				text = "AH1"
			intervals [2613]:
				xmin = 1395.8267
				xmax = 1395.8867
				text = "P"
			intervals [2614]:
				xmin = 1395.8867
				xmax = 1395.9867
				text = "sp"
			intervals [2615]:
				xmin = 1395.9867
				xmax = 1396.0967
				text = "T"
			intervals [2616]:
				xmin = 1396.0967
				xmax = 1396.2567
				text = "UW1"
			intervals [2617]:
				xmin = 1396.2567
				xmax = 1396.3167
				text = "EH1"
			intervals [2618]:
				xmin = 1396.3167
				xmax = 1396.3967
				text = "Z"
			intervals [2619]:
				xmin = 1396.3967
				xmax = 1396.5267
				text = "AH0"
			intervals [2620]:
				xmin = 1396.5267
				xmax = 1396.5967
				text = "L"
			intervals [2621]:
				xmin = 1396.5967
				xmax = 1396.6967
				text = "IY1"
			intervals [2622]:
				xmin = 1396.6967
				xmax = 1396.7467
				text = "D"
			intervals [2623]:
				xmin = 1396.7467
				xmax = 1396.9167
				text = "ER0"
			intervals [2624]:
				xmin = 1396.9167
				xmax = 1397.0067
				text = "sp"
			intervals [2625]:
				xmin = 1397.0067
				xmax = 1397.8299
				text = ""
			intervals [2626]:
				xmin = 1397.8299
				xmax = 1397.9999
				text = "S"
			intervals [2627]:
				xmin = 1397.9999
				xmax = 1398.0299
				text = "AO1"
			intervals [2628]:
				xmin = 1398.0299
				xmax = 1398.0699
				text = "R"
			intervals [2629]:
				xmin = 1398.0699
				xmax = 1398.0999
				text = "T"
			intervals [2630]:
				xmin = 1398.0999
				xmax = 1398.1399
				text = "AH0"
			intervals [2631]:
				xmin = 1398.1399
				xmax = 1398.1699
				text = "V"
			intervals [2632]:
				xmin = 1398.1699
				xmax = 1398.2599
				text = "sp"
			intervals [2633]:
				xmin = 1398.2599
				xmax = 1398.3299
				text = "L"
			intervals [2634]:
				xmin = 1398.3299
				xmax = 1398.3899
				text = "UH1"
			intervals [2635]:
				xmin = 1398.3899
				xmax = 1398.4299
				text = "K"
			intervals [2636]:
				xmin = 1398.4299
				xmax = 1398.4799
				text = "T"
			intervals [2637]:
				xmin = 1398.4799
				xmax = 1398.5099
				text = "sp"
			intervals [2638]:
				xmin = 1398.5099
				xmax = 1398.5999
				text = "T"
			intervals [2639]:
				xmin = 1398.5999
				xmax = 1398.7499
				text = "UW1"
			intervals [2640]:
				xmin = 1398.7499
				xmax = 1398.7799
				text = "sp"
			intervals [2641]:
				xmin = 1398.7799
				xmax = 1417.7796
				text = ""
			intervals [2642]:
				xmin = 1417.7796
				xmax = 1418.4196
				text = "spn"
			intervals [2643]:
				xmin = 1418.4196
				xmax = 1448.6161
				text = ""
			intervals [2644]:
				xmin = 1448.6161
				xmax = 1448.9361
				text = "M"
			intervals [2645]:
				xmin = 1448.9361
				xmax = 1466.9284
				text = ""
			intervals [2646]:
				xmin = 1466.9284
				xmax = 1467.1084
				text = "sil"
			intervals [2647]:
				xmin = 1467.1084
				xmax = 1467.1584
				text = "R"
			intervals [2648]:
				xmin = 1467.1584
				xmax = 1467.2784
				text = "IY1"
			intervals [2649]:
				xmin = 1467.2784
				xmax = 1467.3484
				text = "L"
			intervals [2650]:
				xmin = 1467.3484
				xmax = 1467.4784
				text = "AW2"
			intervals [2651]:
				xmin = 1467.4784
				xmax = 1467.5484
				text = "T"
			intervals [2652]:
				xmin = 1467.5484
				xmax = 1467.6184
				text = "S"
			intervals [2653]:
				xmin = 1467.6184
				xmax = 1467.6784
				text = "T"
			intervals [2654]:
				xmin = 1467.6784
				xmax = 1467.8084
				text = "AE1"
			intervals [2655]:
				xmin = 1467.8084
				xmax = 1467.8784
				text = "N"
			intervals [2656]:
				xmin = 1467.8784
				xmax = 1467.9084
				text = "D"
			intervals [2657]:
				xmin = 1467.9084
				xmax = 1467.9384
				text = "IH0"
			intervals [2658]:
				xmin = 1467.9384
				xmax = 1468.0384
				text = "NG"
			intervals [2659]:
				xmin = 1468.0384
				xmax = 1470.406
				text = "sp"
			intervals [2660]:
				xmin = 1470.406
				xmax = 1470.456
				text = "Y"
			intervals [2661]:
				xmin = 1470.456
				xmax = 1470.646
				text = "AE1"
			intervals [2662]:
				xmin = 1470.646
				xmax = 1480.6964
				text = ""
			intervals [2663]:
				xmin = 1480.6964
				xmax = 1480.7364
				text = "M"
			intervals [2664]:
				xmin = 1480.7364
				xmax = 1480.7664
				text = "HH"
			intervals [2665]:
				xmin = 1480.7664
				xmax = 1481.0264
				text = "M"
			intervals [2666]:
				xmin = 1481.0264
				xmax = 1481.7966
				text = "sp"
			intervals [2667]:
				xmin = 1481.7966
				xmax = 1481.8366
				text = "DH"
			intervals [2668]:
				xmin = 1481.8366
				xmax = 1481.8666
				text = "AE1"
			intervals [2669]:
				xmin = 1481.8666
				xmax = 1481.9766
				text = "T"
			intervals [2670]:
				xmin = 1481.9766
				xmax = 1482.0266
				text = "sp"
			intervals [2671]:
				xmin = 1482.0266
				xmax = 1482.0866
				text = "Z"
			intervals [2672]:
				xmin = 1482.0866
				xmax = 1482.1166
				text = "sp"
			intervals [2673]:
				xmin = 1482.1166
				xmax = 1482.1966
				text = "T"
			intervals [2674]:
				xmin = 1482.1966
				xmax = 1482.2466
				text = "IH1"
			intervals [2675]:
				xmin = 1482.2466
				xmax = 1482.3366
				text = "P"
			intervals [2676]:
				xmin = 1482.3366
				xmax = 1482.3666
				text = "IH0"
			intervals [2677]:
				xmin = 1482.3666
				xmax = 1482.5166
				text = "K"
			intervals [2678]:
				xmin = 1482.5166
				xmax = 1482.5466
				text = "AH0"
			intervals [2679]:
				xmin = 1482.5466
				xmax = 1482.6466
				text = "L"
			intervals [2680]:
				xmin = 1482.6466
				xmax = 1482.7666
				text = "sp"
			intervals [2681]:
				xmin = 1482.7666
				xmax = 1489.0634
				text = ""
			intervals [2682]:
				xmin = 1489.0634
				xmax = 1489.2034
				text = "M"
			intervals [2683]:
				xmin = 1489.2034
				xmax = 1489.2834
				text = "HH"
			intervals [2684]:
				xmin = 1489.2834
				xmax = 1489.5034
				text = "M"
			intervals [2685]:
				xmin = 1489.5034
				xmax = 1494.1685
				text = "sp"
			intervals [2686]:
				xmin = 1494.1685
				xmax = 1494.6685
				text = "spn"
			intervals [2687]:
				xmin = 1494.6685
				xmax = 1496.338
				text = ""
			intervals [2688]:
				xmin = 1496.338
				xmax = 1496.428
				text = "sil"
			intervals [2689]:
				xmin = 1496.428
				xmax = 1496.478
				text = "G"
			intervals [2690]:
				xmin = 1496.478
				xmax = 1496.508
				text = "IH0"
			intervals [2691]:
				xmin = 1496.508
				xmax = 1496.578
				text = "D"
			intervals [2692]:
				xmin = 1496.578
				xmax = 1497.3991
				text = "sp"
			intervals [2693]:
				xmin = 1497.3991
				xmax = 1497.5191
				text = "AH1"
			intervals [2694]:
				xmin = 1497.5191
				xmax = 1497.6291
				text = "IH1"
			intervals [2695]:
				xmin = 1497.6291
				xmax = 1497.7791
				text = "F"
			intervals [2696]:
				xmin = 1497.7791
				xmax = 1497.8291
				text = "EY1"
			intervals [2697]:
				xmin = 1497.8291
				xmax = 1497.9891
				text = "N"
			intervals [2698]:
				xmin = 1497.9891
				xmax = 1498.0891
				text = "UW1"
			intervals [2699]:
				xmin = 1498.0891
				xmax = 1498.1491
				text = "sp"
			intervals [2700]:
				xmin = 1498.1491
				xmax = 1498.2591
				text = "K"
			intervals [2701]:
				xmin = 1498.2591
				xmax = 1498.3291
				text = "IH1"
			intervals [2702]:
				xmin = 1498.3291
				xmax = 1498.4391
				text = "D"
			intervals [2703]:
				xmin = 1498.4391
				xmax = 1498.5291
				text = "W"
			intervals [2704]:
				xmin = 1498.5291
				xmax = 1498.6391
				text = "ER1"
			intervals [2705]:
				xmin = 1498.6391
				xmax = 1498.7191
				text = "T"
			intervals [2706]:
				xmin = 1498.7191
				xmax = 1498.7691
				text = "UW1"
			intervals [2707]:
				xmin = 1498.7691
				xmax = 1498.7991
				text = "HH"
			intervals [2708]:
				xmin = 1498.7991
				xmax = 1498.8291
				text = "AE1"
			intervals [2709]:
				xmin = 1498.8291
				xmax = 1498.9091
				text = "V"
			intervals [2710]:
				xmin = 1498.9091
				xmax = 1498.9591
				text = "sp"
			intervals [2711]:
				xmin = 1498.9591
				xmax = 1499.0391
				text = "M"
			intervals [2712]:
				xmin = 1499.0391
				xmax = 1499.1991
				text = "UW1"
			intervals [2713]:
				xmin = 1499.1991
				xmax = 1499.2391
				text = "V"
			intervals [2714]:
				xmin = 1499.2391
				xmax = 1499.2891
				text = "D"
			intervals [2715]:
				xmin = 1499.2891
				xmax = 1499.3291
				text = "IH0"
			intervals [2716]:
				xmin = 1499.3291
				xmax = 1499.4091
				text = "N"
			intervals [2717]:
				xmin = 1499.4091
				xmax = 1499.4791
				text = "T"
			intervals [2718]:
				xmin = 1499.4791
				xmax = 1499.5091
				text = "UW1"
			intervals [2719]:
				xmin = 1499.5091
				xmax = 1499.5491
				text = "Y"
			intervals [2720]:
				xmin = 1499.5491
				xmax = 1499.5991
				text = "UH1"
			intervals [2721]:
				xmin = 1499.5991
				xmax = 1499.6391
				text = "R"
			intervals [2722]:
				xmin = 1499.6391
				xmax = 1499.6891
				text = "N"
			intervals [2723]:
				xmin = 1499.6891
				xmax = 1499.8191
				text = "EY1"
			intervals [2724]:
				xmin = 1499.8191
				xmax = 1499.8991
				text = "B"
			intervals [2725]:
				xmin = 1499.8991
				xmax = 1499.9691
				text = "ER0"
			intervals [2726]:
				xmin = 1499.9691
				xmax = 1500.0891
				text = "HH"
			intervals [2727]:
				xmin = 1500.0891
				xmax = 1500.1191
				text = "UH2"
			intervals [2728]:
				xmin = 1500.1191
				xmax = 1500.1491
				text = "D"
			intervals [2729]:
				xmin = 1500.1491
				xmax = 1500.1891
				text = "sp"
			intervals [2730]:
				xmin = 1500.1891
				xmax = 1500.2691
				text = "W"
			intervals [2731]:
				xmin = 1500.2691
				xmax = 1500.3191
				text = "EH1"
			intervals [2732]:
				xmin = 1500.3191
				xmax = 1500.3591
				text = "N"
			intervals [2733]:
				xmin = 1500.3591
				xmax = 1500.4391
				text = "Y"
			intervals [2734]:
				xmin = 1500.4391
				xmax = 1500.4891
				text = "UW1"
			intervals [2735]:
				xmin = 1500.4891
				xmax = 1500.5491
				text = "W"
			intervals [2736]:
				xmin = 1500.5491
				xmax = 1500.6391
				text = "ER1"
			intervals [2737]:
				xmin = 1500.6391
				xmax = 1500.6891
				text = "sp"
			intervals [2738]:
				xmin = 1500.6891
				xmax = 1500.8091
				text = "T"
			intervals [2739]:
				xmin = 1500.8091
				xmax = 1500.8491
				text = "EH1"
			intervals [2740]:
				xmin = 1500.8491
				xmax = 1500.9591
				text = "N"
			intervals [2741]:
				xmin = 1500.9591
				xmax = 1501.0891
				text = "sp"
			intervals [2742]:
				xmin = 1501.0891
				xmax = 1501.1291
				text = "K"
			intervals [2743]:
				xmin = 1501.1291
				xmax = 1501.1691
				text = "UH1"
			intervals [2744]:
				xmin = 1501.1691
				xmax = 1501.2191
				text = "D"
			intervals [2745]:
				xmin = 1501.2191
				xmax = 1501.2691
				text = "DH"
			intervals [2746]:
				xmin = 1501.2691
				xmax = 1501.3791
				text = "EY1"
			intervals [2747]:
				xmin = 1501.3791
				xmax = 1501.4091
				text = "HH"
			intervals [2748]:
				xmin = 1501.4091
				xmax = 1501.4391
				text = "AE1"
			intervals [2749]:
				xmin = 1501.4391
				xmax = 1501.4691
				text = "V"
			intervals [2750]:
				xmin = 1501.4691
				xmax = 1502.0888
				text = "sp"
			intervals [2751]:
				xmin = 1502.0888
				xmax = 1502.2188
				text = "JH"
			intervals [2752]:
				xmin = 1502.2188
				xmax = 1502.3688
				text = "OY1"
			intervals [2753]:
				xmin = 1502.3688
				xmax = 1502.4288
				text = "N"
			intervals [2754]:
				xmin = 1502.4288
				xmax = 1502.5488
				text = "D"
			intervals [2755]:
				xmin = 1502.5488
				xmax = 1502.5888
				text = "DH"
			intervals [2756]:
				xmin = 1502.5888
				xmax = 1502.6488
				text = "AH0"
			intervals [2757]:
				xmin = 1502.6488
				xmax = 1502.7088
				text = "B"
			intervals [2758]:
				xmin = 1502.7088
				xmax = 1502.7688
				text = "AH1"
			intervals [2759]:
				xmin = 1502.7688
				xmax = 1502.8588
				text = "N"
			intervals [2760]:
				xmin = 1502.8588
				xmax = 1502.9088
				text = "CH"
			intervals [2761]:
				xmin = 1502.9088
				xmax = 1502.9388
				text = "AH0"
			intervals [2762]:
				xmin = 1502.9388
				xmax = 1502.9688
				text = "V"
			intervals [2763]:
				xmin = 1502.9688
				xmax = 1503.0688
				text = "K"
			intervals [2764]:
				xmin = 1503.0688
				xmax = 1503.1288
				text = "IH1"
			intervals [2765]:
				xmin = 1503.1288
				xmax = 1503.2088
				text = "D"
			intervals [2766]:
				xmin = 1503.2088
				xmax = 1503.2488
				text = "Z"
			intervals [2767]:
				xmin = 1503.2488
				xmax = 1503.2888
				text = "Y"
			intervals [2768]:
				xmin = 1503.2888
				xmax = 1503.3488
				text = "UW1"
			intervals [2769]:
				xmin = 1503.3488
				xmax = 1503.4388
				text = "sp"
			intervals [2770]:
				xmin = 1503.4388
				xmax = 1503.4688
				text = "P"
			intervals [2771]:
				xmin = 1503.4688
				xmax = 1503.5388
				text = "L"
			intervals [2772]:
				xmin = 1503.5388
				xmax = 1503.6388
				text = "EY1"
			intervals [2773]:
				xmin = 1503.6388
				xmax = 1503.6988
				text = "D"
			intervals [2774]:
				xmin = 1503.6988
				xmax = 1503.7288
				text = "W"
			intervals [2775]:
				xmin = 1503.7288
				xmax = 1503.7588
				text = "IH0"
			intervals [2776]:
				xmin = 1503.7588
				xmax = 1503.7888
				text = "DH"
			intervals [2777]:
				xmin = 1503.7888
				xmax = 1504.0688
				text = "sp"
			intervals [2778]:
				xmin = 1504.0688
				xmax = 1533.3047
				text = ""
			intervals [2779]:
				xmin = 1533.3047
				xmax = 1533.3347
				text = "IH0"
			intervals [2780]:
				xmin = 1533.3347
				xmax = 1533.3647
				text = "Z"
			intervals [2781]:
				xmin = 1533.3647
				xmax = 1533.4047
				text = "DH"
			intervals [2782]:
				xmin = 1533.4047
				xmax = 1533.4347
				text = "EH1"
			intervals [2783]:
				xmin = 1533.4347
				xmax = 1533.4847
				text = "R"
			intervals [2784]:
				xmin = 1533.4847
				xmax = 1533.5247
				text = "EH1"
			intervals [2785]:
				xmin = 1533.5247
				xmax = 1533.5747
				text = "N"
			intervals [2786]:
				xmin = 1533.5747
				xmax = 1533.6447
				text = "IY0"
			intervals [2787]:
				xmin = 1533.6447
				xmax = 1533.7547
				text = "TH"
			intervals [2788]:
				xmin = 1533.7547
				xmax = 1533.7847
				text = "IH2"
			intervals [2789]:
				xmin = 1533.7847
				xmax = 1533.9047
				text = "NG"
			intervals [2790]:
				xmin = 1533.9047
				xmax = 1533.9347
				text = "DH"
			intervals [2791]:
				xmin = 1533.9347
				xmax = 1534.0147
				text = "EY1"
			intervals [2792]:
				xmin = 1534.0147
				xmax = 1534.0447
				text = "W"
			intervals [2793]:
				xmin = 1534.0447
				xmax = 1534.0747
				text = "UH1"
			intervals [2794]:
				xmin = 1534.0747
				xmax = 1534.1047
				text = "D"
			intervals [2795]:
				xmin = 1534.1047
				xmax = 1534.1747
				text = "HH"
			intervals [2796]:
				xmin = 1534.1747
				xmax = 1534.2147
				text = "AE1"
			intervals [2797]:
				xmin = 1534.2147
				xmax = 1534.3247
				text = "V"
			intervals [2798]:
				xmin = 1534.3247
				xmax = 1534.3947
				text = "T"
			intervals [2799]:
				xmin = 1534.3947
				xmax = 1534.4347
				text = "IH0"
			intervals [2800]:
				xmin = 1534.4347
				xmax = 1534.5447
				text = "D"
			intervals [2801]:
				xmin = 1534.5447
				xmax = 1534.7847
				text = "UW1"
			intervals [2802]:
				xmin = 1534.7847
				xmax = 1535.2847
				text = "sp"
			intervals [2803]:
				xmin = 1535.2847
				xmax = 1535.5316
				text = ""
			intervals [2804]:
				xmin = 1535.5316
				xmax = 1535.6216
				text = "S"
			intervals [2805]:
				xmin = 1535.6216
				xmax = 1535.6716
				text = "P"
			intervals [2806]:
				xmin = 1535.6716
				xmax = 1535.7616
				text = "EH1"
			intervals [2807]:
				xmin = 1535.7616
				xmax = 1535.8516
				text = "SH"
			intervals [2808]:
				xmin = 1535.8516
				xmax = 1535.9316
				text = "AH0"
			intervals [2809]:
				xmin = 1535.9316
				xmax = 1536.0116
				text = "L"
			intervals [2810]:
				xmin = 1536.0116
				xmax = 1536.0416
				text = "sp"
			intervals [2811]:
				xmin = 1536.0416
				xmax = 1536.0816
				text = "DH"
			intervals [2812]:
				xmin = 1536.0816
				xmax = 1536.1116
				text = "AH0"
			intervals [2813]:
				xmin = 1536.1116
				xmax = 1536.1416
				text = "T"
			intervals [2814]:
				xmin = 1536.1416
				xmax = 1536.2416
				text = "sp"
			intervals [2815]:
				xmin = 1536.2416
				xmax = 1539.1717
				text = ""
			intervals [2816]:
				xmin = 1539.1717
				xmax = 1539.2017
				text = "M"
			intervals [2817]:
				xmin = 1539.2017
				xmax = 1539.2317
				text = "HH"
			intervals [2818]:
				xmin = 1539.2317
				xmax = 1539.7117
				text = "M"
			intervals [2819]:
				xmin = 1539.7117
				xmax = 1547.7417
				text = ""
			intervals [2820]:
				xmin = 1547.7417
				xmax = 1547.8117
				text = "sil"
			intervals [2821]:
				xmin = 1547.8117
				xmax = 1548.0417
				text = "OW2"
			intervals [2822]:
				xmin = 1548.0417
				xmax = 1548.1717
				text = "K"
			intervals [2823]:
				xmin = 1548.1717
				xmax = 1548.3617
				text = "EY1"
			intervals [2824]:
				xmin = 1548.3617
				xmax = 1548.4117
				text = "sp"
			intervals [2825]:
				xmin = 1548.4117
				xmax = 1548.7828
				text = ""
			intervals [2826]:
				xmin = 1548.7828
				xmax = 1549.4728
				text = "AH1"
			intervals [2827]:
				xmin = 1549.4728
				xmax = 1549.5028
				text = "sp"
			intervals [2828]:
				xmin = 1549.5028
				xmax = 1549.5428
				text = "D"
			intervals [2829]:
				xmin = 1549.5428
				xmax = 1549.5728
				text = "UW1"
			intervals [2830]:
				xmin = 1549.5728
				xmax = 1549.6028
				text = "Y"
			intervals [2831]:
				xmin = 1549.6028
				xmax = 1549.6328
				text = "UW1"
			intervals [2832]:
				xmin = 1549.6328
				xmax = 1549.6828
				text = "HH"
			intervals [2833]:
				xmin = 1549.6828
				xmax = 1549.7428
				text = "AE1"
			intervals [2834]:
				xmin = 1549.7428
				xmax = 1549.8028
				text = "V"
			intervals [2835]:
				xmin = 1549.8028
				xmax = 1549.8328
				text = "EH1"
			intervals [2836]:
				xmin = 1549.8328
				xmax = 1549.8828
				text = "N"
			intervals [2837]:
				xmin = 1549.8828
				xmax = 1549.9728
				text = "IY0"
			intervals [2838]:
				xmin = 1549.9728
				xmax = 1550.0928
				text = "AY0"
			intervals [2839]:
				xmin = 1550.0928
				xmax = 1550.1928
				text = "D"
			intervals [2840]:
				xmin = 1550.1928
				xmax = 1550.3528
				text = "IY1"
			intervals [2841]:
				xmin = 1550.3528
				xmax = 1550.4228
				text = "AH0"
			intervals [2842]:
				xmin = 1550.4228
				xmax = 1550.4828
				text = "W"
			intervals [2843]:
				xmin = 1550.4828
				xmax = 1550.5328
				text = "AH1"
			intervals [2844]:
				xmin = 1550.5328
				xmax = 1550.6228
				text = "T"
			intervals [2845]:
				xmin = 1550.6228
				xmax = 1550.6928
				text = "Y"
			intervals [2846]:
				xmin = 1550.6928
				xmax = 1550.7228
				text = "UW1"
			intervals [2847]:
				xmin = 1550.7228
				xmax = 1550.7528
				text = "sp"
			intervals [2848]:
				xmin = 1550.7528
				xmax = 1550.8028
				text = "M"
			intervals [2849]:
				xmin = 1550.8028
				xmax = 1550.8428
				text = "AY1"
			intervals [2850]:
				xmin = 1550.8428
				xmax = 1550.8928
				text = "T"
			intervals [2851]:
				xmin = 1550.8928
				xmax = 1550.9228
				text = "sp"
			intervals [2852]:
				xmin = 1550.9228
				xmax = 1550.9928
				text = "L"
			intervals [2853]:
				xmin = 1550.9928
				xmax = 1551.0228
				text = "AY1"
			intervals [2854]:
				xmin = 1551.0228
				xmax = 1551.0528
				text = "K"
			intervals [2855]:
				xmin = 1551.0528
				xmax = 1551.0828
				text = "T"
			intervals [2856]:
				xmin = 1551.0828
				xmax = 1551.1128
				text = "IH0"
			intervals [2857]:
				xmin = 1551.1128
				xmax = 1551.1428
				text = "sp"
			intervals [2858]:
				xmin = 1551.1428
				xmax = 1551.2128
				text = "D"
			intervals [2859]:
				xmin = 1551.2128
				xmax = 1551.3328
				text = "UW1"
			intervals [2860]:
				xmin = 1551.3328
				xmax = 1551.3628
				text = "sp"
			intervals [2861]:
				xmin = 1551.3628
				xmax = 1551.3928
				text = "W"
			intervals [2862]:
				xmin = 1551.3928
				xmax = 1551.4428
				text = "EH1"
			intervals [2863]:
				xmin = 1551.4428
				xmax = 1551.4728
				text = "N"
			intervals [2864]:
				xmin = 1551.4728
				xmax = 1551.5328
				text = "sp"
			intervals [2865]:
				xmin = 1551.5328
				xmax = 1551.5728
				text = "Y"
			intervals [2866]:
				xmin = 1551.5728
				xmax = 1551.6028
				text = "UH1"
			intervals [2867]:
				xmin = 1551.6028
				xmax = 1551.6328
				text = "R"
			intervals [2868]:
				xmin = 1551.6328
				xmax = 1551.6928
				text = "sp"
			intervals [2869]:
				xmin = 1551.6928
				xmax = 1551.7228
				text = "F"
			intervals [2870]:
				xmin = 1551.7228
				xmax = 1551.7728
				text = "IH1"
			intervals [2871]:
				xmin = 1551.7728
				xmax = 1551.8328
				text = "N"
			intervals [2872]:
				xmin = 1551.8328
				xmax = 1551.9028
				text = "IH0"
			intervals [2873]:
				xmin = 1551.9028
				xmax = 1551.9728
				text = "SH"
			intervals [2874]:
				xmin = 1551.9728
				xmax = 1552.0028
				text = "T"
			intervals [2875]:
				xmin = 1552.0028
				xmax = 1552.0328
				text = "sp"
			intervals [2876]:
				xmin = 1552.0328
				xmax = 1552.0628
				text = "W"
			intervals [2877]:
				xmin = 1552.0628
				xmax = 1552.0928
				text = "IH0"
			intervals [2878]:
				xmin = 1552.0928
				xmax = 1552.1228
				text = "TH"
			intervals [2879]:
				xmin = 1552.1228
				xmax = 1552.2528
				text = "S"
			intervals [2880]:
				xmin = 1552.2528
				xmax = 1552.2928
				text = "K"
			intervals [2881]:
				xmin = 1552.2928
				xmax = 1552.3228
				text = "UW1"
			intervals [2882]:
				xmin = 1552.3228
				xmax = 1552.4628
				text = "L"
			intervals [2883]:
				xmin = 1552.4628
				xmax = 1573.4756
				text = "sp"
			intervals [2884]:
				xmin = 1573.4756
				xmax = 1573.8056
				text = "M"
			intervals [2885]:
				xmin = 1573.8056
				xmax = 1576.3341
				text = ""
			intervals [2886]:
				xmin = 1576.3341
				xmax = 1576.3741
				text = "sil"
			intervals [2887]:
				xmin = 1576.3741
				xmax = 1576.9641
				text = "spn"
			intervals [2888]:
				xmin = 1576.9641
				xmax = 1578.5707
				text = ""
			intervals [2889]:
				xmin = 1578.5707
				xmax = 1578.6307
				text = "sil"
			intervals [2890]:
				xmin = 1578.6307
				xmax = 1578.6707
				text = "Y"
			intervals [2891]:
				xmin = 1578.6707
				xmax = 1578.7107
				text = "AE1"
			intervals [2892]:
				xmin = 1578.7107
				xmax = 1578.7407
				text = "sp"
			intervals [2893]:
				xmin = 1578.7407
				xmax = 1578.7707
				text = "IH0"
			intervals [2894]:
				xmin = 1578.7707
				xmax = 1578.8007
				text = "T"
			intervals [2895]:
				xmin = 1578.8007
				xmax = 1579.0307
				text = "sp"
			intervals [2896]:
				xmin = 1579.0307
				xmax = 1579.1507
				text = "S"
			intervals [2897]:
				xmin = 1579.1507
				xmax = 1579.2907
				text = "EY1"
			intervals [2898]:
				xmin = 1579.2907
				xmax = 1579.3807
				text = "G"
			intervals [2899]:
				xmin = 1579.3807
				xmax = 1579.4307
				text = "R"
			intervals [2900]:
				xmin = 1579.4307
				xmax = 1579.4607
				text = "AY1"
			intervals [2901]:
				xmin = 1579.4607
				xmax = 1579.5207
				text = "N"
			intervals [2902]:
				xmin = 1579.5207
				xmax = 1579.6507
				text = "D"
			intervals [2903]:
				xmin = 1579.6507
				xmax = 1579.9507
				text = "sp"
			intervals [2904]:
				xmin = 1579.9507
				xmax = 1581.0823
				text = ""
			intervals [2905]:
				xmin = 1581.0823
				xmax = 1581.1723
				text = "D"
			intervals [2906]:
				xmin = 1581.1723
				xmax = 1581.2023
				text = "UW1"
			intervals [2907]:
				xmin = 1581.2023
				xmax = 1581.2323
				text = "Y"
			intervals [2908]:
				xmin = 1581.2323
				xmax = 1581.2723
				text = "UW1"
			intervals [2909]:
				xmin = 1581.2723
				xmax = 1581.3423
				text = "P"
			intervals [2910]:
				xmin = 1581.3423
				xmax = 1581.3823
				text = "L"
			intervals [2911]:
				xmin = 1581.3823
				xmax = 1581.4623
				text = "AE1"
			intervals [2912]:
				xmin = 1581.4623
				xmax = 1581.5323
				text = "N"
			intervals [2913]:
				xmin = 1581.5323
				xmax = 1581.5623
				text = "T"
			intervals [2914]:
				xmin = 1581.5623
				xmax = 1581.6523
				text = "IH0"
			intervals [2915]:
				xmin = 1581.6523
				xmax = 1581.7123
				text = "G"
			intervals [2916]:
				xmin = 1581.7123
				xmax = 1581.7523
				text = "OW1"
			intervals [2917]:
				xmin = 1581.7523
				xmax = 1581.8323
				text = "AO1"
			intervals [2918]:
				xmin = 1581.8323
				xmax = 1581.9423
				text = "N"
			intervals [2919]:
				xmin = 1581.9423
				xmax = 1582.0823
				text = "sp"
			intervals [2920]:
				xmin = 1582.0823
				xmax = 1582.1523
				text = "T"
			intervals [2921]:
				xmin = 1582.1523
				xmax = 1582.2123
				text = "IH0"
			intervals [2922]:
				xmin = 1582.2123
				xmax = 1582.2823
				text = "sp"
			intervals [2923]:
				xmin = 1582.2823
				xmax = 1582.3223
				text = "K"
			intervals [2924]:
				xmin = 1582.3223
				xmax = 1582.4423
				text = "AA1"
			intervals [2925]:
				xmin = 1582.4423
				xmax = 1582.5223
				text = "L"
			intervals [2926]:
				xmin = 1582.5223
				xmax = 1582.5523
				text = "IH0"
			intervals [2927]:
				xmin = 1582.5523
				xmax = 1582.6323
				text = "JH"
			intervals [2928]:
				xmin = 1582.6323
				xmax = 1582.6623
				text = "AE1"
			intervals [2929]:
				xmin = 1582.6623
				xmax = 1582.6923
				text = "F"
			intervals [2930]:
				xmin = 1582.6923
				xmax = 1582.7223
				text = "T"
			intervals [2931]:
				xmin = 1582.7223
				xmax = 1582.7523
				text = "ER0"
			intervals [2932]:
				xmin = 1582.7523
				xmax = 1582.7923
				text = "Y"
			intervals [2933]:
				xmin = 1582.7923
				xmax = 1582.8223
				text = "UW1"
			intervals [2934]:
				xmin = 1582.8223
				xmax = 1582.8823
				text = "sp"
			intervals [2935]:
				xmin = 1582.8823
				xmax = 1582.9223
				text = "F"
			intervals [2936]:
				xmin = 1582.9223
				xmax = 1582.9723
				text = "IH1"
			intervals [2937]:
				xmin = 1582.9723
				xmax = 1583.0323
				text = "N"
			intervals [2938]:
				xmin = 1583.0323
				xmax = 1583.0723
				text = "IH0"
			intervals [2939]:
				xmin = 1583.0723
				xmax = 1583.2123
				text = "SH"
			intervals [2940]:
				xmin = 1583.2123
				xmax = 1585.9227
				text = ""
			intervals [2941]:
				xmin = 1585.9227
				xmax = 1585.9827
				text = "sil"
			intervals [2942]:
				xmin = 1585.9827
				xmax = 1586.0727
				text = "G"
			intervals [2943]:
				xmin = 1586.0727
				xmax = 1586.1427
				text = "IH0"
			intervals [2944]:
				xmin = 1586.1427
				xmax = 1586.1827
				text = "D"
			intervals [2945]:
				xmin = 1586.1827
				xmax = 1587.5634
				text = "sp"
			intervals [2946]:
				xmin = 1587.5634
				xmax = 1587.7434
				text = "AH1"
			intervals [2947]:
				xmin = 1587.7434
				xmax = 1587.8434
				text = "M"
			intervals [2948]:
				xmin = 1587.8434
				xmax = 1588.3805
				text = ""
			intervals [2949]:
				xmin = 1588.3805
				xmax = 1588.5205
				text = "sil"
			intervals [2950]:
				xmin = 1588.5205
				xmax = 1588.5705
				text = "W"
			intervals [2951]:
				xmin = 1588.5705
				xmax = 1588.6205
				text = "EH1"
			intervals [2952]:
				xmin = 1588.6205
				xmax = 1588.7405
				text = "L"
			intervals [2953]:
				xmin = 1588.7405
				xmax = 1588.7705
				text = "sp"
			intervals [2954]:
				xmin = 1588.7705
				xmax = 1590.328
				text = ""
			intervals [2955]:
				xmin = 1590.328
				xmax = 1590.468
				text = "HH"
			intervals [2956]:
				xmin = 1590.468
				xmax = 1590.508
				text = "W"
			intervals [2957]:
				xmin = 1590.508
				xmax = 1590.588
				text = "AH1"
			intervals [2958]:
				xmin = 1590.588
				xmax = 1590.658
				text = "T"
			intervals [2959]:
				xmin = 1590.658
				xmax = 1590.778
				text = "sp"
			intervals [2960]:
				xmin = 1590.778
				xmax = 1590.9101
				text = ""
			intervals [2961]:
				xmin = 1590.9101
				xmax = 1590.9701
				text = "HH"
			intervals [2962]:
				xmin = 1590.9701
				xmax = 1591.0501
				text = "W"
			intervals [2963]:
				xmin = 1591.0501
				xmax = 1591.0901
				text = "AH1"
			intervals [2964]:
				xmin = 1591.0901
				xmax = 1591.1501
				text = "T"
			intervals [2965]:
				xmin = 1591.1501
				xmax = 1591.3301
				text = "AO1"
			intervals [2966]:
				xmin = 1591.3301
				xmax = 1591.3601
				text = "L"
			intervals [2967]:
				xmin = 1591.3601
				xmax = 1591.4101
				text = "IH0"
			intervals [2968]:
				xmin = 1591.4101
				xmax = 1591.4801
				text = "Z"
			intervals [2969]:
				xmin = 1591.4801
				xmax = 1591.5401
				text = "IH0"
			intervals [2970]:
				xmin = 1591.5401
				xmax = 1591.5701
				text = "N"
			intervals [2971]:
				xmin = 1591.5701
				xmax = 1591.6701
				text = "V"
			intervals [2972]:
				xmin = 1591.6701
				xmax = 1591.8801
				text = "AA1"
			intervals [2973]:
				xmin = 1591.8801
				xmax = 1591.9301
				text = "L"
			intervals [2974]:
				xmin = 1591.9301
				xmax = 1591.9701
				text = "V"
			intervals [2975]:
				xmin = 1591.9701
				xmax = 1592.0001
				text = "D"
			intervals [2976]:
				xmin = 1592.0001
				xmax = 1592.0601
				text = "sp"
			intervals [2977]:
				xmin = 1592.0601
				xmax = 1592.1901
				text = "S"
			intervals [2978]:
				xmin = 1592.1901
				xmax = 1592.2201
				text = "IH1"
			intervals [2979]:
				xmin = 1592.2201
				xmax = 1592.3001
				text = "N"
			intervals [2980]:
				xmin = 1592.3001
				xmax = 1592.3701
				text = "S"
			intervals [2981]:
				xmin = 1592.3701
				xmax = 1592.4001
				text = "Y"
			intervals [2982]:
				xmin = 1592.4001
				xmax = 1592.4301
				text = "UW1"
			intervals [2983]:
				xmin = 1592.4301
				xmax = 1592.4601
				text = "sp"
			intervals [2984]:
				xmin = 1592.4601
				xmax = 1592.5101
				text = "D"
			intervals [2985]:
				xmin = 1592.5101
				xmax = 1592.5801
				text = "IH0"
			intervals [2986]:
				xmin = 1592.5801
				xmax = 1592.6101
				text = "D"
			intervals [2987]:
				xmin = 1592.6101
				xmax = 1592.6601
				text = "DH"
			intervals [2988]:
				xmin = 1592.6601
				xmax = 1592.6901
				text = "AH0"
			intervals [2989]:
				xmin = 1592.6901
				xmax = 1592.7601
				text = "R"
			intervals [2990]:
				xmin = 1592.7601
				xmax = 1592.8401
				text = "IY0"
			intervals [2991]:
				xmin = 1592.8401
				xmax = 1592.9601
				text = "S"
			intervals [2992]:
				xmin = 1592.9601
				xmax = 1593.0901
				text = "ER1"
			intervals [2993]:
				xmin = 1593.0901
				xmax = 1593.1401
				text = "CH"
			intervals [2994]:
				xmin = 1593.1401
				xmax = 1593.1801
				text = "Y"
			intervals [2995]:
				xmin = 1593.1801
				xmax = 1593.2201
				text = "UW1"
			intervals [2996]:
				xmin = 1593.2201
				xmax = 1593.2901
				text = "P"
			intervals [2997]:
				xmin = 1593.2901
				xmax = 1593.3401
				text = "R"
			intervals [2998]:
				xmin = 1593.3401
				xmax = 1593.4001
				text = "AA1"
			intervals [2999]:
				xmin = 1593.4001
				xmax = 1593.4501
				text = "B"
			intervals [3000]:
				xmin = 1593.4501
				xmax = 1593.5101
				text = "L"
			intervals [3001]:
				xmin = 1593.5101
				xmax = 1593.5501
				text = "IY0"
			intervals [3002]:
				xmin = 1593.5501
				xmax = 1593.6101
				text = "N"
			intervals [3003]:
				xmin = 1593.6101
				xmax = 1593.7101
				text = "OW1"
			intervals [3004]:
				xmin = 1593.7101
				xmax = 1593.8001
				text = "W"
			intervals [3005]:
				xmin = 1593.8001
				xmax = 1593.8601
				text = "AH1"
			intervals [3006]:
				xmin = 1593.8601
				xmax = 1593.9001
				text = "T"
			intervals [3007]:
				xmin = 1593.9001
				xmax = 1594.0401
				text = "AO1"
			intervals [3008]:
				xmin = 1594.0401
				xmax = 1594.1401
				text = "L"
			intervals [3009]:
				xmin = 1594.1401
				xmax = 1594.1701
				text = "IH0"
			intervals [3010]:
				xmin = 1594.1701
				xmax = 1594.2001
				text = "Z"
			intervals [3011]:
				xmin = 1594.2001
				xmax = 1594.2501
				text = "IH0"
			intervals [3012]:
				xmin = 1594.2501
				xmax = 1594.2801
				text = "N"
			intervals [3013]:
				xmin = 1594.2801
				xmax = 1594.3601
				text = "V"
			intervals [3014]:
				xmin = 1594.3601
				xmax = 1594.5401
				text = "AA1"
			intervals [3015]:
				xmin = 1594.5401
				xmax = 1594.6001
				text = "L"
			intervals [3016]:
				xmin = 1594.6001
				xmax = 1594.6301
				text = "V"
			intervals [3017]:
				xmin = 1594.6301
				xmax = 1594.6601
				text = "D"
			intervals [3018]:
				xmin = 1594.6601
				xmax = 1594.6901
				text = "IH0"
			intervals [3019]:
				xmin = 1594.6901
				xmax = 1594.7301
				text = "N"
			intervals [3020]:
				xmin = 1594.7301
				xmax = 1594.8401
				text = "AH0"
			intervals [3021]:
				xmin = 1594.8401
				xmax = 1594.9301
				text = "D"
			intervals [3022]:
				xmin = 1594.9301
				xmax = 1594.9801
				text = "EH1"
			intervals [3023]:
				xmin = 1594.9801
				xmax = 1595.0601
				text = "N"
			intervals [3024]:
				xmin = 1595.0601
				xmax = 1595.1701
				text = "IH0"
			intervals [3025]:
				xmin = 1595.1701
				xmax = 1595.2101
				text = "S"
			intervals [3026]:
				xmin = 1595.2101
				xmax = 1595.2401
				text = "T"
			intervals [3027]:
				xmin = 1595.2401
				xmax = 1595.3101
				text = "Z"
			intervals [3028]:
				xmin = 1595.3101
				xmax = 1595.4001
				text = "T"
			intervals [3029]:
				xmin = 1595.4001
				xmax = 1595.4401
				text = "R"
			intervals [3030]:
				xmin = 1595.4401
				xmax = 1595.5601
				text = "EY1"
			intervals [3031]:
				xmin = 1595.5601
				xmax = 1595.5901
				text = "N"
			intervals [3032]:
				xmin = 1595.5901
				xmax = 1595.6201
				text = "IH0"
			intervals [3033]:
				xmin = 1595.6201
				xmax = 1596.2201
				text = "N"
			intervals [3034]:
				xmin = 1596.2201
				xmax = 1596.9539
				text = ""
			intervals [3035]:
				xmin = 1596.9539
				xmax = 1597.0739
				text = "HH"
			intervals [3036]:
				xmin = 1597.0739
				xmax = 1597.1039
				text = "AW1"
			intervals [3037]:
				xmin = 1597.1039
				xmax = 1597.1339
				text = "L"
			intervals [3038]:
				xmin = 1597.1339
				xmax = 1597.1639
				text = "AO1"
			intervals [3039]:
				xmin = 1597.1639
				xmax = 1597.2139
				text = "NG"
			intervals [3040]:
				xmin = 1597.2139
				xmax = 1597.2439
				text = "D"
			intervals [3041]:
				xmin = 1597.2439
				xmax = 1597.2939
				text = "IH0"
			intervals [3042]:
				xmin = 1597.2939
				xmax = 1597.3639
				text = "Z"
			intervals [3043]:
				xmin = 1597.3639
				xmax = 1597.4039
				text = "IH0"
			intervals [3044]:
				xmin = 1597.4039
				xmax = 1597.4339
				text = "T"
			intervals [3045]:
				xmin = 1597.4339
				xmax = 1597.4839
				text = "sp"
			intervals [3046]:
				xmin = 1597.4839
				xmax = 1597.6039
				text = "T"
			intervals [3047]:
				xmin = 1597.6039
				xmax = 1597.6939
				text = "EY1"
			intervals [3048]:
				xmin = 1597.6939
				xmax = 1597.7339
				text = "K"
			intervals [3049]:
				xmin = 1597.7339
				xmax = 1597.7739
				text = "sp"
			intervals [3050]:
				xmin = 1597.7739
				xmax = 1597.8539
				text = "AH0"
			intervals [3051]:
				xmin = 1597.8539
				xmax = 1597.8939
				text = "N"
			intervals [3052]:
				xmin = 1597.8939
				xmax = 1597.9239
				text = "HH"
			intervals [3053]:
				xmin = 1597.9239
				xmax = 1597.9839
				text = "W"
			intervals [3054]:
				xmin = 1597.9839
				xmax = 1598.0139
				text = "AH1"
			intervals [3055]:
				xmin = 1598.0139
				xmax = 1598.0439
				text = "T"
			intervals [3056]:
				xmin = 1598.0439
				xmax = 1598.0739
				text = "sp"
			intervals [3057]:
				xmin = 1598.0739
				xmax = 1598.2139
				text = "S"
			intervals [3058]:
				xmin = 1598.2139
				xmax = 1598.2839
				text = "T"
			intervals [3059]:
				xmin = 1598.2839
				xmax = 1598.4339
				text = "EY1"
			intervals [3060]:
				xmin = 1598.4339
				xmax = 1598.5339
				text = "JH"
			intervals [3061]:
				xmin = 1598.5339
				xmax = 1598.5839
				text = "AH0"
			intervals [3062]:
				xmin = 1598.5839
				xmax = 1598.6739
				text = "Z"
			intervals [3063]:
				xmin = 1598.6739
				xmax = 1598.7039
				text = "AH0"
			intervals [3064]:
				xmin = 1598.7039
				xmax = 1598.7339
				text = "N"
			intervals [3065]:
				xmin = 1598.7339
				xmax = 1598.8539
				text = "spn"
			intervals [3066]:
				xmin = 1598.8539
				xmax = 1652.8937
				text = ""
			intervals [3067]:
				xmin = 1652.8937
				xmax = 1653.2637
				text = "spn"
			intervals [3068]:
				xmin = 1653.2637
				xmax = 1654.7904
				text = ""
			intervals [3069]:
				xmin = 1654.7904
				xmax = 1655.6504
				text = "spn"
			intervals [3070]:
				xmin = 1655.6504
				xmax = 1695.3757
				text = ""
			intervals [3071]:
				xmin = 1695.3757
				xmax = 1695.4057
				text = "sil"
			intervals [3072]:
				xmin = 1695.4057
				xmax = 1695.5357
				text = "DH"
			intervals [3073]:
				xmin = 1695.5357
				xmax = 1695.5657
				text = "AH0"
			intervals [3074]:
				xmin = 1695.5657
				xmax = 1695.5957
				text = "T"
			intervals [3075]:
				xmin = 1695.5957
				xmax = 1695.6657
				text = "sp"
			intervals [3076]:
				xmin = 1695.6657
				xmax = 1695.7757
				text = "Z"
			intervals [3077]:
				xmin = 1695.7757
				xmax = 1695.8457
				text = "G"
			intervals [3078]:
				xmin = 1695.8457
				xmax = 1695.9057
				text = "IH0"
			intervals [3079]:
				xmin = 1695.9057
				xmax = 1695.9857
				text = "D"
			intervals [3080]:
				xmin = 1695.9857
				xmax = 1696.0257
				text = "sp"
			intervals [3081]:
				xmin = 1696.0257
				xmax = 1697.2421
				text = ""
			intervals [3082]:
				xmin = 1697.2421
				xmax = 1697.3321
				text = "IH1"
			intervals [3083]:
				xmin = 1697.3321
				xmax = 1697.4021
				text = "F"
			intervals [3084]:
				xmin = 1697.4021
				xmax = 1697.4621
				text = "Y"
			intervals [3085]:
				xmin = 1697.4621
				xmax = 1697.5621
				text = "UW1"
			intervals [3086]:
				xmin = 1697.5621
				xmax = 1697.6321
				text = "HH"
			intervals [3087]:
				xmin = 1697.6321
				xmax = 1697.6921
				text = "AE1"
			intervals [3088]:
				xmin = 1697.6921
				xmax = 1697.7621
				text = "D"
			intervals [3089]:
				xmin = 1697.7621
				xmax = 1697.9621
				text = "AO1"
			intervals [3090]:
				xmin = 1697.9621
				xmax = 1697.9921
				text = "L"
			intervals [3091]:
				xmin = 1697.9921
				xmax = 1698.0221
				text = "DH"
			intervals [3092]:
				xmin = 1698.0221
				xmax = 1698.0521
				text = "AH0"
			intervals [3093]:
				xmin = 1698.0521
				xmax = 1698.1021
				text = "M"
			intervals [3094]:
				xmin = 1698.1021
				xmax = 1698.1521
				text = "AH1"
			intervals [3095]:
				xmin = 1698.1521
				xmax = 1698.2121
				text = "N"
			intervals [3096]:
				xmin = 1698.2121
				xmax = 1698.3021
				text = "IY0"
			intervals [3097]:
				xmin = 1698.3021
				xmax = 1698.3921
				text = "IH0"
			intervals [3098]:
				xmin = 1698.3921
				xmax = 1698.4221
				text = "N"
			intervals [3099]:
				xmin = 1698.4221
				xmax = 1698.4621
				text = "DH"
			intervals [3100]:
				xmin = 1698.4621
				xmax = 1698.5421
				text = "AH0"
			intervals [3101]:
				xmin = 1698.5421
				xmax = 1698.5721
				text = "sp"
			intervals [3102]:
				xmin = 1698.5721
				xmax = 1698.6721
				text = "W"
			intervals [3103]:
				xmin = 1698.6721
				xmax = 1698.7521
				text = "ER1"
			intervals [3104]:
				xmin = 1698.7521
				xmax = 1698.8621
				text = "L"
			intervals [3105]:
				xmin = 1698.8621
				xmax = 1698.8921
				text = "D"
			intervals [3106]:
				xmin = 1698.8921
				xmax = 1698.9421
				text = "W"
			intervals [3107]:
				xmin = 1698.9421
				xmax = 1698.9921
				text = "AH1"
			intervals [3108]:
				xmin = 1698.9921
				xmax = 1699.0221
				text = "T"
			intervals [3109]:
				xmin = 1699.0221
				xmax = 1699.0521
				text = "W"
			intervals [3110]:
				xmin = 1699.0521
				xmax = 1699.0821
				text = "UH1"
			intervals [3111]:
				xmin = 1699.0821
				xmax = 1699.1721
				text = "D"
			intervals [3112]:
				xmin = 1699.1721
				xmax = 1699.2421
				text = "Y"
			intervals [3113]:
				xmin = 1699.2421
				xmax = 1699.2721
				text = "UW1"
			intervals [3114]:
				xmin = 1699.2721
				xmax = 1699.3421
				text = "D"
			intervals [3115]:
				xmin = 1699.3421
				xmax = 1699.4221
				text = "UW1"
			intervals [3116]:
				xmin = 1699.4221
				xmax = 1699.4521
				text = "sp"
			intervals [3117]:
				xmin = 1699.4521
				xmax = 1699.5321
				text = "W"
			intervals [3118]:
				xmin = 1699.5321
				xmax = 1699.6121
				text = "IH0"
			intervals [3119]:
				xmin = 1699.6121
				xmax = 1699.6421
				text = "DH"
			intervals [3120]:
				xmin = 1699.6421
				xmax = 1699.6821
				text = "IH0"
			intervals [3121]:
				xmin = 1699.6821
				xmax = 1699.7221
				text = "T"
			intervals [3122]:
				xmin = 1699.7221
				xmax = 1699.8821
				text = "sp"
			intervals [3123]:
				xmin = 1699.8821
				xmax = 1726.1168
				text = ""
			intervals [3124]:
				xmin = 1726.1168
				xmax = 1726.1668
				text = "HH"
			intervals [3125]:
				xmin = 1726.1668
				xmax = 1726.1968
				text = "AE1"
			intervals [3126]:
				xmin = 1726.1968
				xmax = 1726.2368
				text = "V"
			intervals [3127]:
				xmin = 1726.2368
				xmax = 1726.3068
				text = "Y"
			intervals [3128]:
				xmin = 1726.3068
				xmax = 1726.3668
				text = "UW1"
			intervals [3129]:
				xmin = 1726.3668
				xmax = 1726.4368
				text = "D"
			intervals [3130]:
				xmin = 1726.4368
				xmax = 1726.5068
				text = "AH1"
			intervals [3131]:
				xmin = 1726.5068
				xmax = 1726.5868
				text = "N"
			intervals [3132]:
				xmin = 1726.5868
				xmax = 1726.6568
				text = "sp"
			intervals [3133]:
				xmin = 1726.6568
				xmax = 1726.7368
				text = "F"
			intervals [3134]:
				xmin = 1726.7368
				xmax = 1726.8368
				text = "IH1"
			intervals [3135]:
				xmin = 1726.8368
				xmax = 1726.9368
				text = "SH"
			intervals [3136]:
				xmin = 1726.9368
				xmax = 1726.9668
				text = "IH0"
			intervals [3137]:
				xmin = 1726.9668
				xmax = 1727.0868
				text = "NG"
			intervals [3138]:
				xmin = 1727.0868
				xmax = 1727.1268
				text = "sp"
			intervals [3139]:
				xmin = 1727.1268
				xmax = 1768.0442
				text = ""
			intervals [3140]:
				xmin = 1768.0442
				xmax = 1768.8542
				text = "spn"
			intervals [3141]:
				xmin = 1768.8542
				xmax = 1775.9932
				text = ""
			intervals [3142]:
				xmin = 1775.9932
				xmax = 1776.7532
				text = "spn"
			intervals [3143]:
				xmin = 1776.7532
				xmax = 1785.6397
				text = ""
			intervals [3144]:
				xmin = 1785.6397
				xmax = 1785.7997
				text = "M"
			intervals [3145]:
				xmin = 1785.7997
				xmax = 1785.8497
				text = "HH"
			intervals [3146]:
				xmin = 1785.8497
				xmax = 1786.0397
				text = "M"
			intervals [3147]:
				xmin = 1786.0397
				xmax = 1805.5835
				text = ""
			intervals [3148]:
				xmin = 1805.5835
				xmax = 1806.4935
				text = "spn"
			intervals [3149]:
				xmin = 1806.4935
				xmax = 1812.5173
				text = ""
			intervals [3150]:
				xmin = 1812.5173
				xmax = 1812.5573
				text = "sil"
			intervals [3151]:
				xmin = 1812.5573
				xmax = 1812.6473
				text = "HH"
			intervals [3152]:
				xmin = 1812.6473
				xmax = 1812.7273
				text = "AW1"
			intervals [3153]:
				xmin = 1812.7273
				xmax = 1812.7773
				text = "D"
			intervals [3154]:
				xmin = 1812.7773
				xmax = 1812.8373
				text = "IH1"
			intervals [3155]:
				xmin = 1812.8373
				xmax = 1812.8973
				text = "D"
			intervals [3156]:
				xmin = 1812.8973
				xmax = 1812.9573
				text = "Y"
			intervals [3157]:
				xmin = 1812.9573
				xmax = 1813.0373
				text = "UW1"
			intervals [3158]:
				xmin = 1813.0373
				xmax = 1813.0773
				text = "D"
			intervals [3159]:
				xmin = 1813.0773
				xmax = 1813.2373
				text = "UW1"
			intervals [3160]:
				xmin = 1813.2373
				xmax = 1813.3173
				text = "sp"
			intervals [3161]:
				xmin = 1813.3173
				xmax = 1813.3573
				text = "F"
			intervals [3162]:
				xmin = 1813.3573
				xmax = 1813.4573
				text = "IH1"
			intervals [3163]:
				xmin = 1813.4573
				xmax = 1813.5473
				text = "SH"
			intervals [3164]:
				xmin = 1813.5473
				xmax = 1813.5873
				text = "IH0"
			intervals [3165]:
				xmin = 1813.5873
				xmax = 1813.6873
				text = "NG"
			intervals [3166]:
				xmin = 1813.6873
				xmax = 1813.7373
				text = "M"
			intervals [3167]:
				xmin = 1813.7373
				xmax = 1813.8073
				text = "OW1"
			intervals [3168]:
				xmin = 1813.8073
				xmax = 1813.9573
				text = "S"
			intervals [3169]:
				xmin = 1813.9573
				xmax = 1813.9873
				text = "sp"
			intervals [3170]:
				xmin = 1813.9873
				xmax = 1814.0173
				text = "AH0"
			intervals [3171]:
				xmin = 1814.0173
				xmax = 1814.0473
				text = "V"
			intervals [3172]:
				xmin = 1814.0473
				xmax = 1814.0773
				text = "DH"
			intervals [3173]:
				xmin = 1814.0773
				xmax = 1814.1473
				text = "AH0"
			intervals [3174]:
				xmin = 1814.1473
				xmax = 1814.1773
				text = "sp"
			intervals [3175]:
				xmin = 1814.1773
				xmax = 1814.2373
				text = "T"
			intervals [3176]:
				xmin = 1814.2373
				xmax = 1814.3073
				text = "AY1"
			intervals [3177]:
				xmin = 1814.3073
				xmax = 1814.3773
				text = "M"
			intervals [3178]:
				xmin = 1814.3773
				xmax = 1814.5373
				text = "sp"
			intervals [3179]:
				xmin = 1814.5373
				xmax = 1831.4709
				text = ""
			intervals [3180]:
				xmin = 1831.4709
				xmax = 1831.5109
				text = "M"
			intervals [3181]:
				xmin = 1831.5109
				xmax = 1831.5409
				text = "HH"
			intervals [3182]:
				xmin = 1831.5409
				xmax = 1831.8409
				text = "M"
			intervals [3183]:
				xmin = 1831.8409
				xmax = 1834.6627
				text = ""
			intervals [3184]:
				xmin = 1834.6627
				xmax = 1835.6427
				text = "spn"
			intervals [3185]:
				xmin = 1835.6427
				xmax = 1836.5641
				text = ""
			intervals [3186]:
				xmin = 1836.5641
				xmax = 1837.1541
				text = "spn"
			intervals [3187]:
				xmin = 1837.1541
				xmax = 1838.1987
				text = ""
			intervals [3188]:
				xmin = 1838.1987
				xmax = 1838.2387
				text = "sil"
			intervals [3189]:
				xmin = 1838.2387
				xmax = 1838.2987
				text = "DH"
			intervals [3190]:
				xmin = 1838.2987
				xmax = 1838.5987
				text = "AH0"
			intervals [3191]:
				xmin = 1838.5987
				xmax = 1838.6287
				text = "T"
			intervals [3192]:
				xmin = 1838.6287
				xmax = 1838.6787
				text = "sp"
			intervals [3193]:
				xmin = 1838.6787
				xmax = 1838.7487
				text = "Z"
			intervals [3194]:
				xmin = 1838.7487
				xmax = 1839.3587
				text = "spn"
			intervals [3195]:
				xmin = 1839.3587
				xmax = 1852.4583
				text = ""
			intervals [3196]:
				xmin = 1852.4583
				xmax = 1852.6483
				text = "sil"
			intervals [3197]:
				xmin = 1852.6483
				xmax = 1852.8783
				text = "spn"
			intervals [3198]:
				xmin = 1852.8783
				xmax = 1852.9183
				text = "DH"
			intervals [3199]:
				xmin = 1852.9183
				xmax = 1852.9483
				text = "AH0"
			intervals [3200]:
				xmin = 1852.9483
				xmax = 1852.9883
				text = "T"
			intervals [3201]:
				xmin = 1852.9883
				xmax = 1853.0183
				text = "sp"
			intervals [3202]:
				xmin = 1853.0183
				xmax = 1853.1183
				text = "EH1"
			intervals [3203]:
				xmin = 1853.1183
				xmax = 1853.2583
				text = "S"
			intervals [3204]:
				xmin = 1853.2583
				xmax = 1853.2883
				text = "sp"
			intervals [3205]:
				xmin = 1853.2883
				xmax = 1853.3183
				text = "AH0"
			intervals [3206]:
				xmin = 1853.3183
				xmax = 1853.3483
				text = "sp"
			intervals [3207]:
				xmin = 1853.3483
				xmax = 1853.3883
				text = "L"
			intervals [3208]:
				xmin = 1853.3883
				xmax = 1853.4183
				text = "AO1"
			intervals [3209]:
				xmin = 1853.4183
				xmax = 1853.4483
				text = "T"
			intervals [3210]:
				xmin = 1853.4483
				xmax = 1861.4005
				text = "sp"
			intervals [3211]:
				xmin = 1861.4005
				xmax = 1861.4305
				text = "HH"
			intervals [3212]:
				xmin = 1861.4305
				xmax = 1861.4605
				text = "AH1"
			intervals [3213]:
				xmin = 1861.4605
				xmax = 1861.6405
				text = "sp"
			intervals [3214]:
				xmin = 1861.6405
				xmax = 1876.9364
				text = ""
			intervals [3215]:
				xmin = 1876.9364
				xmax = 1877.6764
				text = "spn"
			intervals [3216]:
				xmin = 1877.6764
				xmax = 1877.7464
				text = "sp"
			intervals [3217]:
				xmin = 1877.7464
				xmax = 1879.5217
				text = ""
			intervals [3218]:
				xmin = 1879.5217
				xmax = 1879.5817
				text = "Y"
			intervals [3219]:
				xmin = 1879.5817
				xmax = 1879.6717
				text = "AE1"
			intervals [3220]:
				xmin = 1879.6717
				xmax = 1879.7017
				text = "sp"
			intervals [3221]:
				xmin = 1879.7017
				xmax = 1879.7317
				text = "DH"
			intervals [3222]:
				xmin = 1879.7317
				xmax = 1879.7617
				text = "AH0"
			intervals [3223]:
				xmin = 1879.7617
				xmax = 1879.7917
				text = "T"
			intervals [3224]:
				xmin = 1879.7917
				xmax = 1879.9017
				text = "sp"
			intervals [3225]:
				xmin = 1879.9017
				xmax = 1880.0317
				text = "Z"
			intervals [3226]:
				xmin = 1880.0317
				xmax = 1880.0717
				text = "sp"
			intervals [3227]:
				xmin = 1880.0717
				xmax = 1880.1317
				text = "T"
			intervals [3228]:
				xmin = 1880.1317
				xmax = 1880.2217
				text = "ER0"
			intervals [3229]:
				xmin = 1880.2217
				xmax = 1880.2817
				text = "IH1"
			intervals [3230]:
				xmin = 1880.2817
				xmax = 1880.4017
				text = "F"
			intervals [3231]:
				xmin = 1880.4017
				xmax = 1880.4317
				text = "IH0"
			intervals [3232]:
				xmin = 1880.4317
				xmax = 1880.4817
				text = "K"
			intervals [3233]:
				xmin = 1880.4817
				xmax = 1927.5976
				text = "sp"
			intervals [3234]:
				xmin = 1927.5976
				xmax = 1927.6476
				text = "AH1"
			intervals [3235]:
				xmin = 1927.6476
				xmax = 1927.8576
				text = "sp"
			intervals [3236]:
				xmin = 1927.8576
				xmax = 1944.7867
				text = ""
			intervals [3237]:
				xmin = 1944.7867
				xmax = 1946.0367
				text = "spn"
			intervals [3238]:
				xmin = 1946.0367
				xmax = 1961.4826
				text = ""
			intervals [3239]:
				xmin = 1961.4826
				xmax = 1962.7526
				text = "spn"
			intervals [3240]:
				xmin = 1962.7526
				xmax = 1962.8326
				text = "sp"
			intervals [3241]:
				xmin = 1962.8326
				xmax = 1963.1806
				text = ""
			intervals [3242]:
				xmin = 1963.1806
				xmax = 1963.5406
				text = "OW1"
			intervals [3243]:
				xmin = 1963.5406
				xmax = 1963.5706
				text = "JH"
			intervals [3244]:
				xmin = 1963.5706
				xmax = 1963.6006
				text = "IY1"
			intervals [3245]:
				xmin = 1963.6006
				xmax = 1963.6306
				text = "Z"
			intervals [3246]:
				xmin = 1963.6306
				xmax = 1978.5373
				text = "sp"
			intervals [3247]:
				xmin = 1978.5373
				xmax = 1978.5673
				text = "AA1"
			intervals [3248]:
				xmin = 1978.5673
				xmax = 1978.6373
				text = "sp"
			intervals [3249]:
				xmin = 1978.6373
				xmax = 1986.1062
				text = ""
			intervals [3250]:
				xmin = 1986.1062
				xmax = 1986.8362
				text = "spn"
			intervals [3251]:
				xmin = 1986.8362
				xmax = 1986.8962
				text = "sp"
			intervals [3252]:
				xmin = 1986.8962
				xmax = 1987.8825
				text = ""
			intervals [3253]:
				xmin = 1987.8825
				xmax = 1987.9825
				text = "spn"
			intervals [3254]:
				xmin = 1987.9825
				xmax = 1991.1411
				text = "sp"
			intervals [3255]:
				xmin = 1991.1411
				xmax = 1991.1811
				text = "D"
			intervals [3256]:
				xmin = 1991.1811
				xmax = 1991.2111
				text = "IH1"
			intervals [3257]:
				xmin = 1991.2111
				xmax = 1991.2411
				text = "D"
			intervals [3258]:
				xmin = 1991.2411
				xmax = 1991.2911
				text = "HH"
			intervals [3259]:
				xmin = 1991.2911
				xmax = 1991.3511
				text = "IY1"
			intervals [3260]:
				xmin = 1991.3511
				xmax = 1991.3911
				text = "G"
			intervals [3261]:
				xmin = 1991.3911
				xmax = 1991.4511
				text = "IH1"
			intervals [3262]:
				xmin = 1991.4511
				xmax = 1991.4811
				text = "T"
			intervals [3263]:
				xmin = 1991.4811
				xmax = 1991.5511
				text = "EH1"
			intervals [3264]:
				xmin = 1991.5511
				xmax = 1991.6211
				text = "N"
			intervals [3265]:
				xmin = 1991.6211
				xmax = 1991.7511
				text = "IY0"
			intervals [3266]:
				xmin = 1991.7511
				xmax = 1991.8311
				text = "sp"
			intervals [3267]:
				xmin = 1991.8311
				xmax = 1991.8811
				text = "B"
			intervals [3268]:
				xmin = 1991.8811
				xmax = 1992.0111
				text = "AE1"
			intervals [3269]:
				xmin = 1992.0111
				xmax = 1992.1211
				text = "D"
			intervals [3270]:
				xmin = 1992.1211
				xmax = 1992.1511
				text = "sp"
			intervals [3271]:
				xmin = 1992.1511
				xmax = 1992.1811
				text = "IH0"
			intervals [3272]:
				xmin = 1992.1811
				xmax = 1992.2511
				text = "F"
			intervals [3273]:
				xmin = 1992.2511
				xmax = 1992.3311
				text = "EH1"
			intervals [3274]:
				xmin = 1992.3311
				xmax = 1992.4211
				text = "K"
			intervals [3275]:
				xmin = 1992.4211
				xmax = 1992.4511
				text = "S"
			intervals [3276]:
				xmin = 1992.4511
				xmax = 1992.4811
				text = "F"
			intervals [3277]:
				xmin = 1992.4811
				xmax = 1992.5111
				text = "ER0"
			intervals [3278]:
				xmin = 1992.5111
				xmax = 1992.5411
				text = "M"
			intervals [3279]:
				xmin = 1992.5411
				xmax = 1992.7011
				text = "sp"
			intervals [3280]:
				xmin = 1992.7011
				xmax = 1992.7311
				text = "DH"
			intervals [3281]:
				xmin = 1992.7311
				xmax = 1992.8011
				text = "AH0"
			intervals [3282]:
				xmin = 1992.8011
				xmax = 1992.8811
				text = "S"
			intervals [3283]:
				xmin = 1992.8811
				xmax = 1992.9211
				text = "T"
			intervals [3284]:
				xmin = 1992.9211
				xmax = 1992.9511
				text = "IH1"
			intervals [3285]:
				xmin = 1992.9511
				xmax = 1992.9811
				text = "NG"
			intervals [3286]:
				xmin = 1992.9811
				xmax = 1993.4911
				text = "Z"
			intervals [3287]:
				xmin = 1993.4911
				xmax = 1997.5363
				text = ""
			intervals [3288]:
				xmin = 1997.5363
				xmax = 1997.7063
				text = "M"
			intervals [3289]:
				xmin = 1997.7063
				xmax = 1997.7963
				text = "HH"
			intervals [3290]:
				xmin = 1997.7963
				xmax = 1997.9863
				text = "M"
			intervals [3291]:
				xmin = 1997.9863
				xmax = 2000.7232
				text = ""
			intervals [3292]:
				xmin = 2000.7232
				xmax = 2000.7632
				text = "M"
			intervals [3293]:
				xmin = 2000.7632
				xmax = 2000.7932
				text = "HH"
			intervals [3294]:
				xmin = 2000.7932
				xmax = 2000.8632
				text = "M"
			intervals [3295]:
				xmin = 2000.8632
				xmax = 2001.1132
				text = "sp"
			intervals [3296]:
				xmin = 2001.1132
				xmax = 2005.8926
				text = ""
			intervals [3297]:
				xmin = 2005.8926
				xmax = 2006.1226
				text = "spn"
			intervals [3298]:
				xmin = 2006.1226
				xmax = 2006.2437
				text = ""
			intervals [3299]:
				xmin = 2006.2437
				xmax = 2006.2737
				text = "sil"
			intervals [3300]:
				xmin = 2006.2737
				xmax = 2006.3237
				text = "F"
			intervals [3301]:
				xmin = 2006.3237
				xmax = 2006.3537
				text = "R"
			intervals [3302]:
				xmin = 2006.3537
				xmax = 2006.3837
				text = "ER0"
			intervals [3303]:
				xmin = 2006.3837
				xmax = 2006.4137
				text = "R"
			intervals [3304]:
				xmin = 2006.4137
				xmax = 2006.4437
				text = "UW1"
			intervals [3305]:
				xmin = 2006.4437
				xmax = 2006.4737
				text = "IH0"
			intervals [3306]:
				xmin = 2006.4737
				xmax = 2006.5237
				text = "N"
			intervals [3307]:
				xmin = 2006.5237
				xmax = 2006.5637
				text = "IH0"
			intervals [3308]:
				xmin = 2006.5637
				xmax = 2006.6237
				text = "NG"
			intervals [3309]:
				xmin = 2006.6237
				xmax = 2006.6737
				text = "DH"
			intervals [3310]:
				xmin = 2006.6737
				xmax = 2006.7137
				text = "IY0"
			intervals [3311]:
				xmin = 2006.7137
				xmax = 2007.2737
				text = "sp"
			intervals [3312]:
				xmin = 2007.2737
				xmax = 2007.3037
				text = "T"
			intervals [3313]:
				xmin = 2007.3037
				xmax = 2007.3337
				text = "R"
			intervals [3314]:
				xmin = 2007.3337
				xmax = 2007.3637
				text = "IH1"
			intervals [3315]:
				xmin = 2007.3637
				xmax = 2007.3937
				text = "P"
			intervals [3316]:
				xmin = 2007.3937
				xmax = 2009.7908
				text = ""
			intervals [3317]:
				xmin = 2009.7908
				xmax = 2009.8408
				text = "B"
			intervals [3318]:
				xmin = 2009.8408
				xmax = 2009.8908
				text = "IH1"
			intervals [3319]:
				xmin = 2009.8908
				xmax = 2009.9708
				text = "G"
			intervals [3320]:
				xmin = 2009.9708
				xmax = 2010.2908
				text = "sp"
			intervals [3321]:
				xmin = 2010.2908
				xmax = 2010.4508
				text = "F"
			intervals [3322]:
				xmin = 2010.4508
				xmax = 2010.4808
				text = "IH1"
			intervals [3323]:
				xmin = 2010.4808
				xmax = 2010.9108
				text = "SH"
			intervals [3324]:
				xmin = 2010.9108
				xmax = 2011.6083
				text = ""
			intervals [3325]:
				xmin = 2011.6083
				xmax = 2011.7483
				text = "sil"
			intervals [3326]:
				xmin = 2011.7483
				xmax = 2011.8583
				text = "D"
			intervals [3327]:
				xmin = 2011.8583
				xmax = 2011.8983
				text = "IH0"
			intervals [3328]:
				xmin = 2011.8983
				xmax = 2011.9383
				text = "D"
			intervals [3329]:
				xmin = 2011.9383
				xmax = 2011.9883
				text = "Y"
			intervals [3330]:
				xmin = 2011.9883
				xmax = 2012.0183
				text = "UW1"
			intervals [3331]:
				xmin = 2012.0183
				xmax = 2012.0483
				text = "EH1"
			intervals [3332]:
				xmin = 2012.0483
				xmax = 2012.0783
				text = "V"
			intervals [3333]:
				xmin = 2012.0783
				xmax = 2012.1783
				text = "ER0"
			intervals [3334]:
				xmin = 2012.1783
				xmax = 2012.2183
				text = "G"
			intervals [3335]:
				xmin = 2012.2183
				xmax = 2012.2783
				text = "IH1"
			intervals [3336]:
				xmin = 2012.2783
				xmax = 2012.3583
				text = "T"
			intervals [3337]:
				xmin = 2012.3583
				xmax = 2012.4483
				text = "K"
			intervals [3338]:
				xmin = 2012.4483
				xmax = 2012.5983
				text = "AO1"
			intervals [3339]:
				xmin = 2012.5983
				xmax = 2012.6283
				text = "T"
			intervals [3340]:
				xmin = 2012.6283
				xmax = 2012.6583
				text = "IH0"
			intervals [3341]:
				xmin = 2012.6583
				xmax = 2012.7183
				text = "N"
			intervals [3342]:
				xmin = 2012.7183
				xmax = 2012.8183
				text = "AH0"
			intervals [3343]:
				xmin = 2012.8183
				xmax = 2012.8983
				text = "S"
			intervals [3344]:
				xmin = 2012.8983
				xmax = 2012.9783
				text = "T"
			intervals [3345]:
				xmin = 2012.9783
				xmax = 2013.0583
				text = "AO1"
			intervals [3346]:
				xmin = 2013.0583
				xmax = 2013.0883
				text = "R"
			intervals [3347]:
				xmin = 2013.0883
				xmax = 2013.1783
				text = "M"
			intervals [3348]:
				xmin = 2013.1783
				xmax = 2013.2383
				text = "sp"
			intervals [3349]:
				xmin = 2013.2383
				xmax = 2013.2983
				text = "ER0"
			intervals [3350]:
				xmin = 2013.2983
				xmax = 2013.4183
				text = "EH1"
			intervals [3351]:
				xmin = 2013.4183
				xmax = 2013.4483
				text = "N"
			intervals [3352]:
				xmin = 2013.4483
				xmax = 2013.4983
				text = "IY0"
			intervals [3353]:
				xmin = 2013.4983
				xmax = 2013.6083
				text = "TH"
			intervals [3354]:
				xmin = 2013.6083
				xmax = 2013.6383
				text = "IH2"
			intervals [3355]:
				xmin = 2013.6383
				xmax = 2013.6683
				text = "N"
			intervals [3356]:
				xmin = 2013.6683
				xmax = 2013.6983
				text = "sp"
			intervals [3357]:
				xmin = 2013.6983
				xmax = 2013.7683
				text = "L"
			intervals [3358]:
				xmin = 2013.7683
				xmax = 2013.8183
				text = "AY1"
			intervals [3359]:
				xmin = 2013.8183
				xmax = 2013.8783
				text = "K"
			intervals [3360]:
				xmin = 2013.8783
				xmax = 2013.9383
				text = "sp"
			intervals [3361]:
				xmin = 2013.9383
				xmax = 2013.9783
				text = "DH"
			intervals [3362]:
				xmin = 2013.9783
				xmax = 2014.0083
				text = "AE1"
			intervals [3363]:
				xmin = 2014.0083
				xmax = 2014.1383
				text = "T"
			intervals [3364]:
				xmin = 2014.1383
				xmax = 2014.1783
				text = "sp"
			intervals [3365]:
				xmin = 2014.1783
				xmax = 2014.3183
				text = "AW1"
			intervals [3366]:
				xmin = 2014.3183
				xmax = 2014.3483
				text = "T"
			intervals [3367]:
				xmin = 2014.3483
				xmax = 2014.3783
				text = "sp"
			intervals [3368]:
				xmin = 2014.3783
				xmax = 2014.4083
				text = "IH0"
			intervals [3369]:
				xmin = 2014.4083
				xmax = 2014.4583
				text = "N"
			intervals [3370]:
				xmin = 2014.4583
				xmax = 2014.4883
				text = "sp"
			intervals [3371]:
				xmin = 2014.4883
				xmax = 2014.5683
				text = "DH"
			intervals [3372]:
				xmin = 2014.5683
				xmax = 2014.6183
				text = "IY0"
			intervals [3373]:
				xmin = 2014.6183
				xmax = 2014.6483
				text = "L"
			intervals [3374]:
				xmin = 2014.6483
				xmax = 2014.6783
				text = "IH1"
			intervals [3375]:
				xmin = 2014.6783
				xmax = 2014.7083
				text = "T"
			intervals [3376]:
				xmin = 2014.7083
				xmax = 2014.7383
				text = "AH0"
			intervals [3377]:
				xmin = 2014.7383
				xmax = 2014.7683
				text = "L"
			intervals [3378]:
				xmin = 2014.7683
				xmax = 2014.8083
				text = "B"
			intervals [3379]:
				xmin = 2014.8083
				xmax = 2014.8383
				text = "OW1"
			intervals [3380]:
				xmin = 2014.8383
				xmax = 2014.8783
				text = "T"
			intervals [3381]:
				xmin = 2014.8783
				xmax = 2015.3783
				text = "sp"
			intervals [3382]:
				xmin = 2015.3783
				xmax = 2053.9863
				text = ""
			intervals [3383]:
				xmin = 2053.9863
				xmax = 2054.2663
				text = "OW1"
			intervals [3384]:
				xmin = 2054.2663
				xmax = 2054.3263
				text = "sp"
			intervals [3385]:
				xmin = 2054.3263
				xmax = 2056.836
				text = ""
			intervals [3386]:
				xmin = 2056.836
				xmax = 2057.586
				text = "spn"
			intervals [3387]:
				xmin = 2057.586
				xmax = 2064.0537
				text = ""
			intervals [3388]:
				xmin = 2064.0537
				xmax = 2065.1637
				text = "spn"
			intervals [3389]:
				xmin = 2065.1637
				xmax = 2068.4442
				text = ""
			intervals [3390]:
				xmin = 2068.4442
				xmax = 2068.4942
				text = "sil"
			intervals [3391]:
				xmin = 2068.4942
				xmax = 2069.0842
				text = "spn"
			intervals [3392]:
				xmin = 2069.0842
				xmax = 2069.1742
				text = "sp"
			intervals [3393]:
				xmin = 2069.1742
				xmax = 2070.9158
				text = ""
			intervals [3394]:
				xmin = 2070.9158
				xmax = 2071.2158
				text = "OW1"
			intervals [3395]:
				xmin = 2071.2158
				xmax = 2071.4658
				text = "sp"
			intervals [3396]:
				xmin = 2071.4658
				xmax = 2071.6158
				text = "JH"
			intervals [3397]:
				xmin = 2071.6158
				xmax = 2071.6458
				text = "IY1"
			intervals [3398]:
				xmin = 2071.6458
				xmax = 2071.6858
				text = "Z"
			intervals [3399]:
				xmin = 2071.6858
				xmax = 2071.8758
				text = "sp"
			intervals [3400]:
				xmin = 2071.8758
				xmax = 2074.0026
				text = ""
			intervals [3401]:
				xmin = 2074.0026
				xmax = 2074.1126
				text = "M"
			intervals [3402]:
				xmin = 2074.1126
				xmax = 2074.3426
				text = "HH"
			intervals [3403]:
				xmin = 2074.3426
				xmax = 2074.3926
				text = "M"
			intervals [3404]:
				xmin = 2074.3926
				xmax = 2074.4626
				text = "sp"
			intervals [3405]:
				xmin = 2074.4626
				xmax = 2076.657
				text = ""
			intervals [3406]:
				xmin = 2076.657
				xmax = 2076.857
				text = "M"
			intervals [3407]:
				xmin = 2076.857
				xmax = 2077.057
				text = "sp"
			intervals [3408]:
				xmin = 2077.057
				xmax = 2077.445
				text = ""
			intervals [3409]:
				xmin = 2077.445
				xmax = 2077.505
				text = "W"
			intervals [3410]:
				xmin = 2077.505
				xmax = 2077.535
				text = "EH1"
			intervals [3411]:
				xmin = 2077.535
				xmax = 2077.565
				text = "L"
			intervals [3412]:
				xmin = 2077.565
				xmax = 2077.605
				text = "sp"
			intervals [3413]:
				xmin = 2077.605
				xmax = 2077.695
				text = "Y"
			intervals [3414]:
				xmin = 2077.695
				xmax = 2077.725
				text = "UW1"
			intervals [3415]:
				xmin = 2077.725
				xmax = 2077.765
				text = "V"
			intervals [3416]:
				xmin = 2077.765
				xmax = 2077.795
				text = "sp"
			intervals [3417]:
				xmin = 2077.795
				xmax = 2077.855
				text = "HH"
			intervals [3418]:
				xmin = 2077.855
				xmax = 2077.885
				text = "AE1"
			intervals [3419]:
				xmin = 2077.885
				xmax = 2077.925
				text = "D"
			intervals [3420]:
				xmin = 2077.925
				xmax = 2078.035
				text = "sp"
			intervals [3421]:
				xmin = 2078.035
				xmax = 2078.065
				text = "K"
			intervals [3422]:
				xmin = 2078.065
				xmax = 2078.105
				text = "W"
			intervals [3423]:
				xmin = 2078.105
				xmax = 2078.165
				text = "AY1"
			intervals [3424]:
				xmin = 2078.165
				xmax = 2078.255
				text = "T"
			intervals [3425]:
				xmin = 2078.255
				xmax = 2078.365
				text = "sp"
			intervals [3426]:
				xmin = 2078.365
				xmax = 2078.395
				text = "AH0"
			intervals [3427]:
				xmin = 2078.395
				xmax = 2079.355
				text = "spn"
			intervals [3428]:
				xmin = 2079.355
				xmax = 2079.9616
				text = ""
			intervals [3429]:
				xmin = 2079.9616
				xmax = 2080.0516
				text = "F"
			intervals [3430]:
				xmin = 2080.0516
				xmax = 2080.1116
				text = "IH1"
			intervals [3431]:
				xmin = 2080.1116
				xmax = 2080.2116
				text = "SH"
			intervals [3432]:
				xmin = 2080.2116
				xmax = 2080.2916
				text = "IH0"
			intervals [3433]:
				xmin = 2080.2916
				xmax = 2080.3816
				text = "NG"
			intervals [3434]:
				xmin = 2080.3816
				xmax = 2080.4116
				text = "AE0"
			intervals [3435]:
				xmin = 2080.4116
				xmax = 2080.4616
				text = "D"
			intervals [3436]:
				xmin = 2080.4616
				xmax = 2080.5616
				text = "V"
			intervals [3437]:
				xmin = 2080.5616
				xmax = 2080.6316
				text = "EH1"
			intervals [3438]:
				xmin = 2080.6316
				xmax = 2080.7616
				text = "N"
			intervals [3439]:
				xmin = 2080.7616
				xmax = 2080.8516
				text = "CH"
			intervals [3440]:
				xmin = 2080.8516
				xmax = 2080.9116
				text = "ER0"
			intervals [3441]:
				xmin = 2080.9116
				xmax = 2081.0616
				text = "Z"
			intervals [3442]:
				xmin = 2081.0616
				xmax = 2081.9461
				text = "sp"
			intervals [3443]:
				xmin = 2081.9461
				xmax = 2081.9761
				text = "HH"
			intervals [3444]:
				xmin = 2081.9761
				xmax = 2082.0561
				text = "AW1"
			intervals [3445]:
				xmin = 2082.0561
				xmax = 2082.1061
				text = "D"
			intervals [3446]:
				xmin = 2082.1061
				xmax = 2082.1361
				text = "IH0"
			intervals [3447]:
				xmin = 2082.1361
				xmax = 2082.1761
				text = "Z"
			intervals [3448]:
				xmin = 2082.1761
				xmax = 2082.2161
				text = "Y"
			intervals [3449]:
				xmin = 2082.2161
				xmax = 2082.2461
				text = "UH1"
			intervals [3450]:
				xmin = 2082.2461
				xmax = 2082.3361
				text = "R"
			intervals [3451]:
				xmin = 2082.3361
				xmax = 2082.3961
				text = "F"
			intervals [3452]:
				xmin = 2082.3961
				xmax = 2082.5161
				text = "AE1"
			intervals [3453]:
				xmin = 2082.5161
				xmax = 2082.5761
				text = "M"
			intervals [3454]:
				xmin = 2082.5761
				xmax = 2082.6261
				text = "L"
			intervals [3455]:
				xmin = 2082.6261
				xmax = 2082.7261
				text = "IY0"
			intervals [3456]:
				xmin = 2082.7261
				xmax = 2082.8161
				text = "S"
			intervals [3457]:
				xmin = 2082.8161
				xmax = 2082.8961
				text = "EH1"
			intervals [3458]:
				xmin = 2082.8961
				xmax = 2082.9561
				text = "L"
			intervals [3459]:
				xmin = 2082.9561
				xmax = 2083.0261
				text = "AH0"
			intervals [3460]:
				xmin = 2083.0261
				xmax = 2083.0561
				text = "B"
			intervals [3461]:
				xmin = 2083.0561
				xmax = 2083.1061
				text = "R"
			intervals [3462]:
				xmin = 2083.1061
				xmax = 2083.1761
				text = "EY2"
			intervals [3463]:
				xmin = 2083.1761
				xmax = 2083.2361
				text = "T"
			intervals [3464]:
				xmin = 2083.2361
				xmax = 2083.3261
				text = "sp"
			intervals [3465]:
				xmin = 2083.3261
				xmax = 2083.3561
				text = "K"
			intervals [3466]:
				xmin = 2083.3561
				xmax = 2083.3861
				text = "R"
			intervals [3467]:
				xmin = 2083.3861
				xmax = 2083.4861
				text = "IH1"
			intervals [3468]:
				xmin = 2083.4861
				xmax = 2083.5561
				text = "S"
			intervals [3469]:
				xmin = 2083.5561
				xmax = 2083.7061
				text = "M"
			intervals [3470]:
				xmin = 2083.7061
				xmax = 2083.7361
				text = "AH0"
			intervals [3471]:
				xmin = 2083.7361
				xmax = 2083.7861
				text = "S"
			intervals [3472]:
				xmin = 2083.7861
				xmax = 2083.9261
				text = "sp"
			intervals [3473]:
				xmin = 2083.9261
				xmax = 2120.7012
				text = ""
			intervals [3474]:
				xmin = 2120.7012
				xmax = 2120.7612
				text = "M"
			intervals [3475]:
				xmin = 2120.7612
				xmax = 2120.8412
				text = "HH"
			intervals [3476]:
				xmin = 2120.8412
				xmax = 2121.1612
				text = "M"
			intervals [3477]:
				xmin = 2121.1612
				xmax = 2144.0298
				text = ""
			intervals [3478]:
				xmin = 2144.0298
				xmax = 2145.0698
				text = "spn"
			intervals [3479]:
				xmin = 2145.0698
				xmax = 2147.3011
				text = ""
			intervals [3480]:
				xmin = 2147.3011
				xmax = 2147.3311
				text = "sil"
			intervals [3481]:
				xmin = 2147.3311
				xmax = 2147.8611
				text = "spn"
			intervals [3482]:
				xmin = 2147.8611
				xmax = 2148.5212
				text = ""
			intervals [3483]:
				xmin = 2148.5212
				xmax = 2148.6912
				text = "D"
			intervals [3484]:
				xmin = 2148.6912
				xmax = 2148.7312
				text = "IH1"
			intervals [3485]:
				xmin = 2148.7312
				xmax = 2148.7912
				text = "D"
			intervals [3486]:
				xmin = 2148.7912
				xmax = 2148.8512
				text = "N"
			intervals [3487]:
				xmin = 2148.8512
				xmax = 2148.8812
				text = "T"
			intervals [3488]:
				xmin = 2148.8812
				xmax = 2148.9212
				text = "L"
			intervals [3489]:
				xmin = 2148.9212
				xmax = 2149.1112
				text = "AE1"
			intervals [3490]:
				xmin = 2149.1112
				xmax = 2149.3012
				text = "S"
			intervals [3491]:
				xmin = 2149.3012
				xmax = 2149.3312
				text = "sp"
			intervals [3492]:
				xmin = 2149.3312
				xmax = 2149.3612
				text = "L"
			intervals [3493]:
				xmin = 2149.3612
				xmax = 2149.3912
				text = "AO1"
			intervals [3494]:
				xmin = 2149.3912
				xmax = 2149.4212
				text = "NG"
			intervals [3495]:
				xmin = 2149.4212
				xmax = 2149.7412
				text = "sp"
			intervals [3496]:
				xmin = 2149.7412
				xmax = 2150.1509
				text = ""
			intervals [3497]:
				xmin = 2150.1509
				xmax = 2150.6209
				text = "spn"
			intervals [3498]:
				xmin = 2150.6209
				xmax = 2151.4722
				text = ""
			intervals [3499]:
				xmin = 2151.4722
				xmax = 2151.5522
				text = "W"
			intervals [3500]:
				xmin = 2151.5522
				xmax = 2151.5822
				text = "AH1"
			intervals [3501]:
				xmin = 2151.5822
				xmax = 2151.6322
				text = "T"
			intervals [3502]:
				xmin = 2151.6322
				xmax = 2151.6822
				text = "W"
			intervals [3503]:
				xmin = 2151.6822
				xmax = 2151.7322
				text = "AH0"
			intervals [3504]:
				xmin = 2151.7322
				xmax = 2151.7622
				text = "Z"
			intervals [3505]:
				xmin = 2151.7622
				xmax = 2151.7922
				text = "DH"
			intervals [3506]:
				xmin = 2151.7922
				xmax = 2151.8422
				text = "AH0"
			intervals [3507]:
				xmin = 2151.8422
				xmax = 2151.9222
				text = "B"
			intervals [3508]:
				xmin = 2151.9222
				xmax = 2152.0122
				text = "EH1"
			intervals [3509]:
				xmin = 2152.0122
				xmax = 2152.1322
				text = "S"
			intervals [3510]:
				xmin = 2152.1322
				xmax = 2152.1622
				text = "T"
			intervals [3511]:
				xmin = 2152.1622
				xmax = 2152.1922
				text = "TH"
			intervals [3512]:
				xmin = 2152.1922
				xmax = 2152.2222
				text = "IH1"
			intervals [3513]:
				xmin = 2152.2222
				xmax = 2152.2522
				text = "NG"
			intervals [3514]:
				xmin = 2152.2522
				xmax = 2152.3122
				text = "sp"
			intervals [3515]:
				xmin = 2152.3122
				xmax = 2152.4422
				text = "Y"
			intervals [3516]:
				xmin = 2152.4422
				xmax = 2152.4722
				text = "UW1"
			intervals [3517]:
				xmin = 2152.4722
				xmax = 2152.5222
				text = "EH1"
			intervals [3518]:
				xmin = 2152.5222
				xmax = 2152.5722
				text = "V"
			intervals [3519]:
				xmin = 2152.5722
				xmax = 2152.7222
				text = "ER0"
			intervals [3520]:
				xmin = 2152.7222
				xmax = 2152.7722
				text = "G"
			intervals [3521]:
				xmin = 2152.7722
				xmax = 2152.8322
				text = "AA1"
			intervals [3522]:
				xmin = 2152.8322
				xmax = 2152.9222
				text = "T"
			intervals [3523]:
				xmin = 2152.9222
				xmax = 2153.0122
				text = "sp"
			intervals [3524]:
				xmin = 2153.0122
				xmax = 2153.0422
				text = "F"
			intervals [3525]:
				xmin = 2153.0422
				xmax = 2153.1122
				text = "ER0"
			intervals [3526]:
				xmin = 2153.1122
				xmax = 2153.2122
				text = "sp"
			intervals [3527]:
				xmin = 2153.2122
				xmax = 2153.2422
				text = "K"
			intervals [3528]:
				xmin = 2153.2422
				xmax = 2153.2722
				text = "R"
			intervals [3529]:
				xmin = 2153.2722
				xmax = 2153.3422
				text = "IH1"
			intervals [3530]:
				xmin = 2153.3422
				xmax = 2153.4222
				text = "S"
			intervals [3531]:
				xmin = 2153.4222
				xmax = 2153.5622
				text = "M"
			intervals [3532]:
				xmin = 2153.5622
				xmax = 2153.6022
				text = "AH0"
			intervals [3533]:
				xmin = 2153.6022
				xmax = 2153.6322
				text = "S"
			intervals [3534]:
				xmin = 2153.6322
				xmax = 2153.6622
				text = "sp"
			intervals [3535]:
				xmin = 2153.6622
				xmax = 2153.6922
				text = "D"
			intervals [3536]:
				xmin = 2153.6922
				xmax = 2153.7222
				text = "UW1"
			intervals [3537]:
				xmin = 2153.7222
				xmax = 2153.7522
				text = "sp"
			intervals [3538]:
				xmin = 2153.7522
				xmax = 2153.8022
				text = "Y"
			intervals [3539]:
				xmin = 2153.8022
				xmax = 2153.8422
				text = "UW1"
			intervals [3540]:
				xmin = 2153.8422
				xmax = 2153.9322
				text = "sp"
			intervals [3541]:
				xmin = 2153.9322
				xmax = 2153.9622
				text = "R"
			intervals [3542]:
				xmin = 2153.9622
				xmax = 2153.9922
				text = "IH0"
			intervals [3543]:
				xmin = 2153.9922
				xmax = 2154.0222
				text = "M"
			intervals [3544]:
				xmin = 2154.0222
				xmax = 2154.0522
				text = "EH1"
			intervals [3545]:
				xmin = 2154.0522
				xmax = 2154.0822
				text = "M"
			intervals [3546]:
				xmin = 2154.0822
				xmax = 2154.1122
				text = "B"
			intervals [3547]:
				xmin = 2154.1122
				xmax = 2154.1422
				text = "ER0"
			intervals [3548]:
				xmin = 2154.1422
				xmax = 2154.3022
				text = "sp"
			intervals [3549]:
				xmin = 2154.3022
				xmax = 2163.8959
				text = ""
			intervals [3550]:
				xmin = 2163.8959
				xmax = 2163.9259
				text = "ER0"
			intervals [3551]:
				xmin = 2163.9259
				xmax = 2163.9659
				text = "F"
			intervals [3552]:
				xmin = 2163.9659
				xmax = 2164.0059
				text = "ER0"
			intervals [3553]:
				xmin = 2164.0059
				xmax = 2164.0359
				text = "EY1"
			intervals [3554]:
				xmin = 2164.0359
				xmax = 2164.0659
				text = "B"
			intervals [3555]:
				xmin = 2164.0659
				xmax = 2164.1159
				text = "ER1"
			intervals [3556]:
				xmin = 2164.1159
				xmax = 2164.1559
				text = "TH"
			intervals [3557]:
				xmin = 2164.1559
				xmax = 2164.1859
				text = "D"
			intervals [3558]:
				xmin = 2164.1859
				xmax = 2164.2159
				text = "EY2"
			intervals [3559]:
				xmin = 2164.2159
				xmax = 2164.9459
				text = "sp"
			intervals [3560]:
				xmin = 2164.9459
				xmax = 2167.847
				text = ""
			intervals [3561]:
				xmin = 2167.847
				xmax = 2168.227
				text = "OW1"
			intervals [3562]:
				xmin = 2168.227
				xmax = 2168.267
				text = "sp"
			intervals [3563]:
				xmin = 2168.267
				xmax = 2168.297
				text = "Y"
			intervals [3564]:
				xmin = 2168.297
				xmax = 2168.367
				text = "AE1"
			intervals [3565]:
				xmin = 2168.367
				xmax = 2176.7453
				text = "sp"
			intervals [3566]:
				xmin = 2176.7453
				xmax = 2176.7753
				text = "HH"
			intervals [3567]:
				xmin = 2176.7753
				xmax = 2176.8053
				text = "AA1"
			intervals [3568]:
				xmin = 2176.8053
				xmax = 2176.8553
				text = "sp"
			intervals [3569]:
				xmin = 2176.8553
				xmax = 2194.9194
				text = ""
			intervals [3570]:
				xmin = 2194.9194
				xmax = 2194.9794
				text = "OW1"
			intervals [3571]:
				xmin = 2194.9794
				xmax = 2195.0194
				text = "sp"
			intervals [3572]:
				xmin = 2195.0194
				xmax = 2195.0994
				text = "Y"
			intervals [3573]:
[truncated: 2,189,143 more chars]
