# Supplementary material for: Considering Performance in the Automated and Manual Coding of Sociolinguistic Variables: Lessons From Variable (ING)
Source: Front Artif Intell. 2021 Apr 29;4:648543. doi: 10.3389/frai.2021.648543 (PMC8117961; doi:10.3389/frai.2021.648543)
Supplement: Supplementary file 5 [file Data_Sheet_5.ZIP › CORAAL_VARAligned_as_TextGrids_p1/DCA_se3_ag1_f_03_1.TextGrid]

File type = "ooTextFile"
Object class = "TextGrid"

xmin = 0.0
xmax = 1992.7000680272108
tiers? <exists>
size = 4
item []:
	item [1]:
		class = "IntervalTier"
		name = "DCA_se3_ag1_f_03 - words"
		xmin = 0.0
		xmax = 1992.7000680272108
		intervals: size = 4566
			intervals [1]:
				xmin = 0.0
				xmax = 15.1294
				text = ""
			intervals [2]:
				xmin = 15.1294
				xmax = 15.2294
				text = "i"
			intervals [3]:
				xmin = 15.2294
				xmax = 15.5194
				text = "play"
			intervals [4]:
				xmin = 15.5194
				xmax = 16.5194
				text = "hopscotch"
			intervals [5]:
				xmin = 16.5194
				xmax = 16.5494
				text = ""
			intervals [6]:
				xmin = 16.5494
				xmax = 16.7194
				text = "and"
			intervals [7]:
				xmin = 16.7194
				xmax = 16.7894
				text = ""
			intervals [8]:
				xmin = 16.7894
				xmax = 17.8394
				text = "kickball"
			intervals [9]:
				xmin = 17.8394
				xmax = 18.6741
				text = ""
			intervals [10]:
				xmin = 18.6741
				xmax = 18.7941
				text = "and"
			intervals [11]:
				xmin = 18.7941
				xmax = 19.5541
				text = "sometimes"
			intervals [12]:
				xmin = 19.5541
				xmax = 19.6341
				text = "we"
			intervals [13]:
				xmin = 19.6341
				xmax = 19.6741
				text = ""
			intervals [14]:
				xmin = 19.6741
				xmax = 19.9041
				text = "play"
			intervals [15]:
				xmin = 19.9041
				xmax = 20.4341
				text = "climbing"
			intervals [16]:
				xmin = 20.4341
				xmax = 20.5141
				text = "the"
			intervals [17]:
				xmin = 20.5141
				xmax = 20.5641
				text = ""
			intervals [18]:
				xmin = 20.5641
				xmax = 21.0141
				text = "trees"
			intervals [19]:
				xmin = 21.0141
				xmax = 21.0741
				text = "and"
			intervals [20]:
				xmin = 21.0741
				xmax = 21.1441
				text = ""
			intervals [21]:
				xmin = 21.1441
				xmax = 21.4941
				text = "follow"
			intervals [22]:
				xmin = 21.4941
				xmax = 21.5241
				text = ""
			intervals [23]:
				xmin = 21.5241
				xmax = 21.6241
				text = "the"
			intervals [24]:
				xmin = 21.6241
				xmax = 21.6541
				text = ""
			intervals [25]:
				xmin = 21.6541
				xmax = 22.1441
				text = "leader"
			intervals [26]:
				xmin = 22.1441
				xmax = 27.7449
				text = ""
			intervals [27]:
				xmin = 27.7449
				xmax = 28.1049
				text = "hop"
			intervals [28]:
				xmin = 28.1049
				xmax = 28.407
				text = ""
			intervals [29]:
				xmin = 28.407
				xmax = 29.577
				text = "hopscotch"
			intervals [30]:
				xmin = 29.577
				xmax = 34.3724
				text = ""
			intervals [31]:
				xmin = 34.3724
				xmax = 34.5324
				text = "we"
			intervals [32]:
				xmin = 34.5324
				xmax = 34.8124
				text = "write"
			intervals [33]:
				xmin = 34.8124
				xmax = 34.9024
				text = "the"
			intervals [34]:
				xmin = 34.9024
				xmax = 35.3224
				text = "numbers"
			intervals [35]:
				xmin = 35.3224
				xmax = 35.6124
				text = "down"
			intervals [36]:
				xmin = 35.6124
				xmax = 35.6424
				text = ""
			intervals [37]:
				xmin = 35.6424
				xmax = 35.7924
				text = "to"
			intervals [38]:
				xmin = 35.7924
				xmax = 35.8424
				text = ""
			intervals [39]:
				xmin = 35.8424
				xmax = 36.2724
				text = "ten"
			intervals [40]:
				xmin = 36.2724
				xmax = 36.5324
				text = "on"
			intervals [41]:
				xmin = 36.5324
				xmax = 36.7124
				text = "um"
			intervals [42]:
				xmin = 36.7124
				xmax = 36.8819
				text = ""
			intervals [43]:
				xmin = 36.8819
				xmax = 37.0819
				text = "on"
			intervals [44]:
				xmin = 37.0819
				xmax = 37.1719
				text = "the"
			intervals [45]:
				xmin = 37.1719
				xmax = 37.9319
				text = "blocks"
			intervals [46]:
				xmin = 37.9319
				xmax = 38.3414
				text = ""
			intervals [47]:
				xmin = 38.3414
				xmax = 38.4814
				text = "the"
			intervals [48]:
				xmin = 38.4814
				xmax = 39.0814
				text = "cement"
			intervals [49]:
				xmin = 39.0814
				xmax = 39.3646
				text = ""
			intervals [50]:
				xmin = 39.3646
				xmax = 39.4546
				text = "and"
			intervals [51]:
				xmin = 39.4546
				xmax = 39.6946
				text = "have"
			intervals [52]:
				xmin = 39.6946
				xmax = 40.3646
				text = "blocks"
			intervals [53]:
				xmin = 40.3646
				xmax = 41.1484
				text = ""
			intervals [54]:
				xmin = 41.1484
				xmax = 41.6184
				text = "and"
			intervals [55]:
				xmin = 41.6184
				xmax = 41.8048
				text = ""
			intervals [56]:
				xmin = 41.8048
				xmax = 41.9648
				text = "we"
			intervals [57]:
				xmin = 41.9648
				xmax = 42.2948
				text = "throw"
			intervals [58]:
				xmin = 42.2948
				xmax = 42.4448
				text = "the"
			intervals [59]:
				xmin = 42.4448
				xmax = 42.7948
				text = "rock"
			intervals [60]:
				xmin = 42.7948
				xmax = 43.0548
				text = "on"
			intervals [61]:
				xmin = 43.0548
				xmax = 43.3049
				text = ""
			intervals [62]:
				xmin = 43.3049
				xmax = 43.6849
				text = "number"
			intervals [63]:
				xmin = 43.6849
				xmax = 44.1849
				text = "one"
			intervals [64]:
				xmin = 44.1849
				xmax = 44.9056
				text = ""
			intervals [65]:
				xmin = 44.9056
				xmax = 45.0956
				text = "and"
			intervals [66]:
				xmin = 45.0956
				xmax = 45.2956
				text = "we"
			intervals [67]:
				xmin = 45.2956
				xmax = 45.5524
				text = ""
			intervals [68]:
				xmin = 45.5524
				xmax = 45.7624
				text = "s"
			intervals [69]:
				xmin = 45.7624
				xmax = 45.7924
				text = ""
			intervals [70]:
				xmin = 45.7924
				xmax = 46.0324
				text = "we"
			intervals [71]:
				xmin = 46.0324
				xmax = 46.0624
				text = ""
			intervals [72]:
				xmin = 46.0624
				xmax = 46.3924
				text = "jump"
			intervals [73]:
				xmin = 46.3924
				xmax = 46.5424
				text = "in"
			intervals [74]:
				xmin = 46.5424
				xmax = 46.8724
				text = "number"
			intervals [75]:
				xmin = 46.8724
				xmax = 47.1224
				text = "two"
			intervals [76]:
				xmin = 47.1224
				xmax = 47.2624
				text = "on"
			intervals [77]:
				xmin = 47.2624
				xmax = 47.5624
				text = "one"
			intervals [78]:
				xmin = 47.5624
				xmax = 47.8924
				text = "foot"
			intervals [79]:
				xmin = 47.8924
				xmax = 48.0524
				text = "up"
			intervals [80]:
				xmin = 48.0524
				xmax = 48.1724
				text = "to"
			intervals [81]:
				xmin = 48.1724
				xmax = 48.2124
				text = ""
			intervals [82]:
				xmin = 48.2124
				xmax = 48.6024
				text = "ten"
			intervals [83]:
				xmin = 48.6024
				xmax = 48.7724
				text = "and"
			intervals [84]:
				xmin = 48.7724
				xmax = 49.0924
				text = "jump"
			intervals [85]:
				xmin = 49.0924
				xmax = 49.3924
				text = "back"
			intervals [86]:
				xmin = 49.3924
				xmax = 49.4924
				text = "and"
			intervals [87]:
				xmin = 49.4924
				xmax = 49.9104
				text = ""
			intervals [88]:
				xmin = 49.9104
				xmax = 50.3904
				text = "stand"
			intervals [89]:
				xmin = 50.3904
				xmax = 50.5404
				text = "on"
			intervals [90]:
				xmin = 50.5404
				xmax = 50.7304
				text = "one"
			intervals [91]:
				xmin = 50.7304
				xmax = 50.8304
				text = ""
			intervals [92]:
				xmin = 50.8304
				xmax = 51.0704
				text = "foot"
			intervals [93]:
				xmin = 51.0704
				xmax = 51.1404
				text = "and"
			intervals [94]:
				xmin = 51.1404
				xmax = 51.1804
				text = ""
			intervals [95]:
				xmin = 51.1804
				xmax = 51.4004
				text = "pick"
			intervals [96]:
				xmin = 51.4004
				xmax = 51.5304
				text = "the"
			intervals [97]:
				xmin = 51.5304
				xmax = 51.8904
				text = "rock"
			intervals [98]:
				xmin = 51.8904
				xmax = 52.0604
				text = "up"
			intervals [99]:
				xmin = 52.0604
				xmax = 52.3651
				text = ""
			intervals [100]:
				xmin = 52.3651
				xmax = 52.5451
				text = "and"
			intervals [101]:
				xmin = 52.5451
				xmax = 52.8551
				text = "jump"
			intervals [102]:
				xmin = 52.8551
				xmax = 53.1251
				text = "off"
			intervals [103]:
				xmin = 53.1251
				xmax = 53.8219
				text = ""
			intervals [104]:
				xmin = 53.8219
				xmax = 53.8819
				text = "and"
			intervals [105]:
				xmin = 53.8819
				xmax = 54.0319
				text = "if"
			intervals [106]:
				xmin = 54.0319
				xmax = 54.1319
				text = "you"
			intervals [107]:
				xmin = 54.1319
				xmax = 54.2819
				text = "can"
			intervals [108]:
				xmin = 54.2819
				xmax = 54.4919
				text = "get"
			intervals [109]:
				xmin = 54.4919
				xmax = 54.5819
				text = "it"
			intervals [110]:
				xmin = 54.5819
				xmax = 54.9359
				text = ""
			intervals [111]:
				xmin = 54.9359
				xmax = 55.0659
				text = "the"
			intervals [112]:
				xmin = 55.0659
				xmax = 55.0959
				text = ""
			intervals [113]:
				xmin = 55.0959
				xmax = 55.3859
				text = "rock"
			intervals [114]:
				xmin = 55.3859
				xmax = 55.6059
				text = "into"
			intervals [115]:
				xmin = 55.6059
				xmax = 55.7159
				text = ""
			intervals [116]:
				xmin = 55.7159
				xmax = 56.2359
				text = "ten"
			intervals [117]:
				xmin = 56.2359
				xmax = 56.6165
				text = ""
			intervals [118]:
				xmin = 56.6165
				xmax = 56.8765
				text = "and"
			intervals [119]:
				xmin = 56.8765
				xmax = 57.0465
				text = "do"
			intervals [120]:
				xmin = 57.0465
				xmax = 57.1565
				text = "the"
			intervals [121]:
				xmin = 57.1565
				xmax = 57.6565
				text = "same"
			intervals [122]:
				xmin = 57.6565
				xmax = 57.9081
				text = ""
			intervals [123]:
				xmin = 57.9081
				xmax = 58.1381
				text = "you"
			intervals [124]:
				xmin = 58.1381
				xmax = 58.3581
				text = "win"
			intervals [125]:
				xmin = 58.3581
				xmax = 58.4481
				text = "the"
			intervals [126]:
				xmin = 58.4481
				xmax = 58.8781
				text = "game"
			intervals [127]:
				xmin = 58.8781
				xmax = 66.700
				text = ""
			intervals [128]:
				xmin = 66.700
				xmax = 66.840
				text = "we"
			intervals [129]:
				xmin = 66.840
				xmax = 67.320
				text = "call"
			intervals [130]:
				xmin = 67.320
				xmax = 67.430
				text = "it"
			intervals [131]:
				xmin = 67.430
				xmax = 67.7259
				text = ""
			intervals [132]:
				xmin = 67.7259
				xmax = 68.0059
				text = "or"
			intervals [133]:
				xmin = 68.0059
				xmax = 68.2959
				text = "either"
			intervals [134]:
				xmin = 68.2959
				xmax = 68.4259
				text = "we"
			intervals [135]:
				xmin = 68.4259
				xmax = 68.6759
				text = "put"
			intervals [136]:
				xmin = 68.6759
				xmax = 68.7559
				text = "our"
			intervals [137]:
				xmin = 68.7559
				xmax = 68.9959
				text = "feet"
			intervals [138]:
				xmin = 68.9959
				xmax = 69.1359
				text = "in"
			intervals [139]:
				xmin = 69.1359
				xmax = 69.2259
				text = "and"
			intervals [140]:
				xmin = 69.2259
				xmax = 69.4059
				text = "say"
			intervals [141]:
				xmin = 69.4059
				xmax = 69.8359
				text = "engine"
			intervals [142]:
				xmin = 69.8359
				xmax = 70.1159
				text = "engine"
			intervals [143]:
				xmin = 70.1159
				xmax = 70.4259
				text = "number"
			intervals [144]:
				xmin = 70.4259
				xmax = 71.0759
				text = "nine"
			intervals [145]:
				xmin = 71.0759
				xmax = 73.9124
				text = ""
			intervals [146]:
				xmin = 73.9124
				xmax = 74.2724
				text = "yeah"
			intervals [147]:
				xmin = 74.2724
				xmax = 76.1039
				text = ""
			intervals [148]:
				xmin = 76.1039
				xmax = 76.4639
				text = "well"
			intervals [149]:
				xmin = 76.4639
				xmax = 76.7315
				text = ""
			intervals [150]:
				xmin = 76.7315
				xmax = 77.0015
				text = "we"
			intervals [151]:
				xmin = 77.0015
				xmax = 77.0315
				text = "<unk>"
			intervals [152]:
				xmin = 77.0315
				xmax = 77.0615
				text = ""
			intervals [153]:
				xmin = 77.0615
				xmax = 77.3015
				text = "put"
			intervals [154]:
				xmin = 77.3015
				xmax = 77.4015
				text = "our"
			intervals [155]:
				xmin = 77.4015
				xmax = 77.6915
				text = "feet"
			intervals [156]:
				xmin = 77.6915
				xmax = 77.9615
				text = "in"
			intervals [157]:
				xmin = 77.9615
				xmax = 78.2757
				text = ""
			intervals [158]:
				xmin = 78.2757
				xmax = 78.4257
				text = "and"
			intervals [159]:
				xmin = 78.4257
				xmax = 78.5157
				text = "we"
			intervals [160]:
				xmin = 78.5157
				xmax = 78.5457
				text = "<unk>"
			intervals [161]:
				xmin = 78.5457
				xmax = 78.8257
				text = "say"
			intervals [162]:
				xmin = 78.8257
				xmax = 78.8657
				text = ""
			intervals [163]:
				xmin = 78.8657
				xmax = 79.3557
				text = "engine"
			intervals [164]:
				xmin = 79.3557
				xmax = 79.572
				text = ""
			intervals [165]:
				xmin = 79.572
				xmax = 80.182
				text = "engine"
			intervals [166]:
				xmin = 80.182
				xmax = 80.562
				text = "engine"
			intervals [167]:
				xmin = 80.562
				xmax = 80.922
				text = "number"
			intervals [168]:
				xmin = 80.922
				xmax = 81.372
				text = "nine"
			intervals [169]:
				xmin = 81.372
				xmax = 81.902
				text = "speeding"
			intervals [170]:
				xmin = 81.902
				xmax = 82.202
				text = "down"
			intervals [171]:
				xmin = 82.202
				xmax = 82.292
				text = "the"
			intervals [172]:
				xmin = 82.292
				xmax = 82.972
				text = "chicago"
			intervals [173]:
				xmin = 82.972
				xmax = 83.292
				text = "line"
			intervals [174]:
				xmin = 83.292
				xmax = 83.5774
				text = ""
			intervals [175]:
				xmin = 83.5774
				xmax = 83.8274
				text = "if"
			intervals [176]:
				xmin = 83.8274
				xmax = 83.9674
				text = "the"
			intervals [177]:
				xmin = 83.9674
				xmax = 84.2774
				text = "train"
			intervals [178]:
				xmin = 84.2774
				xmax = 84.4674
				text = "should"
			intervals [179]:
				xmin = 84.4674
				xmax = 84.7874
				text = "jump"
			intervals [180]:
				xmin = 84.7874
				xmax = 84.9274
				text = "the"
			intervals [181]:
				xmin = 84.9274
				xmax = 85.2874
				text = "track"
			intervals [182]:
				xmin = 85.2874
				xmax = 85.7492
				text = ""
			intervals [183]:
				xmin = 85.7492
				xmax = 85.9092
				text = "do"
			intervals [184]:
				xmin = 85.9092
				xmax = 86.1692
				text = "you"
			intervals [185]:
				xmin = 86.1692
				xmax = 86.4092
				text = "want"
			intervals [186]:
				xmin = 86.4092
				xmax = 86.5392
				text = "your"
			intervals [187]:
				xmin = 86.5392
				xmax = 86.9392
				text = "money"
			intervals [188]:
				xmin = 86.9392
				xmax = 87.3392
				text = "back"
			intervals [189]:
				xmin = 87.3392
				xmax = 87.6592
				text = "yes"
			intervals [190]:
				xmin = 87.6592
				xmax = 87.6992
				text = ""
			intervals [191]:
				xmin = 87.6992
				xmax = 87.9392
				text = "or"
			intervals [192]:
				xmin = 87.9392
				xmax = 88.2992
				text = "no"
			intervals [193]:
				xmin = 88.2992
				xmax = 89.0692
				text = ""
			intervals [194]:
				xmin = 89.0692
				xmax = 89.1292
				text = "if"
			intervals [195]:
				xmin = 89.1292
				xmax = 89.6192
				text = "somebody"
			intervals [196]:
				xmin = 89.6192
				xmax = 89.8792
				text = "say"
			intervals [197]:
				xmin = 89.8792
				xmax = 90.3292
				text = "yes"
			intervals [198]:
				xmin = 90.3292
				xmax = 90.4092
				text = "or"
			intervals [199]:
				xmin = 90.4092
				xmax = 90.9092
				text = "somebody"
			intervals [200]:
				xmin = 90.9092
				xmax = 91.1292
				text = "said"
			intervals [201]:
				xmin = 91.1292
				xmax = 91.4692
				text = "no"
			intervals [202]:
				xmin = 91.4692
				xmax = 91.8005
				text = ""
			intervals [203]:
				xmin = 91.8005
				xmax = 91.9505
				text = "then"
			intervals [204]:
				xmin = 91.9505
				xmax = 92.0205
				text = "we"
			intervals [205]:
				xmin = 92.0205
				xmax = 92.1605
				text = "say"
			intervals [206]:
				xmin = 92.1605
				xmax = 92.3005
				text = "uh"
			intervals [207]:
				xmin = 92.3005
				xmax = 92.3305
				text = ""
			intervals [208]:
				xmin = 92.3305
				xmax = 92.3605
				text = "y-"
			intervals [209]:
				xmin = 92.3605
				xmax = 92.7005
				text = ""
			intervals [210]:
				xmin = 92.7005
				xmax = 93.0205
				text = "e"
			intervals [211]:
				xmin = 93.0205
				xmax = 93.0505
				text = ""
			intervals [212]:
				xmin = 93.0505
				xmax = 93.3305
				text = "s"
			intervals [213]:
				xmin = 93.3305
				xmax = 93.8305
				text = "spells"
			intervals [214]:
				xmin = 93.8305
				xmax = 93.9505
				text = "the"
			intervals [215]:
				xmin = 93.9505
				xmax = 94.4805
				text = "word"
			intervals [216]:
				xmin = 94.4805
				xmax = 94.8305
				text = "yes"
			intervals [217]:
				xmin = 94.8305
				xmax = 94.8605
				text = ""
			intervals [218]:
				xmin = 94.8605
				xmax = 95.1605
				text = "and"
			intervals [219]:
				xmin = 95.1605
				xmax = 95.4205
				text = "you"
			intervals [220]:
				xmin = 95.4205
				xmax = 95.4905
				text = ""
			intervals [221]:
				xmin = 95.4905
				xmax = 95.7705
				text = "are"
			intervals [222]:
				xmin = 95.7705
				xmax = 96.0805
				text = "not"
			intervals [223]:
				xmin = 96.0805
				xmax = 96.1305
				text = ""
			intervals [224]:
				xmin = 96.1305
				xmax = 96.4105
				text = "it"
			intervals [225]:
				xmin = 96.4105
				xmax = 96.7094
				text = ""
			intervals [226]:
				xmin = 96.7094
				xmax = 97.0194
				text = "so"
			intervals [227]:
				xmin = 97.0194
				xmax = 97.1094
				text = "the"
			intervals [228]:
				xmin = 97.1094
				xmax = 97.3194
				text = "one"
			intervals [229]:
				xmin = 97.3194
				xmax = 97.4194
				text = "that"
			intervals [230]:
				xmin = 97.4194
				xmax = 97.5094
				text = "s"
			intervals [231]:
				xmin = 97.5094
				xmax = 97.7094
				text = "not"
			intervals [232]:
				xmin = 97.7094
				xmax = 97.9294
				text = "it"
			intervals [233]:
				xmin = 97.9294
				xmax = 98.0894
				text = "is"
			intervals [234]:
				xmin = 98.0894
				xmax = 98.6694
				text = "first"
			intervals [235]:
				xmin = 98.6694
				xmax = 107.9332
				text = ""
			intervals [236]:
				xmin = 107.9332
				xmax = 108.2832
				text = "jump"
			intervals [237]:
				xmin = 108.2832
				xmax = 108.3132
				text = ""
			intervals [238]:
				xmin = 108.3132
				xmax = 108.6532
				text = "rope"
			intervals [239]:
				xmin = 108.6532
				xmax = 119.2277
				text = ""
			intervals [240]:
				xmin = 119.2277
				xmax = 119.3977
				text = "we"
			intervals [241]:
				xmin = 119.3977
				xmax = 119.4277
				text = "<unk>"
			intervals [242]:
				xmin = 119.4277
				xmax = 119.7977
				text = "say"
			intervals [243]:
				xmin = 119.7977
				xmax = 123.577
				text = ""
			intervals [244]:
				xmin = 123.577
				xmax = 123.927
				text = "down"
			intervals [245]:
				xmin = 123.927
				xmax = 124.047
				text = "in"
			intervals [246]:
				xmin = 124.047
				xmax = 124.127
				text = "the"
			intervals [247]:
				xmin = 124.127
				xmax = 124.517
				text = "valley"
			intervals [248]:
				xmin = 124.517
				xmax = 124.697
				text = "where"
			intervals [249]:
				xmin = 124.697
				xmax = 124.797
				text = "the"
			intervals [250]:
				xmin = 124.797
				xmax = 125.167
				text = "green"
			intervals [251]:
				xmin = 125.167
				xmax = 125.587
				text = "grass"
			intervals [252]:
				xmin = 125.587
				xmax = 125.987
				text = "grows"
			intervals [253]:
				xmin = 125.987
				xmax = 126.107
				text = ""
			intervals [254]:
				xmin = 126.107
				xmax = 126.367
				text = "they"
			intervals [255]:
				xmin = 126.367
				xmax = 126.687
				text = "say"
			intervals [256]:
				xmin = 126.687
				xmax = 127.277
				text = "rdx"
			intervals [257]:
				xmin = 127.277
				xmax = 127.307
				text = "s"
			intervals [258]:
				xmin = 127.307
				xmax = 127.707
				text = "sweet"
			intervals [259]:
				xmin = 127.707
				xmax = 127.997
				text = "as"
			intervals [260]:
				xmin = 127.997
				xmax = 128.077
				text = "a"
			intervals [261]:
				xmin = 128.077
				xmax = 128.477
				text = "rose"
			intervals [262]:
				xmin = 128.477
				xmax = 128.6351
				text = ""
			intervals [263]:
				xmin = 128.6351
				xmax = 128.8351
				text = "she"
			intervals [264]:
				xmin = 128.8351
				xmax = 129.3751
				text = "sang"
			intervals [265]:
				xmin = 129.3751
				xmax = 129.5751
				text = "she"
			intervals [266]:
				xmin = 129.5751
				xmax = 130.0351
				text = "sang"
			intervals [267]:
				xmin = 130.0351
				xmax = 130.0651
				text = ""
			intervals [268]:
				xmin = 130.0651
				xmax = 130.2351
				text = "she"
			intervals [269]:
				xmin = 130.2351
				xmax = 130.5551
				text = "sang"
			intervals [270]:
				xmin = 130.5551
				xmax = 130.8451
				text = "so"
			intervals [271]:
				xmin = 130.8451
				xmax = 131.1951
				text = "sweet"
			intervals [272]:
				xmin = 131.1951
				xmax = 131.6128
				text = ""
			intervals [273]:
				xmin = 131.6128
				xmax = 132.1228
				text = "along"
			intervals [274]:
				xmin = 132.1228
				xmax = 132.1628
				text = ""
			intervals [275]:
				xmin = 132.1628
				xmax = 132.5728
				text = "came"
			intervals [276]:
				xmin = 132.5728
				xmax = 132.6028
				text = ""
			intervals [277]:
				xmin = 132.6028
				xmax = 133.0428
				text = "john"
			intervals [278]:
				xmin = 133.0428
				xmax = 133.2228
				text = "and"
			intervals [279]:
				xmin = 133.2228
				xmax = 133.2628
				text = ""
			intervals [280]:
				xmin = 133.2628
				xmax = 133.5628
				text = "kissed"
			intervals [281]:
				xmin = 133.5628
				xmax = 133.6328
				text = "her"
			intervals [282]:
				xmin = 133.6328
				xmax = 133.7828
				text = "on"
			intervals [283]:
				xmin = 133.7828
				xmax = 133.8728
				text = "the"
			intervals [284]:
				xmin = 133.8728
				xmax = 134.2128
				text = "cheek"
			intervals [285]:
				xmin = 134.2128
				xmax = 134.5839
				text = ""
			intervals [286]:
				xmin = 134.5839
				xmax = 134.9339
				text = "how"
			intervals [287]:
				xmin = 134.9339
				xmax = 135.2539
				text = "many"
			intervals [288]:
				xmin = 135.2539
				xmax = 135.6839
				text = "kisses"
			intervals [289]:
				xmin = 135.6839
				xmax = 135.8739
				text = "did"
			intervals [290]:
				xmin = 135.8739
				xmax = 136.2539
				text = "she"
			intervals [291]:
				xmin = 136.2539
				xmax = 136.9539
				text = "receive"
			intervals [292]:
				xmin = 136.9539
				xmax = 137.4935
				text = ""
			intervals [293]:
				xmin = 137.4935
				xmax = 137.6335
				text = "and"
			intervals [294]:
				xmin = 137.6335
				xmax = 137.7535
				text = "then"
			intervals [295]:
				xmin = 137.7535
				xmax = 137.8735
				text = "she"
			intervals [296]:
				xmin = 137.8735
				xmax = 138.1235
				text = "keep"
			intervals [297]:
				xmin = 138.1235
				xmax = 138.5135
				text = "jumping"
			intervals [298]:
				xmin = 138.5135
				xmax = 138.8635
				text = "until"
			intervals [299]:
				xmin = 138.8635
				xmax = 139.0735
				text = "she"
			intervals [300]:
				xmin = 139.0735
				xmax = 139.3235
				text = "miss"
			intervals [301]:
				xmin = 139.3235
				xmax = 141.0395
				text = ""
			intervals [302]:
				xmin = 141.0395
				xmax = 141.1995
				text = "that"
			intervals [303]:
				xmin = 141.1995
				xmax = 141.2495
				text = "s"
			intervals [304]:
				xmin = 141.2495
				xmax = 141.3495
				text = "the"
			intervals [305]:
				xmin = 141.3495
				xmax = 141.5495
				text = "s"
			intervals [306]:
				xmin = 141.5495
				xmax = 142.2578
				text = ""
			intervals [307]:
				xmin = 142.2578
				xmax = 142.6278
				text = "amount"
			intervals [308]:
				xmin = 142.6278
				xmax = 142.6878
				text = "of"
			intervals [309]:
				xmin = 142.6878
				xmax = 143.0578
				text = "kisses"
			intervals [310]:
				xmin = 143.0578
				xmax = 143.2878
				text = "she"
			intervals [311]:
				xmin = 143.2878
				xmax = 143.7578
				text = "receive"
			intervals [312]:
				xmin = 143.7578
				xmax = 149.3163
				text = ""
			intervals [313]:
				xmin = 149.3163
				xmax = 149.8363
				text = "no"
			intervals [314]:
				xmin = 149.8363
				xmax = 155.7527
				text = ""
			intervals [315]:
				xmin = 155.7527
				xmax = 156.0327
				text = "yeah"
			intervals [316]:
				xmin = 156.0327
				xmax = 160.5503
				text = ""
			intervals [317]:
				xmin = 160.5503
				xmax = 160.8103
				text = "one"
			intervals [318]:
				xmin = 160.8103
				xmax = 161.5203
				text = "person"
			intervals [319]:
				xmin = 161.5203
				xmax = 161.8739
				text = ""
			intervals [320]:
				xmin = 161.8739
				xmax = 161.9939
				text = "we"
			intervals [321]:
				xmin = 161.9939
				xmax = 162.0339
				text = "<unk>"
			intervals [322]:
				xmin = 162.0339
				xmax = 162.0639
				text = ""
			intervals [323]:
				xmin = 162.0639
				xmax = 162.2339
				text = "put"
			intervals [324]:
				xmin = 162.2339
				xmax = 162.3239
				text = "our"
			intervals [325]:
				xmin = 162.3239
				xmax = 162.5939
				text = "feet"
			intervals [326]:
				xmin = 162.5939
				xmax = 162.7639
				text = "in"
			intervals [327]:
				xmin = 162.7639
				xmax = 162.8839
				text = "do"
			intervals [328]:
				xmin = 162.8839
				xmax = 162.9939
				text = "the"
			intervals [329]:
				xmin = 162.9939
				xmax = 163.3939
				text = "same"
			intervals [330]:
				xmin = 163.3939
				xmax = 163.7439
				text = "thing"
			intervals [331]:
				xmin = 163.7439
				xmax = 164.3507
				text = ""
			intervals [332]:
				xmin = 164.3507
				xmax = 164.5807
				text = "and"
			intervals [333]:
				xmin = 164.5807
				xmax = 164.9807
				text = "whoever"
			intervals [334]:
				xmin = 164.9807
				xmax = 165.0607
				text = "it"
			intervals [335]:
				xmin = 165.0607
				xmax = 165.6007
				text = "is"
			intervals [336]:
				xmin = 165.6007
				xmax = 165.7869
				text = ""
			intervals [337]:
				xmin = 165.7869
				xmax = 166.1169
				text = "it"
			intervals [338]:
				xmin = 166.1169
				xmax = 166.1869
				text = ""
			intervals [339]:
				xmin = 166.1869
				xmax = 166.5069
				text = "will"
			intervals [340]:
				xmin = 166.5069
				xmax = 166.8847
				text = ""
			intervals [341]:
				xmin = 166.8847
				xmax = 166.9847
				text = "the"
			intervals [342]:
				xmin = 166.9847
				xmax = 167.4347
				text = "last"
			intervals [343]:
				xmin = 167.4347
				xmax = 167.6647
				text = "one"
			intervals [344]:
				xmin = 167.6647
				xmax = 167.8347
				text = "that"
			intervals [345]:
				xmin = 167.8347
				xmax = 167.9347
				text = "s"
			intervals [346]:
				xmin = 167.9347
				xmax = 167.9647
				text = ""
			intervals [347]:
				xmin = 167.9647
				xmax = 168.2447
				text = "in"
			intervals [348]:
				xmin = 168.2447
				xmax = 168.6394
				text = ""
			intervals [349]:
				xmin = 168.6394
				xmax = 168.8494
				text = "they"
			intervals [350]:
				xmin = 168.8494
				xmax = 168.8794
				text = "<unk>"
			intervals [351]:
				xmin = 168.8794
				xmax = 168.9194
				text = ""
			intervals [352]:
				xmin = 168.9194
				xmax = 169.0794
				text = "be"
			intervals [353]:
				xmin = 169.0794
				xmax = 169.2494
				text = "the"
			intervals [354]:
				xmin = 169.2494
				xmax = 169.2794
				text = "l-"
			intervals [355]:
				xmin = 169.2794
				xmax = 169.8125
				text = ""
			intervals [356]:
				xmin = 169.8125
				xmax = 170.0525
				text = "uh"
			intervals [357]:
				xmin = 170.0525
				xmax = 170.3554
				text = ""
			intervals [358]:
				xmin = 170.3554
				xmax = 170.4554
				text = "the"
			intervals [359]:
				xmin = 170.4554
				xmax = 170.6854
				text = "one"
			intervals [360]:
				xmin = 170.6854
				xmax = 170.7854
				text = "that"
			intervals [361]:
				xmin = 170.7854
				xmax = 170.8954
				text = "s"
			intervals [362]:
				xmin = 170.8954
				xmax = 170.9254
				text = ""
			intervals [363]:
				xmin = 170.9254
				xmax = 171.2454
				text = "it"
			intervals [364]:
				xmin = 171.2454
				xmax = 172.2159
				text = ""
			intervals [365]:
				xmin = 172.2159
				xmax = 172.5659
				text = "and"
			intervals [366]:
				xmin = 172.5659
				xmax = 173.2717
				text = ""
			intervals [367]:
				xmin = 173.2717
				xmax = 173.4417
				text = "they"
			intervals [368]:
				xmin = 173.4417
				xmax = 173.4717
				text = "<unk>"
			intervals [369]:
				xmin = 173.4717
				xmax = 173.7017
				text = "get"
			intervals [370]:
				xmin = 173.7017
				xmax = 173.8534
				text = ""
			intervals [371]:
				xmin = 173.8534
				xmax = 174.2634
				text = "ho"
			intervals [372]:
				xmin = 174.2634
				xmax = 174.3934
				text = ""
			intervals [373]:
				xmin = 174.3934
				xmax = 174.7834
				text = "hide"
			intervals [374]:
				xmin = 174.7834
				xmax = 174.9234
				text = "their"
			intervals [375]:
				xmin = 174.9234
				xmax = 175.4834
				text = "face"
			intervals [376]:
				xmin = 175.4834
				xmax = 175.9897
				text = ""
			intervals [377]:
				xmin = 175.9897
				xmax = 176.1697
				text = "they"
			intervals [378]:
				xmin = 176.1697
				xmax = 176.3097
				text = "be"
			intervals [379]:
				xmin = 176.3097
				xmax = 176.7497
				text = "saying"
			intervals [380]:
				xmin = 176.7497
				xmax = 177.1397
				text = "um"
			intervals [381]:
				xmin = 177.1397
				xmax = 180.2931
				text = ""
			intervals [382]:
				xmin = 180.2931
				xmax = 180.5631
				text = "my"
			intervals [383]:
				xmin = 180.5631
				xmax = 180.9431
				text = "mother"
			intervals [384]:
				xmin = 180.9431
				xmax = 181.3231
				text = "told"
			intervals [385]:
				xmin = 181.3231
				xmax = 181.6531
				text = "me"
			intervals [386]:
				xmin = 181.6531
				xmax = 182.388
				text = ""
			intervals [387]:
				xmin = 182.388
				xmax = 182.788
				text = "to"
			intervals [388]:
				xmin = 182.788
				xmax = 183.188
				text = "wash"
			intervals [389]:
				xmin = 183.188
				xmax = 183.438
				text = "them"
			intervals [390]:
				xmin = 183.438
				xmax = 183.918
				text = "clothes"
			intervals [391]:
				xmin = 183.918
				xmax = 184.158
				text = "are"
			intervals [392]:
				xmin = 184.158
				xmax = 184.368
				text = "you"
			intervals [393]:
				xmin = 184.368
				xmax = 185.008
				text = "ready"
			intervals [394]:
				xmin = 185.008
				xmax = 185.5308
				text = ""
			intervals [395]:
				xmin = 185.5308
				xmax = 185.6308
				text = "and"
			intervals [396]:
				xmin = 185.6308
				xmax = 185.8408
				text = "w"
			intervals [397]:
				xmin = 185.8408
				xmax = 186.1208
				text = "if"
			intervals [398]:
				xmin = 186.1208
				xmax = 186.2408
				text = "we"
			intervals [399]:
				xmin = 186.2408
				xmax = 186.5608
				text = "not"
			intervals [400]:
				xmin = 186.5608
				xmax = 186.9608
				text = "ready"
			intervals [401]:
				xmin = 186.9608
				xmax = 187.4274
				text = ""
			intervals [402]:
				xmin = 187.4274
				xmax = 187.5774
				text = "he"
			intervals [403]:
				xmin = 187.5774
				xmax = 187.6074
				text = "<unk>"
			intervals [404]:
				xmin = 187.6074
				xmax = 187.7074
				text = ""
			intervals [405]:
				xmin = 187.7074
				xmax = 187.9274
				text = "keep"
			intervals [406]:
				xmin = 187.9274
				xmax = 188.2074
				text = "saying"
			intervals [407]:
				xmin = 188.2074
				xmax = 188.2774
				text = "the"
			intervals [408]:
				xmin = 188.2774
				xmax = 188.6474
				text = "same"
			intervals [409]:
				xmin = 188.6474
				xmax = 188.7474
				text = ""
			intervals [410]:
				xmin = 188.7474
				xmax = 189.0774
				text = "thing"
			intervals [411]:
				xmin = 189.0774
				xmax = 190.2345
				text = ""
			intervals [412]:
				xmin = 190.2345
				xmax = 190.5845
				text = "and"
			intervals [413]:
				xmin = 190.5845
				xmax = 192.4482
				text = ""
			intervals [414]:
				xmin = 192.4482
				xmax = 192.6182
				text = "we"
			intervals [415]:
				xmin = 192.6182
				xmax = 192.6882
				text = "<unk>"
			intervals [416]:
				xmin = 192.6882
				xmax = 192.8482
				text = "say"
			intervals [417]:
				xmin = 192.8482
				xmax = 193.4382
				text = "ready"
			intervals [418]:
				xmin = 193.4382
				xmax = 194.5419
				text = ""
			intervals [419]:
				xmin = 194.5419
				xmax = 194.7219
				text = "and"
			intervals [420]:
				xmin = 194.7219
				xmax = 194.9019
				text = "then"
			intervals [421]:
				xmin = 194.9019
				xmax = 195.0219
				text = "when"
			intervals [422]:
				xmin = 195.0219
				xmax = 195.1619
				text = "he"
			intervals [423]:
				xmin = 195.1619
				xmax = 195.1919
				text = ""
			intervals [424]:
				xmin = 195.1919
				xmax = 195.4919
				text = "come"
			intervals [425]:
				xmin = 195.4919
				xmax = 195.5219
				text = ""
			intervals [426]:
				xmin = 195.5219
				xmax = 196.0319
				text = "looking"
			intervals [427]:
				xmin = 196.0319
				xmax = 196.3019
				text = "for"
			intervals [428]:
				xmin = 196.3019
				xmax = 196.5919
				text = "us"
			intervals [429]:
				xmin = 196.5919
				xmax = 197.1531
				text = ""
			intervals [430]:
				xmin = 197.1531
				xmax = 197.3431
				text = "he"
			intervals [431]:
				xmin = 197.3431
				xmax = 197.3931
				text = "<unk>"
			intervals [432]:
				xmin = 197.3931
				xmax = 197.7031
				text = "say"
			intervals [433]:
				xmin = 197.7031
				xmax = 198.1312
				text = ""
			intervals [434]:
				xmin = 198.1312
				xmax = 198.5412
				text = "first"
			intervals [435]:
				xmin = 198.5412
				xmax = 198.5712
				text = ""
			intervals [436]:
				xmin = 198.5712
				xmax = 198.7512
				text = "or"
			intervals [437]:
				xmin = 198.7512
				xmax = 199.4712
				text = "last"
			intervals [438]:
				xmin = 199.4712
				xmax = 199.9777
				text = ""
			intervals [439]:
				xmin = 199.9777
				xmax = 200.1177
				text = "he"
			intervals [440]:
				xmin = 200.1177
				xmax = 200.1477
				text = "<unk>"
			intervals [441]:
				xmin = 200.1477
				xmax = 200.1777
				text = ""
			intervals [442]:
				xmin = 200.1777
				xmax = 200.3877
				text = "say"
			intervals [443]:
				xmin = 200.3877
				xmax = 200.4177
				text = ""
			intervals [444]:
				xmin = 200.4177
				xmax = 200.4977
				text = "the"
			intervals [445]:
				xmin = 200.4977
				xmax = 200.9477
				text = "first"
			intervals [446]:
				xmin = 200.9477
				xmax = 201.0977
				text = "one"
			intervals [447]:
				xmin = 201.0977
				xmax = 202.3398
				text = ""
			intervals [448]:
				xmin = 202.3398
				xmax = 202.4198
				text = "and"
			intervals [449]:
				xmin = 202.4198
				xmax = 202.5398
				text = "if"
			intervals [450]:
				xmin = 202.5398
				xmax = 202.6698
				text = "he"
			intervals [451]:
				xmin = 202.6698
				xmax = 202.9398
				text = "catch"
			intervals [452]:
				xmin = 202.9398
				xmax = 203.0298
				text = "the"
			intervals [453]:
				xmin = 203.0298
				xmax = 203.3698
				text = "first"
			intervals [454]:
				xmin = 203.3698
				xmax = 203.4798
				text = "one"
			intervals [455]:
				xmin = 203.4798
				xmax = 203.5098
				text = ""
			intervals [456]:
				xmin = 203.5098
				xmax = 203.8798
				text = "this"
			intervals [457]:
				xmin = 203.8798
				xmax = 204.1452
				text = ""
			intervals [458]:
				xmin = 204.1452
				xmax = 204.2652
				text = "the"
			intervals [459]:
				xmin = 204.2652
				xmax = 204.6552
				text = "first"
			intervals [460]:
				xmin = 204.6552
				xmax = 205.0252
				text = "person"
			intervals [461]:
				xmin = 205.0252
				xmax = 205.1752
				text = "that"
			intervals [462]:
				xmin = 205.1752
				xmax = 205.3052
				text = "he"
			intervals [463]:
				xmin = 205.3052
				xmax = 205.6252
				text = "catch"
			intervals [464]:
				xmin = 205.6252
				xmax = 205.7852
				text = "is"
			intervals [465]:
				xmin = 205.7852
				xmax = 206.1052
				text = "it"
			intervals [466]:
				xmin = 206.1052
				xmax = 210.6941
				text = ""
			intervals [467]:
				xmin = 210.6941
				xmax = 211.1741
				text = "yes"
			intervals [468]:
				xmin = 211.1741
				xmax = 220.6588
				text = ""
			intervals [469]:
				xmin = 220.6588
				xmax = 220.9888
				text = "follow"
			intervals [470]:
				xmin = 220.9888
				xmax = 221.1288
				text = "the"
			intervals [471]:
				xmin = 221.1288
				xmax = 221.1588
				text = ""
			intervals [472]:
				xmin = 221.1588
				xmax = 221.6588
				text = "leader"
			intervals [473]:
				xmin = 221.6588
				xmax = 224.7258
				text = ""
			intervals [474]:
				xmin = 224.7258
				xmax = 225.0458
				text = "see"
			intervals [475]:
				xmin = 225.0458
				xmax = 225.7336
				text = ""
			intervals [476]:
				xmin = 225.7336
				xmax = 225.8836
				text = "we"
			intervals [477]:
				xmin = 225.8836
				xmax = 226.1336
				text = "can"
			intervals [478]:
				xmin = 226.1336
				xmax = 226.1636
				text = ""
			intervals [479]:
				xmin = 226.1636
				xmax = 226.9636
				text = "choose"
			intervals [480]:
				xmin = 226.9636
				xmax = 227.3703
				text = ""
			intervals [481]:
				xmin = 227.3703
				xmax = 227.4903
				text = "we"
			intervals [482]:
				xmin = 227.4903
				xmax = 227.8103
				text = "can"
			intervals [483]:
				xmin = 227.8103
				xmax = 228.4183
				text = ""
			intervals [484]:
				xmin = 228.4183
				xmax = 228.9383
				text = "choose"
			intervals [485]:
				xmin = 228.9383
				xmax = 229.2883
				text = "whoever"
			intervals [486]:
				xmin = 229.2883
				xmax = 229.4983
				text = "we"
			intervals [487]:
				xmin = 229.4983
				xmax = 229.7483
				text = "want"
			intervals [488]:
				xmin = 229.7483
				xmax = 229.9583
				text = "for"
			intervals [489]:
				xmin = 229.9583
				xmax = 230.0783
				text = "the"
			intervals [490]:
				xmin = 230.0783
				xmax = 230.5383
				text = "leader"
			intervals [491]:
				xmin = 230.5383
				xmax = 231.1667
				text = ""
			intervals [492]:
				xmin = 231.1667
				xmax = 231.5867
				text = "so"
			intervals [493]:
				xmin = 231.5867
				xmax = 231.6167
				text = ""
			intervals [494]:
				xmin = 231.6167
				xmax = 231.8167
				text = "we"
			intervals [495]:
				xmin = 231.8167
				xmax = 231.8467
				text = "<unk>"
			intervals [496]:
				xmin = 231.8467
				xmax = 232.2267
				text = "choose"
			intervals [497]:
				xmin = 232.2267
				xmax = 232.2867
				text = ""
			intervals [498]:
				xmin = 232.2867
				xmax = 232.9867
				text = "somebody"
			intervals [499]:
				xmin = 232.9867
				xmax = 233.8226
				text = ""
			intervals [500]:
				xmin = 233.8226
				xmax = 233.9926
				text = "and"
			intervals [501]:
				xmin = 233.9926
				xmax = 234.2326
				text = "like"
			intervals [502]:
				xmin = 234.2326
				xmax = 234.3126
				text = "my"
			intervals [503]:
				xmin = 234.3126
				xmax = 234.7226
				text = "cousin"
			intervals [504]:
				xmin = 234.7226
				xmax = 235.4026
				text = "rdx"
			intervals [505]:
				xmin = 235.4026
				xmax = 235.9251
				text = ""
			intervals [506]:
				xmin = 235.9251
				xmax = 236.0251
				text = "we"
			intervals [507]:
				xmin = 236.0251
				xmax = 236.2551
				text = "like"
			intervals [508]:
				xmin = 236.2551
				xmax = 236.3751
				text = "her"
			intervals [509]:
				xmin = 236.3751
				xmax = 236.5551
				text = "for"
			intervals [510]:
				xmin = 236.5551
				xmax = 236.6451
				text = "the"
			intervals [511]:
				xmin = 236.6451
				xmax = 236.9851
				text = "leader"
			intervals [512]:
				xmin = 236.9851
				xmax = 237.3251
				text = "all"
			intervals [513]:
				xmin = 237.3251
				xmax = 237.4251
				text = "the"
			intervals [514]:
				xmin = 237.4251
				xmax = 237.8651
				text = "time"
			intervals [515]:
				xmin = 237.8651
				xmax = 238.7894
				text = ""
			intervals [516]:
				xmin = 238.7894
				xmax = 238.9794
				text = "and"
			intervals [517]:
				xmin = 238.9794
				xmax = 239.2994
				text = "we"
			intervals [518]:
				xmin = 239.2994
				xmax = 239.3794
				text = "<unk>"
			intervals [519]:
				xmin = 239.3794
				xmax = 239.5868
				text = ""
			intervals [520]:
				xmin = 239.5868
				xmax = 239.7668
				text = "we"
			intervals [521]:
				xmin = 239.7668
				xmax = 239.7968
				text = "<unk>"
			intervals [522]:
				xmin = 239.7968
				xmax = 240.0368
				text = "do"
			intervals [523]:
				xmin = 240.0368
				xmax = 240.5368
				text = "anything"
			intervals [524]:
				xmin = 240.5368
				xmax = 240.7368
				text = "she"
			intervals [525]:
				xmin = 240.7368
				xmax = 241.0568
				text = "do"
			intervals [526]:
				xmin = 241.0568
				xmax = 241.7678
				text = ""
			intervals [527]:
				xmin = 241.7678
				xmax = 241.9778
				text = "we"
			intervals [528]:
				xmin = 241.9778
				xmax = 242.0078
				text = "<unk>"
			intervals [529]:
				xmin = 242.0078
				xmax = 242.1578
				text = "go"
			intervals [530]:
				xmin = 242.1578
				xmax = 242.2478
				text = "in"
			intervals [531]:
				xmin = 242.2478
				xmax = 242.3678
				text = "the"
			intervals [532]:
				xmin = 242.3678
				xmax = 242.7078
				text = "park"
			intervals [533]:
				xmin = 242.7078
				xmax = 242.8078
				text = "and"
			intervals [534]:
				xmin = 242.8078
				xmax = 243.0278
				text = "play"
			intervals [535]:
				xmin = 243.0278
				xmax = 243.3678
				text = "follow"
			intervals [536]:
				xmin = 243.3678
				xmax = 243.5078
				text = "the"
			intervals [537]:
				xmin = 243.5078
				xmax = 243.9178
				text = "leader"
			intervals [538]:
				xmin = 243.9178
				xmax = 251.5521
				text = ""
			intervals [539]:
				xmin = 251.5521
				xmax = 251.9621
				text = "park"
			intervals [540]:
				xmin = 251.9621
				xmax = 252.4849
				text = ""
			intervals [541]:
				xmin = 252.4849
				xmax = 252.5649
				text = "in"
			intervals [542]:
				xmin = 252.5649
				xmax = 252.6249
				text = "the"
			intervals [543]:
				xmin = 252.6249
				xmax = 252.6849
				text = ""
			intervals [544]:
				xmin = 252.6849
				xmax = 253.0549
				text = "park"
			intervals [545]:
				xmin = 253.0549
				xmax = 253.5673
				text = ""
			intervals [546]:
				xmin = 253.5673
				xmax = 253.8873
				text = "grant"
			intervals [547]:
				xmin = 253.8873
				xmax = 254.4373
				text = "circle"
			intervals [548]:
				xmin = 254.4373
				xmax = 257.5934
				text = ""
			intervals [549]:
				xmin = 257.5934
				xmax = 257.8734
				text = "nothing"
			intervals [550]:
				xmin = 257.8734
				xmax = 257.9834
				text = "but"
			intervals [551]:
				xmin = 257.9834
				xmax = 258.0134
				text = ""
			intervals [552]:
				xmin = 258.0134
				xmax = 258.6134
				text = "trees"
			intervals [553]:
				xmin = 258.6134
				xmax = 258.9434
				text = ""
			intervals [554]:
				xmin = 258.9434
				xmax = 259.1134
				text = "and"
			intervals [555]:
				xmin = 259.1134
				xmax = 259.1534
				text = ""
			intervals [556]:
				xmin = 259.1534
				xmax = 259.6934
				text = "benches"
			intervals [557]:
				xmin = 259.6934
				xmax = 259.8534
				text = "but"
			intervals [558]:
				xmin = 259.8534
				xmax = 259.9734
				text = "we"
			intervals [559]:
				xmin = 259.9734
				xmax = 260.1534
				text = "don't"
			intervals [560]:
				xmin = 260.1534
				xmax = 260.4534
				text = "play"
			intervals [561]:
				xmin = 260.4534
				xmax = 260.5434
				text = "on"
			intervals [562]:
				xmin = 260.5434
				xmax = 260.6034
				text = "the"
			intervals [563]:
				xmin = 260.6034
				xmax = 260.6834
				text = ""
			intervals [564]:
				xmin = 260.6834
				xmax = 261.1134
				text = "benches"
			intervals [565]:
				xmin = 261.1134
				xmax = 261.9594
				text = ""
			intervals [566]:
				xmin = 261.9594
				xmax = 262.0394
				text = "we"
			intervals [567]:
				xmin = 262.0394
				xmax = 262.0794
				text = ""
			intervals [568]:
				xmin = 262.0794
				xmax = 262.4594
				text = "play"
			intervals [569]:
				xmin = 262.4594
				xmax = 262.5294
				text = "in"
			intervals [570]:
				xmin = 262.5294
				xmax = 262.5594
				text = ""
			intervals [571]:
				xmin = 262.5594
				xmax = 262.6194
				text = "the"
			intervals [572]:
				xmin = 262.6194
				xmax = 262.7094
				text = ""
			intervals [573]:
				xmin = 262.7094
				xmax = 263.1094
				text = "trees"
			intervals [574]:
				xmin = 263.1094
				xmax = 267.7636
				text = ""
			intervals [575]:
				xmin = 267.7636
				xmax = 268.1836
				text = "passed"
			intervals [576]:
				xmin = 268.1836
				xmax = 268.3036
				text = "to"
			intervals [577]:
				xmin = 268.3036
				xmax = 268.3836
				text = "the"
			intervals [578]:
				xmin = 268.3836
				xmax = 268.8436
				text = "sixth"
			intervals [579]:
				xmin = 268.8436
				xmax = 269.1536
				text = "grade"
			intervals [580]:
				xmin = 269.1536
				xmax = 272.7677
				text = ""
			intervals [581]:
				xmin = 272.7677
				xmax = 273.4477
				text = "rdx"
			intervals [582]:
				xmin = 273.4477
				xmax = 281.6521
				text = ""
			intervals [583]:
				xmin = 281.6521
				xmax = 281.7321
				text = "it"
			intervals [584]:
				xmin = 281.7321
				xmax = 282.1621
				text = "was"
			intervals [585]:
				xmin = 282.1621
				xmax = 282.4156
				text = ""
			intervals [586]:
				xmin = 282.4156
				xmax = 282.5756
				text = "i"
			intervals [587]:
				xmin = 282.5756
				xmax = 282.9456
				text = "like"
			intervals [588]:
				xmin = 282.9456
				xmax = 283.0956
				text = "it"
			intervals [589]:
				xmin = 283.0956
				xmax = 283.2756
				text = "but"
			intervals [590]:
				xmin = 283.2756
				xmax = 283.4256
				text = "my"
			intervals [591]:
				xmin = 283.4256
				xmax = 283.8956
				text = "teacher"
			intervals [592]:
				xmin = 283.8956
				xmax = 284.1456
				text = "was"
			intervals [593]:
				xmin = 284.1456
				xmax = 284.6656
				text = "mean"
			intervals [594]:
				xmin = 284.6656
				xmax = 286.3645
				text = ""
			intervals [595]:
				xmin = 286.3645
				xmax = 286.7445
				text = "yeah"
			intervals [596]:
				xmin = 286.7445
				xmax = 288.1437
				text = ""
			intervals [597]:
				xmin = 288.1437
				xmax = 288.4837
				text = "she"
			intervals [598]:
				xmin = 288.4837
				xmax = 290.1968
				text = ""
			intervals [599]:
				xmin = 290.1968
				xmax = 290.2868
				text = "you"
			intervals [600]:
				xmin = 290.2868
				xmax = 290.4368
				text = "know"
			intervals [601]:
				xmin = 290.4368
				xmax = 290.6768
				text = "she"
			intervals [602]:
				xmin = 290.6768
				xmax = 291.0868
				text = "holler"
			intervals [603]:
				xmin = 291.0868
				xmax = 291.4568
				text = "at"
			intervals [604]:
				xmin = 291.4568
				xmax = 291.6268
				text = "you"
			intervals [605]:
				xmin = 291.6268
				xmax = 293.0785
				text = ""
			intervals [606]:
				xmin = 293.0785
				xmax = 293.2885
				text = "and"
			intervals [607]:
				xmin = 293.2885
				xmax = 293.4685
				text = "when"
			intervals [608]:
				xmin = 293.4685
				xmax = 293.5885
				text = "i"
			intervals [609]:
				xmin = 293.5885
				xmax = 293.7285
				text = "be"
			intervals [610]:
				xmin = 293.7285
				xmax = 294.0485
				text = "doing"
			intervals [611]:
				xmin = 294.0485
				xmax = 294.1385
				text = "my"
			intervals [612]:
				xmin = 294.1385
				xmax = 294.3985
				text = "work"
			intervals [613]:
				xmin = 294.3985
				xmax = 294.6185
				text = "she"
			intervals [614]:
				xmin = 294.6185
				xmax = 294.6885
				text = "<unk>"
			intervals [615]:
				xmin = 294.6885
				xmax = 294.8085
				text = "say"
			intervals [616]:
				xmin = 294.8085
				xmax = 294.9385
				text = "i"
			intervals [617]:
				xmin = 294.9385
				xmax = 295.3785
				text = "wasn't"
			intervals [618]:
				xmin = 295.3785
				xmax = 295.7485
				text = "doing"
			intervals [619]:
				xmin = 295.7485
				xmax = 295.8485
				text = "it"
			intervals [620]:
				xmin = 295.8485
				xmax = 296.2781
				text = ""
			intervals [621]:
				xmin = 296.2781
				xmax = 296.3981
				text = "and"
			intervals [622]:
				xmin = 296.3981
				xmax = 296.5581
				text = "she"
			intervals [623]:
				xmin = 296.5581
				xmax = 296.6981
				text = "could"
			intervals [624]:
				xmin = 296.6981
				xmax = 296.9581
				text = "see"
			intervals [625]:
				xmin = 296.9581
				xmax = 297.0981
				text = "me"
			intervals [626]:
				xmin = 297.0981
				xmax = 297.5181
				text = "plain"
			intervals [627]:
				xmin = 297.5181
				xmax = 297.6981
				text = "as"
			intervals [628]:
				xmin = 297.6981
				xmax = 297.7281
				text = ""
			intervals [629]:
				xmin = 297.7281
				xmax = 298.0781
				text = "day"
			intervals [630]:
				xmin = 298.0781
				xmax = 298.1081
				text = ""
			intervals [631]:
				xmin = 298.1081
				xmax = 298.1881
				text = "in"
			intervals [632]:
				xmin = 298.1881
				xmax = 298.4281
				text = "that"
			intervals [633]:
				xmin = 298.4281
				xmax = 298.4581
				text = ""
			intervals [634]:
				xmin = 298.4581
				xmax = 298.6881
				text = "see"
			intervals [635]:
				xmin = 298.6881
				xmax = 298.8481
				text = "me"
			intervals [636]:
				xmin = 298.8481
				xmax = 299.0681
				text = "doing"
			intervals [637]:
				xmin = 299.0681
				xmax = 299.1381
				text = "my"
			intervals [638]:
				xmin = 299.1381
				xmax = 299.4781
				text = "work"
			intervals [639]:
				xmin = 299.4781
				xmax = 299.5781
				text = "and"
			intervals [640]:
				xmin = 299.5781
				xmax = 299.8381
				text = "not"
			intervals [641]:
				xmin = 299.8381
				xmax = 300.4581
				text = "talking"
			intervals [642]:
				xmin = 300.4581
				xmax = 301.1684
				text = ""
			intervals [643]:
				xmin = 301.1684
				xmax = 301.3084
				text = "she"
			intervals [644]:
				xmin = 301.3084
				xmax = 301.3384
				text = "<unk>"
			intervals [645]:
				xmin = 301.3384
				xmax = 301.5184
				text = "say"
			intervals [646]:
				xmin = 301.5184
				xmax = 301.9917
				text = ""
			intervals [647]:
				xmin = 301.9917
				xmax = 302.5217
				text = "wanda"
			intervals [648]:
				xmin = 302.5217
				xmax = 302.6678
				text = ""
			intervals [649]:
				xmin = 302.6678
				xmax = 303.1378
				text = "stop"
			intervals [650]:
				xmin = 303.1378
				xmax = 303.1678
				text = ""
			intervals [651]:
				xmin = 303.1678
				xmax = 303.7978
				text = "talking"
			intervals [652]:
				xmin = 303.7978
				xmax = 305.1345
				text = ""
			intervals [653]:
				xmin = 305.1345
				xmax = 305.4345
				text = "and"
			intervals [654]:
				xmin = 305.4345
				xmax = 305.6245
				text = "she"
			intervals [655]:
				xmin = 305.6245
				xmax = 305.9045
				text = "had"
			intervals [656]:
				xmin = 305.9045
				xmax = 306.2545
				text = "this"
			intervals [657]:
				xmin = 306.2545
				xmax = 306.4845
				text = "big"
			intervals [658]:
				xmin = 306.4845
				xmax = 306.7454
				text = ""
			intervals [659]:
				xmin = 306.7454
				xmax = 307.0354
				text = "thick"
			intervals [660]:
				xmin = 307.0354
				xmax = 307.7054
				text = "magnifying"
			intervals [661]:
				xmin = 307.7054
				xmax = 308.1954
				text = "glass"
			intervals [662]:
				xmin = 308.1954
				xmax = 308.6351
				text = ""
			intervals [663]:
				xmin = 308.6351
				xmax = 308.7651
				text = "and"
			intervals [664]:
				xmin = 308.7651
				xmax = 308.9651
				text = "she"
			intervals [665]:
				xmin = 308.9651
				xmax = 309.1951
				text = "hear"
			intervals [666]:
				xmin = 309.1951
				xmax = 309.4451
				text = "other"
			intervals [667]:
				xmin = 309.4451
				xmax = 309.7551
				text = "children"
			intervals [668]:
				xmin = 309.7551
				xmax = 310.0251
				text = "talk"
			intervals [669]:
				xmin = 310.0251
				xmax = 310.2151
				text = "she"
			intervals [670]:
				xmin = 310.2151
				xmax = 310.6651
				text = "bam"
			intervals [671]:
				xmin = 310.6651
				xmax = 310.7751
				text = "it"
			intervals [672]:
				xmin = 310.7751
				xmax = 310.9051
				text = "on"
			intervals [673]:
				xmin = 310.9051
				xmax = 310.9951
				text = "the"
			intervals [674]:
				xmin = 310.9951
				xmax = 311.3951
				text = "desk"
			intervals [675]:
				xmin = 311.3951
				xmax = 311.9034
				text = ""
			intervals [676]:
				xmin = 311.9034
				xmax = 312.0734
				text = "and"
			intervals [677]:
				xmin = 312.0734
				xmax = 312.2334
				text = "i"
			intervals [678]:
				xmin = 312.2334
				xmax = 312.2834
				text = ""
			intervals [679]:
				xmin = 312.2834
				xmax = 312.7334
				text = "jump"
			intervals [680]:
				xmin = 312.7334
				xmax = 312.9379
				text = ""
			intervals [681]:
				xmin = 312.9379
				xmax = 313.0579
				text = "and"
			intervals [682]:
				xmin = 313.0579
				xmax = 313.1579
				text = "i"
			intervals [683]:
				xmin = 313.1579
				xmax = 313.5479
				text = "said"
			intervals [684]:
				xmin = 313.5479
				xmax = 313.7332
				text = ""
			intervals [685]:
				xmin = 313.7332
				xmax = 313.8732
				text = "<unk>"
			intervals [686]:
				xmin = 313.8732
				xmax = 314.1632
				text = "come"
			intervals [687]:
				xmin = 314.1632
				xmax = 314.2732
				text = ""
			intervals [688]:
				xmin = 314.2732
				xmax = 314.4732
				text = "on"
			intervals [689]:
				xmin = 314.4732
				xmax = 314.6832
				text = ""
			intervals [690]:
				xmin = 314.6832
				xmax = 315.0532
				text = "just"
			intervals [691]:
				xmin = 315.0532
				xmax = 315.2332
				text = "like"
			intervals [692]:
				xmin = 315.2332
				xmax = 315.3032
				text = ""
			intervals [693]:
				xmin = 315.3032
				xmax = 315.5532
				text = "that"
			intervals [694]:
				xmin = 315.5532
				xmax = 315.7915
				text = ""
			intervals [695]:
				xmin = 315.7915
				xmax = 316.0615
				text = "cause"
			intervals [696]:
				xmin = 316.0615
				xmax = 316.1915
				text = "she"
			intervals [697]:
				xmin = 316.1915
				xmax = 316.7315
				text = "scare"
			intervals [698]:
				xmin = 316.7315
				xmax = 316.9715
				text = "me"
			intervals [699]:
				xmin = 316.9715
				xmax = 322.0327
				text = ""
			intervals [700]:
				xmin = 322.0327
				xmax = 322.4827
				text = "yes"
			intervals [701]:
				xmin = 322.4827
				xmax = 322.5727
				text = "i"
			intervals [702]:
				xmin = 322.5727
				xmax = 322.6127
				text = ""
			intervals [703]:
				xmin = 322.6127
				xmax = 322.8227
				text = "think"
			intervals [704]:
				xmin = 322.8227
				xmax = 322.9627
				text = "she"
			intervals [705]:
				xmin = 322.9627
				xmax = 323.1227
				text = "was"
			intervals [706]:
				xmin = 323.1227
				xmax = 323.3727
				text = "fair"
			intervals [707]:
				xmin = 323.3727
				xmax = 323.6127
				text = "because"
			intervals [708]:
				xmin = 323.6127
				xmax = 323.7427
				text = "she"
			intervals [709]:
				xmin = 323.7427
				xmax = 323.9427
				text = "was"
			intervals [710]:
				xmin = 323.9427
				xmax = 324.3027
				text = "telling"
			intervals [711]:
				xmin = 324.3027
				xmax = 324.4527
				text = "the"
			intervals [712]:
				xmin = 324.4527
				xmax = 324.8213
				text = ""
			intervals [713]:
				xmin = 324.8213
				xmax = 324.9613
				text = "and"
			intervals [714]:
				xmin = 324.9613
				xmax = 325.1013
				text = "she"
			intervals [715]:
				xmin = 325.1013
				xmax = 325.2713
				text = "used"
			intervals [716]:
				xmin = 325.2713
				xmax = 325.3913
				text = "to"
			intervals [717]:
				xmin = 325.3913
				xmax = 325.6713
				text = "tell"
			intervals [718]:
				xmin = 325.6713
				xmax = 325.8313
				text = "us"
			intervals [719]:
				xmin = 325.8313
				xmax = 326.0713
				text = "right"
			intervals [720]:
				xmin = 326.0713
				xmax = 326.3113
				text = "from"
			intervals [721]:
				xmin = 326.3113
				xmax = 326.7713
				text = "wrong"
			intervals [722]:
				xmin = 326.7713
				xmax = 328.914
				text = ""
			intervals [723]:
				xmin = 328.914
				xmax = 329.154
				text = "she"
			intervals [724]:
				xmin = 329.154
				xmax = 329.334
				text = "was"
			intervals [725]:
				xmin = 329.334
				xmax = 329.624
				text = "fair"
			intervals [726]:
				xmin = 329.624
				xmax = 330.184
				text = "because"
			intervals [727]:
				xmin = 330.184
				xmax = 330.5368
				text = ""
			intervals [728]:
				xmin = 330.5368
				xmax = 330.8068
				text = "she"
			intervals [729]:
				xmin = 330.8068
				xmax = 330.9668
				text = ""
			intervals [730]:
				xmin = 330.9668
				xmax = 331.2468
				text = "she"
			intervals [731]:
				xmin = 331.2468
				xmax = 331.5868
				text = "want"
			intervals [732]:
				xmin = 331.5868
				xmax = 331.8068
				text = "she"
			intervals [733]:
				xmin = 331.8068
				xmax = 332.0068
				text = "did"
			intervals [734]:
				xmin = 332.0068
				xmax = 332.0668
				text = ""
			intervals [735]:
				xmin = 332.0668
				xmax = 332.3368
				text = "she"
			intervals [736]:
				xmin = 332.3368
				xmax = 332.6868
				text = "wanted"
			intervals [737]:
				xmin = 332.6868
				xmax = 332.9368
				text = "us"
			intervals [738]:
				xmin = 332.9368
				xmax = 333.1868
				text = "not"
			intervals [739]:
				xmin = 333.1868
				xmax = 333.4268
				text = "to"
			intervals [740]:
				xmin = 333.4268
				xmax = 334.3138
				text = ""
			intervals [741]:
				xmin = 334.3138
				xmax = 334.5238
				text = "she"
			intervals [742]:
				xmin = 334.5238
				xmax = 334.7938
				text = "wanted"
			intervals [743]:
				xmin = 334.7938
				xmax = 334.9438
				text = "us"
			intervals [744]:
				xmin = 334.9438
				xmax = 335.0738
				text = "to"
			intervals [745]:
				xmin = 335.0738
				xmax = 335.6538
				text = "behave"
			intervals [746]:
				xmin = 335.6538
				xmax = 336.2738
				text = "ourselves"
			intervals [747]:
				xmin = 336.2738
				xmax = 336.4238
				text = "when"
			intervals [748]:
				xmin = 336.4238
				xmax = 336.5438
				text = "we"
			intervals [749]:
				xmin = 336.5438
				xmax = 336.6738
				text = "go"
			intervals [750]:
				xmin = 336.6738
				xmax = 336.8938
				text = "on"
			intervals [751]:
				xmin = 336.8938
				xmax = 337.5138
				text = "trips"
			intervals [752]:
				xmin = 337.5138
				xmax = 337.8145
				text = ""
			intervals [753]:
				xmin = 337.8145
				xmax = 337.9945
				text = "and"
			intervals [754]:
				xmin = 337.9945
				xmax = 338.1245
				text = "be"
			intervals [755]:
				xmin = 338.1245
				xmax = 338.8945
				text = "amenable"
			intervals [756]:
				xmin = 338.8945
				xmax = 338.9345
				text = ""
			intervals [757]:
				xmin = 338.9345
				xmax = 339.1245
				text = "to"
			intervals [758]:
				xmin = 339.1245
				xmax = 339.1545
				text = ""
			intervals [759]:
				xmin = 339.1545
				xmax = 339.8245
				text = "everyone"
			intervals [760]:
				xmin = 339.8245
				xmax = 343.6186
				text = ""
			intervals [761]:
				xmin = 343.6186
				xmax = 343.7886
				text = "we"
			intervals [762]:
				xmin = 343.7886
				xmax = 344.0486
				text = "went"
			intervals [763]:
				xmin = 344.0486
				xmax = 344.0886
				text = ""
			intervals [764]:
				xmin = 344.0886
				xmax = 344.4986
				text = "to"
			intervals [765]:
				xmin = 344.4986
				xmax = 344.7086
				text = "uh"
			intervals [766]:
				xmin = 344.7086
				xmax = 344.7386
				text = ""
			intervals [767]:
				xmin = 344.7386
				xmax = 345.1086
				text = "harper"
			intervals [768]:
				xmin = 345.1086
				xmax = 345.2486
				text = "s"
			intervals [769]:
				xmin = 345.2486
				xmax = 345.8286
				text = "ferry"
			intervals [770]:
				xmin = 345.8286
				xmax = 347.305
				text = ""
			intervals [771]:
				xmin = 347.305
				xmax = 347.455
				text = "we"
			intervals [772]:
				xmin = 347.455
				xmax = 347.625
				text = "went"
			intervals [773]:
				xmin = 347.625
				xmax = 347.795
				text = "to"
			intervals [774]:
				xmin = 347.795
				xmax = 347.915
				text = "the"
			intervals [775]:
				xmin = 347.915
				xmax = 348.195
				text = "s"
			intervals [776]:
				xmin = 348.195
				xmax = 348.377
				text = ""
			intervals [777]:
				xmin = 348.377
				xmax = 349.557
				text = "smithsonian"
			intervals [778]:
				xmin = 349.557
				xmax = 351.0528
				text = ""
			intervals [779]:
				xmin = 351.0528
				xmax = 351.4228
				text = "and"
			intervals [780]:
				xmin = 351.4228
				xmax = 351.689
				text = ""
			intervals [781]:
				xmin = 351.689
				xmax = 351.809
				text = "we"
			intervals [782]:
				xmin = 351.809
				xmax = 352.019
				text = "went"
			intervals [783]:
				xmin = 352.019
				xmax = 352.129
				text = "to"
			intervals [784]:
				xmin = 352.129
				xmax = 352.249
				text = "the"
			intervals [785]:
				xmin = 352.249
				xmax = 352.979
				text = "capitol"
			intervals [786]:
				xmin = 352.979
				xmax = 353.139
				text = "and"
			intervals [787]:
				xmin = 353.139
				xmax = 353.209
				text = "we"
			intervals [788]:
				xmin = 353.209
				xmax = 353.529
				text = "rode"
			intervals [789]:
				xmin = 353.529
				xmax = 353.649
				text = "on"
			intervals [790]:
				xmin = 353.649
				xmax = 353.719
				text = "the"
			intervals [791]:
				xmin = 353.719
				xmax = 354.589
				text = "subway"
			intervals [792]:
				xmin = 354.589
				xmax = 356.7185
				text = ""
			intervals [793]:
				xmin = 356.7185
				xmax = 357.1385
				text = "and"
			intervals [794]:
				xmin = 357.1385
				xmax = 357.5817
				text = ""
			intervals [795]:
				xmin = 357.5817
				xmax = 357.7217
				text = "i"
			intervals [796]:
				xmin = 357.7217
				xmax = 357.9117
				text = "didn't"
			intervals [797]:
				xmin = 357.9117
				xmax = 358.0717
				text = "go"
			intervals [798]:
				xmin = 358.0717
				xmax = 358.2617
				text = "on"
			intervals [799]:
				xmin = 358.2617
				xmax = 358.5617
				text = "many"
			intervals [800]:
				xmin = 358.5617
				xmax = 359.1717
				text = "trips"
			intervals [801]:
				xmin = 359.1717
				xmax = 359.2964
				text = ""
			intervals [802]:
				xmin = 359.2964
				xmax = 359.4264
				text = "with"
			intervals [803]:
				xmin = 359.4264
				xmax = 359.5064
				text = ""
			intervals [804]:
				xmin = 359.5064
				xmax = 359.7264
				text = "them"
			intervals [805]:
				xmin = 359.7264
				xmax = 366.355
				text = ""
			intervals [806]:
				xmin = 366.355
				xmax = 366.515
				text = "we"
			intervals [807]:
				xmin = 366.515
				xmax = 367.135
				text = "studied"
			intervals [808]:
				xmin = 367.135
				xmax = 367.3182
				text = ""
			intervals [809]:
				xmin = 367.3182
				xmax = 367.5682
				text = "when"
			intervals [810]:
				xmin = 367.5682
				xmax = 367.6782
				text = "when"
			intervals [811]:
				xmin = 367.6782
				xmax = 367.7082
				text = "i"
			intervals [812]:
				xmin = 367.7082
				xmax = 367.8082
				text = ""
			intervals [813]:
				xmin = 367.8082
				xmax = 368.1082
				text = "first"
			intervals [814]:
				xmin = 368.1082
				xmax = 368.4082
				text = "came"
			intervals [815]:
				xmin = 368.4082
				xmax = 368.5782
				text = "there"
			intervals [816]:
				xmin = 368.5782
				xmax = 368.6682
				text = "we"
			intervals [817]:
				xmin = 368.6682
				xmax = 369.0182
				text = "started"
			intervals [818]:
				xmin = 369.0182
				xmax = 369.4782
				text = "studying"
			intervals [819]:
				xmin = 369.4782
				xmax = 369.7182
				text = "about"
			intervals [820]:
				xmin = 369.7182
				xmax = 369.8982
				text = ""
			intervals [821]:
				xmin = 369.8982
				xmax = 369.9282
				text = "ch-"
			intervals [822]:
				xmin = 369.9282
				xmax = 370.1039
				text = ""
			intervals [823]:
				xmin = 370.1039
				xmax = 370.6739
				text = "christopher"
			intervals [824]:
				xmin = 370.6739
				xmax = 370.7139
				text = ""
			intervals [825]:
				xmin = 370.7139
				xmax = 371.5339
				text = "columbus"
			intervals [826]:
				xmin = 371.5339
				xmax = 372.2477
				text = ""
			intervals [827]:
				xmin = 372.2477
				xmax = 372.4077
				text = "and"
			intervals [828]:
				xmin = 372.4077
				xmax = 372.5677
				text = "then"
			intervals [829]:
				xmin = 372.5677
				xmax = 372.6677
				text = "we"
			intervals [830]:
				xmin = 372.6677
				xmax = 372.8677
				text = "went"
			intervals [831]:
				xmin = 372.8677
				xmax = 373.0277
				text = "on"
			intervals [832]:
				xmin = 373.0277
				xmax = 373.3177
				text = "down"
			intervals [833]:
				xmin = 373.3177
				xmax = 373.4077
				text = "to"
			intervals [834]:
				xmin = 373.4077
				xmax = 373.4677
				text = ""
			intervals [835]:
				xmin = 373.4677
				xmax = 373.8977
				text = "paul"
			intervals [836]:
				xmin = 373.8977
				xmax = 373.9277
				text = ""
			intervals [837]:
				xmin = 373.9277
				xmax = 374.5677
				text = "revere"
			intervals [838]:
				xmin = 374.5677
				xmax = 375.7203
				text = ""
			intervals [839]:
				xmin = 375.7203
				xmax = 376.1803
				text = "and"
			intervals [840]:
				xmin = 376.1803
				xmax = 376.4657
				text = ""
			intervals [841]:
				xmin = 376.4657
				xmax = 376.5857
				text = "we"
			intervals [842]:
				xmin = 376.5857
				xmax = 377.1657
				text = "studied"
			intervals [843]:
				xmin = 377.1657
				xmax = 377.4957
				text = "about"
			intervals [844]:
				xmin = 377.4957
				xmax = 377.5757
				text = "the"
			intervals [845]:
				xmin = 377.5757
				xmax = 378.5657
				text = "revolutionary"
			intervals [846]:
				xmin = 378.5657
				xmax = 379.1457
				text = "war"
			intervals [847]:
				xmin = 379.1457
				xmax = 381.1108
				text = ""
			intervals [848]:
				xmin = 381.1108
				xmax = 381.3908
				text = "and"
			intervals [849]:
				xmin = 381.3908
				xmax = 381.6908
				text = "then"
			intervals [850]:
				xmin = 381.6908
				xmax = 381.7708
				text = ""
			intervals [851]:
				xmin = 381.7708
				xmax = 382.1608
				text = "and"
			intervals [852]:
				xmin = 382.1608
				xmax = 382.2408
				text = ""
			intervals [853]:
				xmin = 382.2408
				xmax = 382.3708
				text = "we"
			intervals [854]:
				xmin = 382.3708
				xmax = 382.6708
				text = "study"
			intervals [855]:
				xmin = 382.6708
				xmax = 382.9008
				text = "about"
			intervals [856]:
				xmin = 382.9008
				xmax = 383.0808
				text = "the"
			intervals [857]:
				xmin = 383.0808
				xmax = 383.3908
				text = "civil"
			intervals [858]:
				xmin = 383.3908
				xmax = 384.0208
				text = "war"
			intervals [859]:
				xmin = 384.0208
				xmax = 385.8518
				text = ""
			intervals [860]:
				xmin = 385.8518
				xmax = 386.0518
				text = "we"
			intervals [861]:
				xmin = 386.0518
				xmax = 386.4518
				text = "studied"
			intervals [862]:
				xmin = 386.4518
				xmax = 386.7718
				text = "about"
			intervals [863]:
				xmin = 386.7718
				xmax = 387.3159
				text = ""
			intervals [864]:
				xmin = 387.3159
				xmax = 387.7059
				text = "john"
			intervals [865]:
				xmin = 387.7059
				xmax = 388.5459
				text = "hancock"
			intervals [866]:
				xmin = 388.5459
				xmax = 389.6687
				text = ""
			intervals [867]:
				xmin = 389.6687
				xmax = 389.9687
				text = "and"
			intervals [868]:
				xmin = 389.9687
				xmax = 390.2518
				text = ""
			intervals [869]:
				xmin = 390.2518
				xmax = 390.7718
				text = "thomas"
			intervals [870]:
				xmin = 390.7718
				xmax = 391.4918
				text = "jefferson"
			intervals [871]:
				xmin = 391.4918
				xmax = 392.6025
				text = ""
			intervals [872]:
				xmin = 392.6025
				xmax = 392.8025
				text = "and"
			intervals [873]:
				xmin = 392.8025
				xmax = 392.8825
				text = ""
			intervals [874]:
				xmin = 392.8825
				xmax = 393.3525
				text = "abe"
			intervals [875]:
				xmin = 393.3525
				xmax = 394.0725
				text = "lincoln"
			intervals [876]:
				xmin = 394.0725
				xmax = 395.2157
				text = ""
			intervals [877]:
				xmin = 395.2157
				xmax = 395.3757
				text = "and"
			intervals [878]:
				xmin = 395.3757
				xmax = 395.4057
				text = ""
			intervals [879]:
				xmin = 395.4057
				xmax = 395.8357
				text = "george"
			intervals [880]:
				xmin = 395.8357
				xmax = 396.7657
				text = "washington"
			intervals [881]:
				xmin = 396.7657
				xmax = 397.7852
				text = ""
			intervals [882]:
				xmin = 397.7852
				xmax = 397.8652
				text = "we"
			intervals [883]:
				xmin = 397.8652
				xmax = 398.2152
				text = "studied"
			intervals [884]:
				xmin = 398.2152
				xmax = 398.4752
				text = "about"
			intervals [885]:
				xmin = 398.4752
				xmax = 398.7852
				text = "most"
			intervals [886]:
				xmin = 398.7852
				xmax = 398.8852
				text = "of"
			intervals [887]:
				xmin = 398.8852
				xmax = 398.9552
				text = "the"
			intervals [888]:
				xmin = 398.9552
				xmax = 399.0052
				text = ""
			intervals [889]:
				xmin = 399.0052
				xmax = 399.8752
				text = "presidents"
			intervals [890]:
				xmin = 399.8752
				xmax = 409.1917
				text = ""
			intervals [891]:
				xmin = 409.1917
				xmax = 409.7617
				text = "history"
			intervals [892]:
				xmin = 409.7617
				xmax = 422.0803
				text = ""
			intervals [893]:
				xmin = 422.0803
				xmax = 422.2403
				text = "if"
			intervals [894]:
				xmin = 422.2403
				xmax = 422.3703
				text = "i"
			intervals [895]:
				xmin = 422.3703
				xmax = 422.7203
				text = "had"
			intervals [896]:
				xmin = 422.7203
				xmax = 423.3403
				text = "homework"
			intervals [897]:
				xmin = 423.3403
				xmax = 423.3903
				text = "i"
			intervals [898]:
				xmin = 423.3903
				xmax = 423.7203
				text = "couldn't"
			intervals [899]:
				xmin = 423.7203
				xmax = 423.8903
				text = "look"
			intervals [900]:
				xmin = 423.8903
				xmax = 423.9903
				text = "at"
			intervals [901]:
				xmin = 423.9903
				xmax = 424.4303
				text = "tv"
			intervals [902]:
				xmin = 424.4303
				xmax = 424.8103
				text = "until"
			intervals [903]:
				xmin = 424.8103
				xmax = 424.9103
				text = "i"
			intervals [904]:
				xmin = 424.9103
				xmax = 425.1903
				text = ""
			intervals [905]:
				xmin = 425.1903
				xmax = 425.3803
				text = "get"
			intervals [906]:
				xmin = 425.3803
				xmax = 425.4103
				text = ""
			intervals [907]:
				xmin = 425.4103
				xmax = 425.5303
				text = "my"
			intervals [908]:
				xmin = 425.5303
				xmax = 426.1403
				text = "homework"
			intervals [909]:
				xmin = 426.1403
				xmax = 426.2571
				text = ""
			intervals [910]:
				xmin = 426.2571
				xmax = 426.5971
				text = "done"
			intervals [911]:
				xmin = 426.5971
				xmax = 427.7399
				text = ""
			intervals [912]:
				xmin = 427.7399
				xmax = 428.0499
				text = "and"
			intervals [913]:
				xmin = 428.0499
				xmax = 428.3507
				text = ""
			intervals [914]:
				xmin = 428.3507
				xmax = 428.5307
				text = "and"
			intervals [915]:
				xmin = 428.5307
				xmax = 428.7307
				text = "if"
			intervals [916]:
				xmin = 428.7307
				xmax = 428.8307
				text = "i"
			intervals [917]:
				xmin = 428.8307
				xmax = 428.8807
				text = ""
			intervals [918]:
				xmin = 428.8807
				xmax = 429.2307
				text = "after"
			intervals [919]:
				xmin = 429.2307
				xmax = 429.2907
				text = "i"
			intervals [920]:
				xmin = 429.2907
				xmax = 429.5107
				text = "got"
			intervals [921]:
				xmin = 429.5107
				xmax = 429.5907
				text = "my"
			intervals [922]:
				xmin = 429.5907
				xmax = 430.0407
				text = "homework"
			intervals [923]:
				xmin = 430.0407
				xmax = 430.0907
				text = ""
			intervals [924]:
				xmin = 430.0907
				xmax = 430.5007
				text = "done"
			intervals [925]:
				xmin = 430.5007
				xmax = 431.293
				text = ""
			intervals [926]:
				xmin = 431.293
				xmax = 431.443
				text = "i"
			intervals [927]:
				xmin = 431.443
				xmax = 431.633
				text = "could"
			intervals [928]:
				xmin = 431.633
				xmax = 431.803
				text = "go"
			intervals [929]:
				xmin = 431.803
				xmax = 431.973
				text = "out"
			intervals [930]:
				xmin = 431.973
				xmax = 432.073
				text = "and"
			intervals [931]:
				xmin = 432.073
				xmax = 432.373
				text = "play"
			intervals [932]:
				xmin = 432.373
				xmax = 432.473
				text = "and"
			intervals [933]:
				xmin = 432.473
				xmax = 432.553
				text = "i"
			intervals [934]:
				xmin = 432.553
				xmax = 432.743
				text = "didn't"
			intervals [935]:
				xmin = 432.743
				xmax = 432.933
				text = "have"
			intervals [936]:
				xmin = 432.933
				xmax = 433.063
				text = "to"
			intervals [937]:
				xmin = 433.063
				xmax = 433.253
				text = "look"
			intervals [938]:
				xmin = 433.253
				xmax = 433.313
				text = "at"
			intervals [939]:
				xmin = 433.313
				xmax = 433.603
				text = "tv"
			intervals [940]:
				xmin = 433.603
				xmax = 433.783
				text = "if"
			intervals [941]:
				xmin = 433.783
				xmax = 433.853
				text = "i"
			intervals [942]:
				xmin = 433.853
				xmax = 433.923
				text = ""
			intervals [943]:
				xmin = 433.923
				xmax = 434.253
				text = "didn't"
			intervals [944]:
				xmin = 434.253
				xmax = 434.423
				text = "want"
			intervals [945]:
				xmin = 434.423
				xmax = 434.613
				text = "to"
			intervals [946]:
				xmin = 434.613
				xmax = 444.2936
				text = ""
			intervals [947]:
				xmin = 444.2936
				xmax = 444.5236
				text = "miss"
			intervals [948]:
				xmin = 444.5236
				xmax = 445.2636
				text = "rdx"
			intervals [949]:
				xmin = 445.2636
				xmax = 448.2041
				text = ""
			intervals [950]:
				xmin = 448.2041
				xmax = 448.3741
				text = "that"
			intervals [951]:
				xmin = 448.3741
				xmax = 448.4741
				text = "was"
			intervals [952]:
				xmin = 448.4741
				xmax = 449.734
				text = ""
			intervals [953]:
				xmin = 449.734
				xmax = 450.104
				text = "yes"
			intervals [954]:
				xmin = 450.104
				xmax = 450.224
				text = "but"
			intervals [955]:
				xmin = 450.224
				xmax = 450.394
				text = "sh-"
			intervals [956]:
				xmin = 450.394
				xmax = 450.454
				text = ""
			intervals [957]:
				xmin = 450.454
				xmax = 450.704
				text = "miss"
			intervals [958]:
				xmin = 450.704
				xmax = 451.124
				text = "rdx"
			intervals [959]:
				xmin = 451.124
				xmax = 454.4743
				text = ""
			intervals [960]:
				xmin = 454.4743
				xmax = 455.2243
				text = "rdx"
			intervals [961]:
				xmin = 455.2243
				xmax = 464.8383
				text = ""
			intervals [962]:
				xmin = 464.8383
				xmax = 465.1683
				text = "because"
			intervals [963]:
				xmin = 465.1683
				xmax = 465.2483
				text = "i"
			intervals [964]:
				xmin = 465.2483
				xmax = 465.4783
				text = "used"
			intervals [965]:
				xmin = 465.4783
				xmax = 465.5483
				text = "to"
			intervals [966]:
				xmin = 465.5483
				xmax = 465.7383
				text = "eat"
			intervals [967]:
				xmin = 465.7383
				xmax = 466.1483
				text = "lunch"
			intervals [968]:
				xmin = 466.1483
				xmax = 466.3283
				text = "with"
			intervals [969]:
				xmin = 466.3283
				xmax = 466.3583
				text = ""
			intervals [970]:
				xmin = 466.3583
				xmax = 466.5083
				text = "her"
			intervals [971]:
				xmin = 466.5083
				xmax = 466.8483
				text = "every"
			intervals [972]:
				xmin = 466.8483
				xmax = 466.8883
				text = ""
			intervals [973]:
				xmin = 466.8883
				xmax = 467.1783
				text = "twelve"
			intervals [974]:
				xmin = 467.1783
				xmax = 467.6783
				text = "o'clock"
			intervals [975]:
				xmin = 467.6783
				xmax = 471.7296
				text = ""
			intervals [976]:
				xmin = 471.7296
				xmax = 471.8396
				text = "i"
			intervals [977]:
				xmin = 471.8396
				xmax = 472.0696
				text = "don't"
			intervals [978]:
				xmin = 472.0696
				xmax = 472.0996
				text = ""
			intervals [979]:
				xmin = 472.0996
				xmax = 472.3296
				text = "know"
			intervals [980]:
				xmin = 472.3296
				xmax = 475.572
				text = ""
			intervals [981]:
				xmin = 475.572
				xmax = 475.842
				text = "she"
			intervals [982]:
				xmin = 475.842
				xmax = 476.182
				text = "picked"
			intervals [983]:
				xmin = 476.182
				xmax = 476.452
				text = "me"
			intervals [984]:
				xmin = 476.452
				xmax = 479.8979
				text = ""
			intervals [985]:
				xmin = 479.8979
				xmax = 480.0779
				text = "but"
			intervals [986]:
				xmin = 480.0779
				xmax = 480.2879
				text = "it"
			intervals [987]:
				xmin = 480.2879
				xmax = 480.3779
				text = ""
			intervals [988]:
				xmin = 480.3779
				xmax = 480.5679
				text = "it"
			intervals [989]:
				xmin = 480.5679
				xmax = 480.9379
				text = "wasn't"
			intervals [990]:
				xmin = 480.9379
				xmax = 481.2779
				text = "only"
			intervals [991]:
				xmin = 481.2779
				xmax = 481.5179
				text = "me"
			intervals [992]:
				xmin = 481.5179
				xmax = 481.6179
				text = "that"
			intervals [993]:
				xmin = 481.6179
				xmax = 481.8479
				text = "eat"
			intervals [994]:
				xmin = 481.8479
				xmax = 482.1779
				text = "lunch"
			intervals [995]:
				xmin = 482.1779
				xmax = 482.3679
				text = "with"
			intervals [996]:
				xmin = 482.3679
				xmax = 482.3979
				text = ""
			intervals [997]:
				xmin = 482.3979
				xmax = 482.5479
				text = "her"
			intervals [998]:
				xmin = 482.5479
				xmax = 483.1162
				text = ""
			intervals [999]:
				xmin = 483.1162
				xmax = 483.1762
				text = "it"
			intervals [1000]:
				xmin = 483.1762
				xmax = 483.3562
				text = "was"
			intervals [1001]:
				xmin = 483.3562
				xmax = 483.3862
				text = ""
			intervals [1002]:
				xmin = 483.3862
				xmax = 483.8062
				text = "other"
			intervals [1003]:
				xmin = 483.8062
				xmax = 484.599
				text = ""
			intervals [1004]:
				xmin = 484.599
				xmax = 484.939
				text = "other"
			intervals [1005]:
				xmin = 484.939
				xmax = 485.349
				text = "friends"
			intervals [1006]:
				xmin = 485.349
				xmax = 485.429
				text = "of"
			intervals [1007]:
				xmin = 485.429
				xmax = 485.959
				text = "mines"
			intervals [1008]:
				xmin = 485.959
				xmax = 486.069
				text = "in"
			intervals [1009]:
				xmin = 486.069
				xmax = 486.219
				text = "her"
			intervals [1010]:
				xmin = 486.219
				xmax = 486.259
				text = ""
			intervals [1011]:
				xmin = 486.259
				xmax = 487.149
				text = "classroom"
			intervals [1012]:
				xmin = 487.149
				xmax = 495.9129
				text = ""
			intervals [1013]:
				xmin = 495.9129
				xmax = 496.3029
				text = "because"
			intervals [1014]:
				xmin = 496.3029
				xmax = 496.5129
				text = "she"
			intervals [1015]:
				xmin = 496.5129
				xmax = 499.3256
				text = ""
			intervals [1016]:
				xmin = 499.3256
				xmax = 499.5056
				text = "she"
			intervals [1017]:
				xmin = 499.5056
				xmax = 499.5356
				text = "d"
			intervals [1018]:
				xmin = 499.5356
				xmax = 499.5656
				text = ""
			intervals [1019]:
				xmin = 499.5656
				xmax = 499.8456
				text = "tell"
			intervals [1020]:
				xmin = 499.8456
				xmax = 500.2556
				text = "us"
			intervals [1021]:
				xmin = 500.2556
				xmax = 501.2447
				text = ""
			intervals [1022]:
				xmin = 501.2447
				xmax = 501.5047
				text = "not"
			intervals [1023]:
				xmin = 501.5047
				xmax = 501.5847
				text = "to"
			intervals [1024]:
				xmin = 501.5847
				xmax = 501.7647
				text = "be"
			intervals [1025]:
				xmin = 501.7647
				xmax = 502.3147
				text = "bad"
			intervals [1026]:
				xmin = 502.3147
				xmax = 502.4547
				text = "and"
			intervals [1027]:
				xmin = 502.4547
				xmax = 502.4847
				text = ""
			intervals [1028]:
				xmin = 502.4847
				xmax = 502.6347
				text = "don't"
			intervals [1029]:
				xmin = 502.6347
				xmax = 502.6847
				text = ""
			intervals [1030]:
				xmin = 502.6847
				xmax = 502.8647
				text = "be"
			intervals [1031]:
				xmin = 502.8647
				xmax = 503.2847
				text = "bad"
			intervals [1032]:
				xmin = 503.2847
				xmax = 503.5047
				text = "like"
			intervals [1033]:
				xmin = 503.5047
				xmax = 504.3371
				text = ""
			intervals [1034]:
				xmin = 504.3371
				xmax = 504.5171
				text = "and"
			intervals [1035]:
				xmin = 504.5171
				xmax = 504.7371
				text = "don't"
			intervals [1036]:
				xmin = 504.7371
				xmax = 505.1771
				text = "be"
			intervals [1037]:
				xmin = 505.1771
				xmax = 505.2071
				text = ""
			intervals [1038]:
				xmin = 505.2071
				xmax = 505.4171
				text = "<unk>"
			intervals [1039]:
				xmin = 505.4171
				xmax = 506.8131
				text = ""
			intervals [1040]:
				xmin = 506.8131
				xmax = 506.9231
				text = "and"
			intervals [1041]:
				xmin = 506.9231
				xmax = 507.1231
				text = "don't"
			intervals [1042]:
				xmin = 507.1231
				xmax = 507.3431
				text = "be"
			intervals [1043]:
				xmin = 507.3431
				xmax = 507.7231
				text = "ma"
			intervals [1044]:
				xmin = 507.7231
				xmax = 507.7931
				text = ""
			intervals [1045]:
				xmin = 507.7931
				xmax = 508.1531
				text = "don't"
			intervals [1046]:
				xmin = 508.1531
				xmax = 508.3831
				text = "be"
			intervals [1047]:
				xmin = 508.3831
				xmax = 509.2331
				text = "unmenable"
			intervals [1048]:
				xmin = 509.2331
				xmax = 513.6224
				text = ""
			intervals [1049]:
				xmin = 513.6224
				xmax = 514.0424
				text = "doing"
			intervals [1050]:
				xmin = 514.0424
				xmax = 514.1424
				text = ""
			intervals [1051]:
				xmin = 514.1424
				xmax = 514.4724
				text = "things"
			intervals [1052]:
				xmin = 514.4724
				xmax = 514.5524
				text = "you"
			intervals [1053]:
				xmin = 514.5524
				xmax = 514.7524
				text = "do"
			intervals [1054]:
				xmin = 514.7524
				xmax = 514.9424
				text = "not"
			intervals [1055]:
				xmin = 514.9424
				xmax = 515.4624
				text = "sposta"
			intervals [1056]:
				xmin = 515.4624
				xmax = 515.7324
				text = "do"
			intervals [1057]:
				xmin = 515.7324
				xmax = 520.7668
				text = ""
			intervals [1058]:
				xmin = 520.7668
				xmax = 520.8068
				text = "mm"
			intervals [1059]:
				xmin = 520.8068
				xmax = 521.6936
				text = ""
			intervals [1060]:
				xmin = 521.6936
				xmax = 521.9336
				text = "yeah"
			intervals [1061]:
				xmin = 521.9336
				xmax = 522.8546
				text = ""
			intervals [1062]:
				xmin = 522.8546
				xmax = 523.0146
				text = "to"
			intervals [1063]:
				xmin = 523.0146
				xmax = 523.1746
				text = "be"
			intervals [1064]:
				xmin = 523.1746
				xmax = 526.4544
				text = ""
			intervals [1065]:
				xmin = 526.4544
				xmax = 526.9944
				text = "well"
			intervals [1066]:
				xmin = 526.9944
				xmax = 527.4045
				text = ""
			intervals [1067]:
				xmin = 527.4045
				xmax = 527.5245
				text = "i"
			intervals [1068]:
				xmin = 527.5245
				xmax = 527.6045
				text = ""
			intervals [1069]:
				xmin = 527.6045
				xmax = 527.9045
				text = "think"
			intervals [1070]:
				xmin = 527.9045
				xmax = 528.485
				text = ""
			intervals [1071]:
				xmin = 528.485
				xmax = 528.665
				text = "like"
			intervals [1072]:
				xmin = 528.665
				xmax = 528.735
				text = ""
			intervals [1073]:
				xmin = 528.735
				xmax = 529.045
				text = "just"
			intervals [1074]:
				xmin = 529.045
				xmax = 529.375
				text = "being"
			intervals [1075]:
				xmin = 529.375
				xmax = 529.675
				text = "good"
			intervals [1076]:
				xmin = 529.675
				xmax = 529.885
				text = "is"
			intervals [1077]:
				xmin = 529.885
				xmax = 531.5765
				text = ""
			intervals [1078]:
				xmin = 531.5765
				xmax = 531.8665
				text = "um"
			intervals [1079]:
				xmin = 531.8665
				xmax = 533.7962
				text = ""
			intervals [1080]:
				xmin = 533.7962
				xmax = 534.1762
				text = "do"
			intervals [1081]:
				xmin = 534.1762
				xmax = 534.5076
				text = ""
			intervals [1082]:
				xmin = 534.5076
				xmax = 534.6976
				text = "good"
			intervals [1083]:
				xmin = 534.6976
				xmax = 534.7476
				text = ""
			intervals [1084]:
				xmin = 534.7476
				xmax = 535.2076
				text = "deeds"
			intervals [1085]:
				xmin = 535.2076
				xmax = 535.3476
				text = "for"
			intervals [1086]:
				xmin = 535.3476
				xmax = 535.9576
				text = "people"
			intervals [1087]:
				xmin = 535.9576
				xmax = 538.5896
				text = ""
			intervals [1088]:
				xmin = 538.5896
				xmax = 538.9896
				text = "like"
			intervals [1089]:
				xmin = 538.9896
				xmax = 539.0496
				text = ""
			intervals [1090]:
				xmin = 539.0496
				xmax = 539.5996
				text = "um"
			intervals [1091]:
				xmin = 539.5996
				xmax = 539.9867
				text = ""
			intervals [1092]:
				xmin = 539.9867
				xmax = 540.0767
				text = "a"
			intervals [1093]:
				xmin = 540.0767
				xmax = 540.4183
				text = ""
			intervals [1094]:
				xmin = 540.4183
				xmax = 540.6583
				text = "um"
			intervals [1095]:
				xmin = 540.6583
				xmax = 540.9879
				text = ""
			intervals [1096]:
				xmin = 540.9879
				xmax = 541.1079
				text = "a"
			intervals [1097]:
				xmin = 541.1079
				xmax = 541.4979
				text = "girl"
			intervals [1098]:
				xmin = 541.4979
				xmax = 541.6879
				text = "was"
			intervals [1099]:
				xmin = 541.6879
				xmax = 541.8179
				text = "in"
			intervals [1100]:
				xmin = 541.8179
				xmax = 541.9079
				text = "the"
			intervals [1101]:
				xmin = 541.9079
				xmax = 542.4579
				text = "store"
			intervals [1102]:
				xmin = 542.4579
				xmax = 542.877
				text = ""
			intervals [1103]:
				xmin = 542.877
				xmax = 542.967
				text = "and"
			intervals [1104]:
				xmin = 542.967
				xmax = 543.117
				text = "she"
			intervals [1105]:
				xmin = 543.117
				xmax = 543.447
				text = "needed"
			intervals [1106]:
				xmin = 543.447
				xmax = 543.487
				text = ""
			intervals [1107]:
				xmin = 543.487
				xmax = 543.697
				text = "two"
			intervals [1108]:
				xmin = 543.697
				xmax = 544.067
				text = "cent"
			intervals [1109]:
				xmin = 544.067
				xmax = 544.347
				text = "because"
			intervals [1110]:
				xmin = 544.347
				xmax = 544.467
				text = "she"
			intervals [1111]:
				xmin = 544.467
				xmax = 544.767
				text = "didn't"
			intervals [1112]:
				xmin = 544.767
				xmax = 544.917
				text = "have"
			intervals [1113]:
				xmin = 544.917
				xmax = 545.157
				text = "enough"
			intervals [1114]:
				xmin = 545.157
				xmax = 545.187
				text = ""
			intervals [1115]:
				xmin = 545.187
				xmax = 545.617
				text = "money"
			intervals [1116]:
				xmin = 545.617
				xmax = 546.1366
				text = ""
			intervals [1117]:
				xmin = 546.1366
				xmax = 546.3166
				text = "and"
			intervals [1118]:
				xmin = 546.3166
				xmax = 546.4566
				text = "i"
			intervals [1119]:
				xmin = 546.4566
				xmax = 546.6266
				text = "would"
			intervals [1120]:
				xmin = 546.6266
				xmax = 546.7966
				text = "give"
			intervals [1121]:
				xmin = 546.7966
				xmax = 546.9866
				text = "her"
			intervals [1122]:
				xmin = 546.9866
				xmax = 547.1766
				text = "two"
			intervals [1123]:
				xmin = 547.1766
				xmax = 547.5666
				text = "cent"
			intervals [1124]:
				xmin = 547.5666
				xmax = 547.5966
				text = ""
			intervals [1125]:
				xmin = 547.5966
				xmax = 547.7166
				text = "and"
			intervals [1126]:
				xmin = 547.7166
				xmax = 547.8666
				text = "that"
			intervals [1127]:
				xmin = 547.8666
				xmax = 547.9566
				text = "would"
			intervals [1128]:
				xmin = 547.9566
				xmax = 548.0666
				text = ""
			intervals [1129]:
				xmin = 548.0666
				xmax = 548.2566
				text = "be"
			intervals [1130]:
				xmin = 548.2566
				xmax = 548.7566
				text = "good"
			intervals [1131]:
				xmin = 548.7566
				xmax = 561.0589
				text = ""
			intervals [1132]:
				xmin = 561.0589
				xmax = 561.2989
				text = "miss"
			intervals [1133]:
				xmin = 561.2989
				xmax = 561.3289
				text = ""
			intervals [1134]:
				xmin = 561.3289
				xmax = 562.0889
				text = "rdx"
			intervals [1135]:
				xmin = 562.0889
				xmax = 564.9479
				text = ""
			intervals [1136]:
				xmin = 564.9479
				xmax = 565.1879
				text = "fifth"
			intervals [1137]:
				xmin = 565.1879
				xmax = 566.3281
				text = ""
			intervals [1138]:
				xmin = 566.3281
				xmax = 566.6481
				text = "yeah"
			intervals [1139]:
				xmin = 566.6481
				xmax = 569.8308
				text = ""
			intervals [1140]:
				xmin = 569.8308
				xmax = 570.3908
				text = "yes"
			intervals [1141]:
				xmin = 570.3908
				xmax = 574.5543
				text = ""
			intervals [1142]:
				xmin = 574.5543
				xmax = 574.7143
				text = "she"
			intervals [1143]:
				xmin = 574.7143
				xmax = 575.2243
				text = "didn't"
			intervals [1144]:
				xmin = 575.2243
				xmax = 576.2345
				text = ""
			intervals [1145]:
				xmin = 576.2345
				xmax = 576.4745
				text = "she"
			intervals [1146]:
				xmin = 576.4745
				xmax = 576.7645
				text = "just"
			intervals [1147]:
				xmin = 576.7645
				xmax = 577.0345
				text = "um"
			intervals [1148]:
				xmin = 577.0345
				xmax = 578.081
				text = ""
			intervals [1149]:
				xmin = 578.081
				xmax = 578.271
				text = "she"
			intervals [1150]:
				xmin = 578.271
				xmax = 578.441
				text = "used"
			intervals [1151]:
				xmin = 578.441
				xmax = 578.561
				text = "to"
			intervals [1152]:
				xmin = 578.561
				xmax = 578.831
				text = "pick"
			intervals [1153]:
				xmin = 578.831
				xmax = 578.951
				text = "on"
			intervals [1154]:
				xmin = 578.951
				xmax = 579.101
				text = "me"
			intervals [1155]:
				xmin = 579.101
				xmax = 579.351
				text = "all"
			intervals [1156]:
				xmin = 579.351
				xmax = 579.491
				text = "the"
			intervals [1157]:
				xmin = 579.491
				xmax = 579.851
				text = "time"
			intervals [1158]:
				xmin = 579.851
				xmax = 580.101
				text = "she"
			intervals [1159]:
				xmin = 580.101
				xmax = 580.6623
				text = ""
			intervals [1160]:
				xmin = 580.6623
				xmax = 580.8323
				text = "she"
			intervals [1161]:
				xmin = 580.8323
				xmax = 580.8623
				text = ""
			intervals [1162]:
				xmin = 580.8623
				xmax = 581.0723
				text = "i"
			intervals [1163]:
				xmin = 581.0723
				xmax = 581.3123
				text = "said"
			intervals [1164]:
				xmin = 581.3123
				xmax = 582.1159
				text = ""
			intervals [1165]:
				xmin = 582.1159
				xmax = 582.3359
				text = "she"
			intervals [1166]:
				xmin = 582.3359
				xmax = 582.5459
				text = "was"
			intervals [1167]:
				xmin = 582.5459
				xmax = 583.0659
				text = "going"
			intervals [1168]:
				xmin = 583.0659
				xmax = 583.2059
				text = ""
			intervals [1169]:
				xmin = 583.2059
				xmax = 583.4359
				text = "to"
			intervals [1170]:
				xmin = 583.4359
				xmax = 583.6059
				text = "the"
			intervals [1171]:
				xmin = 583.6059
				xmax = 583.9659
				text = "white"
			intervals [1172]:
				xmin = 583.9659
				xmax = 584.1509
				text = ""
			intervals [1173]:
				xmin = 584.1509
				xmax = 584.3709
				text = "to"
			intervals [1174]:
				xmin = 584.3709
				xmax = 584.5209
				text = "the"
			intervals [1175]:
				xmin = 584.5209
				xmax = 585.0009
				text = "um"
			intervals [1176]:
				xmin = 585.0009
				xmax = 587.4532
				text = ""
			intervals [1177]:
				xmin = 587.4532
				xmax = 587.5232
				text = "the"
			intervals [1178]:
				xmin = 587.5232
				xmax = 587.8132
				text = "white"
			intervals [1179]:
				xmin = 587.8132
				xmax = 588.1532
				text = "house"
			intervals [1180]:
				xmin = 588.1532
				xmax = 588.2932
				text = "to"
			intervals [1181]:
				xmin = 588.2932
				xmax = 588.5732
				text = "get"
			intervals [1182]:
				xmin = 588.5732
				xmax = 588.9232
				text = "something"
			intervals [1183]:
				xmin = 588.9232
				xmax = 589.1032
				text = "for"
			intervals [1184]:
				xmin = 589.1032
				xmax = 589.1932
				text = "the"
			intervals [1185]:
				xmin = 589.1932
				xmax = 589.7132
				text = "school"
			intervals [1186]:
				xmin = 589.7132
				xmax = 589.7532
				text = ""
			intervals [1187]:
				xmin = 589.7532
				xmax = 589.8732
				text = "you"
			intervals [1188]:
				xmin = 589.8732
				xmax = 590.1832
				text = "know"
			intervals [1189]:
				xmin = 590.1832
				xmax = 590.8504
				text = ""
			intervals [1190]:
				xmin = 590.8504
				xmax = 591.1704
				text = "and"
			intervals [1191]:
				xmin = 591.1704
				xmax = 591.5904
				text = "um"
			intervals [1192]:
				xmin = 591.5904
				xmax = 592.3098
				text = ""
			intervals [1193]:
				xmin = 592.3098
				xmax = 592.4998
				text = "she"
			intervals [1194]:
				xmin = 592.4998
				xmax = 592.6798
				text = "was"
			intervals [1195]:
				xmin = 592.6798
				xmax = 593.0598
				text = "picking"
			intervals [1196]:
				xmin = 593.0598
				xmax = 593.7198
				text = "monitors"
			intervals [1197]:
				xmin = 593.7198
				xmax = 594.3464
				text = ""
			intervals [1198]:
				xmin = 594.3464
				xmax = 594.5164
				text = "so"
			intervals [1199]:
				xmin = 594.5164
				xmax = 594.7364
				text = "she"
			intervals [1200]:
				xmin = 594.7364
				xmax = 595.0164
				text = "wouldn't"
			intervals [1201]:
				xmin = 595.0164
				xmax = 595.0564
				text = ""
			intervals [1202]:
				xmin = 595.0564
				xmax = 595.2464
				text = "pick"
			intervals [1203]:
				xmin = 595.2464
				xmax = 595.3064
				text = ""
			intervals [1204]:
				xmin = 595.3064
				xmax = 595.5864
				text = "me"
			intervals [1205]:
				xmin = 595.5864
				xmax = 595.6964
				text = "i"
			intervals [1206]:
				xmin = 595.6964
				xmax = 595.8764
				text = "said"
			intervals [1207]:
				xmin = 595.8764
				xmax = 596.0364
				text = "miss"
			intervals [1208]:
				xmin = 596.0364
				xmax = 596.3664
				text = "rdx"
			intervals [1209]:
				xmin = 596.3664
				xmax = 596.3964
				text = ""
			intervals [1210]:
				xmin = 596.3964
				xmax = 596.5164
				text = "can"
			intervals [1211]:
				xmin = 596.5164
				xmax = 596.5864
				text = "i"
			intervals [1212]:
				xmin = 596.5864
				xmax = 596.7464
				text = "be"
			intervals [1213]:
				xmin = 596.7464
				xmax = 596.8364
				text = "a"
			intervals [1214]:
				xmin = 596.8364
				xmax = 597.3364
				text = "monitor"
			intervals [1215]:
				xmin = 597.3364
				xmax = 598.100
				text = ""
			intervals [1216]:
				xmin = 598.100
				xmax = 598.230
				text = "and"
			intervals [1217]:
				xmin = 598.230
				xmax = 598.320
				text = "i"
			intervals [1218]:
				xmin = 598.320
				xmax = 598.720
				text = "raised"
			intervals [1219]:
				xmin = 598.720
				xmax = 598.830
				text = "my"
			intervals [1220]:
				xmin = 598.830
				xmax = 599.270
				text = "hand"
			intervals [1221]:
				xmin = 599.270
				xmax = 599.350
				text = "and"
			intervals [1222]:
				xmin = 599.350
				xmax = 599.440
				text = "i"
			intervals [1223]:
				xmin = 599.440
				xmax = 599.690
				text = "try"
			intervals [1224]:
				xmin = 599.690
				xmax = 599.780
				text = "to"
			intervals [1225]:
				xmin = 599.780
				xmax = 599.920
				text = "be"
			intervals [1226]:
				xmin = 599.920
				xmax = 600.640
				text = "quiet"
			intervals [1227]:
				xmin = 600.640
				xmax = 600.710
				text = "and"
			intervals [1228]:
				xmin = 600.710
				xmax = 600.800
				text = "i"
			intervals [1229]:
				xmin = 600.800
				xmax = 600.830
				text = ""
			intervals [1230]:
				xmin = 600.830
				xmax = 601.050
				text = "try"
			intervals [1231]:
				xmin = 601.050
				xmax = 601.130
				text = "to"
			intervals [1232]:
				xmin = 601.130
				xmax = 601.410
				text = "do"
			intervals [1233]:
				xmin = 601.410
				xmax = 601.720
				text = "nice"
			intervals [1234]:
				xmin = 601.720
				xmax = 601.800
				text = ""
			intervals [1235]:
				xmin = 601.800
				xmax = 602.200
				text = "things"
			intervals [1236]:
				xmin = 602.200
				xmax = 602.841
				text = ""
			intervals [1237]:
				xmin = 602.841
				xmax = 603.041
				text = "she"
			intervals [1238]:
				xmin = 603.041
				xmax = 603.381
				text = "wouldn't"
			intervals [1239]:
				xmin = 603.381
				xmax = 603.441
				text = ""
			intervals [1240]:
				xmin = 603.441
				xmax = 603.651
				text = "pick"
			intervals [1241]:
				xmin = 603.651
				xmax = 603.741
				text = ""
			intervals [1242]:
				xmin = 603.741
				xmax = 603.831
				text = "me"
			intervals [1243]:
				xmin = 603.831
				xmax = 604.4118
				text = ""
			intervals [1244]:
				xmin = 604.4118
				xmax = 604.7218
				text = "so"
			intervals [1245]:
				xmin = 604.7218
				xmax = 605.4791
				text = ""
			intervals [1246]:
				xmin = 605.4791
				xmax = 605.6491
				text = "she"
			intervals [1247]:
				xmin = 605.6491
				xmax = 605.9691
				text = "pick"
			intervals [1248]:
				xmin = 605.9691
				xmax = 606.6691
				text = "everybody"
			intervals [1249]:
				xmin = 606.6691
				xmax = 607.2291
				text = "everybody"
			intervals [1250]:
				xmin = 607.2291
				xmax = 607.5191
				text = "did"
			intervals [1251]:
				xmin = 607.5191
				xmax = 607.7991
				text = "something"
			intervals [1252]:
				xmin = 607.7991
				xmax = 607.9791
				text = "for"
			intervals [1253]:
				xmin = 607.9791
				xmax = 608.1391
				text = "her"
			intervals [1254]:
				xmin = 608.1391
				xmax = 608.2691
				text = "but"
			intervals [1255]:
				xmin = 608.2691
				xmax = 608.2991
				text = ""
			intervals [1256]:
				xmin = 608.2991
				xmax = 608.6491
				text = "me"
			intervals [1257]:
				xmin = 608.6491
				xmax = 609.1907
				text = ""
			intervals [1258]:
				xmin = 609.1907
				xmax = 609.3607
				text = "she"
			intervals [1259]:
				xmin = 609.3607
				xmax = 609.7007
				text = "wouldn't"
			intervals [1260]:
				xmin = 609.7007
				xmax = 609.9407
				text = "let"
			intervals [1261]:
				xmin = 609.9407
				xmax = 609.9807
				text = ""
			intervals [1262]:
				xmin = 609.9807
				xmax = 610.0507
				text = "me"
			intervals [1263]:
				xmin = 610.0507
				xmax = 610.0907
				text = ""
			intervals [1264]:
				xmin = 610.0907
				xmax = 610.2607
				text = "do"
			intervals [1265]:
				xmin = 610.2607
				xmax = 610.2907
				text = ""
			intervals [1266]:
				xmin = 610.2907
				xmax = 610.6607
				text = "nothing"
			intervals [1267]:
				xmin = 610.6607
				xmax = 610.8407
				text = ""
			intervals [1268]:
				xmin = 610.8407
				xmax = 611.0807
				text = "for"
			intervals [1269]:
				xmin = 611.0807
				xmax = 611.1607
				text = ""
			intervals [1270]:
				xmin = 611.1607
				xmax = 611.2207
				text = "her"
			intervals [1271]:
				xmin = 611.2207
				xmax = 622.7062
				text = ""
			intervals [1272]:
				xmin = 622.7062
				xmax = 623.8062
				text = "flintstones"
			intervals [1273]:
				xmin = 623.8062
				xmax = 636.3883
				text = ""
			intervals [1274]:
				xmin = 636.3883
				xmax = 637.3183
				text = "flintstones"
			intervals [1275]:
				xmin = 637.3183
				xmax = 637.4983
				text = "when"
			intervals [1276]:
				xmin = 637.4983
				xmax = 637.9683
				text = "pebble"
			intervals [1277]:
				xmin = 637.9683
				xmax = 638.2649
				text = ""
			intervals [1278]:
				xmin = 638.2649
				xmax = 638.4349
				text = "when"
			intervals [1279]:
				xmin = 638.4349
				xmax = 639.0249
				text = "pebbles"
			intervals [1280]:
				xmin = 639.0249
				xmax = 639.113
				text = ""
			intervals [1281]:
				xmin = 639.113
				xmax = 639.543
				text = "growed"
			intervals [1282]:
				xmin = 639.543
				xmax = 639.793
				text = "up"
			intervals [1283]:
				xmin = 639.793
				xmax = 639.873
				text = "to"
			intervals [1284]:
				xmin = 639.873
				xmax = 640.083
				text = "be"
			intervals [1285]:
				xmin = 640.083
				xmax = 640.173
				text = "a"
			intervals [1286]:
				xmin = 640.173
				xmax = 640.743
				text = "lady"
			intervals [1287]:
				xmin = 640.743
				xmax = 641.0512
				text = ""
			intervals [1288]:
				xmin = 641.0512
				xmax = 641.2012
				text = "and"
			intervals [1289]:
				xmin = 641.2012
				xmax = 641.5112
				text = "bam"
			intervals [1290]:
				xmin = 641.5112
				xmax = 641.7712
				text = "bam"
			intervals [1291]:
				xmin = 641.7712
				xmax = 642.1212
				text = "growed"
			intervals [1292]:
				xmin = 642.1212
				xmax = 642.2812
				text = "up"
			intervals [1293]:
				xmin = 642.2812
				xmax = 642.3612
				text = "to"
			intervals [1294]:
				xmin = 642.3612
				xmax = 642.3912
				text = ""
			intervals [1295]:
				xmin = 642.3912
				xmax = 642.5512
				text = "be"
			intervals [1296]:
				xmin = 642.5512
				xmax = 642.6312
				text = "a"
			intervals [1297]:
				xmin = 642.6312
				xmax = 642.8712
				text = "man"
			intervals [1298]:
				xmin = 642.8712
				xmax = 643.8152
				text = ""
			intervals [1299]:
				xmin = 643.8152
				xmax = 644.0252
				text = "they"
			intervals [1300]:
				xmin = 644.0252
				xmax = 644.1452
				text = ""
			intervals [1301]:
				xmin = 644.1452
				xmax = 644.3652
				text = "got"
			intervals [1302]:
				xmin = 644.3652
				xmax = 644.3952
				text = ""
			intervals [1303]:
				xmin = 644.3952
				xmax = 644.9352
				text = "married"
			intervals [1304]:
				xmin = 644.9352
				xmax = 645.350
				text = ""
			intervals [1305]:
				xmin = 645.350
				xmax = 645.440
				text = "and"
			intervals [1306]:
				xmin = 645.440
				xmax = 645.880
				text = "so"
			intervals [1307]:
				xmin = 645.880
				xmax = 646.1334
				text = ""
			intervals [1308]:
				xmin = 646.1334
				xmax = 646.5934
				text = "barney"
			intervals [1309]:
				xmin = 646.5934
				xmax = 646.8334
				text = "was"
			intervals [1310]:
				xmin = 646.8334
				xmax = 646.9334
				text = "the"
			intervals [1311]:
				xmin = 646.9334
				xmax = 646.9934
				text = ""
			intervals [1312]:
				xmin = 646.9934
				xmax = 647.4534
				text = "king"
			intervals [1313]:
				xmin = 647.4534
				xmax = 647.9967
				text = ""
			intervals [1314]:
				xmin = 647.9967
				xmax = 648.2567
				text = "so"
			intervals [1315]:
				xmin = 648.2567
				xmax = 649.9724
				text = ""
			intervals [1316]:
				xmin = 649.9724
				xmax = 650.1824
				text = "uh"
			intervals [1317]:
				xmin = 650.1824
				xmax = 650.2424
				text = ""
			intervals [1318]:
				xmin = 650.2424
				xmax = 650.3824
				text = "f"
			intervals [1319]:
				xmin = 650.3824
				xmax = 651.005
				text = ""
			intervals [1320]:
				xmin = 651.005
				xmax = 651.365
				text = "fred"
			intervals [1321]:
				xmin = 651.365
				xmax = 651.505
				text = "he"
			intervals [1322]:
				xmin = 651.505
				xmax = 651.835
				text = "tried"
			intervals [1323]:
				xmin = 651.835
				xmax = 651.905
				text = "to"
			intervals [1324]:
				xmin = 651.905
				xmax = 652.105
				text = "get"
			intervals [1325]:
				xmin = 652.105
				xmax = 652.285
				text = "up"
			intervals [1326]:
				xmin = 652.285
				xmax = 652.395
				text = "to"
			intervals [1327]:
				xmin = 652.395
				xmax = 652.685
				text = "see"
			intervals [1328]:
				xmin = 652.685
				xmax = 653.215
				text = "barney"
			intervals [1329]:
				xmin = 653.215
				xmax = 653.5723
				text = ""
			intervals [1330]:
				xmin = 653.5723
				xmax = 653.7423
				text = "and"
			intervals [1331]:
				xmin = 653.7423
				xmax = 654.1223
				text = "barney"
			intervals [1332]:
				xmin = 654.1223
				xmax = 654.3523
				text = "had"
			intervals [1333]:
				xmin = 654.3523
				xmax = 654.5723
				text = "all"
			intervals [1334]:
				xmin = 654.5723
				xmax = 654.8523
				text = "these"
			intervals [1335]:
				xmin = 654.8523
				xmax = 654.9223
				text = ""
			intervals [1336]:
				xmin = 654.9223
				xmax = 655.1523
				text = "big"
			intervals [1337]:
				xmin = 655.1523
				xmax = 655.8432
				text = ""
			intervals [1338]:
				xmin = 655.8432
				xmax = 656.7432
				text = "slaves"
			intervals [1339]:
				xmin = 656.7432
				xmax = 657.1332
				text = "so"
			intervals [1340]:
				xmin = 657.1332
				xmax = 657.2832
				text = "they"
			intervals [1341]:
				xmin = 657.2832
				xmax = 657.5532
				text = "wouldn't"
			intervals [1342]:
				xmin = 657.5532
				xmax = 657.8132
				text = "let"
			intervals [1343]:
				xmin = 657.8132
				xmax = 658.1332
				text = "barney"
			intervals [1344]:
				xmin = 658.1332
				xmax = 658.4032
				text = "get"
			intervals [1345]:
				xmin = 658.4032
				xmax = 659.4258
				text = ""
			intervals [1346]:
				xmin = 659.4258
				xmax = 659.7358
				text = "wouldn't"
			intervals [1347]:
				xmin = 659.7358
				xmax = 660.0058
				text = "let"
			intervals [1348]:
				xmin = 660.0058
				xmax = 660.0758
				text = ""
			intervals [1349]:
				xmin = 660.0758
				xmax = 660.7358
				text = "fred"
			intervals [1350]:
				xmin = 660.7358
				xmax = 660.7758
				text = ""
			intervals [1351]:
				xmin = 660.7758
				xmax = 660.9558
				text = "get"
			intervals [1352]:
				xmin = 660.9558
				xmax = 661.0058
				text = ""
			intervals [1353]:
				xmin = 661.0058
				xmax = 661.2758
				text = "up"
			intervals [1354]:
				xmin = 661.2758
				xmax = 661.736
				text = ""
			intervals [1355]:
				xmin = 661.736
				xmax = 661.846
				text = "to"
			intervals [1356]:
				xmin = 661.846
				xmax = 662.116
				text = "see"
			intervals [1357]:
				xmin = 662.116
				xmax = 662.526
				text = "barney"
			intervals [1358]:
				xmin = 662.526
				xmax = 662.676
				text = "so"
			intervals [1359]:
				xmin = 662.676
				xmax = 663.076
				text = "fred"
			intervals [1360]:
				xmin = 663.076
				xmax = 663.276
				text = "got"
			intervals [1361]:
				xmin = 663.276
				xmax = 663.416
				text = "up"
			intervals [1362]:
				xmin = 663.416
				xmax = 663.556
				text = "there"
			intervals [1363]:
				xmin = 663.556
				xmax = 663.956
				text = "some"
			intervals [1364]:
				xmin = 663.956
				xmax = 664.196
				text = "kind"
			intervals [1365]:
				xmin = 664.196
				xmax = 664.296
				text = "of"
			intervals [1366]:
				xmin = 664.296
				xmax = 664.536
				text = "way"
			intervals [1367]:
				xmin = 664.536
				xmax = 665.1885
				text = ""
			intervals [1368]:
				xmin = 665.1885
				xmax = 665.4385
				text = "so"
			intervals [1369]:
				xmin = 665.4385
				xmax = 665.9585
				text = "barney"
			intervals [1370]:
				xmin = 665.9585
				xmax = 667.1091
				text = ""
			intervals [1371]:
				xmin = 667.1091
				xmax = 667.1691
				text = "and"
			intervals [1372]:
				xmin = 667.1691
				xmax = 667.3891
				text = "she"
			intervals [1373]:
				xmin = 667.3891
				xmax = 667.5291
				text = ""
			intervals [1374]:
				xmin = 667.5291
				xmax = 667.7991
				text = "he"
			intervals [1375]:
				xmin = 667.7991
				xmax = 667.8291
				text = ""
			intervals [1376]:
				xmin = 667.8291
				xmax = 668.2391
				text = "he"
			intervals [1377]:
				xmin = 668.2391
				xmax = 668.2691
				text = ""
			intervals [1378]:
				xmin = 668.2691
				xmax = 668.5591
				text = "he"
			intervals [1379]:
				xmin = 668.5591
				xmax = 668.7491
				text = "went"
			intervals [1380]:
				xmin = 668.7491
				xmax = 668.8691
				text = "to"
			intervals [1381]:
				xmin = 668.8691
				xmax = 669.3991
				text = "sleep"
			intervals [1382]:
				xmin = 669.3991
				xmax = 670.0814
				text = ""
			intervals [1383]:
				xmin = 670.0814
				xmax = 670.2714
				text = "on"
			intervals [1384]:
				xmin = 670.2714
				xmax = 670.6714
				text = "this"
			intervals [1385]:
				xmin = 670.6714
				xmax = 670.7314
				text = ""
			intervals [1386]:
				xmin = 670.7314
				xmax = 671.2414
				text = "cliff"
			intervals [1387]:
				xmin = 671.2414
				xmax = 672.2811
				text = ""
			intervals [1388]:
				xmin = 672.2811
				xmax = 672.5711
				text = "and"
			intervals [1389]:
				xmin = 672.5711
				xmax = 672.6111
				text = ""
			intervals [1390]:
				xmin = 672.6111
				xmax = 672.8311
				text = "mm"
			intervals [1391]:
				xmin = 672.8311
				xmax = 673.3177
				text = ""
			intervals [1392]:
				xmin = 673.3177
				xmax = 673.4777
				text = "he"
			intervals [1393]:
				xmin = 673.4777
				xmax = 673.5777
				text = "he"
			intervals [1394]:
				xmin = 673.5777
				xmax = 673.8777
				text = "woke"
			intervals [1395]:
				xmin = 673.8777
				xmax = 673.9977
				text = "up"
			intervals [1396]:
				xmin = 673.9977
				xmax = 674.1077
				text = "and"
			intervals [1397]:
				xmin = 674.1077
				xmax = 674.2077
				text = "it"
			intervals [1398]:
				xmin = 674.2077
				xmax = 674.3677
				text = "was"
			intervals [1399]:
				xmin = 674.3677
				xmax = 674.4477
				text = "a"
			intervals [1400]:
				xmin = 674.4477
				xmax = 674.8277
				text = "hundred"
			intervals [1401]:
				xmin = 674.8277
				xmax = 675.0077
				text = "years"
			intervals [1402]:
				xmin = 675.0077
				xmax = 675.0677
				text = "and"
			intervals [1403]:
				xmin = 675.0677
				xmax = 675.1277
				text = "he"
			intervals [1404]:
				xmin = 675.1277
				xmax = 675.3777
				text = "was"
			intervals [1405]:
				xmin = 675.3777
				xmax = 675.9077
				text = "real"
			intervals [1406]:
				xmin = 675.9077
				xmax = 675.9377
				text = ""
			intervals [1407]:
				xmin = 675.9377
				xmax = 676.4677
				text = "old"
			intervals [1408]:
				xmin = 676.4677
				xmax = 677.2739
				text = ""
			intervals [1409]:
				xmin = 677.2739
				xmax = 677.6439
				text = "and"
			intervals [1410]:
				xmin = 677.6439
				xmax = 678.5636
				text = ""
			intervals [1411]:
				xmin = 678.5636
				xmax = 678.8036
				text = "so"
			intervals [1412]:
				xmin = 678.8036
				xmax = 679.0336
				text = "he"
			intervals [1413]:
				xmin = 679.0336
				xmax = 679.3236
				text = "didn't"
			intervals [1414]:
				xmin = 679.3236
				xmax = 679.4436
				text = "know"
			intervals [1415]:
				xmin = 679.4436
				xmax = 679.6136
				text = "where"
			intervals [1416]:
				xmin = 679.6136
				xmax = 679.8036
				text = "his"
			intervals [1417]:
				xmin = 679.8036
				xmax = 680.2236
				text = "wife"
			intervals [1418]:
				xmin = 680.2236
				xmax = 680.3136
				text = "and"
			intervals [1419]:
				xmin = 680.3136
				xmax = 680.4936
				text = "his"
			intervals [1420]:
				xmin = 680.4936
				xmax = 681.0836
				text = "children"
			intervals [1421]:
				xmin = 681.0836
				xmax = 681.5736
				text = "was"
			intervals [1422]:
				xmin = 681.5736
				xmax = 682.5616
				text = ""
			intervals [1423]:
				xmin = 682.5616
				xmax = 682.7716
				text = "so"
			intervals [1424]:
				xmin = 682.7716
				xmax = 682.9516
				text = "when"
			intervals [1425]:
				xmin = 682.9516
				xmax = 683.0516
				text = "he"
			intervals [1426]:
				xmin = 683.0516
				xmax = 683.5716
				text = "found"
			intervals [1427]:
				xmin = 683.5716
				xmax = 683.7516
				text = "'em"
			intervals [1428]:
				xmin = 683.7516
				xmax = 683.9216
				text = "they"
			intervals [1429]:
				xmin = 683.9216
				xmax = 684.1616
				text = "was"
			intervals [1430]:
				xmin = 684.1616
				xmax = 684.6616
				text = "grown"
			intervals [1431]:
				xmin = 684.6616
				xmax = 684.9816
				text = "up"
			intervals [1432]:
				xmin = 684.9816
				xmax = 685.5801
				text = ""
			intervals [1433]:
				xmin = 685.5801
				xmax = 685.6501
				text = "and"
			intervals [1434]:
				xmin = 685.6501
				xmax = 685.8801
				text = "his"
			intervals [1435]:
				xmin = 685.8801
				xmax = 686.1601
				text = "wife"
			intervals [1436]:
				xmin = 686.1601
				xmax = 686.3001
				text = "was"
			intervals [1437]:
				xmin = 686.3001
				xmax = 686.5801
				text = "all"
			intervals [1438]:
				xmin = 686.5801
				xmax = 686.6101
				text = ""
			intervals [1439]:
				xmin = 686.6101
				xmax = 687.0901
				text = "old"
			intervals [1440]:
				xmin = 687.0901
				xmax = 687.2001
				text = "and"
			intervals [1441]:
				xmin = 687.2001
				xmax = 687.2701
				text = ""
			intervals [1442]:
				xmin = 687.2701
				xmax = 687.9001
				text = "gray"
			intervals [1443]:
				xmin = 687.9001
				xmax = 688.8776
				text = ""
			intervals [1444]:
				xmin = 688.8776
				xmax = 689.0276
				text = "he"
			intervals [1445]:
				xmin = 689.0276
				xmax = 689.4476
				text = "said"
			intervals [1446]:
				xmin = 689.4476
				xmax = 691.3882
				text = ""
			intervals [1447]:
				xmin = 691.3882
				xmax = 691.9282
				text = "wilma"
			intervals [1448]:
				xmin = 691.9282
				xmax = 692.1282
				text = "what"
			intervals [1449]:
				xmin = 692.1282
				xmax = 692.9082
				text = "happened"
			intervals [1450]:
				xmin = 692.9082
				xmax = 693.298
				text = ""
			intervals [1451]:
				xmin = 693.298
				xmax = 693.468
				text = "what"
			intervals [1452]:
				xmin = 693.468
				xmax = 694.058
				text = "happened"
			intervals [1453]:
				xmin = 694.058
				xmax = 694.248
				text = ""
			intervals [1454]:
				xmin = 694.248
				xmax = 694.408
				text = "i've"
			intervals [1455]:
				xmin = 694.408
				xmax = 694.538
				text = "been"
			intervals [1456]:
				xmin = 694.538
				xmax = 694.938
				text = "sleeping"
			intervals [1457]:
				xmin = 694.938
				xmax = 695.208
				text = "for"
			intervals [1458]:
				xmin = 695.208
				xmax = 695.268
				text = "a"
			intervals [1459]:
				xmin = 695.268
				xmax = 695.788
				text = "hundred"
			intervals [1460]:
				xmin = 695.788
				xmax = 696.548
				text = "years"
			intervals [1461]:
				xmin = 696.548
				xmax = 697.1318
				text = ""
			intervals [1462]:
				xmin = 697.1318
				xmax = 697.8918
				text = "fred"
			intervals [1463]:
				xmin = 697.8918
				xmax = 697.9918
				text = "i"
			intervals [1464]:
				xmin = 697.9918
				xmax = 698.6918
				text = "told"
			intervals [1465]:
				xmin = 698.6918
				xmax = 698.8318
				text = "you"
			intervals [1466]:
				xmin = 698.8318
				xmax = 699.0718
				text = "to"
			intervals [1467]:
				xmin = 699.0718
				xmax = 699.3318
				text = "wake"
			intervals [1468]:
				xmin = 699.3318
				xmax = 699.3618
				text = ""
			intervals [1469]:
				xmin = 699.3618
				xmax = 699.8018
				text = "up"
			intervals [1470]:
				xmin = 699.8018
				xmax = 700.3751
				text = ""
			intervals [1471]:
				xmin = 700.3751
				xmax = 700.5451
				text = "but"
			intervals [1472]:
				xmin = 700.5451
				xmax = 701.0751
				text = "fred"
			intervals [1473]:
				xmin = 701.0751
				xmax = 701.2151
				text = "did"
			intervals [1474]:
				xmin = 701.2151
				xmax = 701.4751
				text = "not"
			intervals [1475]:
				xmin = 701.4751
				xmax = 701.8051
				text = "wake"
			intervals [1476]:
				xmin = 701.8051
				xmax = 702.0451
				text = "up"
			intervals [1477]:
				xmin = 702.0451
				xmax = 702.7754
				text = ""
			intervals [1478]:
				xmin = 702.7754
				xmax = 702.9954
				text = "and"
			intervals [1479]:
				xmin = 702.9954
				xmax = 703.1654
				text = "that"
			intervals [1480]:
				xmin = 703.1654
				xmax = 703.2654
				text = "s"
			intervals [1481]:
				xmin = 703.2654
				xmax = 703.3654
				text = "what"
			intervals [1482]:
				xmin = 703.3654
				xmax = 703.6854
				text = "happened"
			intervals [1483]:
				xmin = 703.6854
				xmax = 707.2926
				text = ""
			intervals [1484]:
				xmin = 707.2926
				xmax = 707.4826
				text = "mm"
			intervals [1485]:
				xmin = 707.4826
				xmax = 709.7946
				text = ""
			intervals [1486]:
				xmin = 709.7946
				xmax = 710.1646
				text = "yeah"
			intervals [1487]:
				xmin = 710.1646
				xmax = 715.3417
				text = ""
			intervals [1488]:
				xmin = 715.3417
				xmax = 715.8217
				text = "um"
			intervals [1489]:
				xmin = 715.8217
				xmax = 718.4311
				text = ""
			intervals [1490]:
				xmin = 718.4311
				xmax = 718.5311
				text = "i"
			intervals [1491]:
				xmin = 718.5311
				xmax = 718.7311
				text = "like"
			intervals [1492]:
				xmin = 718.7311
				xmax = 718.8111
				text = ""
			intervals [1493]:
				xmin = 718.8111
				xmax = 718.9911
				text = "<unk>"
			intervals [1494]:
				xmin = 718.9911
				xmax = 719.0311
				text = ""
			intervals [1495]:
				xmin = 719.0311
				xmax = 719.2211
				text = "s"
			intervals [1496]:
				xmin = 719.2211
				xmax = 719.6211
				text = "law"
			intervals [1497]:
				xmin = 719.6211
				xmax = 719.9221
				text = ""
			intervals [1498]:
				xmin = 719.9221
				xmax = 720.6321
				text = "sometime"
			intervals [1499]:
				xmin = 720.6321
				xmax = 724.473
				text = ""
			intervals [1500]:
				xmin = 724.473
				xmax = 724.563
				text = "it"
			intervals [1501]:
				xmin = 724.563
				xmax = 724.653
				text = "s"
			intervals [1502]:
				xmin = 724.653
				xmax = 725.133
				text = "about"
			intervals [1503]:
				xmin = 725.133
				xmax = 725.163
				text = ""
			intervals [1504]:
				xmin = 725.163
				xmax = 725.193
				text = "uh"
			intervals [1505]:
				xmin = 725.193
				xmax = 729.4453
				text = ""
			intervals [1506]:
				xmin = 729.4453
				xmax = 729.8053
				text = "uh"
			intervals [1507]:
				xmin = 729.8053
				xmax = 729.8353
				text = ""
			intervals [1508]:
				xmin = 729.8353
				xmax = 729.8953
				text = "it"
			intervals [1509]:
				xmin = 729.8953
				xmax = 729.9253
				text = ""
			intervals [1510]:
				xmin = 729.9253
				xmax = 729.9553
				text = "s"
			intervals [1511]:
				xmin = 729.9553
				xmax = 730.5004
				text = ""
			intervals [1512]:
				xmin = 730.5004
				xmax = 730.8404
				text = "about"
			intervals [1513]:
				xmin = 730.8404
				xmax = 730.9787
				text = ""
			intervals [1514]:
				xmin = 730.9787
				xmax = 731.2087
				text = "he"
			intervals [1515]:
				xmin = 731.2087
				xmax = 731.4192
				text = ""
			intervals [1516]:
				xmin = 731.4192
				xmax = 731.7492
				text = "just"
			intervals [1517]:
				xmin = 731.7492
				xmax = 732.6662
				text = ""
			intervals [1518]:
				xmin = 732.6662
				xmax = 733.2662
				text = "no"
			intervals [1519]:
				xmin = 733.2662
				xmax = 739.5188
				text = ""
			intervals [1520]:
				xmin = 739.5188
				xmax = 739.9388
				text = "yes"
			intervals [1521]:
				xmin = 739.9388
				xmax = 741.1161
				text = ""
			intervals [1522]:
				xmin = 741.1161
				xmax = 741.2861
				text = "he"
			intervals [1523]:
				xmin = 741.2861
				xmax = 741.3861
				text = "s"
			intervals [1524]:
				xmin = 741.3861
				xmax = 741.4861
				text = "a"
			intervals [1525]:
				xmin = 741.4861
				xmax = 741.5961
				text = ""
			intervals [1526]:
				xmin = 741.5961
				xmax = 741.8261
				text = "uh"
			intervals [1527]:
				xmin = 741.8261
				xmax = 742.5761
				text = "detective"
			intervals [1528]:
				xmin = 742.5761
				xmax = 745.0899
				text = ""
			intervals [1529]:
				xmin = 745.0899
				xmax = 745.4599
				text = "yes"
			intervals [1530]:
				xmin = 745.4599
				xmax = 746.3235
				text = ""
			intervals [1531]:
				xmin = 746.3235
				xmax = 746.4735
				text = "and"
			intervals [1532]:
				xmin = 746.4735
				xmax = 746.6135
				text = "i"
			intervals [1533]:
				xmin = 746.6135
				xmax = 746.9235
				text = "like"
			intervals [1534]:
				xmin = 746.9235
				xmax = 747.0735
				text = ""
			intervals [1535]:
				xmin = 747.0735
				xmax = 747.6535
				text = "um"
			intervals [1536]:
				xmin = 747.6535
				xmax = 749.2459
				text = ""
			intervals [1537]:
				xmin = 749.2459
				xmax = 749.5459
				text = "dark"
			intervals [1538]:
				xmin = 749.5459
				xmax = 750.0159
				text = "shadows"
			intervals [1539]:
				xmin = 750.0159
				xmax = 753.2687
				text = ""
			intervals [1540]:
				xmin = 753.2687
				xmax = 753.3487
				text = "it"
			intervals [1541]:
				xmin = 753.3487
				xmax = 753.4387
				text = "s"
			intervals [1542]:
				xmin = 753.4387
				xmax = 753.5187
				text = "a"
			intervals [1543]:
				xmin = 753.5187
				xmax = 753.5887
				text = ""
			intervals [1544]:
				xmin = 753.5887
				xmax = 754.3787
				text = "story"
			intervals [1545]:
				xmin = 754.3787
				xmax = 754.8881
				text = ""
			intervals [1546]:
				xmin = 754.8881
				xmax = 755.2181
				text = "and"
			intervals [1547]:
				xmin = 755.2181
				xmax = 756.1306
				text = ""
			intervals [1548]:
				xmin = 756.1306
				xmax = 756.1906
				text = "it"
			intervals [1549]:
				xmin = 756.1906
				xmax = 756.2806
				text = "s"
			intervals [1550]:
				xmin = 756.2806
				xmax = 756.7206
				text = "about"
			intervals [1551]:
				xmin = 756.7206
				xmax = 756.8706
				text = ""
			intervals [1552]:
				xmin = 756.8706
				xmax = 757.7706
				text = "barnabas"
			intervals [1553]:
				xmin = 757.7706
				xmax = 757.8006
				text = ""
			intervals [1554]:
				xmin = 757.8006
				xmax = 758.1506
				text = "and"
			intervals [1555]:
				xmin = 758.1506
				xmax = 759.2281
				text = ""
			intervals [1556]:
				xmin = 759.2281
				xmax = 759.2881
				text = "you"
			intervals [1557]:
				xmin = 759.2881
				xmax = 759.3181
				text = ""
			intervals [1558]:
				xmin = 759.3181
				xmax = 759.6881
				text = "know"
			intervals [1559]:
				xmin = 759.6881
				xmax = 759.9281
				text = "and"
			intervals [1560]:
				xmin = 759.9281
				xmax = 760.3145
				text = ""
			intervals [1561]:
				xmin = 760.3145
				xmax = 760.5045
				text = "see"
			intervals [1562]:
				xmin = 760.5045
				xmax = 761.2445
				text = "barnabas"
			intervals [1563]:
				xmin = 761.2445
				xmax = 761.4485
				text = ""
			intervals [1564]:
				xmin = 761.4485
				xmax = 761.8285
				text = "he"
			intervals [1565]:
				xmin = 761.8285
				xmax = 762.2465
				text = ""
			intervals [1566]:
				xmin = 762.2465
				xmax = 762.5165
				text = "they"
			intervals [1567]:
				xmin = 762.5165
				xmax = 762.8865
				text = "found"
			intervals [1568]:
				xmin = 762.8865
				xmax = 763.0265
				text = "him"
			intervals [1569]:
				xmin = 763.0265
				xmax = 763.1365
				text = "in"
			intervals [1570]:
				xmin = 763.1365
				xmax = 763.4365
				text = "this"
			intervals [1571]:
				xmin = 763.4365
				xmax = 763.6465
				text = "brick"
			intervals [1572]:
				xmin = 763.6465
				xmax = 763.7165
				text = ""
			intervals [1573]:
				xmin = 763.7165
				xmax = 764.1465
				text = "wall"
			intervals [1574]:
				xmin = 764.1465
				xmax = 764.2965
				text = "he"
			intervals [1575]:
				xmin = 764.2965
				xmax = 764.4065
				text = "s"
			intervals [1576]:
				xmin = 764.4065
				xmax = 764.4765
				text = "a"
			intervals [1577]:
				xmin = 764.4765
				xmax = 764.9237
				text = ""
			intervals [1578]:
				xmin = 764.9237
				xmax = 765.7337
				text = "vampire"
			intervals [1579]:
				xmin = 765.7337
				xmax = 766.5104
				text = ""
			intervals [1580]:
				xmin = 766.5104
				xmax = 766.6304
				text = "and"
			intervals [1581]:
				xmin = 766.6304
				xmax = 766.7804
				text = "they"
			intervals [1582]:
				xmin = 766.7804
				xmax = 766.8404
				text = ""
			intervals [1583]:
				xmin = 766.8404
				xmax = 767.1804
				text = "found"
			intervals [1584]:
				xmin = 767.1804
				xmax = 767.3304
				text = "him"
			intervals [1585]:
				xmin = 767.3304
				xmax = 767.4804
				text = "in"
			intervals [1586]:
				xmin = 767.4804
				xmax = 767.5204
				text = "a"
			intervals [1587]:
				xmin = 767.5204
				xmax = 767.5804
				text = ""
			intervals [1588]:
				xmin = 767.5804
				xmax = 767.9004
				text = "brick"
			intervals [1589]:
				xmin = 767.9004
				xmax = 768.4404
				text = "wall"
			intervals [1590]:
				xmin = 768.4404
				xmax = 768.8873
				text = ""
			intervals [1591]:
				xmin = 768.8873
				xmax = 769.1173
				text = "so"
			intervals [1592]:
				xmin = 769.1173
				xmax = 769.7173
				text = "barnabas"
			intervals [1593]:
				xmin = 769.7173
				xmax = 769.9073
				text = "is"
			intervals [1594]:
				xmin = 769.9073
				xmax = 770.4173
				text = "already"
			intervals [1595]:
				xmin = 770.4173
				xmax = 770.4973
				text = ""
			intervals [1596]:
				xmin = 770.4973
				xmax = 771.2673
				text = "almost"
			intervals [1597]:
				xmin = 771.2673
				xmax = 771.6651
				text = ""
			intervals [1598]:
				xmin = 771.6651
				xmax = 772.1551
				text = "dead"
			intervals [1599]:
				xmin = 772.1551
				xmax = 772.5663
				text = ""
			intervals [1600]:
				xmin = 772.5663
				xmax = 772.7863
				text = "so"
			intervals [1601]:
				xmin = 772.7863
				xmax = 772.9363
				text = "they"
			intervals [1602]:
				xmin = 772.9363
				xmax = 773.4163
				text = "save"
			intervals [1603]:
				xmin = 773.4163
				xmax = 773.9963
				text = "barnabas"
			intervals [1604]:
				xmin = 773.9963
				xmax = 774.1263
				text = "and"
			intervals [1605]:
				xmin = 774.1263
				xmax = 774.5963
				text = "barnabas"
			intervals [1606]:
				xmin = 774.5963
				xmax = 775.1063
				text = "start"
			intervals [1607]:
				xmin = 775.1063
				xmax = 775.3789
				text = ""
			intervals [1608]:
				xmin = 775.3789
				xmax = 775.4889
				text = "when"
			intervals [1609]:
				xmin = 775.4889
				xmax = 775.5889
				text = "he"
			intervals [1610]:
				xmin = 775.5889
				xmax = 775.8589
				text = "came"
			intervals [1611]:
				xmin = 775.8589
				xmax = 776.3789
				text = "alive"
			intervals [1612]:
				xmin = 776.3789
				xmax = 776.7058
				text = ""
			intervals [1613]:
				xmin = 776.7058
				xmax = 776.7958
				text = "he"
			intervals [1614]:
				xmin = 776.7958
				xmax = 777.2258
				text = "start"
			intervals [1615]:
				xmin = 777.2258
				xmax = 777.2758
				text = ""
			intervals [1616]:
				xmin = 777.2758
				xmax = 777.6858
				text = "killing"
			intervals [1617]:
				xmin = 777.6858
				xmax = 778.3058
				text = "people"
			intervals [1618]:
				xmin = 778.3058
				xmax = 779.0512
				text = ""
			intervals [1619]:
				xmin = 779.0512
				xmax = 779.1312
				text = "and"
			intervals [1620]:
				xmin = 779.1312
				xmax = 779.2012
				text = ""
			intervals [1621]:
				xmin = 779.2012
				xmax = 779.7712
				text = "everything"
			intervals [1622]:
				xmin = 779.7712
				xmax = 781.6287
				text = ""
			intervals [1623]:
				xmin = 781.6287
				xmax = 781.7687
				text = "and"
			intervals [1624]:
				xmin = 781.7687
				xmax = 781.9087
				text = "he"
			intervals [1625]:
				xmin = 781.9087
				xmax = 782.1187
				text = "like"
			intervals [1626]:
				xmin = 782.1187
				xmax = 782.2287
				text = ""
			intervals [1627]:
				xmin = 782.2287
				xmax = 782.5387
				text = "vicky"
			intervals [1628]:
				xmin = 782.5387
				xmax = 782.9287
				text = "most"
			intervals [1629]:
				xmin = 782.9287
				xmax = 783.0887
				text = "of"
			intervals [1630]:
				xmin = 783.0887
				xmax = 783.4887
				text = "all"
			intervals [1631]:
				xmin = 783.4887
				xmax = 786.0473
				text = ""
			intervals [1632]:
				xmin = 786.0473
				xmax = 786.3773
				text = "vicky"
			intervals [1633]:
				xmin = 786.3773
				xmax = 786.7773
				text = "was"
			intervals [1634]:
				xmin = 786.7773
				xmax = 787.1251
				text = ""
			intervals [1635]:
				xmin = 787.1251
				xmax = 787.3751
				text = "one"
			intervals [1636]:
				xmin = 787.3751
				xmax = 787.4451
				text = "of"
			intervals [1637]:
				xmin = 787.4451
				xmax = 787.5551
				text = "the"
			intervals [1638]:
				xmin = 787.5551
				xmax = 787.5851
				text = ""
			intervals [1639]:
				xmin = 787.5851
				xmax = 788.3551
				text = "actors"
			intervals [1640]:
				xmin = 788.3551
				xmax = 789.1721
				text = ""
			intervals [1641]:
				xmin = 789.1721
				xmax = 789.4221
				text = "and"
			intervals [1642]:
				xmin = 789.4221
				xmax = 789.5638
				text = ""
			intervals [1643]:
				xmin = 789.5638
				xmax = 789.8138
				text = "and"
			intervals [1644]:
				xmin = 789.8138
				xmax = 790.0738
				text = "she"
			intervals [1645]:
				xmin = 790.0738
				xmax = 790.6969
				text = ""
			intervals [1646]:
				xmin = 790.6969
				xmax = 790.8269
				text = "she"
			intervals [1647]:
				xmin = 790.8269
				xmax = 791.0369
				text = "said"
			intervals [1648]:
				xmin = 791.0369
				xmax = 791.0769
				text = ""
			intervals [1649]:
				xmin = 791.0769
				xmax = 791.7969
				text = "barnabas"
			intervals [1650]:
				xmin = 791.7969
				xmax = 792.0569
				text = "what"
			intervals [1651]:
				xmin = 792.0569
				xmax = 792.2069
				text = "do"
			intervals [1652]:
				xmin = 792.2069
				xmax = 792.3069
				text = "you"
			intervals [1653]:
				xmin = 792.3069
				xmax = 792.5669
				text = "want"
			intervals [1654]:
				xmin = 792.5669
				xmax = 792.6469
				text = ""
			intervals [1655]:
				xmin = 792.6469
				xmax = 792.8769
				text = "with"
			intervals [1656]:
				xmin = 792.8769
				xmax = 792.9269
				text = ""
			intervals [1657]:
				xmin = 792.9269
				xmax = 793.3969
				text = "me"
			intervals [1658]:
				xmin = 793.3969
				xmax = 793.8945
				text = ""
			intervals [1659]:
				xmin = 793.8945
				xmax = 794.3145
				text = "barnabas"
			intervals [1660]:
				xmin = 794.3145
				xmax = 794.5945
				text = "say"
			intervals [1661]:
				xmin = 794.5945
				xmax = 794.8145
				text = "i"
			intervals [1662]:
				xmin = 794.8145
				xmax = 794.8545
				text = ""
			intervals [1663]:
				xmin = 794.8545
				xmax = 795.1645
				text = "want"
			intervals [1664]:
				xmin = 795.1645
				xmax = 795.4445
				text = "your"
			intervals [1665]:
				xmin = 795.4445
				xmax = 795.8545
				text = "blood"
			intervals [1666]:
				xmin = 795.8545
				xmax = 796.4218
				text = ""
			intervals [1667]:
				xmin = 796.4218
				xmax = 796.8418
				text = "<unk>"
			intervals [1668]:
				xmin = 796.8418
				xmax = 797.3266
				text = ""
			intervals [1669]:
				xmin = 797.3266
				xmax = 797.4866
				text = "like"
			intervals [1670]:
				xmin = 797.4866
				xmax = 797.5266
				text = ""
			intervals [1671]:
				xmin = 797.5266
				xmax = 797.7866
				text = "that"
			intervals [1672]:
				xmin = 797.7866
				xmax = 799.3143
				text = ""
			intervals [1673]:
				xmin = 799.3143
				xmax = 799.5643
				text = "yes"
			intervals [1674]:
				xmin = 799.5643
				xmax = 807.5811
				text = ""
			intervals [1675]:
				xmin = 807.5811
				xmax = 807.6911
				text = "it"
			intervals [1676]:
				xmin = 807.6911
				xmax = 808.0111
				text = "comes"
			intervals [1677]:
				xmin = 808.0111
				xmax = 808.2111
				text = "on"
			intervals [1678]:
				xmin = 808.2111
				xmax = 808.4111
				text = "ten"
			intervals [1679]:
				xmin = 808.4111
				xmax = 808.7511
				text = "o'clock"
			intervals [1680]:
				xmin = 808.7511
				xmax = 808.8111
				text = "in"
			intervals [1681]:
				xmin = 808.8111
				xmax = 808.8711
				text = "the"
			intervals [1682]:
				xmin = 808.8711
				xmax = 809.4111
				text = "morning"
			intervals [1683]:
				xmin = 809.4111
				xmax = 810.3111
				text = "sometimes"
			intervals [1684]:
				xmin = 810.3111
				xmax = 811.1857
				text = ""
			intervals [1685]:
				xmin = 811.1857
				xmax = 811.3357
				text = "and"
			intervals [1686]:
				xmin = 811.3357
				xmax = 811.4257
				text = "it"
			intervals [1687]:
				xmin = 811.4257
				xmax = 811.8657
				text = "comes"
			intervals [1688]:
				xmin = 811.8657
				xmax = 812.1557
				text = "on"
			intervals [1689]:
				xmin = 812.1557
				xmax = 812.2557
				text = "at"
			intervals [1690]:
				xmin = 812.2557
				xmax = 812.3057
				text = ""
			intervals [1691]:
				xmin = 812.3057
				xmax = 812.5457
				text = "three"
			intervals [1692]:
				xmin = 812.5457
				xmax = 812.9357
				text = "o'clock"
			intervals [1693]:
				xmin = 812.9357
				xmax = 813.0457
				text = "in"
			intervals [1694]:
				xmin = 813.0457
				xmax = 813.0757
				text = ""
			intervals [1695]:
				xmin = 813.0757
				xmax = 813.1357
				text = "the"
			intervals [1696]:
				xmin = 813.1357
				xmax = 813.7457
				text = "evening"
			intervals [1697]:
				xmin = 813.7457
				xmax = 820.1746
				text = ""
			intervals [1698]:
				xmin = 820.1746
				xmax = 821.0046
				text = "speedway"
			intervals [1699]:
				xmin = 821.0046
				xmax = 823.5101
				text = ""
			intervals [1700]:
				xmin = 823.5101
				xmax = 823.8301
				text = "yeah"
			intervals [1701]:
				xmin = 823.8301
				xmax = 823.9501
				text = ""
			intervals [1702]:
				xmin = 823.9501
				xmax = 824.1201
				text = "it"
			intervals [1703]:
				xmin = 824.1201
				xmax = 824.3201
				text = "was"
			intervals [1704]:
				xmin = 824.3201
				xmax = 824.6801
				text = "about"
			intervals [1705]:
				xmin = 824.6801
				xmax = 825.1048
				text = ""
			intervals [1706]:
				xmin = 825.1048
				xmax = 825.7048
				text = "elvlis"
			intervals [1707]:
				xmin = 825.7048
				xmax = 826.3048
				text = "presley"
			intervals [1708]:
				xmin = 826.3048
				xmax = 827.5098
				text = ""
			intervals [1709]:
				xmin = 827.5098
				xmax = 827.5798
				text = "and"
			intervals [1710]:
				xmin = 827.5798
				xmax = 827.9698
				text = "um"
			intervals [1711]:
				xmin = 827.9698
				xmax = 828.2158
				text = ""
			intervals [1712]:
				xmin = 828.2158
				xmax = 828.3158
				text = "he"
			intervals [1713]:
				xmin = 828.3158
				xmax = 828.5658
				text = "was"
			intervals [1714]:
				xmin = 828.5658
				xmax = 828.6658
				text = "in"
			intervals [1715]:
				xmin = 828.6658
				xmax = 829.1258
				text = "this"
			intervals [1716]:
				xmin = 829.1258
				xmax = 830.2882
				text = ""
			intervals [1717]:
				xmin = 830.2882
				xmax = 830.9082
				text = "this"
			intervals [1718]:
				xmin = 830.9082
				xmax = 839.3472
				text = ""
			intervals [1719]:
				xmin = 839.3472
				xmax = 839.4872
				text = "a"
			intervals [1720]:
				xmin = 839.4872
				xmax = 839.8672
				text = "car"
			intervals [1721]:
				xmin = 839.8672
				xmax = 840.2472
				text = "race"
			intervals [1722]:
				xmin = 840.2472
				xmax = 840.3472
				text = "you"
			intervals [1723]:
				xmin = 840.3472
				xmax = 840.6472
				text = "know"
			intervals [1724]:
				xmin = 840.6472
				xmax = 841.3323
				text = ""
			intervals [1725]:
				xmin = 841.3323
				xmax = 841.5323
				text = "with"
			intervals [1726]:
				xmin = 841.5323
				xmax = 841.5923
				text = "the"
			intervals [1727]:
				xmin = 841.5923
				xmax = 842.1923
				text = "car"
			intervals [1728]:
				xmin = 842.1923
				xmax = 842.9463
				text = ""
			intervals [1729]:
				xmin = 842.9463
				xmax = 843.4563
				text = "yes"
			intervals [1730]:
				xmin = 843.4563
				xmax = 843.8575
				text = ""
			intervals [1731]:
				xmin = 843.8575
				xmax = 844.0375
				text = "and"
			intervals [1732]:
				xmin = 844.0375
				xmax = 844.0675
				text = ""
			intervals [1733]:
				xmin = 844.0675
				xmax = 844.2875
				text = "uh"
			intervals [1734]:
				xmin = 844.2875
				xmax = 844.5775
				text = "he"
			intervals [1735]:
				xmin = 844.5775
				xmax = 844.6275
				text = "d"
			intervals [1736]:
				xmin = 844.6275
				xmax = 844.8275
				text = "win"
			intervals [1737]:
				xmin = 844.8275
				xmax = 845.1975
				text = "every"
			intervals [1738]:
				xmin = 845.1975
				xmax = 845.2275
				text = ""
			intervals [1739]:
				xmin = 845.2275
				xmax = 845.6875
				text = "race"
			intervals [1740]:
				xmin = 845.6875
				xmax = 845.8575
				text = "and"
			intervals [1741]:
				xmin = 845.8575
				xmax = 846.0775
				text = "one"
			intervals [1742]:
				xmin = 846.0775
				xmax = 846.3184
				text = ""
			intervals [1743]:
				xmin = 846.3184
				xmax = 846.3884
				text = "the"
			intervals [1744]:
				xmin = 846.3884
				xmax = 846.4184
				text = ""
			intervals [1745]:
				xmin = 846.4184
				xmax = 846.6584
				text = "f"
			intervals [1746]:
				xmin = 846.6584
				xmax = 846.7841
				text = ""
			intervals [1747]:
				xmin = 846.7841
				xmax = 847.2141
				text = "last"
			intervals [1748]:
				xmin = 847.2141
				xmax = 847.4741
				text = "time"
			intervals [1749]:
				xmin = 847.4741
				xmax = 847.6041
				text = "he"
			intervals [1750]:
				xmin = 847.6041
				xmax = 848.0541
				text = "won"
			intervals [1751]:
				xmin = 848.0541
				xmax = 848.4587
				text = ""
			intervals [1752]:
				xmin = 848.4587
				xmax = 848.6287
				text = "he"
			intervals [1753]:
				xmin = 848.6287
				xmax = 849.0887
				text = "turned"
			intervals [1754]:
				xmin = 849.0887
				xmax = 849.3087
				text = "over"
			intervals [1755]:
				xmin = 849.3087
				xmax = 849.3687
				text = "and"
			intervals [1756]:
				xmin = 849.3687
				xmax = 849.5287
				text = "he"
			intervals [1757]:
				xmin = 849.5287
				xmax = 849.8387
				text = "jumped"
			intervals [1758]:
				xmin = 849.8387
				xmax = 849.9587
				text = "out"
			intervals [1759]:
				xmin = 849.9587
				xmax = 850.0287
				text = "the"
			intervals [1760]:
				xmin = 850.0287
				xmax = 850.3187
				text = "car"
			intervals [1761]:
				xmin = 850.3187
				xmax = 850.5987
				text = "real"
			intervals [1762]:
				xmin = 850.5987
				xmax = 850.9187
				text = "fast"
			intervals [1763]:
				xmin = 850.9187
				xmax = 850.9787
				text = "and"
			intervals [1764]:
				xmin = 850.9787
				xmax = 851.0587
				text = "the"
			intervals [1765]:
				xmin = 851.0587
				xmax = 851.3087
				text = "car"
			intervals [1766]:
				xmin = 851.3087
				xmax = 851.7387
				text = "start"
			intervals [1767]:
				xmin = 851.7387
				xmax = 852.2287
				text = "burning"
			intervals [1768]:
				xmin = 852.2287
				xmax = 852.7461
				text = ""
			intervals [1769]:
				xmin = 852.7461
				xmax = 852.8761
				text = "to"
			intervals [1770]:
				xmin = 852.8761
				xmax = 853.1161
				text = "so"
			intervals [1771]:
				xmin = 853.1161
				xmax = 853.2161
				text = "they"
			intervals [1772]:
				xmin = 853.2161
				xmax = 853.2761
				text = ""
			intervals [1773]:
				xmin = 853.2761
				xmax = 853.6161
				text = "fixed"
			intervals [1774]:
				xmin = 853.6161
				xmax = 853.7261
				text = "it"
			intervals [1775]:
				xmin = 853.7261
				xmax = 853.7561
				text = ""
			intervals [1776]:
				xmin = 853.7561
				xmax = 854.1361
				text = "up"
			intervals [1777]:
				xmin = 854.1361
				xmax = 854.9529
				text = ""
			intervals [1778]:
				xmin = 854.9529
				xmax = 855.1629
				text = "and"
			intervals [1779]:
				xmin = 855.1629
				xmax = 855.6329
				text = "then"
			intervals [1780]:
				xmin = 855.6329
				xmax = 856.0974
				text = ""
			intervals [1781]:
				xmin = 856.0974
				xmax = 856.4274
				text = "next"
			intervals [1782]:
				xmin = 856.4274
				xmax = 856.6574
				text = "time"
			intervals [1783]:
				xmin = 856.6574
				xmax = 856.7274
				text = "it"
			intervals [1784]:
				xmin = 856.7274
				xmax = 856.9074
				text = "got"
			intervals [1785]:
				xmin = 856.9074
				xmax = 857.1074
				text = "back"
			intervals [1786]:
				xmin = 857.1074
				xmax = 857.1674
				text = "in"
			intervals [1787]:
				xmin = 857.1674
				xmax = 857.2574
				text = "the"
			intervals [1788]:
				xmin = 857.2574
				xmax = 857.4774
				text = "race"
			intervals [1789]:
				xmin = 857.4774
				xmax = 857.5474
				text = "the"
			intervals [1790]:
				xmin = 857.5474
				xmax = 857.8274
				text = "car"
			intervals [1791]:
				xmin = 857.8274
				xmax = 858.1874
				text = "burnt"
			intervals [1792]:
				xmin = 858.1874
				xmax = 858.3974
				text = ""
			intervals [1793]:
				xmin = 858.3974
				xmax = 858.7974
				text = "all"
			intervals [1794]:
				xmin = 858.7974
				xmax = 858.8674
				text = "the"
			intervals [1795]:
				xmin = 858.8674
				xmax = 859.1174
				text = "way"
			intervals [1796]:
				xmin = 859.1174
				xmax = 859.3174
				text = "up"
			intervals [1797]:
				xmin = 859.3174
				xmax = 859.5274
				text = "that"
			intervals [1798]:
				xmin = 859.5274
				xmax = 859.7874
				text = "time"
			intervals [1799]:
				xmin = 859.7874
				xmax = 860.1474
				text = "so"
			intervals [1800]:
				xmin = 860.1474
				xmax = 860.3374
				text = ""
			intervals [1801]:
				xmin = 860.3374
				xmax = 860.5174
				text = "he"
			intervals [1802]:
				xmin = 860.5174
				xmax = 860.6074
				text = "ain't"
			intervals [1803]:
				xmin = 860.6074
				xmax = 860.8674
				text = "have"
			intervals [1804]:
				xmin = 860.8674
				xmax = 860.9274
				text = "a"
			intervals [1805]:
				xmin = 860.9274
				xmax = 861.2274
				text = "car"
			intervals [1806]:
				xmin = 861.2274
				xmax = 861.7974
				text = "anymore"
			intervals [1807]:
				xmin = 861.7974
				xmax = 862.5943
				text = ""
			intervals [1808]:
				xmin = 862.5943
				xmax = 862.8443
				text = "and"
			intervals [1809]:
				xmin = 862.8443
				xmax = 863.2343
				text = "then"
			intervals [1810]:
				xmin = 863.2343
				xmax = 864.0992
				text = ""
			intervals [1811]:
				xmin = 864.0992
				xmax = 864.3492
				text = "he"
			intervals [1812]:
				xmin = 864.3492
				xmax = 864.4592
				text = "d"
			intervals [1813]:
				xmin = 864.4592
				xmax = 864.5392
				text = ""
			intervals [1814]:
				xmin = 864.5392
				xmax = 864.7992
				text = "met"
			intervals [1815]:
				xmin = 864.7992
				xmax = 865.0692
				text = "this"
			intervals [1816]:
				xmin = 865.0692
				xmax = 865.4392
				text = "girl"
			intervals [1817]:
				xmin = 865.4392
				xmax = 865.5392
				text = "and"
			intervals [1818]:
				xmin = 865.5392
				xmax = 865.7592
				text = "he"
			intervals [1819]:
				xmin = 865.7592
				xmax = 866.1092
				text = "liked"
			intervals [1820]:
				xmin = 866.1092
				xmax = 866.3592
				text = "her"
			intervals [1821]:
				xmin = 866.3592
				xmax = 866.9177
				text = ""
			intervals [1822]:
				xmin = 866.9177
				xmax = 867.0377
				text = "and"
			intervals [1823]:
				xmin = 867.0377
				xmax = 867.2377
				text = "she"
			intervals [1824]:
				xmin = 867.2377
				xmax = 867.4377
				text = "didn't"
			intervals [1825]:
				xmin = 867.4377
				xmax = 867.6677
				text = "like"
			intervals [1826]:
				xmin = 867.6677
				xmax = 867.9677
				text = "him"
			intervals [1827]:
				xmin = 867.9677
				xmax = 868.0877
				text = "and"
			intervals [1828]:
				xmin = 868.0877
				xmax = 868.2377
				text = "she"
			intervals [1829]:
				xmin = 868.2377
				xmax = 868.3077
				text = "s"
			intervals [1830]:
				xmin = 868.3077
				xmax = 868.5277
				text = "talking"
			intervals [1831]:
				xmin = 868.5277
				xmax = 868.7077
				text = "about"
			intervals [1832]:
				xmin = 868.7077
				xmax = 868.8477
				text = "he"
			intervals [1833]:
				xmin = 868.8477
				xmax = 869.0977
				text = "was"
			intervals [1834]:
				xmin = 869.0977
				xmax = 869.1377
				text = ""
			intervals [1835]:
				xmin = 869.1377
				xmax = 869.8677
				text = "ornery"
			intervals [1836]:
				xmin = 869.8677
				xmax = 870.2152
				text = ""
			intervals [1837]:
				xmin = 870.2152
				xmax = 870.2752
				text = "and"
			intervals [1838]:
				xmin = 870.2752
				xmax = 870.4552
				text = "he"
			intervals [1839]:
				xmin = 870.4552
				xmax = 870.6952
				text = "was"
			intervals [1840]:
				xmin = 870.6952
				xmax = 870.7252
				text = ""
			intervals [1841]:
				xmin = 870.7252
				xmax = 871.1852
				text = "<unk>"
			intervals [1842]:
				xmin = 871.1852
				xmax = 871.3629
				text = ""
			intervals [1843]:
				xmin = 871.3629
				xmax = 871.5329
				text = "and"
			intervals [1844]:
				xmin = 871.5329
				xmax = 871.6929
				text = "he"
			intervals [1845]:
				xmin = 871.6929
				xmax = 871.8929
				text = "was"
			intervals [1846]:
				xmin = 871.8929
				xmax = 871.9329
				text = ""
			intervals [1847]:
				xmin = 871.9329
				xmax = 872.3729
				text = "this"
			intervals [1848]:
				xmin = 872.3729
				xmax = 872.5029
				text = "and"
			intervals [1849]:
				xmin = 872.5029
				xmax = 872.6429
				text = "he"
			intervals [1850]:
				xmin = 872.6429
				xmax = 872.8929
				text = "was"
			intervals [1851]:
				xmin = 872.8929
				xmax = 873.2129
				text = "that"
			intervals [1852]:
				xmin = 873.2129
				xmax = 873.5684
				text = ""
			intervals [1853]:
				xmin = 873.5684
				xmax = 873.9284
				text = "so"
			intervals [1854]:
				xmin = 873.9284
				xmax = 874.1933
				text = ""
			intervals [1855]:
				xmin = 874.1933
				xmax = 874.3133
				text = "he"
			intervals [1856]:
				xmin = 874.3133
				xmax = 874.6633
				text = "shook"
			intervals [1857]:
				xmin = 874.6633
				xmax = 874.7233
				text = "her"
			intervals [1858]:
				xmin = 874.7233
				xmax = 874.9733
				text = "real"
			intervals [1859]:
				xmin = 874.9733
				xmax = 875.3133
				text = "hard"
			intervals [1860]:
				xmin = 875.3133
				xmax = 875.4233
				text = "and"
			intervals [1861]:
				xmin = 875.4233
				xmax = 875.5733
				text = "then"
			intervals [1862]:
				xmin = 875.5733
				xmax = 875.8133
				text = "her"
			intervals [1863]:
				xmin = 875.8133
				xmax = 876.2978
				text = ""
			intervals [1864]:
				xmin = 876.2978
				xmax = 876.5278
				text = "her"
			intervals [1865]:
				xmin = 876.5278
				xmax = 876.9178
				text = "date"
			intervals [1866]:
				xmin = 876.9178
				xmax = 877.0578
				text = "that"
			intervals [1867]:
				xmin = 877.0578
				xmax = 877.0878
				text = "s"
			intervals [1868]:
				xmin = 877.0878
				xmax = 877.4378
				text = "sposta"
			intervals [1869]:
				xmin = 877.4378
				xmax = 877.6178
				text = "been"
			intervals [1870]:
				xmin = 877.6178
				xmax = 877.9778
				text = "carrying"
			intervals [1871]:
				xmin = 877.9778
				xmax = 878.1178
				text = "her"
			intervals [1872]:
				xmin = 878.1178
				xmax = 878.5178
				text = "out"
			intervals [1873]:
				xmin = 878.5178
				xmax = 879.8016
				text = ""
			intervals [1874]:
				xmin = 879.8016
				xmax = 880.0816
				text = "he"
			intervals [1875]:
				xmin = 880.0816
				xmax = 880.2916
				text = "went"
			intervals [1876]:
				xmin = 880.2916
				xmax = 880.4616
				text = "up"
			intervals [1877]:
				xmin = 880.4616
				xmax = 880.5416
				text = "to"
			intervals [1878]:
				xmin = 880.5416
				xmax = 880.7816
				text = "hit"
			intervals [1879]:
				xmin = 880.7816
				xmax = 880.8116
				text = ""
			intervals [1880]:
				xmin = 880.8116
				xmax = 881.2116
				text = "elvis"
			intervals [1881]:
				xmin = 881.2116
				xmax = 881.7716
				text = "presley"
			intervals [1882]:
				xmin = 881.7716
				xmax = 882.0816
				text = "elvis"
			intervals [1883]:
				xmin = 882.0816
				xmax = 882.3716
				text = "presley"
			intervals [1884]:
				xmin = 882.3716
				xmax = 882.4016
				text = ""
			intervals [1885]:
				xmin = 882.4016
				xmax = 882.7316
				text = "hit"
			intervals [1886]:
				xmin = 882.7316
				xmax = 882.8616
				text = "him"
			intervals [1887]:
				xmin = 882.8616
				xmax = 882.9945
				text = ""
			intervals [1888]:
				xmin = 882.9945
				xmax = 883.1045
				text = "and"
			intervals [1889]:
				xmin = 883.1045
				xmax = 883.2745
				text = "he"
			intervals [1890]:
				xmin = 883.2745
				xmax = 883.5545
				text = "fell"
			intervals [1891]:
				xmin = 883.5545
				xmax = 883.7045
				text = "out"
			intervals [1892]:
				xmin = 883.7045
				xmax = 883.8145
				text = "on"
			intervals [1893]:
				xmin = 883.8145
				xmax = 883.9845
				text = "his"
			intervals [1894]:
				xmin = 883.9845
				xmax = 884.1945
				text = "back"
			intervals [1895]:
				xmin = 884.1945
				xmax = 884.2745
				text = "and"
			intervals [1896]:
				xmin = 884.2745
				xmax = 884.6145
				text = "slid"
			intervals [1897]:
				xmin = 884.6145
				xmax = 884.8445
				text = "all"
			intervals [1898]:
				xmin = 884.8445
				xmax = 884.9345
				text = "the"
			intervals [1899]:
				xmin = 884.9345
				xmax = 885.1145
				text = "way"
			intervals [1900]:
				xmin = 885.1145
				xmax = 885.3045
				text = "into"
			intervals [1901]:
				xmin = 885.3045
				xmax = 885.6845
				text = "the"
			intervals [1902]:
				xmin = 885.6845
				xmax = 886.4524
				text = ""
			intervals [1903]:
				xmin = 886.4524
				xmax = 886.7724
				text = "into"
			intervals [1904]:
				xmin = 886.7724
				xmax = 886.8624
				text = "the"
			intervals [1905]:
				xmin = 886.8624
				xmax = 887.6024
				text = "elevator"
			intervals [1906]:
				xmin = 887.6024
				xmax = 888.2185
				text = ""
			intervals [1907]:
				xmin = 888.2185
				xmax = 888.3785
				text = "and"
			intervals [1908]:
				xmin = 888.3785
				xmax = 888.8185
				text = "then"
			intervals [1909]:
				xmin = 888.8185
				xmax = 889.1111
				text = ""
			intervals [1910]:
				xmin = 889.1111
				xmax = 889.3011
				text = "they"
			intervals [1911]:
				xmin = 889.3011
				xmax = 889.5111
				text = "went"
			intervals [1912]:
				xmin = 889.5111
				xmax = 889.8611
				text = "into"
			intervals [1913]:
				xmin = 889.8611
				xmax = 890.0911
				text = "the"
			intervals [1914]:
				xmin = 890.0911
				xmax = 890.468
				text = ""
			intervals [1915]:
				xmin = 890.468
				xmax = 890.678
				text = "the"
			intervals [1916]:
				xmin = 890.678
				xmax = 890.878
				text = ""
			intervals [1917]:
				xmin = 890.878
				xmax = 891.748
				text = "cafeteria"
			intervals [1918]:
				xmin = 891.748
				xmax = 891.9461
				text = ""
			intervals [1919]:
				xmin = 891.9461
				xmax = 892.0961
				text = "and"
			intervals [1920]:
				xmin = 892.0961
				xmax = 892.1561
				text = "it"
			intervals [1921]:
				xmin = 892.1561
				xmax = 892.3861
				text = "was"
			intervals [1922]:
				xmin = 892.3861
				xmax = 892.8861
				text = "closed"
			intervals [1923]:
				xmin = 892.8861
				xmax = 893.0261
				text = "so"
			intervals [1924]:
				xmin = 893.0261
				xmax = 893.2361
				text = "he"
			intervals [1925]:
				xmin = 893.2361
				xmax = 893.5261
				text = "knocked"
			intervals [1926]:
				xmin = 893.5261
				xmax = 893.6261
				text = "the"
			intervals [1927]:
				xmin = 893.6261
				xmax = 894.0061
				text = "sign"
			intervals [1928]:
				xmin = 894.0061
				xmax = 894.2761
				text = "down"
			intervals [1929]:
				xmin = 894.2761
				xmax = 894.6661
				text = "elvis"
			intervals [1930]:
				xmin = 894.6661
				xmax = 895.1061
				text = "presley"
			intervals [1931]:
				xmin = 895.1061
				xmax = 895.3761
				text = "knocked"
			intervals [1932]:
				xmin = 895.3761
				xmax = 895.4761
				text = "the"
			intervals [1933]:
				xmin = 895.4761
				xmax = 895.8861
				text = "sign"
			intervals [1934]:
				xmin = 895.8861
				xmax = 896.2461
				text = "down"
			intervals [1935]:
				xmin = 896.2461
				xmax = 897.0835
				text = ""
			intervals [1936]:
				xmin = 897.0835
				xmax = 897.4635
				text = "and"
			intervals [1937]:
				xmin = 897.4635
				xmax = 897.8816
				text = ""
			intervals [1938]:
				xmin = 897.8816
				xmax = 898.0616
				text = "he"
			intervals [1939]:
				xmin = 898.0616
				xmax = 898.2416
				text = "was"
			intervals [1940]:
				xmin = 898.2416
				xmax = 898.5316
				text = "talking"
			intervals [1941]:
				xmin = 898.5316
				xmax = 898.6716
				text = "to"
			intervals [1942]:
				xmin = 898.6716
				xmax = 898.8416
				text = "her"
			intervals [1943]:
				xmin = 898.8416
				xmax = 898.9216
				text = "and"
			intervals [1944]:
				xmin = 898.9216
				xmax = 899.0716
				text = "she"
			intervals [1945]:
				xmin = 899.0716
				xmax = 899.3916
				text = "said"
			intervals [1946]:
				xmin = 899.3916
				xmax = 899.7542
				text = ""
			intervals [1947]:
				xmin = 899.7542
				xmax = 899.9042
				text = "she"
			intervals [1948]:
				xmin = 899.9042
				xmax = 900.2142
				text = "said"
			intervals [1949]:
				xmin = 900.2142
				xmax = 901.3069
				text = ""
			intervals [1950]:
				xmin = 901.3069
				xmax = 901.9169
				text = "elvlis"
			intervals [1951]:
				xmin = 901.9169
				xmax = 902.2869
				text = "presley"
			intervals [1952]:
				xmin = 902.2869
				xmax = 902.7169
				text = "said"
			intervals [1953]:
				xmin = 902.7169
				xmax = 903.4353
				text = ""
			intervals [1954]:
				xmin = 903.4353
				xmax = 903.5553
				text = "you're"
			intervals [1955]:
				xmin = 903.5553
				xmax = 903.8753
				text = "so"
			intervals [1956]:
				xmin = 903.8753
				xmax = 904.7253
				text = "mean"
			intervals [1957]:
				xmin = 904.7253
				xmax = 904.9253
				text = "and"
			intervals [1958]:
				xmin = 904.9253
				xmax = 905.0653
				text = ""
			intervals [1959]:
				xmin = 905.0653
				xmax = 905.7553
				text = "ornery"
			intervals [1960]:
				xmin = 905.7553
				xmax = 905.8853
				text = "and"
			intervals [1961]:
				xmin = 905.8853
				xmax = 907.1531
				text = ""
			intervals [1962]:
				xmin = 907.1531
				xmax = 907.8431
				text = "stingy"
			intervals [1963]:
				xmin = 907.8431
				xmax = 908.1931
				text = "and"
			intervals [1964]:
				xmin = 908.1931
				xmax = 910.0514
				text = ""
			intervals [1965]:
				xmin = 910.0514
				xmax = 910.1614
				text = "you're"
			intervals [1966]:
				xmin = 910.1614
				xmax = 910.5614
				text = "just"
			intervals [1967]:
				xmin = 910.5614
				xmax = 910.8514
				text = "too"
			intervals [1968]:
				xmin = 910.8514
				xmax = 911.3614
				text = "mean"
			intervals [1969]:
				xmin = 911.3614
				xmax = 911.5914
				text = "for"
			intervals [1970]:
				xmin = 911.5914
				xmax = 911.8414
				text = "me"
			intervals [1971]:
				xmin = 911.8414
				xmax = 911.8714
				text = ""
			intervals [1972]:
				xmin = 911.8714
				xmax = 912.0914
				text = "just"
			intervals [1973]:
				xmin = 912.0914
				xmax = 912.2914
				text = "like"
			intervals [1974]:
				xmin = 912.2914
				xmax = 912.3214
				text = ""
			intervals [1975]:
				xmin = 912.3214
				xmax = 912.5714
				text = "that"
			intervals [1976]:
				xmin = 912.5714
				xmax = 913.2323
				text = ""
			intervals [1977]:
				xmin = 913.2323
				xmax = 913.3923
				text = "and"
			intervals [1978]:
				xmin = 913.3923
				xmax = 913.9223
				text = "so"
			intervals [1979]:
				xmin = 913.9223
				xmax = 914.6685
				text = ""
			intervals [1980]:
				xmin = 914.6685
				xmax = 915.0285
				text = "they"
			intervals [1981]:
				xmin = 915.0285
				xmax = 915.0685
				text = ""
			intervals [1982]:
				xmin = 915.0685
				xmax = 915.1185
				text = "i"
			intervals [1983]:
				xmin = 915.1185
				xmax = 915.2885
				text = "he"
			intervals [1984]:
				xmin = 915.2885
				xmax = 915.6485
				text = "started"
			intervals [1985]:
				xmin = 915.6485
				xmax = 916.1985
				text = "singing"
			intervals [1986]:
				xmin = 916.1985
				xmax = 916.3785
				text = "to"
			intervals [1987]:
				xmin = 916.3785
				xmax = 916.6485
				text = "her"
			intervals [1988]:
				xmin = 916.6485
				xmax = 917.3232
				text = ""
			intervals [1989]:
				xmin = 917.3232
				xmax = 917.4332
				text = "and"
			intervals [1990]:
				xmin = 917.4332
				xmax = 917.6032
				text = "then"
			intervals [1991]:
				xmin = 917.6032
				xmax = 917.8732
				text = "she"
			intervals [1992]:
				xmin = 917.8732
				xmax = 918.2132
				text = "kissed"
			intervals [1993]:
				xmin = 918.2132
				xmax = 918.5832
				text = "him"
			intervals [1994]:
				xmin = 918.5832
				xmax = 918.864
				text = ""
			intervals [1995]:
				xmin = 918.864
				xmax = 918.984
				text = "she"
			intervals [1996]:
				xmin = 918.984
				xmax = 919.174
				text = "said"
			intervals [1997]:
				xmin = 919.174
				xmax = 919.204
				text = ""
			intervals [1998]:
				xmin = 919.204
				xmax = 919.644
				text = "oh"
			intervals [1999]:
				xmin = 919.644
				xmax = 919.954
				text = "no"
			intervals [2000]:
				xmin = 919.954
				xmax = 920.114
				text = "you"
			intervals [2001]:
				xmin = 920.114
				xmax = 920.334
				text = "ain't"
			intervals [2002]:
				xmin = 920.334
				xmax = 920.494
				text = "gonna"
			intervals [2003]:
				xmin = 920.494
				xmax = 920.774
				text = "trick"
			intervals [2004]:
				xmin = 920.774
				xmax = 920.964
				text = "me"
			intervals [2005]:
				xmin = 920.964
				xmax = 921.224
				text = "like"
			intervals [2006]:
				xmin = 921.224
				xmax = 921.394
				text = "this"
			intervals [2007]:
				xmin = 921.394
				xmax = 921.424
				text = ""
			intervals [2008]:
				xmin = 921.424
				xmax = 921.674
				text = "oh"
			intervals [2009]:
				xmin = 921.674
				xmax = 922.124
				text = "no"
			intervals [2010]:
				xmin = 922.124
				xmax = 922.5737
				text = ""
			intervals [2011]:
				xmin = 922.5737
				xmax = 922.7237
				text = "and"
			intervals [2012]:
				xmin = 922.7237
				xmax = 922.9937
				text = "then"
			intervals [2013]:
				xmin = 922.9937
				xmax = 923.4884
				text = ""
			intervals [2014]:
				xmin = 923.4884
				xmax = 923.5984
				text = "he"
			intervals [2015]:
				xmin = 923.5984
				xmax = 923.8184
				text = "said"
			intervals [2016]:
				xmin = 923.8184
				xmax = 924.4303
				text = ""
			intervals [2017]:
				xmin = 924.4303
				xmax = 924.6303
				text = "what"
			intervals [2018]:
				xmin = 924.6303
				xmax = 924.8103
				text = "you"
			intervals [2019]:
				xmin = 924.8103
				xmax = 925.0403
				text = "mean"
			intervals [2020]:
				xmin = 925.0403
				xmax = 925.2403
				text = "by"
			intervals [2021]:
				xmin = 925.2403
				xmax = 925.2803
				text = ""
			intervals [2022]:
				xmin = 925.2803
				xmax = 925.7003
				text = "trick"
			intervals [2023]:
				xmin = 925.7003
				xmax = 926.0203
				text = "you"
			intervals [2024]:
				xmin = 926.0203
				xmax = 926.5406
				text = ""
			intervals [2025]:
				xmin = 926.5406
				xmax = 926.6406
				text = "then"
			intervals [2026]:
				xmin = 926.6406
				xmax = 926.7606
				text = "he"
			intervals [2027]:
				xmin = 926.7606
				xmax = 927.1306
				text = "shook"
			intervals [2028]:
				xmin = 927.1306
				xmax = 927.2906
				text = "her"
			intervals [2029]:
				xmin = 927.2906
				xmax = 927.8806
				text = "again"
			intervals [2030]:
				xmin = 927.8806
				xmax = 928.4824
				text = ""
			intervals [2031]:
				xmin = 928.4824
				xmax = 928.8824
				text = "and"
			intervals [2032]:
				xmin = 928.8824
				xmax = 929.0424
				text = "then"
			intervals [2033]:
				xmin = 929.0424
				xmax = 929.1624
				text = "they"
			intervals [2034]:
				xmin = 929.1624
				xmax = 929.4924
				text = "start"
			intervals [2035]:
				xmin = 929.4924
				xmax = 929.6924
				text = "kissing"
			intervals [2036]:
				xmin = 929.6924
				xmax = 929.7624
				text = "in"
			intervals [2037]:
				xmin = 929.7624
				xmax = 929.9024
				text = "the"
			intervals [2038]:
				xmin = 929.9024
				xmax = 930.4024
				text = "sand"
			intervals [2039]:
				xmin = 930.4024
				xmax = 930.8267
				text = ""
			intervals [2040]:
				xmin = 930.8267
				xmax = 930.9967
				text = "and"
			intervals [2041]:
				xmin = 930.9967
				xmax = 931.3467
				text = "then"
			intervals [2042]:
				xmin = 931.3467
				xmax = 932.2115
				text = ""
			intervals [2043]:
				xmin = 932.2115
				xmax = 932.4015
				text = "when"
			intervals [2044]:
				xmin = 932.4015
				xmax = 932.5415
				text = "he"
			intervals [2045]:
				xmin = 932.5415
				xmax = 932.7215
				text = "was"
			intervals [2046]:
				xmin = 932.7215
				xmax = 932.9915
				text = "singing"
			intervals [2047]:
				xmin = 932.9915
				xmax = 933.1115
				text = "his"
			intervals [2048]:
				xmin = 933.1115
				xmax = 933.8215
				text = "song"
			intervals [2049]:
				xmin = 933.8215
				xmax = 934.2726
				text = ""
			intervals [2050]:
				xmin = 934.2726
				xmax = 934.4026
				text = "the"
			intervals [2051]:
				xmin = 934.4026
				xmax = 934.7426
				text = "old"
			intervals [2052]:
				xmin = 934.7426
				xmax = 935.1826
				text = "man"
			intervals [2053]:
				xmin = 935.1826
				xmax = 935.3826
				text = "was"
			intervals [2054]:
				xmin = 935.3826
				xmax = 935.7426
				text = "mopping"
			intervals [2055]:
				xmin = 935.7426
				xmax = 935.8426
				text = "the"
			intervals [2056]:
				xmin = 935.8426
				xmax = 936.1726
				text = "floor"
			intervals [2057]:
				xmin = 936.1726
				xmax = 936.3626
				text = "in"
			intervals [2058]:
				xmin = 936.3626
				xmax = 936.6326
				text = "there"
			intervals [2059]:
				xmin = 936.6326
				xmax = 937.1704
				text = ""
			intervals [2060]:
				xmin = 937.1704
				xmax = 937.4504
				text = "elvis"
			intervals [2061]:
				xmin = 937.4504
				xmax = 937.7704
				text = "presley"
			intervals [2062]:
				xmin = 937.7704
				xmax = 937.9004
				text = "had"
			intervals [2063]:
				xmin = 937.9004
				xmax = 938.2404
				text = "left"
			intervals [2064]:
				xmin = 938.2404
				xmax = 938.5104
				text = "out"
			intervals [2065]:
				xmin = 938.5104
				xmax = 938.8804
				text = ""
			intervals [2066]:
				xmin = 938.8804
				xmax = 938.9404
				text = "the"
			intervals [2067]:
				xmin = 938.9404
				xmax = 939.2304
				text = "man"
			intervals [2068]:
				xmin = 939.2304
				xmax = 939.4004
				text = "he"
			intervals [2069]:
				xmin = 939.4004
				xmax = 939.7004
				text = "put"
			intervals [2070]:
				xmin = 939.7004
				xmax = 939.8204
				text = "the"
			intervals [2071]:
				xmin = 939.8204
				xmax = 940.1104
				text = "mop"
			intervals [2072]:
				xmin = 940.1104
				xmax = 940.2304
				text = "up"
			intervals [2073]:
				xmin = 940.2304
				xmax = 940.4304
				text = "to"
			intervals [2074]:
				xmin = 940.4304
				xmax = 940.6004
				text = "her"
			intervals [2075]:
				xmin = 940.6004
				xmax = 940.9304
				text = "him"
			intervals [2076]:
				xmin = 940.9304
				xmax = 941.1904
				text = "like"
			intervals [2077]:
				xmin = 941.1904
				xmax = 941.5404
				text = "that"
			intervals [2078]:
				xmin = 941.5404
				xmax = 941.8614
				text = ""
			intervals [2079]:
				xmin = 941.8614
				xmax = 941.9614
				text = "and"
			intervals [2080]:
				xmin = 941.9614
				xmax = 942.1014
				text = "he"
			intervals [2081]:
				xmin = 942.1014
				xmax = 942.4414
				text = "starts"
			intervals [2082]:
				xmin = 942.4414
				xmax = 942.7514
				text = "singing"
			intervals [2083]:
				xmin = 942.7514
				xmax = 942.8814
				text = "with"
			intervals [2084]:
				xmin = 942.8814
				xmax = 942.9214
				text = ""
			intervals [2085]:
				xmin = 942.9214
				xmax = 943.4114
				text = "elvlis"
			intervals [2086]:
				xmin = 943.4114
				xmax = 943.7814
				text = "presley"
			intervals [2087]:
				xmin = 943.7814
				xmax = 944.1314
				text = "said"
			intervals [2088]:
				xmin = 944.1314
				xmax = 944.3614
				text = "and"
			intervals [2089]:
				xmin = 944.3614
				xmax = 944.8914
				text = "everybody"
			intervals [2090]:
				xmin = 944.8914
				xmax = 945.2314
				text = "started"
			intervals [2091]:
				xmin = 945.2314
				xmax = 945.6314
				text = "cracking"
			intervals [2092]:
				xmin = 945.6314
				xmax = 945.7414
				text = "up"
			intervals [2093]:
				xmin = 945.7414
				xmax = 945.8014
				text = "at"
			intervals [2094]:
				xmin = 945.8014
				xmax = 945.9014
				text = "the"
			intervals [2095]:
				xmin = 945.9014
				xmax = 946.4414
				text = "movie"
			intervals [2096]:
				xmin = 946.4414
				xmax = 947.2833
				text = ""
			intervals [2097]:
				xmin = 947.2833
				xmax = 947.3633
				text = "and"
			intervals [2098]:
				xmin = 947.3633
				xmax = 947.4333
				text = "it"
			intervals [2099]:
				xmin = 947.4333
				xmax = 947.6633
				text = "was"
			intervals [2100]:
				xmin = 947.6633
				xmax = 948.0033
				text = "funny"
			intervals [2101]:
				xmin = 948.0033
				xmax = 948.1833
				text = "cause"
			intervals [2102]:
				xmin = 948.1833
				xmax = 948.2533
				text = "the"
			intervals [2103]:
				xmin = 948.2533
				xmax = 948.6133
				text = "mop"
			intervals [2104]:
				xmin = 948.6133
				xmax = 948.7733
				text = "looked"
			intervals [2105]:
				xmin = 948.7733
				xmax = 948.9333
				text = "like"
			intervals [2106]:
				xmin = 948.9333
				xmax = 949.7533
				text = ""
			intervals [2107]:
				xmin = 949.7533
				xmax = 949.9433
				text = "a"
			intervals [2108]:
				xmin = 949.9433
				xmax = 949.9733
				text = ""
			intervals [2109]:
				xmin = 949.9733
				xmax = 950.2333
				text = "lady"
			intervals [2110]:
				xmin = 950.2333
				xmax = 950.3333
				text = "he"
			intervals [2111]:
				xmin = 950.3333
				xmax = 950.4833
				text = "had"
			intervals [2112]:
				xmin = 950.4833
				xmax = 950.5433
				text = "it"
			intervals [2113]:
				xmin = 950.5433
				xmax = 950.7133
				text = "up"
			intervals [2114]:
				xmin = 950.7133
				xmax = 950.8833
				text = "like"
			intervals [2115]:
				xmin = 950.8833
				xmax = 950.9533
				text = ""
			intervals [2116]:
				xmin = 950.9533
				xmax = 951.2433
				text = "that"
			intervals [2117]:
				xmin = 951.2433
				xmax = 956.4141
				text = ""
			intervals [2118]:
				xmin = 956.4141
				xmax = 956.4841
				text = "i"
			intervals [2119]:
				xmin = 956.4841
				xmax = 956.7441
				text = "went"
			intervals [2120]:
				xmin = 956.7441
				xmax = 956.7741
				text = ""
			intervals [2121]:
				xmin = 956.7741
				xmax = 956.8941
				text = "with"
			intervals [2122]:
				xmin = 956.8941
				xmax = 957.0141
				text = ""
			intervals [2123]:
				xmin = 957.0141
				xmax = 957.2741
				text = "my"
			intervals [2124]:
				xmin = 957.2741
				xmax = 957.7041
				text = "cousin"
			intervals [2125]:
				xmin = 957.7041
				xmax = 957.7341
				text = ""
			intervals [2126]:
				xmin = 957.7341
				xmax = 958.4541
				text = "rdx"
			intervals [2127]:
				xmin = 958.4541
				xmax = 959.1865
				text = ""
			intervals [2128]:
				xmin = 959.1865
				xmax = 959.3865
				text = "and"
			intervals [2129]:
				xmin = 959.3865
				xmax = 959.5365
				text = "my"
			intervals [2130]:
				xmin = 959.5365
				xmax = 959.5665
				text = ""
			intervals [2131]:
				xmin = 959.5665
				xmax = 960.0165
				text = "neighbor"
			intervals [2132]:
				xmin = 960.0165
				xmax = 960.479
				text = ""
			intervals [2133]:
				xmin = 960.479
				xmax = 961.079
				text = "rdx"
			intervals [2134]:
				xmin = 961.079
				xmax = 961.3349
				text = ""
			intervals [2135]:
				xmin = 961.3349
				xmax = 961.4849
				text = "and"
			intervals [2136]:
				xmin = 961.4849
				xmax = 961.7349
				text = "her"
			intervals [2137]:
				xmin = 961.7349
				xmax = 961.7849
				text = ""
			intervals [2138]:
				xmin = 961.7849
				xmax = 962.2149
				text = "brother"
			intervals [2139]:
				xmin = 962.2149
				xmax = 963.9255
				text = ""
			intervals [2140]:
				xmin = 963.9255
				xmax = 964.2255
				text = "and"
			intervals [2141]:
				xmin = 964.2255
				xmax = 965.5191
				text = ""
			intervals [2142]:
				xmin = 965.5191
				xmax = 965.6891
				text = "and"
			intervals [2143]:
				xmin = 965.6891
				xmax = 966.4391
				text = "rdx"
			intervals [2144]:
				xmin = 966.4391
				xmax = 971.1807
				text = ""
			intervals [2145]:
				xmin = 971.1807
				xmax = 971.5607
				text = "yeah"
			intervals [2146]:
				xmin = 971.5607
				xmax = 972.5842
				text = ""
			intervals [2147]:
				xmin = 972.5842
				xmax = 972.9242
				text = "yeah"
			intervals [2148]:
				xmin = 972.9242
				xmax = 973.9997
				text = ""
			intervals [2149]:
				xmin = 973.9997
				xmax = 974.3097
				text = "yeah"
			intervals [2150]:
				xmin = 974.3097
				xmax = 986.454
				text = ""
			intervals [2151]:
				xmin = 986.454
				xmax = 987.174
				text = "rdx"
			intervals [2152]:
				xmin = 987.174
				xmax = 987.769
				text = ""
			intervals [2153]:
				xmin = 987.769
				xmax = 988.299
				text = "rdx"
			intervals [2154]:
				xmin = 988.299
				xmax = 988.329
				text = ""
			intervals [2155]:
				xmin = 988.329
				xmax = 988.489
				text = "is"
			intervals [2156]:
				xmin = 988.489
				xmax = 988.549
				text = ""
			intervals [2157]:
				xmin = 988.549
				xmax = 988.659
				text = "the"
			intervals [2158]:
				xmin = 988.659
				xmax = 988.689
				text = ""
			intervals [2159]:
				xmin = 988.689
				xmax = 988.869
				text = "more"
			intervals [2160]:
				xmin = 988.869
				xmax = 988.899
				text = "or"
			intervals [2161]:
				xmin = 988.899
				xmax = 988.929
				text = ""
			intervals [2162]:
				xmin = 988.929
				xmax = 989.179
				text = "less"
			intervals [2163]:
				xmin = 989.179
				xmax = 989.239
				text = ""
			intervals [2164]:
				xmin = 989.239
				xmax = 989.369
				text = "the"
			intervals [2165]:
				xmin = 989.369
				xmax = 989.679
				text = "leader"
			intervals [2166]:
				xmin = 989.679
				xmax = 993.3493
				text = ""
			intervals [2167]:
				xmin = 993.3493
				xmax = 993.9893
				text = "because"
			intervals [2168]:
				xmin = 993.9893
				xmax = 995.3972
				text = ""
			intervals [2169]:
				xmin = 995.3972
				xmax = 995.6172
				text = "she"
			intervals [2170]:
				xmin = 995.6172
				xmax = 995.8172
				text = "don't"
			intervals [2171]:
				xmin = 995.8172
				xmax = 996.0372
				text = "take"
			intervals [2172]:
				xmin = 996.0372
				xmax = 996.2372
				text = "no"
			intervals [2173]:
				xmin = 996.2372
				xmax = 996.7072
				text = "stuff"
			intervals [2174]:
				xmin = 996.7072
				xmax = 997.1572
				text = "off"
			intervals [2175]:
				xmin = 997.1572
				xmax = 997.2972
				text = "'em"
			intervals [2176]:
				xmin = 997.2972
				xmax = 997.706
				text = ""
			intervals [2177]:
				xmin = 997.706
				xmax = 997.976
				text = "she"
			intervals [2178]:
				xmin = 997.976
				xmax = 998.386
				text = "don't"
			intervals [2179]:
				xmin = 998.386
				xmax = 998.546
				text = "when"
			intervals [2180]:
				xmin = 998.546
				xmax = 998.756
				text = "she"
			intervals [2181]:
				xmin = 998.756
				xmax = 999.016
				text = "say"
			intervals [2182]:
				xmin = 999.016
				xmax = 999.306
				text = "do"
			intervals [2183]:
				xmin = 999.306
				xmax = 999.416
				text = "it"
			intervals [2184]:
				xmin = 999.416
				xmax = 999.666
				text = "she"
			intervals [2185]:
				xmin = 999.666
				xmax = 999.846
				text = "they"
			intervals [2186]:
				xmin = 999.846
				xmax = 1000.066
				text = "have"
			intervals [2187]:
				xmin = 1000.066
				xmax = 1000.236
				text = "to"
			intervals [2188]:
				xmin = 1000.236
				xmax = 1000.526
				text = "do"
			intervals [2189]:
				xmin = 1000.526
				xmax = 1000.666
				text = "it"
			intervals [2190]:
				xmin = 1000.666
				xmax = 1001.3992
				text = ""
			intervals [2191]:
				xmin = 1001.3992
				xmax = 1001.4792
				text = "they"
			intervals [2192]:
				xmin = 1001.4792
				xmax = 1001.6492
				text = "don't"
			intervals [2193]:
				xmin = 1001.6492
				xmax = 1001.9392
				text = "have"
			intervals [2194]:
				xmin = 1001.9392
				xmax = 1002.1192
				text = "to"
			intervals [2195]:
				xmin = 1002.1192
				xmax = 1002.2792
				text = "but"
			intervals [2196]:
				xmin = 1002.2792
				xmax = 1002.4092
				text = "they"
			intervals [2197]:
				xmin = 1002.4092
				xmax = 1002.7992
				text = "do"
			intervals [2198]:
				xmin = 1002.7992
				xmax = 1002.9192
				text = "it"
			intervals [2199]:
				xmin = 1002.9192
				xmax = 1005.8482
				text = ""
			intervals [2200]:
				xmin = 1005.8482
				xmax = 1006.0782
				text = "and"
			intervals [2201]:
				xmin = 1006.0782
				xmax = 1006.3582
				text = "she"
			intervals [2202]:
				xmin = 1006.3582
				xmax = 1006.7295
				text = ""
			intervals [2203]:
				xmin = 1006.7295
				xmax = 1006.8895
				text = "if"
			intervals [2204]:
				xmin = 1006.8895
				xmax = 1006.9495
				text = "if"
			intervals [2205]:
				xmin = 1006.9495
				xmax = 1007.1795
				text = ""
			intervals [2206]:
				xmin = 1007.1795
				xmax = 1007.3795
				text = "you"
			intervals [2207]:
				xmin = 1007.3795
				xmax = 1007.5295
				text = "do"
			intervals [2208]:
				xmin = 1007.5295
				xmax = 1007.8395
				text = "something"
			intervals [2209]:
				xmin = 1007.8395
				xmax = 1008.2495
				text = "wrong"
			intervals [2210]:
				xmin = 1008.2495
				xmax = 1008.4295
				text = "to"
			intervals [2211]:
				xmin = 1008.4295
				xmax = 1008.7295
				text = "her"
			intervals [2212]:
				xmin = 1008.7295
				xmax = 1010.0577
				text = ""
			intervals [2213]:
				xmin = 1010.0577
				xmax = 1010.2577
				text = "she"
			intervals [2214]:
				xmin = 1010.2577
				xmax = 1010.2877
				text = "<unk>"
			intervals [2215]:
				xmin = 1010.2877
				xmax = 1010.6477
				text = "say"
			intervals [2216]:
				xmin = 1010.6477
				xmax = 1011.5758
				text = ""
			intervals [2217]:
				xmin = 1011.5758
				xmax = 1011.7458
				text = "get"
			intervals [2218]:
				xmin = 1011.7458
				xmax = 1011.8558
				text = "out"
			intervals [2219]:
				xmin = 1011.8558
				xmax = 1011.9758
				text = "of"
			intervals [2220]:
				xmin = 1011.9758
				xmax = 1012.2058
				text = "my"
			intervals [2221]:
				xmin = 1012.2058
				xmax = 1012.7658
				text = "face"
			intervals [2222]:
				xmin = 1012.7658
				xmax = 1013.0627
				text = ""
			intervals [2223]:
				xmin = 1013.0627
				xmax = 1013.4027
				text = "just"
			intervals [2224]:
				xmin = 1013.4027
				xmax = 1013.5727
				text = "like"
			intervals [2225]:
				xmin = 1013.5727
				xmax = 1013.9327
				text = "that"
			intervals [2226]:
				xmin = 1013.9327
				xmax = 1014.513
				text = ""
			intervals [2227]:
				xmin = 1014.513
				xmax = 1014.623
				text = "and"
			intervals [2228]:
				xmin = 1014.623
				xmax = 1014.833
				text = "she"
			intervals [2229]:
				xmin = 1014.833
				xmax = 1015.153
				text = "real"
			intervals [2230]:
				xmin = 1015.153
				xmax = 1015.683
				text = "mean"
			intervals [2231]:
				xmin = 1015.683
				xmax = 1021.9385
				text = ""
			intervals [2232]:
				xmin = 1021.9385
				xmax = 1022.1085
				text = "you"
			intervals [2233]:
				xmin = 1022.1085
				xmax = 1022.5585
				text = "know"
			intervals [2234]:
				xmin = 1022.5585
				xmax = 1023.2321
				text = ""
			intervals [2235]:
				xmin = 1023.2321
				xmax = 1023.5321
				text = "no"
			intervals [2236]:
				xmin = 1023.5321
				xmax = 1023.7021
				text = "they"
			intervals [2237]:
				xmin = 1023.7021
				xmax = 1024.0521
				text = "listen"
			intervals [2238]:
				xmin = 1024.0521
				xmax = 1024.2421
				text = "to"
			intervals [2239]:
				xmin = 1024.2421
				xmax = 1024.3221
				text = "her"
			intervals [2240]:
				xmin = 1024.3221
				xmax = 1024.4621
				text = "be"
			intervals [2241]:
				xmin = 1024.4621
				xmax = 1025.0326
				text = ""
			intervals [2242]:
				xmin = 1025.0326
				xmax = 1025.1526
				text = "you"
			intervals [2243]:
				xmin = 1025.1526
				xmax = 1025.2626
				text = "know"
			intervals [2244]:
				xmin = 1025.2626
				xmax = 1025.3826
				text = "in"
			intervals [2245]:
				xmin = 1025.3826
				xmax = 1025.4326
				text = "a"
			intervals [2246]:
				xmin = 1025.4326
				xmax = 1025.7726
				text = "way"
			intervals [2247]:
				xmin = 1025.7726
				xmax = 1026.0826
				text = "she"
			intervals [2248]:
				xmin = 1026.0826
				xmax = 1026.2226
				text = "s"
			intervals [2249]:
				xmin = 1026.2226
				xmax = 1026.4726
				text = "mean"
			intervals [2250]:
				xmin = 1026.4726
				xmax = 1026.5826
				text = "and"
			intervals [2251]:
				xmin = 1026.5826
				xmax = 1026.6426
				text = "in"
			intervals [2252]:
				xmin = 1026.6426
				xmax = 1026.6826
				text = "a"
			intervals [2253]:
				xmin = 1026.6826
				xmax = 1026.9326
				text = "way"
			intervals [2254]:
				xmin = 1026.9326
				xmax = 1027.2326
				text = "she"
			intervals [2255]:
				xmin = 1027.2326
				xmax = 1027.6526
				text = "isn't"
			intervals [2256]:
				xmin = 1027.6526
				xmax = 1028.039
				text = ""
			intervals [2257]:
				xmin = 1028.039
				xmax = 1028.189
				text = "but"
			intervals [2258]:
				xmin = 1028.189
				xmax = 1028.329
				text = "they"
			intervals [2259]:
				xmin = 1028.329
				xmax = 1028.649
				text = "listen"
			intervals [2260]:
				xmin = 1028.649
				xmax = 1028.779
				text = "to"
			intervals [2261]:
				xmin = 1028.779
				xmax = 1028.889
				text = "her"
			intervals [2262]:
				xmin = 1028.889
				xmax = 1029.189
				text = "because"
			intervals [2263]:
				xmin = 1029.189
				xmax = 1029.319
				text = "she"
			intervals [2264]:
				xmin = 1029.319
				xmax = 1029.449
				text = "s"
			intervals [2265]:
				xmin = 1029.449
				xmax = 1030.179
				text = "comical"
			intervals [2266]:
				xmin = 1030.179
				xmax = 1031.8968
				text = ""
			intervals [2267]:
				xmin = 1031.8968
				xmax = 1031.9968
				text = "and"
			intervals [2268]:
				xmin = 1031.9968
				xmax = 1032.3468
				text = "so"
			intervals [2269]:
				xmin = 1032.3468
				xmax = 1032.5368
				text = "she"
			intervals [2270]:
				xmin = 1032.5368
				xmax = 1032.7468
				text = "say"
			intervals [2271]:
				xmin = 1032.7468
				xmax = 1033.0068
				text = "i'm"
			intervals [2272]:
				xmin = 1033.0068
				xmax = 1033.5268
				text = "second"
			intervals [2273]:
				xmin = 1033.5268
				xmax = 1034.0368
				text = "simon"
			intervals [2274]:
				xmin = 1034.0368
				xmax = 1034.2268
				text = "and"
			intervals [2275]:
				xmin = 1034.2268
				xmax = 1034.4868
				text = "she"
			intervals [2276]:
				xmin = 1034.4868
				xmax = 1034.6068
				text = "s"
			intervals [2277]:
				xmin = 1034.6068
				xmax = 1035.1168
				text = "first"
			intervals [2278]:
				xmin = 1035.1168
				xmax = 1035.4938
				text = ""
			intervals [2279]:
				xmin = 1035.4938
				xmax = 1035.6738
				text = "so"
			intervals [2280]:
				xmin = 1035.6738
				xmax = 1035.9138
				text = "my"
			intervals [2281]:
				xmin = 1035.9138
				xmax = 1036.0841
				text = ""
			intervals [2282]:
				xmin = 1036.0841
				xmax = 1036.2241
				text = "my"
			intervals [2283]:
				xmin = 1036.2241
				xmax = 1036.2641
				text = ""
			intervals [2284]:
				xmin = 1036.2641
				xmax = 1036.6841
				text = "cousin"
			intervals [2285]:
				xmin = 1036.6841
				xmax = 1036.9441
				text = "call"
			intervals [2286]:
				xmin = 1036.9441
				xmax = 1037.0441
				text = "her"
			intervals [2287]:
				xmin = 1037.0441
				xmax = 1037.7741
				text = "simon"
			intervals [2288]:
				xmin = 1037.7741
				xmax = 1038.7414
				text = ""
			intervals [2289]:
				xmin = 1038.7414
				xmax = 1038.8014
				text = "you"
			intervals [2290]:
				xmin = 1038.8014
				xmax = 1038.9214
				text = "know"
			intervals [2291]:
				xmin = 1038.9214
				xmax = 1038.9914
				text = ""
			intervals [2292]:
				xmin = 1038.9914
				xmax = 1039.3514
				text = "simon"
			intervals [2293]:
				xmin = 1039.3514
				xmax = 1039.8914
				text = "says"
			intervals [2294]:
				xmin = 1039.8914
				xmax = 1040.3654
				text = ""
			intervals [2295]:
				xmin = 1040.3654
				xmax = 1040.6754
				text = "so"
			intervals [2296]:
				xmin = 1040.6754
				xmax = 1040.8454
				text = "he"
			intervals [2297]:
				xmin = 1040.8454
				xmax = 1041.1354
				text = "called"
			intervals [2298]:
				xmin = 1041.1354
				xmax = 1041.2054
				text = "her"
			intervals [2299]:
				xmin = 1041.2054
				xmax = 1041.7854
				text = "simon"
			intervals [2300]:
				xmin = 1041.7854
				xmax = 1042.2354
				text = "so"
			intervals [2301]:
				xmin = 1042.2354
				xmax = 1042.7062
				text = ""
			intervals [2302]:
				xmin = 1042.7062
				xmax = 1042.8162
				text = "i"
			intervals [2303]:
				xmin = 1042.8162
				xmax = 1043.2662
				text = "started"
			intervals [2304]:
				xmin = 1043.2662
				xmax = 1043.5062
				text = "acting"
			intervals [2305]:
				xmin = 1043.5062
				xmax = 1043.7962
				text = "real"
			intervals [2306]:
				xmin = 1043.7962
				xmax = 1044.2862
				text = "nutty"
			intervals [2307]:
				xmin = 1044.2862
				xmax = 1044.3862
				text = "and"
			intervals [2308]:
				xmin = 1044.3862
				xmax = 1044.9062
				text = "everything"
			intervals [2309]:
				xmin = 1044.9062
				xmax = 1045.7313
				text = ""
			intervals [2310]:
				xmin = 1045.7313
				xmax = 1046.1313
				text = "and"
			intervals [2311]:
				xmin = 1046.1313
				xmax = 1046.4913
				text = ""
			intervals [2312]:
				xmin = 1046.4913
				xmax = 1046.8713
				text = "so"
			intervals [2313]:
				xmin = 1046.8713
				xmax = 1047.6131
				text = ""
			intervals [2314]:
				xmin = 1047.6131
				xmax = 1047.7931
				text = "she"
			intervals [2315]:
				xmin = 1047.7931
				xmax = 1048.1231
				text = "said"
			intervals [2316]:
				xmin = 1048.1231
				xmax = 1048.2031
				text = ""
			intervals [2317]:
				xmin = 1048.2031
				xmax = 1048.6731
				text = "rdx"
			intervals [2318]:
				xmin = 1048.6731
				xmax = 1048.7631
				text = "i"
			intervals [2319]:
				xmin = 1048.7631
				xmax = 1048.8531
				text = "m"
			intervals [2320]:
				xmin = 1048.8531
				xmax = 1048.8831
				text = "a"
			intervals [2321]:
				xmin = 1048.8831
				xmax = 1049.1731
				text = "make"
			intervals [2322]:
				xmin = 1049.1731
				xmax = 1049.3131
				text = "you"
			intervals [2323]:
				xmin = 1049.3131
				xmax = 1049.8031
				text = "second"
			intervals [2324]:
				xmin = 1049.8031
				xmax = 1050.3831
				text = "simon"
			intervals [2325]:
				xmin = 1050.3831
				xmax = 1050.9479
				text = ""
			intervals [2326]:
				xmin = 1050.9479
				xmax = 1051.1779
				text = "so"
			intervals [2327]:
				xmin = 1051.1779
				xmax = 1051.3279
				text = "my"
			intervals [2328]:
				xmin = 1051.3279
				xmax = 1051.7579
				text = "cousin"
			intervals [2329]:
				xmin = 1051.7579
				xmax = 1052.1079
				text = "came"
			intervals [2330]:
				xmin = 1052.1079
				xmax = 1052.2779
				text = "in"
			intervals [2331]:
				xmin = 1052.2779
				xmax = 1052.4579
				text = "that"
			intervals [2332]:
				xmin = 1052.4579
				xmax = 1052.8379
				text = "night"
			intervals [2333]:
				xmin = 1052.8379
				xmax = 1053.2634
				text = ""
			intervals [2334]:
				xmin = 1053.2634
				xmax = 1053.3434
				text = "and"
			intervals [2335]:
				xmin = 1053.3434
				xmax = 1053.4634
				text = "i"
			intervals [2336]:
				xmin = 1053.4634
				xmax = 1053.5534
				text = "ain't"
			intervals [2337]:
				xmin = 1053.5534
				xmax = 1053.7434
				text = "feel"
			intervals [2338]:
				xmin = 1053.7434
				xmax = 1054.0034
				text = "like"
			intervals [2339]:
				xmin = 1054.0034
				xmax = 1054.3434
				text = "doing"
			intervals [2340]:
				xmin = 1054.3434
				xmax = 1054.7934
				text = "nothing"
			intervals [2341]:
				xmin = 1054.7934
				xmax = 1055.4091
				text = ""
			intervals [2342]:
				xmin = 1055.4091
				xmax = 1055.5391
				text = "and"
			intervals [2343]:
				xmin = 1055.5391
				xmax = 1055.6591
				text = "y-"
			intervals [2344]:
				xmin = 1055.6591
				xmax = 1055.8291
				text = "you"
			intervals [2345]:
				xmin = 1055.8291
				xmax = 1055.9491
				text = "know"
			intervals [2346]:
				xmin = 1055.9491
				xmax = 1056.1491
				text = "my"
			intervals [2347]:
				xmin = 1056.1491
				xmax = 1057.0591
				text = "nickname"
			intervals [2348]:
				xmin = 1057.0591
				xmax = 1057.2691
				text = "is"
			intervals [2349]:
				xmin = 1057.2691
				xmax = 1058.0991
				text = "reds"
			intervals [2350]:
				xmin = 1058.0991
				xmax = 1060.128
				text = ""
			intervals [2351]:
				xmin = 1060.128
				xmax = 1060.278
				text = "they"
			intervals [2352]:
				xmin = 1060.278
				xmax = 1060.998
				text = "said"
			intervals [2353]:
				xmin = 1060.998
				xmax = 1061.058
				text = ""
			intervals [2354]:
				xmin = 1061.058
				xmax = 1061.538
				text = "rdx"
			intervals [2355]:
				xmin = 1061.538
				xmax = 1063.2044
				text = ""
			intervals [2356]:
				xmin = 1063.2044
				xmax = 1063.3444
				text = "and"
			intervals [2357]:
				xmin = 1063.3444
				xmax = 1063.5744
				text = "his"
			intervals [2358]:
				xmin = 1063.5744
				xmax = 1064.0344
				text = "nickname"
			intervals [2359]:
				xmin = 1064.0344
				xmax = 1064.1744
				text = "is"
			intervals [2360]:
				xmin = 1064.1744
				xmax = 1064.4344
				text = "blue"
			intervals [2361]:
				xmin = 1064.4344
				xmax = 1065.2344
				text = "cheese"
			intervals [2362]:
				xmin = 1065.2344
				xmax = 1066.3319
				text = ""
			intervals [2363]:
				xmin = 1066.3319
				xmax = 1066.7819
				text = "yes"
			intervals [2364]:
				xmin = 1066.7819
				xmax = 1066.8319
				text = ""
			intervals [2365]:
				xmin = 1066.8319
				xmax = 1067.3219
				text = "<unk>"
			intervals [2366]:
				xmin = 1067.3219
				xmax = 1067.6897
				text = ""
			intervals [2367]:
				xmin = 1067.6897
				xmax = 1068.1197
				text = "so"
			intervals [2368]:
				xmin = 1068.1197
				xmax = 1068.2897
				text = ""
			intervals [2369]:
				xmin = 1068.2897
				xmax = 1068.4697
				text = "he"
			intervals [2370]:
				xmin = 1068.4697
				xmax = 1068.7697
				text = "came"
			intervals [2371]:
				xmin = 1068.7697
				xmax = 1068.8997
				text = "in"
			intervals [2372]:
				xmin = 1068.8997
				xmax = 1069.1797
				text = "said"
			intervals [2373]:
				xmin = 1069.1797
				xmax = 1069.3388
				text = ""
			intervals [2374]:
				xmin = 1069.3388
				xmax = 1069.4388
				text = "look"
			intervals [2375]:
				xmin = 1069.4388
				xmax = 1069.5188
				text = "at"
			intervals [2376]:
				xmin = 1069.5188
				xmax = 1069.8188
				text = "that"
			intervals [2377]:
				xmin = 1069.8188
				xmax = 1070.3588
				text = "reds"
			intervals [2378]:
				xmin = 1070.3588
				xmax = 1070.5888
				text = "over"
			intervals [2379]:
				xmin = 1070.5888
				xmax = 1070.7888
				text = "there"
			intervals [2380]:
				xmin = 1070.7888
				xmax = 1070.9988
				text = "like"
			intervals [2381]:
				xmin = 1070.9988
				xmax = 1071.2888
				text = "that"
			intervals [2382]:
				xmin = 1071.2888
				xmax = 1073.7122
				text = ""
			intervals [2383]:
				xmin = 1073.7122
				xmax = 1073.8822
				text = "i"
			intervals [2384]:
				xmin = 1073.8822
				xmax = 1074.4122
				text = "said"
			intervals [2385]:
				xmin = 1074.4122
				xmax = 1075.7592
				text = ""
			intervals [2386]:
				xmin = 1075.7592
				xmax = 1076.5792
				text = "forget"
			intervals [2387]:
				xmin = 1076.5792
				xmax = 1076.9692
				text = "you"
			intervals [2388]:
				xmin = 1076.9692
				xmax = 1077.0092
				text = ""
			intervals [2389]:
				xmin = 1077.0092
				xmax = 1077.6992
				text = "blue"
			intervals [2390]:
				xmin = 1077.6992
				xmax = 1078.2192
				text = ""
			intervals [2391]:
				xmin = 1078.2192
				xmax = 1078.4292
				text = "just"
			intervals [2392]:
				xmin = 1078.4292
				xmax = 1078.6392
				text = "like"
			intervals [2393]:
				xmin = 1078.6392
				xmax = 1079.0192
				text = "that"
			intervals [2394]:
				xmin = 1079.0192
				xmax = 1079.4679
				text = ""
			intervals [2395]:
				xmin = 1079.4679
				xmax = 1079.6279
				text = "so"
			intervals [2396]:
				xmin = 1079.6279
				xmax = 1079.7479
				text = "he"
			intervals [2397]:
				xmin = 1079.7479
				xmax = 1079.9779
				text = "went"
			intervals [2398]:
				xmin = 1079.9779
				xmax = 1080.1779
				text = "out"
			intervals [2399]:
				xmin = 1080.1779
				xmax = 1080.4879
				text = "back"
			intervals [2400]:
				xmin = 1080.4879
				xmax = 1080.5779
				text = "and"
			intervals [2401]:
				xmin = 1080.5779
				xmax = 1080.7779
				text = "his"
			intervals [2402]:
				xmin = 1080.7779
				xmax = 1081.0579
				text = "friend"
			intervals [2403]:
				xmin = 1081.0579
				xmax = 1081.2779
				text = "name"
			intervals [2404]:
				xmin = 1081.2779
				xmax = 1081.8879
				text = "rdx"
			intervals [2405]:
				xmin = 1081.8879
				xmax = 1082.5892
				text = ""
			intervals [2406]:
				xmin = 1082.5892
				xmax = 1082.7192
				text = "he"
			intervals [2407]:
				xmin = 1082.7192
				xmax = 1082.7492
				text = ""
			intervals [2408]:
				xmin = 1082.7492
				xmax = 1082.8992
				text = "i"
			intervals [2409]:
				xmin = 1082.8992
				xmax = 1083.2992
				text = "said"
			intervals [2410]:
				xmin = 1083.2992
				xmax = 1083.7596
				text = ""
			intervals [2411]:
				xmin = 1083.7596
				xmax = 1084.4896
				text = "rdx"
			intervals [2412]:
				xmin = 1084.4896
				xmax = 1084.9787
				text = ""
			intervals [2413]:
				xmin = 1084.9787
				xmax = 1085.0287
				text = "i"
			intervals [2414]:
				xmin = 1085.0287
				xmax = 1085.1587
				text = "don't"
			intervals [2415]:
				xmin = 1085.1587
				xmax = 1085.2987
				text = "know"
			intervals [2416]:
				xmin = 1085.2987
				xmax = 1085.5287
				text = "how"
			intervals [2417]:
				xmin = 1085.5287
				xmax = 1085.8787
				text = "you"
			intervals [2418]:
				xmin = 1085.8787
				xmax = 1086.1187
				text = "can"
			intervals [2419]:
				xmin = 1086.1187
				xmax = 1086.4387
				text = "play"
			intervals [2420]:
				xmin = 1086.4387
				xmax = 1086.6487
				text = "with"
			intervals [2421]:
				xmin = 1086.6487
				xmax = 1087.1687
				text = "blues"
			intervals [2422]:
				xmin = 1087.1687
				xmax = 1087.3887
				text = "but"
			intervals [2423]:
				xmin = 1087.3887
				xmax = 1087.4187
				text = ""
			intervals [2424]:
				xmin = 1087.4187
				xmax = 1087.7487
				text = "i"
			intervals [2425]:
				xmin = 1087.7487
				xmax = 1088.0987
				text = "sure"
			intervals [2426]:
				xmin = 1088.0987
				xmax = 1088.1987
				text = ""
			intervals [2427]:
				xmin = 1088.1987
				xmax = 1088.4487
				text = "can't"
			intervals [2428]:
				xmin = 1088.4487
				xmax = 1089.1068
				text = ""
			intervals [2429]:
				xmin = 1089.1068
				xmax = 1089.3868
				text = "and"
			intervals [2430]:
				xmin = 1089.3868
				xmax = 1089.6168
				text = "boy"
			intervals [2431]:
				xmin = 1089.6168
				xmax = 1089.7768
				text = "they"
			intervals [2432]:
				xmin = 1089.7768
				xmax = 1090.2168
				text = "started"
			intervals [2433]:
				xmin = 1090.2168
				xmax = 1090.6368
				text = "laughing"
			intervals [2434]:
				xmin = 1090.6368
				xmax = 1090.8468
				text = "w"
			intervals [2435]:
				xmin = 1090.8468
				xmax = 1090.9293
				text = ""
			intervals [2436]:
				xmin = 1090.9293
				xmax = 1091.0793
				text = "you"
			intervals [2437]:
				xmin = 1091.0793
				xmax = 1091.2393
				text = "know"
			intervals [2438]:
				xmin = 1091.2393
				xmax = 1091.4193
				text = "when"
			intervals [2439]:
				xmin = 1091.4193
				xmax = 1091.5393
				text = "i"
			intervals [2440]:
				xmin = 1091.5393
				xmax = 1091.7993
				text = "can"
			intervals [2441]:
				xmin = 1091.7993
				xmax = 1091.8293
				text = ""
			intervals [2442]:
				xmin = 1091.8293
				xmax = 1092.0093
				text = "i"
			intervals [2443]:
				xmin = 1092.0093
				xmax = 1092.1993
				text = "can"
			intervals [2444]:
				xmin = 1092.1993
				xmax = 1092.4493
				text = "act"
			intervals [2445]:
				xmin = 1092.4493
				xmax = 1092.8493
				text = "crazy"
			intervals [2446]:
				xmin = 1092.8493
				xmax = 1093.0293
				text = "when"
			intervals [2447]:
				xmin = 1093.0293
				xmax = 1093.0893
				text = "i"
			intervals [2448]:
				xmin = 1093.0893
				xmax = 1093.4193
				text = "want"
			intervals [2449]:
				xmin = 1093.4193
				xmax = 1093.7093
				text = "to"
			intervals [2450]:
				xmin = 1093.7093
				xmax = 1101.1328
				text = ""
			intervals [2451]:
				xmin = 1101.1328
				xmax = 1101.2528
				text = "i"
			intervals [2452]:
				xmin = 1101.2528
				xmax = 1101.4628
				text = "don't"
			intervals [2453]:
				xmin = 1101.4628
				xmax = 1101.9328
				text = "know"
			intervals [2454]:
				xmin = 1101.9328
				xmax = 1106.6685
				text = ""
			intervals [2455]:
				xmin = 1106.6685
				xmax = 1106.9885
				text = "thank"
			intervals [2456]:
				xmin = 1106.9885
				xmax = 1107.0685
				text = ""
			intervals [2457]:
				xmin = 1107.0685
				xmax = 1107.1385
				text = "you"
			intervals [2458]:
				xmin = 1107.1385
				xmax = 1122.8033
				text = ""
			intervals [2459]:
				xmin = 1122.8033
				xmax = 1122.9533
				text = "i"
			intervals [2460]:
				xmin = 1122.9533
				xmax = 1123.1133
				text = "would"
			intervals [2461]:
				xmin = 1123.1133
				xmax = 1123.2833
				text = "pay"
			intervals [2462]:
				xmin = 1123.2833
				xmax = 1123.4233
				text = "my"
			intervals [2463]:
				xmin = 1123.4233
				xmax = 1123.4733
				text = ""
			intervals [2464]:
				xmin = 1123.4733
				xmax = 1124.0133
				text = "grandmother"
			intervals [2465]:
				xmin = 1124.0133
				xmax = 1124.1833
				text = "s"
			intervals [2466]:
				xmin = 1124.1833
				xmax = 1124.4733
				text = "rent"
			intervals [2467]:
				xmin = 1124.4733
				xmax = 1126.2073
				text = ""
			intervals [2468]:
				xmin = 1126.2073
				xmax = 1126.4073
				text = "and"
			intervals [2469]:
				xmin = 1126.4073
				xmax = 1126.5273
				text = "i"
			intervals [2470]:
				xmin = 1126.5273
				xmax = 1126.7473
				text = "would"
			intervals [2471]:
				xmin = 1126.7473
				xmax = 1127.0482
				text = ""
			intervals [2472]:
				xmin = 1127.0482
				xmax = 1127.2382
				text = "i"
			intervals [2473]:
				xmin = 1127.2382
				xmax = 1127.3982
				text = "would"
			intervals [2474]:
				xmin = 1127.3982
				xmax = 1127.9182
				text = "hire"
			intervals [2475]:
				xmin = 1127.9182
				xmax = 1128.5082
				text = "somebody"
			intervals [2476]:
				xmin = 1128.5082
				xmax = 1128.6682
				text = "to"
			intervals [2477]:
				xmin = 1128.6682
				xmax = 1128.9582
				text = "build"
			intervals [2478]:
				xmin = 1128.9582
				xmax = 1129.0882
				text = "my"
			intervals [2479]:
				xmin = 1129.0882
				xmax = 1129.6282
				text = "grandmother"
			intervals [2480]:
				xmin = 1129.6282
				xmax = 1129.6782
				text = "a"
			intervals [2481]:
				xmin = 1129.6782
				xmax = 1130.2082
				text = "house"
			intervals [2482]:
				xmin = 1130.2082
				xmax = 1130.2382
				text = ""
			intervals [2483]:
				xmin = 1130.2382
				xmax = 1130.3182
				text = "in"
			intervals [2484]:
				xmin = 1130.3182
				xmax = 1130.4382
				text = "the"
			intervals [2485]:
				xmin = 1130.4382
				xmax = 1130.4682
				text = ""
			intervals [2486]:
				xmin = 1130.4682
				xmax = 1130.9582
				text = "country"
			intervals [2487]:
				xmin = 1130.9582
				xmax = 1131.1282
				text = "so"
			intervals [2488]:
				xmin = 1131.1282
				xmax = 1131.2182
				text = "she"
			intervals [2489]:
				xmin = 1131.2182
				xmax = 1131.3282
				text = "could"
			intervals [2490]:
				xmin = 1131.3282
				xmax = 1131.4382
				text = ""
			intervals [2491]:
				xmin = 1131.4382
				xmax = 1131.5682
				text = "be"
			intervals [2492]:
				xmin = 1131.5682
				xmax = 1132.3582
				text = "satisfied"
			intervals [2493]:
				xmin = 1132.3582
				xmax = 1133.619
				text = ""
			intervals [2494]:
				xmin = 1133.619
				xmax = 1133.799
				text = "and"
			intervals [2495]:
				xmin = 1133.799
				xmax = 1133.869
				text = "i"
			intervals [2496]:
				xmin = 1133.869
				xmax = 1134.039
				text = "would"
			intervals [2497]:
				xmin = 1134.039
				xmax = 1134.069
				text = ""
			intervals [2498]:
				xmin = 1134.069
				xmax = 1134.269
				text = "buy"
			intervals [2499]:
				xmin = 1134.269
				xmax = 1134.399
				text = "my"
			intervals [2500]:
				xmin = 1134.399
				xmax = 1135.109
				text = "grandmother"
			intervals [2501]:
				xmin = 1135.109
				xmax = 1136.1723
				text = ""
			intervals [2502]:
				xmin = 1136.1723
				xmax = 1136.2823
				text = "a"
			intervals [2503]:
				xmin = 1136.2823
				xmax = 1137.1523
				text = "pony"
			intervals [2504]:
				xmin = 1137.1523
				xmax = 1138.0188
				text = ""
			intervals [2505]:
				xmin = 1138.0188
				xmax = 1138.1588
				text = "and"
			intervals [2506]:
				xmin = 1138.1588
				xmax = 1138.3588
				text = "uh"
			intervals [2507]:
				xmin = 1138.3588
				xmax = 1139.0979
				text = ""
			intervals [2508]:
				xmin = 1139.0979
				xmax = 1139.6179
				text = "and"
			intervals [2509]:
				xmin = 1139.6179
				xmax = 1140.0013
				text = ""
			intervals [2510]:
				xmin = 1140.0013
				xmax = 1140.4513
				text = "some"
			intervals [2511]:
				xmin = 1140.4513
				xmax = 1140.8313
				text = ""
			intervals [2512]:
				xmin = 1140.8313
				xmax = 1141.9613
				text = "pigs"
			intervals [2513]:
				xmin = 1141.9613
				xmax = 1142.5286
				text = ""
			intervals [2514]:
				xmin = 1142.5286
				xmax = 1142.8086
				text = "and"
			intervals [2515]:
				xmin = 1142.8086
				xmax = 1143.0486
				text = "some"
			intervals [2516]:
				xmin = 1143.0486
				xmax = 1143.1086
				text = ""
			intervals [2517]:
				xmin = 1143.1086
				xmax = 1144.2686
				text = "chickens"
			intervals [2518]:
				xmin = 1144.2686
				xmax = 1145.4871
				text = ""
			intervals [2519]:
				xmin = 1145.4871
				xmax = 1145.5671
				text = "and"
			intervals [2520]:
				xmin = 1145.5671
				xmax = 1145.7071
				text = "i"
			intervals [2521]:
				xmin = 1145.7071
				xmax = 1145.8071
				text = "would"
			intervals [2522]:
				xmin = 1145.8071
				xmax = 1146.0771
				text = "buy"
			intervals [2523]:
				xmin = 1146.0771
				xmax = 1146.1571
				text = "her"
			intervals [2524]:
				xmin = 1146.1571
				xmax = 1146.3171
				text = "what"
			intervals [2525]:
				xmin = 1146.3171
				xmax = 1146.5171
				text = "she"
			intervals [2526]:
				xmin = 1146.5171
				xmax = 1146.8471
				text = "want"
			intervals [2527]:
				xmin = 1146.8471
				xmax = 1146.8971
				text = ""
			intervals [2528]:
				xmin = 1146.8971
				xmax = 1147.4371
				text = "first"
			intervals [2529]:
				xmin = 1147.4371
				xmax = 1147.8059
				text = ""
			intervals [2530]:
				xmin = 1147.8059
				xmax = 1148.0459
				text = "and"
			intervals [2531]:
				xmin = 1148.0459
				xmax = 1148.5159
				text = "then"
			intervals [2532]:
				xmin = 1148.5159
				xmax = 1149.0442
				text = ""
			intervals [2533]:
				xmin = 1149.0442
				xmax = 1149.1442
				text = "i"
			intervals [2534]:
				xmin = 1149.1442
				xmax = 1149.1942
				text = "d"
			intervals [2535]:
				xmin = 1149.1942
				xmax = 1149.3942
				text = "get"
			intervals [2536]:
				xmin = 1149.3942
				xmax = 1149.5642
				text = "me"
			intervals [2537]:
				xmin = 1149.5642
				xmax = 1149.8642
				text = "some"
			intervals [2538]:
				xmin = 1149.8642
				xmax = 1150.5077
				text = ""
			intervals [2539]:
				xmin = 1150.5077
				xmax = 1150.5977
				text = "i"
			intervals [2540]:
				xmin = 1150.5977
				xmax = 1150.6577
				text = "d"
			intervals [2541]:
				xmin = 1150.6577
				xmax = 1150.8377
				text = "get"
			intervals [2542]:
				xmin = 1150.8377
				xmax = 1150.9677
				text = "my"
			intervals [2543]:
				xmin = 1150.9677
				xmax = 1151.4677
				text = "mother"
			intervals [2544]:
				xmin = 1151.4677
				xmax = 1152.6349
				text = ""
			intervals [2545]:
				xmin = 1152.6349
				xmax = 1152.8049
				text = "uh"
			intervals [2546]:
				xmin = 1152.8049
				xmax = 1153.0105
				text = ""
			intervals [2547]:
				xmin = 1153.0105
				xmax = 1153.2605
				text = "see"
			intervals [2548]:
				xmin = 1153.2605
				xmax = 1153.4505
				text = "we"
			intervals [2549]:
				xmin = 1153.4505
				xmax = 1153.7405
				text = "living"
			intervals [2550]:
				xmin = 1153.7405
				xmax = 1153.9705
				text = "with"
			intervals [2551]:
				xmin = 1153.9705
				xmax = 1154.1205
				text = "our"
			intervals [2552]:
				xmin = 1154.1205
				xmax = 1154.6905
				text = "grandmother"
			intervals [2553]:
				xmin = 1154.6905
				xmax = 1154.9605
				text = "now"
			intervals [2554]:
				xmin = 1154.9605
				xmax = 1154.9905
				text = ""
			intervals [2555]:
				xmin = 1154.9905
				xmax = 1155.1505
				text = "get"
			intervals [2556]:
				xmin = 1155.1505
				xmax = 1155.3005
				text = "my"
			intervals [2557]:
				xmin = 1155.3005
				xmax = 1155.7705
				text = "mother"
			intervals [2558]:
				xmin = 1155.7705
				xmax = 1156.5104
				text = ""
			intervals [2559]:
				xmin = 1156.5104
				xmax = 1156.7304
				text = "uh"
			intervals [2560]:
				xmin = 1156.7304
				xmax = 1156.7604
				text = ""
			intervals [2561]:
				xmin = 1156.7604
				xmax = 1156.9904
				text = "rent"
			intervals [2562]:
				xmin = 1156.9904
				xmax = 1157.1604
				text = "her"
			intervals [2563]:
				xmin = 1157.1604
				xmax = 1157.2304
				text = "a"
			intervals [2564]:
				xmin = 1157.2304
				xmax = 1157.2604
				text = ""
			intervals [2565]:
				xmin = 1157.2604
				xmax = 1157.3404
				text = "h"
			intervals [2566]:
				xmin = 1157.3404
				xmax = 1157.4804
				text = ""
			intervals [2567]:
				xmin = 1157.4804
				xmax = 1157.7504
				text = "a"
			intervals [2568]:
				xmin = 1157.7504
				xmax = 1157.8404
				text = ""
			intervals [2569]:
				xmin = 1157.8404
				xmax = 1158.4604
				text = "apartment"
			intervals [2570]:
				xmin = 1158.4604
				xmax = 1158.6004
				text = "or"
			intervals [2571]:
				xmin = 1158.6004
				xmax = 1158.9004
				text = "buy"
			intervals [2572]:
				xmin = 1158.9004
				xmax = 1159.1304
				text = "her"
			intervals [2573]:
				xmin = 1159.1304
				xmax = 1159.1704
				text = "a"
			intervals [2574]:
				xmin = 1159.1704
				xmax = 1159.9804
				text = "house"
			intervals [2575]:
				xmin = 1159.9804
				xmax = 1161.1768
				text = ""
			intervals [2576]:
				xmin = 1161.1768
				xmax = 1161.3368
				text = "and"
			intervals [2577]:
				xmin = 1161.3368
				xmax = 1161.4568
				text = "i"
			intervals [2578]:
				xmin = 1161.4568
				xmax = 1161.4968
				text = ""
			intervals [2579]:
				xmin = 1161.4968
				xmax = 1161.5268
				text = "d"
			intervals [2580]:
				xmin = 1161.5268
				xmax = 1161.7068
				text = "get"
			intervals [2581]:
				xmin = 1161.7068
				xmax = 1161.8968
				text = "her"
			intervals [2582]:
				xmin = 1161.8968
				xmax = 1161.9668
				text = "a"
			intervals [2583]:
				xmin = 1161.9668
				xmax = 1162.2268
				text = "lot"
			intervals [2584]:
				xmin = 1162.2268
				xmax = 1162.3568
				text = "of"
			intervals [2585]:
				xmin = 1162.3568
				xmax = 1163.2568
				text = "groceries"
			intervals [2586]:
				xmin = 1163.2568
				xmax = 1163.4231
				text = ""
			intervals [2587]:
				xmin = 1163.4231
				xmax = 1163.5731
				text = "and"
			intervals [2588]:
				xmin = 1163.5731
				xmax = 1163.6231
				text = "a"
			intervals [2589]:
				xmin = 1163.6231
				xmax = 1163.6931
				text = ""
			intervals [2590]:
				xmin = 1163.6931
				xmax = 1164.2831
				text = "car"
			intervals [2591]:
				xmin = 1164.2831
				xmax = 1165.7519
				text = ""
			intervals [2592]:
				xmin = 1165.7519
				xmax = 1166.1819
				text = "and"
			intervals [2593]:
				xmin = 1166.1819
				xmax = 1166.4167
				text = ""
			intervals [2594]:
				xmin = 1166.4167
				xmax = 1166.6367
				text = "then"
			intervals [2595]:
				xmin = 1166.6367
				xmax = 1166.8267
				text = "for"
			intervals [2596]:
				xmin = 1166.8267
				xmax = 1167.4467
				text = "myself"
			intervals [2597]:
				xmin = 1167.4467
				xmax = 1167.5167
				text = "and"
			intervals [2598]:
				xmin = 1167.5167
				xmax = 1167.6867
				text = "my"
			intervals [2599]:
				xmin = 1167.6867
				xmax = 1168.1767
				text = "sister"
			intervals [2600]:
				xmin = 1168.1767
				xmax = 1168.9174
				text = ""
			intervals [2601]:
				xmin = 1168.9174
				xmax = 1169.0274
				text = "i"
			intervals [2602]:
				xmin = 1169.0274
				xmax = 1169.0674
				text = "d"
			intervals [2603]:
				xmin = 1169.0674
				xmax = 1169.0974
				text = ""
			intervals [2604]:
				xmin = 1169.0974
				xmax = 1169.2874
				text = "buy"
			intervals [2605]:
				xmin = 1169.2874
				xmax = 1169.4274
				text = "her"
			intervals [2606]:
				xmin = 1169.4274
				xmax = 1169.8774
				text = "some"
			intervals [2607]:
				xmin = 1169.8774
				xmax = 1171.4841
				text = ""
			intervals [2608]:
				xmin = 1171.4841
				xmax = 1172.5941
				text = "clothes"
			intervals [2609]:
				xmin = 1172.5941
				xmax = 1173.0256
				text = ""
			intervals [2610]:
				xmin = 1173.0256
				xmax = 1173.1056
				text = "and"
			intervals [2611]:
				xmin = 1173.1056
				xmax = 1173.3956
				text = "keep"
			intervals [2612]:
				xmin = 1173.3956
				xmax = 1173.5856
				text = "her"
			intervals [2613]:
				xmin = 1173.5856
				xmax = 1174.0556
				text = "clean"
			intervals [2614]:
				xmin = 1174.0556
				xmax = 1176.2838
				text = ""
			intervals [2615]:
				xmin = 1176.2838
				xmax = 1176.5338
				text = "and"
			intervals [2616]:
				xmin = 1176.5338
				xmax = 1176.5938
				text = ""
			intervals [2617]:
				xmin = 1176.5938
				xmax = 1176.8138
				text = "make"
			intervals [2618]:
				xmin = 1176.8138
				xmax = 1176.9338
				text = "her"
			intervals [2619]:
				xmin = 1176.9338
				xmax = 1177.1738
				text = "look"
			intervals [2620]:
				xmin = 1177.1738
				xmax = 1177.7138
				text = "nice"
			intervals [2621]:
				xmin = 1177.7138
				xmax = 1177.7438
				text = ""
			intervals [2622]:
				xmin = 1177.7438
				xmax = 1177.8438
				text = "and"
			intervals [2623]:
				xmin = 1177.8438
				xmax = 1177.8738
				text = ""
			intervals [2624]:
				xmin = 1177.8738
				xmax = 1178.4638
				text = "myself"
			intervals [2625]:
				xmin = 1178.4638
				xmax = 1179.1262
				text = ""
			intervals [2626]:
				xmin = 1179.1262
				xmax = 1179.1762
				text = "<unk>"
			intervals [2627]:
				xmin = 1179.1762
				xmax = 1180.1074
				text = ""
			intervals [2628]:
				xmin = 1180.1074
				xmax = 1180.1774
				text = "i"
			intervals [2629]:
				xmin = 1180.1774
				xmax = 1180.4374
				text = "don't"
			intervals [2630]:
				xmin = 1180.4374
				xmax = 1180.7774
				text = "know"
			intervals [2631]:
				xmin = 1180.7774
				xmax = 1187.1221
				text = ""
			intervals [2632]:
				xmin = 1187.1221
				xmax = 1187.4021
				text = "oh"
			intervals [2633]:
				xmin = 1187.4021
				xmax = 1187.6021
				text = "wait"
			intervals [2634]:
				xmin = 1187.6021
				xmax = 1187.6321
				text = "a"
			intervals [2635]:
				xmin = 1187.6321
				xmax = 1187.8321
				text = "minute"
			intervals [2636]:
				xmin = 1187.8321
				xmax = 1188.1132
				text = ""
			intervals [2637]:
				xmin = 1188.1132
				xmax = 1188.3632
				text = "my"
			intervals [2638]:
				xmin = 1188.3632
				xmax = 1188.6332
				text = "aunt"
			intervals [2639]:
				xmin = 1188.6332
				xmax = 1188.6632
				text = ""
			intervals [2640]:
				xmin = 1188.6632
				xmax = 1189.3532
				text = "rdx"
			intervals [2641]:
				xmin = 1189.3532
				xmax = 1189.610
				text = ""
			intervals [2642]:
				xmin = 1189.610
				xmax = 1189.740
				text = "i"
			intervals [2643]:
				xmin = 1189.740
				xmax = 1189.790
				text = "d"
			intervals [2644]:
				xmin = 1189.790
				xmax = 1189.960
				text = "go"
			intervals [2645]:
				xmin = 1189.960
				xmax = 1190.310
				text = "live"
			intervals [2646]:
				xmin = 1190.310
				xmax = 1190.480
				text = "with"
			intervals [2647]:
				xmin = 1190.480
				xmax = 1190.510
				text = ""
			intervals [2648]:
				xmin = 1190.510
				xmax = 1190.890
				text = "her"
			intervals [2649]:
				xmin = 1190.890
				xmax = 1191.4379
				text = ""
			intervals [2650]:
				xmin = 1191.4379
				xmax = 1191.6379
				text = "she"
			intervals [2651]:
				xmin = 1191.6379
				xmax = 1191.8279
				text = "live"
			intervals [2652]:
				xmin = 1191.8279
				xmax = 1191.8579
				text = ""
			intervals [2653]:
				xmin = 1191.8579
				xmax = 1191.9979
				text = "in"
			intervals [2654]:
				xmin = 1191.9979
				xmax = 1192.7279
				text = "california"
			intervals [2655]:
				xmin = 1192.7279
				xmax = 1194.3437
				text = ""
			intervals [2656]:
				xmin = 1194.3437
				xmax = 1194.4237
				text = "and"
			intervals [2657]:
				xmin = 1194.4237
				xmax = 1194.6137
				text = "she"
			intervals [2658]:
				xmin = 1194.6137
				xmax = 1194.9637
				text = "wants"
			intervals [2659]:
				xmin = 1194.9637
				xmax = 1195.1237
				text = "me"
			intervals [2660]:
				xmin = 1195.1237
				xmax = 1195.1837
				text = ""
			intervals [2661]:
				xmin = 1195.1837
				xmax = 1195.3637
				text = "come"
			intervals [2662]:
				xmin = 1195.3637
				xmax = 1195.6837
				text = "live"
			intervals [2663]:
				xmin = 1195.6837
				xmax = 1195.8137
				text = ""
			intervals [2664]:
				xmin = 1195.8137
				xmax = 1195.9537
				text = "with"
			intervals [2665]:
				xmin = 1195.9537
				xmax = 1195.9837
				text = ""
			intervals [2666]:
				xmin = 1195.9837
				xmax = 1196.1737
				text = "her"
			intervals [2667]:
				xmin = 1196.1737
				xmax = 1197.749
				text = ""
			intervals [2668]:
				xmin = 1197.749
				xmax = 1197.949
				text = "and"
			intervals [2669]:
				xmin = 1197.949
				xmax = 1198.130
				text = ""
			intervals [2670]:
				xmin = 1198.130
				xmax = 1198.300
				text = "and"
			intervals [2671]:
				xmin = 1198.300
				xmax = 1198.570
				text = "i"
			intervals [2672]:
				xmin = 1198.570
				xmax = 1198.680
				text = ""
			intervals [2673]:
				xmin = 1198.680
				xmax = 1198.870
				text = "and"
			intervals [2674]:
				xmin = 1198.870
				xmax = 1199.090
				text = "i"
			intervals [2675]:
				xmin = 1199.090
				xmax = 1199.180
				text = "d"
			intervals [2676]:
				xmin = 1199.180
				xmax = 1199.410
				text = "give"
			intervals [2677]:
				xmin = 1199.410
				xmax = 1199.600
				text = "her"
			intervals [2678]:
				xmin = 1199.600
				xmax = 1199.850
				text = "some"
			intervals [2679]:
				xmin = 1199.850
				xmax = 1200.180
				text = "money"
			intervals [2680]:
				xmin = 1200.180
				xmax = 1200.210
				text = ""
			intervals [2681]:
				xmin = 1200.210
				xmax = 1200.530
				text = "too"
			intervals [2682]:
				xmin = 1200.530
				xmax = 1201.251
				text = ""
			intervals [2683]:
				xmin = 1201.251
				xmax = 1201.351
				text = "but"
			intervals [2684]:
				xmin = 1201.351
				xmax = 1201.651
				text = "she"
			intervals [2685]:
				xmin = 1201.651
				xmax = 1201.921
				text = "she"
			intervals [2686]:
				xmin = 1201.921
				xmax = 1202.241
				text = "wants"
			intervals [2687]:
				xmin = 1202.241
				xmax = 1202.361
				text = "to"
			intervals [2688]:
				xmin = 1202.361
				xmax = 1202.721
				text = "send"
			intervals [2689]:
				xmin = 1202.721
				xmax = 1202.751
				text = "a"
			intervals [2690]:
				xmin = 1202.751
				xmax = 1203.121
				text = "ticket"
			intervals [2691]:
				xmin = 1203.121
				xmax = 1203.211
				text = "to"
			intervals [2692]:
				xmin = 1203.211
				xmax = 1203.9129
				text = ""
			intervals [2693]:
				xmin = 1203.9129
				xmax = 1204.1029
				text = "get"
			intervals [2694]:
				xmin = 1204.1029
				xmax = 1204.5398
				text = ""
			intervals [2695]:
				xmin = 1204.5398
				xmax = 1204.6898
				text = "come"
			intervals [2696]:
				xmin = 1204.6898
				xmax = 1204.7898
				text = "and"
			intervals [2697]:
				xmin = 1204.7898
				xmax = 1204.8298
				text = ""
			intervals [2698]:
				xmin = 1204.8298
				xmax = 1205.0298
				text = "get"
			intervals [2699]:
				xmin = 1205.0298
				xmax = 1205.0998
				text = ""
			intervals [2700]:
				xmin = 1205.0998
				xmax = 1205.2498
				text = "me"
			intervals [2701]:
				xmin = 1205.2498
				xmax = 1206.2425
				text = ""
			intervals [2702]:
				xmin = 1206.2425
				xmax = 1206.3725
				text = "my"
			intervals [2703]:
				xmin = 1206.3725
				xmax = 1206.4625
				text = "my"
			intervals [2704]:
				xmin = 1206.4625
				xmax = 1206.6425
				text = "my"
			intervals [2705]:
				xmin = 1206.6425
				xmax = 1206.7125
				text = "my"
			intervals [2706]:
				xmin = 1206.7125
				xmax = 1207.0125
				text = "mother"
			intervals [2707]:
				xmin = 1207.0125
				xmax = 1207.2625
				text = "won't"
			intervals [2708]:
				xmin = 1207.2625
				xmax = 1207.3525
				text = "let"
			intervals [2709]:
				xmin = 1207.3525
				xmax = 1207.3825
				text = ""
			intervals [2710]:
				xmin = 1207.3825
				xmax = 1207.5325
				text = "me"
			intervals [2711]:
				xmin = 1207.5325
				xmax = 1207.9725
				text = "come"
			intervals [2712]:
				xmin = 1207.9725
				xmax = 1212.1619
				text = ""
			intervals [2713]:
				xmin = 1212.1619
				xmax = 1212.6119
				text = "yes"
			intervals [2714]:
				xmin = 1212.6119
				xmax = 1212.9339
				text = ""
			intervals [2715]:
				xmin = 1212.9339
				xmax = 1213.5939
				text = "because"
			intervals [2716]:
				xmin = 1213.5939
				xmax = 1213.7039
				text = ""
			intervals [2717]:
				xmin = 1213.7039
				xmax = 1213.9139
				text = "um"
			intervals [2718]:
				xmin = 1213.9139
				xmax = 1214.1556
				text = ""
			intervals [2719]:
				xmin = 1214.1556
				xmax = 1214.3356
				text = "they"
			intervals [2720]:
				xmin = 1214.3356
				xmax = 1214.6456
				text = "taking"
			intervals [2721]:
				xmin = 1214.6456
				xmax = 1214.8156
				text = "too"
			intervals [2722]:
				xmin = 1214.8156
				xmax = 1215.0756
				text = "much"
			intervals [2723]:
				xmin = 1215.0756
				xmax = 1215.4256
				text = "money"
			intervals [2724]:
				xmin = 1215.4256
				xmax = 1215.7056
				text = "out"
			intervals [2725]:
				xmin = 1215.7056
				xmax = 1215.8656
				text = "of"
			intervals [2726]:
				xmin = 1215.8656
				xmax = 1216.0056
				text = "her"
			intervals [2727]:
				xmin = 1216.0056
				xmax = 1216.1346
				text = ""
			intervals [2728]:
				xmin = 1216.1346
				xmax = 1216.3446
				text = "you"
			intervals [2729]:
				xmin = 1216.3446
				xmax = 1216.6346
				text = "know"
			intervals [2730]:
				xmin = 1216.6346
				xmax = 1216.6946
				text = "i"
			intervals [2731]:
				xmin = 1216.6946
				xmax = 1216.9746
				text = "don't"
			intervals [2732]:
				xmin = 1216.9746
				xmax = 1217.1246
				text = "know"
			intervals [2733]:
				xmin = 1217.1246
				xmax = 1217.3046
				text = "what"
			intervals [2734]:
				xmin = 1217.3046
				xmax = 1217.4346
				text = "it"
			intervals [2735]:
				xmin = 1217.4346
				xmax = 1217.6346
				text = "is"
			intervals [2736]:
				xmin = 1217.6346
				xmax = 1217.7046
				text = "her"
			intervals [2737]:
				xmin = 1217.7046
				xmax = 1217.7346
				text = ""
			intervals [2738]:
				xmin = 1217.7346
				xmax = 1218.1846
				text = "income"
			intervals [2739]:
				xmin = 1218.1846
				xmax = 1218.4546
				text = "tax"
			intervals [2740]:
				xmin = 1218.4546
				xmax = 1218.4946
				text = "or"
			intervals [2741]:
				xmin = 1218.4946
				xmax = 1218.7946
				text = "something"
			intervals [2742]:
				xmin = 1218.7946
				xmax = 1219.0951
				text = ""
			intervals [2743]:
				xmin = 1219.0951
				xmax = 1219.3951
				text = "cause"
			intervals [2744]:
				xmin = 1219.3951
				xmax = 1219.5727
				text = ""
			intervals [2745]:
				xmin = 1219.5727
				xmax = 1219.6827
				text = "and"
			intervals [2746]:
				xmin = 1219.6827
				xmax = 1219.8227
				text = "she"
			intervals [2747]:
				xmin = 1219.8227
				xmax = 1220.0227
				text = "want"
			intervals [2748]:
				xmin = 1220.0227
				xmax = 1220.1127
				text = "me"
			intervals [2749]:
				xmin = 1220.1127
				xmax = 1220.1827
				text = "to"
			intervals [2750]:
				xmin = 1220.1827
				xmax = 1220.3927
				text = "come"
			intervals [2751]:
				xmin = 1220.3927
				xmax = 1220.6027
				text = "live"
			intervals [2752]:
				xmin = 1220.6027
				xmax = 1220.7627
				text = "with"
			intervals [2753]:
				xmin = 1220.7627
				xmax = 1220.8327
				text = "her"
			intervals [2754]:
				xmin = 1220.8327
				xmax = 1221.1427
				text = "cause"
			intervals [2755]:
				xmin = 1221.1427
				xmax = 1221.2927
				text = "if"
			intervals [2756]:
				xmin = 1221.2927
				xmax = 1221.4927
				text = "she"
			intervals [2757]:
				xmin = 1221.4927
				xmax = 1221.7227
				text = "got"
			intervals [2758]:
				xmin = 1221.7227
				xmax = 1221.8927
				text = "some"
			intervals [2759]:
				xmin = 1221.8927
				xmax = 1221.9427
				text = ""
			intervals [2760]:
				xmin = 1221.9427
				xmax = 1222.6627
				text = "children"
			intervals [2761]:
				xmin = 1222.6627
				xmax = 1223.0454
				text = ""
			intervals [2762]:
				xmin = 1223.0454
				xmax = 1223.2054
				text = "of"
			intervals [2763]:
				xmin = 1223.2054
				xmax = 1223.4054
				text = "her"
			intervals [2764]:
				xmin = 1223.4054
				xmax = 1223.9454
				text = "own"
			intervals [2765]:
				xmin = 1223.9454
				xmax = 1224.1086
				text = ""
			intervals [2766]:
				xmin = 1224.1086
				xmax = 1224.2286
				text = "she"
			intervals [2767]:
				xmin = 1224.2286
				xmax = 1224.3386
				text = "have"
			intervals [2768]:
				xmin = 1224.3386
				xmax = 1224.4486
				text = "to"
			intervals [2769]:
				xmin = 1224.4486
				xmax = 1224.7286
				text = "buy"
			intervals [2770]:
				xmin = 1224.7286
				xmax = 1224.8086
				text = "'em"
			intervals [2771]:
				xmin = 1224.8086
				xmax = 1225.3686
				text = "clothes"
			intervals [2772]:
				xmin = 1225.3686
				xmax = 1225.3986
				text = ""
			intervals [2773]:
				xmin = 1225.3986
				xmax = 1225.6286
				text = "and"
			intervals [2774]:
				xmin = 1225.6286
				xmax = 1225.7586
				text = "they"
			intervals [2775]:
				xmin = 1225.7586
				xmax = 1225.9686
				text = "won't"
			intervals [2776]:
				xmin = 1225.9686
				xmax = 1226.1486
				text = "take"
			intervals [2777]:
				xmin = 1226.1486
				xmax = 1226.2886
				text = "so"
			intervals [2778]:
				xmin = 1226.2886
				xmax = 1226.5786
				text = "much"
			intervals [2779]:
				xmin = 1226.5786
				xmax = 1226.9386
				text = "money"
			intervals [2780]:
				xmin = 1226.9386
				xmax = 1227.1686
				text = "out"
			intervals [2781]:
				xmin = 1227.1686
				xmax = 1227.2286
				text = ""
			intervals [2782]:
				xmin = 1227.2286
				xmax = 1227.3186
				text = "of"
			intervals [2783]:
				xmin = 1227.3186
				xmax = 1227.3486
				text = "<unk>"
			intervals [2784]:
				xmin = 1227.3486
				xmax = 1229.4199
				text = ""
			intervals [2785]:
				xmin = 1229.4199
				xmax = 1229.5799
				text = "yes"
			intervals [2786]:
				xmin = 1229.5799
				xmax = 1238.3887
				text = ""
			intervals [2787]:
				xmin = 1238.3887
				xmax = 1238.7187
				text = "first"
			intervals [2788]:
				xmin = 1238.7187
				xmax = 1238.8987
				text = "thing"
			intervals [2789]:
				xmin = 1238.8987
				xmax = 1238.9987
				text = "i"
			intervals [2790]:
				xmin = 1238.9987
				xmax = 1239.0587
				text = "d"
			intervals [2791]:
				xmin = 1239.0587
				xmax = 1239.1787
				text = "do"
			intervals [2792]:
				xmin = 1239.1787
				xmax = 1239.3587
				text = "is"
			intervals [2793]:
				xmin = 1239.3587
				xmax = 1239.5587
				text = "try"
			intervals [2794]:
				xmin = 1239.5587
				xmax = 1239.6387
				text = "to"
			intervals [2795]:
				xmin = 1239.6387
				xmax = 1239.8987
				text = "meet"
			intervals [2796]:
				xmin = 1239.8987
				xmax = 1240.0787
				text = "new"
			intervals [2797]:
				xmin = 1240.0787
				xmax = 1240.6587
				text = "friends"
			intervals [2798]:
				xmin = 1240.6587
				xmax = 1242.1459
				text = ""
			intervals [2799]:
				xmin = 1242.1459
				xmax = 1242.3459
				text = "and"
			intervals [2800]:
				xmin = 1242.3459
				xmax = 1243.6907
				text = ""
			intervals [2801]:
				xmin = 1243.6907
				xmax = 1243.9607
				text = "ooh"
			intervals [2802]:
				xmin = 1243.9607
				xmax = 1244.1907
				text = ""
			intervals [2803]:
				xmin = 1244.1907
				xmax = 1244.3707
				text = "go"
			intervals [2804]:
				xmin = 1244.3707
				xmax = 1244.5007
				text = "to"
			intervals [2805]:
				xmin = 1244.5007
				xmax = 1245.5007
				text = "hollywood"
			intervals [2806]:
				xmin = 1245.5007
				xmax = 1248.1039
				text = ""
			intervals [2807]:
				xmin = 1248.1039
				xmax = 1248.2939
				text = "and"
			intervals [2808]:
				xmin = 1248.2939
				xmax = 1248.4539
				text = "i"
			intervals [2809]:
				xmin = 1248.4539
				xmax = 1248.4839
				text = ""
			intervals [2810]:
				xmin = 1248.4839
				xmax = 1248.7339
				text = "just"
			intervals [2811]:
				xmin = 1248.7339
				xmax = 1248.9539
				text = "like"
			intervals [2812]:
				xmin = 1248.9539
				xmax = 1249.0739
				text = "to"
			intervals [2813]:
				xmin = 1249.0739
				xmax = 1249.6839
				text = "travel"
			intervals [2814]:
				xmin = 1249.6839
				xmax = 1270.5597
				text = ""
			intervals [2815]:
				xmin = 1270.5597
				xmax = 1270.8597
				text = "but"
			intervals [2816]:
				xmin = 1270.8597
				xmax = 1271.2972
				text = ""
			intervals [2817]:
				xmin = 1271.2972
				xmax = 1271.7172
				text = "every"
			intervals [2818]:
				xmin = 1271.7172
				xmax = 1272.0772
				text = "time"
			intervals [2819]:
				xmin = 1272.0772
				xmax = 1272.2372
				text = "i"
			intervals [2820]:
				xmin = 1272.2372
				xmax = 1272.3697
				text = ""
			intervals [2821]:
				xmin = 1272.3697
				xmax = 1272.6097
				text = "try"
			intervals [2822]:
				xmin = 1272.6097
				xmax = 1272.7097
				text = "to"
			intervals [2823]:
				xmin = 1272.7097
				xmax = 1272.8997
				text = "get"
			intervals [2824]:
				xmin = 1272.8997
				xmax = 1272.9897
				text = "a"
			intervals [2825]:
				xmin = 1272.9897
				xmax = 1273.2497
				text = "friend"
			intervals [2826]:
				xmin = 1273.2497
				xmax = 1273.2797
				text = "i"
			intervals [2827]:
				xmin = 1273.2797
				xmax = 1273.4397
				text = "have"
			intervals [2828]:
				xmin = 1273.4397
				xmax = 1273.5497
				text = "to"
			intervals [2829]:
				xmin = 1273.5497
				xmax = 1273.7397
				text = "get"
			intervals [2830]:
				xmin = 1273.7397
				xmax = 1273.8697
				text = "in"
			intervals [2831]:
				xmin = 1273.8697
				xmax = 1273.9197
				text = "a"
			intervals [2832]:
				xmin = 1273.9197
				xmax = 1273.9897
				text = ""
			intervals [2833]:
				xmin = 1273.9897
				xmax = 1274.2597
				text = "fight"
			intervals [2834]:
				xmin = 1274.2597
				xmax = 1274.3197
				text = ""
			intervals [2835]:
				xmin = 1274.3197
				xmax = 1274.5097
				text = "with"
			intervals [2836]:
				xmin = 1274.5097
				xmax = 1274.6497
				text = ""
			intervals [2837]:
				xmin = 1274.6497
				xmax = 1274.8097
				text = "'em"
			intervals [2838]:
				xmin = 1274.8097
				xmax = 1276.126
				text = ""
			intervals [2839]:
				xmin = 1276.126
				xmax = 1276.736
				text = "yes"
			intervals [2840]:
				xmin = 1276.736
				xmax = 1278.2718
				text = ""
			intervals [2841]:
				xmin = 1278.2718
				xmax = 1278.3718
				text = "or"
			intervals [2842]:
				xmin = 1278.3718
				xmax = 1278.5218
				text = "they"
			intervals [2843]:
				xmin = 1278.5218
				xmax = 1278.5518
				text = ""
			intervals [2844]:
				xmin = 1278.5518
				xmax = 1278.5818
				text = "<unk>"
			intervals [2845]:
				xmin = 1278.5818
				xmax = 1278.9418
				text = "call"
			intervals [2846]:
				xmin = 1278.9418
				xmax = 1279.0518
				text = "me"
			intervals [2847]:
				xmin = 1279.0518
				xmax = 1279.1418
				text = "a"
			intervals [2848]:
				xmin = 1279.1418
				xmax = 1279.5518
				text = "name"
			intervals [2849]:
				xmin = 1279.5518
				xmax = 1280.1618
				text = "before"
			intervals [2850]:
				xmin = 1280.1618
				xmax = 1281.0083
				text = ""
			intervals [2851]:
				xmin = 1281.0083
				xmax = 1281.1183
				text = "they"
			intervals [2852]:
				xmin = 1281.1183
				xmax = 1281.1483
				text = "<unk>"
			intervals [2853]:
				xmin = 1281.1483
				xmax = 1281.1783
				text = ""
			intervals [2854]:
				xmin = 1281.1783
				xmax = 1281.4783
				text = "call"
			intervals [2855]:
				xmin = 1281.4783
				xmax = 1281.5883
				text = "they"
			intervals [2856]:
				xmin = 1281.5883
				xmax = 1281.8483
				text = "might"
			intervals [2857]:
				xmin = 1281.8483
				xmax = 1282.0983
				text = "call"
			intervals [2858]:
				xmin = 1282.0983
				xmax = 1282.1983
				text = "me"
			intervals [2859]:
				xmin = 1282.1983
				xmax = 1282.2583
				text = "a"
			intervals [2860]:
				xmin = 1282.2583
				xmax = 1282.6683
				text = "name"
			intervals [2861]:
				xmin = 1282.6683
				xmax = 1282.7383
				text = "and"
			intervals [2862]:
				xmin = 1282.7383
				xmax = 1282.8883
				text = "say"
			intervals [2863]:
				xmin = 1282.8883
				xmax = 1283.5283
				text = "excuse"
			intervals [2864]:
				xmin = 1283.5283
				xmax = 1283.6583
				text = "me"
			intervals [2865]:
				xmin = 1283.6583
				xmax = 1283.7883
				text = "and"
			intervals [2866]:
				xmin = 1283.7883
				xmax = 1284.0083
				text = "then"
			intervals [2867]:
				xmin = 1284.0083
				xmax = 1284.0383
				text = ""
			intervals [2868]:
				xmin = 1284.0383
				xmax = 1284.2183
				text = "that"
			intervals [2869]:
				xmin = 1284.2183
				xmax = 1284.3083
				text = "s"
			intervals [2870]:
				xmin = 1284.3083
				xmax = 1284.4483
				text = "how"
			intervals [2871]:
				xmin = 1284.4483
				xmax = 1284.6383
				text = "they"
			intervals [2872]:
				xmin = 1284.6383
				xmax = 1286.067
				text = ""
			intervals [2873]:
				xmin = 1286.067
				xmax = 1286.197
				text = "be"
			intervals [2874]:
				xmin = 1286.197
				xmax = 1286.227
				text = ""
			intervals [2875]:
				xmin = 1286.227
				xmax = 1286.317
				text = "my"
			intervals [2876]:
				xmin = 1286.317
				xmax = 1286.427
				text = ""
			intervals [2877]:
				xmin = 1286.427
				xmax = 1286.817
				text = "friend"
			intervals [2878]:
				xmin = 1286.817
				xmax = 1299.1948
				text = ""
			intervals [2879]:
				xmin = 1299.1948
				xmax = 1299.2948
				text = "no"
			intervals [2880]:
				xmin = 1299.2948
				xmax = 1299.8248
				text = "rdx"
			intervals [2881]:
				xmin = 1299.8248
				xmax = 1299.8548
				text = ""
			intervals [2882]:
				xmin = 1299.8548
				xmax = 1299.9748
				text = "is"
			intervals [2883]:
				xmin = 1299.9748
				xmax = 1300.1248
				text = "my"
			intervals [2884]:
				xmin = 1300.1248
				xmax = 1300.1548
				text = ""
			intervals [2885]:
				xmin = 1300.1548
				xmax = 1300.7648
				text = "cousin"
			intervals [2886]:
				xmin = 1300.7648
				xmax = 1301.4079
				text = ""
			intervals [2887]:
				xmin = 1301.4079
				xmax = 1301.5579
				text = "but"
			intervals [2888]:
				xmin = 1301.5579
				xmax = 1301.6379
				text = "i"
			intervals [2889]:
				xmin = 1301.6379
				xmax = 1302.0279
				text = "didn't"
			intervals [2890]:
				xmin = 1302.0279
				xmax = 1302.2679
				text = "know"
			intervals [2891]:
				xmin = 1302.2679
				xmax = 1302.4179
				text = "her"
			intervals [2892]:
				xmin = 1302.4179
				xmax = 1302.6579
				text = "cause"
			intervals [2893]:
				xmin = 1302.6579
				xmax = 1302.7279
				text = "i"
			intervals [2894]:
				xmin = 1302.7279
				xmax = 1302.9179
				text = "got"
			intervals [2895]:
				xmin = 1302.9179
				xmax = 1303.0979
				text = "so"
			intervals [2896]:
				xmin = 1303.0979
				xmax = 1303.3879
				text = "many"
			intervals [2897]:
				xmin = 1303.3879
				xmax = 1303.4479
				text = ""
			intervals [2898]:
				xmin = 1303.4479
				xmax = 1303.9179
				text = "cousins"
			intervals [2899]:
				xmin = 1303.9179
				xmax = 1304.9996
				text = ""
			intervals [2900]:
				xmin = 1304.9996
				xmax = 1305.1796
				text = "when"
			intervals [2901]:
				xmin = 1305.1796
				xmax = 1305.2396
				text = ""
			intervals [2902]:
				xmin = 1305.2396
				xmax = 1305.2796
				text = "i"
			intervals [2903]:
				xmin = 1305.2796
				xmax = 1305.5896
				text = "first"
			intervals [2904]:
				xmin = 1305.5896
				xmax = 1305.9896
				text = "moved"
			intervals [2905]:
				xmin = 1305.9896
				xmax = 1306.1496
				text = "up"
			intervals [2906]:
				xmin = 1306.1496
				xmax = 1306.3096
				text = "there"
			intervals [2907]:
				xmin = 1306.3096
				xmax = 1306.6796
				text = "with"
			intervals [2908]:
				xmin = 1306.6796
				xmax = 1306.7096
				text = ""
			intervals [2909]:
				xmin = 1306.7096
				xmax = 1307.0796
				text = "them"
			intervals [2910]:
				xmin = 1307.0796
				xmax = 1307.4791
				text = ""
			intervals [2911]:
				xmin = 1307.4791
				xmax = 1307.6191
				text = "i"
			intervals [2912]:
				xmin = 1307.6191
				xmax = 1307.6591
				text = ""
			intervals [2913]:
				xmin = 1307.6591
				xmax = 1307.9691
				text = "didn't"
			intervals [2914]:
				xmin = 1307.9691
				xmax = 1308.3091
				text = "know"
			intervals [2915]:
				xmin = 1308.3091
				xmax = 1308.5691
				text = "her"
			intervals [2916]:
				xmin = 1308.5691
				xmax = 1309.5075
				text = ""
			intervals [2917]:
				xmin = 1309.5075
				xmax = 1309.6775
				text = "so"
			intervals [2918]:
				xmin = 1309.6775
				xmax = 1309.7075
				text = ""
			intervals [2919]:
				xmin = 1309.7075
				xmax = 1310.4275
				text = "rdx"
			intervals [2920]:
				xmin = 1310.4275
				xmax = 1310.5675
				text = "she"
			intervals [2921]:
				xmin = 1310.5675
				xmax = 1310.8975
				text = "said"
			intervals [2922]:
				xmin = 1310.8975
				xmax = 1312.8128
				text = ""
			intervals [2923]:
				xmin = 1312.8128
				xmax = 1313.0828
				text = "come"
			intervals [2924]:
				xmin = 1313.0828
				xmax = 1313.2828
				text = "on"
			intervals [2925]:
				xmin = 1313.2828
				xmax = 1313.8128
				text = "rdx"
			intervals [2926]:
				xmin = 1313.8128
				xmax = 1314.0028
				text = "let"
			intervals [2927]:
				xmin = 1314.0028
				xmax = 1314.0528
				text = "s"
			intervals [2928]:
				xmin = 1314.0528
				xmax = 1314.1828
				text = "go"
			intervals [2929]:
				xmin = 1314.1828
				xmax = 1314.4228
				text = "play"
			intervals [2930]:
				xmin = 1314.4228
				xmax = 1314.5528
				text = "with"
			intervals [2931]:
				xmin = 1314.5528
				xmax = 1314.6928
				text = "the"
			intervals [2932]:
				xmin = 1314.6928
				xmax = 1314.7328
				text = ""
			intervals [2933]:
				xmin = 1314.7328
				xmax = 1315.7428
				text = "dolls"
			intervals [2934]:
				xmin = 1315.7428
				xmax = 1316.0343
				text = ""
			intervals [2935]:
				xmin = 1316.0343
				xmax = 1316.1643
				text = "and"
			intervals [2936]:
				xmin = 1316.1643
				xmax = 1316.3743
				text = "that"
			intervals [2937]:
				xmin = 1316.3743
				xmax = 1316.4043
				text = "s"
			intervals [2938]:
				xmin = 1316.4043
				xmax = 1316.4743
				text = "how"
			intervals [2939]:
				xmin = 1316.4743
				xmax = 1316.5943
				text = "i"
			intervals [2940]:
				xmin = 1316.5943
				xmax = 1316.7943
				text = "got"
			intervals [2941]:
				xmin = 1316.7943
				xmax = 1316.9143
				text = "to"
			intervals [2942]:
				xmin = 1316.9143
				xmax = 1317.0043
				text = "be"
			intervals [2943]:
				xmin = 1317.0043
				xmax = 1317.5343
				text = "rdx"
			intervals [2944]:
				xmin = 1317.5343
				xmax = 1317.5643
				text = "s"
			intervals [2945]:
				xmin = 1317.5643
				xmax = 1317.9043
				text = "best"
			intervals [2946]:
				xmin = 1317.9043
				xmax = 1318.1943
				text = "best"
			intervals [2947]:
				xmin = 1318.1943
				xmax = 1318.2243
				text = ""
			intervals [2948]:
				xmin = 1318.2243
				xmax = 1318.4943
				text = "friend"
			intervals [2949]:
				xmin = 1318.4943
				xmax = 1319.4631
				text = ""
			intervals [2950]:
				xmin = 1319.4631
				xmax = 1319.6631
				text = "and"
			intervals [2951]:
				xmin = 1319.6631
				xmax = 1320.0231
				text = "then"
			intervals [2952]:
				xmin = 1320.0231
				xmax = 1320.2764
				text = ""
			intervals [2953]:
				xmin = 1320.2764
				xmax = 1320.4364
				text = "she"
			intervals [2954]:
				xmin = 1320.4364
				xmax = 1320.6464
				text = "got"
			intervals [2955]:
				xmin = 1320.6464
				xmax = 1320.6864
				text = "a"
			intervals [2956]:
				xmin = 1320.6864
				xmax = 1321.1564
				text = "needle"
			intervals [2957]:
				xmin = 1321.1564
				xmax = 1321.3164
				text = "and"
			intervals [2958]:
				xmin = 1321.3164
				xmax = 1321.4464
				text = "i"
			intervals [2959]:
				xmin = 1321.4464
				xmax = 1321.6564
				text = "got"
			intervals [2960]:
				xmin = 1321.6564
				xmax = 1321.7064
				text = "a"
			intervals [2961]:
				xmin = 1321.7064
				xmax = 1322.1764
				text = "needle"
			intervals [2962]:
				xmin = 1322.1764
				xmax = 1322.4607
				text = ""
			intervals [2963]:
				xmin = 1322.4607
				xmax = 1322.5407
				text = "and"
			intervals [2964]:
				xmin = 1322.5407
				xmax = 1322.7407
				text = "we"
			intervals [2965]:
				xmin = 1322.7407
				xmax = 1323.0975
				text = ""
			intervals [2966]:
				xmin = 1323.0975
				xmax = 1323.3475
				text = "did"
			intervals [2967]:
				xmin = 1323.3475
				xmax = 1323.7475
				text = "ourselves"
			intervals [2968]:
				xmin = 1323.7475
				xmax = 1323.9275
				text = "like"
			intervals [2969]:
				xmin = 1323.9275
				xmax = 1323.9775
				text = ""
			intervals [2970]:
				xmin = 1323.9775
				xmax = 1324.3775
				text = "that"
			intervals [2971]:
				xmin = 1324.3775
				xmax = 1324.4075
				text = ""
			intervals [2972]:
				xmin = 1324.4075
				xmax = 1324.4675
				text = "and"
			intervals [2973]:
				xmin = 1324.4675
				xmax = 1324.5275
				text = "it"
			intervals [2974]:
				xmin = 1324.5275
				xmax = 1324.9375
				text = "started"
			intervals [2975]:
				xmin = 1324.9375
				xmax = 1325.3375
				text = "bleeding"
			intervals [2976]:
				xmin = 1325.3375
				xmax = 1325.8614
				text = ""
			intervals [2977]:
				xmin = 1325.8614
				xmax = 1326.1014
				text = "so"
			intervals [2978]:
				xmin = 1326.1014
				xmax = 1326.2214
				text = "we"
			intervals [2979]:
				xmin = 1326.2214
				xmax = 1326.5214
				text = "call"
			intervals [2980]:
				xmin = 1326.5214
				xmax = 1326.6914
				text = "us"
			intervals [2981]:
				xmin = 1326.6914
				xmax = 1326.9899
				text = ""
			intervals [2982]:
				xmin = 1326.9899
				xmax = 1327.5599
				text = "blood"
			intervals [2983]:
				xmin = 1327.5599
				xmax = 1327.6199
				text = ""
			intervals [2984]:
				xmin = 1327.6199
				xmax = 1328.0699
				text = "cousin"
			intervals [2985]:
				xmin = 1328.0699
				xmax = 1328.1099
				text = ""
			intervals [2986]:
				xmin = 1328.1099
				xmax = 1328.5799
				text = "sisters"
			intervals [2987]:
				xmin = 1328.5799
				xmax = 1340.1323
				text = ""
			intervals [2988]:
				xmin = 1340.1323
				xmax = 1340.3623
				text = "this"
			intervals [2989]:
				xmin = 1340.3623
				xmax = 1340.5823
				text = "girl"
			intervals [2990]:
				xmin = 1340.5823
				xmax = 1340.8923
				text = "named"
			intervals [2991]:
				xmin = 1340.8923
				xmax = 1341.7223
				text = "rdx-"
			intervals [2992]:
				xmin = 1341.7223
				xmax = 1341.8995
				text = ""
			intervals [2993]:
				xmin = 1341.8995
				xmax = 1342.6795
				text = "rdx"
			intervals [2994]:
				xmin = 1342.6795
				xmax = 1343.9614
				text = ""
			intervals [2995]:
				xmin = 1343.9614
				xmax = 1344.1614
				text = "she"
			intervals [2996]:
				xmin = 1344.1614
				xmax = 1344.1914
				text = ""
			intervals [2997]:
				xmin = 1344.1914
				xmax = 1344.5314
				text = "hit"
			intervals [2998]:
				xmin = 1344.5314
				xmax = 1344.7914
				text = "me"
			intervals [2999]:
				xmin = 1344.7914
				xmax = 1345.0639
				text = ""
			intervals [3000]:
				xmin = 1345.0639
				xmax = 1345.4239
				text = "so"
			intervals [3001]:
				xmin = 1345.4239
				xmax = 1345.5139
				text = ""
			intervals [3002]:
				xmin = 1345.5139
				xmax = 1345.7439
				text = "and"
			intervals [3003]:
				xmin = 1345.7439
				xmax = 1346.1139
				text = "then"
			intervals [3004]:
				xmin = 1346.1139
				xmax = 1346.7758
				text = ""
			intervals [3005]:
				xmin = 1346.7758
				xmax = 1346.9458
				text = "she"
			intervals [3006]:
				xmin = 1346.9458
				xmax = 1347.2958
				text = "kept"
			intervals [3007]:
				xmin = 1347.2958
				xmax = 1348.0201
				text = ""
			intervals [3008]:
				xmin = 1348.0201
				xmax = 1348.3401
				text = "no"
			intervals [3009]:
				xmin = 1348.3401
				xmax = 1348.9601
				text = "rdx"
			intervals [3010]:
				xmin = 1348.9601
				xmax = 1350.1739
				text = ""
			intervals [3011]:
				xmin = 1350.1739
				xmax = 1350.7639
				text = "rdx"
			intervals [3012]:
				xmin = 1350.7639
				xmax = 1353.5824
				text = ""
			intervals [3013]:
				xmin = 1353.5824
				xmax = 1354.2224
				text = "rdx"
			intervals [3014]:
				xmin = 1354.2224
				xmax = 1354.7004
				text = ""
			intervals [3015]:
				xmin = 1354.7004
				xmax = 1355.2404
				text = "slap"
			intervals [3016]:
				xmin = 1355.2404
				xmax = 1355.2704
				text = ""
			intervals [3017]:
				xmin = 1355.2704
				xmax = 1355.4104
				text = "me"
			intervals [3018]:
				xmin = 1355.4104
				xmax = 1355.4904
				text = "and"
			intervals [3019]:
				xmin = 1355.4904
				xmax = 1355.5904
				text = "i"
			intervals [3020]:
				xmin = 1355.5904
				xmax = 1355.8804
				text = "said"
			intervals [3021]:
				xmin = 1355.8804
				xmax = 1355.9404
				text = ""
			intervals [3022]:
				xmin = 1355.9404
				xmax = 1356.4404
				text = "rdx"
			intervals [3023]:
				xmin = 1356.4404
				xmax = 1356.7504
				text = "don't"
			intervals [3024]:
				xmin = 1356.7504
				xmax = 1356.9339
				text = ""
			intervals [3025]:
				xmin = 1356.9339
				xmax = 1357.1639
				text = "don't"
			intervals [3026]:
				xmin = 1357.1639
				xmax = 1357.6039
				text = "slap"
			intervals [3027]:
				xmin = 1357.6039
				xmax = 1357.7839
				text = "me"
			intervals [3028]:
				xmin = 1357.7839
				xmax = 1358.1556
				text = ""
			intervals [3029]:
				xmin = 1358.1556
				xmax = 1358.3856
				text = "just"
			intervals [3030]:
				xmin = 1358.3856
				xmax = 1358.5756
				text = "like"
			intervals [3031]:
				xmin = 1358.5756
				xmax = 1358.7556
				text = "that"
			intervals [3032]:
				xmin = 1358.7556
				xmax = 1358.9456
				text = "cause"
			intervals [3033]:
				xmin = 1358.9456
				xmax = 1359.0256
				text = "i"
			intervals [3034]:
				xmin = 1359.0256
				xmax = 1359.1756
				text = "was"
			intervals [3035]:
				xmin = 1359.1756
				xmax = 1359.6456
				text = "scared"
			intervals [3036]:
				xmin = 1359.6456
				xmax = 1359.8556
				text = "of"
			intervals [3037]:
				xmin = 1359.8556
				xmax = 1360.1456
				text = "her"
			intervals [3038]:
				xmin = 1360.1456
				xmax = 1360.7575
				text = ""
			intervals [3039]:
				xmin = 1360.7575
				xmax = 1361.1175
				text = "and"
			intervals [3040]:
				xmin = 1361.1175
				xmax = 1361.4475
				text = "then"
			intervals [3041]:
				xmin = 1361.4475
				xmax = 1361.9621
				text = ""
			intervals [3042]:
				xmin = 1361.9621
				xmax = 1362.1321
				text = "she"
			intervals [3043]:
				xmin = 1362.1321
				xmax = 1362.5121
				text = "said"
			intervals [3044]:
				xmin = 1362.5121
				xmax = 1364.061
				text = ""
			intervals [3045]:
				xmin = 1364.061
				xmax = 1364.181
				text = "i"
			intervals [3046]:
				xmin = 1364.181
				xmax = 1364.211
				text = "<unk>"
			intervals [3047]:
				xmin = 1364.211
				xmax = 1364.561
				text = "slap"
			intervals [3048]:
				xmin = 1364.561
				xmax = 1364.601
				text = ""
			intervals [3049]:
				xmin = 1364.601
				xmax = 1364.781
				text = "you"
			intervals [3050]:
				xmin = 1364.781
				xmax = 1365.241
				text = "again"
			intervals [3051]:
				xmin = 1365.241
				xmax = 1365.471
				text = "just"
			intervals [3052]:
				xmin = 1365.471
				xmax = 1365.601
				text = "like"
			intervals [3053]:
				xmin = 1365.601
				xmax = 1365.651
				text = ""
			intervals [3054]:
				xmin = 1365.651
				xmax = 1365.971
				text = "that"
			intervals [3055]:
				xmin = 1365.971
				xmax = 1366.3918
				text = ""
			intervals [3056]:
				xmin = 1366.3918
				xmax = 1366.5418
				text = "then"
			intervals [3057]:
				xmin = 1366.5418
				xmax = 1366.6818
				text = "she"
			intervals [3058]:
				xmin = 1366.6818
				xmax = 1366.9918
				text = "said"
			intervals [3059]:
				xmin = 1366.9918
				xmax = 1367.5584
				text = ""
			intervals [3060]:
				xmin = 1367.5584
				xmax = 1367.8284
				text = "called"
			intervals [3061]:
				xmin = 1367.8284
				xmax = 1367.9084
				text = "me"
			intervals [3062]:
				xmin = 1367.9084
				xmax = 1367.9784
				text = ""
			intervals [3063]:
				xmin = 1367.9784
				xmax = 1368.4784
				text = "curly"
			intervals [3064]:
				xmin = 1368.4784
				xmax = 1368.9284
				text = "head"
			intervals [3065]:
				xmin = 1368.9284
				xmax = 1369.5121
				text = ""
			intervals [3066]:
				xmin = 1369.5121
				xmax = 1369.8721
				text = "so"
			intervals [3067]:
				xmin = 1369.8721
				xmax = 1370.7132
				text = ""
			intervals [3068]:
				xmin = 1370.7132
				xmax = 1370.7832
				text = "i"
			intervals [3069]:
				xmin = 1370.7832
				xmax = 1370.9532
				text = "said"
			intervals [3070]:
				xmin = 1370.9532
				xmax = 1371.0132
				text = "at"
			intervals [3071]:
				xmin = 1371.0132
				xmax = 1371.2732
				text = "least"
			intervals [3072]:
				xmin = 1371.2732
				xmax = 1371.3332
				text = "i"
			intervals [3073]:
				xmin = 1371.3332
				xmax = 1371.4832
				text = "don't"
			intervals [3074]:
				xmin = 1371.4832
				xmax = 1371.7532
				text = "have"
			intervals [3075]:
				xmin = 1371.7532
				xmax = 1372.3232
				text = "bees"
			intervals [3076]:
				xmin = 1372.3232
				xmax = 1372.6832
				text = "just"
			intervals [3077]:
				xmin = 1372.6832
				xmax = 1372.9332
				text = "like"
			intervals [3078]:
				xmin = 1372.9332
				xmax = 1373.3332
				text = "that"
			intervals [3079]:
				xmin = 1373.3332
				xmax = 1373.7542
				text = ""
			intervals [3080]:
				xmin = 1373.7542
				xmax = 1373.9242
				text = "and"
			intervals [3081]:
				xmin = 1373.9242
				xmax = 1374.0942
				text = "she"
			intervals [3082]:
				xmin = 1374.0942
				xmax = 1374.4417
				text = ""
			intervals [3083]:
				xmin = 1374.4417
				xmax = 1374.5617
				text = "and"
			intervals [3084]:
				xmin = 1374.5617
				xmax = 1374.5917
				text = ""
			intervals [3085]:
				xmin = 1374.5917
				xmax = 1374.9417
				text = "then"
			intervals [3086]:
				xmin = 1374.9417
				xmax = 1375.2883
				text = ""
			intervals [3087]:
				xmin = 1375.2883
				xmax = 1375.5283
				text = "she"
			intervals [3088]:
				xmin = 1375.5283
				xmax = 1375.6683
				text = "p-"
			intervals [3089]:
				xmin = 1375.6683
				xmax = 1375.8012
				text = ""
			intervals [3090]:
				xmin = 1375.8012
				xmax = 1376.0412
				text = "uh"
			intervals [3091]:
				xmin = 1376.0412
				xmax = 1376.4312
				text = "slap"
			intervals [3092]:
				xmin = 1376.4312
				xmax = 1376.5312
				text = "me"
			intervals [3093]:
				xmin = 1376.5312
				xmax = 1376.7612
				text = "again"
			intervals [3094]:
				xmin = 1376.7612
				xmax = 1376.8412
				text = "i"
			intervals [3095]:
				xmin = 1376.8412
				xmax = 1377.1012
				text = "said"
			intervals [3096]:
				xmin = 1377.1012
				xmax = 1377.3212
				text = "don't"
			intervals [3097]:
				xmin = 1377.3212
				xmax = 1377.5812
				text = "slap"
			intervals [3098]:
				xmin = 1377.5812
				xmax = 1377.6412
				text = "me"
			intervals [3099]:
				xmin = 1377.6412
				xmax = 1377.6712
				text = ""
			intervals [3100]:
				xmin = 1377.6712
				xmax = 1378.4012
				text = "rdx"
			intervals [3101]:
				xmin = 1378.4012
				xmax = 1378.7342
				text = ""
			intervals [3102]:
				xmin = 1378.7342
				xmax = 1378.8242
				text = "i"
			intervals [3103]:
				xmin = 1378.8242
				xmax = 1379.2442
				text = "stood"
			intervals [3104]:
				xmin = 1379.2442
				xmax = 1379.4042
				text = "her"
			intervals [3105]:
				xmin = 1379.4042
				xmax = 1379.6542
				text = "up"
			intervals [3106]:
				xmin = 1379.6542
				xmax = 1379.7742
				text = "and"
			intervals [3107]:
				xmin = 1379.7742
				xmax = 1379.9042
				text = "i"
			intervals [3108]:
				xmin = 1379.9042
				xmax = 1379.9342
				text = ""
			intervals [3109]:
				xmin = 1379.9342
				xmax = 1380.1442
				text = "hit"
			intervals [3110]:
				xmin = 1380.1442
				xmax = 1380.2642
				text = "her"
			intervals [3111]:
				xmin = 1380.2642
				xmax = 1380.3242
				text = ""
			intervals [3112]:
				xmin = 1380.3242
				xmax = 1380.7142
				text = "back"
			intervals [3113]:
				xmin = 1380.7142
				xmax = 1381.2417
				text = ""
			intervals [3114]:
				xmin = 1381.2417
				xmax = 1381.5917
				text = "and"
			intervals [3115]:
				xmin = 1381.5917
				xmax = 1381.8017
				text = "and"
			intervals [3116]:
				xmin = 1381.8017
				xmax = 1381.9317
				text = "then"
			intervals [3117]:
				xmin = 1381.9317
				xmax = 1382.1317
				text = "she"
			intervals [3118]:
				xmin = 1382.1317
				xmax = 1382.3917
				text = "kno-"
			intervals [3119]:
				xmin = 1382.3917
				xmax = 1382.5917
				text = "and"
			intervals [3120]:
				xmin = 1382.5917
				xmax = 1382.6217
				text = ""
			intervals [3121]:
				xmin = 1382.6217
				xmax = 1382.9117
				text = "and"
			intervals [3122]:
				xmin = 1382.9117
				xmax = 1382.9417
				text = ""
			intervals [3123]:
				xmin = 1382.9417
				xmax = 1383.2317
				text = "and"
			intervals [3124]:
				xmin = 1383.2317
				xmax = 1383.5451
				text = ""
			intervals [3125]:
				xmin = 1383.5451
				xmax = 1383.7151
				text = "then"
			intervals [3126]:
				xmin = 1383.7151
				xmax = 1383.8751
				text = "she"
			intervals [3127]:
				xmin = 1383.8751
				xmax = 1384.0851
				text = "hit"
			intervals [3128]:
				xmin = 1384.0851
				xmax = 1384.2051
				text = "me"
			intervals [3129]:
				xmin = 1384.2051
				xmax = 1384.7851
				text = "again"
			intervals [3130]:
				xmin = 1384.7851
				xmax = 1385.1445
				text = ""
			intervals [3131]:
				xmin = 1385.1445
				xmax = 1385.3045
				text = "and"
			intervals [3132]:
				xmin = 1385.3045
				xmax = 1385.3845
				text = "i"
			intervals [3133]:
				xmin = 1385.3845
				xmax = 1385.7145
				text = "knocked"
			intervals [3134]:
				xmin = 1385.7145
				xmax = 1385.7745
				text = "her"
			intervals [3135]:
				xmin = 1385.7745
				xmax = 1386.0445
				text = "over"
			intervals [3136]:
				xmin = 1386.0445
				xmax = 1386.1645
				text = "the"
			intervals [3137]:
				xmin = 1386.1645
				xmax = 1386.6845
				text = "chair"
			intervals [3138]:
				xmin = 1386.6845
				xmax = 1388.0037
				text = ""
			intervals [3139]:
				xmin = 1388.0037
				xmax = 1388.1837
				text = "and"
			intervals [3140]:
				xmin = 1388.1837
				xmax = 1388.2837
				text = "then"
			intervals [3141]:
				xmin = 1388.2837
				xmax = 1388.3437
				text = "the"
			intervals [3142]:
				xmin = 1388.3437
				xmax = 1388.7637
				text = "next"
			intervals [3143]:
				xmin = 1388.7637
				xmax = 1388.9937
				text = "day"
			intervals [3144]:
				xmin = 1388.9937
				xmax = 1389.2337
				text = "she"
			intervals [3145]:
				xmin = 1389.2337
				xmax = 1389.5037
				text = ""
			intervals [3146]:
				xmin = 1389.5037
				xmax = 1389.7337
				text = "and"
			intervals [3147]:
				xmin = 1389.7337
				xmax = 1389.7637
				text = ""
			intervals [3148]:
				xmin = 1389.7637
				xmax = 1389.8737
				text = "the"
			intervals [3149]:
				xmin = 1389.8737
				xmax = 1390.1237
				text = "um"
			intervals [3150]:
				xmin = 1390.1237
				xmax = 1390.2037
				text = ""
			intervals [3151]:
				xmin = 1390.2037
				xmax = 1390.9537
				text = "principal"
			intervals [3152]:
				xmin = 1390.9537
				xmax = 1391.244
				text = ""
			intervals [3153]:
				xmin = 1391.244
				xmax = 1391.304
				text = "we"
			intervals [3154]:
				xmin = 1391.304
				xmax = 1391.404
				text = "had"
			intervals [3155]:
				xmin = 1391.404
				xmax = 1391.464
				text = "to"
			intervals [3156]:
				xmin = 1391.464
				xmax = 1391.594
				text = "go"
			intervals [3157]:
				xmin = 1391.594
				xmax = 1391.744
				text = "to"
			intervals [3158]:
				xmin = 1391.744
				xmax = 1391.804
				text = "the"
			intervals [3159]:
				xmin = 1391.804
				xmax = 1392.134
				text = "principal"
			intervals [3160]:
				xmin = 1392.134
				xmax = 1392.374
				text = "office"
			intervals [3161]:
				xmin = 1392.374
				xmax = 1392.514
				text = "she"
			intervals [3162]:
				xmin = 1392.514
				xmax = 1392.884
				text = "started"
			intervals [3163]:
				xmin = 1392.884
				xmax = 1393.594
				text = "crying"
			intervals [3164]:
				xmin = 1393.594
				xmax = 1394.4741
				text = ""
			intervals [3165]:
				xmin = 1394.4741
				xmax = 1394.5841
				text = "and"
			intervals [3166]:
				xmin = 1394.5841
				xmax = 1395.2241
				text = "everything"
			intervals [3167]:
				xmin = 1395.2241
				xmax = 1396.3865
				text = ""
			intervals [3168]:
				xmin = 1396.3865
				xmax = 1396.5265
				text = "and"
			intervals [3169]:
				xmin = 1396.5265
				xmax = 1396.6765
				text = "so"
			intervals [3170]:
				xmin = 1396.6765
				xmax = 1397.0865
				text = "next"
			intervals [3171]:
				xmin = 1397.0865
				xmax = 1397.3665
				text = "day"
			intervals [3172]:
				xmin = 1397.3665
				xmax = 1397.4265
				text = "i"
			intervals [3173]:
				xmin = 1397.4265
				xmax = 1397.6865
				text = "came"
			intervals [3174]:
				xmin = 1397.6865
				xmax = 1397.8965
				text = "back"
			intervals [3175]:
				xmin = 1397.8965
				xmax = 1397.9965
				text = "to"
			intervals [3176]:
				xmin = 1397.9965
				xmax = 1398.5465
				text = "school"
			intervals [3177]:
				xmin = 1398.5465
				xmax = 1399.2417
				text = ""
			intervals [3178]:
				xmin = 1399.2417
				xmax = 1399.4517
				text = "she"
			intervals [3179]:
				xmin = 1399.4517
				xmax = 1399.6117
				text = "say"
			intervals [3180]:
				xmin = 1399.6117
				xmax = 1399.8317
				text = "i'm"
			intervals [3181]:
				xmin = 1399.8317
				xmax = 1400.4117
				text = "sorry"
			intervals [3182]:
				xmin = 1400.4117
				xmax = 1401.643
				text = ""
			intervals [3183]:
				xmin = 1401.643
				xmax = 1401.803
				text = "and"
			intervals [3184]:
				xmin = 1401.803
				xmax = 1401.983
				text = "then"
			intervals [3185]:
				xmin = 1401.983
				xmax = 1402.013
				text = ""
			intervals [3186]:
				xmin = 1402.013
				xmax = 1402.213
				text = "that"
			intervals [3187]:
				xmin = 1402.213
				xmax = 1402.293
				text = "s"
			intervals [3188]:
				xmin = 1402.293
				xmax = 1402.403
				text = "how"
			intervals [3189]:
				xmin = 1402.403
				xmax = 1402.603
				text = "she"
			intervals [3190]:
				xmin = 1402.603
				xmax = 1403.014
				text = ""
			intervals [3191]:
				xmin = 1403.014
				xmax = 1403.104
				text = "we"
			intervals [3192]:
				xmin = 1403.104
				xmax = 1403.304
				text = "got"
			intervals [3193]:
				xmin = 1403.304
				xmax = 1404.1093
				text = ""
			intervals [3194]:
				xmin = 1404.1093
				xmax = 1404.2793
				text = "yeah"
			intervals [3195]:
				xmin = 1404.2793
				xmax = 1404.5629
				text = ""
			intervals [3196]:
				xmin = 1404.5629
				xmax = 1404.6629
				text = "and"
			intervals [3197]:
				xmin = 1404.6629
				xmax = 1404.8229
				text = "that"
			intervals [3198]:
				xmin = 1404.8229
				xmax = 1404.9229
				text = "s"
			intervals [3199]:
				xmin = 1404.9229
				xmax = 1405.0329
				text = "my"
			intervals [3200]:
				xmin = 1405.0329
				xmax = 1405.4129
				text = "best"
			intervals [3201]:
				xmin = 1405.4129
				xmax = 1405.6229
				text = "friend"
			intervals [3202]:
				xmin = 1405.6229
				xmax = 1405.6529
				text = ""
			intervals [3203]:
				xmin = 1405.6529
				xmax = 1405.7229
				text = "at"
			intervals [3204]:
				xmin = 1405.7229
				xmax = 1406.0929
				text = "school"
			intervals [3205]:
				xmin = 1406.0929
				xmax = 1413.2234
				text = ""
			intervals [3206]:
				xmin = 1413.2234
				xmax = 1413.3234
				text = "a"
			intervals [3207]:
				xmin = 1413.3234
				xmax = 1413.4134
				text = ""
			intervals [3208]:
				xmin = 1413.4134
				xmax = 1413.8634
				text = "teacher"
			intervals [3209]:
				xmin = 1413.8634
				xmax = 1422.1459
				text = ""
			intervals [3210]:
				xmin = 1422.1459
				xmax = 1422.6359
				text = "study"
			intervals [3211]:
				xmin = 1422.6359
				xmax = 1423.1204
				text = ""
			intervals [3212]:
				xmin = 1423.1204
				xmax = 1423.4804
				text = "and"
			intervals [3213]:
				xmin = 1423.4804
				xmax = 1424.3728
				text = ""
			intervals [3214]:
				xmin = 1424.3728
				xmax = 1424.6928
				text = "yes"
			intervals [3215]:
				xmin = 1424.6928
				xmax = 1425.3194
				text = ""
			intervals [3216]:
				xmin = 1425.3194
				xmax = 1425.8294
				text = "yes"
			intervals [3217]:
				xmin = 1425.8294
				xmax = 1425.9194
				text = ""
			intervals [3218]:
				xmin = 1425.9194
				xmax = 1425.9794
				text = "and"
			intervals [3219]:
				xmin = 1425.9794
				xmax = 1426.0094
				text = ""
			intervals [3220]:
				xmin = 1426.0094
				xmax = 1426.6294
				text = "study"
			intervals [3221]:
				xmin = 1426.6294
				xmax = 1427.7143
				text = ""
			intervals [3222]:
				xmin = 1427.7143
				xmax = 1427.8943
				text = "and"
			intervals [3223]:
				xmin = 1427.8943
				xmax = 1427.9543
				text = ""
			intervals [3224]:
				xmin = 1427.9543
				xmax = 1428.3443
				text = "take"
			intervals [3225]:
				xmin = 1428.3443
				xmax = 1428.7894
				text = ""
			intervals [3226]:
				xmin = 1428.7894
				xmax = 1428.9494
				text = "s"
			intervals [3227]:
				xmin = 1428.9494
				xmax = 1429.8666
				text = ""
			intervals [3228]:
				xmin = 1429.8666
				xmax = 1430.3966
				text = "tests"
			intervals [3229]:
				xmin = 1430.3966
				xmax = 1430.4666
				text = "to"
			intervals [3230]:
				xmin = 1430.4666
				xmax = 1430.5066
				text = ""
			intervals [3231]:
				xmin = 1430.5066
				xmax = 1430.6766
				text = "be"
			intervals [3232]:
				xmin = 1430.6766
				xmax = 1430.7466
				text = "a"
			intervals [3233]:
				xmin = 1430.7466
				xmax = 1431.1966
				text = "teacher"
			intervals [3234]:
				xmin = 1431.1966
				xmax = 1433.6723
				text = ""
			intervals [3235]:
				xmin = 1433.6723
				xmax = 1433.7923
				text = "and"
			intervals [3236]:
				xmin = 1433.7923
				xmax = 1433.8323
				text = ""
			intervals [3237]:
				xmin = 1433.8323
				xmax = 1434.0423
				text = "see"
			intervals [3238]:
				xmin = 1434.0423
				xmax = 1434.2423
				text = "how"
			intervals [3239]:
				xmin = 1434.2423
				xmax = 1434.2823
				text = ""
			intervals [3240]:
				xmin = 1434.2823
				xmax = 1434.7423
				text = "patient"
			intervals [3241]:
				xmin = 1434.7423
				xmax = 1434.9123
				text = "i"
			intervals [3242]:
				xmin = 1434.9123
				xmax = 1435.2423
				text = "am"
			intervals [3243]:
				xmin = 1435.2423
				xmax = 1440.1505
				text = ""
			intervals [3244]:
				xmin = 1440.1505
				xmax = 1441.0205
				text = "kindergarten"
			intervals [3245]:
				xmin = 1441.0205
				xmax = 1458.0107
				text = ""
			intervals [3246]:
				xmin = 1458.0107
				xmax = 1458.5107
				text = "<unk>"
			intervals [3247]:
				xmin = 1458.5107
				xmax = 1458.9307
				text = "okay"
			intervals [3248]:
				xmin = 1458.9307
				xmax = 1465.4822
				text = ""
			intervals [3249]:
				xmin = 1465.4822
				xmax = 1466.2222
				text = "before"
			intervals [3250]:
				xmin = 1466.2222
				xmax = 1466.6922
				text = "before"
			intervals [3251]:
				xmin = 1466.6922
				xmax = 1466.7622
				text = "it"
			intervals [3252]:
				xmin = 1466.7622
				xmax = 1466.8522
				text = "s"
			intervals [3253]:
				xmin = 1466.8522
				xmax = 1467.1222
				text = "time"
			intervals [3254]:
				xmin = 1467.1222
				xmax = 1467.2622
				text = "for"
			intervals [3255]:
				xmin = 1467.2622
				xmax = 1467.3722
				text = "us"
			intervals [3256]:
				xmin = 1467.3722
				xmax = 1467.4922
				text = "to"
			intervals [3257]:
				xmin = 1467.4922
				xmax = 1467.7322
				text = "play"
			intervals [3258]:
				xmin = 1467.7322
				xmax = 1467.8622
				text = "with"
			intervals [3259]:
				xmin = 1467.8622
				xmax = 1467.9822
				text = "our"
			intervals [3260]:
				xmin = 1467.9822
				xmax = 1468.0322
				text = ""
			intervals [3261]:
				xmin = 1468.0322
				xmax = 1468.3622
				text = "toys"
			intervals [3262]:
				xmin = 1468.3622
				xmax = 1468.4222
				text = "i"
			intervals [3263]:
				xmin = 1468.4222
				xmax = 1468.4822
				text = ""
			intervals [3264]:
				xmin = 1468.4822
				xmax = 1468.7022
				text = "play"
			intervals [3265]:
				xmin = 1468.7022
				xmax = 1468.8722
				text = "with"
			intervals [3266]:
				xmin = 1468.8722
				xmax = 1469.0022
				text = "'em"
			intervals [3267]:
				xmin = 1469.0022
				xmax = 1469.0322
				text = ""
			intervals [3268]:
				xmin = 1469.0322
				xmax = 1469.4322
				text = "before"
			intervals [3269]:
				xmin = 1469.4322
				xmax = 1469.4922
				text = "it"
			intervals [3270]:
				xmin = 1469.4922
				xmax = 1469.5222
				text = ""
			intervals [3271]:
				xmin = 1469.5222
				xmax = 1469.5522
				text = "s"
			intervals [3272]:
				xmin = 1469.5522
				xmax = 1469.5922
				text = ""
			intervals [3273]:
				xmin = 1469.5922
				xmax = 1469.8322
				text = "time"
			intervals [3274]:
				xmin = 1469.8322
				xmax = 1474.8068
				text = ""
			intervals [3275]:
				xmin = 1474.8068
				xmax = 1475.0768
				text = "no"
			intervals [3276]:
				xmin = 1475.0768
				xmax = 1475.3568
				text = "i'm"
			intervals [3277]:
				xmin = 1475.3568
				xmax = 1475.6368
				text = "talk"
			intervals [3278]:
				xmin = 1475.6368
				xmax = 1475.6668
				text = ""
			intervals [3279]:
				xmin = 1475.6668
				xmax = 1475.9868
				text = "i'm"
			intervals [3280]:
				xmin = 1475.9868
				xmax = 1476.4443
				text = ""
			intervals [3281]:
				xmin = 1476.4443
				xmax = 1476.6043
				text = "you"
			intervals [3282]:
				xmin = 1476.6043
				xmax = 1476.8343
				text = "know"
			intervals [3283]:
				xmin = 1476.8343
				xmax = 1476.9743
				text = "the"
			intervals [3284]:
				xmin = 1476.9743
				xmax = 1477.3349
				text = ""
			intervals [3285]:
				xmin = 1477.3349
				xmax = 1477.4449
				text = "the"
			intervals [3286]:
				xmin = 1477.4449
				xmax = 1478.1149
				text = "um"
			intervals [3287]:
				xmin = 1478.1149
				xmax = 1478.3075
				text = ""
			intervals [3288]:
				xmin = 1478.3075
				xmax = 1478.7375
				text = "last"
			intervals [3289]:
				xmin = 1478.7375
				xmax = 1478.989
				text = ""
			intervals [3290]:
				xmin = 1478.989
				xmax = 1479.099
				text = "the"
			intervals [3291]:
				xmin = 1479.099
				xmax = 1479.129
				text = ""
			intervals [3292]:
				xmin = 1479.129
				xmax = 1479.269
				text = "f"
			intervals [3293]:
				xmin = 1479.269
				xmax = 1480.9927
				text = ""
			intervals [3294]:
				xmin = 1480.9927
				xmax = 1481.1127
				text = "a"
			intervals [3295]:
				xmin = 1481.1127
				xmax = 1481.4127
				text = "day"
			intervals [3296]:
				xmin = 1481.4127
				xmax = 1481.9027
				text = "before"
			intervals [3297]:
				xmin = 1481.9027
				xmax = 1482.7827
				text = "christmas"
			intervals [3298]:
				xmin = 1482.7827
				xmax = 1483.8645
				text = ""
			intervals [3299]:
				xmin = 1483.8645
				xmax = 1484.1845
				text = "yes"
			intervals [3300]:
				xmin = 1484.1845
				xmax = 1488.1013
				text = ""
			intervals [3301]:
				xmin = 1488.1013
				xmax = 1488.6113
				text = "no"
			intervals [3302]:
				xmin = 1488.6113
				xmax = 1490.1229
				text = ""
			intervals [3303]:
				xmin = 1490.1229
				xmax = 1491.2729
				text = "sometimes"
			intervals [3304]:
				xmin = 1491.2729
				xmax = 1491.3429
				text = "or"
			intervals [3305]:
				xmin = 1491.3429
				xmax = 1492.0429
				text = "sometimes"
			intervals [3306]:
				xmin = 1492.0429
				xmax = 1492.1129
				text = "i"
			intervals [3307]:
				xmin = 1492.1129
				xmax = 1492.1729
				text = ""
			intervals [3308]:
				xmin = 1492.1729
				xmax = 1492.5129
				text = "don't"
			intervals [3309]:
				xmin = 1492.5129
				xmax = 1492.5829
				text = "and"
			intervals [3310]:
				xmin = 1492.5829
				xmax = 1493.1229
				text = "sometimes"
			intervals [3311]:
				xmin = 1493.1229
				xmax = 1493.1629
				text = "i"
			intervals [3312]:
				xmin = 1493.1629
				xmax = 1493.3729
				text = "help"
			intervals [3313]:
				xmin = 1493.3729
				xmax = 1493.4529
				text = "my"
			intervals [3314]:
				xmin = 1493.4529
				xmax = 1493.7529
				text = "mother"
			intervals [3315]:
				xmin = 1493.7529
				xmax = 1493.9429
				text = "put"
			intervals [3316]:
				xmin = 1493.9429
				xmax = 1494.0729
				text = "'em"
			intervals [3317]:
				xmin = 1494.0729
				xmax = 1494.3029
				text = "under"
			intervals [3318]:
				xmin = 1494.3029
				xmax = 1494.4529
				text = "the"
			intervals [3319]:
				xmin = 1494.4529
				xmax = 1494.8029
				text = "tree"
			intervals [3320]:
				xmin = 1494.8029
				xmax = 1495.251
				text = ""
			intervals [3321]:
				xmin = 1495.251
				xmax = 1495.361
				text = "so"
			intervals [3322]:
				xmin = 1495.361
				xmax = 1495.601
				text = "that"
			intervals [3323]:
				xmin = 1495.601
				xmax = 1495.631
				text = ""
			intervals [3324]:
				xmin = 1495.631
				xmax = 1495.691
				text = "s"
			intervals [3325]:
				xmin = 1495.691
				xmax = 1495.771
				text = "how"
			intervals [3326]:
				xmin = 1495.771
				xmax = 1495.891
				text = "i"
			intervals [3327]:
				xmin = 1495.891
				xmax = 1496.181
				text = "know"
			intervals [3328]:
				xmin = 1496.181
				xmax = 1496.6778
				text = ""
			intervals [3329]:
				xmin = 1496.6778
				xmax = 1496.8078
				text = "my"
			intervals [3330]:
				xmin = 1496.8078
				xmax = 1497.3278
				text = "mother"
			intervals [3331]:
				xmin = 1497.3278
				xmax = 1497.7523
				text = ""
			intervals [3332]:
				xmin = 1497.7523
				xmax = 1497.9223
				text = "and"
			intervals [3333]:
				xmin = 1497.9223
				xmax = 1498.0423
				text = "my"
			intervals [3334]:
				xmin = 1498.0423
				xmax = 1498.5123
				text = "father"
			intervals [3335]:
				xmin = 1498.5123
				xmax = 1498.8223
				text = "gives"
			intervals [3336]:
				xmin = 1498.8223
				xmax = 1498.9423
				text = "'em"
			intervals [3337]:
				xmin = 1498.9423
				xmax = 1499.1623
				text = "to"
			intervals [3338]:
				xmin = 1499.1623
				xmax = 1499.2523
				text = ""
			intervals [3339]:
				xmin = 1499.2523
				xmax = 1499.3723
				text = "me"
			intervals [3340]:
				xmin = 1499.3723
				xmax = 1500.5676
				text = ""
			intervals [3341]:
				xmin = 1500.5676
				xmax = 1500.6476
				text = "and"
			intervals [3342]:
				xmin = 1500.6476
				xmax = 1501.1276
				text = "sometimes"
			intervals [3343]:
				xmin = 1501.1276
				xmax = 1501.1676
				text = "i"
			intervals [3344]:
				xmin = 1501.1676
				xmax = 1501.3576
				text = "go"
			intervals [3345]:
				xmin = 1501.3576
				xmax = 1501.9076
				text = "downtown"
			intervals [3346]:
				xmin = 1501.9076
				xmax = 1502.0176
				text = "to"
			intervals [3347]:
				xmin = 1502.0176
				xmax = 1502.2176
				text = "tell"
			intervals [3348]:
				xmin = 1502.2176
				xmax = 1502.3276
				text = "my"
			intervals [3349]:
				xmin = 1502.3276
				xmax = 1502.6076
				text = "mother"
			intervals [3350]:
				xmin = 1502.6076
				xmax = 1502.6476
				text = ""
			intervals [3351]:
				xmin = 1502.6476
				xmax = 1502.7976
				text = "what"
			intervals [3352]:
				xmin = 1502.7976
				xmax = 1502.8976
				text = "i"
			intervals [3353]:
				xmin = 1502.8976
				xmax = 1503.2776
				text = "want"
			intervals [3354]:
				xmin = 1503.2776
				xmax = 1504.8461
				text = ""
			intervals [3355]:
				xmin = 1504.8461
				xmax = 1505.1761
				text = "and"
			intervals [3356]:
				xmin = 1505.1761
				xmax = 1505.4391
				text = ""
			intervals [3357]:
				xmin = 1505.4391
				xmax = 1505.7691
				text = "this"
			intervals [3358]:
				xmin = 1505.7691
				xmax = 1506.3991
				text = "christmas"
			intervals [3359]:
				xmin = 1506.3991
				xmax = 1506.6515
				text = ""
			intervals [3360]:
				xmin = 1506.6515
				xmax = 1506.8315
				text = "went"
			intervals [3361]:
				xmin = 1506.8315
				xmax = 1507.2415
				text = "away"
			intervals [3362]:
				xmin = 1507.2415
				xmax = 1508.3701
				text = ""
			intervals [3363]:
				xmin = 1508.3701
				xmax = 1508.4901
				text = "i"
			intervals [3364]:
				xmin = 1508.4901
				xmax = 1508.6901
				text = "got"
			intervals [3365]:
				xmin = 1508.6901
				xmax = 1508.7301
				text = "a"
			intervals [3366]:
				xmin = 1508.7301
				xmax = 1508.8401
				text = ""
			intervals [3367]:
				xmin = 1508.8401
				xmax = 1509.6001
				text = "organ"
			intervals [3368]:
				xmin = 1509.6001
				xmax = 1511.3612
				text = ""
			intervals [3369]:
				xmin = 1511.3612
				xmax = 1511.4712
				text = "and"
			intervals [3370]:
				xmin = 1511.4712
				xmax = 1511.5412
				text = "i"
			intervals [3371]:
				xmin = 1511.5412
				xmax = 1511.5712
				text = ""
			intervals [3372]:
				xmin = 1511.5712
				xmax = 1511.8012
				text = "got"
			intervals [3373]:
				xmin = 1511.8012
				xmax = 1511.9612
				text = "an"
			intervals [3374]:
				xmin = 1511.9612
				xmax = 1512.1512
				text = ""
			intervals [3375]:
				xmin = 1512.1512
				xmax = 1512.4712
				text = "a"
			intervals [3376]:
				xmin = 1512.4712
				xmax = 1512.890
				text = ""
			intervals [3377]:
				xmin = 1512.890
				xmax = 1513.260
				text = "knitting"
			intervals [3378]:
				xmin = 1513.260
				xmax = 1514.140
				text = "machine"
			intervals [3379]:
				xmin = 1514.140
				xmax = 1515.8715
				text = ""
			intervals [3380]:
				xmin = 1515.8715
				xmax = 1515.9515
				text = "and"
			intervals [3381]:
				xmin = 1515.9515
				xmax = 1516.0215
				text = "i"
			intervals [3382]:
				xmin = 1516.0215
				xmax = 1516.3915
				text = "wanted"
			intervals [3383]:
				xmin = 1516.3915
				xmax = 1516.4815
				text = "a"
			intervals [3384]:
				xmin = 1516.4815
				xmax = 1517.1715
				text = "bicycle"
			intervals [3385]:
				xmin = 1517.1715
				xmax = 1517.3215
				text = "but"
			intervals [3386]:
				xmin = 1517.3215
				xmax = 1517.4615
				text = "my"
			intervals [3387]:
				xmin = 1517.4615
				xmax = 1517.7915
				text = "mother"
			intervals [3388]:
				xmin = 1517.7915
				xmax = 1518.1215
				text = "didn't"
			intervals [3389]:
				xmin = 1518.1215
				xmax = 1518.7354
				text = ""
			intervals [3390]:
				xmin = 1518.7354
				xmax = 1518.9554
				text = "she"
			intervals [3391]:
				xmin = 1518.9554
				xmax = 1519.2154
				text = "paid"
			intervals [3392]:
				xmin = 1519.2154
				xmax = 1519.3354
				text = "too"
			intervals [3393]:
				xmin = 1519.3354
				xmax = 1519.6054
				text = "much"
			intervals [3394]:
				xmin = 1519.6054
				xmax = 1519.8154
				text = "money"
			intervals [3395]:
				xmin = 1519.8154
				xmax = 1520.0154
				text = "for"
			intervals [3396]:
				xmin = 1520.0154
				xmax = 1520.0854
				text = "the"
			intervals [3397]:
				xmin = 1520.0854
				xmax = 1520.1154
				text = ""
			intervals [3398]:
				xmin = 1520.1154
				xmax = 1520.6054
				text = "organ"
			intervals [3399]:
				xmin = 1520.6054
				xmax = 1520.939
				text = ""
			intervals [3400]:
				xmin = 1520.939
				xmax = 1521.109
				text = "so"
			intervals [3401]:
				xmin = 1521.109
				xmax = 1521.139
				text = "i"
			intervals [3402]:
				xmin = 1521.139
				xmax = 1521.389
				text = "didn't"
			intervals [3403]:
				xmin = 1521.389
				xmax = 1521.519
				text = "get"
			intervals [3404]:
				xmin = 1521.519
				xmax = 1521.639
				text = "the"
			intervals [3405]:
				xmin = 1521.639
				xmax = 1522.199
				text = "bicycle"
			intervals [3406]:
				xmin = 1522.199
				xmax = 1522.449
				text = "this"
			intervals [3407]:
				xmin = 1522.449
				xmax = 1522.889
				text = "time"
			intervals [3408]:
				xmin = 1522.889
				xmax = 1524.479
				text = ""
			intervals [3409]:
				xmin = 1524.479
				xmax = 1525.179
				text = "yes"
			intervals [3410]:
				xmin = 1525.179
				xmax = 1527.9602
				text = ""
			intervals [3411]:
				xmin = 1527.9602
				xmax = 1528.0602
				text = "and"
			intervals [3412]:
				xmin = 1528.0602
				xmax = 1528.1402
				text = "i"
			intervals [3413]:
				xmin = 1528.1402
				xmax = 1528.4602
				text = "sposta"
			intervals [3414]:
				xmin = 1528.4602
				xmax = 1528.5802
				text = "be"
			intervals [3415]:
				xmin = 1528.5802
				xmax = 1528.9102
				text = "playing"
			intervals [3416]:
				xmin = 1528.9102
				xmax = 1529.0602
				text = "for"
			intervals [3417]:
				xmin = 1529.0602
				xmax = 1529.2402
				text = "our"
			intervals [3418]:
				xmin = 1529.2402
				xmax = 1529.9902
				text = "church"
			intervals [3419]:
				xmin = 1529.9902
				xmax = 1537.7732
				text = ""
			intervals [3420]:
				xmin = 1537.7732
				xmax = 1537.9932
				text = "and"
			intervals [3421]:
				xmin = 1537.9932
				xmax = 1538.3432
				text = "um"
			intervals [3422]:
				xmin = 1538.3432
				xmax = 1541.0279
				text = ""
			intervals [3423]:
				xmin = 1541.0279
				xmax = 1541.1779
				text = "i"
			intervals [3424]:
				xmin = 1541.1779
				xmax = 1541.4379
				text = "like"
			intervals [3425]:
				xmin = 1541.4379
				xmax = 1542.0479
				text = "christmas"
			intervals [3426]:
				xmin = 1542.0479
				xmax = 1542.4279
				text = "because"
			intervals [3427]:
				xmin = 1542.4279
				xmax = 1542.4779
				text = "i"
			intervals [3428]:
				xmin = 1542.4779
				xmax = 1542.7079
				text = "like"
			intervals [3429]:
				xmin = 1542.7079
				xmax = 1542.7979
				text = "to"
			intervals [3430]:
				xmin = 1542.7979
				xmax = 1542.8479
				text = ""
			intervals [3431]:
				xmin = 1542.8479
				xmax = 1543.4279
				text = "decorate"
			intervals [3432]:
				xmin = 1543.4279
				xmax = 1543.5479
				text = "the"
			intervals [3433]:
				xmin = 1543.5479
				xmax = 1544.0279
				text = "tree"
			intervals [3434]:
				xmin = 1544.0279
				xmax = 1544.1379
				text = "and"
			intervals [3435]:
				xmin = 1544.1379
				xmax = 1544.2479
				text = "it"
			intervals [3436]:
				xmin = 1544.2479
				xmax = 1544.3379
				text = "s"
			intervals [3437]:
				xmin = 1544.3379
				xmax = 1544.3879
				text = ""
			intervals [3438]:
				xmin = 1544.3879
				xmax = 1544.7479
				text = "pretty"
			intervals [3439]:
				xmin = 1544.7479
				xmax = 1545.0279
				text = "after"
			intervals [3440]:
				xmin = 1545.0279
				xmax = 1545.0579
				text = ""
			intervals [3441]:
				xmin = 1545.0579
				xmax = 1545.1679
				text = "you"
			intervals [3442]:
				xmin = 1545.1679
				xmax = 1545.2079
				text = ""
			intervals [3443]:
				xmin = 1545.2079
				xmax = 1545.8479
				text = "decorate"
			intervals [3444]:
				xmin = 1545.8479
				xmax = 1545.9779
				text = ""
			intervals [3445]:
				xmin = 1545.9779
				xmax = 1546.0379
				text = "it"
			intervals [3446]:
				xmin = 1546.0379
				xmax = 1547.4123
				text = ""
			intervals [3447]:
				xmin = 1547.4123
				xmax = 1547.5223
				text = "and"
			intervals [3448]:
				xmin = 1547.5223
				xmax = 1547.6523
				text = "i"
			intervals [3449]:
				xmin = 1547.6523
				xmax = 1547.7223
				text = ""
			intervals [3450]:
				xmin = 1547.7223
				xmax = 1547.7523
				text = "d"
			intervals [3451]:
				xmin = 1547.7523
				xmax = 1547.7923
				text = ""
			intervals [3452]:
				xmin = 1547.7923
				xmax = 1547.9223
				text = "i"
			intervals [3453]:
				xmin = 1547.9223
				xmax = 1548.1323
				text = "don't"
			intervals [3454]:
				xmin = 1548.1323
				xmax = 1548.3723
				text = "like"
			intervals [3455]:
				xmin = 1548.3723
				xmax = 1548.4123
				text = "a"
			intervals [3456]:
				xmin = 1548.4123
				xmax = 1548.8123
				text = "little"
			intervals [3457]:
				xmin = 1548.8123
				xmax = 1549.0623
				text = "tree"
			intervals [3458]:
				xmin = 1549.0623
				xmax = 1549.1123
				text = "i"
			intervals [3459]:
				xmin = 1549.1123
				xmax = 1549.3523
				text = "like"
			intervals [3460]:
				xmin = 1549.3523
				xmax = 1549.3923
				text = "a"
			intervals [3461]:
				xmin = 1549.3923
				xmax = 1549.4723
				text = ""
			intervals [3462]:
				xmin = 1549.4723
				xmax = 1549.6723
				text = "big"
			intervals [3463]:
				xmin = 1549.6723
				xmax = 1549.7323
				text = ""
			intervals [3464]:
				xmin = 1549.7323
				xmax = 1550.2323
				text = "tree"
			intervals [3465]:
				xmin = 1550.2323
				xmax = 1551.3114
				text = ""
			intervals [3466]:
				xmin = 1551.3114
				xmax = 1551.4314
				text = "and"
			intervals [3467]:
				xmin = 1551.4314
				xmax = 1551.5914
				text = "it"
			intervals [3468]:
				xmin = 1551.5914
				xmax = 1552.0028
				text = ""
			intervals [3469]:
				xmin = 1552.0028
				xmax = 1552.3928
				text = "because"
			intervals [3470]:
				xmin = 1552.3928
				xmax = 1552.4628
				text = "it"
			intervals [3471]:
				xmin = 1552.4628
				xmax = 1552.6328
				text = "s"
			intervals [3472]:
				xmin = 1552.6328
				xmax = 1553.3053
				text = ""
			intervals [3473]:
				xmin = 1553.3053
				xmax = 1553.6053
				text = "more"
			intervals [3474]:
				xmin = 1553.6053
				xmax = 1554.0353
				text = "candy"
			intervals [3475]:
				xmin = 1554.0353
				xmax = 1554.5353
				text = "canes"
			intervals [3476]:
				xmin = 1554.5353
				xmax = 1554.7953
				text = "on"
			intervals [3477]:
				xmin = 1554.7953
				xmax = 1554.9153
				text = ""
			intervals [3478]:
				xmin = 1554.9153
				xmax = 1555.1153
				text = "it"
			intervals [3479]:
				xmin = 1555.1153
				xmax = 1555.3553
				text = "<unk>"
			intervals [3480]:
				xmin = 1555.3553
				xmax = 1557.3753
				text = ""
			intervals [3481]:
				xmin = 1557.3753
				xmax = 1557.4753
				text = "and"
			intervals [3482]:
				xmin = 1557.4753
				xmax = 1557.5853
				text = "i"
			intervals [3483]:
				xmin = 1557.5853
				xmax = 1557.8153
				text = "like"
			intervals [3484]:
				xmin = 1557.8153
				xmax = 1557.8753
				text = "it"
			intervals [3485]:
				xmin = 1557.8753
				xmax = 1558.2753
				text = "because"
			intervals [3486]:
				xmin = 1558.2753
				xmax = 1558.3353
				text = "it"
			intervals [3487]:
				xmin = 1558.3353
				xmax = 1558.5753
				text = "s"
			intervals [3488]:
				xmin = 1558.5753
				xmax = 1559.1993
				text = ""
			intervals [3489]:
				xmin = 1559.1993
				xmax = 1559.4393
				text = "the"
			intervals [3490]:
				xmin = 1559.4393
				xmax = 1560.2793
				text = "oranges"
			intervals [3491]:
				xmin = 1560.2793
				xmax = 1560.3993
				text = "and"
			intervals [3492]:
				xmin = 1560.3993
				xmax = 1560.4993
				text = "the"
			intervals [3493]:
				xmin = 1560.4993
				xmax = 1561.2093
				text = "nuts"
			intervals [3494]:
				xmin = 1561.2093
				xmax = 1561.3393
				text = "and"
			intervals [3495]:
				xmin = 1561.3393
				xmax = 1561.4093
				text = "the"
			intervals [3496]:
				xmin = 1561.4093
				xmax = 1561.4593
				text = ""
			intervals [3497]:
				xmin = 1561.4593
				xmax = 1561.9193
				text = "candy"
			intervals [3498]:
				xmin = 1561.9193
				xmax = 1562.0993
				text = "all"
			intervals [3499]:
				xmin = 1562.0993
				xmax = 1562.3293
				text = "sit"
			intervals [3500]:
				xmin = 1562.3293
				xmax = 1562.7693
				text = "around"
			intervals [3501]:
				xmin = 1562.7693
				xmax = 1563.2794
				text = ""
			intervals [3502]:
				xmin = 1563.2794
				xmax = 1563.3394
				text = "it"
			intervals [3503]:
				xmin = 1563.3394
				xmax = 1563.3694
				text = "s"
			intervals [3504]:
				xmin = 1563.3694
				xmax = 1563.5694
				text = "just"
			intervals [3505]:
				xmin = 1563.5694
				xmax = 1564.1794
				text = "pretty"
			intervals [3506]:
				xmin = 1564.1794
				xmax = 1565.7729
				text = ""
			intervals [3507]:
				xmin = 1565.7729
				xmax = 1566.0929
				text = "and"
			intervals [3508]:
				xmin = 1566.0929
				xmax = 1566.449
				text = ""
			intervals [3509]:
				xmin = 1566.449
				xmax = 1566.659
				text = "and"
			intervals [3510]:
				xmin = 1566.659
				xmax = 1566.729
				text = ""
			intervals [3511]:
				xmin = 1566.729
				xmax = 1566.899
				text = "uh"
			intervals [3512]:
				xmin = 1566.899
				xmax = 1566.929
				text = ""
			intervals [3513]:
				xmin = 1566.929
				xmax = 1567.069
				text = "i"
			intervals [3514]:
				xmin = 1567.069
				xmax = 1567.309
				text = "like"
			intervals [3515]:
				xmin = 1567.309
				xmax = 1567.479
				text = "for"
			intervals [3516]:
				xmin = 1567.479
				xmax = 1567.579
				text = "it"
			intervals [3517]:
				xmin = 1567.579
				xmax = 1567.669
				text = "to"
			intervals [3518]:
				xmin = 1567.669
				xmax = 1568.169
				text = "snow"
			intervals [3519]:
				xmin = 1568.169
				xmax = 1568.269
				text = "on"
			intervals [3520]:
				xmin = 1568.269
				xmax = 1568.299
				text = ""
			intervals [3521]:
				xmin = 1568.299
				xmax = 1569.129
				text = "christmas"
			intervals [3522]:
				xmin = 1569.129
				xmax = 1569.9675
				text = ""
			intervals [3523]:
				xmin = 1569.9675
				xmax = 1570.1375
				text = "and"
			intervals [3524]:
				xmin = 1570.1375
				xmax = 1570.2475
				text = ""
			intervals [3525]:
				xmin = 1570.2475
				xmax = 1570.4675
				text = "on"
			intervals [3526]:
				xmin = 1570.4675
				xmax = 1570.9975
				text = "christmas"
			intervals [3527]:
				xmin = 1570.9975
				xmax = 1571.4075
				text = "eve"
			intervals [3528]:
				xmin = 1571.4075
				xmax = 1571.4975
				text = "you"
			intervals [3529]:
				xmin = 1571.4975
				xmax = 1571.7975
				text = "know"
			intervals [3530]:
				xmin = 1571.7975
				xmax = 1572.1086
				text = ""
			intervals [3531]:
				xmin = 1572.1086
				xmax = 1572.8386
				text = "christmas"
			intervals [3532]:
				xmin = 1572.8386
				xmax = 1573.0039
				text = ""
			intervals [3533]:
				xmin = 1573.0039
				xmax = 1573.3339
				text = "because"
			intervals [3534]:
				xmin = 1573.3339
				xmax = 1573.4039
				text = "it"
			intervals [3535]:
				xmin = 1573.4039
				xmax = 1573.4339
				text = "<unk>"
			intervals [3536]:
				xmin = 1573.4339
				xmax = 1573.6939
				text = "make"
			intervals [3537]:
				xmin = 1573.6939
				xmax = 1573.7739
				text = "you"
			intervals [3538]:
				xmin = 1573.7739
				xmax = 1573.9139
				text = "look"
			intervals [3539]:
				xmin = 1573.9139
				xmax = 1573.9839
				text = ""
			intervals [3540]:
				xmin = 1573.9839
				xmax = 1574.4239
				text = "pretty"
			intervals [3541]:
				xmin = 1574.4239
				xmax = 1574.4639
				text = ""
			intervals [3542]:
				xmin = 1574.4639
				xmax = 1574.6839
				text = "too"
			intervals [3543]:
				xmin = 1574.6839
				xmax = 1589.9034
				text = ""
			intervals [3544]:
				xmin = 1589.9034
				xmax = 1590.1334
				text = "and"
			intervals [3545]:
				xmin = 1590.1334
				xmax = 1590.9234
				text = "everything"
			intervals [3546]:
				xmin = 1590.9234
				xmax = 1594.3778
				text = ""
			intervals [3547]:
				xmin = 1594.3778
				xmax = 1594.5278
				text = "i"
			intervals [3548]:
				xmin = 1594.5278
				xmax = 1594.7878
				text = "don't"
			intervals [3549]:
				xmin = 1594.7878
				xmax = 1595.3578
				text = "know"
			intervals [3550]:
				xmin = 1595.3578
				xmax = 1596.9153
				text = ""
			intervals [3551]:
				xmin = 1596.9153
				xmax = 1597.4553
				text = "yeah"
			intervals [3552]:
				xmin = 1597.4553
				xmax = 1600.9181
				text = ""
			intervals [3553]:
				xmin = 1600.9181
				xmax = 1600.9681
				text = "i"
			intervals [3554]:
				xmin = 1600.9681
				xmax = 1601.2381
				text = "don't"
			intervals [3555]:
				xmin = 1601.2381
				xmax = 1601.4481
				text = "want"
			intervals [3556]:
				xmin = 1601.4481
				xmax = 1601.4781
				text = ""
			intervals [3557]:
				xmin = 1601.4781
				xmax = 1601.7681
				text = "very"
			intervals [3558]:
				xmin = 1601.7681
				xmax = 1602.0781
				text = "much"
			intervals [3559]:
				xmin = 1602.0781
				xmax = 1602.1481
				text = ""
			intervals [3560]:
				xmin = 1602.1481
				xmax = 1602.2781
				text = "but"
			intervals [3561]:
				xmin = 1602.2781
				xmax = 1602.3181
				text = ""
			intervals [3562]:
				xmin = 1602.3181
				xmax = 1602.4681
				text = "some"
			intervals [3563]:
				xmin = 1602.4681
				xmax = 1602.5381
				text = ""
			intervals [3564]:
				xmin = 1602.5381
				xmax = 1603.3681
				text = "clothes"
			intervals [3565]:
				xmin = 1603.3681
				xmax = 1604.6526
				text = ""
			intervals [3566]:
				xmin = 1604.6526
				xmax = 1604.8026
				text = "and"
			intervals [3567]:
				xmin = 1604.8026
				xmax = 1605.0026
				text = "one"
			intervals [3568]:
				xmin = 1605.0026
				xmax = 1605.3326
				text = "little"
			intervals [3569]:
				xmin = 1605.3326
				xmax = 1605.4526
				text = ""
			intervals [3570]:
				xmin = 1605.4526
				xmax = 1605.8426
				text = "teddy"
			intervals [3571]:
				xmin = 1605.8426
				xmax = 1606.3326
				text = "bear"
			intervals [3572]:
				xmin = 1606.3326
				xmax = 1606.5756
				text = ""
			intervals [3573]:
				xmin = 1606.5756
				xmax = 1606.6956
				text = "i"
			intervals [3574]:
				xmin = 1606.6956
				xmax = 1606.9256
				text = "like"
			intervals [3575]:
				xmin = 1606.9256
				xmax = 1606.9956
				text = ""
			intervals [3576]:
				xmin = 1606.9956
				xmax = 1607.3856
				text = "teddy"
			intervals [3577]:
				xmin = 1607.3856
				xmax = 1607.4256
				text = ""
			intervals [3578]:
				xmin = 1607.4256
				xmax = 1608.0056
				text = "bears"
			intervals [3579]:
				xmin = 1608.0056
				xmax = 1609.9551
				text = ""
			intervals [3580]:
				xmin = 1609.9551
				xmax = 1610.1351
				text = "but"
			intervals [3581]:
				xmin = 1610.1351
				xmax = 1610.1751
				text = "i"
			intervals [3582]:
				xmin = 1610.1751
				xmax = 1610.4051
				text = "don't"
			intervals [3583]:
				xmin = 1610.4051
				xmax = 1610.5551
				text = "wanna"
			intervals [3584]:
				xmin = 1610.5551
				xmax = 1610.5851
				text = ""
			intervals [3585]:
				xmin = 1610.5851
				xmax = 1610.8951
				text = "little"
			intervals [3586]:
				xmin = 1610.8951
				xmax = 1611.0551
				text = "one"
			intervals [3587]:
				xmin = 1611.0551
				xmax = 1611.1051
				text = "i"
			intervals [3588]:
				xmin = 1611.1051
				xmax = 1611.3851
				text = "wanna"
			intervals [3589]:
				xmin = 1611.3851
				xmax = 1611.4351
				text = ""
			intervals [3590]:
				xmin = 1611.4351
				xmax = 1611.7351
				text = "big"
			intervals [3591]:
				xmin = 1611.7351
				xmax = 1611.8951
				text = "one"
			intervals [3592]:
				xmin = 1611.8951
				xmax = 1613.4831
				text = ""
			intervals [3593]:
				xmin = 1613.4831
				xmax = 1613.6831
				text = "and"
			intervals [3594]:
				xmin = 1613.6831
				xmax = 1613.7131
				text = ""
			intervals [3595]:
				xmin = 1613.7131
				xmax = 1614.0031
				text = "uh"
			intervals [3596]:
				xmin = 1614.0031
				xmax = 1614.0731
				text = ""
			intervals [3597]:
				xmin = 1614.0731
				xmax = 1614.6331
				text = "christmas"
			intervals [3598]:
				xmin = 1614.6331
				xmax = 1615.0231
				text = "after"
			intervals [3599]:
				xmin = 1615.0231
				xmax = 1615.6773
				text = ""
			intervals [3600]:
				xmin = 1615.6773
				xmax = 1616.1573
				text = "last"
			intervals [3601]:
				xmin = 1616.1573
				xmax = 1616.7373
				text = "christmas"
			intervals [3602]:
				xmin = 1616.7373
				xmax = 1616.8773
				text = "la"
			intervals [3603]:
				xmin = 1616.8773
				xmax = 1617.2314
				text = ""
			intervals [3604]:
				xmin = 1617.2314
				xmax = 1617.6214
				text = "after"
			intervals [3605]:
				xmin = 1617.6214
				xmax = 1618.1214
				text = "last"
			intervals [3606]:
				xmin = 1618.1214
				xmax = 1619.6516
				text = ""
			intervals [3607]:
				xmin = 1619.6516
				xmax = 1619.7716
				text = "i"
			intervals [3608]:
				xmin = 1619.7716
				xmax = 1620.0016
				text = "got"
			intervals [3609]:
				xmin = 1620.0016
				xmax = 1620.0716
				text = "a"
			intervals [3610]:
				xmin = 1620.0716
				xmax = 1620.6516
				text = "poodle"
			intervals [3611]:
				xmin = 1620.6516
				xmax = 1620.7516
				text = "i"
			intervals [3612]:
				xmin = 1620.7516
				xmax = 1620.9616
				text = "saw"
			intervals [3613]:
				xmin = 1620.9616
				xmax = 1621.0816
				text = "it"
			intervals [3614]:
				xmin = 1621.0816
				xmax = 1621.2616
				text = "in"
			intervals [3615]:
				xmin = 1621.2616
				xmax = 1621.3216
				text = "the"
			intervals [3616]:
				xmin = 1621.3216
				xmax = 1621.4016
				text = ""
			intervals [3617]:
				xmin = 1621.4016
				xmax = 1621.7216
				text = "book"
			intervals [3618]:
				xmin = 1621.7216
				xmax = 1621.8432
				text = ""
			intervals [3619]:
				xmin = 1621.8432
				xmax = 1622.0132
				text = "and"
			intervals [3620]:
				xmin = 1622.0132
				xmax = 1622.0832
				text = "i"
			intervals [3621]:
				xmin = 1622.0832
				xmax = 1622.3332
				text = "wrote"
			intervals [3622]:
				xmin = 1622.3332
				xmax = 1622.3932
				text = "it"
			intervals [3623]:
				xmin = 1622.3932
				xmax = 1622.6032
				text = "down"
			intervals [3624]:
				xmin = 1622.6032
				xmax = 1622.7132
				text = "on"
			intervals [3625]:
				xmin = 1622.7132
				xmax = 1622.7532
				text = ""
			intervals [3626]:
				xmin = 1622.7532
				xmax = 1623.1732
				text = "paper"
			intervals [3627]:
				xmin = 1623.1732
				xmax = 1623.2032
				text = ""
			intervals [3628]:
				xmin = 1623.2032
				xmax = 1623.3732
				text = "and"
			intervals [3629]:
				xmin = 1623.3732
				xmax = 1623.4232
				text = "i"
			intervals [3630]:
				xmin = 1623.4232
				xmax = 1623.4632
				text = ""
			intervals [3631]:
				xmin = 1623.4632
				xmax = 1623.6232
				text = "got"
			intervals [3632]:
				xmin = 1623.6232
				xmax = 1623.7332
				text = "the"
			intervals [3633]:
				xmin = 1623.7332
				xmax = 1624.2132
				text = "same"
			intervals [3634]:
				xmin = 1624.2132
				xmax = 1624.2432
				text = ""
			intervals [3635]:
				xmin = 1624.2432
				xmax = 1624.8332
				text = "poodle"
			intervals [3636]:
				xmin = 1624.8332
				xmax = 1626.3411
				text = ""
			intervals [3637]:
				xmin = 1626.3411
				xmax = 1626.5811
				text = "yeah"
			intervals [3638]:
				xmin = 1626.5811
				xmax = 1636.0621
				text = ""
			intervals [3639]:
				xmin = 1636.0621
				xmax = 1636.3521
				text = "yeah"
			intervals [3640]:
				xmin = 1636.3521
				xmax = 1640.7472
				text = ""
			intervals [3641]:
				xmin = 1640.7472
				xmax = 1640.7872
				text = "a"
			intervals [3642]:
				xmin = 1640.7872
				xmax = 1640.8772
				text = ""
			intervals [3643]:
				xmin = 1640.8772
				xmax = 1641.4072
				text = "culotte"
			intervals [3644]:
				xmin = 1641.4072
				xmax = 1646.5039
				text = ""
			intervals [3645]:
				xmin = 1646.5039
				xmax = 1646.6239
				text = "they're"
			intervals [3646]:
				xmin = 1646.6239
				xmax = 1646.8939
				text = "not"
			intervals [3647]:
				xmin = 1646.8939
				xmax = 1647.3639
				text = "hard"
			intervals [3648]:
				xmin = 1647.3639
				xmax = 1647.3939
				text = ""
			intervals [3649]:
				xmin = 1647.3939
				xmax = 1647.6939
				text = "but"
			intervals [3650]:
				xmin = 1647.6939
				xmax = 1649.1466
				text = ""
			intervals [3651]:
				xmin = 1649.1466
				xmax = 1649.2966
				text = "in"
			intervals [3652]:
				xmin = 1649.2966
				xmax = 1649.6466
				text = "some"
			intervals [3653]:
				xmin = 1649.6466
				xmax = 1650.4117
				text = ""
			intervals [3654]:
				xmin = 1650.4117
				xmax = 1650.7317
				text = "some"
			intervals [3655]:
				xmin = 1650.7317
				xmax = 1650.7817
				text = ""
			intervals [3656]:
				xmin = 1650.7817
				xmax = 1651.2517
				text = "parts"
			intervals [3657]:
				xmin = 1651.2517
				xmax = 1651.3417
				text = "of"
			intervals [3658]:
				xmin = 1651.3417
				xmax = 1651.3717
				text = ""
			intervals [3659]:
				xmin = 1651.3717
				xmax = 1651.8017
				text = "making"
			intervals [3660]:
				xmin = 1651.8017
				xmax = 1651.9117
				text = "it"
			intervals [3661]:
				xmin = 1651.9117
				xmax = 1652.1117
				text = "is"
			intervals [3662]:
				xmin = 1652.1117
				xmax = 1652.6117
				text = "hard"
			intervals [3663]:
				xmin = 1652.6117
				xmax = 1654.3793
				text = ""
			intervals [3664]:
				xmin = 1654.3793
				xmax = 1654.6793
				text = "just"
			intervals [3665]:
				xmin = 1654.6793
				xmax = 1654.8993
				text = "like"
			intervals [3666]:
				xmin = 1654.8993
				xmax = 1654.9793
				text = "the"
			intervals [3667]:
				xmin = 1654.9793
				xmax = 1655.3593
				text = "neck"
			intervals [3668]:
				xmin = 1655.3593
				xmax = 1655.3993
				text = "i"
			intervals [3669]:
				xmin = 1655.3993
				xmax = 1655.7493
				text = "haven't"
			intervals [3670]:
				xmin = 1655.7493
				xmax = 1655.9793
				text = "got"
			intervals [3671]:
				xmin = 1655.9793
				xmax = 1656.0093
				text = ""
			intervals [3672]:
				xmin = 1656.0093
				xmax = 1656.2093
				text = "to"
			intervals [3673]:
				xmin = 1656.2093
				xmax = 1656.5593
				text = "that"
			intervals [3674]:
				xmin = 1656.5593
				xmax = 1657.1704
				text = ""
			intervals [3675]:
				xmin = 1657.1704
				xmax = 1657.4704
				text = "but"
			intervals [3676]:
				xmin = 1657.4704
				xmax = 1660.2725
				text = ""
			intervals [3677]:
				xmin = 1660.2725
				xmax = 1660.4125
				text = "but"
			intervals [3678]:
				xmin = 1660.4125
				xmax = 1660.5225
				text = "the"
			intervals [3679]:
				xmin = 1660.5225
				xmax = 1661.2925
				text = "sleeves"
			intervals [3680]:
				xmin = 1661.2925
				xmax = 1661.4025
				text = "are"
			intervals [3681]:
				xmin = 1661.4025
				xmax = 1661.8625
				text = "hard"
			intervals [3682]:
				xmin = 1661.8625
				xmax = 1665.0556
				text = ""
			intervals [3683]:
				xmin = 1665.0556
				xmax = 1665.3056
				text = "mm"
			intervals [3684]:
				xmin = 1665.3056
				xmax = 1665.9528
				text = ""
			intervals [3685]:
				xmin = 1665.9528
				xmax = 1666.2828
				text = "yes"
			intervals [3686]:
				xmin = 1666.2828
				xmax = 1667.0652
				text = ""
			intervals [3687]:
				xmin = 1667.0652
				xmax = 1667.3952
				text = "yeah"
			intervals [3688]:
				xmin = 1667.3952
				xmax = 1668.2166
				text = ""
			intervals [3689]:
				xmin = 1668.2166
				xmax = 1668.5166
				text = "yes"
			intervals [3690]:
				xmin = 1668.5166
				xmax = 1677.0276
				text = ""
			intervals [3691]:
				xmin = 1677.0276
				xmax = 1677.1676
				text = "you"
			intervals [3692]:
				xmin = 1677.1676
				xmax = 1677.3976
				text = "have"
			intervals [3693]:
				xmin = 1677.3976
				xmax = 1677.5476
				text = "to"
			intervals [3694]:
				xmin = 1677.5476
				xmax = 1677.7576
				text = "buy"
			intervals [3695]:
				xmin = 1677.7576
				xmax = 1677.8476
				text = "the"
			intervals [3696]:
				xmin = 1677.8476
				xmax = 1677.8876
				text = ""
			intervals [3697]:
				xmin = 1677.8876
				xmax = 1678.5376
				text = "pattern"
			intervals [3698]:
				xmin = 1678.5376
				xmax = 1679.1376
				text = "first"
			intervals [3699]:
				xmin = 1679.1376
				xmax = 1679.2476
				text = "and"
			intervals [3700]:
				xmin = 1679.2476
				xmax = 1679.3376
				text = "you"
			intervals [3701]:
				xmin = 1679.3376
				xmax = 1679.4476
				text = "have"
			intervals [3702]:
				xmin = 1679.4476
				xmax = 1679.4976
				text = ""
			intervals [3703]:
				xmin = 1679.4976
				xmax = 1679.5876
				text = "to"
			intervals [3704]:
				xmin = 1679.5876
				xmax = 1679.9276
				text = "find"
			intervals [3705]:
				xmin = 1679.9276
				xmax = 1680.0376
				text = "out"
			intervals [3706]:
				xmin = 1680.0376
				xmax = 1680.2276
				text = "what"
			intervals [3707]:
				xmin = 1680.2276
				xmax = 1680.2576
				text = ""
			intervals [3708]:
				xmin = 1680.2576
				xmax = 1680.9876
				text = "size"
			intervals [3709]:
				xmin = 1680.9876
				xmax = 1682.2255
				text = ""
			intervals [3710]:
				xmin = 1682.2255
				xmax = 1682.5655
				text = "and"
			intervals [3711]:
				xmin = 1682.5655
				xmax = 1682.8744
				text = ""
			intervals [3712]:
				xmin = 1682.8744
				xmax = 1683.1044
				text = "then"
			intervals [3713]:
				xmin = 1683.1044
				xmax = 1683.2444
				text = "you"
			intervals [3714]:
				xmin = 1683.2444
				xmax = 1683.3044
				text = ""
			intervals [3715]:
				xmin = 1683.3044
				xmax = 1683.4444
				text = "put"
			intervals [3716]:
				xmin = 1683.4444
				xmax = 1683.4744
				text = ""
			intervals [3717]:
				xmin = 1683.4744
				xmax = 1683.6244
				text = "the"
			intervals [3718]:
				xmin = 1683.6244
				xmax = 1684.1144
				text = "pattern"
			intervals [3719]:
				xmin = 1684.1144
				xmax = 1684.3344
				text = "on"
			intervals [3720]:
				xmin = 1684.3344
				xmax = 1684.4144
				text = "the"
			intervals [3721]:
				xmin = 1684.4144
				xmax = 1684.8601
				text = ""
			intervals [3722]:
				xmin = 1684.8601
				xmax = 1685.5801
				text = "cloth"
			intervals [3723]:
				xmin = 1685.5801
				xmax = 1685.8001
				text = "that"
			intervals [3724]:
				xmin = 1685.8001
				xmax = 1685.9701
				text = "you"
			intervals [3725]:
				xmin = 1685.9701
				xmax = 1686.0401
				text = ""
			intervals [3726]:
				xmin = 1686.0401
				xmax = 1686.3201
				text = "putting"
			intervals [3727]:
				xmin = 1686.3201
				xmax = 1686.4501
				text = "it"
			intervals [3728]:
				xmin = 1686.4501
				xmax = 1686.7301
				text = "on"
			intervals [3729]:
				xmin = 1686.7301
				xmax = 1687.3143
				text = ""
			intervals [3730]:
				xmin = 1687.3143
				xmax = 1687.4343
				text = "and"
			intervals [3731]:
				xmin = 1687.4343
				xmax = 1687.5943
				text = "then"
			intervals [3732]:
				xmin = 1687.5943
				xmax = 1687.6343
				text = ""
			intervals [3733]:
				xmin = 1687.6343
				xmax = 1687.6943
				text = "you"
			intervals [3734]:
				xmin = 1687.6943
				xmax = 1687.7743
				text = ""
			intervals [3735]:
				xmin = 1687.7743
				xmax = 1688.0743
				text = "pin"
			intervals [3736]:
				xmin = 1688.0743
				xmax = 1688.2743
				text = "it"
			intervals [3737]:
				xmin = 1688.2743
				xmax = 1688.3701
				text = ""
			intervals [3738]:
				xmin = 1688.3701
				xmax = 1688.4901
				text = "and"
			intervals [3739]:
				xmin = 1688.4901
				xmax = 1688.5201
				text = ""
			intervals [3740]:
				xmin = 1688.5201
				xmax = 1688.6401
				text = "you"
			intervals [3741]:
				xmin = 1688.6401
				xmax = 1688.7001
				text = ""
			intervals [3742]:
				xmin = 1688.7001
				xmax = 1689.0101
				text = "cut"
			intervals [3743]:
				xmin = 1689.0101
				xmax = 1689.1501
				text = "it"
			intervals [3744]:
				xmin = 1689.1501
				xmax = 1689.4901
				text = "out"
			intervals [3745]:
				xmin = 1689.4901
				xmax = 1690.7388
				text = ""
			intervals [3746]:
				xmin = 1690.7388
				xmax = 1690.9688
				text = "and"
			intervals [3747]:
				xmin = 1690.9688
				xmax = 1691.4888
				text = "then"
			intervals [3748]:
				xmin = 1691.4888
				xmax = 1692.4396
				text = ""
			intervals [3749]:
				xmin = 1692.4396
				xmax = 1692.5596
				text = "you"
			intervals [3750]:
				xmin = 1692.5596
				xmax = 1692.7396
				text = "have"
			intervals [3751]:
				xmin = 1692.7396
				xmax = 1692.7896
				text = ""
			intervals [3752]:
				xmin = 1692.7896
				xmax = 1692.8596
				text = "to"
			intervals [3753]:
				xmin = 1692.8596
				xmax = 1693.1396
				text = "make"
			intervals [3754]:
				xmin = 1693.1396
				xmax = 1693.2296
				text = "the"
			intervals [3755]:
				xmin = 1693.2296
				xmax = 1693.2696
				text = ""
			intervals [3756]:
				xmin = 1693.2696
				xmax = 1694.0596
				text = "arches"
			intervals [3757]:
				xmin = 1694.0596
				xmax = 1694.2596
				text = "and"
			intervals [3758]:
				xmin = 1694.2596
				xmax = 1694.3896
				text = "the"
			intervals [3759]:
				xmin = 1694.3896
				xmax = 1694.7897
				text = ""
			intervals [3760]:
				xmin = 1694.7897
				xmax = 1694.9697
				text = "the"
			intervals [3761]:
				xmin = 1694.9697
				xmax = 1695.0397
				text = ""
			intervals [3762]:
				xmin = 1695.0397
				xmax = 1695.8897
				text = "dots"
			intervals [3763]:
				xmin = 1695.8897
				xmax = 1697.0967
				text = ""
			intervals [3764]:
				xmin = 1697.0967
				xmax = 1697.3867
				text = "and"
			intervals [3765]:
				xmin = 1697.3867
				xmax = 1697.6503
				text = ""
			intervals [3766]:
				xmin = 1697.6503
				xmax = 1698.0403
				text = "then"
			intervals [3767]:
				xmin = 1698.0403
				xmax = 1698.1903
				text = "you"
			intervals [3768]:
				xmin = 1698.1903
				xmax = 1698.4103
				text = "have"
			intervals [3769]:
				xmin = 1698.4103
				xmax = 1698.4403
				text = ""
			intervals [3770]:
				xmin = 1698.4403
				xmax = 1698.6503
				text = "to"
			intervals [3771]:
				xmin = 1698.6503
				xmax = 1699.2923
				text = ""
			intervals [3772]:
				xmin = 1699.2923
				xmax = 1699.4823
				text = "make"
			intervals [3773]:
				xmin = 1699.4823
				xmax = 1699.5823
				text = "the"
			intervals [3774]:
				xmin = 1699.5823
				xmax = 1699.9123
				text = "thing"
			intervals [3775]:
				xmin = 1699.9123
				xmax = 1700.0123
				text = "that"
			intervals [3776]:
				xmin = 1700.0123
				xmax = 1700.0623
				text = ""
			intervals [3777]:
				xmin = 1700.0623
				xmax = 1700.2523
				text = "go"
			intervals [3778]:
				xmin = 1700.2523
				xmax = 1700.6723
				text = "across"
			intervals [3779]:
				xmin = 1700.6723
				xmax = 1700.8423
				text = "there"
			intervals [3780]:
				xmin = 1700.8423
				xmax = 1700.9323
				text = "to"
			intervals [3781]:
				xmin = 1700.9323
				xmax = 1701.3023
				text = "sew"
			intervals [3782]:
				xmin = 1701.3023
				xmax = 1701.5223
				text = "it"
			intervals [3783]:
				xmin = 1701.5223
				xmax = 1702.0581
				text = ""
			intervals [3784]:
				xmin = 1702.0581
				xmax = 1702.1881
				text = "you"
			intervals [3785]:
				xmin = 1702.1881
				xmax = 1702.4781
				text = "know"
			intervals [3786]:
				xmin = 1702.4781
				xmax = 1703.6743
				text = ""
			intervals [3787]:
				xmin = 1703.6743
				xmax = 1703.9943
				text = "and"
			intervals [3788]:
				xmin = 1703.9943
				xmax = 1705.4328
				text = ""
			intervals [3789]:
				xmin = 1705.4328
				xmax = 1705.5928
				text = "you"
			intervals [3790]:
				xmin = 1705.5928
				xmax = 1705.6228
				text = "<unk>"
			intervals [3791]:
				xmin = 1705.6228
				xmax = 1705.9228
				text = "start"
			intervals [3792]:
				xmin = 1705.9228
				xmax = 1705.9828
				text = "a"
			intervals [3793]:
				xmin = 1705.9828
				xmax = 1706.3028
				text = "put"
			intervals [3794]:
				xmin = 1706.3028
				xmax = 1706.8904
				text = ""
			intervals [3795]:
				xmin = 1706.8904
				xmax = 1707.1704
				text = "making"
			intervals [3796]:
				xmin = 1707.1704
				xmax = 1707.2604
				text = "the"
			intervals [3797]:
				xmin = 1707.2604
				xmax = 1707.6404
				text = "culotte"
			intervals [3798]:
				xmin = 1707.6404
				xmax = 1707.7604
				text = ""
			intervals [3799]:
				xmin = 1707.7604
				xmax = 1708.3604
				text = "together"
			intervals [3800]:
				xmin = 1708.3604
				xmax = 1708.8634
				text = ""
			intervals [3801]:
				xmin = 1708.8634
				xmax = 1708.9934
				text = "you"
			intervals [3802]:
				xmin = 1708.9934
				xmax = 1709.0534
				text = ""
			intervals [3803]:
				xmin = 1709.0534
				xmax = 1709.2434
				text = "put"
			intervals [3804]:
				xmin = 1709.2434
				xmax = 1709.3434
				text = "it"
			intervals [3805]:
				xmin = 1709.3434
				xmax = 1709.3734
				text = ""
			intervals [3806]:
				xmin = 1709.3734
				xmax = 1710.0634
				text = "together"
			intervals [3807]:
				xmin = 1710.0634
				xmax = 1710.6774
				text = ""
			intervals [3808]:
				xmin = 1710.6774
				xmax = 1710.8174
				text = "and"
			intervals [3809]:
				xmin = 1710.8174
				xmax = 1710.9874
				text = "then"
			intervals [3810]:
				xmin = 1710.9874
				xmax = 1711.0974
				text = "you"
			intervals [3811]:
				xmin = 1711.0974
				xmax = 1711.1274
				text = "<unk>"
			intervals [3812]:
				xmin = 1711.1274
				xmax = 1711.5374
				text = "stitch"
			intervals [3813]:
				xmin = 1711.5374
				xmax = 1711.6374
				text = "it"
			intervals [3814]:
				xmin = 1711.6374
				xmax = 1712.3274
				text = "across"
			intervals [3815]:
				xmin = 1712.3274
				xmax = 1712.4674
				text = "in"
			intervals [3816]:
				xmin = 1712.4674
				xmax = 1712.5774
				text = "the"
			intervals [3817]:
				xmin = 1712.5774
				xmax = 1712.8374
				text = "other"
			intervals [3818]:
				xmin = 1712.8374
				xmax = 1713.5174
				text = "side"
			intervals [3819]:
				xmin = 1713.5174
				xmax = 1714.0674
				text = ""
			intervals [3820]:
				xmin = 1714.0674
				xmax = 1714.1574
				text = "you"
			intervals [3821]:
				xmin = 1714.1574
				xmax = 1714.3074
				text = "have"
			intervals [3822]:
				xmin = 1714.3074
				xmax = 1714.3574
				text = ""
			intervals [3823]:
				xmin = 1714.3574
				xmax = 1714.5074
				text = "to"
			intervals [3824]:
				xmin = 1714.5074
				xmax = 1715.0361
				text = ""
			intervals [3825]:
				xmin = 1715.0361
				xmax = 1715.2161
				text = "put"
			intervals [3826]:
				xmin = 1715.2161
				xmax = 1715.3561
				text = "it"
			intervals [3827]:
				xmin = 1715.3561
				xmax = 1715.8761
				text = "together"
			intervals [3828]:
				xmin = 1715.8761
				xmax = 1715.9861
				text = "and"
			intervals [3829]:
				xmin = 1715.9861
				xmax = 1716.4161
				text = "stitch"
			intervals [3830]:
				xmin = 1716.4161
				xmax = 1716.5561
				text = "it"
			intervals [3831]:
				xmin = 1716.5561
				xmax = 1716.8033
				text = ""
			intervals [3832]:
				xmin = 1716.8033
				xmax = 1716.9133
				text = "the"
			intervals [3833]:
				xmin = 1716.9133
				xmax = 1717.3933
				text = "same"
			intervals [3834]:
				xmin = 1717.3933
				xmax = 1718.869
				text = ""
			intervals [3835]:
				xmin = 1718.869
				xmax = 1719.049
				text = "and"
			intervals [3836]:
				xmin = 1719.049
				xmax = 1719.079
				text = ""
			intervals [3837]:
				xmin = 1719.079
				xmax = 1719.319
				text = "then"
			intervals [3838]:
				xmin = 1719.319
				xmax = 1719.449
				text = "you"
			intervals [3839]:
				xmin = 1719.449
				xmax = 1719.649
				text = "have"
			intervals [3840]:
				xmin = 1719.649
				xmax = 1719.799
				text = "to"
			intervals [3841]:
				xmin = 1719.799
				xmax = 1720.149
				text = "hem"
			intervals [3842]:
				xmin = 1720.149
				xmax = 1720.309
				text = "it"
			intervals [3843]:
				xmin = 1720.309
				xmax = 1722.4137
				text = ""
			intervals [3844]:
				xmin = 1722.4137
				xmax = 1722.7737
				text = "and"
			intervals [3845]:
				xmin = 1722.7737
				xmax = 1723.0831
				text = ""
			intervals [3846]:
				xmin = 1723.0831
				xmax = 1723.2331
				text = "you"
			intervals [3847]:
				xmin = 1723.2331
				xmax = 1723.3431
				text = "have"
			intervals [3848]:
				xmin = 1723.3431
				xmax = 1723.4231
				text = "to"
			intervals [3849]:
				xmin = 1723.4231
				xmax = 1723.4531
				text = ""
			intervals [3850]:
				xmin = 1723.4531
				xmax = 1723.6231
				text = "put"
			intervals [3851]:
				xmin = 1723.6231
				xmax = 1723.7031
				text = "the"
			intervals [3852]:
				xmin = 1723.7031
				xmax = 1723.7431
				text = ""
			intervals [3853]:
				xmin = 1723.7431
				xmax = 1724.1131
				text = "pieces"
			intervals [3854]:
				xmin = 1724.1131
				xmax = 1724.1431
				text = ""
			intervals [3855]:
				xmin = 1724.1431
				xmax = 1724.2831
				text = "to"
			intervals [3856]:
				xmin = 1724.2831
				xmax = 1724.3431
				text = "the"
			intervals [3857]:
				xmin = 1724.3431
				xmax = 1724.7031
				text = ""
			intervals [3858]:
				xmin = 1724.7031
				xmax = 1724.8031
				text = "neck"
			intervals [3859]:
				xmin = 1724.8031
				xmax = 1725.4033
				text = ""
			intervals [3860]:
				xmin = 1725.4033
				xmax = 1726.0833
				text = "arm"
			intervals [3861]:
				xmin = 1726.0833
				xmax = 1727.3159
				text = ""
			intervals [3862]:
				xmin = 1727.3159
				xmax = 1727.4559
				text = "and"
			intervals [3863]:
				xmin = 1727.4559
				xmax = 1727.5659
				text = "the"
			intervals [3864]:
				xmin = 1727.5659
				xmax = 1728.0859
				text = "zipper"
			intervals [3865]:
				xmin = 1728.0859
				xmax = 1729.694
				text = ""
			intervals [3866]:
				xmin = 1729.694
				xmax = 1729.824
				text = "and"
			intervals [3867]:
				xmin = 1729.824
				xmax = 1729.904
				text = "the"
			intervals [3868]:
				xmin = 1729.904
				xmax = 1730.664
				text = "strap"
			intervals [3869]:
				xmin = 1730.664
				xmax = 1731.4006
				text = ""
			intervals [3870]:
				xmin = 1731.4006
				xmax = 1731.4706
				text = "you"
			intervals [3871]:
				xmin = 1731.4706
				xmax = 1731.5606
				text = "have"
			intervals [3872]:
				xmin = 1731.5606
				xmax = 1731.5906
				text = ""
			intervals [3873]:
				xmin = 1731.5906
				xmax = 1731.7006
				text = "to"
			intervals [3874]:
				xmin = 1731.7006
				xmax = 1732.6549
				text = ""
			intervals [3875]:
				xmin = 1732.6549
				xmax = 1733.0149
				text = "sew"
			intervals [3876]:
				xmin = 1733.0149
				xmax = 1733.1449
				text = "the"
			intervals [3877]:
				xmin = 1733.1449
				xmax = 1733.6849
				text = "button"
			intervals [3878]:
				xmin = 1733.6849
				xmax = 1734.1039
				text = ""
			intervals [3879]:
				xmin = 1734.1039
				xmax = 1734.1839
				text = "and"
			intervals [3880]:
				xmin = 1734.1839
				xmax = 1734.2639
				text = "you"
			intervals [3881]:
				xmin = 1734.2639
				xmax = 1734.4239
				text = "have"
			intervals [3882]:
				xmin = 1734.4239
				xmax = 1734.5339
				text = "to"
			intervals [3883]:
				xmin = 1734.5339
				xmax = 1734.8039
				text = ""
			intervals [3884]:
				xmin = 1734.8039
				xmax = 1735.0539
				text = "draw"
			intervals [3885]:
				xmin = 1735.0539
				xmax = 1735.1939
				text = "the"
			intervals [3886]:
				xmin = 1735.1939
				xmax = 1735.2639
				text = ""
			intervals [3887]:
				xmin = 1735.2639
				xmax = 1735.7739
				text = "dot"
			intervals [3888]:
				xmin = 1735.7739
				xmax = 1735.9505
				text = ""
			intervals [3889]:
				xmin = 1735.9505
				xmax = 1736.2105
				text = "like"
			intervals [3890]:
				xmin = 1736.2105
				xmax = 1736.6205
				text = "that"
			intervals [3891]:
				xmin = 1736.6205
				xmax = 1737.1255
				text = ""
			intervals [3892]:
				xmin = 1737.1255
				xmax = 1737.2955
				text = "where"
			intervals [3893]:
				xmin = 1737.2955
				xmax = 1737.3555
				text = "the"
			intervals [3894]:
				xmin = 1737.3555
				xmax = 1737.4455
				text = ""
			intervals [3895]:
				xmin = 1737.4455
				xmax = 1737.8455
				text = "button"
			intervals [3896]:
				xmin = 1737.8455
				xmax = 1737.9555
				text = "to"
			intervals [3897]:
				xmin = 1737.9555
				xmax = 1738.2955
				text = "go"
			intervals [3898]:
				xmin = 1738.2955
				xmax = 1738.3355
				text = ""
			intervals [3899]:
				xmin = 1738.3355
				xmax = 1738.4855
				text = "and"
			intervals [3900]:
				xmin = 1738.4855
				xmax = 1738.5755
				text = "you"
			intervals [3901]:
				xmin = 1738.5755
				xmax = 1738.6855
				text = "have"
			intervals [3902]:
				xmin = 1738.6855
				xmax = 1738.7255
				text = ""
			intervals [3903]:
				xmin = 1738.7255
				xmax = 1738.8155
				text = "to"
			intervals [3904]:
				xmin = 1738.8155
				xmax = 1738.8855
				text = ""
			intervals [3905]:
				xmin = 1738.8855
				xmax = 1739.1355
				text = "cut"
			intervals [3906]:
				xmin = 1739.1355
				xmax = 1739.2555
				text = "it"
			intervals [3907]:
				xmin = 1739.2555
				xmax = 1739.3955
				text = "and"
			intervals [3908]:
				xmin = 1739.3955
				xmax = 1739.4255
				text = ""
			intervals [3909]:
				xmin = 1739.4255
				xmax = 1739.9055
				text = "stitch"
			intervals [3910]:
				xmin = 1739.9055
				xmax = 1740.0355
				text = "it"
			intervals [3911]:
				xmin = 1740.0355
				xmax = 1740.2655
				text = "on"
			intervals [3912]:
				xmin = 1740.2655
				xmax = 1742.4527
				text = ""
			intervals [3913]:
				xmin = 1742.4527
				xmax = 1742.5827
				text = "and"
			intervals [3914]:
				xmin = 1742.5827
				xmax = 1745.9873
				text = ""
			intervals [3915]:
				xmin = 1745.9873
				xmax = 1746.1973
				text = "um"
			intervals [3916]:
				xmin = 1746.1973
				xmax = 1746.3073
				text = ""
			intervals [3917]:
				xmin = 1746.3073
				xmax = 1746.5673
				text = "see"
			intervals [3918]:
				xmin = 1746.5673
				xmax = 1747.1473
				text = "rdx"
			intervals [3919]:
				xmin = 1747.1473
				xmax = 1747.1773
				text = ""
			intervals [3920]:
				xmin = 1747.1773
				xmax = 1747.2373
				text = "is"
			intervals [3921]:
				xmin = 1747.2373
				xmax = 1747.6073
				text = "just"
			intervals [3922]:
				xmin = 1747.6073
				xmax = 1747.6373
				text = ""
			intervals [3923]:
				xmin = 1747.6373
				xmax = 1747.8973
				text = "um"
			intervals [3924]:
				xmin = 1747.8973
				xmax = 1748.412
				text = ""
			intervals [3925]:
				xmin = 1748.412
				xmax = 1748.792
				text = "helping"
			intervals [3926]:
				xmin = 1748.792
				xmax = 1748.862
				text = "the"
			intervals [3927]:
				xmin = 1748.862
				xmax = 1748.892
				text = ""
			intervals [3928]:
				xmin = 1748.892
				xmax = 1749.372
				text = "children"
			intervals [3929]:
				xmin = 1749.372
				xmax = 1749.482
				text = ""
			intervals [3930]:
				xmin = 1749.482
				xmax = 1749.552
				text = "the"
			intervals [3931]:
				xmin = 1749.552
				xmax = 1749.632
				text = ""
			intervals [3932]:
				xmin = 1749.632
				xmax = 1750.142
				text = "beginners"
			intervals [3933]:
				xmin = 1750.142
				xmax = 1751.298
				text = ""
			intervals [3934]:
				xmin = 1751.298
				xmax = 1751.358
				text = "yeah"
			intervals [3935]:
				xmin = 1751.358
				xmax = 1756.7975
				text = ""
			intervals [3936]:
				xmin = 1756.7975
				xmax = 1757.3375
				text = "yes"
			intervals [3937]:
				xmin = 1757.3375
				xmax = 1757.9574
				text = ""
			intervals [3938]:
				xmin = 1757.9574
				xmax = 1758.0474
				text = "and"
			intervals [3939]:
				xmin = 1758.0474
				xmax = 1758.3674
				text = "some"
			intervals [3940]:
				xmin = 1758.3674
				xmax = 1758.7774
				text = "parts"
			intervals [3941]:
				xmin = 1758.7774
				xmax = 1758.8074
				text = "i"
			intervals [3942]:
				xmin = 1758.8074
				xmax = 1759.1374
				text = "sew"
			intervals [3943]:
				xmin = 1759.1374
				xmax = 1759.2774
				text = "by"
			intervals [3944]:
				xmin = 1759.2774
				xmax = 1759.3074
				text = ""
			intervals [3945]:
				xmin = 1759.3074
				xmax = 1759.8974
				text = "hand"
			intervals [3946]:
				xmin = 1759.8974
				xmax = 1777.9585
				text = ""
			intervals [3947]:
				xmin = 1777.9585
				xmax = 1778.2285
				text = "one"
			intervals [3948]:
				xmin = 1778.2285
				xmax = 1778.4485
				text = "night"
			intervals [3949]:
				xmin = 1778.4485
				xmax = 1778.5285
				text = "i"
			intervals [3950]:
				xmin = 1778.5285
				xmax = 1778.9585
				text = "was"
			intervals [3951]:
				xmin = 1778.9585
				xmax = 1778.9885
				text = ""
			intervals [3952]:
				xmin = 1778.9885
				xmax = 1779.4985
				text = "asleep"
			intervals [3953]:
				xmin = 1779.4985
				xmax = 1780.1606
				text = ""
			intervals [3954]:
				xmin = 1780.1606
				xmax = 1780.4406
				text = "and"
			intervals [3955]:
				xmin = 1780.4406
				xmax = 1781.1445
				text = ""
			intervals [3956]:
				xmin = 1781.1445
				xmax = 1781.2945
				text = "i"
			intervals [3957]:
				xmin = 1781.2945
				xmax = 1781.5145
				text = "was"
			intervals [3958]:
				xmin = 1781.5145
				xmax = 1782.0145
				text = "walking"
			intervals [3959]:
				xmin = 1782.0145
				xmax = 1782.1045
				text = "in"
			intervals [3960]:
				xmin = 1782.1045
				xmax = 1782.2745
				text = "my"
			intervals [3961]:
				xmin = 1782.2745
				xmax = 1782.3045
				text = ""
			intervals [3962]:
				xmin = 1782.3045
				xmax = 1782.7645
				text = "sleep"
			intervals [3963]:
				xmin = 1782.7645
				xmax = 1783.3936
				text = ""
			intervals [3964]:
				xmin = 1783.3936
				xmax = 1783.4736
				text = "and"
			intervals [3965]:
				xmin = 1783.4736
				xmax = 1783.6236
				text = "my"
			intervals [3966]:
				xmin = 1783.6236
				xmax = 1784.1436
				text = "mother"
			intervals [3967]:
				xmin = 1784.1436
				xmax = 1784.6432
				text = ""
			intervals [3968]:
				xmin = 1784.6432
				xmax = 1784.8332
				text = "was"
			intervals [3969]:
				xmin = 1784.8332
				xmax = 1784.9932
				text = "in"
			intervals [3970]:
				xmin = 1784.9932
				xmax = 1785.1332
				text = "the"
			intervals [3971]:
				xmin = 1785.1332
				xmax = 1785.5932
				text = "back"
			intervals [3972]:
				xmin = 1785.5932
				xmax = 1785.9532
				text = "room"
			intervals [3973]:
				xmin = 1785.9532
				xmax = 1787.0046
				text = ""
			intervals [3974]:
				xmin = 1787.0046
				xmax = 1787.1646
				text = "and"
			intervals [3975]:
				xmin = 1787.1646
				xmax = 1787.2446
				text = "i"
			intervals [3976]:
				xmin = 1787.2446
				xmax = 1787.6146
				text = "woke"
			intervals [3977]:
				xmin = 1787.6146
				xmax = 1787.7946
				text = "up"
			intervals [3978]:
				xmin = 1787.7946
				xmax = 1787.9346
				text = "and"
			intervals [3979]:
				xmin = 1787.9346
				xmax = 1788.2146
				text = "looked"
			intervals [3980]:
				xmin = 1788.2146
				xmax = 1788.3046
				text = "in"
			intervals [3981]:
				xmin = 1788.3046
				xmax = 1788.4046
				text = "the"
			intervals [3982]:
				xmin = 1788.4046
				xmax = 1788.7746
				text = "back"
			intervals [3983]:
				xmin = 1788.7746
				xmax = 1789.0346
				text = "room"
			intervals [3984]:
				xmin = 1789.0346
				xmax = 1789.1346
				text = "and"
			intervals [3985]:
				xmin = 1789.1346
				xmax = 1789.2146
				text = "the"
			intervals [3986]:
				xmin = 1789.2146
				xmax = 1789.2946
				text = ""
			intervals [3987]:
				xmin = 1789.2946
				xmax = 1789.7246
				text = "bed"
			intervals [3988]:
				xmin = 1789.7246
				xmax = 1789.7546
				text = ""
			intervals [3989]:
				xmin = 1789.7546
				xmax = 1789.9946
				text = "was"
			intervals [3990]:
				xmin = 1789.9946
				xmax = 1790.3146
				text = "all"
			intervals [3991]:
				xmin = 1790.3146
				xmax = 1790.6946
				text = "made"
			intervals [3992]:
				xmin = 1790.6946
				xmax = 1791.0146
				text = "up"
			intervals [3993]:
				xmin = 1791.0146
				xmax = 1791.9588
				text = ""
			intervals [3994]:
				xmin = 1791.9588
				xmax = 1792.1088
				text = "looked"
			intervals [3995]:
				xmin = 1792.1088
				xmax = 1792.3088
				text = "like"
			intervals [3996]:
				xmin = 1792.3088
				xmax = 1792.3788
				text = "the"
			intervals [3997]:
				xmin = 1792.3788
				xmax = 1792.7088
				text = "bed"
			intervals [3998]:
				xmin = 1792.7088
				xmax = 1792.8888
				text = "was"
			intervals [3999]:
				xmin = 1792.8888
				xmax = 1793.1788
				text = "all"
			intervals [4000]:
				xmin = 1793.1788
				xmax = 1793.5688
				text = "made"
			intervals [4001]:
				xmin = 1793.5688
				xmax = 1793.8488
				text = "up"
			intervals [4002]:
				xmin = 1793.8488
				xmax = 1793.9388
				text = "and"
			intervals [4003]:
				xmin = 1793.9388
				xmax = 1794.0788
				text = "my"
			intervals [4004]:
				xmin = 1794.0788
				xmax = 1794.3488
				text = "mother"
			intervals [4005]:
				xmin = 1794.3488
				xmax = 1794.5888
				text = "ain't"
			intervals [4006]:
				xmin = 1794.5888
				xmax = 1794.8788
				text = "never"
			intervals [4007]:
				xmin = 1794.8788
				xmax = 1795.9224
				text = ""
			intervals [4008]:
				xmin = 1795.9224
				xmax = 1796.3224
				text = "touched"
			intervals [4009]:
				xmin = 1796.3224
				xmax = 1796.3924
				text = "a"
			intervals [4010]:
				xmin = 1796.3924
				xmax = 1796.6924
				text = "bed"
			intervals [4011]:
				xmin = 1796.6924
				xmax = 1796.7624
				text = "or"
			intervals [4012]:
				xmin = 1796.7624
				xmax = 1797.1024
				text = "got"
			intervals [4013]:
				xmin = 1797.1024
				xmax = 1797.3424
				text = "in"
			intervals [4014]:
				xmin = 1797.3424
				xmax = 1797.5324
				text = "it"
			intervals [4015]:
				xmin = 1797.5324
				xmax = 1798.6103
				text = ""
			intervals [4016]:
				xmin = 1798.6103
				xmax = 1798.6703
				text = "it"
			intervals [4017]:
				xmin = 1798.6703
				xmax = 1799.0203
				text = "wasn't"
			intervals [4018]:
				xmin = 1799.0203
				xmax = 1799.6103
				text = "nobody"
			intervals [4019]:
				xmin = 1799.6103
				xmax = 1800.1303
				text = "home"
			intervals [4020]:
				xmin = 1800.1303
				xmax = 1800.7847
				text = ""
			intervals [4021]:
				xmin = 1800.7847
				xmax = 1800.8547
				text = "and"
			intervals [4022]:
				xmin = 1800.8547
				xmax = 1800.9247
				text = "i"
			intervals [4023]:
				xmin = 1800.9247
				xmax = 1801.1847
				text = "heard"
			intervals [4024]:
				xmin = 1801.1847
				xmax = 1801.5147
				text = "something"
			intervals [4025]:
				xmin = 1801.5147
				xmax = 1801.6047
				text = ""
			intervals [4026]:
				xmin = 1801.6047
				xmax = 1802.4047
				text = "creeping"
			intervals [4027]:
				xmin = 1802.4047
				xmax = 1803.6684
				text = ""
			intervals [4028]:
				xmin = 1803.6684
				xmax = 1803.7484
				text = "and"
			intervals [4029]:
				xmin = 1803.7484
				xmax = 1803.8584
				text = "i"
			intervals [4030]:
				xmin = 1803.8584
				xmax = 1803.9784
				text = "was"
			intervals [4031]:
				xmin = 1803.9784
				xmax = 1804.2284
				text = "so"
			intervals [4032]:
				xmin = 1804.2284
				xmax = 1805.4284
				text = "scared"
			intervals [4033]:
				xmin = 1805.4284
				xmax = 1806.2838
				text = ""
			intervals [4034]:
				xmin = 1806.2838
				xmax = 1806.3738
				text = "and"
			intervals [4035]:
				xmin = 1806.3738
				xmax = 1806.4738
				text = "i"
			intervals [4036]:
				xmin = 1806.4738
				xmax = 1806.7438
				text = "was"
			intervals [4037]:
				xmin = 1806.7438
				xmax = 1807.3938
				text = "crying"
			intervals [4038]:
				xmin = 1807.3938
				xmax = 1807.4638
				text = "i"
			intervals [4039]:
				xmin = 1807.4638
				xmax = 1807.7538
				text = "got"
			intervals [4040]:
				xmin = 1807.7538
				xmax = 1807.9538
				text = "back"
			intervals [4041]:
				xmin = 1807.9538
				xmax = 1808.0638
				text = "in"
			intervals [4042]:
				xmin = 1808.0638
				xmax = 1808.1438
				text = "the"
			intervals [4043]:
				xmin = 1808.1438
				xmax = 1808.7638
				text = "bed"
			intervals [4044]:
				xmin = 1808.7638
				xmax = 1809.5798
				text = ""
			intervals [4045]:
				xmin = 1809.5798
				xmax = 1809.6398
				text = "and"
			intervals [4046]:
				xmin = 1809.6398
				xmax = 1809.7298
				text = "i"
			intervals [4047]:
				xmin = 1809.7298
				xmax = 1809.9798
				text = "went"
			intervals [4048]:
				xmin = 1809.9798
				xmax = 1810.1298
				text = "back"
			intervals [4049]:
				xmin = 1810.1298
				xmax = 1810.1698
				text = ""
			intervals [4050]:
				xmin = 1810.1698
				xmax = 1810.5898
				text = "asleep"
			intervals [4051]:
				xmin = 1810.5898
				xmax = 1810.6398
				text = ""
			intervals [4052]:
				xmin = 1810.6398
				xmax = 1810.7498
				text = "and"
			intervals [4053]:
				xmin = 1810.7498
				xmax = 1810.7798
				text = ""
			intervals [4054]:
				xmin = 1810.7798
				xmax = 1811.1698
				text = "forgot"
			intervals [4055]:
				xmin = 1811.1698
				xmax = 1811.5298
				text = "all"
			intervals [4056]:
				xmin = 1811.5298
				xmax = 1811.9798
				text = "about"
			intervals [4057]:
				xmin = 1811.9798
				xmax = 1812.0098
				text = ""
			intervals [4058]:
				xmin = 1812.0098
				xmax = 1812.0698
				text = "it"
			intervals [4059]:
				xmin = 1812.0698
				xmax = 1812.7847
				text = ""
			intervals [4060]:
				xmin = 1812.7847
				xmax = 1812.9747
				text = "then"
			intervals [4061]:
				xmin = 1812.9747
				xmax = 1813.0447
				text = "i"
			intervals [4062]:
				xmin = 1813.0447
				xmax = 1813.3747
				text = "woke"
			intervals [4063]:
				xmin = 1813.3747
				xmax = 1813.6947
				text = "back"
			intervals [4064]:
				xmin = 1813.6947
				xmax = 1813.9947
				text = "up"
			intervals [4065]:
				xmin = 1813.9947
				xmax = 1814.0247
				text = ""
			intervals [4066]:
				xmin = 1814.0247
				xmax = 1814.1847
				text = "and"
			intervals [4067]:
				xmin = 1814.1847
				xmax = 1814.5547
				text = "started"
			intervals [4068]:
				xmin = 1814.5547
				xmax = 1814.9047
				text = "walking"
			intervals [4069]:
				xmin = 1814.9047
				xmax = 1814.9947
				text = "in"
			intervals [4070]:
				xmin = 1814.9947
				xmax = 1815.1047
				text = "my"
			intervals [4071]:
				xmin = 1815.1047
				xmax = 1815.5447
				text = "sleep"
			intervals [4072]:
				xmin = 1815.5447
				xmax = 1815.5847
				text = ""
			intervals [4073]:
				xmin = 1815.5847
				xmax = 1816.0447
				text = "again"
			intervals [4074]:
				xmin = 1816.0447
				xmax = 1816.9207
				text = ""
			intervals [4075]:
				xmin = 1816.9207
				xmax = 1817.0907
				text = "then"
			intervals [4076]:
				xmin = 1817.0907
				xmax = 1817.1607
				text = "i"
			intervals [4077]:
				xmin = 1817.1607
				xmax = 1817.5907
				text = "walked"
			intervals [4078]:
				xmin = 1817.5907
				xmax = 1817.7607
				text = "up"
			intervals [4079]:
				xmin = 1817.7607
				xmax = 1818.0207
				text = "the"
			intervals [4080]:
				xmin = 1818.0207
				xmax = 1818.7807
				text = "store"
			intervals [4081]:
				xmin = 1818.7807
				xmax = 1819.9338
				text = ""
			intervals [4082]:
				xmin = 1819.9338
				xmax = 1820.0338
				text = "and"
			intervals [4083]:
				xmin = 1820.0338
				xmax = 1820.2638
				text = "this"
			intervals [4084]:
				xmin = 1820.2638
				xmax = 1820.6638
				text = "lady"
			intervals [4085]:
				xmin = 1820.6638
				xmax = 1821.4472
				text = ""
			intervals [4086]:
				xmin = 1821.4472
				xmax = 1821.7372
				text = "took"
			intervals [4087]:
				xmin = 1821.7372
				xmax = 1821.8472
				text = "me"
			intervals [4088]:
				xmin = 1821.8472
				xmax = 1822.1372
				text = "her"
			intervals [4089]:
				xmin = 1822.1372
				xmax = 1822.5572
				text = "car"
			intervals [4090]:
				xmin = 1822.5572
				xmax = 1822.6672
				text = "and"
			intervals [4091]:
				xmin = 1822.6672
				xmax = 1822.9172
				text = "got"
			intervals [4092]:
				xmin = 1822.9172
				xmax = 1823.0872
				text = "me"
			intervals [4093]:
				xmin = 1823.0872
				xmax = 1823.1772
				text = ""
			intervals [4094]:
				xmin = 1823.1772
				xmax = 1823.4672
				text = "took"
			intervals [4095]:
				xmin = 1823.4672
				xmax = 1823.5872
				text = "me"
			intervals [4096]:
				xmin = 1823.5872
				xmax = 1824.0072
				text = "home"
			intervals [4097]:
				xmin = 1824.0072
				xmax = 1825.1671
				text = ""
			intervals [4098]:
				xmin = 1825.1671
				xmax = 1825.2971
				text = "and"
			intervals [4099]:
				xmin = 1825.2971
				xmax = 1825.4171
				text = "my"
			intervals [4100]:
				xmin = 1825.4171
				xmax = 1825.7271
				text = "mother"
			intervals [4101]:
				xmin = 1825.7271
				xmax = 1825.9471
				text = "was"
			intervals [4102]:
				xmin = 1825.9471
				xmax = 1826.1971
				text = "right"
			intervals [4103]:
				xmin = 1826.1971
				xmax = 1826.2771
				text = "at"
			intervals [4104]:
				xmin = 1826.2771
				xmax = 1826.6671
				text = "home"
			intervals [4105]:
				xmin = 1826.6671
				xmax = 1826.7671
				text = "and"
			intervals [4106]:
				xmin = 1826.7671
				xmax = 1826.8271
				text = "i"
			intervals [4107]:
				xmin = 1826.8271
				xmax = 1827.1571
				text = "didn't"
			intervals [4108]:
				xmin = 1827.1571
				xmax = 1827.2071
				text = ""
			intervals [4109]:
				xmin = 1827.2071
				xmax = 1827.5171
				text = "see"
			intervals [4110]:
				xmin = 1827.5171
				xmax = 1827.5471
				text = ""
			intervals [4111]:
				xmin = 1827.5471
				xmax = 1827.6071
				text = "her"
			intervals [4112]:
				xmin = 1827.6071
				xmax = 1828.4524
				text = ""
			intervals [4113]:
				xmin = 1828.4524
				xmax = 1828.5224
				text = "it"
			intervals [4114]:
				xmin = 1828.5224
				xmax = 1828.6924
				text = "was"
			intervals [4115]:
				xmin = 1828.6924
				xmax = 1829.1324
				text = "something"
			intervals [4116]:
				xmin = 1829.1324
				xmax = 1829.1724
				text = ""
			intervals [4117]:
				xmin = 1829.1724
				xmax = 1829.4724
				text = "sounded"
			intervals [4118]:
				xmin = 1829.4724
				xmax = 1829.6124
				text = "like"
			intervals [4119]:
				xmin = 1829.6124
				xmax = 1829.9024
				text = "something"
			intervals [4120]:
				xmin = 1829.9024
				xmax = 1829.9324
				text = ""
			intervals [4121]:
				xmin = 1829.9324
				xmax = 1830.1424
				text = "was"
			intervals [4122]:
				xmin = 1830.1424
				xmax = 1830.6124
				text = "creeping"
			intervals [4123]:
				xmin = 1830.6124
				xmax = 1830.7224
				text = "in"
			intervals [4124]:
				xmin = 1830.7224
				xmax = 1830.8224
				text = "the"
			intervals [4125]:
				xmin = 1830.8224
				xmax = 1831.2824
				text = "house"
			intervals [4126]:
				xmin = 1831.2824
				xmax = 1832.3441
				text = ""
			intervals [4127]:
				xmin = 1832.3441
				xmax = 1832.4041
				text = "and"
			intervals [4128]:
				xmin = 1832.4041
				xmax = 1832.4941
				text = "i"
			intervals [4129]:
				xmin = 1832.4941
				xmax = 1832.7241
				text = "just"
			intervals [4130]:
				xmin = 1832.7241
				xmax = 1833.0941
				text = "covered"
			intervals [4131]:
				xmin = 1833.0941
				xmax = 1833.2441
				text = "my"
			intervals [4132]:
				xmin = 1833.2441
				xmax = 1833.3141
				text = ""
			intervals [4133]:
				xmin = 1833.3141
				xmax = 1833.6841
				text = "head"
			intervals [4134]:
				xmin = 1833.6841
				xmax = 1833.9941
				text = "up"
			intervals [4135]:
				xmin = 1833.9941
				xmax = 1834.2446
				text = ""
			intervals [4136]:
				xmin = 1834.2446
				xmax = 1834.4546
				text = "that"
			intervals [4137]:
				xmin = 1834.4546
				xmax = 1834.5446
				text = "s"
			intervals [4138]:
				xmin = 1834.5446
				xmax = 1835.0246
				text = "all"
			intervals [4139]:
				xmin = 1835.0246
				xmax = 1837.1937
				text = ""
			intervals [4140]:
				xmin = 1837.1937
				xmax = 1837.7237
				text = "yes"
			intervals [4141]:
				xmin = 1837.7237
				xmax = 1838.9669
				text = ""
			intervals [4142]:
				xmin = 1838.9669
				xmax = 1839.2269
				text = "when"
			intervals [4143]:
				xmin = 1839.2269
				xmax = 1839.3669
				text = ""
			intervals [4144]:
				xmin = 1839.3669
				xmax = 1839.6269
				text = "if"
			intervals [4145]:
				xmin = 1839.6269
				xmax = 1839.6969
				text = "i"
			intervals [4146]:
				xmin = 1839.6969
				xmax = 1839.9469
				text = "look"
			intervals [4147]:
				xmin = 1839.9469
				xmax = 1840.0869
				text = "at"
			intervals [4148]:
				xmin = 1840.0869
				xmax = 1840.1669
				text = "a"
			intervals [4149]:
				xmin = 1840.1669
				xmax = 1840.6669
				text = "scary"
			intervals [4150]:
				xmin = 1840.6669
				xmax = 1841.2169
				text = "story"
			intervals [4151]:
				xmin = 1841.2169
				xmax = 1841.2669
				text = "or"
			intervals [4152]:
				xmin = 1841.2669
				xmax = 1841.8269
				text = "something"
			intervals [4153]:
				xmin = 1841.8269
				xmax = 1842.2624
				text = ""
			intervals [4154]:
				xmin = 1842.2624
				xmax = 1842.4924
				text = "if"
			intervals [4155]:
				xmin = 1842.4924
				xmax = 1842.5524
				text = "i"
			intervals [4156]:
				xmin = 1842.5524
				xmax = 1842.7724
				text = "go"
			intervals [4157]:
				xmin = 1842.7724
				xmax = 1842.9224
				text = "to"
			intervals [4158]:
				xmin = 1842.9224
				xmax = 1842.9924
				text = "a"
			intervals [4159]:
				xmin = 1842.9924
				xmax = 1843.5924
				text = "funeral"
			intervals [4160]:
				xmin = 1843.5924
				xmax = 1843.7524
				text = "i"
			intervals [4161]:
				xmin = 1843.7524
				xmax = 1843.7824
				text = ""
			intervals [4162]:
				xmin = 1843.7824
				xmax = 1844.0724
				text = "walk"
			intervals [4163]:
				xmin = 1844.0724
				xmax = 1844.1324
				text = "in"
			intervals [4164]:
				xmin = 1844.1324
				xmax = 1844.1624
				text = ""
			intervals [4165]:
				xmin = 1844.1624
				xmax = 1844.2424
				text = "my"
			intervals [4166]:
				xmin = 1844.2424
				xmax = 1844.2724
				text = ""
			intervals [4167]:
				xmin = 1844.2724
				xmax = 1844.5524
				text = "sleep"
			intervals [4168]:
				xmin = 1844.5524
				xmax = 1852.6483
				text = ""
			intervals [4169]:
				xmin = 1852.6483
				xmax = 1853.0283
				text = "since"
			intervals [4170]:
				xmin = 1853.0283
				xmax = 1853.0683
				text = "i"
			intervals [4171]:
				xmin = 1853.0683
				xmax = 1853.3083
				text = "been"
			intervals [4172]:
				xmin = 1853.3083
				xmax = 1853.4383
				text = "up"
			intervals [4173]:
				xmin = 1853.4383
				xmax = 1853.6683
				text = "here"
			intervals [4174]:
				xmin = 1853.6683
				xmax = 1853.7083
				text = "i"
			intervals [4175]:
				xmin = 1853.7083
				xmax = 1854.2583
				text = "haven't"
			intervals [4176]:
				xmin = 1854.2583
				xmax = 1854.8154
				text = ""
			intervals [4177]:
				xmin = 1854.8154
				xmax = 1855.1254
				text = "w"
			intervals [4178]:
				xmin = 1855.1254
				xmax = 1855.2654
				text = "but"
			intervals [4179]:
				xmin = 1855.2654
				xmax = 1855.2954
				text = ""
			intervals [4180]:
				xmin = 1855.2954
				xmax = 1855.4454
				text = "my"
			intervals [4181]:
				xmin = 1855.4454
				xmax = 1855.4754
				text = ""
			intervals [4182]:
				xmin = 1855.4754
				xmax = 1855.9254
				text = "cousin"
			intervals [4183]:
				xmin = 1855.9254
				xmax = 1856.1754
				text = "have"
			intervals [4184]:
				xmin = 1856.1754
				xmax = 1856.4587
				text = ""
			intervals [4185]:
				xmin = 1856.4587
				xmax = 1856.5787
				text = "and"
			intervals [4186]:
				xmin = 1856.5787
				xmax = 1856.8187
				text = "he"
			intervals [4187]:
				xmin = 1856.8187
				xmax = 1857.3887
				text = "scares"
			intervals [4188]:
				xmin = 1857.3887
				xmax = 1857.5387
				text = "me"
			intervals [4189]:
				xmin = 1857.5387
				xmax = 1857.5687
				text = ""
			intervals [4190]:
				xmin = 1857.5687
				xmax = 1857.8787
				text = "too"
			intervals [4191]:
				xmin = 1857.8787
				xmax = 1858.4497
				text = ""
			intervals [4192]:
				xmin = 1858.4497
				xmax = 1858.6497
				text = "cause"
			intervals [4193]:
				xmin = 1858.6497
				xmax = 1858.7597
				text = "he"
			intervals [4194]:
				xmin = 1858.7597
				xmax = 1859.0397
				text = "sleep"
			intervals [4195]:
				xmin = 1859.0397
				xmax = 1859.1497
				text = "with"
			intervals [4196]:
				xmin = 1859.1497
				xmax = 1859.3097
				text = "his"
			intervals [4197]:
				xmin = 1859.3097
				xmax = 1859.7697
				text = "eyes"
			intervals [4198]:
				xmin = 1859.7697
				xmax = 1860.2097
				text = "open"
			intervals [4199]:
				xmin = 1860.2097
				xmax = 1861.0785
				text = ""
			intervals [4200]:
				xmin = 1861.0785
				xmax = 1861.2385
				text = "and"
			intervals [4201]:
				xmin = 1861.2385
				xmax = 1861.3385
				text = "i"
			intervals [4202]:
				xmin = 1861.3385
				xmax = 1861.5885
				text = "had"
			intervals [4203]:
				xmin = 1861.5885
				xmax = 1861.8685
				text = "just"
			intervals [4204]:
				xmin = 1861.8685
				xmax = 1862.2885
				text = "found"
			intervals [4205]:
				xmin = 1862.2885
				xmax = 1862.6185
				text = "out"
			intervals [4206]:
				xmin = 1862.6185
				xmax = 1863.1395
				text = ""
			intervals [4207]:
				xmin = 1863.1395
				xmax = 1863.3595
				text = "and"
			intervals [4208]:
				xmin = 1863.3595
				xmax = 1863.4395
				text = "i"
			intervals [4209]:
				xmin = 1863.4395
				xmax = 1863.7595
				text = "looked"
			intervals [4210]:
				xmin = 1863.7595
				xmax = 1863.8995
				text = "at"
			intervals [4211]:
				xmin = 1863.8995
				xmax = 1864.5195
				text = "rdx"
			intervals [4212]:
				xmin = 1864.5195
				xmax = 1865.4884
				text = ""
			intervals [4213]:
				xmin = 1865.4884
				xmax = 1865.6484
				text = "i"
			intervals [4214]:
				xmin = 1865.6484
				xmax = 1865.8384
				text = "said"
			intervals [4215]:
				xmin = 1865.8384
				xmax = 1865.8684
				text = ""
			intervals [4216]:
				xmin = 1865.8684
				xmax = 1866.3984
				text = "rdx"
			intervals [4217]:
				xmin = 1866.3984
				xmax = 1866.6084
				text = ""
			intervals [4218]:
				xmin = 1866.6084
				xmax = 1866.7884
				text = "dead"
			intervals [4219]:
				xmin = 1866.7884
				xmax = 1867.1884
				text = "y'all"
			intervals [4220]:
				xmin = 1867.1884
				xmax = 1867.6473
				text = ""
			intervals [4221]:
				xmin = 1867.6473
				xmax = 1868.1273
				text = "rdx"
			intervals [4222]:
				xmin = 1868.1273
				xmax = 1868.5373
				text = "dead"
			intervals [4223]:
				xmin = 1868.5373
				xmax = 1868.7373
				text = "just"
			intervals [4224]:
				xmin = 1868.7373
				xmax = 1868.9773
				text = "like"
			intervals [4225]:
				xmin = 1868.9773
				xmax = 1869.3673
				text = "that"
			intervals [4226]:
				xmin = 1869.3673
				xmax = 1870.9953
				text = ""
			intervals [4227]:
				xmin = 1870.9953
				xmax = 1871.1353
				text = "they"
			intervals [4228]:
				xmin = 1871.1353
				xmax = 1871.3853
				text = "said"
			intervals [4229]:
				xmin = 1871.3853
				xmax = 1871.4253
				text = ""
			intervals [4230]:
				xmin = 1871.4253
				xmax = 1871.8653
				text = "rdx"
			intervals [4231]:
				xmin = 1871.8653
				xmax = 1871.8953
				text = ""
			intervals [4232]:
				xmin = 1871.8953
				xmax = 1872.0953
				text = "ain't"
			intervals [4233]:
				xmin = 1872.0953
				xmax = 1872.1253
				text = ""
			intervals [4234]:
				xmin = 1872.1253
				xmax = 1872.4953
				text = "dead"
			intervals [4235]:
				xmin = 1872.4953
				xmax = 1873.0153
				text = "girl"
			intervals [4236]:
				xmin = 1873.0153
				xmax = 1873.8319
				text = ""
			intervals [4237]:
				xmin = 1873.8319
				xmax = 1873.9219
				text = "and"
			intervals [4238]:
				xmin = 1873.9219
				xmax = 1873.9819
				text = "the"
			intervals [4239]:
				xmin = 1873.9819
				xmax = 1874.1763
				text = ""
			intervals [4240]:
				xmin = 1874.1763
				xmax = 1874.2963
				text = "oh"
			intervals [4241]:
				xmin = 1874.2963
				xmax = 1874.4363
				text = "he"
			intervals [4242]:
				xmin = 1874.4363
				xmax = 1874.6763
				text = "just"
			intervals [4243]:
				xmin = 1874.6763
				xmax = 1875.0163
				text = "scared"
			intervals [4244]:
				xmin = 1875.0163
				xmax = 1875.1263
				text = "me"
			intervals [4245]:
				xmin = 1875.1263
				xmax = 1875.2463
				text = "to"
			intervals [4246]:
				xmin = 1875.2463
				xmax = 1875.3563
				text = ""
			intervals [4247]:
				xmin = 1875.3563
				xmax = 1875.8463
				text = "death"
			intervals [4248]:
				xmin = 1875.8463
				xmax = 1875.9263
				text = ""
			intervals [4249]:
				xmin = 1875.9263
				xmax = 1876.0363
				text = "he"
			intervals [4250]:
				xmin = 1876.0363
				xmax = 1876.1263
				text = "had"
			intervals [4251]:
				xmin = 1876.1263
				xmax = 1876.3563
				text = "his"
			intervals [4252]:
				xmin = 1876.3563
				xmax = 1876.9163
				text = "eyes"
			intervals [4253]:
				xmin = 1876.9163
				xmax = 1877.6663
				text = "open"
			intervals [4254]:
				xmin = 1877.6663
				xmax = 1879.3842
				text = ""
			intervals [4255]:
				xmin = 1879.3842
				xmax = 1879.4442
				text = "and"
			intervals [4256]:
				xmin = 1879.4442
				xmax = 1879.5842
				text = "he"
			intervals [4257]:
				xmin = 1879.5842
				xmax = 1879.9642
				text = "walked"
			intervals [4258]:
				xmin = 1879.9642
				xmax = 1880.0542
				text = "in"
			intervals [4259]:
				xmin = 1880.0542
				xmax = 1880.1442
				text = "his"
			intervals [4260]:
				xmin = 1880.1442
				xmax = 1880.4442
				text = "sleep"
			intervals [4261]:
				xmin = 1880.4442
				xmax = 1880.7842
				text = "all"
			intervals [4262]:
				xmin = 1880.7842
				xmax = 1880.9542
				text = "at"
			intervals [4263]:
				xmin = 1880.9542
				xmax = 1880.9942
				text = ""
			intervals [4264]:
				xmin = 1880.9942
				xmax = 1881.2842
				text = "five"
			intervals [4265]:
				xmin = 1881.2842
				xmax = 1881.6642
				text = "o'clock"
			intervals [4266]:
				xmin = 1881.6642
				xmax = 1881.9542
				text = "six"
			intervals [4267]:
				xmin = 1881.9542
				xmax = 1882.3142
				text = "o'clock"
			intervals [4268]:
				xmin = 1882.3142
				xmax = 1882.3842
				text = "in"
			intervals [4269]:
				xmin = 1882.3842
				xmax = 1882.4542
				text = "the"
			intervals [4270]:
				xmin = 1882.4542
				xmax = 1883.0142
				text = "morning"
			intervals [4271]:
				xmin = 1883.0142
				xmax = 1883.5584
				text = ""
			intervals [4272]:
				xmin = 1883.5584
				xmax = 1883.6784
				text = "he"
			intervals [4273]:
				xmin = 1883.6784
				xmax = 1884.0584
				text = "walked"
			intervals [4274]:
				xmin = 1884.0584
				xmax = 1884.1584
				text = "in"
			intervals [4275]:
				xmin = 1884.1584
				xmax = 1884.2984
				text = "his"
			intervals [4276]:
				xmin = 1884.2984
				xmax = 1884.6984
				text = "sleep"
			intervals [4277]:
				xmin = 1884.6984
				xmax = 1884.8484
				text = "up"
			intervals [4278]:
				xmin = 1884.8484
				xmax = 1884.9884
				text = "to"
			intervals [4279]:
				xmin = 1884.9884
				xmax = 1885.3484
				text = "his"
			intervals [4280]:
				xmin = 1885.3484
				xmax = 1885.3984
				text = ""
			intervals [4281]:
				xmin = 1885.3984
				xmax = 1885.7484
				text = "buddy"
			intervals [4282]:
				xmin = 1885.7484
				xmax = 1885.8184
				text = ""
			intervals [4283]:
				xmin = 1885.8184
				xmax = 1885.8584
				text = "s"
			intervals [4284]:
				xmin = 1885.8584
				xmax = 1886.2884
				text = "house"
			intervals [4285]:
				xmin = 1886.2884
				xmax = 1886.7645
				text = ""
			intervals [4286]:
				xmin = 1886.7645
				xmax = 1887.0545
				text = "mr"
			intervals [4287]:
				xmin = 1887.0545
				xmax = 1887.5945
				text = "rdx"
			intervals [4288]:
				xmin = 1887.5945
				xmax = 1888.3165
				text = ""
			intervals [4289]:
				xmin = 1888.3165
				xmax = 1888.3765
				text = "and"
			intervals [4290]:
				xmin = 1888.3765
				xmax = 1888.4665
				text = "he"
			intervals [4291]:
				xmin = 1888.4665
				xmax = 1888.6465
				text = "was"
			intervals [4292]:
				xmin = 1888.6465
				xmax = 1888.7565
				text = "in"
			intervals [4293]:
				xmin = 1888.7565
				xmax = 1889.0465
				text = "his"
			intervals [4294]:
				xmin = 1889.0465
				xmax = 1889.1065
				text = ""
			intervals [4295]:
				xmin = 1889.1065
				xmax = 1889.2365
				text = "you"
			intervals [4296]:
				xmin = 1889.2365
				xmax = 1889.3865
				text = "know"
			intervals [4297]:
				xmin = 1889.3865
				xmax = 1889.6665
				text = "his"
			intervals [4298]:
				xmin = 1889.6665
				xmax = 1890.1565
				text = "bloomers"
			intervals [4299]:
				xmin = 1890.1565
				xmax = 1890.2565
				text = "and"
			intervals [4300]:
				xmin = 1890.2565
				xmax = 1890.2865
				text = ""
			intervals [4301]:
				xmin = 1890.2865
				xmax = 1891.0965
				text = "everything"
			intervals [4302]:
				xmin = 1891.0965
				xmax = 1892.0337
				text = ""
			intervals [4303]:
				xmin = 1892.0337
				xmax = 1892.1737
				text = "and"
			intervals [4304]:
				xmin = 1892.1737
				xmax = 1892.2137
				text = ""
			intervals [4305]:
				xmin = 1892.2137
				xmax = 1892.4637
				text = "he"
			intervals [4306]:
				xmin = 1892.4637
				xmax = 1892.8437
				text = "walked"
			intervals [4307]:
				xmin = 1892.8437
				xmax = 1893.0137
				text = "up"
			intervals [4308]:
				xmin = 1893.0137
				xmax = 1893.0437
				text = ""
			intervals [4309]:
				xmin = 1893.0437
				xmax = 1893.3637
				text = "there"
			intervals [4310]:
				xmin = 1893.3637
				xmax = 1893.5437
				text = "and"
			intervals [4311]:
				xmin = 1893.5437
				xmax = 1893.6937
				text = "his"
			intervals [4312]:
				xmin = 1893.6937
				xmax = 1894.0037
				text = "father"
			intervals [4313]:
				xmin = 1894.0037
				xmax = 1894.1437
				text = "had"
			intervals [4314]:
				xmin = 1894.1437
				xmax = 1894.2237
				text = "to"
			intervals [4315]:
				xmin = 1894.2237
				xmax = 1894.5137
				text = "come"
			intervals [4316]:
				xmin = 1894.5137
				xmax = 1894.7637
				text = "get"
			intervals [4317]:
				xmin = 1894.7637
				xmax = 1894.8037
				text = ""
			intervals [4318]:
				xmin = 1894.8037
				xmax = 1894.9937
				text = "him"
			intervals [4319]:
				xmin = 1894.9937
				xmax = 1900.9536
				text = ""
			intervals [4320]:
				xmin = 1900.9536
				xmax = 1901.0536
				text = "i"
			intervals [4321]:
				xmin = 1901.0536
				xmax = 1901.2636
				text = "don't"
			intervals [4322]:
				xmin = 1901.2636
				xmax = 1901.5936
				text = "know"
			intervals [4323]:
				xmin = 1901.5936
				xmax = 1904.1023
				text = ""
			intervals [4324]:
				xmin = 1904.1023
				xmax = 1904.5723
				text = "no"
			intervals [4325]:
				xmin = 1904.5723
				xmax = 1905.4053
				text = ""
			intervals [4326]:
				xmin = 1905.4053
				xmax = 1905.5753
				text = "ain't"
			intervals [4327]:
				xmin = 1905.5753
				xmax = 1905.9353
				text = "nobody"
			intervals [4328]:
				xmin = 1905.9353
				xmax = 1906.1753
				text = "never"
			intervals [4329]:
				xmin = 1906.1753
				xmax = 1906.4353
				text = "knowed"
			intervals [4330]:
				xmin = 1906.4353
				xmax = 1906.4853
				text = "i"
			intervals [4331]:
				xmin = 1906.4853
				xmax = 1906.7553
				text = "went"
			intervals [4332]:
				xmin = 1906.7553
				xmax = 1907.1053
				text = "out"
			intervals [4333]:
				xmin = 1907.1053
				xmax = 1912.1866
				text = ""
			intervals [4334]:
				xmin = 1912.1866
				xmax = 1912.2566
				text = "and"
			intervals [4335]:
				xmin = 1912.2566
				xmax = 1912.3566
				text = "i"
			intervals [4336]:
				xmin = 1912.3566
				xmax = 1912.3866
				text = ""
			intervals [4337]:
				xmin = 1912.3866
				xmax = 1912.7166
				text = "talk"
			intervals [4338]:
				xmin = 1912.7166
				xmax = 1912.7966
				text = "in"
			intervals [4339]:
				xmin = 1912.7966
				xmax = 1912.9066
				text = "my"
			intervals [4340]:
				xmin = 1912.9066
				xmax = 1913.2566
				text = "sleep"
			intervals [4341]:
				xmin = 1913.2566
				xmax = 1913.2866
				text = ""
			intervals [4342]:
				xmin = 1913.2866
				xmax = 1913.5566
				text = "too"
			intervals [4343]:
				xmin = 1913.5566
				xmax = 1915.2677
				text = ""
			intervals [4344]:
				xmin = 1915.2677
				xmax = 1915.5477
				text = "yah"
			intervals [4345]:
				xmin = 1915.5477
				xmax = 1917.771
				text = ""
			intervals [4346]:
				xmin = 1917.771
				xmax = 1917.901
				text = "my"
			intervals [4347]:
				xmin = 1917.901
				xmax = 1918.451
				text = "mother"
			intervals [4348]:
				xmin = 1918.451
				xmax = 1918.7917
				text = ""
			intervals [4349]:
				xmin = 1918.7917
				xmax = 1918.9617
				text = "my"
			intervals [4350]:
				xmin = 1918.9617
				xmax = 1918.9917
				text = ""
			intervals [4351]:
				xmin = 1918.9917
				xmax = 1919.5017
				text = "grandma"
			intervals [4352]:
				xmin = 1919.5017
				xmax = 1919.7617
				text = "she"
			intervals [4353]:
				xmin = 1919.7617
				xmax = 1919.9717
				text = ""
			intervals [4354]:
				xmin = 1919.9717
				xmax = 1920.2417
				text = "she"
			intervals [4355]:
				xmin = 1920.2417
				xmax = 1920.5717
				text = "told"
			intervals [4356]:
				xmin = 1920.5717
				xmax = 1920.8317
				text = "me"
			intervals [4357]:
				xmin = 1920.8317
				xmax = 1921.4375
				text = ""
			intervals [4358]:
				xmin = 1921.4375
				xmax = 1921.7575
				text = "that"
			intervals [4359]:
				xmin = 1921.7575
				xmax = 1922.2175
				text = "um"
			intervals [4360]:
				xmin = 1922.2175
				xmax = 1922.6066
				text = ""
			intervals [4361]:
				xmin = 1922.6066
				xmax = 1922.7566
				text = "i"
			intervals [4362]:
				xmin = 1922.7566
				xmax = 1923.2366
				text = "was"
			intervals [4363]:
				xmin = 1923.2366
				xmax = 1924.0181
				text = ""
			intervals [4364]:
				xmin = 1924.0181
				xmax = 1924.1481
				text = "i"
			intervals [4365]:
				xmin = 1924.1481
				xmax = 1924.4181
				text = "was"
			intervals [4366]:
				xmin = 1924.4181
				xmax = 1924.8081
				text = "dreaming"
			intervals [4367]:
				xmin = 1924.8081
				xmax = 1925.1981
				text = "about"
			intervals [4368]:
				xmin = 1925.1981
				xmax = 1925.6781
				text = "this"
			intervals [4369]:
				xmin = 1925.6781
				xmax = 1926.3158
				text = ""
			intervals [4370]:
				xmin = 1926.3158
				xmax = 1926.5758
				text = "this"
			intervals [4371]:
				xmin = 1926.5758
				xmax = 1927.0558
				text = "street"
			intervals [4372]:
				xmin = 1927.0558
				xmax = 1927.2058
				text = "i"
			intervals [4373]:
				xmin = 1927.2058
				xmax = 1927.3558
				text = "had"
			intervals [4374]:
				xmin = 1927.3558
				xmax = 1927.7058
				text = "came"
			intervals [4375]:
				xmin = 1927.7058
				xmax = 1928.1358
				text = "into"
			intervals [4376]:
				xmin = 1928.1358
				xmax = 1928.2558
				text = "in"
			intervals [4377]:
				xmin = 1928.2558
				xmax = 1929.0958
				text = "northeast"
			intervals [4378]:
				xmin = 1929.0958
				xmax = 1929.8762
				text = ""
			intervals [4379]:
				xmin = 1929.8762
				xmax = 1930.1462
				text = "and"
			intervals [4380]:
				xmin = 1930.1462
				xmax = 1930.6862
				text = "um"
			intervals [4381]:
				xmin = 1930.6862
				xmax = 1931.7662
				text = ""
			intervals [4382]:
				xmin = 1931.7662
				xmax = 1931.8762
				text = "it"
			intervals [4383]:
				xmin = 1931.8762
				xmax = 1932.0962
				text = "was"
			intervals [4384]:
				xmin = 1932.0962
				xmax = 1932.2562
				text = "a"
			intervals [4385]:
				xmin = 1932.2562
				xmax = 1932.2862
				text = ""
			intervals [4386]:
				xmin = 1932.2862
				xmax = 1932.8862
				text = "street"
			intervals [4387]:
				xmin = 1932.8862
				xmax = 1932.9162
				text = ""
			intervals [4388]:
				xmin = 1932.9162
				xmax = 1933.1762
				text = "and"
			intervals [4389]:
				xmin = 1933.1762
				xmax = 1933.2862
				text = "i"
			intervals [4390]:
				xmin = 1933.2862
				xmax = 1933.3162
				text = ""
			intervals [4391]:
				xmin = 1933.3162
				xmax = 1933.6762
				text = "came"
			intervals [4392]:
				xmin = 1933.6762
				xmax = 1934.1562
				text = "into"
			intervals [4393]:
				xmin = 1934.1562
				xmax = 1934.3662
				text = "it"
			intervals [4394]:
				xmin = 1934.3662
				xmax = 1935.1115
				text = ""
			intervals [4395]:
				xmin = 1935.1115
				xmax = 1935.2715
				text = "and"
			intervals [4396]:
				xmin = 1935.2715
				xmax = 1935.3315
				text = "i"
			intervals [4397]:
				xmin = 1935.3315
				xmax = 1935.7215
				text = "couldn't"
			intervals [4398]:
				xmin = 1935.7215
				xmax = 1935.9115
				text = "get"
			intervals [4399]:
				xmin = 1935.9115
				xmax = 1936.1715
				text = "out"
			intervals [4400]:
				xmin = 1936.1715
				xmax = 1936.3415
				text = "and"
			intervals [4401]:
				xmin = 1936.3415
				xmax = 1936.4615
				text = "it"
			intervals [4402]:
				xmin = 1936.4615
				xmax = 1936.6115
				text = "was"
			intervals [4403]:
				xmin = 1936.6115
				xmax = 1936.6415
				text = ""
			intervals [4404]:
				xmin = 1936.6415
				xmax = 1936.9615
				text = "all"
			intervals [4405]:
				xmin = 1936.9615
				xmax = 1937.1915
				text = "these"
			intervals [4406]:
				xmin = 1937.1915
				xmax = 1937.6915
				text = "funny"
			intervals [4407]:
				xmin = 1937.6915
				xmax = 1938.1615
				text = "people"
			intervals [4408]:
				xmin = 1938.1615
				xmax = 1938.5315
				text = "looking"
			intervals [4409]:
				xmin = 1938.5315
				xmax = 1938.7601
				text = ""
			intervals [4410]:
				xmin = 1938.7601
				xmax = 1939.0701
				text = "oo"
			intervals [4411]:
				xmin = 1939.0701
				xmax = 1939.3501
				text = "look"
			intervals [4412]:
				xmin = 1939.3501
				xmax = 1939.8801
				text = "terrible"
			intervals [4413]:
				xmin = 1939.8801
				xmax = 1940.2376
				text = ""
			intervals [4414]:
				xmin = 1940.2376
				xmax = 1940.3376
				text = "they"
			intervals [4415]:
				xmin = 1940.3376
				xmax = 1940.6976
				text = "said"
			intervals [4416]:
				xmin = 1940.6976
				xmax = 1941.4965
				text = ""
			intervals [4417]:
				xmin = 1941.4965
				xmax = 1941.7465
				text = "miss"
			intervals [4418]:
				xmin = 1941.7465
				xmax = 1941.9065
				text = "you"
			intervals [4419]:
				xmin = 1941.9065
				xmax = 1942.0365
				text = ""
			intervals [4420]:
				xmin = 1942.0365
				xmax = 1942.4265
				text = "little"
			intervals [4421]:
				xmin = 1942.4265
				xmax = 1942.6865
				text = "little"
			intervals [4422]:
				xmin = 1942.6865
				xmax = 1942.8965
				text = "girl"
			intervals [4423]:
				xmin = 1942.8965
				xmax = 1943.0365
				text = "you"
			intervals [4424]:
				xmin = 1943.0365
				xmax = 1943.2865
				text = "can't"
			intervals [4425]:
				xmin = 1943.2865
				xmax = 1943.4665
				text = "get"
			intervals [4426]:
				xmin = 1943.4665
				xmax = 1943.6065
				text = "out"
			intervals [4427]:
				xmin = 1943.6065
				xmax = 1943.6665
				text = "of"
			intervals [4428]:
				xmin = 1943.6665
				xmax = 1943.8165
				text = "here"
			intervals [4429]:
				xmin = 1943.8165
				xmax = 1944.1265
				text = "once"
			intervals [4430]:
				xmin = 1944.1265
				xmax = 1944.2365
				text = "you"
			intervals [4431]:
				xmin = 1944.2365
				xmax = 1944.4165
				text = "get"
			intervals [4432]:
				xmin = 1944.4165
				xmax = 1944.6165
				text = "in"
			intervals [4433]:
				xmin = 1944.6165
				xmax = 1944.7365
				text = "you"
			intervals [4434]:
				xmin = 1944.7365
				xmax = 1944.9965
				text = "can't"
			intervals [4435]:
				xmin = 1944.9965
				xmax = 1945.1865
				text = "get"
			intervals [4436]:
				xmin = 1945.1865
				xmax = 1945.5165
				text = "out"
			intervals [4437]:
				xmin = 1945.5165
				xmax = 1946.1136
				text = ""
			intervals [4438]:
				xmin = 1946.1136
				xmax = 1946.2236
				text = "and"
			intervals [4439]:
				xmin = 1946.2236
				xmax = 1946.3136
				text = "it"
			intervals [4440]:
				xmin = 1946.3136
				xmax = 1946.5336
				text = "was"
			intervals [4441]:
				xmin = 1946.5336
				xmax = 1946.6136
				text = "a"
			intervals [4442]:
				xmin = 1946.6136
				xmax = 1947.0736
				text = "um"
			intervals [4443]:
				xmin = 1947.0736
				xmax = 1948.2286
				text = ""
			intervals [4444]:
				xmin = 1948.2286
				xmax = 1948.2786
				text = "a"
			intervals [4445]:
				xmin = 1948.2786
				xmax = 1948.7986
				text = "used"
			intervals [4446]:
				xmin = 1948.7986
				xmax = 1949.4186
				text = "car"
			intervals [4447]:
				xmin = 1949.4186
				xmax = 1950.1812
				text = ""
			intervals [4448]:
				xmin = 1950.1812
				xmax = 1950.5012
				text = "um"
			intervals [4449]:
				xmin = 1950.5012
				xmax = 1950.6728
				text = ""
			intervals [4450]:
				xmin = 1950.6728
				xmax = 1951.0528
				text = "building"
			intervals [4451]:
				xmin = 1951.0528
				xmax = 1951.3328
				text = "right"
			intervals [4452]:
				xmin = 1951.3328
				xmax = 1951.7128
				text = "there"
			intervals [4453]:
				xmin = 1951.7128
				xmax = 1951.8851
				text = ""
			intervals [4454]:
				xmin = 1951.8851
				xmax = 1952.1151
				text = "had"
			intervals [4455]:
				xmin = 1952.1151
				xmax = 1952.1551
				text = "a"
			intervals [4456]:
				xmin = 1952.1551
				xmax = 1952.3851
				text = "lot"
			intervals [4457]:
				xmin = 1952.3851
				xmax = 1952.4551
				text = "of"
			intervals [4458]:
				xmin = 1952.4551
				xmax = 1952.9751
				text = "cars"
			intervals [4459]:
				xmin = 1952.9751
				xmax = 1953.3351
				text = "there"
			intervals [4460]:
				xmin = 1953.3351
				xmax = 1954.102
				text = ""
			intervals [4461]:
				xmin = 1954.102
				xmax = 1954.172
				text = "and"
			intervals [4462]:
				xmin = 1954.172
				xmax = 1954.272
				text = "i"
			intervals [4463]:
				xmin = 1954.272
				xmax = 1954.482
				text = "thought"
			intervals [4464]:
				xmin = 1954.482
				xmax = 1954.582
				text = "i"
			intervals [4465]:
				xmin = 1954.582
				xmax = 1954.742
				text = "could"
			intervals [4466]:
				xmin = 1954.742
				xmax = 1954.942
				text = "go"
			intervals [4467]:
				xmin = 1954.942
				xmax = 1955.212
				text = "around"
			intervals [4468]:
				xmin = 1955.212
				xmax = 1955.342
				text = "there"
			intervals [4469]:
				xmin = 1955.342
				xmax = 1955.522
				text = "and"
			intervals [4470]:
				xmin = 1955.522
				xmax = 1955.752
				text = "get"
			intervals [4471]:
				xmin = 1955.752
				xmax = 1955.782
				text = ""
			intervals [4472]:
				xmin = 1955.782
				xmax = 1956.162
				text = "out"
			intervals [4473]:
				xmin = 1956.162
				xmax = 1957.0971
				text = ""
			intervals [4474]:
				xmin = 1957.0971
				xmax = 1957.2271
				text = "and"
			intervals [4475]:
				xmin = 1957.2271
				xmax = 1957.3371
				text = "i"
			intervals [4476]:
				xmin = 1957.3371
				xmax = 1957.5971
				text = "was"
			intervals [4477]:
				xmin = 1957.5971
				xmax = 1958.1871
				text = "crying"
			intervals [4478]:
				xmin = 1958.1871
				xmax = 1958.3571
				text = "and"
			intervals [4479]:
				xmin = 1958.3571
				xmax = 1958.8171
				text = "screaming"
			intervals [4480]:
				xmin = 1958.8171
				xmax = 1958.8871
				text = "and"
			intervals [4481]:
				xmin = 1958.8871
				xmax = 1959.5071
				text = "hollering"
			intervals [4482]:
				xmin = 1959.5071
				xmax = 1960.3865
				text = ""
			intervals [4483]:
				xmin = 1960.3865
				xmax = 1960.5265
				text = "my"
			intervals [4484]:
				xmin = 1960.5265
				xmax = 1960.8565
				text = "grandma"
			intervals [4485]:
				xmin = 1960.8565
				xmax = 1961.2865
				text = "said"
			intervals [4486]:
				xmin = 1961.2865
				xmax = 1963.5877
				text = ""
			intervals [4487]:
				xmin = 1963.5877
				xmax = 1963.7577
				text = "what"
			intervals [4488]:
				xmin = 1963.7577
				xmax = 1963.7977
				text = "s"
			intervals [4489]:
				xmin = 1963.7977
				xmax = 1963.8877
				text = "wrong"
			intervals [4490]:
				xmin = 1963.8877
				xmax = 1963.9977
				text = "with"
			intervals [4491]:
				xmin = 1963.9977
				xmax = 1964.0977
				text = "you"
			intervals [4492]:
				xmin = 1964.0977
				xmax = 1964.3377
				text = "girl"
			intervals [4493]:
				xmin = 1964.3377
				xmax = 1964.3677
				text = ""
			intervals [4494]:
				xmin = 1964.3677
				xmax = 1964.4877
				text = "what"
			intervals [4495]:
				xmin = 1964.4877
				xmax = 1964.6077
				text = "s"
			intervals [4496]:
				xmin = 1964.6077
				xmax = 1964.9077
				text = "wrong"
			intervals [4497]:
				xmin = 1964.9077
				xmax = 1965.2577
				text = "with"
			intervals [4498]:
				xmin = 1965.2577
				xmax = 1965.3177
				text = "you"
			intervals [4499]:
				xmin = 1965.3177
				xmax = 1965.9881
				text = ""
			intervals [4500]:
				xmin = 1965.9881
				xmax = 1966.1181
				text = "and"
			intervals [4501]:
				xmin = 1966.1181
				xmax = 1966.2881
				text = "i"
			intervals [4502]:
				xmin = 1966.2881
				xmax = 1966.3881
				text = "ain't"
			intervals [4503]:
				xmin = 1966.3881
				xmax = 1966.7181
				text = "hear"
			intervals [4504]:
				xmin = 1966.7181
				xmax = 1966.8281
				text = "her"
			intervals [4505]:
				xmin = 1966.8281
				xmax = 1966.9681
				text = "and"
			intervals [4506]:
				xmin = 1966.9681
				xmax = 1967.0881
				text = "i"
			intervals [4507]:
				xmin = 1967.0881
				xmax = 1967.4181
				text = "kept"
			intervals [4508]:
				xmin = 1967.4181
				xmax = 1967.7881
				text = "on"
			intervals [4509]:
				xmin = 1967.7881
				xmax = 1968.3081
				text = "talking"
			intervals [4510]:
				xmin = 1968.3081
				xmax = 1968.4581
				text = "to"
			intervals [4511]:
				xmin = 1968.4581
				xmax = 1968.9681
				text = "myself"
			intervals [4512]:
				xmin = 1968.9681
				xmax = 1970.4094
				text = ""
			intervals [4513]:
				xmin = 1970.4094
				xmax = 1970.5994
				text = "can"
			intervals [4514]:
				xmin = 1970.5994
				xmax = 1970.7094
				text = "i"
			intervals [4515]:
				xmin = 1970.7094
				xmax = 1970.8994
				text = "get"
			intervals [4516]:
				xmin = 1970.8994
				xmax = 1971.0894
				text = "out"
			intervals [4517]:
				xmin = 1971.0894
				xmax = 1971.1494
				text = "of"
			intervals [4518]:
				xmin = 1971.1494
				xmax = 1971.6494
				text = "here"
			intervals [4519]:
				xmin = 1971.6494
				xmax = 1972.603
				text = ""
			intervals [4520]:
				xmin = 1972.603
				xmax = 1972.673
				text = "and"
			intervals [4521]:
				xmin = 1972.673
				xmax = 1972.773
				text = "the"
			intervals [4522]:
				xmin = 1972.773
				xmax = 1973.073
				text = "lady"
			intervals [4523]:
				xmin = 1973.073
				xmax = 1973.423
				text = "said"
			intervals [4524]:
				xmin = 1973.423
				xmax = 1973.603
				text = ""
			intervals [4525]:
				xmin = 1973.603
				xmax = 1973.883
				text = "miss"
			intervals [4526]:
				xmin = 1973.883
				xmax = 1973.923
				text = ""
			intervals [4527]:
				xmin = 1973.923
				xmax = 1974.263
				text = "little"
			intervals [4528]:
				xmin = 1974.263
				xmax = 1974.503
				text = "girl"
			intervals [4529]:
				xmin = 1974.503
				xmax = 1974.673
				text = "you"
			intervals [4530]:
				xmin = 1974.673
				xmax = 1974.963
				text = "can't"
			intervals [4531]:
				xmin = 1974.963
				xmax = 1975.153
				text = "get"
			intervals [4532]:
				xmin = 1975.153
				xmax = 1975.353
				text = "out"
			intervals [4533]:
				xmin = 1975.353
				xmax = 1975.423
				text = "of"
			intervals [4534]:
				xmin = 1975.423
				xmax = 1975.773
				text = "here"
			intervals [4535]:
				xmin = 1975.773
				xmax = 1976.053
				text = ""
			intervals [4536]:
				xmin = 1976.053
				xmax = 1976.343
				text = "so"
			intervals [4537]:
				xmin = 1976.343
				xmax = 1976.503
				text = "ain't"
			intervals [4538]:
				xmin = 1976.503
				xmax = 1976.603
				text = "no"
			intervals [4539]:
				xmin = 1976.603
				xmax = 1976.863
				text = "use"
			intervals [4540]:
				xmin = 1976.863
				xmax = 1976.963
				text = "for"
			intervals [4541]:
				xmin = 1976.963
				xmax = 1977.193
				text = "you"
			intervals [4542]:
				xmin = 1977.193
				xmax = 1977.833
				text = "trying"
			intervals [4543]:
				xmin = 1977.833
				xmax = 1978.972
				text = ""
			intervals [4544]:
				xmin = 1978.972
				xmax = 1979.082
				text = "and"
			intervals [4545]:
				xmin = 1979.082
				xmax = 1979.152
				text = "i"
			intervals [4546]:
				xmin = 1979.152
				xmax = 1979.372
				text = "kept"
			intervals [4547]:
				xmin = 1979.372
				xmax = 1979.812
				text = "saying"
			intervals [4548]:
				xmin = 1979.812
				xmax = 1979.9081
				text = ""
			intervals [4549]:
				xmin = 1979.9081
				xmax = 1980.0481
				text = "i"
			intervals [4550]:
				xmin = 1980.0481
				xmax = 1980.4081
				text = "wanna"
			intervals [4551]:
				xmin = 1980.4081
				xmax = 1980.6681
				text = "go"
			intervals [4552]:
				xmin = 1980.6681
				xmax = 1981.2781
				text = "home"
			intervals [4553]:
				xmin = 1981.2781
				xmax = 1981.3881
				text = "i"
			intervals [4554]:
				xmin = 1981.3881
				xmax = 1981.6881
				text = "wanna"
			intervals [4555]:
				xmin = 1981.6881
				xmax = 1981.9381
				text = "go"
			intervals [4556]:
				xmin = 1981.9381
				xmax = 1982.5481
				text = "home"
			intervals [4557]:
				xmin = 1982.5481
				xmax = 1983.4825
				text = ""
			intervals [4558]:
				xmin = 1983.4825
				xmax = 1983.6225
				text = "and"
			intervals [4559]:
				xmin = 1983.6225
				xmax = 1983.8625
				text = "so"
			intervals [4560]:
				xmin = 1983.8625
				xmax = 1984.0325
				text = "that"
			intervals [4561]:
				xmin = 1984.0325
				xmax = 1984.1525
				text = "s"
			intervals [4562]:
				xmin = 1984.1525
				xmax = 1984.3325
				text = "what"
			intervals [4563]:
				xmin = 1984.3325
				xmax = 1984.6176
				text = ""
			intervals [4564]:
				xmin = 1984.6176
				xmax = 1984.7976
				text = "that"
			intervals [4565]:
				xmin = 1984.7976
				xmax = 1985.1376
				text = "was"
			intervals [4566]:
				xmin = 1985.1376
				xmax = 1992.7000680272108
				text = ""
	item [2]:
		class = "IntervalTier"
		name = "DCA_se3_ag1_f_03 - phones"
		xmin = 0.0
		xmax = 1992.7000680272108
		intervals: size = 11263
			intervals [1]:
				xmin = 0.0
				xmax = 15.1294
				text = ""
			intervals [2]:
				xmin = 15.1294
				xmax = 15.2294
				text = "AY1"
			intervals [3]:
				xmin = 15.2294
				xmax = 15.3394
				text = "P"
			intervals [4]:
				xmin = 15.3394
				xmax = 15.3894
				text = "L"
			intervals [5]:
				xmin = 15.3894
				xmax = 15.5194
				text = "EY1"
			intervals [6]:
				xmin = 15.5194
				xmax = 15.6494
				text = "HH"
			intervals [7]:
				xmin = 15.6494
				xmax = 15.7494
				text = "AA1"
			intervals [8]:
				xmin = 15.7494
				xmax = 15.7994
				text = "P"
			intervals [9]:
				xmin = 15.7994
				xmax = 15.9994
				text = "S"
			intervals [10]:
				xmin = 15.9994
				xmax = 16.0794
				text = "K"
			intervals [11]:
				xmin = 16.0794
				xmax = 16.2694
				text = "AA2"
			intervals [12]:
				xmin = 16.2694
				xmax = 16.5194
				text = "CH"
			intervals [13]:
				xmin = 16.5194
				xmax = 16.5494
				text = "sp"
			intervals [14]:
				xmin = 16.5494
				xmax = 16.6394
				text = "AE1"
			intervals [15]:
				xmin = 16.6394
				xmax = 16.7194
				text = "N"
			intervals [16]:
				xmin = 16.7194
				xmax = 16.7894
				text = "sp"
			intervals [17]:
				xmin = 16.7894
				xmax = 16.9394
				text = "K"
			intervals [18]:
				xmin = 16.9394
				xmax = 17.0394
				text = "IH1"
			intervals [19]:
				xmin = 17.0394
				xmax = 17.1794
				text = "K"
			intervals [20]:
				xmin = 17.1794
				xmax = 17.2094
				text = "B"
			intervals [21]:
				xmin = 17.2094
				xmax = 17.2494
				text = "AH0"
			intervals [22]:
				xmin = 17.2494
				xmax = 17.8394
				text = "L"
			intervals [23]:
				xmin = 17.8394
				xmax = 18.6441
				text = ""
			intervals [24]:
				xmin = 18.6441
				xmax = 18.6741
				text = "sil"
			intervals [25]:
				xmin = 18.6741
				xmax = 18.7441
				text = "AH0"
			intervals [26]:
				xmin = 18.7441
				xmax = 18.7941
				text = "N"
			intervals [27]:
				xmin = 18.7941
				xmax = 18.9341
				text = "S"
			intervals [28]:
				xmin = 18.9341
				xmax = 19.0241
				text = "AH1"
			intervals [29]:
				xmin = 19.0241
				xmax = 19.1241
				text = "M"
			intervals [30]:
				xmin = 19.1241
				xmax = 19.2441
				text = "T"
			intervals [31]:
				xmin = 19.2441
				xmax = 19.4241
				text = "AY2"
			intervals [32]:
				xmin = 19.4241
				xmax = 19.4541
				text = "M"
			intervals [33]:
				xmin = 19.4541
				xmax = 19.5541
				text = "Z"
			intervals [34]:
				xmin = 19.5541
				xmax = 19.5941
				text = "W"
			intervals [35]:
				xmin = 19.5941
				xmax = 19.6341
				text = "IY1"
			intervals [36]:
				xmin = 19.6341
				xmax = 19.6741
				text = "sp"
			intervals [37]:
				xmin = 19.6741
				xmax = 19.7641
				text = "P"
			intervals [38]:
				xmin = 19.7641
				xmax = 19.8141
				text = "L"
			intervals [39]:
				xmin = 19.8141
				xmax = 19.9041
				text = "EY1"
			intervals [40]:
				xmin = 19.9041
				xmax = 20.0541
				text = "K"
			intervals [41]:
				xmin = 20.0541
				xmax = 20.1041
				text = "L"
			intervals [42]:
				xmin = 20.1041
				xmax = 20.2741
				text = "AY1"
			intervals [43]:
				xmin = 20.2741
				xmax = 20.3641
				text = "M"
			intervals [44]:
				xmin = 20.3641
				xmax = 20.3941
				text = "IH0"
			intervals [45]:
				xmin = 20.3941
				xmax = 20.4341
				text = "N"
			intervals [46]:
				xmin = 20.4341
				xmax = 20.4841
				text = "DH"
			intervals [47]:
				xmin = 20.4841
				xmax = 20.5141
				text = "AH0"
			intervals [48]:
				xmin = 20.5141
				xmax = 20.5641
				text = "sp"
			intervals [49]:
				xmin = 20.5641
				xmax = 20.6941
				text = "T"
			intervals [50]:
				xmin = 20.6941
				xmax = 20.7241
				text = "R"
			intervals [51]:
				xmin = 20.7241
				xmax = 20.9141
				text = "IY1"
			intervals [52]:
				xmin = 20.9141
				xmax = 21.0141
				text = "Z"
			intervals [53]:
				xmin = 21.0141
				xmax = 21.0441
				text = "AH0"
			intervals [54]:
				xmin = 21.0441
				xmax = 21.0741
				text = "N"
			intervals [55]:
				xmin = 21.0741
				xmax = 21.1441
				text = "sp"
			intervals [56]:
				xmin = 21.1441
				xmax = 21.2141
				text = "F"
			intervals [57]:
				xmin = 21.2141
				xmax = 21.3741
				text = "AA1"
			intervals [58]:
				xmin = 21.3741
				xmax = 21.4241
				text = "L"
			intervals [59]:
				xmin = 21.4241
				xmax = 21.4941
				text = "OW0"
			intervals [60]:
				xmin = 21.4941
				xmax = 21.5241
				text = "sp"
			intervals [61]:
				xmin = 21.5241
				xmax = 21.5741
				text = "DH"
			intervals [62]:
				xmin = 21.5741
				xmax = 21.6241
				text = "AH0"
			intervals [63]:
				xmin = 21.6241
				xmax = 21.6541
				text = "sp"
			intervals [64]:
				xmin = 21.6541
				xmax = 21.7541
				text = "L"
			intervals [65]:
				xmin = 21.7541
				xmax = 21.9241
				text = "IY1"
			intervals [66]:
				xmin = 21.9241
				xmax = 21.9941
				text = "D"
			intervals [67]:
				xmin = 21.9941
				xmax = 22.1441
				text = "ER0"
			intervals [68]:
				xmin = 22.1441
				xmax = 27.7449
				text = ""
			intervals [69]:
				xmin = 27.7449
				xmax = 27.8949
				text = "HH"
			intervals [70]:
				xmin = 27.8949
				xmax = 28.0349
				text = "AA1"
			intervals [71]:
				xmin = 28.0349
				xmax = 28.1049
				text = "P"
			intervals [72]:
				xmin = 28.1049
				xmax = 28.407
				text = ""
			intervals [73]:
				xmin = 28.407
				xmax = 28.557
				text = "HH"
			intervals [74]:
				xmin = 28.557
				xmax = 28.687
				text = "AA1"
			intervals [75]:
				xmin = 28.687
				xmax = 28.787
				text = "P"
			intervals [76]:
				xmin = 28.787
				xmax = 28.977
				text = "S"
			intervals [77]:
				xmin = 28.977
				xmax = 29.047
				text = "K"
			intervals [78]:
				xmin = 29.047
				xmax = 29.257
				text = "AA2"
			intervals [79]:
				xmin = 29.257
				xmax = 29.577
				text = "CH"
			intervals [80]:
				xmin = 29.577
				xmax = 34.3324
				text = ""
			intervals [81]:
				xmin = 34.3324
				xmax = 34.3724
				text = "sil"
			intervals [82]:
				xmin = 34.3724
				xmax = 34.4324
				text = "W"
			intervals [83]:
				xmin = 34.4324
				xmax = 34.5324
				text = "IY1"
			intervals [84]:
				xmin = 34.5324
				xmax = 34.6224
				text = "R"
			intervals [85]:
				xmin = 34.6224
				xmax = 34.7424
				text = "AY1"
			intervals [86]:
				xmin = 34.7424
				xmax = 34.8124
				text = "T"
			intervals [87]:
				xmin = 34.8124
				xmax = 34.8724
				text = "DH"
			intervals [88]:
				xmin = 34.8724
				xmax = 34.9024
				text = "AH0"
			intervals [89]:
				xmin = 34.9024
				xmax = 35.0124
				text = "N"
			intervals [90]:
				xmin = 35.0124
				xmax = 35.0824
				text = "AH1"
			intervals [91]:
				xmin = 35.0824
				xmax = 35.1724
				text = "M"
			intervals [92]:
				xmin = 35.1724
				xmax = 35.2024
				text = "B"
			intervals [93]:
				xmin = 35.2024
				xmax = 35.2424
				text = "ER0"
			intervals [94]:
				xmin = 35.2424
				xmax = 35.3224
				text = "Z"
			intervals [95]:
				xmin = 35.3224
				xmax = 35.4224
				text = "D"
			intervals [96]:
				xmin = 35.4224
				xmax = 35.5824
				text = "AW1"
			intervals [97]:
				xmin = 35.5824
				xmax = 35.6124
				text = "N"
			intervals [98]:
				xmin = 35.6124
				xmax = 35.6424
				text = "sp"
			intervals [99]:
				xmin = 35.6424
				xmax = 35.7424
				text = "T"
			intervals [100]:
				xmin = 35.7424
				xmax = 35.7924
				text = "IH0"
			intervals [101]:
				xmin = 35.7924
				xmax = 35.8424
				text = "sp"
			intervals [102]:
				xmin = 35.8424
				xmax = 36.0224
				text = "T"
			intervals [103]:
				xmin = 36.0224
				xmax = 36.1824
				text = "EH1"
			intervals [104]:
				xmin = 36.1824
				xmax = 36.2724
				text = "N"
			intervals [105]:
				xmin = 36.2724
				xmax = 36.4124
				text = "AO1"
			intervals [106]:
				xmin = 36.4124
				xmax = 36.5324
				text = "N"
			intervals [107]:
				xmin = 36.5324
				xmax = 36.5924
				text = "AH1"
			intervals [108]:
				xmin = 36.5924
				xmax = 36.7124
				text = "M"
			intervals [109]:
				xmin = 36.7124
				xmax = 36.8819
				text = ""
			intervals [110]:
				xmin = 36.8819
				xmax = 37.0119
				text = "AO1"
			intervals [111]:
				xmin = 37.0119
				xmax = 37.0819
				text = "N"
			intervals [112]:
				xmin = 37.0819
				xmax = 37.1319
				text = "DH"
			intervals [113]:
				xmin = 37.1319
				xmax = 37.1719
				text = "AH1"
			intervals [114]:
				xmin = 37.1719
				xmax = 37.2919
				text = "B"
			intervals [115]:
				xmin = 37.2919
				xmax = 37.3719
				text = "L"
			intervals [116]:
				xmin = 37.3719
				xmax = 37.5719
				text = "AA1"
			intervals [117]:
				xmin = 37.5719
				xmax = 37.7219
				text = "K"
			intervals [118]:
				xmin = 37.7219
				xmax = 37.9319
				text = "S"
			intervals [119]:
				xmin = 37.9319
				xmax = 38.3414
				text = ""
			intervals [120]:
				xmin = 38.3414
				xmax = 38.4114
				text = "DH"
			intervals [121]:
				xmin = 38.4114
				xmax = 38.4814
				text = "AH0"
			intervals [122]:
				xmin = 38.4814
				xmax = 38.6114
				text = "S"
			intervals [123]:
				xmin = 38.6114
				xmax = 38.7714
				text = "IH0"
			intervals [124]:
				xmin = 38.7714
				xmax = 38.8614
				text = "M"
			intervals [125]:
				xmin = 38.8614
				xmax = 38.9814
				text = "EH1"
			intervals [126]:
				xmin = 38.9814
				xmax = 39.0114
				text = "N"
			intervals [127]:
				xmin = 39.0114
				xmax = 39.0814
				text = "T"
			intervals [128]:
				xmin = 39.0814
				xmax = 39.3346
				text = ""
			intervals [129]:
				xmin = 39.3346
				xmax = 39.3646
				text = "sil"
			intervals [130]:
				xmin = 39.3646
				xmax = 39.4246
				text = "AH0"
			intervals [131]:
				xmin = 39.4246
				xmax = 39.4546
				text = "N"
			intervals [132]:
				xmin = 39.4546
				xmax = 39.5346
				text = "HH"
			intervals [133]:
				xmin = 39.5346
				xmax = 39.6546
				text = "AE1"
			intervals [134]:
				xmin = 39.6546
				xmax = 39.6946
				text = "V"
			intervals [135]:
				xmin = 39.6946
				xmax = 39.7946
				text = "B"
			intervals [136]:
				xmin = 39.7946
				xmax = 39.8746
				text = "L"
			intervals [137]:
				xmin = 39.8746
				xmax = 40.1046
				text = "AA1"
			intervals [138]:
				xmin = 40.1046
				xmax = 40.2446
				text = "K"
			intervals [139]:
				xmin = 40.2446
				xmax = 40.3646
				text = "S"
			intervals [140]:
				xmin = 40.3646
				xmax = 41.1484
				text = ""
			intervals [141]:
				xmin = 41.1484
				xmax = 41.3684
				text = "AE1"
			intervals [142]:
				xmin = 41.3684
				xmax = 41.6184
				text = "N"
			intervals [143]:
				xmin = 41.6184
				xmax = 41.8048
				text = ""
			intervals [144]:
				xmin = 41.8048
				xmax = 41.8848
				text = "W"
			intervals [145]:
				xmin = 41.8848
				xmax = 41.9648
				text = "IY1"
			intervals [146]:
				xmin = 41.9648
				xmax = 42.0848
				text = "TH"
			intervals [147]:
				xmin = 42.0848
				xmax = 42.1448
				text = "R"
			intervals [148]:
				xmin = 42.1448
				xmax = 42.2948
				text = "OW1"
			intervals [149]:
				xmin = 42.2948
				xmax = 42.3248
				text = "DH"
			intervals [150]:
				xmin = 42.3248
				xmax = 42.4448
				text = "AH0"
			intervals [151]:
				xmin = 42.4448
				xmax = 42.5348
				text = "R"
			intervals [152]:
				xmin = 42.5348
				xmax = 42.6748
				text = "AA1"
			intervals [153]:
				xmin = 42.6748
				xmax = 42.7948
				text = "K"
			intervals [154]:
				xmin = 42.7948
				xmax = 42.9948
				text = "AO1"
			intervals [155]:
				xmin = 42.9948
				xmax = 43.0548
				text = "N"
			intervals [156]:
				xmin = 43.0548
				xmax = 43.3049
				text = "sp"
			intervals [157]:
				xmin = 43.3049
				xmax = 43.4149
				text = "N"
			intervals [158]:
				xmin = 43.4149
				xmax = 43.5149
				text = "AH1"
			intervals [159]:
				xmin = 43.5149
				xmax = 43.5749
				text = "M"
			intervals [160]:
				xmin = 43.5749
				xmax = 43.6149
				text = "B"
			intervals [161]:
				xmin = 43.6149
				xmax = 43.6849
				text = "ER0"
			intervals [162]:
				xmin = 43.6849
				xmax = 43.8749
				text = "W"
			intervals [163]:
				xmin = 43.8749
				xmax = 44.0249
				text = "AH1"
			intervals [164]:
				xmin = 44.0249
				xmax = 44.1849
				text = "N"
			intervals [165]:
				xmin = 44.1849
				xmax = 44.2349
				text = "sp"
			intervals [166]:
				xmin = 44.2349
				xmax = 44.9056
				text = ""
			intervals [167]:
				xmin = 44.9056
				xmax = 44.9956
				text = "AE1"
			intervals [168]:
				xmin = 44.9956
				xmax = 45.0956
				text = "N"
			intervals [169]:
				xmin = 45.0956
				xmax = 45.1556
				text = "W"
			intervals [170]:
				xmin = 45.1556
				xmax = 45.2956
				text = "IY1"
			intervals [171]:
				xmin = 45.2956
				xmax = 45.5524
				text = "sp"
			intervals [172]:
				xmin = 45.5524
				xmax = 45.7624
				text = "S"
			intervals [173]:
				xmin = 45.7624
				xmax = 45.7924
				text = "sp"
			intervals [174]:
				xmin = 45.7924
				xmax = 45.9424
				text = "W"
			intervals [175]:
				xmin = 45.9424
				xmax = 46.0324
				text = "IY1"
			intervals [176]:
				xmin = 46.0324
				xmax = 46.0624
				text = "sp"
			intervals [177]:
				xmin = 46.0624
				xmax = 46.1824
				text = "JH"
			intervals [178]:
				xmin = 46.1824
				xmax = 46.2724
				text = "AH1"
			intervals [179]:
				xmin = 46.2724
				xmax = 46.3424
				text = "M"
			intervals [180]:
				xmin = 46.3424
				xmax = 46.3924
				text = "P"
			intervals [181]:
				xmin = 46.3924
				xmax = 46.4424
				text = "IH1"
			intervals [182]:
				xmin = 46.4424
				xmax = 46.5424
				text = "N"
			intervals [183]:
				xmin = 46.5424
				xmax = 46.5924
				text = "N"
			intervals [184]:
				xmin = 46.5924
				xmax = 46.6624
				text = "AH1"
			intervals [185]:
				xmin = 46.6624
				xmax = 46.7324
				text = "M"
			intervals [186]:
				xmin = 46.7324
				xmax = 46.7624
				text = "B"
			intervals [187]:
				xmin = 46.7624
				xmax = 46.8724
				text = "ER0"
			intervals [188]:
				xmin = 46.8724
				xmax = 47.0024
				text = "T"
			intervals [189]:
				xmin = 47.0024
				xmax = 47.1224
				text = "UW1"
			intervals [190]:
				xmin = 47.1224
				xmax = 47.2224
				text = "AO1"
			intervals [191]:
				xmin = 47.2224
				xmax = 47.2624
				text = "N"
			intervals [192]:
				xmin = 47.2624
				xmax = 47.3324
				text = "HH"
			intervals [193]:
				xmin = 47.3324
				xmax = 47.3824
				text = "W"
			intervals [194]:
				xmin = 47.3824
				xmax = 47.4624
				text = "AH1"
			intervals [195]:
				xmin = 47.4624
				xmax = 47.5624
				text = "N"
			intervals [196]:
				xmin = 47.5624
				xmax = 47.7124
				text = "F"
			intervals [197]:
				xmin = 47.7124
				xmax = 47.8224
				text = "UH1"
			intervals [198]:
				xmin = 47.8224
				xmax = 47.8924
				text = "T"
			intervals [199]:
				xmin = 47.8924
				xmax = 47.9624
				text = "AH1"
			intervals [200]:
				xmin = 47.9624
				xmax = 48.0524
				text = "P"
			intervals [201]:
				xmin = 48.0524
				xmax = 48.1024
				text = "T"
			intervals [202]:
				xmin = 48.1024
				xmax = 48.1724
				text = "IH0"
			intervals [203]:
				xmin = 48.1724
				xmax = 48.2124
				text = "sp"
			intervals [204]:
				xmin = 48.2124
				xmax = 48.3624
				text = "T"
			intervals [205]:
				xmin = 48.3624
				xmax = 48.5224
				text = "EH1"
			intervals [206]:
				xmin = 48.5224
				xmax = 48.6024
				text = "N"
			intervals [207]:
				xmin = 48.6024
				xmax = 48.6524
				text = "AE1"
			intervals [208]:
				xmin = 48.6524
				xmax = 48.7724
				text = "N"
			intervals [209]:
				xmin = 48.7724
				xmax = 48.8924
				text = "JH"
			intervals [210]:
				xmin = 48.8924
				xmax = 48.9524
				text = "AH1"
			intervals [211]:
				xmin = 48.9524
				xmax = 49.0624
				text = "M"
			intervals [212]:
				xmin = 49.0624
				xmax = 49.0924
				text = "P"
			intervals [213]:
				xmin = 49.0924
				xmax = 49.1524
				text = "B"
			intervals [214]:
				xmin = 49.1524
				xmax = 49.2824
				text = "AE1"
			intervals [215]:
				xmin = 49.2824
				xmax = 49.3924
				text = "K"
			intervals [216]:
				xmin = 49.3924
				xmax = 49.4224
				text = "AE1"
			intervals [217]:
				xmin = 49.4224
				xmax = 49.4524
				text = "N"
			intervals [218]:
				xmin = 49.4524
				xmax = 49.4924
				text = "D"
			intervals [219]:
				xmin = 49.4924
				xmax = 49.9104
				text = "sp"
			intervals [220]:
				xmin = 49.9104
				xmax = 50.0704
				text = "S"
			intervals [221]:
				xmin = 50.0704
				xmax = 50.1504
				text = "T"
			intervals [222]:
				xmin = 50.1504
				xmax = 50.3004
				text = "AE1"
			intervals [223]:
				xmin = 50.3004
				xmax = 50.3504
				text = "N"
			intervals [224]:
				xmin = 50.3504
				xmax = 50.3904
				text = "D"
			intervals [225]:
				xmin = 50.3904
				xmax = 50.4504
				text = "AO1"
			intervals [226]:
				xmin = 50.4504
				xmax = 50.5404
				text = "N"
			intervals [227]:
				xmin = 50.5404
				xmax = 50.6104
				text = "W"
			intervals [228]:
				xmin = 50.6104
				xmax = 50.7004
				text = "AH1"
			intervals [229]:
				xmin = 50.7004
				xmax = 50.7304
				text = "N"
			intervals [230]:
				xmin = 50.7304
				xmax = 50.8304
				text = "sp"
			intervals [231]:
				xmin = 50.8304
				xmax = 50.9304
				text = "F"
			intervals [232]:
				xmin = 50.9304
				xmax = 51.0204
				text = "UH1"
			intervals [233]:
				xmin = 51.0204
				xmax = 51.0704
				text = "T"
			intervals [234]:
				xmin = 51.0704
				xmax = 51.1104
				text = "AH0"
			intervals [235]:
				xmin = 51.1104
				xmax = 51.1404
				text = "N"
			intervals [236]:
				xmin = 51.1404
				xmax = 51.1804
				text = "sp"
			intervals [237]:
				xmin = 51.1804
				xmax = 51.2604
				text = "P"
			intervals [238]:
				xmin = 51.2604
				xmax = 51.3204
				text = "IH1"
			intervals [239]:
				xmin = 51.3204
				xmax = 51.4004
				text = "K"
			intervals [240]:
				xmin = 51.4004
				xmax = 51.4504
				text = "DH"
			intervals [241]:
				xmin = 51.4504
				xmax = 51.5304
				text = "AH0"
			intervals [242]:
				xmin = 51.5304
				xmax = 51.6104
				text = "R"
			intervals [243]:
				xmin = 51.6104
				xmax = 51.7404
				text = "AA1"
			intervals [244]:
				xmin = 51.7404
				xmax = 51.8904
				text = "K"
			intervals [245]:
				xmin = 51.8904
				xmax = 52.0104
				text = "AH1"
			intervals [246]:
				xmin = 52.0104
				xmax = 52.0604
				text = "P"
			intervals [247]:
				xmin = 52.0604
				xmax = 52.3651
				text = ""
			intervals [248]:
				xmin = 52.3651
				xmax = 52.4451
				text = "AE1"
			intervals [249]:
				xmin = 52.4451
				xmax = 52.5151
				text = "N"
			intervals [250]:
				xmin = 52.5151
				xmax = 52.5451
				text = "D"
			intervals [251]:
				xmin = 52.5451
				xmax = 52.6451
				text = "JH"
			intervals [252]:
				xmin = 52.6451
				xmax = 52.7051
				text = "AH1"
			intervals [253]:
				xmin = 52.7051
				xmax = 52.7651
				text = "M"
			intervals [254]:
				xmin = 52.7651
				xmax = 52.8551
				text = "P"
			intervals [255]:
				xmin = 52.8551
				xmax = 53.0651
				text = "AO1"
			intervals [256]:
				xmin = 53.0651
				xmax = 53.1251
				text = "F"
			intervals [257]:
				xmin = 53.1251
				xmax = 53.8219
				text = "sp"
			intervals [258]:
				xmin = 53.8219
				xmax = 53.8519
				text = "AH0"
			intervals [259]:
				xmin = 53.8519
				xmax = 53.8819
				text = "N"
			intervals [260]:
				xmin = 53.8819
				xmax = 53.9319
				text = "IH1"
			intervals [261]:
				xmin = 53.9319
				xmax = 54.0319
				text = "F"
			intervals [262]:
				xmin = 54.0319
				xmax = 54.0719
				text = "Y"
			intervals [263]:
				xmin = 54.0719
				xmax = 54.1319
				text = "UW1"
			intervals [264]:
				xmin = 54.1319
				xmax = 54.1719
				text = "K"
			intervals [265]:
				xmin = 54.1719
				xmax = 54.2219
				text = "AH0"
			intervals [266]:
				xmin = 54.2219
				xmax = 54.2819
				text = "N"
			intervals [267]:
				xmin = 54.2819
				xmax = 54.3719
				text = "G"
			intervals [268]:
				xmin = 54.3719
				xmax = 54.4319
				text = "IH1"
			intervals [269]:
				xmin = 54.4319
				xmax = 54.4919
				text = "T"
			intervals [270]:
				xmin = 54.4919
				xmax = 54.5219
				text = "IH1"
			intervals [271]:
				xmin = 54.5219
				xmax = 54.5819
				text = "T"
			intervals [272]:
				xmin = 54.5819
				xmax = 54.9359
				text = "sp"
			intervals [273]:
				xmin = 54.9359
				xmax = 55.0059
				text = "DH"
			intervals [274]:
				xmin = 55.0059
				xmax = 55.0659
				text = "AH0"
			intervals [275]:
				xmin = 55.0659
				xmax = 55.0959
				text = "sp"
			intervals [276]:
				xmin = 55.0959
				xmax = 55.1759
				text = "R"
			intervals [277]:
				xmin = 55.1759
				xmax = 55.2859
				text = "AA1"
			intervals [278]:
				xmin = 55.2859
				xmax = 55.3859
				text = "K"
			intervals [279]:
				xmin = 55.3859
				xmax = 55.4359
				text = "IH1"
			intervals [280]:
				xmin = 55.4359
				xmax = 55.5059
				text = "N"
			intervals [281]:
				xmin = 55.5059
				xmax = 55.5759
				text = "T"
			intervals [282]:
				xmin = 55.5759
				xmax = 55.6059
				text = "UW0"
			intervals [283]:
				xmin = 55.6059
				xmax = 55.7159
				text = "sp"
			intervals [284]:
				xmin = 55.7159
				xmax = 55.8659
				text = "T"
			intervals [285]:
				xmin = 55.8659
				xmax = 56.0859
				text = "EH1"
			intervals [286]:
				xmin = 56.0859
				xmax = 56.2359
				text = "N"
			intervals [287]:
				xmin = 56.2359
				xmax = 56.2659
				text = "sp"
			intervals [288]:
				xmin = 56.2659
				xmax = 56.6165
				text = ""
			intervals [289]:
				xmin = 56.6165
				xmax = 56.7065
				text = "AE1"
			intervals [290]:
				xmin = 56.7065
				xmax = 56.8265
				text = "N"
			intervals [291]:
				xmin = 56.8265
				xmax = 56.8765
				text = "D"
			intervals [292]:
				xmin = 56.8765
				xmax = 56.9265
				text = "D"
			intervals [293]:
				xmin = 56.9265
				xmax = 57.0465
				text = "UW1"
			intervals [294]:
				xmin = 57.0465
				xmax = 57.0865
				text = "DH"
			intervals [295]:
				xmin = 57.0865
				xmax = 57.1565
				text = "AH0"
			intervals [296]:
				xmin = 57.1565
				xmax = 57.3165
				text = "S"
			intervals [297]:
				xmin = 57.3165
				xmax = 57.5965
				text = "EY1"
			intervals [298]:
				xmin = 57.5965
				xmax = 57.6565
				text = "M"
			intervals [299]:
				xmin = 57.6565
				xmax = 57.7265
				text = "sp"
			intervals [300]:
				xmin = 57.7265
				xmax = 57.9081
				text = ""
			intervals [301]:
				xmin = 57.9081
				xmax = 57.9781
				text = "Y"
			intervals [302]:
				xmin = 57.9781
				xmax = 58.1381
				text = "UW1"
			intervals [303]:
				xmin = 58.1381
				xmax = 58.2081
				text = "W"
			intervals [304]:
				xmin = 58.2081
				xmax = 58.2581
				text = "IH1"
			intervals [305]:
				xmin = 58.2581
				xmax = 58.3581
				text = "N"
			intervals [306]:
				xmin = 58.3581
				xmax = 58.3881
				text = "DH"
			intervals [307]:
				xmin = 58.3881
				xmax = 58.4481
				text = "IY0"
			intervals [308]:
				xmin = 58.4481
				xmax = 58.5581
				text = "G"
			intervals [309]:
				xmin = 58.5581
				xmax = 58.8081
				text = "EY1"
			intervals [310]:
				xmin = 58.8081
				xmax = 58.8781
				text = "M"
			intervals [311]:
				xmin = 58.8781
				xmax = 58.9081
				text = "sp"
			intervals [312]:
				xmin = 58.9081
				xmax = 66.700
				text = ""
			intervals [313]:
				xmin = 66.700
				xmax = 66.770
				text = "W"
			intervals [314]:
				xmin = 66.770
				xmax = 66.840
				text = "IY1"
			intervals [315]:
				xmin = 66.840
				xmax = 66.970
				text = "K"
			intervals [316]:
				xmin = 66.970
				xmax = 67.240
				text = "AO1"
			intervals [317]:
				xmin = 67.240
				xmax = 67.320
				text = "L"
			intervals [318]:
				xmin = 67.320
				xmax = 67.370
				text = "IH0"
			intervals [319]:
				xmin = 67.370
				xmax = 67.430
				text = "T"
			intervals [320]:
				xmin = 67.430
				xmax = 67.7259
				text = ""
			intervals [321]:
				xmin = 67.7259
				xmax = 67.9259
				text = "AO1"
			intervals [322]:
				xmin = 67.9259
				xmax = 68.0059
				text = "R"
			intervals [323]:
				xmin = 68.0059
				xmax = 68.1959
				text = "IY1"
			intervals [324]:
				xmin = 68.1959
				xmax = 68.2559
				text = "DH"
			intervals [325]:
				xmin = 68.2559
				xmax = 68.2959
				text = "ER0"
			intervals [326]:
				xmin = 68.2959
				xmax = 68.3659
				text = "W"
			intervals [327]:
				xmin = 68.3659
				xmax = 68.4259
				text = "IY1"
			intervals [328]:
				xmin = 68.4259
				xmax = 68.5459
				text = "P"
			intervals [329]:
				xmin = 68.5459
				xmax = 68.5959
				text = "UH1"
			intervals [330]:
				xmin = 68.5959
				xmax = 68.6759
				text = "T"
			intervals [331]:
				xmin = 68.6759
				xmax = 68.7159
				text = "AA1"
			intervals [332]:
				xmin = 68.7159
				xmax = 68.7559
				text = "R"
			intervals [333]:
				xmin = 68.7559
				xmax = 68.8759
				text = "F"
			intervals [334]:
				xmin = 68.8759
				xmax = 68.9559
				text = "IY1"
			intervals [335]:
				xmin = 68.9559
				xmax = 68.9959
				text = "T"
			intervals [336]:
				xmin = 68.9959
				xmax = 69.0959
				text = "IH1"
			intervals [337]:
				xmin = 69.0959
				xmax = 69.1359
				text = "N"
			intervals [338]:
				xmin = 69.1359
				xmax = 69.1659
				text = "AH0"
			intervals [339]:
				xmin = 69.1659
				xmax = 69.2259
				text = "N"
			intervals [340]:
				xmin = 69.2259
				xmax = 69.3259
				text = "S"
			intervals [341]:
				xmin = 69.3259
				xmax = 69.4059
				text = "EY1"
			intervals [342]:
				xmin = 69.4059
				xmax = 69.5159
				text = "EH1"
			intervals [343]:
				xmin = 69.5159
				xmax = 69.6159
				text = "N"
			intervals [344]:
				xmin = 69.6159
				xmax = 69.6759
				text = "JH"
			intervals [345]:
				xmin = 69.6759
				xmax = 69.7159
				text = "AH0"
			intervals [346]:
				xmin = 69.7159
				xmax = 69.8359
				text = "N"
			intervals [347]:
				xmin = 69.8359
				xmax = 69.8959
				text = "IH1"
			intervals [348]:
				xmin = 69.8959
				xmax = 69.9659
				text = "N"
			intervals [349]:
				xmin = 69.9659
				xmax = 70.0359
				text = "JH"
			intervals [350]:
				xmin = 70.0359
				xmax = 70.0859
				text = "AH0"
			intervals [351]:
				xmin = 70.0859
				xmax = 70.1159
				text = "N"
			intervals [352]:
				xmin = 70.1159
				xmax = 70.1959
				text = "N"
			intervals [353]:
				xmin = 70.1959
				xmax = 70.2759
				text = "AH1"
			intervals [354]:
				xmin = 70.2759
				xmax = 70.3559
				text = "M"
			intervals [355]:
				xmin = 70.3559
				xmax = 70.3859
				text = "B"
			intervals [356]:
				xmin = 70.3859
				xmax = 70.4259
				text = "ER0"
			intervals [357]:
				xmin = 70.4259
				xmax = 70.5559
				text = "N"
			intervals [358]:
				xmin = 70.5559
				xmax = 70.7959
				text = "AY1"
			intervals [359]:
				xmin = 70.7959
				xmax = 71.0759
				text = "N"
			intervals [360]:
				xmin = 71.0759
				xmax = 73.9124
				text = ""
			intervals [361]:
				xmin = 73.9124
				xmax = 74.0424
				text = "Y"
			intervals [362]:
				xmin = 74.0424
				xmax = 74.2724
				text = "AE1"
			intervals [363]:
				xmin = 74.2724
				xmax = 74.3124
				text = "sp"
			intervals [364]:
				xmin = 74.3124
				xmax = 76.1039
				text = ""
			intervals [365]:
				xmin = 76.1039
				xmax = 76.1739
				text = "W"
			intervals [366]:
				xmin = 76.1739
				xmax = 76.3739
				text = "EH1"
			intervals [367]:
				xmin = 76.3739
				xmax = 76.4639
				text = "L"
			intervals [368]:
				xmin = 76.4639
				xmax = 76.7315
				text = "sp"
			intervals [369]:
				xmin = 76.7315
				xmax = 76.9015
				text = "W"
			intervals [370]:
				xmin = 76.9015
				xmax = 77.0015
				text = "IY1"
			intervals [371]:
				xmin = 77.0015
				xmax = 77.0315
				text = "spn"
			intervals [372]:
				xmin = 77.0315
				xmax = 77.0615
				text = "sp"
			intervals [373]:
				xmin = 77.0615
				xmax = 77.1415
				text = "P"
			intervals [374]:
				xmin = 77.1415
				xmax = 77.2215
				text = "UH1"
			intervals [375]:
				xmin = 77.2215
				xmax = 77.3015
				text = "T"
			intervals [376]:
				xmin = 77.3015
				xmax = 77.3515
				text = "AA1"
			intervals [377]:
				xmin = 77.3515
				xmax = 77.4015
				text = "R"
			intervals [378]:
				xmin = 77.4015
				xmax = 77.5415
				text = "F"
			intervals [379]:
				xmin = 77.5415
				xmax = 77.6615
				text = "IY1"
			intervals [380]:
				xmin = 77.6615
				xmax = 77.6915
				text = "T"
			intervals [381]:
				xmin = 77.6915
				xmax = 77.7715
				text = "IH1"
			intervals [382]:
				xmin = 77.7715
				xmax = 77.9615
				text = "N"
			intervals [383]:
				xmin = 77.9615
				xmax = 78.0315
				text = "sp"
			intervals [384]:
				xmin = 78.0315
				xmax = 78.2757
				text = ""
			intervals [385]:
				xmin = 78.2757
				xmax = 78.3657
				text = "AH0"
			intervals [386]:
				xmin = 78.3657
				xmax = 78.4257
				text = "N"
			intervals [387]:
				xmin = 78.4257
				xmax = 78.4857
				text = "W"
			intervals [388]:
				xmin = 78.4857
				xmax = 78.5157
				text = "IY1"
			intervals [389]:
				xmin = 78.5157
				xmax = 78.5457
				text = "spn"
			intervals [390]:
				xmin = 78.5457
				xmax = 78.6857
				text = "S"
			intervals [391]:
				xmin = 78.6857
				xmax = 78.8257
				text = "EY1"
			intervals [392]:
				xmin = 78.8257
				xmax = 78.8657
				text = "sp"
			intervals [393]:
				xmin = 78.8657
				xmax = 78.9957
				text = "EH1"
			intervals [394]:
				xmin = 78.9957
				xmax = 79.1357
				text = "N"
			intervals [395]:
				xmin = 79.1357
				xmax = 79.1857
				text = "JH"
			intervals [396]:
				xmin = 79.1857
				xmax = 79.2457
				text = "AH0"
			intervals [397]:
				xmin = 79.2457
				xmax = 79.3557
				text = "N"
			intervals [398]:
				xmin = 79.3557
				xmax = 79.572
				text = ""
			intervals [399]:
				xmin = 79.572
				xmax = 79.772
				text = "EH1"
			intervals [400]:
				xmin = 79.772
				xmax = 79.872
				text = "N"
			intervals [401]:
				xmin = 79.872
				xmax = 79.942
				text = "JH"
			intervals [402]:
				xmin = 79.942
				xmax = 80.022
				text = "AH0"
			intervals [403]:
				xmin = 80.022
				xmax = 80.182
				text = "N"
			intervals [404]:
				xmin = 80.182
				xmax = 80.302
				text = "IH1"
			intervals [405]:
				xmin = 80.302
				xmax = 80.402
				text = "N"
			intervals [406]:
				xmin = 80.402
				xmax = 80.462
				text = "JH"
			intervals [407]:
				xmin = 80.462
				xmax = 80.522
				text = "AH0"
			intervals [408]:
				xmin = 80.522
				xmax = 80.562
				text = "N"
			intervals [409]:
				xmin = 80.562
				xmax = 80.662
				text = "N"
			intervals [410]:
				xmin = 80.662
				xmax = 80.742
				text = "AH1"
			intervals [411]:
				xmin = 80.742
				xmax = 80.852
				text = "M"
			intervals [412]:
				xmin = 80.852
				xmax = 80.882
				text = "B"
			intervals [413]:
				xmin = 80.882
				xmax = 80.922
				text = "ER0"
			intervals [414]:
				xmin = 80.922
				xmax = 81.062
				text = "N"
			intervals [415]:
				xmin = 81.062
				xmax = 81.322
				text = "AY1"
			intervals [416]:
				xmin = 81.322
				xmax = 81.372
				text = "N"
			intervals [417]:
				xmin = 81.372
				xmax = 81.502
				text = "S"
			intervals [418]:
				xmin = 81.502
				xmax = 81.602
				text = "P"
			intervals [419]:
				xmin = 81.602
				xmax = 81.732
				text = "IY1"
			intervals [420]:
				xmin = 81.732
				xmax = 81.772
				text = "D"
			intervals [421]:
				xmin = 81.772
				xmax = 81.802
				text = "IH0"
			intervals [422]:
				xmin = 81.802
				xmax = 81.902
				text = "NG"
			intervals [423]:
				xmin = 81.902
				xmax = 82.002
				text = "D"
			intervals [424]:
				xmin = 82.002
				xmax = 82.102
				text = "AW1"
			intervals [425]:
				xmin = 82.102
				xmax = 82.202
				text = "N"
			intervals [426]:
				xmin = 82.202
				xmax = 82.242
				text = "DH"
			intervals [427]:
				xmin = 82.242
				xmax = 82.292
				text = "AH0"
			intervals [428]:
				xmin = 82.292
				xmax = 82.422
				text = "SH"
			intervals [429]:
				xmin = 82.422
				xmax = 82.482
				text = "AH0"
			intervals [430]:
				xmin = 82.482
				xmax = 82.562
				text = "K"
			intervals [431]:
				xmin = 82.562
				xmax = 82.782
				text = "AA1"
			intervals [432]:
				xmin = 82.782
				xmax = 82.862
				text = "G"
			intervals [433]:
				xmin = 82.862
				xmax = 82.972
				text = "OW2"
			intervals [434]:
				xmin = 82.972
				xmax = 83.062
				text = "L"
			intervals [435]:
				xmin = 83.062
				xmax = 83.252
				text = "AY1"
			intervals [436]:
				xmin = 83.252
				xmax = 83.292
				text = "N"
			intervals [437]:
				xmin = 83.292
				xmax = 83.5774
				text = ""
			intervals [438]:
				xmin = 83.5774
				xmax = 83.7174
				text = "IH1"
			intervals [439]:
				xmin = 83.7174
				xmax = 83.8274
				text = "F"
			intervals [440]:
				xmin = 83.8274
				xmax = 83.8874
				text = "DH"
			intervals [441]:
				xmin = 83.8874
				xmax = 83.9674
				text = "IY0"
			intervals [442]:
				xmin = 83.9674
				xmax = 84.0674
				text = "T"
			intervals [443]:
				xmin = 84.0674
				xmax = 84.1074
				text = "R"
			intervals [444]:
				xmin = 84.1074
				xmax = 84.2374
				text = "EY1"
			intervals [445]:
				xmin = 84.2374
				xmax = 84.2774
				text = "N"
			intervals [446]:
				xmin = 84.2774
				xmax = 84.3874
				text = "SH"
			intervals [447]:
				xmin = 84.3874
				xmax = 84.4174
				text = "UH1"
			intervals [448]:
				xmin = 84.4174
				xmax = 84.4674
				text = "D"
			intervals [449]:
				xmin = 84.4674
				xmax = 84.5774
				text = "JH"
			intervals [450]:
				xmin = 84.5774
				xmax = 84.6474
				text = "AH1"
			intervals [451]:
				xmin = 84.6474
				xmax = 84.7374
				text = "M"
			intervals [452]:
				xmin = 84.7374
				xmax = 84.7874
				text = "P"
			intervals [453]:
				xmin = 84.7874
				xmax = 84.8374
				text = "DH"
			intervals [454]:
				xmin = 84.8374
				xmax = 84.9274
				text = "AH0"
			intervals [455]:
				xmin = 84.9274
				xmax = 85.0174
				text = "T"
			intervals [456]:
				xmin = 85.0174
				xmax = 85.0674
				text = "R"
			intervals [457]:
				xmin = 85.0674
				xmax = 85.2274
				text = "AE1"
			intervals [458]:
				xmin = 85.2274
				xmax = 85.2874
				text = "K"
			intervals [459]:
				xmin = 85.2874
				xmax = 85.7492
				text = ""
			intervals [460]:
				xmin = 85.7492
				xmax = 85.8492
				text = "D"
			intervals [461]:
				xmin = 85.8492
				xmax = 85.9092
				text = "UW1"
			intervals [462]:
				xmin = 85.9092
				xmax = 86.0692
				text = "Y"
			intervals [463]:
				xmin = 86.0692
				xmax = 86.1692
				text = "UW1"
			intervals [464]:
				xmin = 86.1692
				xmax = 86.2092
				text = "W"
			intervals [465]:
				xmin = 86.2092
				xmax = 86.2792
				text = "AO1"
			intervals [466]:
				xmin = 86.2792
				xmax = 86.3292
				text = "N"
			intervals [467]:
				xmin = 86.3292
				xmax = 86.4092
				text = "T"
			intervals [468]:
				xmin = 86.4092
				xmax = 86.4592
				text = "Y"
			intervals [469]:
				xmin = 86.4592
				xmax = 86.4992
				text = "UH1"
			intervals [470]:
				xmin = 86.4992
				xmax = 86.5392
				text = "R"
			intervals [471]:
				xmin = 86.5392
				xmax = 86.6492
				text = "M"
			intervals [472]:
				xmin = 86.6492
				xmax = 86.7892
				text = "AH1"
			intervals [473]:
				xmin = 86.7892
				xmax = 86.8392
				text = "N"
			intervals [474]:
				xmin = 86.8392
				xmax = 86.9392
				text = "IY0"
			intervals [475]:
				xmin = 86.9392
				xmax = 87.0392
				text = "B"
			intervals [476]:
				xmin = 87.0392
				xmax = 87.2292
				text = "AE1"
			intervals [477]:
				xmin = 87.2292
				xmax = 87.3392
				text = "K"
			intervals [478]:
				xmin = 87.3392
				xmax = 87.4492
				text = "Y"
			intervals [479]:
				xmin = 87.4492
				xmax = 87.5392
				text = "EH1"
			intervals [480]:
				xmin = 87.5392
				xmax = 87.6592
				text = "S"
			intervals [481]:
				xmin = 87.6592
				xmax = 87.6992
				text = "sp"
			intervals [482]:
				xmin = 87.6992
				xmax = 87.8692
				text = "AO1"
			intervals [483]:
				xmin = 87.8692
				xmax = 87.9392
				text = "R"
			intervals [484]:
				xmin = 87.9392
				xmax = 88.0792
				text = "N"
			intervals [485]:
				xmin = 88.0792
				xmax = 88.2992
				text = "OW1"
			intervals [486]:
				xmin = 88.2992
				xmax = 89.0692
				text = ""
			intervals [487]:
				xmin = 89.0692
				xmax = 89.0992
				text = "IH0"
			intervals [488]:
				xmin = 89.0992
				xmax = 89.1292
				text = "F"
			intervals [489]:
				xmin = 89.1292
				xmax = 89.2492
				text = "S"
			intervals [490]:
				xmin = 89.2492
				xmax = 89.2992
				text = "AH1"
			intervals [491]:
				xmin = 89.2992
				xmax = 89.3692
				text = "M"
			intervals [492]:
				xmin = 89.3692
				xmax = 89.4192
				text = "B"
			intervals [493]:
				xmin = 89.4192
				xmax = 89.5292
				text = "AA2"
			intervals [494]:
				xmin = 89.5292
				xmax = 89.5692
				text = "D"
			intervals [495]:
				xmin = 89.5692
				xmax = 89.6192
				text = "IY0"
			intervals [496]:
				xmin = 89.6192
				xmax = 89.7492
				text = "S"
			intervals [497]:
				xmin = 89.7492
				xmax = 89.8792
				text = "EY1"
			intervals [498]:
				xmin = 89.8792
				xmax = 90.0092
				text = "Y"
			intervals [499]:
				xmin = 90.0092
				xmax = 90.1892
				text = "EH1"
			intervals [500]:
				xmin = 90.1892
				xmax = 90.3292
				text = "S"
			intervals [501]:
				xmin = 90.3292
				xmax = 90.3592
				text = "AO1"
			intervals [502]:
				xmin = 90.3592
				xmax = 90.4092
				text = "R"
			intervals [503]:
				xmin = 90.4092
				xmax = 90.5392
				text = "S"
			intervals [504]:
				xmin = 90.5392
				xmax = 90.5792
				text = "AH1"
			intervals [505]:
				xmin = 90.5792
				xmax = 90.6392
				text = "M"
			intervals [506]:
				xmin = 90.6392
				xmax = 90.6892
				text = "B"
			intervals [507]:
				xmin = 90.6892
				xmax = 90.7892
				text = "AA2"
			intervals [508]:
				xmin = 90.7892
				xmax = 90.8392
				text = "D"
			intervals [509]:
				xmin = 90.8392
				xmax = 90.9092
				text = "IY0"
			intervals [510]:
				xmin = 90.9092
				xmax = 91.0192
				text = "S"
			intervals [511]:
				xmin = 91.0192
				xmax = 91.0892
				text = "EH1"
			intervals [512]:
				xmin = 91.0892
				xmax = 91.1292
				text = "D"
			intervals [513]:
				xmin = 91.1292
				xmax = 91.2192
				text = "N"
			intervals [514]:
				xmin = 91.2192
				xmax = 91.4692
				text = "OW1"
			intervals [515]:
				xmin = 91.4692
				xmax = 91.8005
				text = ""
			intervals [516]:
				xmin = 91.8005
				xmax = 91.8605
				text = "DH"
			intervals [517]:
				xmin = 91.8605
				xmax = 91.8905
				text = "EH1"
			intervals [518]:
				xmin = 91.8905
				xmax = 91.9505
				text = "N"
			intervals [519]:
				xmin = 91.9505
				xmax = 91.9805
				text = "W"
			intervals [520]:
				xmin = 91.9805
				xmax = 92.0205
				text = "IY1"
			intervals [521]:
				xmin = 92.0205
				xmax = 92.1305
				text = "S"
			intervals [522]:
				xmin = 92.1305
				xmax = 92.1605
				text = "EY1"
			intervals [523]:
				xmin = 92.1605
				xmax = 92.3005
				text = "AH1"
			intervals [524]:
				xmin = 92.3005
				xmax = 92.3305
				text = "sp"
			intervals [525]:
				xmin = 92.3305
				xmax = 92.3605
				text = "Y"
			intervals [526]:
				xmin = 92.3605
				xmax = 92.7005
				text = "sp"
			intervals [527]:
				xmin = 92.7005
				xmax = 93.0205
				text = "IY1"
			intervals [528]:
				xmin = 93.0205
				xmax = 93.0505
				text = "sp"
			intervals [529]:
				xmin = 93.0505
				xmax = 93.2705
				text = "EH1"
			intervals [530]:
				xmin = 93.2705
				xmax = 93.3305
				text = "S"
			intervals [531]:
				xmin = 93.3305
				xmax = 93.4305
				text = "S"
			intervals [532]:
				xmin = 93.4305
				xmax = 93.5205
				text = "P"
			intervals [533]:
				xmin = 93.5205
				xmax = 93.6005
				text = "EH1"
			intervals [534]:
				xmin = 93.6005
				xmax = 93.7505
				text = "L"
			intervals [535]:
				xmin = 93.7505
				xmax = 93.8305
				text = "Z"
			intervals [536]:
				xmin = 93.8305
				xmax = 93.8905
				text = "DH"
			intervals [537]:
				xmin = 93.8905
				xmax = 93.9505
				text = "AH1"
			intervals [538]:
				xmin = 93.9505
				xmax = 94.1705
				text = "W"
			intervals [539]:
				xmin = 94.1705
				xmax = 94.3905
				text = "ER1"
			intervals [540]:
				xmin = 94.3905
				xmax = 94.4805
				text = "D"
			intervals [541]:
				xmin = 94.4805
				xmax = 94.5505
				text = "Y"
			intervals [542]:
				xmin = 94.5505
				xmax = 94.6905
				text = "EH1"
			intervals [543]:
				xmin = 94.6905
				xmax = 94.8305
				text = "S"
			intervals [544]:
				xmin = 94.8305
				xmax = 94.8605
				text = "sp"
			intervals [545]:
				xmin = 94.8605
				xmax = 95.0205
				text = "AE1"
			intervals [546]:
				xmin = 95.0205
				xmax = 95.1605
				text = "N"
			intervals [547]:
				xmin = 95.1605
				xmax = 95.2305
				text = "Y"
			intervals [548]:
				xmin = 95.2305
				xmax = 95.4205
				text = "UW1"
			intervals [549]:
				xmin = 95.4205
				xmax = 95.4905
				text = "sp"
			intervals [550]:
				xmin = 95.4905
				xmax = 95.7305
				text = "AA1"
			intervals [551]:
				xmin = 95.7305
				xmax = 95.7705
				text = "R"
			intervals [552]:
				xmin = 95.7705
				xmax = 95.8805
				text = "N"
			intervals [553]:
				xmin = 95.8805
				xmax = 96.0405
				text = "AA1"
			intervals [554]:
				xmin = 96.0405
				xmax = 96.0805
				text = "T"
			intervals [555]:
				xmin = 96.0805
				xmax = 96.1305
				text = "sp"
			intervals [556]:
				xmin = 96.1305
				xmax = 96.2205
				text = "IH1"
			intervals [557]:
				xmin = 96.2205
				xmax = 96.4105
				text = "T"
			intervals [558]:
				xmin = 96.4105
				xmax = 96.7094
				text = ""
			intervals [559]:
				xmin = 96.7094
				xmax = 96.8594
				text = "S"
			intervals [560]:
				xmin = 96.8594
				xmax = 97.0194
				text = "OW1"
			intervals [561]:
				xmin = 97.0194
				xmax = 97.0494
				text = "DH"
			intervals [562]:
				xmin = 97.0494
				xmax = 97.1094
				text = "AH0"
			intervals [563]:
				xmin = 97.1094
				xmax = 97.1994
				text = "W"
			intervals [564]:
				xmin = 97.1994
				xmax = 97.2794
				text = "AH1"
			intervals [565]:
				xmin = 97.2794
				xmax = 97.3194
				text = "N"
			intervals [566]:
				xmin = 97.3194
				xmax = 97.3494
				text = "DH"
			intervals [567]:
				xmin = 97.3494
				xmax = 97.3794
				text = "AH0"
			intervals [568]:
				xmin = 97.3794
				xmax = 97.4194
				text = "T"
			intervals [569]:
				xmin = 97.4194
				xmax = 97.5094
				text = "S"
			intervals [570]:
				xmin = 97.5094
				xmax = 97.5594
				text = "N"
			intervals [571]:
				xmin = 97.5594
				xmax = 97.6794
				text = "AA1"
			intervals [572]:
				xmin = 97.6794
				xmax = 97.7094
				text = "T"
			intervals [573]:
				xmin = 97.7094
				xmax = 97.8694
				text = "IH1"
			intervals [574]:
				xmin = 97.8694
				xmax = 97.9294
				text = "T"
			intervals [575]:
				xmin = 97.9294
				xmax = 97.9894
				text = "IH0"
			intervals [576]:
				xmin = 97.9894
				xmax = 98.0894
				text = "Z"
			intervals [577]:
				xmin = 98.0894
				xmax = 98.2094
				text = "F"
			intervals [578]:
				xmin = 98.2094
				xmax = 98.4494
				text = "ER1"
			intervals [579]:
				xmin = 98.4494
				xmax = 98.4994
				text = "S"
			intervals [580]:
				xmin = 98.4994
[truncated: 1,506,402 more chars]
