# Supplementary material for: Considering Performance in the Automated and Manual Coding of Sociolinguistic Variables: Lessons From Variable (ING)
Source: Front Artif Intell. 2021 Apr 29;4:648543. doi: 10.3389/frai.2021.648543 (PMC8117961; doi:10.3389/frai.2021.648543)
Supplement: Supplementary file 5 [file Data_Sheet_5.ZIP › CORAAL_VARAligned_as_TextGrids_p1/DCA_se1_ag3_m_01_1.TextGrid]

File type = "ooTextFile"
Object class = "TextGrid"

xmin = 0.0
xmax = 2062.19
tiers? <exists>
size = 4
item []:
	item [1]:
		class = "IntervalTier"
		name = "DCA_int_01 - words"
		xmin = 0.0
		xmax = 2062.19
		intervals: size = 1102
			intervals [1]:
				xmin = 0.000
				xmax = 0.180
				text = "she"
			intervals [2]:
				xmin = 0.180
				xmax = 0.260
				text = "s"
			intervals [3]:
				xmin = 0.260
				xmax = 0.460
				text = "got"
			intervals [4]:
				xmin = 0.460
				xmax = 0.800
				text = "us"
			intervals [5]:
				xmin = 0.800
				xmax = 1.1664
				text = ""
			intervals [6]:
				xmin = 1.1664
				xmax = 1.3964
				text = "on"
			intervals [7]:
				xmin = 1.3964
				xmax = 1.5764
				text = "the"
			intervals [8]:
				xmin = 1.5764
				xmax = 1.7464
				text = "air"
			intervals [9]:
				xmin = 1.7464
				xmax = 1.9964
				text = "now"
			intervals [10]:
				xmin = 1.9964
				xmax = 2.5931
				text = ""
			intervals [11]:
				xmin = 2.5931
				xmax = 2.7431
				text = "not"
			intervals [12]:
				xmin = 2.7431
				xmax = 3.0631
				text = "really"
			intervals [13]:
				xmin = 3.0631
				xmax = 4.0649
				text = ""
			intervals [14]:
				xmin = 4.0649
				xmax = 4.3549
				text = "but"
			intervals [15]:
				xmin = 4.3549
				xmax = 4.5949
				text = "uh"
			intervals [16]:
				xmin = 4.5949
				xmax = 4.6836
				text = ""
			intervals [17]:
				xmin = 4.6836
				xmax = 5.0936
				text = "uh"
			intervals [18]:
				xmin = 5.0936
				xmax = 5.1997
				text = ""
			intervals [19]:
				xmin = 5.1997
				xmax = 5.3997
				text = "first"
			intervals [20]:
				xmin = 5.3997
				xmax = 5.7397
				text = "question"
			intervals [21]:
				xmin = 5.7397
				xmax = 5.8197
				text = "is"
			intervals [22]:
				xmin = 5.8197
				xmax = 6.0197
				text = "what"
			intervals [23]:
				xmin = 6.0197
				xmax = 6.2397
				text = "kind"
			intervals [24]:
				xmin = 6.2397
				xmax = 6.3697
				text = "of"
			intervals [25]:
				xmin = 6.3697
				xmax = 6.4154
				text = ""
			intervals [26]:
				xmin = 6.4154
				xmax = 6.8354
				text = "games"
			intervals [27]:
				xmin = 6.8354
				xmax = 6.899
				text = ""
			intervals [28]:
				xmin = 6.899
				xmax = 7.089
				text = "did"
			intervals [29]:
				xmin = 7.089
				xmax = 7.2752
				text = ""
			intervals [30]:
				xmin = 7.2752
				xmax = 7.4752
				text = "did"
			intervals [31]:
				xmin = 7.4752
				xmax = 7.6352
				text = "you"
			intervals [32]:
				xmin = 7.6352
				xmax = 7.7091
				text = ""
			intervals [33]:
				xmin = 7.7091
				xmax = 7.9391
				text = "play"
			intervals [34]:
				xmin = 7.9391
				xmax = 8.0491
				text = "when"
			intervals [35]:
				xmin = 8.0491
				xmax = 8.1591
				text = "you"
			intervals [36]:
				xmin = 8.1591
				xmax = 8.2391
				text = "were"
			intervals [37]:
				xmin = 8.2391
				xmax = 8.3291
				text = "a"
			intervals [38]:
				xmin = 8.3291
				xmax = 8.5891
				text = "kid"
			intervals [39]:
				xmin = 8.5891
				xmax = 8.6191
				text = ""
			intervals [40]:
				xmin = 8.6191
				xmax = 8.9791
				text = "coming"
			intervals [41]:
				xmin = 8.9791
				xmax = 9.0791
				text = "up"
			intervals [42]:
				xmin = 9.0791
				xmax = 9.4001
				text = ""
			intervals [43]:
				xmin = 9.4001
				xmax = 9.7001
				text = "around"
			intervals [44]:
				xmin = 9.7001
				xmax = 9.9401
				text = "ten"
			intervals [45]:
				xmin = 9.9401
				xmax = 10.2001
				text = "years"
			intervals [46]:
				xmin = 10.2001
				xmax = 10.5101
				text = "old"
			intervals [47]:
				xmin = 10.5101
				xmax = 10.6001
				text = "or"
			intervals [48]:
				xmin = 10.6001
				xmax = 10.8601
				text = "so"
			intervals [49]:
				xmin = 10.8601
				xmax = 11.0889
				text = ""
			intervals [50]:
				xmin = 11.0889
				xmax = 11.1589
				text = "you"
			intervals [51]:
				xmin = 11.1589
				xmax = 11.5089
				text = "remember"
			intervals [52]:
				xmin = 11.5089
				xmax = 13.9775
				text = ""
			intervals [53]:
				xmin = 13.9775
				xmax = 14.2575
				text = "mm-hm"
			intervals [54]:
				xmin = 14.2575
				xmax = 14.6534
				text = ""
			intervals [55]:
				xmin = 14.6534
				xmax = 15.0234
				text = "anything"
			intervals [56]:
				xmin = 15.0234
				xmax = 15.2434
				text = "else"
			intervals [57]:
				xmin = 15.2434
				xmax = 22.5658
				text = ""
			intervals [58]:
				xmin = 22.5658
				xmax = 22.9658
				text = "mm-hm"
			intervals [59]:
				xmin = 22.9658
				xmax = 23.7478
				text = ""
			intervals [60]:
				xmin = 23.7478
				xmax = 23.8678
				text = "well"
			intervals [61]:
				xmin = 23.8678
				xmax = 23.9578
				text = "how"
			intervals [62]:
				xmin = 23.9578
				xmax = 24.1678
				text = "bout"
			intervals [63]:
				xmin = 24.1678
				xmax = 24.3078
				text = "the"
			intervals [64]:
				xmin = 24.3078
				xmax = 24.7504
				text = ""
			intervals [65]:
				xmin = 24.7504
				xmax = 25.0004
				text = "sort"
			intervals [66]:
				xmin = 25.0004
				xmax = 25.1604
				text = "of"
			intervals [67]:
				xmin = 25.1604
				xmax = 25.2202
				text = ""
			intervals [68]:
				xmin = 25.2202
				xmax = 25.4602
				text = "kid"
			intervals [69]:
				xmin = 25.4602
				xmax = 25.6612
				text = ""
			intervals [70]:
				xmin = 25.6612
				xmax = 26.1512
				text = "kiddish"
			intervals [71]:
				xmin = 26.1512
				xmax = 26.6212
				text = "games"
			intervals [72]:
				xmin = 26.6212
				xmax = 26.7412
				text = "that"
			intervals [73]:
				xmin = 26.7412
				xmax = 26.9112
				text = ""
			intervals [74]:
				xmin = 26.9112
				xmax = 27.1912
				text = "the"
			intervals [75]:
				xmin = 27.1912
				xmax = 27.2312
				text = ""
			intervals [76]:
				xmin = 27.2312
				xmax = 27.7312
				text = "children"
			intervals [77]:
				xmin = 27.7312
				xmax = 27.7612
				text = ""
			intervals [78]:
				xmin = 27.7612
				xmax = 28.0312
				text = "play"
			intervals [79]:
				xmin = 28.0312
				xmax = 28.1412
				text = "did"
			intervals [80]:
				xmin = 28.1412
				xmax = 28.2212
				text = "you"
			intervals [81]:
				xmin = 28.2212
				xmax = 28.4012
				text = "ever"
			intervals [82]:
				xmin = 28.4012
				xmax = 28.6112
				text = "play"
			intervals [83]:
				xmin = 28.6112
				xmax = 28.7912
				text = "any"
			intervals [84]:
				xmin = 28.7912
				xmax = 28.8712
				text = "of"
			intervals [85]:
				xmin = 28.8712
				xmax = 29.2812
				text = "those"
			intervals [86]:
				xmin = 29.2812
				xmax = 30.0685
				text = ""
			intervals [87]:
				xmin = 30.0685
				xmax = 30.2985
				text = "like"
			intervals [88]:
				xmin = 30.2985
				xmax = 30.3885
				text = "the"
			intervals [89]:
				xmin = 30.3885
				xmax = 30.6785
				text = "game"
			intervals [90]:
				xmin = 30.6785
				xmax = 30.8385
				text = "where"
			intervals [91]:
				xmin = 30.8385
				xmax = 31.0685
				text = "one"
			intervals [92]:
				xmin = 31.0685
				xmax = 31.3085
				text = "kid"
			intervals [93]:
				xmin = 31.3085
				xmax = 31.6485
				text = "hides"
			intervals [94]:
				xmin = 31.6485
				xmax = 31.8385
				text = "his"
			intervals [95]:
				xmin = 31.8385
				xmax = 32.1685
				text = "eyes"
			intervals [96]:
				xmin = 32.1685
				xmax = 32.2485
				text = "and"
			intervals [97]:
				xmin = 32.2485
				xmax = 32.6485
				text = "everybody"
			intervals [98]:
				xmin = 32.6485
				xmax = 32.8685
				text = "else"
			intervals [99]:
				xmin = 32.8685
				xmax = 33.3485
				text = "hides"
			intervals [100]:
				xmin = 33.3485
				xmax = 40.7348
				text = ""
			intervals [101]:
				xmin = 40.7348
				xmax = 41.2148
				text = "mm-hm"
			intervals [102]:
				xmin = 41.2148
				xmax = 41.3548
				text = "that"
			intervals [103]:
				xmin = 41.3548
				xmax = 41.4248
				text = "s"
			intervals [104]:
				xmin = 41.4248
				xmax = 41.5748
				text = "what"
			intervals [105]:
				xmin = 41.5748
				xmax = 41.6048
				text = "i"
			intervals [106]:
				xmin = 41.6048
				xmax = 41.8048
				text = "mean"
			intervals [107]:
				xmin = 41.8048
				xmax = 42.0915
				text = ""
			intervals [108]:
				xmin = 42.0915
				xmax = 42.3415
				text = "yeah"
			intervals [109]:
				xmin = 42.3415
				xmax = 42.6875
				text = ""
			intervals [110]:
				xmin = 42.6875
				xmax = 42.8575
				text = "were"
			intervals [111]:
				xmin = 42.8575
				xmax = 42.9175
				text = "you"
			intervals [112]:
				xmin = 42.9175
				xmax = 43.1475
				text = "down"
			intervals [113]:
				xmin = 43.1475
				xmax = 43.2975
				text = "when"
			intervals [114]:
				xmin = 43.2975
				xmax = 43.4775
				text = "you"
			intervals [115]:
				xmin = 43.4775
				xmax = 44.7543
				text = ""
			intervals [116]:
				xmin = 44.7543
				xmax = 45.2143
				text = "were"
			intervals [117]:
				xmin = 45.2143
				xmax = 45.4843
				text = "little"
			intervals [118]:
				xmin = 45.4843
				xmax = 45.8068
				text = ""
			intervals [119]:
				xmin = 45.8068
				xmax = 46.0968
				text = "kid"
			intervals [120]:
				xmin = 46.0968
				xmax = 47.2233
				text = ""
			intervals [121]:
				xmin = 47.2233
				xmax = 47.4433
				text = "how"
			intervals [122]:
				xmin = 47.4433
				xmax = 47.5233
				text = "do"
			intervals [123]:
				xmin = 47.5233
				xmax = 47.6633
				text = "you"
			intervals [124]:
				xmin = 47.6633
				xmax = 47.9233
				text = "play"
			intervals [125]:
				xmin = 47.9233
				xmax = 48.0733
				text = "hide"
			intervals [126]:
				xmin = 48.0733
				xmax = 48.2333
				text = "and"
			intervals [127]:
				xmin = 48.2333
				xmax = 48.3533
				text = "s"
			intervals [128]:
				xmin = 48.3533
				xmax = 48.4033
				text = ""
			intervals [129]:
				xmin = 48.4033
				xmax = 48.6733
				text = "hide"
			intervals [130]:
				xmin = 48.6733
				xmax = 48.7533
				text = "and"
			intervals [131]:
				xmin = 48.7533
				xmax = 48.8733
				text = "go"
			intervals [132]:
				xmin = 48.8733
				xmax = 49.1833
				text = "seek"
			intervals [133]:
				xmin = 49.1833
				xmax = 71.8279
				text = ""
			intervals [134]:
				xmin = 71.8279
				xmax = 72.3679
				text = "mm-hm"
			intervals [135]:
				xmin = 72.3679
				xmax = 79.4128
				text = ""
			intervals [136]:
				xmin = 79.4128
				xmax = 79.8628
				text = "mm-hm"
			intervals [137]:
				xmin = 79.8628
				xmax = 95.2203
				text = ""
			intervals [138]:
				xmin = 95.2203
				xmax = 95.3503
				text = "what"
			intervals [139]:
				xmin = 95.3503
				xmax = 95.6703
				text = "happens"
			intervals [140]:
				xmin = 95.6703
				xmax = 95.8303
				text = "if"
			intervals [141]:
				xmin = 95.8303
				xmax = 96.0003
				text = "you"
			intervals [142]:
				xmin = 96.0003
				xmax = 96.3203
				text = "find"
			intervals [143]:
				xmin = 96.3203
				xmax = 96.7903
				text = "somebody"
			intervals [144]:
				xmin = 96.7903
				xmax = 100.0547
				text = ""
			intervals [145]:
				xmin = 100.0547
				xmax = 100.2947
				text = "the"
			intervals [146]:
				xmin = 100.2947
				xmax = 100.5347
				text = "first"
			intervals [147]:
				xmin = 100.5347
				xmax = 100.7047
				text = "one"
			intervals [148]:
				xmin = 100.7047
				xmax = 100.8747
				text = "you"
			intervals [149]:
				xmin = 100.8747
				xmax = 101.3047
				text = "find"
			intervals [150]:
				xmin = 101.3047
				xmax = 107.4577
				text = ""
			intervals [151]:
				xmin = 107.4577
				xmax = 107.9077
				text = "mm-hm"
			intervals [152]:
				xmin = 107.9077
				xmax = 109.408
				text = ""
			intervals [153]:
				xmin = 109.408
				xmax = 109.618
				text = "mm"
			intervals [154]:
				xmin = 109.618
				xmax = 109.708
				text = "that"
			intervals [155]:
				xmin = 109.708
				xmax = 109.758
				text = "s"
			intervals [156]:
				xmin = 109.758
				xmax = 109.998
				text = "good"
			intervals [157]:
				xmin = 109.998
				xmax = 114.2672
				text = ""
			intervals [158]:
				xmin = 114.2672
				xmax = 114.4072
				text = "well"
			intervals [159]:
				xmin = 114.4072
				xmax = 114.5672
				text = "how"
			intervals [160]:
				xmin = 114.5672
				xmax = 114.6772
				text = "is"
			intervals [161]:
				xmin = 114.6772
				xmax = 114.7972
				text = "that"
			intervals [162]:
				xmin = 114.7972
				xmax = 115.0802
				text = ""
			intervals [163]:
				xmin = 115.0802
				xmax = 115.1402
				text = "how"
			intervals [164]:
				xmin = 115.1402
				xmax = 115.2502
				text = "does"
			intervals [165]:
				xmin = 115.2502
				xmax = 115.4202
				text = "that"
			intervals [166]:
				xmin = 115.4202
				xmax = 115.5402
				text = "work"
			intervals [167]:
				xmin = 115.5402
				xmax = 115.6688
				text = ""
			intervals [168]:
				xmin = 115.6688
				xmax = 115.9588
				text = "tag"
			intervals [169]:
				xmin = 115.9588
				xmax = 116.0988
				text = "and"
			intervals [170]:
				xmin = 116.0988
				xmax = 116.4988
				text = "swimming"
			intervals [171]:
				xmin = 116.4988
				xmax = 116.9058
				text = ""
			intervals [172]:
				xmin = 116.9058
				xmax = 116.9658
				text = "how"
			intervals [173]:
				xmin = 116.9658
				xmax = 117.0458
				text = "do"
			intervals [174]:
				xmin = 117.0458
				xmax = 117.1458
				text = "you"
			intervals [175]:
				xmin = 117.1458
				xmax = 117.3758
				text = "play"
			intervals [176]:
				xmin = 117.3758
				xmax = 117.4758
				text = "it"
			intervals [177]:
				xmin = 117.4758
				xmax = 117.8558
				text = "swimming"
			intervals [178]:
				xmin = 117.8558
				xmax = 133.9825
				text = ""
			intervals [179]:
				xmin = 133.9825
				xmax = 134.4825
				text = "mm-hm"
			intervals [180]:
				xmin = 134.4825
				xmax = 138.5126
				text = ""
			intervals [181]:
				xmin = 138.5126
				xmax = 138.8826
				text = "mm-hm"
			intervals [182]:
				xmin = 138.8826
				xmax = 146.0283
				text = ""
			intervals [183]:
				xmin = 146.0283
				xmax = 146.4283
				text = "mm-hm"
			intervals [184]:
				xmin = 146.4283
				xmax = 150.7965
				text = ""
			intervals [185]:
				xmin = 150.7965
				xmax = 150.9365
				text = "that"
			intervals [186]:
				xmin = 150.9365
				xmax = 150.9865
				text = ""
			intervals [187]:
				xmin = 150.9865
				xmax = 151.0965
				text = "s"
			intervals [188]:
				xmin = 151.0965
				xmax = 151.4865
				text = "interesting"
			intervals [189]:
				xmin = 151.4865
				xmax = 152.5422
				text = ""
			intervals [190]:
				xmin = 152.5422
				xmax = 152.6522
				text = "can"
			intervals [191]:
				xmin = 152.6522
				xmax = 152.7722
				text = "you"
			intervals [192]:
				xmin = 152.7722
				xmax = 152.9722
				text = "play"
			intervals [193]:
				xmin = 152.9722
				xmax = 153.1722
				text = "that"
			intervals [194]:
				xmin = 153.1722
				xmax = 153.5322
				text = "running"
			intervals [195]:
				xmin = 153.5322
				xmax = 153.6622
				text = ""
			intervals [196]:
				xmin = 153.6622
				xmax = 153.8622
				text = "too"
			intervals [197]:
				xmin = 153.8622
				xmax = 154.0536
				text = ""
			intervals [198]:
				xmin = 154.0536
				xmax = 154.2736
				text = "or"
			intervals [199]:
				xmin = 154.2736
				xmax = 157.2718
				text = ""
			intervals [200]:
				xmin = 157.2718
				xmax = 157.4318
				text = "was"
			intervals [201]:
				xmin = 157.4318
				xmax = 157.5518
				text = "there"
			intervals [202]:
				xmin = 157.5518
				xmax = 157.7418
				text = "any"
			intervals [203]:
				xmin = 157.7418
				xmax = 157.9118
				text = "other"
			intervals [204]:
				xmin = 157.9118
				xmax = 158.1918
				text = "ways"
			intervals [205]:
				xmin = 158.1918
				xmax = 158.3418
				text = "of"
			intervals [206]:
				xmin = 158.3418
				xmax = 158.6318
				text = "picking"
			intervals [207]:
				xmin = 158.6318
				xmax = 158.8018
				text = ""
			intervals [208]:
				xmin = 158.8018
				xmax = 159.1518
				text = "people"
			intervals [209]:
				xmin = 159.1518
				xmax = 159.2718
				text = "to"
			intervals [210]:
				xmin = 159.2718
				xmax = 159.4918
				text = "be"
			intervals [211]:
				xmin = 159.4918
				xmax = 159.6418
				text = "it"
			intervals [212]:
				xmin = 159.6418
				xmax = 159.7418
				text = "in"
			intervals [213]:
				xmin = 159.7418
				xmax = 160.1018
				text = "these"
			intervals [214]:
				xmin = 160.1018
				xmax = 160.5218
				text = "games"
			intervals [215]:
				xmin = 160.5218
				xmax = 161.0318
				text = "beside"
			intervals [216]:
				xmin = 161.0318
				xmax = 161.1718
				text = ""
			intervals [217]:
				xmin = 161.1718
				xmax = 161.4518
				text = "flipping"
			intervals [218]:
				xmin = 161.4518
				xmax = 161.5618
				text = "the"
			intervals [219]:
				xmin = 161.5618
				xmax = 161.9218
				text = "bottle"
			intervals [220]:
				xmin = 161.9218
				xmax = 161.9518
				text = ""
			intervals [221]:
				xmin = 161.9518
				xmax = 162.2318
				text = "cap"
			intervals [222]:
				xmin = 162.2318
				xmax = 167.7834
				text = ""
			intervals [223]:
				xmin = 167.7834
				xmax = 167.8834
				text = "did"
			intervals [224]:
				xmin = 167.8834
				xmax = 167.9434
				text = "you"
			intervals [225]:
				xmin = 167.9434
				xmax = 168.0434
				text = "ever"
			intervals [226]:
				xmin = 168.0434
				xmax = 168.3034
				text = "use"
			intervals [227]:
				xmin = 168.3034
				xmax = 168.5734
				text = "any"
			intervals [228]:
				xmin = 168.5734
				xmax = 169.1834
				text = "rhymes"
			intervals [229]:
				xmin = 169.1834
				xmax = 170.896
				text = ""
			intervals [230]:
				xmin = 170.896
				xmax = 171.186
				text = "uh"
			intervals [231]:
				xmin = 171.186
				xmax = 171.576
				text = "tarzan"
			intervals [232]:
				xmin = 171.576
				xmax = 171.736
				text = "was"
			intervals [233]:
				xmin = 171.736
				xmax = 171.886
				text = "in"
			intervals [234]:
				xmin = 171.886
				xmax = 171.996
				text = "a"
			intervals [235]:
				xmin = 171.996
				xmax = 172.276
				text = "tree"
			intervals [236]:
				xmin = 172.276
				xmax = 172.356
				text = "and"
			intervals [237]:
				xmin = 172.356
				xmax = 172.516
				text = "he"
			intervals [238]:
				xmin = 172.516
				xmax = 172.606
				text = ""
			intervals [239]:
				xmin = 172.606
				xmax = 172.846
				text = "fell"
			intervals [240]:
				xmin = 172.846
				xmax = 172.996
				text = "out"
			intervals [241]:
				xmin = 172.996
				xmax = 181.1382
				text = ""
			intervals [242]:
				xmin = 181.1382
				xmax = 181.4382
				text = "mm-hm"
			intervals [243]:
				xmin = 181.4382
				xmax = 190.0826
				text = ""
			intervals [244]:
				xmin = 190.0826
				xmax = 190.4626
				text = "mm-hm"
			intervals [245]:
				xmin = 190.4626
				xmax = 191.943
				text = ""
			intervals [246]:
				xmin = 191.943
				xmax = 192.173
				text = "sounds"
			intervals [247]:
				xmin = 192.173
				xmax = 192.303
				text = "like"
			intervals [248]:
				xmin = 192.303
				xmax = 192.353
				text = ""
			intervals [249]:
				xmin = 192.353
				xmax = 192.443
				text = "a"
			intervals [250]:
				xmin = 192.443
				xmax = 192.673
				text = "quick"
			intervals [251]:
				xmin = 192.673
				xmax = 192.833
				text = "and"
			intervals [252]:
				xmin = 192.833
				xmax = 193.153
				text = "easy"
			intervals [253]:
				xmin = 193.153
				xmax = 193.413
				text = "way"
			intervals [254]:
				xmin = 193.413
				xmax = 195.0865
				text = ""
			intervals [255]:
				xmin = 195.0865
				xmax = 195.2265
				text = "what"
			intervals [256]:
				xmin = 195.2265
				xmax = 195.3665
				text = "would"
			intervals [257]:
				xmin = 195.3665
				xmax = 195.5265
				text = "you"
			intervals [258]:
				xmin = 195.5265
				xmax = 195.6899
				text = ""
			intervals [259]:
				xmin = 195.6899
				xmax = 195.8299
				text = "do"
			intervals [260]:
				xmin = 195.8299
				xmax = 195.9499
				text = "a"
			intervals [261]:
				xmin = 195.9499
				xmax = 196.3299
				text = "team"
			intervals [262]:
				xmin = 196.3299
				xmax = 196.6399
				text = "two"
			intervals [263]:
				xmin = 196.6399
				xmax = 197.5306
				text = ""
			intervals [264]:
				xmin = 197.5306
				xmax = 197.7006
				text = "two"
			intervals [265]:
				xmin = 197.7006
				xmax = 198.0306
				text = "people"
			intervals [266]:
				xmin = 198.0306
				xmax = 198.4206
				text = "against"
			intervals [267]:
				xmin = 198.4206
				xmax = 198.6606
				text = "each"
			intervals [268]:
				xmin = 198.6606
				xmax = 198.8706
				text = "other"
			intervals [269]:
				xmin = 198.8706
				xmax = 199.0006
				text = "and"
			intervals [270]:
				xmin = 199.0006
				xmax = 199.9057
				text = ""
			intervals [271]:
				xmin = 199.9057
				xmax = 200.0657
				text = "the"
			intervals [272]:
				xmin = 200.0657
				xmax = 200.3657
				text = "one"
			intervals [273]:
				xmin = 200.3657
				xmax = 200.5057
				text = "was"
			intervals [274]:
				xmin = 200.5057
				xmax = 200.5357
				text = ""
			intervals [275]:
				xmin = 200.5357
				xmax = 200.7257
				text = "left"
			intervals [276]:
				xmin = 200.7257
				xmax = 200.8257
				text = ""
			intervals [277]:
				xmin = 200.8257
				xmax = 200.9357
				text = "or"
			intervals [278]:
				xmin = 200.9357
				xmax = 201.0357
				text = "how"
			intervals [279]:
				xmin = 201.0357
				xmax = 201.1457
				text = "would"
			intervals [280]:
				xmin = 201.1457
				xmax = 201.3057
				text = "that"
			intervals [281]:
				xmin = 201.3057
				xmax = 201.4757
				text = "work"
			intervals [282]:
				xmin = 201.4757
				xmax = 201.5857
				text = "if"
			intervals [283]:
				xmin = 201.5857
				xmax = 201.6457
				text = "you"
			intervals [284]:
				xmin = 201.6457
				xmax = 201.8357
				text = "had"
			intervals [285]:
				xmin = 201.8357
				xmax = 202.1857
				text = "twelve"
			intervals [286]:
				xmin = 202.1857
				xmax = 204.9396
				text = ""
			intervals [287]:
				xmin = 204.9396
				xmax = 205.4596
				text = "mm"
			intervals [288]:
				xmin = 205.4596
				xmax = 209.4138
				text = ""
			intervals [289]:
				xmin = 209.4138
				xmax = 209.9838
				text = "okay"
			intervals [290]:
				xmin = 209.9838
				xmax = 210.8504
				text = ""
			intervals [291]:
				xmin = 210.8504
				xmax = 211.2604
				text = "um"
			intervals [292]:
				xmin = 211.2604
				xmax = 213.9887
				text = ""
			intervals [293]:
				xmin = 213.9887
				xmax = 214.0687
				text = "do"
			intervals [294]:
				xmin = 214.0687
				xmax = 214.1787
				text = "you"
			intervals [295]:
				xmin = 214.1787
				xmax = 214.3087
				text = "have"
			intervals [296]:
				xmin = 214.3087
				xmax = 214.5187
				text = "any"
			intervals [297]:
				xmin = 214.5187
				xmax = 214.9487
				text = "favorite"
			intervals [298]:
				xmin = 214.9487
				xmax = 215.2887
				text = "tv"
			intervals [299]:
				xmin = 215.2887
				xmax = 215.8487
				text = "programs"
			intervals [300]:
				xmin = 215.8487
				xmax = 218.2095
				text = ""
			intervals [301]:
				xmin = 218.2095
				xmax = 218.4295
				text = "what"
			intervals [302]:
				xmin = 218.4295
				xmax = 218.4895
				text = "are"
			intervals [303]:
				xmin = 218.4895
				xmax = 218.5695
				text = ""
			intervals [304]:
				xmin = 218.5695
				xmax = 218.9095
				text = "some"
			intervals [305]:
				xmin = 218.9095
				xmax = 219.0495
				text = "of"
			intervals [306]:
				xmin = 219.0495
				xmax = 219.2495
				text = "those"
			intervals [307]:
				xmin = 219.2495
				xmax = 236.3986
				text = ""
			intervals [308]:
				xmin = 236.3986
				xmax = 236.7986
				text = "mm-hm"
			intervals [309]:
				xmin = 236.7986
				xmax = 237.6355
				text = ""
			intervals [310]:
				xmin = 237.6355
				xmax = 237.7955
				text = "what"
			intervals [311]:
				xmin = 237.7955
				xmax = 238.0755
				text = "about"
			intervals [312]:
				xmin = 238.0755
				xmax = 238.2355
				text = "the"
			intervals [313]:
				xmin = 238.2355
				xmax = 239.0555
				text = "outcasts"
			intervals [314]:
				xmin = 239.0555
				xmax = 239.0855
				text = ""
			intervals [315]:
				xmin = 239.0855
				xmax = 239.2455
				text = "then"
			intervals [316]:
				xmin = 239.2455
				xmax = 240.0945
				text = ""
			intervals [317]:
				xmin = 240.0945
				xmax = 240.2445
				text = "can"
			intervals [318]:
				xmin = 240.2445
				xmax = 240.3445
				text = "you"
			intervals [319]:
				xmin = 240.3445
				xmax = 240.5345
				text = "tell"
			intervals [320]:
				xmin = 240.5345
				xmax = 240.6745
				text = "me"
			intervals [321]:
				xmin = 240.6745
				xmax = 240.9845
				text = "sorta"
			intervals [322]:
				xmin = 240.9845
				xmax = 241.1745
				text = "what"
			intervals [323]:
				xmin = 241.1745
				xmax = 241.3245
				text = "that"
			intervals [324]:
				xmin = 241.3245
				xmax = 241.3545
				text = ""
			intervals [325]:
				xmin = 241.3545
				xmax = 241.5645
				text = "s"
			intervals [326]:
				xmin = 241.5645
				xmax = 241.7707
				text = ""
			intervals [327]:
				xmin = 241.7707
				xmax = 242.0507
				text = "like"
			intervals [328]:
				xmin = 242.0507
				xmax = 270.0694
				text = ""
			intervals [329]:
				xmin = 270.0694
				xmax = 270.4994
				text = "mm-hm"
			intervals [330]:
				xmin = 270.4994
				xmax = 271.6355
				text = ""
			intervals [331]:
				xmin = 271.6355
				xmax = 271.8855
				text = "mm-hm"
			intervals [332]:
				xmin = 271.8855
				xmax = 272.6812
				text = ""
			intervals [333]:
				xmin = 272.6812
				xmax = 272.8012
				text = "do"
			intervals [334]:
				xmin = 272.8012
				xmax = 272.8812
				text = "you"
			intervals [335]:
				xmin = 272.8812
				xmax = 273.4112
				text = "remember"
			intervals [336]:
				xmin = 273.4112
				xmax = 273.6212
				text = "a"
			intervals [337]:
				xmin = 273.6212
				xmax = 273.6595
				text = ""
			intervals [338]:
				xmin = 273.6595
				xmax = 274.3895
				text = "episode"
			intervals [339]:
				xmin = 274.3895
				xmax = 274.6495
				text = "or"
			intervals [340]:
				xmin = 274.6495
				xmax = 275.3503
				text = ""
			intervals [341]:
				xmin = 275.3503
				xmax = 275.6103
				text = "one"
			intervals [342]:
				xmin = 275.6103
				xmax = 275.6503
				text = ""
			intervals [343]:
				xmin = 275.6503
				xmax = 275.9803
				text = "show"
			intervals [344]:
				xmin = 275.9803
				xmax = 276.1203
				text = "that"
			intervals [345]:
				xmin = 276.1203
				xmax = 276.2703
				text = "you"
			intervals [346]:
				xmin = 276.2703
				xmax = 276.4803
				text = "saw"
			intervals [347]:
				xmin = 276.4803
				xmax = 276.6603
				text = "that"
			intervals [348]:
				xmin = 276.6603
				xmax = 276.7903
				text = "you"
			intervals [349]:
				xmin = 276.7903
				xmax = 277.0003
				text = "thought"
			intervals [350]:
				xmin = 277.0003
				xmax = 277.1903
				text = "was"
			intervals [351]:
				xmin = 277.1903
				xmax = 277.3305
				text = ""
			intervals [352]:
				xmin = 277.3305
				xmax = 277.6005
				text = "better"
			intervals [353]:
				xmin = 277.6005
				xmax = 277.7505
				text = "than"
			intervals [354]:
				xmin = 277.7505
				xmax = 277.9005
				text = "the"
			intervals [355]:
				xmin = 277.9005
				xmax = 278.2205
				text = "others"
			intervals [356]:
				xmin = 278.2205
				xmax = 278.2505
				text = ""
			intervals [357]:
				xmin = 278.2505
				xmax = 278.3805
				text = "that"
			intervals [358]:
				xmin = 278.3805
				xmax = 278.4805
				text = "you"
			intervals [359]:
				xmin = 278.4805
				xmax = 278.9705
				text = "remember"
			intervals [360]:
				xmin = 278.9705
				xmax = 279.2705
				text = "better"
			intervals [361]:
				xmin = 279.2705
				xmax = 288.1663
				text = ""
			intervals [362]:
				xmin = 288.1663
				xmax = 288.2663
				text = "can"
			intervals [363]:
				xmin = 288.2663
				xmax = 288.3363
				text = "you"
			intervals [364]:
				xmin = 288.3363
				xmax = 288.6163
				text = "remember"
			intervals [365]:
				xmin = 288.6163
				xmax = 288.7763
				text = "what"
			intervals [366]:
				xmin = 288.7763
				xmax = 289.1963
				text = "happened"
			intervals [367]:
				xmin = 289.1963
				xmax = 301.3335
				text = ""
			intervals [368]:
				xmin = 301.3335
				xmax = 301.7135
				text = "mm-hm"
			intervals [369]:
				xmin = 301.7135
				xmax = 303.2299
				text = ""
			intervals [370]:
				xmin = 303.2299
				xmax = 303.3399
				text = "well"
			intervals [371]:
				xmin = 303.3399
				xmax = 303.5199
				text = "what"
			intervals [372]:
				xmin = 303.5199
				xmax = 303.9399
				text = "happened"
			intervals [373]:
				xmin = 303.9399
				xmax = 304.0999
				text = "on"
			intervals [374]:
				xmin = 304.0999
				xmax = 304.3199
				text = "that"
			intervals [375]:
				xmin = 304.3199
				xmax = 304.4899
				text = "one"
			intervals [376]:
				xmin = 304.4899
				xmax = 304.6899
				text = "that"
			intervals [377]:
				xmin = 304.6899
				xmax = 304.7999
				text = "you"
			intervals [378]:
				xmin = 304.7999
				xmax = 305.2399
				text = "remember"
			intervals [379]:
				xmin = 305.2399
				xmax = 305.3409
				text = ""
			intervals [380]:
				xmin = 305.3409
				xmax = 305.4309
				text = "can"
			intervals [381]:
				xmin = 305.4309
				xmax = 305.5109
				text = "you"
			intervals [382]:
				xmin = 305.5109
				xmax = 305.9509
				text = "remember"
			intervals [383]:
				xmin = 305.9509
				xmax = 306.0809
				text = "the"
			intervals [384]:
				xmin = 306.0809
				xmax = 307.3198
				text = ""
			intervals [385]:
				xmin = 307.3198
				xmax = 307.5998
				text = "story"
			intervals [386]:
				xmin = 307.5998
				xmax = 323.2395
				text = ""
			intervals [387]:
				xmin = 323.2395
				xmax = 323.5695
				text = "mm-hm"
			intervals [388]:
				xmin = 323.5695
				xmax = 325.0153
				text = ""
			intervals [389]:
				xmin = 325.0153
				xmax = 325.3353
				text = "mm-hm"
			intervals [390]:
				xmin = 325.3353
				xmax = 350.711
				text = ""
			intervals [391]:
				xmin = 350.711
				xmax = 351.281
				text = "mm-hm"
			intervals [392]:
				xmin = 351.281
				xmax = 357.4852
				text = ""
			intervals [393]:
				xmin = 357.4852
				xmax = 357.8652
				text = "mm-hm"
			intervals [394]:
				xmin = 357.8652
				xmax = 384.6474
				text = ""
			intervals [395]:
				xmin = 384.6474
				xmax = 385.1174
				text = "mm-hm"
			intervals [396]:
				xmin = 385.1174
				xmax = 396.0071
				text = ""
			intervals [397]:
				xmin = 396.0071
				xmax = 396.3271
				text = "mm-hm"
			intervals [398]:
				xmin = 396.3271
				xmax = 412.0128
				text = ""
			intervals [399]:
				xmin = 412.0128
				xmax = 412.3728
				text = "mm-hm"
			intervals [400]:
				xmin = 412.3728
				xmax = 421.5317
				text = ""
			intervals [401]:
				xmin = 421.5317
				xmax = 421.6717
				text = "how"
			intervals [402]:
				xmin = 421.6717
				xmax = 421.9017
				text = "bout"
			intervals [403]:
				xmin = 421.9017
				xmax = 422.0317
				text = "the"
			intervals [404]:
				xmin = 422.0317
				xmax = 422.2917
				text = "big"
			intervals [405]:
				xmin = 422.2917
				xmax = 422.6617
				text = "valley"
			intervals [406]:
				xmin = 422.6617
				xmax = 422.7259
				text = ""
			intervals [407]:
				xmin = 422.7259
				xmax = 422.7859
				text = "do"
			intervals [408]:
				xmin = 422.7859
				xmax = 422.8559
				text = "you"
			intervals [409]:
				xmin = 422.8559
				xmax = 423.2359
				text = "remember"
			intervals [410]:
				xmin = 423.2359
				xmax = 423.3359
				text = "an"
			intervals [411]:
				xmin = 423.3359
				xmax = 423.8859
				text = "episode"
			intervals [412]:
				xmin = 423.8859
				xmax = 423.9959
				text = "of"
			intervals [413]:
				xmin = 423.9959
				xmax = 424.1959
				text = "that"
			intervals [414]:
				xmin = 424.1959
				xmax = 431.166
				text = ""
			intervals [415]:
				xmin = 431.166
				xmax = 431.956
				text = "<unk>"
			intervals [416]:
				xmin = 431.956
				xmax = 433.2092
				text = ""
			intervals [417]:
				xmin = 433.2092
				xmax = 433.5492
				text = "<unk>"
			intervals [418]:
				xmin = 433.5492
				xmax = 436.2082
				text = ""
			intervals [419]:
				xmin = 436.2082
				xmax = 436.2782
				text = "you"
			intervals [420]:
				xmin = 436.2782
				xmax = 436.3682
				text = "can't"
			intervals [421]:
				xmin = 436.3682
				xmax = 436.7082
				text = "remember"
			intervals [422]:
				xmin = 436.7082
				xmax = 436.8282
				text = "the"
			intervals [423]:
				xmin = 436.8282
				xmax = 437.2582
				text = "story"
			intervals [424]:
				xmin = 437.2582
				xmax = 437.3582
				text = "of"
			intervals [425]:
				xmin = 437.3582
				xmax = 437.3882
				text = ""
			intervals [426]:
				xmin = 437.3882
				xmax = 437.5882
				text = "one"
			intervals [427]:
				xmin = 437.5882
				xmax = 437.8282
				text = "of"
			intervals [428]:
				xmin = 437.8282
				xmax = 437.9182
				text = "them"
			intervals [429]:
				xmin = 437.9182
				xmax = 440.2068
				text = ""
			intervals [430]:
				xmin = 440.2068
				xmax = 440.5368
				text = "mm-hm"
			intervals [431]:
				xmin = 440.5368
				xmax = 464.4371
				text = ""
			intervals [432]:
				xmin = 464.4371
				xmax = 464.8471
				text = "mm-hm"
			intervals [433]:
				xmin = 464.8471
				xmax = 508.0063
				text = ""
			intervals [434]:
				xmin = 508.0063
				xmax = 508.3463
				text = "hm"
			intervals [435]:
				xmin = 508.3463
				xmax = 525.1223
				text = ""
			intervals [436]:
				xmin = 525.1223
				xmax = 525.2623
				text = "mm"
			intervals [437]:
				xmin = 525.2623
				xmax = 543.3861
				text = ""
			intervals [438]:
				xmin = 543.3861
				xmax = 543.7661
				text = "mm-hm"
			intervals [439]:
				xmin = 543.7661
				xmax = 567.1149
				text = ""
			intervals [440]:
				xmin = 567.1149
				xmax = 567.4949
				text = "mm-hm"
			intervals [441]:
				xmin = 567.4949
				xmax = 609.8838
				text = ""
			intervals [442]:
				xmin = 609.8838
				xmax = 610.3038
				text = "mm-hm"
			intervals [443]:
				xmin = 610.3038
				xmax = 617.5886
				text = ""
			intervals [444]:
				xmin = 617.5886
				xmax = 617.8586
				text = "hm"
			intervals [445]:
				xmin = 617.8586
				xmax = 619.1798
				text = ""
			intervals [446]:
				xmin = 619.1798
				xmax = 619.2998
				text = "that"
			intervals [447]:
				xmin = 619.2998
				xmax = 619.4098
				text = "s"
			intervals [448]:
				xmin = 619.4098
				xmax = 619.5498
				text = "quite"
			intervals [449]:
				xmin = 619.5498
				xmax = 619.7098
				text = "a"
			intervals [450]:
				xmin = 619.7098
				xmax = 620.5775
				text = ""
			intervals [451]:
				xmin = 620.5775
				xmax = 621.3275
				text = "complicated"
			intervals [452]:
				xmin = 621.3275
				xmax = 621.3575
				text = ""
			intervals [453]:
				xmin = 621.3575
				xmax = 621.5975
				text = "plot"
			intervals [454]:
				xmin = 621.5975
				xmax = 621.7146
				text = ""
			intervals [455]:
				xmin = 621.7146
				xmax = 621.8646
				text = "there"
			intervals [456]:
				xmin = 621.8646
				xmax = 621.9246
				text = "for"
			intervals [457]:
				xmin = 621.9246
				xmax = 623.0246
				text = ""
			intervals [458]:
				xmin = 623.0246
				xmax = 623.2246
				text = "awhile"
			intervals [459]:
				xmin = 623.2246
				xmax = 623.3246
				text = "there"
			intervals [460]:
				xmin = 623.3246
				xmax = 625.0665
				text = ""
			intervals [461]:
				xmin = 625.0665
				xmax = 625.1565
				text = "what"
			intervals [462]:
				xmin = 625.1565
				xmax = 625.4165
				text = "about"
			intervals [463]:
				xmin = 625.4165
				xmax = 625.8865
				text = "movies"
			intervals [464]:
				xmin = 625.8865
				xmax = 625.9765
				text = "have"
			intervals [465]:
				xmin = 625.9765
				xmax = 626.0865
				text = "you"
			intervals [466]:
				xmin = 626.0865
				xmax = 626.3065
				text = "gotta"
			intervals [467]:
				xmin = 626.3065
				xmax = 626.4065
				text = ""
			intervals [468]:
				xmin = 626.4065
				xmax = 626.7465
				text = "favorite"
			intervals [469]:
				xmin = 626.7465
				xmax = 627.2065
				text = "movie"
			intervals [470]:
				xmin = 627.2065
				xmax = 627.6363
				text = ""
			intervals [471]:
				xmin = 627.6363
				xmax = 627.7263
				text = "that"
			intervals [472]:
				xmin = 627.7263
				xmax = 627.9263
				text = "you've"
			intervals [473]:
				xmin = 627.9263
				xmax = 628.3263
				text = "seen"
			intervals [474]:
				xmin = 628.3263
				xmax = 628.4863
				text = "you"
			intervals [475]:
				xmin = 628.4863
				xmax = 628.6663
				text = "could"
			intervals [476]:
				xmin = 628.6663
				xmax = 628.9363
				text = "talk"
			intervals [477]:
				xmin = 628.9363
				xmax = 629.1563
				text = "about"
			intervals [478]:
				xmin = 629.1563
				xmax = 636.920
				text = ""
			intervals [479]:
				xmin = 636.920
				xmax = 637.310
				text = "mm-hm"
			intervals [480]:
				xmin = 637.310
				xmax = 639.0507
				text = ""
			intervals [481]:
				xmin = 639.0507
				xmax = 639.3707
				text = "frank"
			intervals [482]:
				xmin = 639.3707
				xmax = 639.5707
				text = "was"
			intervals [483]:
				xmin = 639.5707
				xmax = 639.8207
				text = "gonna"
			intervals [484]:
				xmin = 639.8207
				xmax = 640.0807
				text = "tell"
			intervals [485]:
				xmin = 640.0807
				xmax = 640.3207
				text = "about"
			intervals [486]:
				xmin = 640.3207
				xmax = 640.4107
				text = ""
			intervals [487]:
				xmin = 640.4107
				xmax = 640.5907
				text = "that"
			intervals [488]:
				xmin = 640.5907
				xmax = 640.8507
				text = "one"
			intervals [489]:
				xmin = 640.8507
				xmax = 641.6694
				text = ""
			intervals [490]:
				xmin = 641.6694
				xmax = 642.0594
				text = "haveta"
			intervals [491]:
				xmin = 642.0594
				xmax = 642.1994
				text = "ask"
			intervals [492]:
				xmin = 642.1994
				xmax = 642.2594
				text = "him"
			intervals [493]:
				xmin = 642.2594
				xmax = 642.7119
				text = ""
			intervals [494]:
				xmin = 642.7119
				xmax = 643.7719
				text = "<unk>"
			intervals [495]:
				xmin = 643.7719
				xmax = 644.4876
				text = ""
			intervals [496]:
				xmin = 644.4876
				xmax = 644.6676
				text = "what"
			intervals [497]:
				xmin = 644.6676
				xmax = 645.0276
				text = "happened"
			intervals [498]:
				xmin = 645.0276
				xmax = 645.1376
				text = "in"
			intervals [499]:
				xmin = 645.1376
				xmax = 645.3076
				text = "the"
			intervals [500]:
				xmin = 645.3076
				xmax = 658.771
				text = ""
			intervals [501]:
				xmin = 658.771
				xmax = 659.431
				text = "<unk>"
			intervals [502]:
				xmin = 659.431
				xmax = 664.3087
				text = ""
			intervals [503]:
				xmin = 664.3087
				xmax = 664.7087
				text = "mm-hm"
			intervals [504]:
				xmin = 664.7087
				xmax = 669.9677
				text = ""
			intervals [505]:
				xmin = 669.9677
				xmax = 670.2877
				text = "mm-hm"
			intervals [506]:
				xmin = 670.2877
				xmax = 673.4812
				text = ""
			intervals [507]:
				xmin = 673.4812
				xmax = 673.7812
				text = "mm-hm"
			intervals [508]:
				xmin = 673.7812
				xmax = 674.6446
				text = ""
			intervals [509]:
				xmin = 674.6446
				xmax = 674.8146
				text = "what"
			intervals [510]:
				xmin = 674.8146
				xmax = 674.9646
				text = "was"
			intervals [511]:
				xmin = 674.9646
				xmax = 675.0746
				text = "the"
			intervals [512]:
				xmin = 675.0746
				xmax = 675.4946
				text = "story"
			intervals [513]:
				xmin = 675.4946
				xmax = 675.7546
				text = "about"
			intervals [514]:
				xmin = 675.7546
				xmax = 682.9227
				text = ""
			intervals [515]:
				xmin = 682.9227
				xmax = 683.2627
				text = "mm-hm"
			intervals [516]:
				xmin = 683.2627
				xmax = 718.5922
				text = ""
			intervals [517]:
				xmin = 718.5922
				xmax = 718.9822
				text = "mm-hm"
			intervals [518]:
				xmin = 718.9822
				xmax = 733.4215
				text = ""
			intervals [519]:
				xmin = 733.4215
				xmax = 733.6915
				text = "mm"
			intervals [520]:
				xmin = 733.6915
				xmax = 797.1429
				text = ""
			intervals [521]:
				xmin = 797.1429
				xmax = 797.6429
				text = "<unk>"
			intervals [522]:
				xmin = 797.6429
				xmax = 803.3699
				text = ""
			intervals [523]:
				xmin = 803.3699
				xmax = 803.7399
				text = "mm-hm"
			intervals [524]:
				xmin = 803.7399
				xmax = 848.2398
				text = ""
			intervals [525]:
				xmin = 848.2398
				xmax = 848.5998
				text = "mm-hm"
			intervals [526]:
				xmin = 848.5998
				xmax = 929.3884
				text = ""
			intervals [527]:
				xmin = 929.3884
				xmax = 929.7784
				text = "mm-hm"
			intervals [528]:
				xmin = 929.7784
				xmax = 958.1973
				text = ""
			intervals [529]:
				xmin = 958.1973
				xmax = 958.3773
				text = "mm"
			intervals [530]:
				xmin = 958.3773
				xmax = 963.7777
				text = ""
			intervals [531]:
				xmin = 963.7777
				xmax = 964.1177
				text = "mm-hm"
			intervals [532]:
				xmin = 964.1177
				xmax = 997.9007
				text = ""
			intervals [533]:
				xmin = 997.9007
				xmax = 998.2807
				text = "mm-hm"
			intervals [534]:
				xmin = 998.2807
				xmax = 1002.7213
				text = ""
			intervals [535]:
				xmin = 1002.7213
				xmax = 1002.9713
				text = "hm"
			intervals [536]:
				xmin = 1002.9713
				xmax = 1013.0638
				text = ""
			intervals [537]:
				xmin = 1013.0638
				xmax = 1013.3438
				text = "mm-hm"
			intervals [538]:
				xmin = 1013.3438
				xmax = 1062.3507
				text = ""
			intervals [539]:
				xmin = 1062.3507
				xmax = 1062.8407
				text = "mm-hm"
			intervals [540]:
				xmin = 1062.8407
				xmax = 1094.1221
				text = ""
			intervals [541]:
				xmin = 1094.1221
				xmax = 1094.6921
				text = "<unk>"
			intervals [542]:
				xmin = 1094.6921
				xmax = 1098.3141
				text = ""
			intervals [543]:
				xmin = 1098.3141
				xmax = 1098.9441
				text = "<unk>"
			intervals [544]:
				xmin = 1098.9441
				xmax = 1145.4502
				text = ""
			intervals [545]:
				xmin = 1145.4502
				xmax = 1145.7602
				text = "mm-hm"
			intervals [546]:
				xmin = 1145.7602
				xmax = 1182.9363
				text = ""
			intervals [547]:
				xmin = 1182.9363
				xmax = 1183.2663
				text = "mm"
			intervals [548]:
				xmin = 1183.2663
				xmax = 1225.3446
				text = ""
			intervals [549]:
				xmin = 1225.3446
				xmax = 1225.7346
				text = "mm-hm"
			intervals [550]:
				xmin = 1225.7346
				xmax = 1242.7235
				text = ""
			intervals [551]:
				xmin = 1242.7235
				xmax = 1243.0635
				text = "mm-hm"
			intervals [552]:
				xmin = 1243.0635
				xmax = 1292.0893
				text = ""
			intervals [553]:
				xmin = 1292.0893
				xmax = 1292.4293
				text = "mm-hm"
			intervals [554]:
				xmin = 1292.4293
				xmax = 1295.3672
				text = ""
			intervals [555]:
				xmin = 1295.3672
				xmax = 1295.6572
				text = "mm"
			intervals [556]:
				xmin = 1295.6572
				xmax = 1295.7572
				text = "yeah"
			intervals [557]:
				xmin = 1295.7572
				xmax = 1299.5692
				text = ""
			intervals [558]:
				xmin = 1299.5692
				xmax = 1299.9592
				text = "mm-hm"
			intervals [559]:
				xmin = 1299.9592
				xmax = 1351.1452
				text = ""
			intervals [560]:
				xmin = 1351.1452
				xmax = 1351.5552
				text = "mm-hm"
			intervals [561]:
				xmin = 1351.5552
				xmax = 1374.3112
				text = ""
			intervals [562]:
				xmin = 1374.3112
				xmax = 1374.4912
				text = "huh"
			intervals [563]:
				xmin = 1374.4912
				xmax = 1423.6669
				text = ""
			intervals [564]:
				xmin = 1423.6669
				xmax = 1424.1869
				text = "mm-hm"
			intervals [565]:
				xmin = 1424.1869
				xmax = 1428.4716
				text = ""
			intervals [566]:
				xmin = 1428.4716
				xmax = 1428.8116
				text = "mm-hm"
			intervals [567]:
				xmin = 1428.8116
				xmax = 1440.100
				text = ""
			intervals [568]:
				xmin = 1440.100
				xmax = 1440.540
				text = "mm-hm"
			intervals [569]:
				xmin = 1440.540
				xmax = 1457.4644
				text = ""
			intervals [570]:
				xmin = 1457.4644
				xmax = 1457.9144
				text = "mm-hm"
			intervals [571]:
				xmin = 1457.9144
				xmax = 1461.563
				text = ""
			intervals [572]:
				xmin = 1461.563
				xmax = 1461.933
				text = "mm-hm"
			intervals [573]:
				xmin = 1461.933
				xmax = 1491.5696
				text = ""
			intervals [574]:
				xmin = 1491.5696
				xmax = 1491.8996
				text = "hm"
			intervals [575]:
				xmin = 1491.8996
				xmax = 1510.537
				text = ""
			intervals [576]:
				xmin = 1510.537
				xmax = 1511.037
				text = "mm"
			intervals [577]:
				xmin = 1511.037
				xmax = 1516.8401
				text = ""
			intervals [578]:
				xmin = 1516.8401
				xmax = 1516.8701
				text = "i"
			intervals [579]:
				xmin = 1516.8701
				xmax = 1517.0101
				text = "think"
			intervals [580]:
				xmin = 1517.0101
				xmax = 1517.3801
				text = "so"
			intervals [581]:
				xmin = 1517.3801
				xmax = 1518.7517
				text = ""
			intervals [582]:
				xmin = 1518.7517
				xmax = 1519.1017
				text = "mm-hm"
			intervals [583]:
				xmin = 1519.1017
				xmax = 1520.1731
				text = ""
			intervals [584]:
				xmin = 1520.1731
				xmax = 1520.3831
				text = "you"
			intervals [585]:
				xmin = 1520.3831
				xmax = 1520.6131
				text = "must"
			intervals [586]:
				xmin = 1520.6131
				xmax = 1520.7231
				text = "have"
			intervals [587]:
				xmin = 1520.7231
				xmax = 1520.9931
				text = "left"
			intervals [588]:
				xmin = 1520.9931
				xmax = 1521.1931
				text = "out"
			intervals [589]:
				xmin = 1521.1931
				xmax = 1521.2831
				text = "the"
			intervals [590]:
				xmin = 1521.2831
				xmax = 1521.3331
				text = ""
			intervals [591]:
				xmin = 1521.3331
				xmax = 1521.6731
				text = "parts"
			intervals [592]:
				xmin = 1521.6731
				xmax = 1521.8131
				text = "that"
			intervals [593]:
				xmin = 1521.8131
				xmax = 1521.9231
				text = ""
			intervals [594]:
				xmin = 1521.9231
				xmax = 1522.1131
				text = "was"
			intervals [595]:
				xmin = 1522.1131
				xmax = 1522.4031
				text = "under"
			intervals [596]:
				xmin = 1522.4031
				xmax = 1523.0131
				text = "eighteen"
			intervals [597]:
				xmin = 1523.0131
				xmax = 1524.3531
				text = "<unk>"
			intervals [598]:
				xmin = 1524.3531
				xmax = 1525.8411
				text = ""
			intervals [599]:
				xmin = 1525.8411
				xmax = 1526.2811
				text = "<unk>"
			intervals [600]:
				xmin = 1526.2811
				xmax = 1527.5665
				text = ""
			intervals [601]:
				xmin = 1527.5665
				xmax = 1527.9065
				text = "yeah"
			intervals [602]:
				xmin = 1527.9065
				xmax = 1528.395
				text = ""
			intervals [603]:
				xmin = 1528.395
				xmax = 1528.615
				text = "guess"
			intervals [604]:
				xmin = 1528.615
				xmax = 1528.695
				text = "you"
			intervals [605]:
				xmin = 1528.695
				xmax = 1528.995
				text = "have"
			intervals [606]:
				xmin = 1528.995
				xmax = 1529.115
				text = "to"
			intervals [607]:
				xmin = 1529.115
				xmax = 1529.245
				text = ""
			intervals [608]:
				xmin = 1529.245
				xmax = 1529.515
				text = "well"
			intervals [609]:
				xmin = 1529.515
				xmax = 1529.585
				text = "it"
			intervals [610]:
				xmin = 1529.585
				xmax = 1529.855
				text = "sounds"
			intervals [611]:
				xmin = 1529.855
				xmax = 1530.025
				text = "like"
			intervals [612]:
				xmin = 1530.025
				xmax = 1530.115
				text = "an"
			intervals [613]:
				xmin = 1530.115
				xmax = 1530.615
				text = "exciting"
			intervals [614]:
				xmin = 1530.615
				xmax = 1530.925
				text = "movie"
			intervals [615]:
				xmin = 1530.925
				xmax = 1533.0709
				text = ""
			intervals [616]:
				xmin = 1533.0709
				xmax = 1533.2209
				text = "uh"
			intervals [617]:
				xmin = 1533.2209
				xmax = 1533.4009
				text = "what"
			intervals [618]:
				xmin = 1533.4009
				xmax = 1533.5209
				text = "did"
			intervals [619]:
				xmin = 1533.5209
				xmax = 1533.6709
				text = "you"
			intervals [620]:
				xmin = 1533.6709
				xmax = 1534.0209
				text = "study"
			intervals [621]:
				xmin = 1534.0209
				xmax = 1534.1209
				text = "in"
			intervals [622]:
				xmin = 1534.1209
				xmax = 1534.7109
				text = "elementary"
			intervals [623]:
				xmin = 1534.7109
				xmax = 1535.0609
				text = "school"
			intervals [624]:
				xmin = 1535.0609
				xmax = 1535.1909
				text = "what"
			intervals [625]:
				xmin = 1535.1909
				xmax = 1535.3009
				text = "were"
			intervals [626]:
				xmin = 1535.3009
				xmax = 1535.4309
				text = "the"
			intervals [627]:
				xmin = 1535.4309
				xmax = 1535.9509
				text = "subjects"
			intervals [628]:
				xmin = 1535.9509
				xmax = 1536.1609
				text = "they"
			intervals [629]:
				xmin = 1536.1609
				xmax = 1536.4209
				text = "had"
			intervals [630]:
				xmin = 1536.4209
				xmax = 1537.0211
				text = ""
			intervals [631]:
				xmin = 1537.0211
				xmax = 1537.1911
				text = "then"
			intervals [632]:
				xmin = 1537.1911
				xmax = 1549.3524
				text = ""
			intervals [633]:
				xmin = 1549.3524
				xmax = 1549.7924
				text = "mm-hm"
			intervals [634]:
				xmin = 1549.7924
				xmax = 1560.539
				text = ""
			intervals [635]:
				xmin = 1560.539
				xmax = 1560.609
				text = "how"
			intervals [636]:
				xmin = 1560.609
				xmax = 1560.899
				text = "about"
			intervals [637]:
				xmin = 1560.899
				xmax = 1561.099
				text = "in"
			intervals [638]:
				xmin = 1561.099
				xmax = 1561.329
				text = "high"
			intervals [639]:
				xmin = 1561.329
				xmax = 1561.359
				text = ""
			intervals [640]:
				xmin = 1561.359
				xmax = 1561.749
				text = "school"
			intervals [641]:
				xmin = 1561.749
				xmax = 1580.5524
				text = ""
			intervals [642]:
				xmin = 1580.5524
				xmax = 1580.9824
				text = "mm-hm"
			intervals [643]:
				xmin = 1580.9824
				xmax = 1582.3605
				text = ""
			intervals [644]:
				xmin = 1582.3605
				xmax = 1582.5205
				text = "what"
			intervals [645]:
				xmin = 1582.5205
				xmax = 1582.7405
				text = "about"
			intervals [646]:
				xmin = 1582.7405
				xmax = 1583.1505
				text = "after"
			intervals [647]:
				xmin = 1583.1505
				xmax = 1583.5905
				text = "school"
			intervals [648]:
				xmin = 1583.5905
				xmax = 1583.8605
				text = "was"
			intervals [649]:
				xmin = 1583.8605
				xmax = 1584.0705
				text = "out"
			intervals [650]:
				xmin = 1584.0705
				xmax = 1584.7061
				text = ""
			intervals [651]:
				xmin = 1584.7061
				xmax = 1584.7961
				text = "when"
			intervals [652]:
				xmin = 1584.7961
				xmax = 1584.8561
				text = "you"
			intervals [653]:
				xmin = 1584.8561
				xmax = 1584.9461
				text = "were"
			intervals [654]:
				xmin = 1584.9461
				xmax = 1585.0261
				text = "in"
			intervals [655]:
				xmin = 1585.0261
				xmax = 1585.6361
				text = "elementary"
			intervals [656]:
				xmin = 1585.6361
				xmax = 1586.0861
				text = "school"
			intervals [657]:
				xmin = 1586.0861
				xmax = 1586.3148
				text = ""
			intervals [658]:
				xmin = 1586.3148
				xmax = 1586.4648
				text = "what"
			intervals [659]:
				xmin = 1586.4648
				xmax = 1586.6348
				text = "did"
			intervals [660]:
				xmin = 1586.6348
				xmax = 1586.7748
				text = "you"
			intervals [661]:
				xmin = 1586.7748
				xmax = 1586.9648
				text = "do"
			intervals [662]:
				xmin = 1586.9648
				xmax = 1587.0948
				text = "as"
			intervals [663]:
				xmin = 1587.0948
				xmax = 1587.2048
				text = "a"
			intervals [664]:
				xmin = 1587.2048
				xmax = 1587.6348
				text = "child"
			intervals [665]:
				xmin = 1587.6348
				xmax = 1588.1625
				text = ""
			intervals [666]:
				xmin = 1588.1625
				xmax = 1588.4625
				text = "after"
			intervals [667]:
				xmin = 1588.4625
				xmax = 1588.4925
				text = ""
			intervals [668]:
				xmin = 1588.4925
				xmax = 1588.9225
				text = "school"
			intervals [669]:
				xmin = 1588.9225
				xmax = 1589.2925
				text = "mostly"
			intervals [670]:
				xmin = 1589.2925
				xmax = 1595.8769
				text = ""
			intervals [671]:
				xmin = 1595.8769
				xmax = 1596.2569
				text = "everyday"
			intervals [672]:
				xmin = 1596.2569
				xmax = 1596.4069
				text = "after"
			intervals [673]:
				xmin = 1596.4069
				xmax = 1596.8169
				text = "school"
			intervals [674]:
				xmin = 1596.8169
				xmax = 1599.1138
				text = ""
			intervals [675]:
				xmin = 1599.1138
				xmax = 1599.7238
				text = "elementary"
			intervals [676]:
				xmin = 1599.7238
				xmax = 1599.9438
				text = "school"
			intervals [677]:
				xmin = 1599.9438
				xmax = 1600.2238
				text = "every"
			intervals [678]:
				xmin = 1600.2238
				xmax = 1600.3138
				text = "day"
			intervals [679]:
				xmin = 1600.3138
				xmax = 1601.433
				text = ""
			intervals [680]:
				xmin = 1601.433
				xmax = 1601.593
				text = "at"
			intervals [681]:
				xmin = 1601.593
				xmax = 1601.973
				text = "school"
			intervals [682]:
				xmin = 1601.973
				xmax = 1603.023
				text = "<unk>"
			intervals [683]:
				xmin = 1603.023
				xmax = 1612.6169
				text = ""
			intervals [684]:
				xmin = 1612.6169
				xmax = 1613.1269
				text = "mm-hm"
			intervals [685]:
				xmin = 1613.1269
				xmax = 1617.1174
				text = ""
			intervals [686]:
				xmin = 1617.1174
				xmax = 1617.2974
				text = "you"
			intervals [687]:
				xmin = 1617.2974
				xmax = 1617.5974
				text = "living"
			intervals [688]:
				xmin = 1617.5974
				xmax = 1617.6874
				text = "in"
			intervals [689]:
				xmin = 1617.6874
				xmax = 1618.0874
				text = "georgia"
			intervals [690]:
				xmin = 1618.0874
				xmax = 1618.1974
				text = "at"
			intervals [691]:
				xmin = 1618.1974
				xmax = 1618.3174
				text = "the"
			intervals [692]:
				xmin = 1618.3174
				xmax = 1618.3474
				text = ""
			intervals [693]:
				xmin = 1618.3474
				xmax = 1618.8674
				text = "time"
			intervals [694]:
				xmin = 1618.8674
				xmax = 1618.8974
				text = "or"
			intervals [695]:
				xmin = 1618.8974
				xmax = 1636.8591
				text = ""
			intervals [696]:
				xmin = 1636.8591
				xmax = 1637.3791
				text = "okay"
			intervals [697]:
				xmin = 1637.3791
				xmax = 1637.5291
				text = ""
			intervals [698]:
				xmin = 1637.5291
				xmax = 1637.8691
				text = "uh"
			intervals [699]:
				xmin = 1637.8691
				xmax = 1638.5637
				text = ""
			intervals [700]:
				xmin = 1638.5637
				xmax = 1638.7537
				text = "what"
			intervals [701]:
				xmin = 1638.7537
				xmax = 1639.0137
				text = "about"
			intervals [702]:
				xmin = 1639.0137
				xmax = 1639.0937
				text = "in"
			intervals [703]:
				xmin = 1639.0937
				xmax = 1639.2137
				text = "high"
			intervals [704]:
				xmin = 1639.2137
				xmax = 1639.2937
				text = ""
			intervals [705]:
				xmin = 1639.2937
				xmax = 1639.5337
				text = "school"
			intervals [706]:
				xmin = 1639.5337
				xmax = 1639.7237
				text = "what"
			intervals [707]:
				xmin = 1639.7237
				xmax = 1639.8937
				text = "did"
			intervals [708]:
				xmin = 1639.8937
				xmax = 1640.2037
				text = "kids"
			intervals [709]:
				xmin = 1640.2037
				xmax = 1640.4037
				text = "do"
			intervals [710]:
				xmin = 1640.4037
				xmax = 1640.7837
				text = "after"
			intervals [711]:
				xmin = 1640.7837
				xmax = 1641.1037
				text = "school"
			intervals [712]:
				xmin = 1641.1037
				xmax = 1641.1937
				text = "in"
			intervals [713]:
				xmin = 1641.1937
				xmax = 1641.3937
				text = "high"
			intervals [714]:
				xmin = 1641.3937
				xmax = 1641.4337
				text = ""
			intervals [715]:
				xmin = 1641.4337
				xmax = 1641.6837
				text = "school"
			intervals [716]:
				xmin = 1641.6837
				xmax = 1662.0344
				text = ""
			intervals [717]:
				xmin = 1662.0344
				xmax = 1662.4244
				text = "mm-hm"
			intervals [718]:
				xmin = 1662.4244
				xmax = 1667.8946
				text = ""
			intervals [719]:
				xmin = 1667.8946
				xmax = 1668.2946
				text = "mm-hm"
			intervals [720]:
				xmin = 1668.2946
				xmax = 1671.3575
				text = ""
			intervals [721]:
				xmin = 1671.3575
				xmax = 1671.5475
				text = "what"
			intervals [722]:
				xmin = 1671.5475
				xmax = 1671.8375
				text = "about"
			intervals [723]:
				xmin = 1671.8375
				xmax = 1672.2575
				text = "today"
			intervals [724]:
				xmin = 1672.2575
				xmax = 1672.3375
				text = "do"
			intervals [725]:
				xmin = 1672.3375
				xmax = 1672.4375
				text = "you"
			intervals [726]:
				xmin = 1672.4375
				xmax = 1672.4875
				text = ""
			intervals [727]:
				xmin = 1672.4875
				xmax = 1672.6975
				text = "think"
			intervals [728]:
				xmin = 1672.6975
				xmax = 1672.7375
				text = ""
			intervals [729]:
				xmin = 1672.7375
				xmax = 1673.0775
				text = "kids"
			intervals [730]:
				xmin = 1673.0775
				xmax = 1673.2475
				text = "do"
			intervals [731]:
				xmin = 1673.2475
				xmax = 1673.2775
				text = ""
			intervals [732]:
				xmin = 1673.2775
				xmax = 1673.4575
				text = "pretty"
			intervals [733]:
				xmin = 1673.4575
				xmax = 1673.7175
				text = "much"
			intervals [734]:
				xmin = 1673.7175
				xmax = 1673.8175
				text = "the"
			intervals [735]:
				xmin = 1673.8175
				xmax = 1674.2175
				text = "same"
			intervals [736]:
				xmin = 1674.2175
				xmax = 1674.4175
				text = "thing"
			intervals [737]:
				xmin = 1674.4175
				xmax = 1675.5707
				text = ""
			intervals [738]:
				xmin = 1675.5707
				xmax = 1675.7607
				text = "as"
			intervals [739]:
				xmin = 1675.7607
				xmax = 1675.9407
				text = "you"
			intervals [740]:
				xmin = 1675.9407
				xmax = 1676.2107
				text = "did"
			intervals [741]:
				xmin = 1676.2107
				xmax = 1676.3207
				text = "or"
			intervals [742]:
				xmin = 1676.3207
				xmax = 1676.4507
				text = "is"
			intervals [743]:
				xmin = 1676.4507
				xmax = 1676.5707
				text = "it"
			intervals [744]:
				xmin = 1676.5707
				xmax = 1676.9107
				text = "different"
			intervals [745]:
				xmin = 1676.9107
				xmax = 1699.5168
				text = ""
			intervals [746]:
				xmin = 1699.5168
				xmax = 1699.9668
				text = "mm-hm"
			intervals [747]:
				xmin = 1699.9668
				xmax = 1702.7555
				text = ""
			intervals [748]:
				xmin = 1702.7555
				xmax = 1703.0155
				text = "hm"
			intervals [749]:
				xmin = 1703.0155
				xmax = 1703.1155
				text = "that"
			intervals [750]:
				xmin = 1703.1155
				xmax = 1703.1655
				text = "s"
			intervals [751]:
				xmin = 1703.1655
				xmax = 1703.5555
				text = "interesting"
			intervals [752]:
				xmin = 1703.5555
				xmax = 1703.7055
				text = "to"
			intervals [753]:
				xmin = 1703.7055
				xmax = 1703.9455
				text = "get"
			intervals [754]:
				xmin = 1703.9455
				xmax = 1704.1655
				text = "your"
			intervals [755]:
				xmin = 1704.1655
				xmax = 1704.1955
				text = ""
			intervals [756]:
				xmin = 1704.1955
				xmax = 1704.5555
				text = "opinion"
			intervals [757]:
				xmin = 1704.5555
				xmax = 1705.5555
				text = ""
			intervals [758]:
				xmin = 1705.5555
				xmax = 1705.6455
				text = "did"
			intervals [759]:
				xmin = 1705.6455
				xmax = 1705.7155
				text = "you"
			intervals [760]:
				xmin = 1705.7155
				xmax = 1705.8855
				text = "ever"
			intervals [761]:
				xmin = 1705.8855
				xmax = 1706.0255
				text = "have"
			intervals [762]:
				xmin = 1706.0255
				xmax = 1706.0955
				text = "a"
			intervals [763]:
				xmin = 1706.0955
				xmax = 1706.4255
				text = "teacher"
			intervals [764]:
				xmin = 1706.4255
				xmax = 1706.5555
				text = "that"
			intervals [765]:
				xmin = 1706.5555
				xmax = 1706.9455
				text = "hollered"
			intervals [766]:
				xmin = 1706.9455
				xmax = 1707.0355
				text = "a"
			intervals [767]:
				xmin = 1707.0355
				xmax = 1707.2855
				text = "lot"
			intervals [768]:
				xmin = 1707.2855
				xmax = 1708.1676
				text = ""
			intervals [769]:
				xmin = 1708.1676
				xmax = 1708.4676
				text = "<unk>"
			intervals [770]:
				xmin = 1708.4676
				xmax = 1708.6476
				text = "come"
			intervals [771]:
				xmin = 1708.6476
				xmax = 1708.7876
				text = "on"
			intervals [772]:
				xmin = 1708.7876
				xmax = 1708.8876
				text = "you"
			intervals [773]:
				xmin = 1708.8876
				xmax = 1708.9976
				text = "were"
			intervals [774]:
				xmin = 1708.9976
				xmax = 1709.2476
				text = "coming"
			intervals [775]:
				xmin = 1709.2476
				xmax = 1709.4276
				text = "up"
			intervals [776]:
				xmin = 1709.4276
				xmax = 1709.6276
				text = "through"
			intervals [777]:
				xmin = 1709.6276
				xmax = 1710.0776
				text = "school"
			intervals [778]:
				xmin = 1710.0776
				xmax = 1713.3957
				text = ""
			intervals [779]:
				xmin = 1713.3957
				xmax = 1713.5557
				text = "what"
			intervals [780]:
				xmin = 1713.5557
				xmax = 1713.6457
				text = "did"
			intervals [781]:
				xmin = 1713.6457
				xmax = 1713.8057
				text = "they"
			intervals [782]:
				xmin = 1713.8057
				xmax = 1714.1357
				text = "holler"
			intervals [783]:
				xmin = 1714.1357
				xmax = 1714.3857
				text = "about"
			intervals [784]:
				xmin = 1714.3857
				xmax = 1734.2965
				text = ""
			intervals [785]:
				xmin = 1734.2965
				xmax = 1734.4265
				text = "did"
			intervals [786]:
				xmin = 1734.4265
				xmax = 1734.5265
				text = "she"
			intervals [787]:
				xmin = 1734.5265
				xmax = 1734.7465
				text = "ever"
			intervals [788]:
				xmin = 1734.7465
				xmax = 1734.9565
				text = "yell"
			intervals [789]:
				xmin = 1734.9565
				xmax = 1735.0665
				text = "at"
			intervals [790]:
				xmin = 1735.0665
				xmax = 1735.2165
				text = "you"
			intervals [791]:
				xmin = 1735.2165
				xmax = 1735.3065
				text = ""
			intervals [792]:
				xmin = 1735.3065
				xmax = 1735.4065
				text = "for"
			intervals [793]:
				xmin = 1735.4065
				xmax = 1735.7865
				text = "anything"
			intervals [794]:
				xmin = 1735.7865
				xmax = 1737.5608
				text = ""
			intervals [795]:
				xmin = 1737.5608
				xmax = 1738.2508
				text = "<unk>"
			intervals [796]:
				xmin = 1738.2508
				xmax = 1739.2997
				text = ""
			intervals [797]:
				xmin = 1739.2997
				xmax = 1739.3697
				text = "you"
			intervals [798]:
				xmin = 1739.3697
				xmax = 1739.5597
				text = "think"
			intervals [799]:
				xmin = 1739.5597
				xmax = 1739.6797
				text = "it"
			intervals [800]:
				xmin = 1739.6797
				xmax = 1739.8497
				text = "was"
			intervals [801]:
				xmin = 1739.8497
				xmax = 1740.4397
				text = "fair"
			intervals [802]:
				xmin = 1740.4397
				xmax = 1740.4997
				text = "or"
			intervals [803]:
				xmin = 1740.4997
				xmax = 1740.5897
				text = "was"
			intervals [804]:
				xmin = 1740.5897
				xmax = 1740.6197
				text = ""
			intervals [805]:
				xmin = 1740.6197
				xmax = 1740.9297
				text = "she"
			intervals [806]:
				xmin = 1740.9297
				xmax = 1741.150
				text = ""
			intervals [807]:
				xmin = 1741.150
				xmax = 1741.410
				text = "just"
			intervals [808]:
				xmin = 1741.410
				xmax = 1741.440
				text = ""
			intervals [809]:
				xmin = 1741.440
				xmax = 1741.900
				text = "grouchy"
			intervals [810]:
				xmin = 1741.900
				xmax = 1758.3659
				text = ""
			intervals [811]:
				xmin = 1758.3659
				xmax = 1758.8159
				text = "mm-hm"
			intervals [812]:
				xmin = 1758.8159
				xmax = 1759.7634
				text = ""
			intervals [813]:
				xmin = 1759.7634
				xmax = 1760.1434
				text = "mm-hm"
			intervals [814]:
				xmin = 1760.1434
				xmax = 1761.7516
				text = ""
			intervals [815]:
				xmin = 1761.7516
				xmax = 1761.9216
				text = "but"
			intervals [816]:
				xmin = 1761.9216
				xmax = 1762.0616
				text = "at"
			intervals [817]:
				xmin = 1762.0616
				xmax = 1762.1916
				text = "the"
			intervals [818]:
				xmin = 1762.1916
				xmax = 1762.5016
				text = "time"
			intervals [819]:
				xmin = 1762.5016
				xmax = 1762.6316
				text = "you"
			intervals [820]:
				xmin = 1762.6316
				xmax = 1762.8616
				text = "didn't"
			intervals [821]:
				xmin = 1762.8616
				xmax = 1762.9116
				text = ""
			intervals [822]:
				xmin = 1762.9116
				xmax = 1763.2116
				text = "feel"
			intervals [823]:
				xmin = 1763.2116
				xmax = 1763.2716
				text = ""
			intervals [824]:
				xmin = 1763.2716
				xmax = 1763.4716
				text = "like"
			intervals [825]:
				xmin = 1763.4716
				xmax = 1763.6916
				text = ""
			intervals [826]:
				xmin = 1763.6916
				xmax = 1763.8716
				text = "that"
			intervals [827]:
				xmin = 1763.8716
				xmax = 1768.1454
				text = ""
			intervals [828]:
				xmin = 1768.1454
				xmax = 1768.2654
				text = "how"
			intervals [829]:
				xmin = 1768.2654
				xmax = 1768.5054
				text = "about"
			intervals [830]:
				xmin = 1768.5054
				xmax = 1768.6154
				text = "the"
			intervals [831]:
				xmin = 1768.6154
				xmax = 1768.8954
				text = "best"
			intervals [832]:
				xmin = 1768.8954
				xmax = 1769.2854
				text = "teacher"
			intervals [833]:
				xmin = 1769.2854
				xmax = 1769.4554
				text = "you"
			intervals [834]:
				xmin = 1769.4554
				xmax = 1769.6854
				text = "ever"
			intervals [835]:
				xmin = 1769.6854
				xmax = 1769.9654
				text = "had"
			intervals [836]:
				xmin = 1769.9654
				xmax = 1770.6315
				text = ""
			intervals [837]:
				xmin = 1770.6315
				xmax = 1770.8715
				text = "did"
			intervals [838]:
				xmin = 1770.8715
				xmax = 1770.9715
				text = "you"
			intervals [839]:
				xmin = 1770.9715
				xmax = 1771.0715
				text = "ever"
			intervals [840]:
				xmin = 1771.0715
				xmax = 1772.3764
				text = ""
			intervals [841]:
				xmin = 1772.3764
				xmax = 1772.6264
				text = "have"
			intervals [842]:
				xmin = 1772.6264
				xmax = 1773.1664
				text = ""
			intervals [843]:
				xmin = 1773.1664
				xmax = 1773.2564
				text = "one"
			intervals [844]:
				xmin = 1773.2564
				xmax = 1773.2864
				text = ""
			intervals [845]:
				xmin = 1773.2864
				xmax = 1773.4564
				text = "that"
			intervals [846]:
				xmin = 1773.4564
				xmax = 1773.6264
				text = "was"
			intervals [847]:
				xmin = 1773.6264
				xmax = 1773.7364
				text = "<unk>"
			intervals [848]:
				xmin = 1773.7364
				xmax = 1776.0093
				text = ""
			intervals [849]:
				xmin = 1776.0093
				xmax = 1776.2093
				text = "what"
			intervals [850]:
				xmin = 1776.2093
				xmax = 1776.3093
				text = "was"
			intervals [851]:
				xmin = 1776.3093
				xmax = 1776.5093
				text = "so"
			intervals [852]:
				xmin = 1776.5093
				xmax = 1776.6693
				text = "good"
			intervals [853]:
				xmin = 1776.6693
				xmax = 1776.9793
				text = "about"
			intervals [854]:
				xmin = 1776.9793
				xmax = 1777.1493
				text = "her"
			intervals [855]:
				xmin = 1777.1493
				xmax = 1779.2335
				text = ""
			intervals [856]:
				xmin = 1779.2335
				xmax = 1779.3235
				text = "it"
			intervals [857]:
				xmin = 1779.3235
				xmax = 1779.4535
				text = "was"
			intervals [858]:
				xmin = 1779.4535
				xmax = 1779.5135
				text = "a"
			intervals [859]:
				xmin = 1779.5135
				xmax = 1779.7635
				text = "he"
			intervals [860]:
				xmin = 1779.7635
				xmax = 1781.767
				text = ""
			intervals [861]:
				xmin = 1781.767
				xmax = 1781.917
				text = "what"
			intervals [862]:
				xmin = 1781.917
				xmax = 1782.027
				text = "did"
			intervals [863]:
				xmin = 1782.027
				xmax = 1782.237
				text = "he"
			intervals [864]:
				xmin = 1782.237
				xmax = 1782.457
				text = "do"
			intervals [865]:
				xmin = 1782.457
				xmax = 1782.627
				text = "that"
			intervals [866]:
				xmin = 1782.627
				xmax = 1782.917
				text = "was"
			intervals [867]:
				xmin = 1782.917
				xmax = 1783.6288
				text = ""
			intervals [868]:
				xmin = 1783.6288
				xmax = 1784.3288
				text = "outstanding"
			intervals [869]:
				xmin = 1784.3288
				xmax = 1793.3749
				text = ""
			intervals [870]:
				xmin = 1793.3749
				xmax = 1793.8149
				text = "mm-hm"
			intervals [871]:
				xmin = 1793.8149
				xmax = 1801.2368
				text = ""
			intervals [872]:
				xmin = 1801.2368
				xmax = 1801.5768
				text = "mm-hm"
			intervals [873]:
				xmin = 1801.5768
				xmax = 1804.5506
				text = ""
			intervals [874]:
				xmin = 1804.5506
				xmax = 1804.9706
				text = "mm-hm"
			intervals [875]:
				xmin = 1804.9706
				xmax = 1816.8297
				text = ""
			intervals [876]:
				xmin = 1816.8297
				xmax = 1817.2597
				text = "mm-hm"
			intervals [877]:
				xmin = 1817.2597
				xmax = 1820.341
				text = ""
			intervals [878]:
				xmin = 1820.341
				xmax = 1820.631
				text = "hm"
			intervals [879]:
				xmin = 1820.631
				xmax = 1822.3228
				text = ""
			intervals [880]:
				xmin = 1822.3228
				xmax = 1822.4628
				text = "was"
			intervals [881]:
				xmin = 1822.4628
				xmax = 1822.6528
				text = "there"
			intervals [882]:
				xmin = 1822.6528
				xmax = 1822.7928
				text = "ever"
			intervals [883]:
				xmin = 1822.7928
				xmax = 1822.8628
				text = "a"
			intervals [884]:
				xmin = 1822.8628
				xmax = 1823.2128
				text = "teacher"
			intervals [885]:
				xmin = 1823.2128
				xmax = 1823.3028
				text = "you"
			intervals [886]:
				xmin = 1823.3028
				xmax = 1823.5328
				text = "just"
			intervals [887]:
				xmin = 1823.5328
				xmax = 1823.8128
				text = "couldn't"
			intervals [888]:
				xmin = 1823.8128
				xmax = 1824.3628
				text = "stand"
			intervals [889]:
				xmin = 1824.3628
				xmax = 1829.8284
				text = ""
			intervals [890]:
				xmin = 1829.8284
				xmax = 1829.9584
				text = "were"
			intervals [891]:
				xmin = 1829.9584
				xmax = 1830.0784
				text = "you"
			intervals [892]:
				xmin = 1830.0784
				xmax = 1830.2984
				text = "ever"
			intervals [893]:
				xmin = 1830.2984
				xmax = 1830.4884
				text = "in"
			intervals [894]:
				xmin = 1830.4884
				xmax = 1830.5184
				text = "a"
			intervals [895]:
				xmin = 1830.5184
				xmax = 1830.7784
				text = "class"
			intervals [896]:
				xmin = 1830.7784
				xmax = 1830.8984
				text = "where"
			intervals [897]:
				xmin = 1830.8984
				xmax = 1830.9984
				text = "the"
			intervals [898]:
				xmin = 1830.9984
				xmax = 1831.2784
				text = "kids"
			intervals [899]:
				xmin = 1831.2784
				xmax = 1831.3284
				text = ""
			intervals [900]:
				xmin = 1831.3284
				xmax = 1831.6284
				text = "played"
			intervals [901]:
				xmin = 1831.6284
				xmax = 1831.6584
				text = "a"
			intervals [902]:
				xmin = 1831.6584
				xmax = 1831.9384
				text = "trick"
			intervals [903]:
				xmin = 1831.9384
				xmax = 1832.0684
				text = "on"
			intervals [904]:
				xmin = 1832.0684
				xmax = 1832.1284
				text = "the"
			intervals [905]:
				xmin = 1832.1284
				xmax = 1832.1784
				text = ""
			intervals [906]:
				xmin = 1832.1784
				xmax = 1832.6084
				text = "teacher"
			intervals [907]:
				xmin = 1832.6084
				xmax = 1837.6274
				text = ""
			intervals [908]:
				xmin = 1837.6274
				xmax = 1838.3074
				text = "<unk>"
			intervals [909]:
				xmin = 1838.3074
				xmax = 1839.5381
				text = ""
			intervals [910]:
				xmin = 1839.5381
				xmax = 1839.9181
				text = "teachers"
			intervals [911]:
				xmin = 1839.9181
				xmax = 1840.0781
				text = "were"
			intervals [912]:
				xmin = 1840.0781
				xmax = 1840.3481
				text = "tough"
			intervals [913]:
				xmin = 1840.3481
				xmax = 1840.4381
				text = ""
			intervals [914]:
				xmin = 1840.4381
				xmax = 1840.7581
				text = "then"
			intervals [915]:
				xmin = 1840.7581
				xmax = 1846.354
				text = ""
			intervals [916]:
				xmin = 1846.354
				xmax = 1846.634
				text = "oh"
			intervals [917]:
				xmin = 1846.634
				xmax = 1846.874
				text = "really"
			intervals [918]:
				xmin = 1846.874
				xmax = 1853.4479
				text = ""
			intervals [919]:
				xmin = 1853.4479
				xmax = 1854.2379
				text = "<unk>"
			intervals [920]:
				xmin = 1854.2379
				xmax = 1856.2059
				text = ""
			intervals [921]:
				xmin = 1856.2059
				xmax = 1856.6759
				text = "mm-hm"
			intervals [922]:
				xmin = 1856.6759
				xmax = 1857.3865
				text = ""
			intervals [923]:
				xmin = 1857.3865
				xmax = 1857.5165
				text = "did"
			intervals [924]:
				xmin = 1857.5165
				xmax = 1857.6165
				text = "she"
			intervals [925]:
				xmin = 1857.6165
				xmax = 1857.8365
				text = "use"
			intervals [926]:
				xmin = 1857.8365
				xmax = 1857.9265
				text = "a"
			intervals [927]:
				xmin = 1857.9265
				xmax = 1858.3665
				text = "strap"
			intervals [928]:
				xmin = 1858.3665
				xmax = 1858.5065
				text = "or"
			intervals [929]:
				xmin = 1858.5065
				xmax = 1858.8865
				text = "something"
			intervals [930]:
				xmin = 1858.8865
				xmax = 1860.3831
				text = ""
			intervals [931]:
				xmin = 1860.3831
				xmax = 1860.4731
				text = "that"
			intervals [932]:
				xmin = 1860.4731
				xmax = 1861.2231
				text = "<unk>"
			intervals [933]:
				xmin = 1861.2231
				xmax = 1861.3131
				text = "work"
			intervals [934]:
				xmin = 1861.3131
				xmax = 1862.5225
				text = ""
			intervals [935]:
				xmin = 1862.5225
				xmax = 1862.9125
				text = "mm"
			intervals [936]:
				xmin = 1862.9125
				xmax = 1864.5458
				text = ""
			intervals [937]:
				xmin = 1864.5458
				xmax = 1864.6558
				text = "so"
			intervals [938]:
				xmin = 1864.6558
				xmax = 1864.7558
				text = "the"
			intervals [939]:
				xmin = 1864.7558
				xmax = 1865.0358
				text = "kids"
			intervals [940]:
				xmin = 1865.0358
				xmax = 1865.2758
				text = "never"
			intervals [941]:
				xmin = 1865.2758
				xmax = 1865.3158
				text = ""
			intervals [942]:
				xmin = 1865.3158
				xmax = 1865.5358
				text = "put"
			intervals [943]:
				xmin = 1865.5358
				xmax = 1865.9158
				text = "tacks"
			intervals [944]:
				xmin = 1865.9158
				xmax = 1866.0558
				text = "on"
			intervals [945]:
				xmin = 1866.0558
				xmax = 1866.2258
				text = "their"
			intervals [946]:
				xmin = 1866.2258
				xmax = 1866.6258
				text = "seats"
			intervals [947]:
				xmin = 1866.6258
				xmax = 1866.6858
				text = "or"
			intervals [948]:
				xmin = 1866.6858
				xmax = 1867.0758
				text = "anything"
			intervals [949]:
				xmin = 1867.0758
				xmax = 1867.2258
				text = "like"
			intervals [950]:
				xmin = 1867.2258
				xmax = 1867.2958
				text = ""
			intervals [951]:
				xmin = 1867.2958
				xmax = 1867.5358
				text = "that"
			intervals [952]:
				xmin = 1867.5358
				xmax = 1869.0348
				text = ""
			intervals [953]:
				xmin = 1869.0348
				xmax = 1869.5948
				text = "mm-hm"
			intervals [954]:
				xmin = 1869.5948
				xmax = 1871.5331
				text = ""
			intervals [955]:
				xmin = 1871.5331
				xmax = 1871.7731
				text = "kay"
			intervals [956]:
				xmin = 1871.7731
				xmax = 1871.9031
				text = "when"
			intervals [957]:
				xmin = 1871.9031
				xmax = 1872.0931
				text = "you"
			intervals [958]:
				xmin = 1872.0931
				xmax = 1872.3431
				text = "were"
			intervals [959]:
				xmin = 1872.3431
				xmax = 1872.5231
				text = "a"
			intervals [960]:
				xmin = 1872.5231
				xmax = 1873.0772
				text = ""
			intervals [961]:
				xmin = 1873.0772
				xmax = 1873.1972
				text = "a"
			intervals [962]:
				xmin = 1873.1972
				xmax = 1873.2272
				text = ""
			intervals [963]:
				xmin = 1873.2272
				xmax = 1873.6372
				text = "child"
			intervals [964]:
				xmin = 1873.6372
				xmax = 1873.7972
				text = "was"
			intervals [965]:
				xmin = 1873.7972
				xmax = 1873.9872
				text = "there"
			intervals [966]:
				xmin = 1873.9872
				xmax = 1874.0272
				text = "a"
			intervals [967]:
				xmin = 1874.0272
				xmax = 1874.2872
				text = "group"
			intervals [968]:
				xmin = 1874.2872
				xmax = 1874.4772
				text = "of"
			intervals [969]:
				xmin = 1874.4772
				xmax = 1874.7872
				text = "kids"
			intervals [970]:
				xmin = 1874.7872
				xmax = 1874.9572
				text = "that"
			intervals [971]:
				xmin = 1874.9572
				xmax = 1875.3372
				text = "you"
			intervals [972]:
				xmin = 1875.3372
				xmax = 1875.7692
				text = ""
			intervals [973]:
				xmin = 1875.7692
				xmax = 1876.0092
				text = "hung"
			intervals [974]:
				xmin = 1876.0092
				xmax = 1876.2292
				text = "out"
			intervals [975]:
				xmin = 1876.2292
				xmax = 1876.4692
				text = "with"
			intervals [976]:
				xmin = 1876.4692
				xmax = 1876.6751
				text = ""
			intervals [977]:
				xmin = 1876.6751
				xmax = 1876.9851
				text = "were"
			intervals [978]:
				xmin = 1876.9851
				xmax = 1877.4276
				text = ""
			intervals [979]:
				xmin = 1877.4276
				xmax = 1877.8376
				text = "always"
			intervals [980]:
				xmin = 1877.8376
				xmax = 1878.2376
				text = "together"
			intervals [981]:
				xmin = 1878.2376
				xmax = 1878.2676
				text = ""
			intervals [982]:
				xmin = 1878.2676
				xmax = 1878.4076
				text = "with"
			intervals [983]:
				xmin = 1878.4076
				xmax = 1883.7494
				text = ""
			intervals [984]:
				xmin = 1883.7494
				xmax = 1883.8894
				text = "can"
			intervals [985]:
				xmin = 1883.8894
				xmax = 1883.9994
				text = "you"
			intervals [986]:
				xmin = 1883.9994
				xmax = 1884.2394
				text = "still"
			intervals [987]:
				xmin = 1884.2394
				xmax = 1884.5694
				text = "call"
			intervals [988]:
				xmin = 1884.5694
				xmax = 1884.6894
				text = "their"
			intervals [989]:
				xmin = 1884.6894
				xmax = 1885.0194
				text = "first"
			intervals [990]:
				xmin = 1885.0194
				xmax = 1885.2694
				text = "names"
			intervals [991]:
				xmin = 1885.2694
				xmax = 1888.4702
				text = ""
			intervals [992]:
				xmin = 1888.4702
				xmax = 1888.8002
				text = "what"
			intervals [993]:
				xmin = 1888.8002
				xmax = 1888.8302
				text = ""
			intervals [994]:
				xmin = 1888.8302
				xmax = 1888.9002
				text = "were"
			intervals [995]:
				xmin = 1888.9002
				xmax = 1888.9702
				text = "they"
			intervals [996]:
				xmin = 1888.9702
				xmax = 1896.7154
				text = ""
			intervals [997]:
				xmin = 1896.7154
				xmax = 1897.1354
				text = "mm-hm"
			intervals [998]:
				xmin = 1897.1354
				xmax = 1898.7698
				text = ""
			intervals [999]:
				xmin = 1898.7698
				xmax = 1899.0198
				text = "uh"
			intervals [1000]:
				xmin = 1899.0198
				xmax = 1899.3269
				text = ""
			intervals [1001]:
				xmin = 1899.3269
				xmax = 1899.5169
				text = "did"
			intervals [1002]:
				xmin = 1899.5169
				xmax = 1899.7469
				text = "any"
			intervals [1003]:
				xmin = 1899.7469
				xmax = 1899.8569
				text = "of"
			intervals [1004]:
				xmin = 1899.8569
				xmax = 1900.0769
				text = "them"
			intervals [1005]:
				xmin = 1900.0769
				xmax = 1900.3469
				text = "speak"
			intervals [1006]:
				xmin = 1900.3469
				xmax = 1900.5069
				text = "any"
			intervals [1007]:
				xmin = 1900.5069
				xmax = 1900.5669
				text = ""
			intervals [1008]:
				xmin = 1900.5669
				xmax = 1900.8469
				text = "foreign"
			intervals [1009]:
				xmin = 1900.8469
				xmax = 1901.4269
				text = "languages"
			intervals [1010]:
				xmin = 1901.4269
				xmax = 1903.7329
				text = ""
			intervals [1011]:
				xmin = 1903.7329
				xmax = 1904.2329
				text = "mm-hm"
			intervals [1012]:
				xmin = 1904.2329
				xmax = 1905.2626
				text = ""
			intervals [1013]:
				xmin = 1905.2626
				xmax = 1905.4626
				text = "were"
			intervals [1014]:
				xmin = 1905.4626
				xmax = 1905.5926
				text = "any"
			intervals [1015]:
				xmin = 1905.5926
				xmax = 1905.6626
				text = "of"
			intervals [1016]:
				xmin = 1905.6626
				xmax = 1905.9526
				text = "those"
			intervals [1017]:
				xmin = 1905.9526
				xmax = 1906.2226
				text = "white"
			intervals [1018]:
				xmin = 1906.2226
				xmax = 1908.8297
				text = ""
			intervals [1019]:
				xmin = 1908.8297
				xmax = 1909.0297
				text = "was"
			intervals [1020]:
				xmin = 1909.0297
				xmax = 1909.1897
				text = "there"
			intervals [1021]:
				xmin = 1909.1897
				xmax = 1909.6997
				text = "one"
			intervals [1022]:
				xmin = 1909.6997
				xmax = 1909.8297
				text = "of"
			intervals [1023]:
				xmin = 1909.8297
				xmax = 1909.9897
				text = "one"
			intervals [1024]:
				xmin = 1909.9897
				xmax = 1910.0897
				text = "of"
			intervals [1025]:
				xmin = 1910.0897
				xmax = 1910.3597
				text = "those"
			intervals [1026]:
				xmin = 1910.3597
				xmax = 1910.6797
				text = "kids"
			intervals [1027]:
				xmin = 1910.6797
				xmax = 1910.8097
				text = "that"
			intervals [1028]:
				xmin = 1910.8097
				xmax = 1911.2997
				text = "everyone"
			intervals [1029]:
				xmin = 1911.2997
				xmax = 1911.7097
				text = "listened"
			intervals [1030]:
				xmin = 1911.7097
				xmax = 1912.0197
				text = "to"
			intervals [1031]:
				xmin = 1912.0197
				xmax = 1912.2497
				text = "and"
			intervals [1032]:
				xmin = 1912.2497
				xmax = 1912.3197
				text = ""
			intervals [1033]:
				xmin = 1912.3197
				xmax = 1912.8297
				text = "considered"
			intervals [1034]:
				xmin = 1912.8297
				xmax = 1912.9697
				text = "as"
			intervals [1035]:
				xmin = 1912.9697
				xmax = 1913.0597
				text = "a"
			intervals [1036]:
				xmin = 1913.0597
				xmax = 1913.4097
				text = "leader"
			intervals [1037]:
				xmin = 1913.4097
				xmax = 1919.6073
				text = ""
			intervals [1038]:
				xmin = 1919.6073
				xmax = 1920.0273
				text = "mm-hm"
			intervals [1039]:
				xmin = 1920.0273
				xmax = 1923.5058
				text = ""
			intervals [1040]:
				xmin = 1923.5058
				xmax = 1923.8658
				text = "mm-hm"
			intervals [1041]:
				xmin = 1923.8658
				xmax = 1936.5833
				text = ""
			intervals [1042]:
				xmin = 1936.5833
				xmax = 1936.7433
				text = "it"
			intervals [1043]:
				xmin = 1936.7433
				xmax = 1937.1033
				text = "wasn't"
			intervals [1044]:
				xmin = 1937.1033
				xmax = 1937.2933
				text = "just"
			intervals [1045]:
				xmin = 1937.2933
				xmax = 1937.6833
				text = "one"
			intervals [1046]:
				xmin = 1937.6833
				xmax = 1938.1415
				text = ""
			intervals [1047]:
				xmin = 1938.1415
				xmax = 1938.5215
				text = "person"
			intervals [1048]:
				xmin = 1938.5215
				xmax = 1938.6615
				text = "that"
			intervals [1049]:
				xmin = 1938.6615
				xmax = 1938.9515
				text = "always"
			intervals [1050]:
				xmin = 1938.9515
				xmax = 1939.6819
				text = ""
			intervals [1051]:
				xmin = 1939.6819
				xmax = 1939.8019
				text = "had"
			intervals [1052]:
				xmin = 1939.8019
				xmax = 1939.9719
				text = "the"
			intervals [1053]:
				xmin = 1939.9719
				xmax = 1940.2119
				text = "best"
			intervals [1054]:
				xmin = 1940.2119
				xmax = 1940.7419
				text = "suggestion"
			intervals [1055]:
				xmin = 1940.7419
				xmax = 1942.6992
				text = ""
			intervals [1056]:
				xmin = 1942.6992
				xmax = 1942.8892
				text = "what"
			intervals [1057]:
				xmin = 1942.8892
				xmax = 1943.1492
				text = "about"
			intervals [1058]:
				xmin = 1943.1492
				xmax = 1943.2092
				text = "if"
			intervals [1059]:
				xmin = 1943.2092
				xmax = 1943.2592
				text = "a"
			intervals [1060]:
				xmin = 1943.2592
				xmax = 1943.5392
				text = "new"
			intervals [1061]:
				xmin = 1943.5392
				xmax = 1943.7792
				text = "kid"
			intervals [1062]:
				xmin = 1943.7792
				xmax = 1944.0892
				text = "wanted"
			intervals [1063]:
				xmin = 1944.0892
				xmax = 1944.1992
				text = "to"
			intervals [1064]:
				xmin = 1944.1992
				xmax = 1944.3692
				text = "get"
			intervals [1065]:
				xmin = 1944.3692
				xmax = 1944.7392
				text = "into"
			intervals [1066]:
				xmin = 1944.7392
				xmax = 1944.9692
				text = "that"
			intervals [1067]:
				xmin = 1944.9692
				xmax = 1945.2492
				text = "group"
			intervals [1068]:
				xmin = 1945.2492
				xmax = 1945.5559
				text = ""
			intervals [1069]:
				xmin = 1945.5559
				xmax = 1945.7659
				text = "what"
			intervals [1070]:
				xmin = 1945.7659
				xmax = 1945.8659
				text = "would"
			intervals [1071]:
				xmin = 1945.8659
				xmax = 1945.9359
				text = "he"
			intervals [1072]:
				xmin = 1945.9359
				xmax = 1946.1959
				text = "have"
			intervals [1073]:
				xmin = 1946.1959
				xmax = 1946.3059
				text = "to"
			intervals [1074]:
				xmin = 1946.3059
				xmax = 1946.5859
				text = "do"
			intervals [1075]:
				xmin = 1946.5859
				xmax = 1954.4567
				text = ""
			intervals [1076]:
				xmin = 1954.4567
				xmax = 1954.7667
				text = "mm-hm"
			intervals [1077]:
				xmin = 1954.7667
				xmax = 1976.4193
				text = ""
			intervals [1078]:
				xmin = 1976.4193
				xmax = 1976.8693
				text = "mm-hm"
			intervals [1079]:
				xmin = 1976.8693
				xmax = 2011.1912
				text = ""
			intervals [1080]:
				xmin = 2011.1912
				xmax = 2011.5312
				text = "mm-hm"
			intervals [1081]:
				xmin = 2011.5312
				xmax = 2013.4624
				text = ""
			intervals [1082]:
				xmin = 2013.4624
				xmax = 2013.9524
				text = "mm-hm"
			intervals [1083]:
				xmin = 2013.9524
				xmax = 2015.4899
				text = ""
			intervals [1084]:
				xmin = 2015.4899
				xmax = 2015.6299
				text = "so"
			intervals [1085]:
				xmin = 2015.6299
				xmax = 2015.6899
				text = "it"
			intervals [1086]:
				xmin = 2015.6899
				xmax = 2015.8299
				text = "would"
			intervals [1087]:
				xmin = 2015.8299
				xmax = 2015.9399
				text = "be"
			intervals [1088]:
				xmin = 2015.9399
				xmax = 2016.1999
				text = "pretty"
			intervals [1089]:
				xmin = 2016.1999
				xmax = 2016.5199
				text = "hard"
			intervals [1090]:
				xmin = 2016.5199
				xmax = 2016.6799
				text = "for"
			intervals [1091]:
				xmin = 2016.6799
				xmax = 2016.9999
				text = "another"
			intervals [1092]:
				xmin = 2016.9999
				xmax = 2017.0299
				text = ""
			intervals [1093]:
				xmin = 2017.0299
				xmax = 2017.2899
				text = "kid"
			intervals [1094]:
				xmin = 2017.2899
				xmax = 2017.3399
				text = ""
			intervals [1095]:
				xmin = 2017.3399
				xmax = 2017.4999
				text = "to"
			intervals [1096]:
				xmin = 2017.4999
				xmax = 2046.9437
				text = ""
			intervals [1097]:
				xmin = 2046.9437
				xmax = 2047.2437
				text = "mm-hm"
			intervals [1098]:
				xmin = 2047.2437
				xmax = 2054.6232
				text = ""
			intervals [1099]:
				xmin = 2054.6232
				xmax = 2055.0032
				text = "mm-hm"
			intervals [1100]:
				xmin = 2055.0032
				xmax = 2061.3047
				text = ""
			intervals [1101]:
				xmin = 2061.3047
				xmax = 2061.7347
				text = "mm-hm"
			intervals [1102]:
				xmin = 2061.7347
				xmax = 2062.19
				text = ""
	item [2]:
		class = "IntervalTier"
		name = "DCA_int_01 - phones"
		xmin = 0.0
		xmax = 2062.19
		intervals: size = 2882
			intervals [1]:
				xmin = 0.000
				xmax = 0.110
				text = "SH"
			intervals [2]:
				xmin = 0.110
				xmax = 0.180
				text = "IY1"
			intervals [3]:
				xmin = 0.180
				xmax = 0.260
				text = "Z"
			intervals [4]:
				xmin = 0.260
				xmax = 0.330
				text = "G"
			intervals [5]:
				xmin = 0.330
				xmax = 0.390
				text = "AA1"
			intervals [6]:
				xmin = 0.390
				xmax = 0.460
				text = "T"
			intervals [7]:
				xmin = 0.460
				xmax = 0.540
				text = "AH1"
			intervals [8]:
				xmin = 0.540
				xmax = 0.800
				text = "S"
			intervals [9]:
				xmin = 0.800
				xmax = 1.1664
				text = ""
			intervals [10]:
				xmin = 1.1664
				xmax = 1.3164
				text = "AA1"
			intervals [11]:
				xmin = 1.3164
				xmax = 1.3964
				text = "N"
			intervals [12]:
				xmin = 1.3964
				xmax = 1.4564
				text = "DH"
			intervals [13]:
				xmin = 1.4564
				xmax = 1.5764
				text = "IY0"
			intervals [14]:
				xmin = 1.5764
				xmax = 1.6864
				text = "EH1"
			intervals [15]:
				xmin = 1.6864
				xmax = 1.7464
				text = "R"
			intervals [16]:
				xmin = 1.7464
				xmax = 1.8164
				text = "N"
			intervals [17]:
				xmin = 1.8164
				xmax = 1.9964
				text = "AW1"
			intervals [18]:
				xmin = 1.9964
				xmax = 2.5431
				text = ""
			intervals [19]:
				xmin = 2.5431
				xmax = 2.5931
				text = "sil"
			intervals [20]:
				xmin = 2.5931
				xmax = 2.6331
				text = "N"
			intervals [21]:
				xmin = 2.6331
				xmax = 2.6731
				text = "AA1"
			intervals [22]:
				xmin = 2.6731
				xmax = 2.7431
				text = "T"
			intervals [23]:
				xmin = 2.7431
				xmax = 2.8431
				text = "R"
			intervals [24]:
				xmin = 2.8431
				xmax = 2.9331
				text = "IY1"
			intervals [25]:
				xmin = 2.9331
				xmax = 3.0231
				text = "L"
			intervals [26]:
				xmin = 3.0231
				xmax = 3.0631
				text = "IY0"
			intervals [27]:
				xmin = 3.0631
				xmax = 3.1131
				text = "sp"
			intervals [28]:
				xmin = 3.1131
				xmax = 4.0649
				text = ""
			intervals [29]:
				xmin = 4.0649
				xmax = 4.1049
				text = "B"
			intervals [30]:
				xmin = 4.1049
				xmax = 4.1849
				text = "AH1"
			intervals [31]:
				xmin = 4.1849
				xmax = 4.3549
				text = "T"
			intervals [32]:
				xmin = 4.3549
				xmax = 4.5949
				text = "AH1"
			intervals [33]:
				xmin = 4.5949
				xmax = 4.6536
				text = ""
			intervals [34]:
				xmin = 4.6536
				xmax = 4.6836
				text = "sil"
			intervals [35]:
				xmin = 4.6836
				xmax = 5.0936
				text = "AH1"
			intervals [36]:
				xmin = 5.0936
				xmax = 5.1997
				text = ""
			intervals [37]:
				xmin = 5.1997
				xmax = 5.2597
				text = "F"
			intervals [38]:
				xmin = 5.2597
				xmax = 5.3197
				text = "ER1"
			intervals [39]:
				xmin = 5.3197
				xmax = 5.3697
				text = "S"
			intervals [40]:
				xmin = 5.3697
				xmax = 5.3997
				text = "T"
			intervals [41]:
				xmin = 5.3997
				xmax = 5.4297
				text = "K"
			intervals [42]:
				xmin = 5.4297
				xmax = 5.4697
				text = "W"
			intervals [43]:
				xmin = 5.4697
				xmax = 5.5297
				text = "EH1"
			intervals [44]:
				xmin = 5.5297
				xmax = 5.6497
				text = "SH"
			intervals [45]:
				xmin = 5.6497
				xmax = 5.6897
				text = "AH0"
			intervals [46]:
				xmin = 5.6897
				xmax = 5.7397
				text = "N"
			intervals [47]:
				xmin = 5.7397
				xmax = 5.7897
				text = "IH1"
			intervals [48]:
				xmin = 5.7897
				xmax = 5.8197
				text = "Z"
			intervals [49]:
				xmin = 5.8197
				xmax = 5.8697
				text = "HH"
			intervals [50]:
				xmin = 5.8697
				xmax = 5.9097
				text = "W"
			intervals [51]:
				xmin = 5.9097
				xmax = 5.9597
				text = "AH1"
			intervals [52]:
				xmin = 5.9597
				xmax = 6.0197
				text = "T"
			intervals [53]:
				xmin = 6.0197
				xmax = 6.0997
				text = "K"
			intervals [54]:
				xmin = 6.0997
				xmax = 6.1897
				text = "AY1"
			intervals [55]:
				xmin = 6.1897
				xmax = 6.2397
				text = "N"
			intervals [56]:
				xmin = 6.2397
				xmax = 6.2997
				text = "AH0"
			intervals [57]:
				xmin = 6.2997
				xmax = 6.3697
				text = "V"
			intervals [58]:
				xmin = 6.3697
				xmax = 6.4154
				text = ""
			intervals [59]:
				xmin = 6.4154
				xmax = 6.4754
				text = "G"
			intervals [60]:
				xmin = 6.4754
				xmax = 6.6454
				text = "EY1"
			intervals [61]:
				xmin = 6.6454
				xmax = 6.7754
				text = "M"
			intervals [62]:
				xmin = 6.7754
				xmax = 6.8354
				text = "Z"
			intervals [63]:
				xmin = 6.8354
				xmax = 6.8654
				text = "sp"
			intervals [64]:
				xmin = 6.8654
				xmax = 6.899
				text = ""
			intervals [65]:
				xmin = 6.899
				xmax = 6.949
				text = "D"
			intervals [66]:
				xmin = 6.949
				xmax = 7.029
				text = "IH1"
			intervals [67]:
				xmin = 7.029
				xmax = 7.089
				text = "D"
			intervals [68]:
				xmin = 7.089
				xmax = 7.2752
				text = ""
			intervals [69]:
				xmin = 7.2752
				xmax = 7.3352
				text = "D"
			intervals [70]:
				xmin = 7.3352
				xmax = 7.3852
				text = "IH1"
			intervals [71]:
				xmin = 7.3852
				xmax = 7.4752
				text = "D"
			intervals [72]:
				xmin = 7.4752
				xmax = 7.5252
				text = "Y"
			intervals [73]:
				xmin = 7.5252
				xmax = 7.6352
				text = "UW1"
			intervals [74]:
				xmin = 7.6352
				xmax = 7.7091
				text = ""
			intervals [75]:
				xmin = 7.7091
				xmax = 7.7391
				text = "P"
			intervals [76]:
				xmin = 7.7391
				xmax = 7.8191
				text = "L"
			intervals [77]:
				xmin = 7.8191
				xmax = 7.9391
				text = "EY1"
			intervals [78]:
				xmin = 7.9391
				xmax = 7.9691
				text = "W"
			intervals [79]:
				xmin = 7.9691
				xmax = 8.0091
				text = "EH1"
			intervals [80]:
				xmin = 8.0091
				xmax = 8.0491
				text = "N"
			intervals [81]:
				xmin = 8.0491
				xmax = 8.1191
				text = "Y"
			intervals [82]:
				xmin = 8.1191
				xmax = 8.1591
				text = "UW1"
			intervals [83]:
				xmin = 8.1591
				xmax = 8.1891
				text = "W"
			intervals [84]:
				xmin = 8.1891
				xmax = 8.2391
				text = "ER0"
			intervals [85]:
				xmin = 8.2391
				xmax = 8.3291
				text = "AH0"
			intervals [86]:
				xmin = 8.3291
				xmax = 8.4391
				text = "K"
			intervals [87]:
				xmin = 8.4391
				xmax = 8.4891
				text = "IH1"
			intervals [88]:
				xmin = 8.4891
				xmax = 8.5891
				text = "D"
			intervals [89]:
				xmin = 8.5891
				xmax = 8.6191
				text = "sp"
			intervals [90]:
				xmin = 8.6191
				xmax = 8.7091
				text = "K"
			intervals [91]:
				xmin = 8.7091
				xmax = 8.7491
				text = "AH1"
			intervals [92]:
				xmin = 8.7491
				xmax = 8.8591
				text = "M"
			intervals [93]:
				xmin = 8.8591
				xmax = 8.8891
				text = "IH0"
			intervals [94]:
				xmin = 8.8891
				xmax = 8.9791
				text = "NG"
			intervals [95]:
				xmin = 8.9791
				xmax = 9.0491
				text = "AH1"
			intervals [96]:
				xmin = 9.0491
				xmax = 9.0791
				text = "P"
			intervals [97]:
				xmin = 9.0791
				xmax = 9.3601
				text = ""
			intervals [98]:
				xmin = 9.3601
				xmax = 9.4001
				text = "sil"
			intervals [99]:
				xmin = 9.4001
				xmax = 9.5501
				text = "ER0"
			intervals [100]:
				xmin = 9.5501
				xmax = 9.5901
				text = "AW1"
			intervals [101]:
				xmin = 9.5901
				xmax = 9.6601
				text = "N"
			intervals [102]:
				xmin = 9.6601
				xmax = 9.7001
				text = "D"
			intervals [103]:
				xmin = 9.7001
				xmax = 9.8001
				text = "T"
			intervals [104]:
				xmin = 9.8001
				xmax = 9.8501
				text = "EH1"
			intervals [105]:
				xmin = 9.8501
				xmax = 9.9401
				text = "N"
			intervals [106]:
				xmin = 9.9401
				xmax = 10.0101
				text = "Y"
			intervals [107]:
				xmin = 10.0101
				xmax = 10.0601
				text = "IH1"
			intervals [108]:
				xmin = 10.0601
				xmax = 10.1401
				text = "R"
			intervals [109]:
				xmin = 10.1401
				xmax = 10.2001
				text = "Z"
			intervals [110]:
				xmin = 10.2001
				xmax = 10.3201
				text = "OW1"
			intervals [111]:
				xmin = 10.3201
				xmax = 10.3801
				text = "L"
			intervals [112]:
				xmin = 10.3801
				xmax = 10.5101
				text = "D"
			intervals [113]:
				xmin = 10.5101
				xmax = 10.6001
				text = "ER0"
			intervals [114]:
				xmin = 10.6001
				xmax = 10.7201
				text = "S"
			intervals [115]:
				xmin = 10.7201
				xmax = 10.8601
				text = "OW1"
			intervals [116]:
				xmin = 10.8601
				xmax = 11.0889
				text = ""
			intervals [117]:
				xmin = 11.0889
				xmax = 11.1189
				text = "Y"
			intervals [118]:
				xmin = 11.1189
				xmax = 11.1589
				text = "UW1"
			intervals [119]:
				xmin = 11.1589
				xmax = 11.1889
				text = "R"
			intervals [120]:
				xmin = 11.1889
				xmax = 11.2389
				text = "IH0"
			intervals [121]:
				xmin = 11.2389
				xmax = 11.2789
				text = "M"
			intervals [122]:
				xmin = 11.2789
				xmax = 11.3289
				text = "EH1"
			intervals [123]:
				xmin = 11.3289
				xmax = 11.3989
				text = "M"
			intervals [124]:
				xmin = 11.3989
				xmax = 11.4589
				text = "B"
			intervals [125]:
				xmin = 11.4589
				xmax = 11.5089
				text = "ER0"
			intervals [126]:
				xmin = 11.5089
				xmax = 13.9775
				text = "sp"
			intervals [127]:
				xmin = 13.9775
				xmax = 14.1475
				text = "M"
			intervals [128]:
				xmin = 14.1475
				xmax = 14.2075
				text = "HH"
			intervals [129]:
				xmin = 14.2075
				xmax = 14.2575
				text = "M"
			intervals [130]:
				xmin = 14.2575
				xmax = 14.6534
				text = "sp"
			intervals [131]:
				xmin = 14.6534
				xmax = 14.7034
				text = "EH1"
			intervals [132]:
				xmin = 14.7034
				xmax = 14.7634
				text = "N"
			intervals [133]:
				xmin = 14.7634
				xmax = 14.8334
				text = "IY0"
			intervals [134]:
				xmin = 14.8334
				xmax = 14.8834
				text = "TH"
			intervals [135]:
				xmin = 14.8834
				xmax = 14.9234
				text = "IH2"
			intervals [136]:
				xmin = 14.9234
				xmax = 15.0234
				text = "NG"
			intervals [137]:
				xmin = 15.0234
				xmax = 15.0634
				text = "EH1"
			intervals [138]:
				xmin = 15.0634
				xmax = 15.1634
				text = "L"
			intervals [139]:
				xmin = 15.1634
				xmax = 15.2434
				text = "S"
			intervals [140]:
				xmin = 15.2434
				xmax = 22.5658
				text = "sp"
			intervals [141]:
				xmin = 22.5658
				xmax = 22.7858
				text = "M"
			intervals [142]:
				xmin = 22.7858
				xmax = 22.8658
				text = "HH"
			intervals [143]:
				xmin = 22.8658
				xmax = 22.9658
				text = "M"
			intervals [144]:
				xmin = 22.9658
				xmax = 23.7478
				text = ""
			intervals [145]:
				xmin = 23.7478
				xmax = 23.8078
				text = "W"
			intervals [146]:
				xmin = 23.8078
				xmax = 23.8378
				text = "EH1"
			intervals [147]:
				xmin = 23.8378
				xmax = 23.8678
				text = "L"
			intervals [148]:
				xmin = 23.8678
				xmax = 23.8978
				text = "HH"
			intervals [149]:
				xmin = 23.8978
				xmax = 23.9578
				text = "AW1"
			intervals [150]:
				xmin = 23.9578
				xmax = 24.0078
				text = "B"
			intervals [151]:
				xmin = 24.0078
				xmax = 24.0978
				text = "AW1"
			intervals [152]:
				xmin = 24.0978
				xmax = 24.1678
				text = "T"
			intervals [153]:
				xmin = 24.1678
				xmax = 24.2178
				text = "DH"
			intervals [154]:
				xmin = 24.2178
				xmax = 24.3078
				text = "IY0"
			intervals [155]:
				xmin = 24.3078
				xmax = 24.3378
				text = "sp"
			intervals [156]:
				xmin = 24.3378
				xmax = 24.7504
				text = ""
			intervals [157]:
				xmin = 24.7504
				xmax = 24.8704
				text = "S"
			intervals [158]:
				xmin = 24.8704
				xmax = 24.9204
				text = "AO1"
			intervals [159]:
				xmin = 24.9204
				xmax = 24.9704
				text = "R"
			intervals [160]:
				xmin = 24.9704
				xmax = 25.0004
				text = "T"
			intervals [161]:
				xmin = 25.0004
				xmax = 25.0504
				text = "AH0"
			intervals [162]:
				xmin = 25.0504
				xmax = 25.1604
				text = "V"
			intervals [163]:
				xmin = 25.1604
				xmax = 25.2202
				text = ""
			intervals [164]:
				xmin = 25.2202
				xmax = 25.3102
				text = "K"
			intervals [165]:
				xmin = 25.3102
				xmax = 25.3802
				text = "IH1"
			intervals [166]:
				xmin = 25.3802
				xmax = 25.4602
				text = "D"
			intervals [167]:
				xmin = 25.4602
				xmax = 25.6612
				text = ""
			intervals [168]:
				xmin = 25.6612
				xmax = 25.7812
				text = "K"
			intervals [169]:
				xmin = 25.7812
				xmax = 25.8312
				text = "IH1"
			intervals [170]:
				xmin = 25.8312
				xmax = 25.8712
				text = "D"
			intervals [171]:
				xmin = 25.8712
				xmax = 25.9812
				text = "IH0"
			intervals [172]:
				xmin = 25.9812
				xmax = 26.1512
				text = "SH"
			intervals [173]:
				xmin = 26.1512
				xmax = 26.2212
				text = "G"
			intervals [174]:
				xmin = 26.2212
				xmax = 26.3612
				text = "EY1"
			intervals [175]:
				xmin = 26.3612
				xmax = 26.5412
				text = "M"
			intervals [176]:
				xmin = 26.5412
				xmax = 26.6212
				text = "Z"
			intervals [177]:
				xmin = 26.6212
				xmax = 26.6612
				text = "DH"
			intervals [178]:
				xmin = 26.6612
				xmax = 26.7012
				text = "AH0"
			intervals [179]:
				xmin = 26.7012
				xmax = 26.7412
				text = "T"
			intervals [180]:
				xmin = 26.7412
				xmax = 26.9112
				text = "sp"
			intervals [181]:
				xmin = 26.9112
				xmax = 26.9912
				text = "DH"
			intervals [182]:
				xmin = 26.9912
				xmax = 27.1912
				text = "AH1"
			intervals [183]:
				xmin = 27.1912
				xmax = 27.2312
				text = "sp"
			intervals [184]:
				xmin = 27.2312
				xmax = 27.3612
				text = "CH"
			intervals [185]:
				xmin = 27.3612
				xmax = 27.4112
				text = "IH1"
			intervals [186]:
				xmin = 27.4112
				xmax = 27.5112
				text = "L"
			intervals [187]:
				xmin = 27.5112
				xmax = 27.5412
				text = "D"
			intervals [188]:
				xmin = 27.5412
				xmax = 27.5712
				text = "R"
			intervals [189]:
				xmin = 27.5712
				xmax = 27.6312
				text = "AH0"
			intervals [190]:
				xmin = 27.6312
				xmax = 27.7312
				text = "N"
			intervals [191]:
				xmin = 27.7312
				xmax = 27.7612
				text = "sp"
			intervals [192]:
				xmin = 27.7612
				xmax = 27.8612
				text = "P"
			intervals [193]:
				xmin = 27.8612
				xmax = 27.9412
				text = "L"
			intervals [194]:
				xmin = 27.9412
				xmax = 28.0312
				text = "EY1"
			intervals [195]:
				xmin = 28.0312
				xmax = 28.0612
				text = "D"
			intervals [196]:
				xmin = 28.0612
				xmax = 28.0912
				text = "IH0"
			intervals [197]:
				xmin = 28.0912
				xmax = 28.1412
				text = "D"
			intervals [198]:
				xmin = 28.1412
				xmax = 28.1912
				text = "Y"
			intervals [199]:
				xmin = 28.1912
				xmax = 28.2212
				text = "UW1"
			intervals [200]:
				xmin = 28.2212
				xmax = 28.2612
				text = "EH1"
			intervals [201]:
				xmin = 28.2612
				xmax = 28.2912
				text = "V"
			intervals [202]:
				xmin = 28.2912
				xmax = 28.4012
				text = "ER0"
			intervals [203]:
				xmin = 28.4012
				xmax = 28.4512
				text = "P"
			intervals [204]:
				xmin = 28.4512
				xmax = 28.5512
				text = "L"
			intervals [205]:
				xmin = 28.5512
				xmax = 28.6112
				text = "EY1"
			intervals [206]:
				xmin = 28.6112
				xmax = 28.6512
				text = "EH1"
			intervals [207]:
				xmin = 28.6512
				xmax = 28.6912
				text = "N"
			intervals [208]:
				xmin = 28.6912
				xmax = 28.7912
				text = "IY0"
			intervals [209]:
				xmin = 28.7912
				xmax = 28.8412
				text = "AH1"
			intervals [210]:
				xmin = 28.8412
				xmax = 28.8712
				text = "V"
			intervals [211]:
				xmin = 28.8712
				xmax = 28.9112
				text = "DH"
			intervals [212]:
				xmin = 28.9112
				xmax = 29.1112
				text = "OW1"
			intervals [213]:
				xmin = 29.1112
				xmax = 29.2812
				text = "Z"
			intervals [214]:
				xmin = 29.2812
				xmax = 29.3112
				text = "sp"
			intervals [215]:
				xmin = 29.3112
				xmax = 30.0685
				text = ""
			intervals [216]:
				xmin = 30.0685
				xmax = 30.1385
				text = "L"
			intervals [217]:
				xmin = 30.1385
				xmax = 30.2085
				text = "AY1"
			intervals [218]:
				xmin = 30.2085
				xmax = 30.2985
				text = "K"
			intervals [219]:
				xmin = 30.2985
				xmax = 30.3385
				text = "DH"
			intervals [220]:
				xmin = 30.3385
				xmax = 30.3885
				text = "IY0"
			intervals [221]:
				xmin = 30.3885
				xmax = 30.4685
				text = "G"
			intervals [222]:
				xmin = 30.4685
				xmax = 30.5585
				text = "EY1"
			intervals [223]:
				xmin = 30.5585
				xmax = 30.6785
				text = "M"
			intervals [224]:
				xmin = 30.6785
				xmax = 30.7085
				text = "W"
			intervals [225]:
				xmin = 30.7085
				xmax = 30.7385
				text = "EH1"
			intervals [226]:
				xmin = 30.7385
				xmax = 30.8385
				text = "R"
			intervals [227]:
				xmin = 30.8385
				xmax = 30.9185
				text = "W"
			intervals [228]:
				xmin = 30.9185
				xmax = 30.9685
				text = "AH1"
			intervals [229]:
				xmin = 30.9685
				xmax = 31.0685
				text = "N"
			intervals [230]:
				xmin = 31.0685
				xmax = 31.1585
				text = "K"
			intervals [231]:
				xmin = 31.1585
				xmax = 31.2385
				text = "IH1"
			intervals [232]:
				xmin = 31.2385
				xmax = 31.3085
				text = "D"
			intervals [233]:
				xmin = 31.3085
				xmax = 31.3885
				text = "HH"
			intervals [234]:
				xmin = 31.3885
				xmax = 31.5285
				text = "AY1"
			intervals [235]:
				xmin = 31.5285
				xmax = 31.6185
				text = "D"
			intervals [236]:
				xmin = 31.6185
				xmax = 31.6485
				text = "Z"
			intervals [237]:
				xmin = 31.6485
				xmax = 31.6785
				text = "HH"
			intervals [238]:
				xmin = 31.6785
				xmax = 31.7485
				text = "IH0"
			intervals [239]:
				xmin = 31.7485
				xmax = 31.8385
				text = "Z"
			intervals [240]:
				xmin = 31.8385
				xmax = 32.0885
				text = "AY1"
			intervals [241]:
				xmin = 32.0885
				xmax = 32.1685
				text = "Z"
			intervals [242]:
				xmin = 32.1685
				xmax = 32.2085
				text = "AH0"
			intervals [243]:
				xmin = 32.2085
				xmax = 32.2485
				text = "N"
			intervals [244]:
				xmin = 32.2485
				xmax = 32.2885
				text = "EH1"
			intervals [245]:
				xmin = 32.2885
				xmax = 32.3485
				text = "V"
			intervals [246]:
				xmin = 32.3485
				xmax = 32.3785
				text = "R"
			intervals [247]:
				xmin = 32.3785
				xmax = 32.4385
				text = "IY0"
			intervals [248]:
				xmin = 32.4385
				xmax = 32.4985
				text = "B"
			intervals [249]:
				xmin = 32.4985
				xmax = 32.5285
				text = "AA2"
			intervals [250]:
				xmin = 32.5285
				xmax = 32.5885
				text = "D"
			intervals [251]:
				xmin = 32.5885
				xmax = 32.6485
				text = "IY0"
			intervals [252]:
				xmin = 32.6485
				xmax = 32.6985
				text = "EH1"
			intervals [253]:
				xmin = 32.6985
				xmax = 32.7985
				text = "L"
			intervals [254]:
				xmin = 32.7985
				xmax = 32.8685
				text = "S"
			intervals [255]:
				xmin = 32.8685
				xmax = 32.9185
				text = "HH"
			intervals [256]:
				xmin = 32.9185
				xmax = 33.0785
				text = "AY1"
			intervals [257]:
				xmin = 33.0785
				xmax = 33.2185
				text = "D"
			intervals [258]:
				xmin = 33.2185
				xmax = 33.3485
				text = "Z"
			intervals [259]:
				xmin = 33.3485
				xmax = 33.3885
				text = "sp"
			intervals [260]:
				xmin = 33.3885
				xmax = 40.7348
				text = ""
			intervals [261]:
				xmin = 40.7348
				xmax = 40.7848
				text = "M"
			intervals [262]:
				xmin = 40.7848
				xmax = 40.8448
				text = "HH"
			intervals [263]:
				xmin = 40.8448
				xmax = 41.2148
				text = "M"
			intervals [264]:
				xmin = 41.2148
				xmax = 41.2648
				text = "DH"
			intervals [265]:
				xmin = 41.2648
				xmax = 41.3048
				text = "AE1"
			intervals [266]:
				xmin = 41.3048
				xmax = 41.3548
				text = "T"
			intervals [267]:
				xmin = 41.3548
				xmax = 41.4248
				text = "S"
			intervals [268]:
				xmin = 41.4248
				xmax = 41.4648
				text = "W"
			intervals [269]:
				xmin = 41.4648
				xmax = 41.4948
				text = "AH1"
			intervals [270]:
				xmin = 41.4948
				xmax = 41.5748
				text = "T"
			intervals [271]:
				xmin = 41.5748
				xmax = 41.6048
				text = "AY1"
			intervals [272]:
				xmin = 41.6048
				xmax = 41.6948
				text = "M"
			intervals [273]:
				xmin = 41.6948
				xmax = 41.7748
				text = "IY1"
			intervals [274]:
				xmin = 41.7748
				xmax = 41.8048
				text = "N"
			intervals [275]:
				xmin = 41.8048
				xmax = 42.0915
				text = ""
			intervals [276]:
				xmin = 42.0915
				xmax = 42.1915
				text = "Y"
			intervals [277]:
				xmin = 42.1915
				xmax = 42.3415
				text = "AE1"
			intervals [278]:
				xmin = 42.3415
				xmax = 42.6875
				text = ""
			intervals [279]:
				xmin = 42.6875
				xmax = 42.7675
				text = "W"
			intervals [280]:
				xmin = 42.7675
				xmax = 42.8575
				text = "ER0"
			intervals [281]:
				xmin = 42.8575
				xmax = 42.8875
				text = "Y"
			intervals [282]:
				xmin = 42.8875
				xmax = 42.9175
				text = "UW1"
			intervals [283]:
				xmin = 42.9175
				xmax = 42.9775
				text = "D"
			intervals [284]:
				xmin = 42.9775
				xmax = 43.1175
				text = "AW1"
			intervals [285]:
				xmin = 43.1175
				xmax = 43.1475
				text = "N"
			intervals [286]:
				xmin = 43.1475
				xmax = 43.1775
				text = "W"
			intervals [287]:
				xmin = 43.1775
				xmax = 43.2275
				text = "EH1"
			intervals [288]:
				xmin = 43.2275
				xmax = 43.2975
				text = "N"
			intervals [289]:
				xmin = 43.2975
				xmax = 43.3475
				text = "Y"
			intervals [290]:
				xmin = 43.3475
				xmax = 43.4775
				text = "UW1"
			intervals [291]:
				xmin = 43.4775
				xmax = 43.5075
				text = "sp"
			intervals [292]:
				xmin = 43.5075
				xmax = 44.7543
				text = ""
			intervals [293]:
				xmin = 44.7543
				xmax = 44.9843
				text = "W"
			intervals [294]:
				xmin = 44.9843
				xmax = 45.2143
				text = "ER1"
			intervals [295]:
				xmin = 45.2143
				xmax = 45.2843
				text = "L"
			intervals [296]:
				xmin = 45.2843
				xmax = 45.3243
				text = "IH1"
			intervals [297]:
				xmin = 45.3243
				xmax = 45.4243
				text = "T"
			intervals [298]:
				xmin = 45.4243
				xmax = 45.4543
				text = "AH0"
			intervals [299]:
				xmin = 45.4543
				xmax = 45.4843
				text = "L"
			intervals [300]:
				xmin = 45.4843
				xmax = 45.8068
				text = "sp"
			intervals [301]:
				xmin = 45.8068
				xmax = 45.8968
				text = "K"
			intervals [302]:
				xmin = 45.8968
				xmax = 45.9868
				text = "IH1"
			intervals [303]:
				xmin = 45.9868
				xmax = 46.0968
				text = "D"
			intervals [304]:
				xmin = 46.0968
				xmax = 47.2233
				text = ""
			intervals [305]:
				xmin = 47.2233
				xmax = 47.2933
				text = "HH"
			intervals [306]:
				xmin = 47.2933
				xmax = 47.4433
				text = "AW1"
			intervals [307]:
				xmin = 47.4433
				xmax = 47.4933
				text = "D"
			intervals [308]:
				xmin = 47.4933
				xmax = 47.5233
				text = "UW1"
			intervals [309]:
				xmin = 47.5233
				xmax = 47.5733
				text = "Y"
			intervals [310]:
				xmin = 47.5733
				xmax = 47.6633
				text = "UW1"
			intervals [311]:
				xmin = 47.6633
				xmax = 47.7133
				text = "P"
			intervals [312]:
				xmin = 47.7133
				xmax = 47.8133
				text = "L"
			intervals [313]:
				xmin = 47.8133
				xmax = 47.9233
				text = "EY1"
			intervals [314]:
				xmin = 47.9233
				xmax = 47.9833
				text = "HH"
			intervals [315]:
				xmin = 47.9833
				xmax = 48.0433
				text = "AY1"
			intervals [316]:
				xmin = 48.0433
				xmax = 48.0733
				text = "D"
			intervals [317]:
				xmin = 48.0733
				xmax = 48.1033
				text = "AH0"
			intervals [318]:
				xmin = 48.1033
				xmax = 48.1933
				text = "N"
			intervals [319]:
				xmin = 48.1933
				xmax = 48.2333
				text = "D"
			intervals [320]:
				xmin = 48.2333
				xmax = 48.3533
				text = "Z"
			intervals [321]:
				xmin = 48.3533
				xmax = 48.4033
				text = "sp"
			intervals [322]:
				xmin = 48.4033
				xmax = 48.5133
				text = "HH"
			intervals [323]:
				xmin = 48.5133
				xmax = 48.6033
				text = "AY1"
			intervals [324]:
				xmin = 48.6033
				xmax = 48.6733
				text = "D"
			intervals [325]:
				xmin = 48.6733
				xmax = 48.7033
				text = "AE1"
			intervals [326]:
				xmin = 48.7033
				xmax = 48.7533
				text = "N"
			intervals [327]:
				xmin = 48.7533
				xmax = 48.7833
				text = "G"
			intervals [328]:
				xmin = 48.7833
				xmax = 48.8733
				text = "OW1"
			intervals [329]:
				xmin = 48.8733
				xmax = 49.0133
				text = "S"
			intervals [330]:
				xmin = 49.0133
				xmax = 49.1433
				text = "IY1"
			intervals [331]:
				xmin = 49.1433
				xmax = 49.1833
				text = "K"
			intervals [332]:
				xmin = 49.1833
				xmax = 71.8279
				text = "sp"
			intervals [333]:
				xmin = 71.8279
				xmax = 71.9979
				text = "M"
			intervals [334]:
				xmin = 71.9979
				xmax = 72.0279
				text = "HH"
			intervals [335]:
				xmin = 72.0279
				xmax = 72.3679
				text = "M"
			intervals [336]:
				xmin = 72.3679
				xmax = 72.4079
				text = "sp"
			intervals [337]:
				xmin = 72.4079
				xmax = 79.4128
				text = ""
			intervals [338]:
				xmin = 79.4128
				xmax = 79.4428
				text = "M"
			intervals [339]:
				xmin = 79.4428
				xmax = 79.5328
				text = "HH"
			intervals [340]:
				xmin = 79.5328
				xmax = 79.8628
				text = "M"
			intervals [341]:
				xmin = 79.8628
				xmax = 95.2203
				text = ""
			intervals [342]:
				xmin = 95.2203
				xmax = 95.2503
				text = "HH"
			intervals [343]:
				xmin = 95.2503
				xmax = 95.2903
				text = "W"
			intervals [344]:
				xmin = 95.2903
				xmax = 95.3203
				text = "AH1"
			intervals [345]:
				xmin = 95.3203
				xmax = 95.3503
				text = "T"
			intervals [346]:
				xmin = 95.3503
				xmax = 95.3803
				text = "HH"
			intervals [347]:
				xmin = 95.3803
				xmax = 95.5203
				text = "AE1"
			intervals [348]:
				xmin = 95.5203
				xmax = 95.5603
				text = "P"
			intervals [349]:
				xmin = 95.5603
				xmax = 95.5903
				text = "AH0"
			intervals [350]:
				xmin = 95.5903
				xmax = 95.6203
				text = "N"
			intervals [351]:
				xmin = 95.6203
				xmax = 95.6703
				text = "Z"
			intervals [352]:
				xmin = 95.6703
				xmax = 95.7503
				text = "IH0"
			intervals [353]:
				xmin = 95.7503
				xmax = 95.8303
				text = "F"
			intervals [354]:
				xmin = 95.8303
				xmax = 95.8703
				text = "Y"
			intervals [355]:
				xmin = 95.8703
				xmax = 96.0003
				text = "UW1"
			intervals [356]:
				xmin = 96.0003
				xmax = 96.0703
				text = "F"
			intervals [357]:
				xmin = 96.0703
				xmax = 96.1803
				text = "AY1"
			intervals [358]:
				xmin = 96.1803
				xmax = 96.2703
				text = "N"
			intervals [359]:
				xmin = 96.2703
				xmax = 96.3203
				text = "D"
			intervals [360]:
				xmin = 96.3203
				xmax = 96.3903
				text = "S"
			intervals [361]:
				xmin = 96.3903
				xmax = 96.4203
				text = "AH1"
			intervals [362]:
				xmin = 96.4203
				xmax = 96.4803
				text = "M"
			intervals [363]:
				xmin = 96.4803
				xmax = 96.5103
				text = "B"
			intervals [364]:
				xmin = 96.5103
				xmax = 96.6803
				text = "AH0"
			intervals [365]:
				xmin = 96.6803
				xmax = 96.7503
				text = "D"
			intervals [366]:
				xmin = 96.7503
				xmax = 96.7903
				text = "IY0"
			intervals [367]:
				xmin = 96.7903
				xmax = 100.0547
				text = "sp"
			intervals [368]:
				xmin = 100.0547
				xmax = 100.0847
				text = "DH"
			intervals [369]:
				xmin = 100.0847
				xmax = 100.2947
				text = "AH1"
			intervals [370]:
				xmin = 100.2947
				xmax = 100.3547
				text = "F"
			intervals [371]:
				xmin = 100.3547
				xmax = 100.4447
				text = "ER1"
			intervals [372]:
				xmin = 100.4447
				xmax = 100.5047
				text = "S"
			intervals [373]:
				xmin = 100.5047
				xmax = 100.5347
				text = "T"
			intervals [374]:
				xmin = 100.5347
				xmax = 100.5647
				text = "HH"
			intervals [375]:
				xmin = 100.5647
				xmax = 100.6047
				text = "W"
			intervals [376]:
				xmin = 100.6047
				xmax = 100.6547
				text = "AH1"
			intervals [377]:
				xmin = 100.6547
				xmax = 100.7047
				text = "N"
			intervals [378]:
				xmin = 100.7047
				xmax = 100.7647
				text = "Y"
			intervals [379]:
				xmin = 100.7647
				xmax = 100.8747
				text = "UW1"
			intervals [380]:
				xmin = 100.8747
				xmax = 100.9547
				text = "F"
			intervals [381]:
				xmin = 100.9547
				xmax = 101.2147
				text = "AY1"
			intervals [382]:
				xmin = 101.2147
				xmax = 101.2447
				text = "N"
			intervals [383]:
				xmin = 101.2447
				xmax = 101.3047
				text = "D"
			intervals [384]:
				xmin = 101.3047
				xmax = 107.4577
				text = ""
			intervals [385]:
				xmin = 107.4577
				xmax = 107.4977
				text = "M"
			intervals [386]:
				xmin = 107.4977
				xmax = 107.5477
				text = "HH"
			intervals [387]:
				xmin = 107.5477
				xmax = 107.9077
				text = "M"
			intervals [388]:
				xmin = 107.9077
				xmax = 109.408
				text = "sp"
			intervals [389]:
				xmin = 109.408
				xmax = 109.618
				text = "M"
			intervals [390]:
				xmin = 109.618
				xmax = 109.648
				text = "DH"
			intervals [391]:
				xmin = 109.648
				xmax = 109.678
				text = "AH0"
			intervals [392]:
				xmin = 109.678
				xmax = 109.708
				text = "T"
			intervals [393]:
				xmin = 109.708
				xmax = 109.758
				text = "S"
			intervals [394]:
				xmin = 109.758
				xmax = 109.858
				text = "G"
			intervals [395]:
				xmin = 109.858
				xmax = 109.948
				text = "IH0"
			intervals [396]:
				xmin = 109.948
				xmax = 109.998
				text = "D"
			intervals [397]:
				xmin = 109.998
				xmax = 110.038
				text = "sp"
			intervals [398]:
				xmin = 110.038
				xmax = 114.2672
				text = ""
			intervals [399]:
				xmin = 114.2672
				xmax = 114.3472
				text = "W"
			intervals [400]:
				xmin = 114.3472
				xmax = 114.3772
				text = "EH1"
			intervals [401]:
				xmin = 114.3772
				xmax = 114.4072
				text = "L"
			intervals [402]:
				xmin = 114.4072
				xmax = 114.4472
				text = "HH"
			intervals [403]:
				xmin = 114.4472
				xmax = 114.5672
				text = "AW1"
			intervals [404]:
				xmin = 114.5672
				xmax = 114.6272
				text = "IH0"
			intervals [405]:
				xmin = 114.6272
				xmax = 114.6772
				text = "Z"
			intervals [406]:
				xmin = 114.6772
				xmax = 114.7072
				text = "DH"
			intervals [407]:
				xmin = 114.7072
				xmax = 114.7672
				text = "AE1"
			intervals [408]:
				xmin = 114.7672
				xmax = 114.7972
				text = "T"
			intervals [409]:
				xmin = 114.7972
				xmax = 114.8272
				text = "sp"
			intervals [410]:
				xmin = 114.8272
				xmax = 115.0802
				text = ""
			intervals [411]:
				xmin = 115.0802
				xmax = 115.1102
				text = "HH"
			intervals [412]:
				xmin = 115.1102
				xmax = 115.1402
				text = "AW1"
			intervals [413]:
				xmin = 115.1402
				xmax = 115.1702
				text = "D"
			intervals [414]:
				xmin = 115.1702
				xmax = 115.2002
				text = "IH0"
			intervals [415]:
				xmin = 115.2002
				xmax = 115.2502
				text = "Z"
			intervals [416]:
				xmin = 115.2502
				xmax = 115.2902
				text = "DH"
			intervals [417]:
				xmin = 115.2902
				xmax = 115.3502
				text = "AE1"
			intervals [418]:
				xmin = 115.3502
				xmax = 115.4202
				text = "T"
			intervals [419]:
				xmin = 115.4202
				xmax = 115.4802
				text = "W"
			intervals [420]:
				xmin = 115.4802
				xmax = 115.5102
				text = "ER1"
			intervals [421]:
				xmin = 115.5102
				xmax = 115.5402
				text = "K"
			intervals [422]:
				xmin = 115.5402
				xmax = 115.6688
				text = ""
			intervals [423]:
				xmin = 115.6688
				xmax = 115.7588
				text = "T"
			intervals [424]:
				xmin = 115.7588
				xmax = 115.8588
				text = "AE1"
			intervals [425]:
				xmin = 115.8588
				xmax = 115.9588
				text = "G"
			intervals [426]:
				xmin = 115.9588
				xmax = 115.9888
				text = "AE1"
			intervals [427]:
				xmin = 115.9888
				xmax = 116.0488
				text = "N"
			intervals [428]:
				xmin = 116.0488
				xmax = 116.0988
				text = "D"
			intervals [429]:
				xmin = 116.0988
				xmax = 116.1988
				text = "S"
			intervals [430]:
				xmin = 116.1988
				xmax = 116.2588
				text = "W"
			intervals [431]:
				xmin = 116.2588
				xmax = 116.2988
				text = "IH1"
			intervals [432]:
				xmin = 116.2988
				xmax = 116.3788
				text = "M"
			intervals [433]:
				xmin = 116.3788
				xmax = 116.4088
				text = "IH0"
			intervals [434]:
				xmin = 116.4088
				xmax = 116.4988
				text = "N"
			intervals [435]:
				xmin = 116.4988
				xmax = 116.9058
				text = ""
			intervals [436]:
				xmin = 116.9058
				xmax = 116.9358
				text = "HH"
			intervals [437]:
				xmin = 116.9358
				xmax = 116.9658
				text = "AW1"
			intervals [438]:
				xmin = 116.9658
				xmax = 116.9958
				text = "D"
			intervals [439]:
				xmin = 116.9958
				xmax = 117.0458
				text = "UW1"
			intervals [440]:
				xmin = 117.0458
				xmax = 117.0758
				text = "Y"
			intervals [441]:
				xmin = 117.0758
				xmax = 117.1458
				text = "UW1"
			intervals [442]:
				xmin = 117.1458
				xmax = 117.2158
				text = "P"
			intervals [443]:
				xmin = 117.2158
				xmax = 117.2958
				text = "L"
			intervals [444]:
				xmin = 117.2958
				xmax = 117.3758
				text = "EY1"
			intervals [445]:
				xmin = 117.3758
				xmax = 117.4158
				text = "IH0"
			intervals [446]:
				xmin = 117.4158
				xmax = 117.4758
				text = "T"
			intervals [447]:
				xmin = 117.4758
				xmax = 117.5158
				text = "S"
			intervals [448]:
				xmin = 117.5158
				xmax = 117.6158
				text = "W"
			intervals [449]:
				xmin = 117.6158
				xmax = 117.6758
				text = "IH1"
			intervals [450]:
				xmin = 117.6758
				xmax = 117.7858
				text = "M"
			intervals [451]:
				xmin = 117.7858
				xmax = 117.8258
				text = "IH0"
			intervals [452]:
				xmin = 117.8258
				xmax = 117.8558
				text = "N"
			intervals [453]:
				xmin = 117.8558
				xmax = 133.9825
				text = ""
			intervals [454]:
				xmin = 133.9825
				xmax = 134.0225
				text = "M"
			intervals [455]:
				xmin = 134.0225
				xmax = 134.2825
				text = "HH"
			intervals [456]:
				xmin = 134.2825
				xmax = 134.4825
				text = "M"
			intervals [457]:
				xmin = 134.4825
				xmax = 138.5126
				text = ""
			intervals [458]:
				xmin = 138.5126
				xmax = 138.5626
				text = "M"
			intervals [459]:
				xmin = 138.5626
				xmax = 138.5926
				text = "HH"
			intervals [460]:
				xmin = 138.5926
				xmax = 138.8826
				text = "M"
			intervals [461]:
				xmin = 138.8826
				xmax = 145.9883
				text = ""
			intervals [462]:
				xmin = 145.9883
				xmax = 146.0283
				text = "sil"
			intervals [463]:
				xmin = 146.0283
				xmax = 146.1683
				text = "M"
			intervals [464]:
				xmin = 146.1683
				xmax = 146.2383
				text = "HH"
			intervals [465]:
				xmin = 146.2383
				xmax = 146.4283
				text = "M"
			intervals [466]:
				xmin = 146.4283
				xmax = 150.7965
				text = ""
			intervals [467]:
				xmin = 150.7965
				xmax = 150.8665
				text = "DH"
			intervals [468]:
				xmin = 150.8665
				xmax = 150.9065
				text = "AH0"
			intervals [469]:
				xmin = 150.9065
				xmax = 150.9365
				text = "T"
			intervals [470]:
				xmin = 150.9365
				xmax = 150.9865
				text = "sp"
			intervals [471]:
				xmin = 150.9865
				xmax = 151.0965
				text = "S"
			intervals [472]:
				xmin = 151.0965
				xmax = 151.1365
				text = "IH1"
			intervals [473]:
				xmin = 151.1365
				xmax = 151.1965
				text = "N"
			intervals [474]:
				xmin = 151.1965
				xmax = 151.2465
				text = "T"
			intervals [475]:
				xmin = 151.2465
				xmax = 151.3065
				text = "ER0"
			intervals [476]:
				xmin = 151.3065
				xmax = 151.3465
				text = "AH0"
			intervals [477]:
				xmin = 151.3465
				xmax = 151.3965
				text = "S"
			intervals [478]:
				xmin = 151.3965
				xmax = 151.4265
				text = "T"
			intervals [479]:
				xmin = 151.4265
				xmax = 151.4565
				text = "IH0"
			intervals [480]:
				xmin = 151.4565
				xmax = 151.4865
				text = "N"
			intervals [481]:
				xmin = 151.4865
				xmax = 152.5422
				text = ""
			intervals [482]:
				xmin = 152.5422
				xmax = 152.5822
				text = "K"
			intervals [483]:
				xmin = 152.5822
				xmax = 152.6122
				text = "AH0"
			intervals [484]:
				xmin = 152.6122
				xmax = 152.6522
				text = "N"
			intervals [485]:
				xmin = 152.6522
				xmax = 152.7022
				text = "Y"
			intervals [486]:
				xmin = 152.7022
				xmax = 152.7722
				text = "UW1"
			intervals [487]:
				xmin = 152.7722
				xmax = 152.8222
				text = "P"
			intervals [488]:
				xmin = 152.8222
				xmax = 152.9022
				text = "L"
			intervals [489]:
				xmin = 152.9022
				xmax = 152.9722
				text = "EY1"
			intervals [490]:
				xmin = 152.9722
				xmax = 153.0022
				text = "DH"
			intervals [491]:
				xmin = 153.0022
				xmax = 153.1022
				text = "AE1"
			intervals [492]:
				xmin = 153.1022
				xmax = 153.1722
				text = "T"
			intervals [493]:
				xmin = 153.1722
				xmax = 153.2622
				text = "R"
			intervals [494]:
				xmin = 153.2622
				xmax = 153.3222
				text = "AH1"
			intervals [495]:
				xmin = 153.3222
				xmax = 153.3822
				text = "N"
			intervals [496]:
				xmin = 153.3822
				xmax = 153.4422
				text = "IH0"
			intervals [497]:
				xmin = 153.4422
				xmax = 153.5322
				text = "N"
			intervals [498]:
				xmin = 153.5322
				xmax = 153.6622
				text = "sp"
			intervals [499]:
				xmin = 153.6622
				xmax = 153.7022
				text = "T"
			intervals [500]:
				xmin = 153.7022
				xmax = 153.8622
				text = "UW1"
			intervals [501]:
				xmin = 153.8622
				xmax = 153.9422
				text = "sp"
			intervals [502]:
				xmin = 153.9422
				xmax = 154.0536
				text = ""
			intervals [503]:
				xmin = 154.0536
				xmax = 154.2736
				text = "ER0"
			intervals [504]:
				xmin = 154.2736
				xmax = 157.2718
				text = ""
			intervals [505]:
				xmin = 157.2718
				xmax = 157.3418
				text = "W"
			intervals [506]:
				xmin = 157.3418
				xmax = 157.4018
				text = "AA1"
			intervals [507]:
				xmin = 157.4018
				xmax = 157.4318
				text = "Z"
			intervals [508]:
				xmin = 157.4318
				xmax = 157.4718
				text = "DH"
			intervals [509]:
				xmin = 157.4718
				xmax = 157.5118
				text = "EH1"
			intervals [510]:
				xmin = 157.5118
				xmax = 157.5518
				text = "R"
			intervals [511]:
				xmin = 157.5518
				xmax = 157.5818
				text = "EH1"
			intervals [512]:
				xmin = 157.5818
				xmax = 157.6218
				text = "N"
			intervals [513]:
				xmin = 157.6218
				xmax = 157.7418
				text = "IY0"
			intervals [514]:
				xmin = 157.7418
				xmax = 157.7718
				text = "AH1"
			intervals [515]:
				xmin = 157.7718
				xmax = 157.8318
				text = "DH"
			intervals [516]:
				xmin = 157.8318
				xmax = 157.9118
				text = "ER0"
			intervals [517]:
				xmin = 157.9118
				xmax = 158.0218
				text = "W"
			intervals [518]:
				xmin = 158.0218
				xmax = 158.1218
				text = "EY1"
			intervals [519]:
				xmin = 158.1218
				xmax = 158.1918
				text = "Z"
			intervals [520]:
				xmin = 158.1918
				xmax = 158.2918
				text = "AH0"
			intervals [521]:
				xmin = 158.2918
				xmax = 158.3418
				text = "V"
			intervals [522]:
				xmin = 158.3418
				xmax = 158.3918
				text = "P"
			intervals [523]:
				xmin = 158.3918
				xmax = 158.4818
				text = "IH1"
			intervals [524]:
				xmin = 158.4818
				xmax = 158.5518
				text = "K"
			intervals [525]:
				xmin = 158.5518
				xmax = 158.5818
				text = "IH0"
			intervals [526]:
				xmin = 158.5818
				xmax = 158.6318
				text = "NG"
			intervals [527]:
				xmin = 158.6318
				xmax = 158.8018
				text = "sp"
			intervals [528]:
				xmin = 158.8018
				xmax = 158.9318
				text = "P"
			intervals [529]:
				xmin = 158.9318
				xmax = 158.9818
				text = "IY1"
			intervals [530]:
				xmin = 158.9818
				xmax = 159.0518
				text = "P"
			intervals [531]:
				xmin = 159.0518
				xmax = 159.0918
				text = "AH0"
			intervals [532]:
				xmin = 159.0918
				xmax = 159.1518
				text = "L"
			intervals [533]:
				xmin = 159.1518
				xmax = 159.2218
				text = "T"
			intervals [534]:
				xmin = 159.2218
				xmax = 159.2718
				text = "IH0"
			intervals [535]:
				xmin = 159.2718
				xmax = 159.3318
				text = "B"
			intervals [536]:
				xmin = 159.3318
				xmax = 159.4918
				text = "IY1"
			intervals [537]:
				xmin = 159.4918
				xmax = 159.6118
				text = "IH1"
			intervals [538]:
				xmin = 159.6118
				xmax = 159.6418
				text = "T"
			intervals [539]:
				xmin = 159.6418
				xmax = 159.6718
				text = "IH1"
			intervals [540]:
				xmin = 159.6718
				xmax = 159.7418
				text = "N"
			intervals [541]:
				xmin = 159.7418
				xmax = 159.7718
				text = "DH"
			intervals [542]:
				xmin = 159.7718
				xmax = 159.9918
				text = "IY1"
			intervals [543]:
				xmin = 159.9918
				xmax = 160.1018
				text = "Z"
			intervals [544]:
				xmin = 160.1018
				xmax = 160.1918
				text = "G"
			intervals [545]:
				xmin = 160.1918
				xmax = 160.3018
				text = "EY1"
			intervals [546]:
				xmin = 160.3018
				xmax = 160.4218
				text = "M"
			intervals [547]:
				xmin = 160.4218
				xmax = 160.5218
				text = "Z"
			intervals [548]:
				xmin = 160.5218
				xmax = 160.5818
				text = "B"
			intervals [549]:
				xmin = 160.5818
				xmax = 160.6918
				text = "IY2"
			intervals [550]:
				xmin = 160.6918
				xmax = 160.8218
				text = "S"
			intervals [551]:
				xmin = 160.8218
				xmax = 160.9218
				text = "AY1"
			intervals [552]:
				xmin = 160.9218
				xmax = 161.0318
				text = "D"
			intervals [553]:
				xmin = 161.0318
				xmax = 161.1718
				text = "sp"
			intervals [554]:
				xmin = 161.1718
				xmax = 161.2118
				text = "F"
			intervals [555]:
				xmin = 161.2118
				xmax = 161.2818
				text = "L"
			intervals [556]:
				xmin = 161.2818
				xmax = 161.3218
				text = "IH1"
			intervals [557]:
				xmin = 161.3218
				xmax = 161.3918
				text = "P"
			intervals [558]:
				xmin = 161.3918
				xmax = 161.4218
				text = "IH0"
			intervals [559]:
				xmin = 161.4218
				xmax = 161.4518
				text = "N"
			intervals [560]:
				xmin = 161.4518
				xmax = 161.5118
				text = "DH"
			intervals [561]:
				xmin = 161.5118
				xmax = 161.5618
				text = "AH1"
			intervals [562]:
				xmin = 161.5618
				xmax = 161.6618
				text = "B"
			intervals [563]:
				xmin = 161.6618
				xmax = 161.7418
				text = "AA1"
			intervals [564]:
				xmin = 161.7418
				xmax = 161.8118
				text = "T"
			intervals [565]:
				xmin = 161.8118
				xmax = 161.8618
				text = "AH0"
			intervals [566]:
				xmin = 161.8618
				xmax = 161.9218
				text = "L"
			intervals [567]:
				xmin = 161.9218
				xmax = 161.9518
				text = "sp"
			intervals [568]:
				xmin = 161.9518
				xmax = 162.0618
				text = "K"
			intervals [569]:
				xmin = 162.0618
				xmax = 162.1818
				text = "AE1"
			intervals [570]:
				xmin = 162.1818
				xmax = 162.2318
				text = "P"
			intervals [571]:
				xmin = 162.2318
				xmax = 167.7834
				text = ""
			intervals [572]:
				xmin = 167.7834
				xmax = 167.8234
				text = "D"
			intervals [573]:
				xmin = 167.8234
				xmax = 167.8534
				text = "IH0"
			intervals [574]:
				xmin = 167.8534
				xmax = 167.8834
				text = "D"
			intervals [575]:
				xmin = 167.8834
				xmax = 167.9134
				text = "Y"
			intervals [576]:
				xmin = 167.9134
				xmax = 167.9434
				text = "UW1"
			intervals [577]:
				xmin = 167.9434
				xmax = 167.9734
				text = "EH1"
			intervals [578]:
				xmin = 167.9734
				xmax = 168.0034
				text = "V"
			intervals [579]:
				xmin = 168.0034
				xmax = 168.0434
				text = "ER0"
			intervals [580]:
				xmin = 168.0434
				xmax = 168.1534
				text = "Y"
			intervals [581]:
				xmin = 168.1534
				xmax = 168.2334
				text = "UW1"
			intervals [582]:
				xmin = 168.2334
				xmax = 168.3034
				text = "Z"
			intervals [583]:
				xmin = 168.3034
				xmax = 168.3734
				text = "EH1"
			intervals [584]:
				xmin = 168.3734
				xmax = 168.4234
				text = "N"
			intervals [585]:
				xmin = 168.4234
				xmax = 168.5734
				text = "IY0"
			intervals [586]:
				xmin = 168.5734
				xmax = 168.6534
				text = "R"
			intervals [587]:
				xmin = 168.6534
				xmax = 168.8834
				text = "AY1"
			intervals [588]:
				xmin = 168.8834
				xmax = 169.0434
				text = "M"
			intervals [589]:
				xmin = 169.0434
				xmax = 169.1834
				text = "Z"
			intervals [590]:
				xmin = 169.1834
				xmax = 170.896
				text = "sp"
			intervals [591]:
				xmin = 170.896
				xmax = 171.186
				text = "AH1"
			intervals [592]:
				xmin = 171.186
				xmax = 171.286
				text = "T"
			intervals [593]:
				xmin = 171.286
				xmax = 171.386
				text = "AA1"
			intervals [594]:
				xmin = 171.386
				xmax = 171.476
				text = "R"
			intervals [595]:
				xmin = 171.476
				xmax = 171.516
				text = "Z"
			intervals [596]:
				xmin = 171.516
				xmax = 171.546
				text = "AH0"
			intervals [597]:
				xmin = 171.546
				xmax = 171.576
				text = "N"
			intervals [598]:
				xmin = 171.576
				xmax = 171.646
				text = "W"
			intervals [599]:
				xmin = 171.646
				xmax = 171.706
				text = "AH1"
			intervals [600]:
				xmin = 171.706
				xmax = 171.736
				text = "Z"
			intervals [601]:
				xmin = 171.736
				xmax = 171.776
				text = "IH1"
			intervals [602]:
				xmin = 171.776
				xmax = 171.886
				text = "N"
			intervals [603]:
				xmin = 171.886
				xmax = 171.996
				text = "AH0"
			intervals [604]:
				xmin = 171.996
				xmax = 172.106
				text = "T"
			intervals [605]:
				xmin = 172.106
				xmax = 172.156
				text = "R"
			intervals [606]:
				xmin = 172.156
				xmax = 172.276
				text = "IY1"
			intervals [607]:
				xmin = 172.276
				xmax = 172.306
				text = "AE1"
			intervals [608]:
				xmin = 172.306
				xmax = 172.356
				text = "N"
			intervals [609]:
				xmin = 172.356
				xmax = 172.426
				text = "HH"
			intervals [610]:
				xmin = 172.426
				xmax = 172.516
				text = "IY1"
			intervals [611]:
				xmin = 172.516
				xmax = 172.606
				text = "sp"
			intervals [612]:
				xmin = 172.606
				xmax = 172.646
				text = "F"
			intervals [613]:
				xmin = 172.646
				xmax = 172.716
				text = "EH1"
			intervals [614]:
				xmin = 172.716
				xmax = 172.846
				text = "L"
			intervals [615]:
				xmin = 172.846
				xmax = 172.956
				text = "AW1"
			intervals [616]:
				xmin = 172.956
				xmax = 172.996
				text = "T"
			intervals [617]:
				xmin = 172.996
				xmax = 181.1382
				text = "sp"
			intervals [618]:
				xmin = 181.1382
				xmax = 181.2482
				text = "M"
			intervals [619]:
				xmin = 181.2482
				xmax = 181.3982
				text = "HH"
			intervals [620]:
				xmin = 181.3982
				xmax = 181.4382
				text = "M"
			intervals [621]:
				xmin = 181.4382
				xmax = 190.0326
				text = ""
			intervals [622]:
				xmin = 190.0326
				xmax = 190.0826
				text = "sil"
			intervals [623]:
				xmin = 190.0826
				xmax = 190.2926
				text = "M"
			intervals [624]:
				xmin = 190.2926
				xmax = 190.3526
				text = "HH"
			intervals [625]:
				xmin = 190.3526
				xmax = 190.4626
				text = "M"
			intervals [626]:
				xmin = 190.4626
				xmax = 191.943
				text = ""
			intervals [627]:
				xmin = 191.943
				xmax = 192.003
				text = "S"
			intervals [628]:
				xmin = 192.003
				xmax = 192.113
				text = "AW1"
			intervals [629]:
				xmin = 192.113
				xmax = 192.143
				text = "N"
			intervals [630]:
				xmin = 192.143
				xmax = 192.173
				text = "Z"
			intervals [631]:
				xmin = 192.173
				xmax = 192.213
				text = "L"
			intervals [632]:
				xmin = 192.213
				xmax = 192.263
				text = "AY1"
			intervals [633]:
				xmin = 192.263
				xmax = 192.303
				text = "K"
			intervals [634]:
				xmin = 192.303
				xmax = 192.353
				text = "sp"
			intervals [635]:
				xmin = 192.353
				xmax = 192.443
				text = "EY1"
			intervals [636]:
				xmin = 192.443
				xmax = 192.523
				text = "K"
			intervals [637]:
				xmin = 192.523
				xmax = 192.563
				text = "W"
			intervals [638]:
				xmin = 192.563
				xmax = 192.633
				text = "IH1"
			intervals [639]:
				xmin = 192.633
				xmax = 192.673
				text = "K"
			intervals [640]:
				xmin = 192.673
				xmax = 192.713
				text = "AE1"
			intervals [641]:
				xmin = 192.713
				xmax = 192.833
				text = "N"
			intervals [642]:
				xmin = 192.833
				xmax = 192.963
				text = "IY1"
			intervals [643]:
				xmin = 192.963
				xmax = 193.073
				text = "Z"
			intervals [644]:
				xmin = 193.073
				xmax = 193.153
				text = "IY0"
			intervals [645]:
				xmin = 193.153
				xmax = 193.273
				text = "W"
			intervals [646]:
				xmin = 193.273
				xmax = 193.413
				text = "EY1"
			intervals [647]:
				xmin = 193.413
				xmax = 195.0865
				text = "sp"
			intervals [648]:
				xmin = 195.0865
				xmax = 195.1365
				text = "HH"
			intervals [649]:
				xmin = 195.1365
				xmax = 195.1665
				text = "W"
			intervals [650]:
				xmin = 195.1665
				xmax = 195.1965
				text = "AH1"
			intervals [651]:
				xmin = 195.1965
				xmax = 195.2265
				text = "T"
			intervals [652]:
				xmin = 195.2265
				xmax = 195.2565
				text = "W"
			intervals [653]:
				xmin = 195.2565
				xmax = 195.3065
				text = "UH1"
			intervals [654]:
				xmin = 195.3065
				xmax = 195.3665
				text = "D"
			intervals [655]:
				xmin = 195.3665
				xmax = 195.3965
				text = "Y"
			intervals [656]:
				xmin = 195.3965
				xmax = 195.5265
				text = "UW1"
			intervals [657]:
				xmin = 195.5265
				xmax = 195.6899
				text = ""
			intervals [658]:
				xmin = 195.6899
				xmax = 195.7699
				text = "D"
			intervals [659]:
				xmin = 195.7699
				xmax = 195.8299
				text = "UW1"
			intervals [660]:
				xmin = 195.8299
				xmax = 195.9499
				text = "EY1"
			intervals [661]:
				xmin = 195.9499
				xmax = 196.0299
				text = "T"
			intervals [662]:
				xmin = 196.0299
				xmax = 196.1099
				text = "IY1"
			intervals [663]:
				xmin = 196.1099
				xmax = 196.3299
				text = "M"
			intervals [664]:
				xmin = 196.3299
				xmax = 196.4499
				text = "T"
			intervals [665]:
				xmin = 196.4499
				xmax = 196.6399
				text = "UW1"
			intervals [666]:
				xmin = 196.6399
				xmax = 197.4906
				text = ""
			intervals [667]:
				xmin = 197.4906
				xmax = 197.5306
				text = "sil"
			intervals [668]:
				xmin = 197.5306
				xmax = 197.6206
				text = "T"
			intervals [669]:
				xmin = 197.6206
				xmax = 197.7006
				text = "UW1"
			intervals [670]:
				xmin = 197.7006
				xmax = 197.7806
				text = "P"
			intervals [671]:
				xmin = 197.7806
				xmax = 197.8706
				text = "IY1"
			intervals [672]:
				xmin = 197.8706
				xmax = 197.9306
				text = "P"
			intervals [673]:
				xmin = 197.9306
				xmax = 197.9706
				text = "AH0"
			intervals [674]:
				xmin = 197.9706
				xmax = 198.0306
				text = "L"
			intervals [675]:
				xmin = 198.0306
				xmax = 198.0806
				text = "AH0"
			intervals [676]:
				xmin = 198.0806
				xmax = 198.1406
				text = "G"
			intervals [677]:
				xmin = 198.1406
				xmax = 198.2006
				text = "EH1"
			intervals [678]:
				xmin = 198.2006
				xmax = 198.3106
				text = "N"
			intervals [679]:
				xmin = 198.3106
				xmax = 198.3706
				text = "S"
			intervals [680]:
				xmin = 198.3706
				xmax = 198.4206
				text = "T"
			intervals [681]:
				xmin = 198.4206
				xmax = 198.5406
				text = "IY1"
			intervals [682]:
				xmin = 198.5406
				xmax = 198.6606
				text = "CH"
			intervals [683]:
				xmin = 198.6606
				xmax = 198.7406
				text = "AH1"
			intervals [684]:
				xmin = 198.7406
				xmax = 198.7906
				text = "DH"
			intervals [685]:
				xmin = 198.7906
				xmax = 198.8706
				text = "ER0"
			intervals [686]:
				xmin = 198.8706
				xmax = 198.9706
				text = "AH0"
			intervals [687]:
				xmin = 198.9706
				xmax = 199.0006
				text = "N"
			intervals [688]:
				xmin = 199.0006
				xmax = 199.9057
				text = ""
			intervals [689]:
				xmin = 199.9057
				xmax = 199.9557
				text = "DH"
			intervals [690]:
				xmin = 199.9557
				xmax = 200.0657
				text = "IY0"
			intervals [691]:
				xmin = 200.0657
				xmax = 200.2057
				text = "W"
			intervals [692]:
				xmin = 200.2057
				xmax = 200.2457
				text = "AH1"
			intervals [693]:
				xmin = 200.2457
				xmax = 200.3657
				text = "N"
			intervals [694]:
				xmin = 200.3657
				xmax = 200.3957
				text = "W"
			intervals [695]:
				xmin = 200.3957
				xmax = 200.4257
				text = "AO1"
			intervals [696]:
				xmin = 200.4257
				xmax = 200.5057
				text = "Z"
			intervals [697]:
				xmin = 200.5057
				xmax = 200.5357
				text = "sp"
			intervals [698]:
				xmin = 200.5357
				xmax = 200.6157
				text = "L"
			intervals [699]:
				xmin = 200.6157
				xmax = 200.6657
				text = "EH1"
			intervals [700]:
				xmin = 200.6657
				xmax = 200.6957
				text = "F"
			intervals [701]:
				xmin = 200.6957
				xmax = 200.7257
				text = "T"
			intervals [702]:
				xmin = 200.7257
				xmax = 200.7857
				text = ""
			intervals [703]:
				xmin = 200.7857
				xmax = 200.8257
				text = "sil"
			intervals [704]:
				xmin = 200.8257
				xmax = 200.9357
				text = "ER0"
			intervals [705]:
				xmin = 200.9357
				xmax = 200.9657
				text = "HH"
			intervals [706]:
				xmin = 200.9657
				xmax = 201.0357
				text = "AW1"
			intervals [707]:
				xmin = 201.0357
				xmax = 201.0857
				text = "W"
			intervals [708]:
				xmin = 201.0857
				xmax = 201.1157
				text = "UH1"
			intervals [709]:
				xmin = 201.1157
				xmax = 201.1457
				text = "D"
			intervals [710]:
				xmin = 201.1457
				xmax = 201.1757
				text = "DH"
			intervals [711]:
				xmin = 201.1757
				xmax = 201.2157
				text = "AE1"
			intervals [712]:
				xmin = 201.2157
				xmax = 201.3057
				text = "T"
			intervals [713]:
				xmin = 201.3057
				xmax = 201.3657
				text = "W"
			intervals [714]:
				xmin = 201.3657
				xmax = 201.4357
				text = "ER1"
			intervals [715]:
				xmin = 201.4357
				xmax = 201.4757
				text = "K"
			intervals [716]:
				xmin = 201.4757
				xmax = 201.5057
				text = "IH0"
			intervals [717]:
				xmin = 201.5057
				xmax = 201.5857
				text = "F"
			intervals [718]:
				xmin = 201.5857
				xmax = 201.6157
				text = "Y"
			intervals [719]:
				xmin = 201.6157
				xmax = 201.6457
				text = "UW1"
			intervals [720]:
				xmin = 201.6457
				xmax = 201.6757
				text = "HH"
			intervals [721]:
				xmin = 201.6757
				xmax = 201.7457
				text = "AE1"
			intervals [722]:
				xmin = 201.7457
				xmax = 201.8357
				text = "D"
			intervals [723]:
				xmin = 201.8357
				xmax = 201.9157
				text = "T"
			intervals [724]:
				xmin = 201.9157
				xmax = 201.9557
				text = "W"
			intervals [725]:
				xmin = 201.9557
				xmax = 202.0957
				text = "EH1"
			intervals [726]:
				xmin = 202.0957
				xmax = 202.1557
				text = "L"
			intervals [727]:
				xmin = 202.1557
				xmax = 202.1857
				text = "V"
			intervals [728]:
				xmin = 202.1857
				xmax = 204.9096
				text = ""
			intervals [729]:
				xmin = 204.9096
				xmax = 204.9396
				text = "sil"
			intervals [730]:
				xmin = 204.9396
				xmax = 205.4596
				text = "M"
			intervals [731]:
				xmin = 205.4596
				xmax = 209.3838
				text = ""
			intervals [732]:
				xmin = 209.3838
				xmax = 209.4138
				text = "sil"
			intervals [733]:
				xmin = 209.4138
				xmax = 209.5738
				text = "OW2"
			intervals [734]:
				xmin = 209.5738
				xmax = 209.7038
				text = "K"
			intervals [735]:
				xmin = 209.7038
				xmax = 209.9838
				text = "EY1"
			intervals [736]:
				xmin = 209.9838
				xmax = 210.7804
				text = ""
			intervals [737]:
				xmin = 210.7804
				xmax = 210.8504
				text = "sil"
			intervals [738]:
				xmin = 210.8504
				xmax = 211.0704
				text = "AH1"
			intervals [739]:
				xmin = 211.0704
				xmax = 211.2604
				text = "M"
			intervals [740]:
				xmin = 211.2604
				xmax = 211.3104
				text = "sp"
			intervals [741]:
				xmin = 211.3104
				xmax = 213.9887
				text = ""
			intervals [742]:
				xmin = 213.9887
				xmax = 214.0387
				text = "D"
			intervals [743]:
				xmin = 214.0387
				xmax = 214.0687
				text = "UW1"
			intervals [744]:
				xmin = 214.0687
				xmax = 214.1387
				text = "Y"
			intervals [745]:
				xmin = 214.1387
				xmax = 214.1787
				text = "UW1"
			intervals [746]:
				xmin = 214.1787
				xmax = 214.2187
				text = "HH"
			intervals [747]:
				xmin = 214.2187
				xmax = 214.2487
				text = "AE1"
			intervals [748]:
				xmin = 214.2487
				xmax = 214.3087
				text = "V"
			intervals [749]:
				xmin = 214.3087
				xmax = 214.3487
				text = "EH1"
			intervals [750]:
				xmin = 214.3487
				xmax = 214.3887
				text = "N"
			intervals [751]:
				xmin = 214.3887
				xmax = 214.5187
				text = "IY0"
			intervals [752]:
				xmin = 214.5187
				xmax = 214.6187
				text = "F"
			intervals [753]:
				xmin = 214.6187
				xmax = 214.7087
				text = "EY1"
			intervals [754]:
				xmin = 214.7087
				xmax = 214.7787
				text = "V"
			intervals [755]:
				xmin = 214.7787
				xmax = 214.8287
				text = "R"
			intervals [756]:
				xmin = 214.8287
				xmax = 214.8687
				text = "AH0"
			intervals [757]:
				xmin = 214.8687
				xmax = 214.9487
				text = "T"
			intervals [758]:
				xmin = 214.9487
				xmax = 215.0287
				text = "T"
			intervals [759]:
				xmin = 215.0287
				xmax = 215.0887
				text = "IY1"
			intervals [760]:
				xmin = 215.0887
				xmax = 215.1887
				text = "V"
			intervals [761]:
				xmin = 215.1887
				xmax = 215.2887
				text = "IY1"
			intervals [762]:
				xmin = 215.2887
				xmax = 215.4187
				text = "P"
			intervals [763]:
				xmin = 215.4187
				xmax = 215.4487
				text = "R"
			intervals [764]:
				xmin = 215.4487
				xmax = 215.5187
				text = "OW1"
			intervals [765]:
				xmin = 215.5187
				xmax = 215.5987
				text = "G"
			intervals [766]:
				xmin = 215.5987
				xmax = 215.6587
				text = "R"
			intervals [767]:
				xmin = 215.6587
				xmax = 215.7787
				text = "AE2"
			intervals [768]:
				xmin = 215.7787
				xmax = 215.8187
				text = "M"
			intervals [769]:
				xmin = 215.8187
				xmax = 215.8487
				text = "Z"
			intervals [770]:
				xmin = 215.8487
				xmax = 215.8787
				text = "sp"
			intervals [771]:
				xmin = 215.8787
				xmax = 218.2095
				text = ""
			intervals [772]:
				xmin = 218.2095
				xmax = 218.2895
				text = "HH"
			intervals [773]:
				xmin = 218.2895
				xmax = 218.3195
				text = "W"
			intervals [774]:
				xmin = 218.3195
				xmax = 218.3795
				text = "AH1"
			intervals [775]:
				xmin = 218.3795
				xmax = 218.4295
				text = "T"
			intervals [776]:
				xmin = 218.4295
				xmax = 218.4895
				text = "ER0"
			intervals [777]:
				xmin = 218.4895
				xmax = 218.5695
				text = "sp"
			intervals [778]:
				xmin = 218.5695
				xmax = 218.6195
				text = "S"
			intervals [779]:
				xmin = 218.6195
				xmax = 218.6795
				text = "AH1"
			intervals [780]:
				xmin = 218.6795
				xmax = 218.9095
				text = "M"
			intervals [781]:
				xmin = 218.9095
				xmax = 218.9995
				text = "AH1"
			intervals [782]:
				xmin = 218.9995
				xmax = 219.0495
				text = "V"
			intervals [783]:
				xmin = 219.0495
				xmax = 219.0795
				text = "DH"
			intervals [784]:
				xmin = 219.0795
				xmax = 219.1095
				text = "OW1"
			intervals [785]:
				xmin = 219.1095
				xmax = 219.2495
				text = "Z"
			intervals [786]:
				xmin = 219.2495
				xmax = 236.3986
				text = "sp"
			intervals [787]:
				xmin = 236.3986
				xmax = 236.7386
				text = "M"
			intervals [788]:
				xmin = 236.7386
				xmax = 236.7686
				text = "HH"
			intervals [789]:
				xmin = 236.7686
				xmax = 236.7986
				text = "M"
			intervals [790]:
				xmin = 236.7986
				xmax = 237.6355
				text = ""
			intervals [791]:
				xmin = 237.6355
				xmax = 237.6755
				text = "HH"
			intervals [792]:
				xmin = 237.6755
				xmax = 237.7155
				text = "W"
			intervals [793]:
				xmin = 237.7155
				xmax = 237.7655
				text = "AH1"
			intervals [794]:
				xmin = 237.7655
				xmax = 237.7955
				text = "T"
			intervals [795]:
				xmin = 237.7955
				xmax = 237.8555
				text = "AH0"
			intervals [796]:
				xmin = 237.8555
				xmax = 237.8955
				text = "B"
			intervals [797]:
				xmin = 237.8955
				xmax = 238.0155
				text = "AW1"
			intervals [798]:
				xmin = 238.0155
				xmax = 238.0755
				text = "T"
			intervals [799]:
				xmin = 238.0755
				xmax = 238.1355
				text = "DH"
			intervals [800]:
				xmin = 238.1355
				xmax = 238.2355
				text = "IY0"
			intervals [801]:
				xmin = 238.2355
				xmax = 238.3955
				text = "AW1"
			intervals [802]:
				xmin = 238.3955
				xmax = 238.4255
				text = "T"
			intervals [803]:
				xmin = 238.4255
				xmax = 238.6155
				text = "K"
			intervals [804]:
				xmin = 238.6155
				xmax = 238.7555
				text = "AE2"
			intervals [805]:
				xmin = 238.7555
				xmax = 238.8855
				text = "S"
			intervals [806]:
				xmin = 238.8855
				xmax = 238.9455
				text = "T"
			intervals [807]:
				xmin = 238.9455
				xmax = 239.0555
				text = "S"
			intervals [808]:
				xmin = 239.0555
				xmax = 239.0855
				text = "sp"
			intervals [809]:
				xmin = 239.0855
				xmax = 239.1155
				text = "DH"
			intervals [810]:
				xmin = 239.1155
				xmax = 239.1855
				text = "EH1"
			intervals [811]:
				xmin = 239.1855
				xmax = 239.2455
				text = "N"
			intervals [812]:
				xmin = 239.2455
				xmax = 239.2755
				text = "sp"
			intervals [813]:
				xmin = 239.2755
				xmax = 240.0945
				text = ""
			intervals [814]:
				xmin = 240.0945
				xmax = 240.1845
				text = "K"
			intervals [815]:
				xmin = 240.1845
				xmax = 240.2145
				text = "AH0"
			intervals [816]:
				xmin = 240.2145
				xmax = 240.2445
				text = "N"
			intervals [817]:
				xmin = 240.2445
				xmax = 240.2845
				text = "Y"
			intervals [818]:
				xmin = 240.2845
				xmax = 240.3445
				text = "UW1"
			intervals [819]:
				xmin = 240.3445
				xmax = 240.4245
				text = "T"
			intervals [820]:
				xmin = 240.4245
				xmax = 240.4745
				text = "EH1"
			intervals [821]:
				xmin = 240.4745
				xmax = 240.5345
				text = "L"
			intervals [822]:
				xmin = 240.5345
				xmax = 240.5945
				text = "M"
			intervals [823]:
				xmin = 240.5945
				xmax = 240.6745
				text = "IY1"
			intervals [824]:
				xmin = 240.6745
				xmax = 240.7745
				text = "S"
			intervals [825]:
				xmin = 240.7745
				xmax = 240.8545
				text = "AO1"
			intervals [826]:
				xmin = 240.8545
				xmax = 240.8845
				text = "R"
			intervals [827]:
				xmin = 240.8845
				xmax = 240.9145
				text = "T"
			intervals [828]:
				xmin = 240.9145
				xmax = 240.9845
				text = "AH0"
			intervals [829]:
				xmin = 240.9845
				xmax = 241.0245
				text = "W"
			intervals [830]:
				xmin = 241.0245
				xmax = 241.0845
				text = "AH1"
			intervals [831]:
				xmin = 241.0845
				xmax = 241.1745
				text = "T"
			intervals [832]:
				xmin = 241.1745
				xmax = 241.2345
				text = "DH"
			intervals [833]:
				xmin = 241.2345
				xmax = 241.2745
				text = "AE1"
			intervals [834]:
				xmin = 241.2745
				xmax = 241.3245
				text = "T"
			intervals [835]:
				xmin = 241.3245
				xmax = 241.3545
				text = "sp"
			intervals [836]:
				xmin = 241.3545
				xmax = 241.5645
				text = "Z"
			intervals [837]:
				xmin = 241.5645
				xmax = 241.7707
				text = "sp"
			intervals [838]:
				xmin = 241.7707
				xmax = 241.8607
				text = "L"
			intervals [839]:
				xmin = 241.8607
				xmax = 241.9507
				text = "AY1"
			intervals [840]:
				xmin = 241.9507
				xmax = 242.0507
				text = "K"
			intervals [841]:
				xmin = 242.0507
				xmax = 270.0694
				text = "sp"
			intervals [842]:
				xmin = 270.0694
				xmax = 270.2594
				text = "M"
			intervals [843]:
				xmin = 270.2594
				xmax = 270.3094
				text = "HH"
			intervals [844]:
				xmin = 270.3094
				xmax = 270.4994
				text = "M"
			intervals [845]:
				xmin = 270.4994
				xmax = 271.6055
				text = ""
			intervals [846]:
				xmin = 271.6055
				xmax = 271.6355
				text = "sil"
			intervals [847]:
				xmin = 271.6355
				xmax = 271.7655
				text = "M"
			intervals [848]:
				xmin = 271.7655
				xmax = 271.8155
				text = "HH"
			intervals [849]:
				xmin = 271.8155
				xmax = 271.8855
				text = "M"
			intervals [850]:
				xmin = 271.8855
				xmax = 271.9155
				text = "sp"
			intervals [851]:
				xmin = 271.9155
				xmax = 272.6812
				text = ""
			intervals [852]:
				xmin = 272.6812
				xmax = 272.7712
				text = "D"
			intervals [853]:
				xmin = 272.7712
				xmax = 272.8012
				text = "UW1"
			intervals [854]:
				xmin = 272.8012
				xmax = 272.8312
				text = "Y"
			intervals [855]:
				xmin = 272.8312
				xmax = 272.8812
				text = "UW1"
			intervals [856]:
				xmin = 272.8812
				xmax = 272.9212
				text = "R"
			intervals [857]:
				xmin = 272.9212
				xmax = 272.9812
				text = "IY0"
			intervals [858]:
				xmin = 272.9812
				xmax = 273.0412
				text = "M"
			intervals [859]:
				xmin = 273.0412
				xmax = 273.1112
				text = "EH1"
			intervals [860]:
				xmin = 273.1112
				xmax = 273.2212
				text = "M"
			intervals [861]:
				xmin = 273.2212
				xmax = 273.2712
				text = "B"
			intervals [862]:
				xmin = 273.2712
				xmax = 273.4112
				text = "ER0"
			intervals [863]:
				xmin = 273.4112
				xmax = 273.6212
				text = "AH0"
			intervals [864]:
				xmin = 273.6212
				xmax = 273.6595
				text = ""
			intervals [865]:
				xmin = 273.6595
				xmax = 273.8295
				text = "EH1"
			intervals [866]:
				xmin = 273.8295
				xmax = 273.8995
				text = "P"
			intervals [867]:
				xmin = 273.8995
				xmax = 273.9795
				text = "AH0"
			intervals [868]:
				xmin = 273.9795
				xmax = 274.0995
				text = "S"
			intervals [869]:
				xmin = 274.0995
				xmax = 274.2695
				text = "OW2"
			intervals [870]:
				xmin = 274.2695
				xmax = 274.3895
				text = "D"
			intervals [871]:
				xmin = 274.3895
				xmax = 274.4195
				text = "AO1"
			intervals [872]:
				xmin = 274.4195
				xmax = 274.6495
				text = "R"
			intervals [873]:
				xmin = 274.6495
				xmax = 275.3503
				text = ""
			intervals [874]:
				xmin = 275.3503
				xmax = 275.4003
				text = "HH"
			intervals [875]:
				xmin = 275.4003
				xmax = 275.4403
				text = "W"
			intervals [876]:
				xmin = 275.4403
				xmax = 275.4903
				text = "AH1"
			intervals [877]:
				xmin = 275.4903
				xmax = 275.6103
				text = "N"
			intervals [878]:
				xmin = 275.6103
				xmax = 275.6503
				text = "sp"
			intervals [879]:
				xmin = 275.6503
				xmax = 275.8003
				text = "SH"
			intervals [880]:
				xmin = 275.8003
				xmax = 275.9803
				text = "OW1"
			intervals [881]:
				xmin = 275.9803
				xmax = 276.0203
				text = "DH"
			intervals [882]:
				xmin = 276.0203
				xmax = 276.0703
				text = "AH0"
			intervals [883]:
				xmin = 276.0703
				xmax = 276.1203
				text = "T"
			intervals [884]:
				xmin = 276.1203
				xmax = 276.2103
				text = "Y"
			intervals [885]:
				xmin = 276.2103
				xmax = 276.2703
				text = "UW1"
			intervals [886]:
				xmin = 276.2703
				xmax = 276.3903
				text = "S"
			intervals [887]:
				xmin = 276.3903
				xmax = 276.4803
				text = "AO1"
			intervals [888]:
				xmin = 276.4803
				xmax = 276.5403
				text = "DH"
			intervals [889]:
				xmin = 276.5403
				xmax = 276.6003
				text = "AE1"
			intervals [890]:
				xmin = 276.6003
				xmax = 276.6603
				text = "T"
			intervals [891]:
				xmin = 276.6603
				xmax = 276.7203
				text = "Y"
			intervals [892]:
				xmin = 276.7203
				xmax = 276.7903
				text = "UW1"
			intervals [893]:
				xmin = 276.7903
				xmax = 276.8503
				text = "TH"
			intervals [894]:
				xmin = 276.8503
				xmax = 276.9503
				text = "AO1"
			intervals [895]:
				xmin = 276.9503
				xmax = 277.0003
				text = "T"
			intervals [896]:
				xmin = 277.0003
				xmax = 277.0303
				text = "W"
			intervals [897]:
				xmin = 277.0303
				xmax = 277.0703
				text = "AO1"
			intervals [898]:
				xmin = 277.0703
				xmax = 277.1903
				text = "Z"
			intervals [899]:
				xmin = 277.1903
				xmax = 277.2303
				text = "sp"
			intervals [900]:
				xmin = 277.2303
				xmax = 277.3305
				text = ""
			intervals [901]:
				xmin = 277.3305
				xmax = 277.3905
				text = "B"
			intervals [902]:
				xmin = 277.3905
				xmax = 277.4405
				text = "EH1"
			intervals [903]:
				xmin = 277.4405
				xmax = 277.4905
				text = "T"
			intervals [904]:
				xmin = 277.4905
				xmax = 277.6005
				text = "ER0"
			intervals [905]:
				xmin = 277.6005
				xmax = 277.6605
				text = "DH"
			intervals [906]:
				xmin = 277.6605
				xmax = 277.6905
				text = "AH0"
			intervals [907]:
				xmin = 277.6905
				xmax = 277.7505
				text = "N"
			intervals [908]:
				xmin = 277.7505
				xmax = 277.8205
				text = "DH"
			intervals [909]:
				xmin = 277.8205
				xmax = 277.9005
				text = "IY0"
			intervals [910]:
				xmin = 277.9005
				xmax = 277.9705
				text = "AH1"
			intervals [911]:
				xmin = 277.9705
				xmax = 278.0105
				text = "DH"
			intervals [912]:
				xmin = 278.0105
				xmax = 278.1305
				text = "ER0"
			intervals [913]:
				xmin = 278.1305
				xmax = 278.2205
				text = "Z"
			intervals [914]:
				xmin = 278.2205
				xmax = 278.2505
				text = "sp"
			intervals [915]:
				xmin = 278.2505
				xmax = 278.2805
				text = "DH"
			intervals [916]:
				xmin = 278.2805
				xmax = 278.3105
				text = "AH0"
			intervals [917]:
				xmin = 278.3105
				xmax = 278.3805
				text = "T"
			intervals [918]:
				xmin = 278.3805
				xmax = 278.4505
				text = "Y"
			intervals [919]:
				xmin = 278.4505
				xmax = 278.4805
				text = "UW1"
			intervals [920]:
				xmin = 278.4805
				xmax = 278.5205
				text = "R"
			intervals [921]:
				xmin = 278.5205
				xmax = 278.6105
				text = "IY0"
			intervals [922]:
				xmin = 278.6105
				xmax = 278.6405
				text = "M"
			intervals [923]:
				xmin = 278.6405
				xmax = 278.7105
				text = "EH1"
			intervals [924]:
				xmin = 278.7105
				xmax = 278.8005
				text = "M"
			intervals [925]:
				xmin = 278.8005
				xmax = 278.8405
				text = "B"
			intervals [926]:
				xmin = 278.8405
				xmax = 278.9705
				text = "ER0"
			intervals [927]:
				xmin = 278.9705
				xmax = 279.0405
				text = "B"
			intervals [928]:
				xmin = 279.0405
				xmax = 279.0705
				text = "EH1"
			intervals [929]:
				xmin = 279.0705
				xmax = 279.1605
				text = "T"
			intervals [930]:
				xmin = 279.1605
				xmax = 279.2705
				text = "ER0"
			intervals [931]:
				xmin = 279.2705
				xmax = 279.3005
				text = "sp"
			intervals [932]:
				xmin = 279.3005
				xmax = 288.1663
				text = ""
			intervals [933]:
				xmin = 288.1663
				xmax = 288.1963
				text = "K"
			intervals [934]:
				xmin = 288.1963
				xmax = 288.2263
				text = "AH0"
			intervals [935]:
				xmin = 288.2263
				xmax = 288.2663
				text = "N"
			intervals [936]:
				xmin = 288.2663
				xmax = 288.3063
				text = "Y"
			intervals [937]:
				xmin = 288.3063
				xmax = 288.3363
				text = "UW1"
			intervals [938]:
				xmin = 288.3363
				xmax = 288.3663
				text = "R"
			intervals [939]:
				xmin = 288.3663
				xmax = 288.3963
				text = "IH0"
			intervals [940]:
				xmin = 288.3963
				xmax = 288.4263
				text = "M"
			intervals [941]:
				xmin = 288.4263
				xmax = 288.4863
				text = "EH1"
			intervals [942]:
				xmin = 288.4863
				xmax = 288.5463
				text = "M"
			intervals [943]:
				xmin = 288.5463
				xmax = 288.5763
				text = "B"
			intervals [944]:
				xmin = 288.5763
				xmax = 288.6163
				text = "ER0"
			intervals [945]:
				xmin = 288.6163
				xmax = 288.6663
				text = "W"
			intervals [946]:
				xmin = 288.6663
				xmax = 288.7363
				text = "AH1"
			intervals [947]:
				xmin = 288.7363
				xmax = 288.7763
				text = "T"
			intervals [948]:
				xmin = 288.7763
				xmax = 288.8163
				text = "HH"
			intervals [949]:
				xmin = 288.8163
				xmax = 288.9663
				text = "AE1"
			intervals [950]:
				xmin = 288.9663
				xmax = 289.0363
				text = "P"
			intervals [951]:
				xmin = 289.0363
				xmax = 289.0763
				text = "AH0"
			intervals [952]:
				xmin = 289.0763
				xmax = 289.1663
				text = "N"
			intervals [953]:
				xmin = 289.1663
				xmax = 289.1963
				text = "D"
			intervals [954]:
				xmin = 289.1963
				xmax = 301.3335
				text = "sp"
			intervals [955]:
				xmin = 301.3335
				xmax = 301.5035
				text = "M"
			intervals [956]:
				xmin = 301.5035
				xmax = 301.5735
				text = "HH"
			intervals [957]:
				xmin = 301.5735
				xmax = 301.7135
				text = "M"
			intervals [958]:
				xmin = 301.7135
				xmax = 303.1999
				text = ""
			intervals [959]:
				xmin = 303.1999
				xmax = 303.2299
				text = "sil"
			intervals [960]:
				xmin = 303.2299
				xmax = 303.2799
				text = "W"
			intervals [961]:
				xmin = 303.2799
				xmax = 303.3099
				text = "EH1"
			intervals [962]:
				xmin = 303.3099
				xmax = 303.3399
				text = "L"
			intervals [963]:
				xmin = 303.3399
				xmax = 303.3999
				text = "W"
			intervals [964]:
				xmin = 303.3999
				xmax = 303.4799
				text = "AH1"
			intervals [965]:
				xmin = 303.4799
				xmax = 303.5199
				text = "T"
			intervals [966]:
				xmin = 303.5199
				xmax = 303.5599
				text = "HH"
			intervals [967]:
				xmin = 303.5599
				xmax = 303.6799
				text = "AE1"
			intervals [968]:
				xmin = 303.6799
				xmax = 303.7699
				text = "P"
			intervals [969]:
				xmin = 303.7699
				xmax = 303.7999
				text = "AH0"
			intervals [970]:
				xmin = 303.7999
				xmax = 303.8299
				text = "N"
			intervals [971]:
				xmin = 303.8299
				xmax = 303.9399
				text = "D"
			intervals [972]:
				xmin = 303.9399
				xmax = 304.0099
				text = "AA1"
			intervals [973]:
				xmin = 304.0099
				xmax = 304.0999
				text = "N"
			intervals [974]:
				xmin = 304.0999
				xmax = 304.1499
				text = "DH"
			intervals [975]:
				xmin = 304.1499
				xmax = 304.2399
				text = "AE1"
			intervals [976]:
				xmin = 304.2399
				xmax = 304.3199
				text = "T"
			intervals [977]:
				xmin = 304.3199
				xmax = 304.3699
				text = "W"
			intervals [978]:
				xmin = 304.3699
				xmax = 304.4399
				text = "AH1"
			intervals [979]:
				xmin = 304.4399
				xmax = 304.4899
				text = "N"
			intervals [980]:
				xmin = 304.4899
				xmax = 304.5199
				text = "DH"
			intervals [981]:
				xmin = 304.5199
				xmax = 304.6299
				text = "AH0"
			intervals [982]:
				xmin = 304.6299
				xmax = 304.6899
				text = "T"
			intervals [983]:
				xmin = 304.6899
				xmax = 304.7699
				text = "Y"
			intervals [984]:
				xmin = 304.7699
				xmax = 304.7999
				text = "UW1"
			intervals [985]:
				xmin = 304.7999
				xmax = 304.8299
				text = "R"
			intervals [986]:
				xmin = 304.8299
				xmax = 304.9199
				text = "IY0"
			intervals [987]:
				xmin = 304.9199
				xmax = 304.9699
				text = "M"
			intervals [988]:
				xmin = 304.9699
				xmax = 305.0199
				text = "EH1"
			intervals [989]:
				xmin = 305.0199
				xmax = 305.1299
				text = "M"
			intervals [990]:
				xmin = 305.1299
				xmax = 305.1699
				text = "B"
			intervals [991]:
				xmin = 305.1699
				xmax = 305.2399
				text = "ER0"
			intervals [992]:
				xmin = 305.2399
				xmax = 305.2899
				text = "sp"
			intervals [993]:
				xmin = 305.2899
				xmax = 305.3409
				text = ""
			intervals [994]:
				xmin = 305.3409
				xmax = 305.3709
				text = "K"
			intervals [995]:
				xmin = 305.3709
				xmax = 305.4009
				text = "AH0"
			intervals [996]:
				xmin = 305.4009
				xmax = 305.4309
				text = "N"
			intervals [997]:
				xmin = 305.4309
				xmax = 305.4709
				text = "Y"
			intervals [998]:
				xmin = 305.4709
				xmax = 305.5109
				text = "UW1"
			intervals [999]:
				xmin = 305.5109
				xmax = 305.5409
				text = "R"
			intervals [1000]:
				xmin = 305.5409
				xmax = 305.6009
				text = "IY0"
			intervals [1001]:
				xmin = 305.6009
				xmax = 305.6509
				text = "M"
			intervals [1002]:
				xmin = 305.6509
				xmax = 305.7209
				text = "EH1"
			intervals [1003]:
				xmin = 305.7209
				xmax = 305.8209
				text = "M"
			intervals [1004]:
				xmin = 305.8209
				xmax = 305.8509
				text = "B"
			intervals [1005]:
				xmin = 305.8509
				xmax = 305.9509
				text = "ER0"
			intervals [1006]:
				xmin = 305.9509
				xmax = 306.0009
				text = "DH"
			intervals [1007]:
				xmin = 306.0009
				xmax = 306.0809
				text = "AH1"
			intervals [1008]:
				xmin = 306.0809
				xmax = 307.3198
				text = "sp"
			intervals [1009]:
				xmin = 307.3198
				xmax = 307.3498
				text = "S"
			intervals [1010]:
				xmin = 307.3498
				xmax = 307.3798
				text = "T"
			intervals [1011]:
				xmin = 307.3798
				xmax = 307.4098
				text = "AO1"
			intervals [1012]:
				xmin = 307.4098
				xmax = 307.4898
				text = "R"
			intervals [1013]:
				xmin = 307.4898
				xmax = 307.5998
				text = "IY0"
			intervals [1014]:
				xmin = 307.5998
				xmax = 323.2395
				text = ""
			intervals [1015]:
				xmin = 323.2395
				xmax = 323.2795
				text = "M"
			intervals [1016]:
				xmin = 323.2795
				xmax = 323.3395
				text = "HH"
			intervals [1017]:
				xmin = 323.3395
				xmax = 323.5695
				text = "M"
			intervals [1018]:
				xmin = 323.5695
				xmax = 324.9553
				text = ""
			intervals [1019]:
				xmin = 324.9553
				xmax = 325.0153
				text = "sil"
			intervals [1020]:
				xmin = 325.0153
				xmax = 325.1653
				text = "M"
			intervals [1021]:
				xmin = 325.1653
				xmax = 325.1953
				text = "HH"
			intervals [1022]:
				xmin = 325.1953
				xmax = 325.3353
				text = "M"
			intervals [1023]:
				xmin = 325.3353
				xmax = 350.711
				text = ""
			intervals [1024]:
				xmin = 350.711
				xmax = 350.741
				text = "M"
			intervals [1025]:
				xmin = 350.741
				xmax = 350.771
				text = "HH"
			intervals [1026]:
				xmin = 350.771
				xmax = 351.281
				text = "M"
			intervals [1027]:
				xmin = 351.281
				xmax = 357.4352
				text = ""
			intervals [1028]:
				xmin = 357.4352
				xmax = 357.4852
				text = "sil"
			intervals [1029]:
				xmin = 357.4852
				xmax = 357.7452
				text = "M"
			intervals [1030]:
				xmin = 357.7452
				xmax = 357.7952
				text = "HH"
			intervals [1031]:
				xmin = 357.7952
				xmax = 357.8652
				text = "M"
			intervals [1032]:
				xmin = 357.8652
				xmax = 384.6474
				text = ""
			intervals [1033]:
				xmin = 384.6474
				xmax = 384.6974
				text = "M"
			intervals [1034]:
				xmin = 384.6974
				xmax = 384.7274
				text = "HH"
			intervals [1035]:
				xmin = 384.7274
				xmax = 385.1174
				text = "M"
			intervals [1036]:
				xmin = 385.1174
				xmax = 395.9771
				text = ""
			intervals [1037]:
				xmin = 395.9771
				xmax = 396.0071
				text = "sil"
			intervals [1038]:
				xmin = 396.0071
				xmax = 396.1871
				text = "M"
			intervals [1039]:
				xmin = 396.1871
				xmax = 396.2371
				text = "HH"
			intervals [1040]:
				xmin = 396.2371
				xmax = 396.3271
				text = "M"
			intervals [1041]:
				xmin = 396.3271
				xmax = 411.9728
				text = ""
			intervals [1042]:
				xmin = 411.9728
				xmax = 412.0128
				text = "sil"
			intervals [1043]:
				xmin = 412.0128
				xmax = 412.2028
				text = "M"
			intervals [1044]:
				xmin = 412.2028
				xmax = 412.2528
				text = "HH"
			intervals [1045]:
				xmin = 412.2528
				xmax = 412.3728
				text = "M"
			intervals [1046]:
				xmin = 412.3728
				xmax = 421.5317
				text = ""
			intervals [1047]:
				xmin = 421.5317
				xmax = 421.6217
				text = "HH"
			intervals [1048]:
				xmin = 421.6217
				xmax = 421.6717
				text = "AW1"
			intervals [1049]:
				xmin = 421.6717
				xmax = 421.7617
				text = "B"
			intervals [1050]:
				xmin = 421.7617
				xmax = 421.8317
				text = "AW1"
			intervals [1051]:
				xmin = 421.8317
				xmax = 421.9017
				text = "T"
			intervals [1052]:
				xmin = 421.9017
				xmax = 421.9617
				text = "DH"
			intervals [1053]:
				xmin = 421.9617
				xmax = 422.0317
				text = "AH1"
			intervals [1054]:
				xmin = 422.0317
				xmax = 422.1017
				text = "B"
			intervals [1055]:
				xmin = 422.1017
				xmax = 422.1817
				text = "IH1"
			intervals [1056]:
				xmin = 422.1817
				xmax = 422.2917
				text = "G"
			intervals [1057]:
				xmin = 422.2917
				xmax = 422.3317
				text = "V"
			intervals [1058]:
				xmin = 422.3317
				xmax = 422.5017
				text = "AE1"
			intervals [1059]:
				xmin = 422.5017
				xmax = 422.6317
				text = "L"
			intervals [1060]:
				xmin = 422.6317
				xmax = 422.6617
				text = "IY0"
			intervals [1061]:
				xmin = 422.6617
				xmax = 422.7259
				text = ""
			intervals [1062]:
				xmin = 422.7259
				xmax = 422.7559
				text = "D"
			intervals [1063]:
				xmin = 422.7559
				xmax = 422.7859
				text = "UW1"
			intervals [1064]:
				xmin = 422.7859
				xmax = 422.8159
				text = "Y"
			intervals [1065]:
				xmin = 422.8159
				xmax = 422.8559
				text = "UW1"
			intervals [1066]:
				xmin = 422.8559
				xmax = 422.8859
				text = "R"
			intervals [1067]:
				xmin = 422.8859
				xmax = 422.9359
				text = "IH0"
			intervals [1068]:
				xmin = 422.9359
				xmax = 423.0059
				text = "M"
			intervals [1069]:
				xmin = 423.0059
				xmax = 423.0559
				text = "EH1"
			intervals [1070]:
				xmin = 423.0559
				xmax = 423.1559
				text = "M"
			intervals [1071]:
				xmin = 423.1559
				xmax = 423.1959
				text = "B"
			intervals [1072]:
				xmin = 423.1959
				xmax = 423.2359
				text = "ER0"
			intervals [1073]:
				xmin = 423.2359
				xmax = 423.2659
				text = "AE1"
			intervals [1074]:
				xmin = 423.2659
				xmax = 423.3359
				text = "N"
			intervals [1075]:
				xmin = 423.3359
				xmax = 423.4059
				text = "EH1"
			intervals [1076]:
				xmin = 423.4059
				xmax = 423.5159
				text = "P"
			intervals [1077]:
				xmin = 423.5159
				xmax = 423.5959
				text = "AH0"
			intervals [1078]:
				xmin = 423.5959
				xmax = 423.7259
				text = "S"
			intervals [1079]:
				xmin = 423.7259
				xmax = 423.8559
				text = "OW2"
			intervals [1080]:
				xmin = 423.8559
				xmax = 423.8859
				text = "D"
			intervals [1081]:
				xmin = 423.8859
				xmax = 423.9159
				text = "AH1"
			intervals [1082]:
				xmin = 423.9159
				xmax = 423.9959
				text = "V"
			intervals [1083]:
				xmin = 423.9959
				xmax = 424.0459
				text = "DH"
			intervals [1084]:
				xmin = 424.0459
				xmax = 424.1559
				text = "AE1"
			intervals [1085]:
				xmin = 424.1559
				xmax = 424.1959
				text = "T"
			intervals [1086]:
				xmin = 424.1959
				xmax = 424.2259
				text = "sp"
			intervals [1087]:
				xmin = 424.2259
				xmax = 431.166
				text = ""
			intervals [1088]:
				xmin = 431.166
				xmax = 431.956
				text = "spn"
			intervals [1089]:
				xmin = 431.956
				xmax = 432.3492
				text = ""
			intervals [1090]:
				xmin = 432.3492
				xmax = 433.2092
				text = "sil"
			intervals [1091]:
				xmin = 433.2092
				xmax = 433.5492
				text = "spn"
			intervals [1092]:
				xmin = 433.5492
				xmax = 436.1782
				text = ""
			intervals [1093]:
				xmin = 436.1782
				xmax = 436.2082
				text = "sil"
			intervals [1094]:
				xmin = 436.2082
				xmax = 436.2482
				text = "Y"
			intervals [1095]:
				xmin = 436.2482
				xmax = 436.2782
				text = "UW1"
			intervals [1096]:
				xmin = 436.2782
				xmax = 436.3082
				text = "K"
			intervals [1097]:
				xmin = 436.3082
				xmax = 436.3382
				text = "AE1"
			intervals [1098]:
				xmin = 436.3382
				xmax = 436.3682
				text = "N"
			intervals [1099]:
				xmin = 436.3682
				xmax = 436.3982
				text = "R"
			intervals [1100]:
				xmin = 436.3982
				xmax = 436.4482
				text = "IH0"
			intervals [1101]:
				xmin = 436.4482
				xmax = 436.4882
				text = "M"
			intervals [1102]:
				xmin = 436.4882
				xmax = 436.5482
				text = "EH1"
			intervals [1103]:
				xmin = 436.5482
				xmax = 436.6382
				text = "M"
			intervals [1104]:
				xmin = 436.6382
				xmax = 436.6682
				text = "B"
			intervals [1105]:
				xmin = 436.6682
				xmax = 436.7082
				text = "ER0"
			intervals [1106]:
				xmin = 436.7082
				xmax = 436.7782
				text = "DH"
			intervals [1107]:
				xmin = 436.7782
				xmax = 436.8282
				text = "AH1"
			intervals [1108]:
				xmin = 436.8282
				xmax = 436.9182
				text = "S"
			intervals [1109]:
				xmin = 436.9182
				xmax = 436.9882
				text = "T"
			intervals [1110]:
				xmin = 436.9882
				xmax = 437.0882
				text = "AO1"
			intervals [1111]:
				xmin = 437.0882
				xmax = 437.1582
				text = "R"
			intervals [1112]:
				xmin = 437.1582
				xmax = 437.2582
				text = "IY0"
			intervals [1113]:
				xmin = 437.2582
				xmax = 437.2982
				text = "AH0"
			intervals [1114]:
				xmin = 437.2982
				xmax = 437.3582
				text = "V"
			intervals [1115]:
				xmin = 437.3582
				xmax = 437.3882
				text = "sp"
			intervals [1116]:
				xmin = 437.3882
				xmax = 437.4682
				text = "HH"
			intervals [1117]:
				xmin = 437.4682
				xmax = 437.4982
				text = "W"
			intervals [1118]:
				xmin = 437.4982
				xmax = 437.5482
				text = "AH1"
			intervals [1119]:
				xmin = 437.5482
				xmax = 437.5882
				text = "N"
			intervals [1120]:
				xmin = 437.5882
				xmax = 437.7982
				text = "AH1"
			intervals [1121]:
				xmin = 437.7982
				xmax = 437.8282
				text = "V"
			intervals [1122]:
				xmin = 437.8282
				xmax = 437.8582
				text = "DH"
			intervals [1123]:
				xmin = 437.8582
				xmax = 437.8882
				text = "AH0"
			intervals [1124]:
				xmin = 437.8882
				xmax = 437.9182
				text = "M"
			intervals [1125]:
				xmin = 437.9182
				xmax = 440.1468
				text = ""
			intervals [1126]:
				xmin = 440.1468
				xmax = 440.2068
				text = "sil"
			intervals [1127]:
				xmin = 440.2068
				xmax = 440.3968
				text = "M"
			intervals [1128]:
				xmin = 440.3968
				xmax = 440.4368
				text = "HH"
			intervals [1129]:
				xmin = 440.4368
				xmax = 440.5368
				text = "M"
			intervals [1130]:
				xmin = 440.5368
				xmax = 440.5668
				text = "sp"
			intervals [1131]:
				xmin = 440.5668
				xmax = 464.4371
				text = ""
			intervals [1132]:
				xmin = 464.4371
				xmax = 464.4871
				text = "M"
			intervals [1133]:
				xmin = 464.4871
				xmax = 464.5171
				text = "HH"
			intervals [1134]:
				xmin = 464.5171
				xmax = 464.8471
				text = "M"
			intervals [1135]:
				xmin = 464.8471
				xmax = 508.0063
				text = ""
			intervals [1136]:
				xmin = 508.0063
				xmax = 508.0863
				text = "HH"
			intervals [1137]:
				xmin = 508.0863
				xmax = 508.3463
				text = "M"
			intervals [1138]:
				xmin = 508.3463
				xmax = 525.0723
				text = ""
			intervals [1139]:
				xmin = 525.0723
				xmax = 525.1223
				text = "sil"
			intervals [1140]:
				xmin = 525.1223
				xmax = 525.2623
				text = "M"
			intervals [1141]:
				xmin = 525.2623
				xmax = 543.3861
				text = "sp"
			intervals [1142]:
				xmin = 543.3861
				xmax = 543.4161
				text = "M"
			intervals [1143]:
				xmin = 543.4161
				xmax = 543.4461
				text = "HH"
			intervals [1144]:
				xmin = 543.4461
				xmax = 543.7661
				text = "M"
			intervals [1145]:
				xmin = 543.7661
				xmax = 567.1149
				text = ""
			intervals [1146]:
				xmin = 567.1149
				xmax = 567.1649
				text = "M"
			intervals [1147]:
				xmin = 567.1649
				xmax = 567.2149
				text = "HH"
			intervals [1148]:
				xmin = 567.2149
				xmax = 567.4949
				text = "M"
			intervals [1149]:
				xmin = 567.4949
				xmax = 609.8838
				text = ""
			intervals [1150]:
				xmin = 609.8838
				xmax = 609.9138
				text = "M"
			intervals [1151]:
				xmin = 609.9138
				xmax = 609.9438
				text = "HH"
			intervals [1152]:
				xmin = 609.9438
				xmax = 610.3038
				text = "M"
			intervals [1153]:
				xmin = 610.3038
				xmax = 617.5886
				text = ""
			intervals [1154]:
				xmin = 617.5886
				xmax = 617.6586
				text = "HH"
			intervals [1155]:
				xmin = 617.6586
				xmax = 617.8586
				text = "M"
			intervals [1156]:
				xmin = 617.8586
				xmax = 619.1498
				text = ""
			intervals [1157]:
				xmin = 619.1498
				xmax = 619.1798
				text = "sil"
			intervals [1158]:
				xmin = 619.1798
				xmax = 619.2198
				text = "DH"
			intervals [1159]:
				xmin = 619.2198
				xmax = 619.2498
				text = "AH0"
			intervals [1160]:
				xmin = 619.2498
				xmax = 619.2998
				text = "T"
			intervals [1161]:
				xmin = 619.2998
				xmax = 619.3798
				text = "EH1"
			intervals [1162]:
				xmin = 619.3798
				xmax = 619.4098
				text = "S"
			intervals [1163]:
				xmin = 619.4098
				xmax = 619.4398
				text = "K"
			intervals [1164]:
				xmin = 619.4398
				xmax = 619.4698
				text = "W"
			intervals [1165]:
				xmin = 619.4698
				xmax = 619.5198
				text = "AY1"
			intervals [1166]:
				xmin = 619.5198
				xmax = 619.5498
				text = "T"
			intervals [1167]:
				xmin = 619.5498
				xmax = 619.7098
				text = "EY1"
			intervals [1168]:
				xmin = 619.7098
				xmax = 620.5475
				text = ""
			intervals [1169]:
				xmin = 620.5475
				xmax = 620.5775
				text = "sil"
			intervals [1170]:
				xmin = 620.5775
				xmax = 620.6575
				text = "K"
			intervals [1171]:
				xmin = 620.6575
				xmax = 620.7175
				text = "AA1"
			intervals [1172]:
				xmin = 620.7175
				xmax = 620.7975
				text = "M"
			intervals [1173]:
				xmin = 620.7975
				xmax = 620.8675
				text = "P"
			intervals [1174]:
				xmin = 620.8675
				xmax = 620.8975
				text = "L"
			intervals [1175]:
				xmin = 620.8975
				xmax = 620.9775
				text = "AH0"
			intervals [1176]:
				xmin = 620.9775
				xmax = 621.0375
				text = "K"
			intervals [1177]:
				xmin = 621.0375
				xmax = 621.1275
				text = "EY2"
			intervals [1178]:
				xmin = 621.1275
				xmax = 621.1975
				text = "T"
			intervals [1179]:
				xmin = 621.1975
				xmax = 621.2375
				text = "AH0"
			intervals [1180]:
				xmin = 621.2375
				xmax = 621.3275
				text = "D"
			intervals [1181]:
				xmin = 621.3275
				xmax = 621.3575
				text = "sp"
			intervals [1182]:
				xmin = 621.3575
				xmax = 621.4375
				text = "P"
			intervals [1183]:
				xmin = 621.4375
				xmax = 621.4775
				text = "L"
			intervals [1184]:
				xmin = 621.4775
				xmax = 621.5675
				text = "AA1"
			intervals [1185]:
				xmin = 621.5675
				xmax = 621.5975
				text = "T"
			intervals [1186]:
				xmin = 621.5975
				xmax = 621.7146
				text = ""
			intervals [1187]:
				xmin = 621.7146
				xmax = 621.7646
				text = "DH"
			intervals [1188]:
				xmin = 621.7646
				xmax = 621.8346
				text = "EH1"
			intervals [1189]:
				xmin = 621.8346
				xmax = 621.8646
				text = "R"
			intervals [1190]:
				xmin = 621.8646
				xmax = 621.8946
				text = "F"
			intervals [1191]:
				xmin = 621.8946
				xmax = 621.9246
				text = "ER0"
			intervals [1192]:
				xmin = 621.9246
				xmax = 623.0246
				text = "sp"
			intervals [1193]:
				xmin = 623.0246
				xmax = 623.0546
				text = "AH0"
			intervals [1194]:
				xmin = 623.0546
				xmax = 623.1146
				text = "W"
			intervals [1195]:
				xmin = 623.1146
				xmax = 623.1646
				text = "AY1"
			intervals [1196]:
				xmin = 623.1646
				xmax = 623.2246
				text = "L"
			intervals [1197]:
				xmin = 623.2246
				xmax = 623.2546
				text = "DH"
			intervals [1198]:
				xmin = 623.2546
				xmax = 623.2946
				text = "EH1"
			intervals [1199]:
				xmin = 623.2946
				xmax = 623.3246
				text = "R"
			intervals [1200]:
				xmin = 623.3246
				xmax = 625.0665
				text = ""
			intervals [1201]:
				xmin = 625.0665
				xmax = 625.0965
				text = "W"
			intervals [1202]:
				xmin = 625.0965
				xmax = 625.1265
				text = "AH1"
			intervals [1203]:
				xmin = 625.1265
				xmax = 625.1565
				text = "T"
			intervals [1204]:
				xmin = 625.1565
				xmax = 625.1865
				text = "AH0"
			intervals [1205]:
				xmin = 625.1865
				xmax = 625.2365
				text = "B"
			intervals [1206]:
				xmin = 625.2365
				xmax = 625.3465
				text = "AW1"
			intervals [1207]:
				xmin = 625.3465
				xmax = 625.4165
				text = "T"
			intervals [1208]:
				xmin = 625.4165
				xmax = 625.4965
				text = "M"
			intervals [1209]:
				xmin = 625.4965
				xmax = 625.6465
				text = "UW1"
			intervals [1210]:
				xmin = 625.6465
				xmax = 625.7265
				text = "V"
			intervals [1211]:
				xmin = 625.7265
				xmax = 625.8365
				text = "IY0"
			intervals [1212]:
				xmin = 625.8365
				xmax = 625.8865
				text = "Z"
			intervals [1213]:
				xmin = 625.8865
				xmax = 625.9165
				text = "HH"
			intervals [1214]:
				xmin = 625.9165
				xmax = 625.9465
				text = "AE1"
			intervals [1215]:
				xmin = 625.9465
				xmax = 625.9765
				text = "V"
			intervals [1216]:
				xmin = 625.9765
				xmax = 626.0565
				text = "Y"
			intervals [1217]:
				xmin = 626.0565
				xmax = 626.0865
				text = "UW1"
			intervals [1218]:
				xmin = 626.0865
				xmax = 626.1465
				text = "G"
			intervals [1219]:
				xmin = 626.1465
				xmax = 626.1765
				text = "AA1"
			intervals [1220]:
				xmin = 626.1765
				xmax = 626.2765
				text = "T"
			intervals [1221]:
				xmin = 626.2765
				xmax = 626.3065
				text = "AH0"
			intervals [1222]:
				xmin = 626.3065
				xmax = 626.4065
				text = "sp"
			intervals [1223]:
				xmin = 626.4065
				xmax = 626.4565
				text = "F"
			intervals [1224]:
				xmin = 626.4565
				xmax = 626.5465
				text = "EY1"
			intervals [1225]:
				xmin = 626.5465
				xmax = 626.6365
				text = "V"
			intervals [1226]:
				xmin = 626.6365
				xmax = 626.6665
				text = "R"
			intervals [1227]:
				xmin = 626.6665
				xmax = 626.7065
				text = "AH0"
			intervals [1228]:
				xmin = 626.7065
				xmax = 626.7465
				text = "T"
			intervals [1229]:
				xmin = 626.7465
				xmax = 626.8565
				text = "M"
			intervals [1230]:
				xmin = 626.8565
				xmax = 626.9865
				text = "UW1"
			intervals [1231]:
				xmin = 626.9865
				xmax = 627.1065
				text = "V"
			intervals [1232]:
				xmin = 627.1065
				xmax = 627.2065
				text = "IY0"
			intervals [1233]:
				xmin = 627.2065
				xmax = 627.4665
				text = "sp"
			intervals [1234]:
				xmin = 627.4665
				xmax = 627.6363
				text = ""
			intervals [1235]:
				xmin = 627.6363
				xmax = 627.6663
				text = "DH"
			intervals [1236]:
				xmin = 627.6663
				xmax = 627.6963
				text = "AH0"
			intervals [1237]:
				xmin = 627.6963
				xmax = 627.7263
				text = "T"
			intervals [1238]:
				xmin = 627.7263
				xmax = 627.7763
				text = "Y"
			intervals [1239]:
				xmin = 627.7763
				xmax = 627.8563
				text = "UW1"
			intervals [1240]:
				xmin = 627.8563
				xmax = 627.9263
				text = "V"
			intervals [1241]:
				xmin = 627.9263
				xmax = 628.0263
				text = "S"
			intervals [1242]:
				xmin = 628.0263
				xmax = 628.0663
				text = "IY1"
			intervals [1243]:
				xmin = 628.0663
				xmax = 628.3263
				text = "N"
			intervals [1244]:
				xmin = 628.3263
				xmax = 628.3863
				text = "Y"
			intervals [1245]:
				xmin = 628.3863
				xmax = 628.4863
				text = "UW1"
			intervals [1246]:
				xmin = 628.4863
				xmax = 628.5563
				text = "K"
			intervals [1247]:
				xmin = 628.5563
				xmax = 628.5963
				text = "UH1"
			intervals [1248]:
				xmin = 628.5963
				xmax = 628.6663
				text = "D"
			intervals [1249]:
				xmin = 628.6663
				xmax = 628.7363
				text = "T"
			intervals [1250]:
				xmin = 628.7363
				xmax = 628.8563
				text = "AO1"
			intervals [1251]:
				xmin = 628.8563
				xmax = 628.9363
				text = "K"
			intervals [1252]:
				xmin = 628.9363
				xmax = 629.0163
				text = "AH0"
			intervals [1253]:
				xmin = 629.0163
				xmax = 629.0563
				text = "B"
			intervals [1254]:
				xmin = 629.0563
				xmax = 629.0963
				text = "AW1"
			intervals [1255]:
				xmin = 629.0963
				xmax = 629.1563
				text = "T"
			intervals [1256]:
				xmin = 629.1563
				xmax = 636.920
				text = "sp"
			intervals [1257]:
				xmin = 636.920
				xmax = 637.250
				text = "M"
			intervals [1258]:
				xmin = 637.250
				xmax = 637.280
				text = "HH"
			intervals [1259]:
				xmin = 637.280
				xmax = 637.310
				text = "M"
			intervals [1260]:
				xmin = 637.310
				xmax = 639.0507
				text = ""
			intervals [1261]:
				xmin = 639.0507
				xmax = 639.0907
				text = "F"
			intervals [1262]:
				xmin = 639.0907
				xmax = 639.1307
				text = "R"
			intervals [1263]:
				xmin = 639.1307
				xmax = 639.2307
				text = "AE1"
			intervals [1264]:
				xmin = 639.2307
				xmax = 639.3107
				text = "NG"
			intervals [1265]:
				xmin = 639.3107
				xmax = 639.3707
				text = "K"
			intervals [1266]:
				xmin = 639.3707
				xmax = 639.4207
				text = "W"
			intervals [1267]:
				xmin = 639.4207
				xmax = 639.4707
				text = "AO1"
			intervals [1268]:
				xmin = 639.4707
				xmax = 639.5707
				text = "Z"
			intervals [1269]:
				xmin = 639.5707
				xmax = 639.6207
				text = "G"
			intervals [1270]:
				xmin = 639.6207
				xmax = 639.6707
				text = "AA1"
			intervals [1271]:
				xmin = 639.6707
				xmax = 639.7207
				text = "N"
			intervals [1272]:
				xmin = 639.7207
				xmax = 639.8207
				text = "AH0"
			intervals [1273]:
				xmin = 639.8207
				xmax = 639.8907
				text = "T"
			intervals [1274]:
				xmin = 639.8907
				xmax = 639.9607
				text = "EH1"
			intervals [1275]:
				xmin = 639.9607
				xmax = 640.0807
				text = "L"
			intervals [1276]:
				xmin = 640.0807
				xmax = 640.1407
				text = "AH0"
			intervals [1277]:
				xmin = 640.1407
				xmax = 640.1807
				text = "B"
			intervals [1278]:
				xmin = 640.1807
				xmax = 640.2807
				text = "AW1"
			intervals [1279]:
				xmin = 640.2807
				xmax = 640.3207
				text = "T"
			intervals [1280]:
				xmin = 640.3207
				xmax = 640.4107
				text = "sp"
			intervals [1281]:
				xmin = 640.4107
				xmax = 640.4407
				text = "DH"
			intervals [1282]:
				xmin = 640.4407
				xmax = 640.4907
				text = "AE1"
			intervals [1283]:
				xmin = 640.4907
				xmax = 640.5907
				text = "T"
			intervals [1284]:
				xmin = 640.5907
				xmax = 640.6207
				text = "HH"
			intervals [1285]:
				xmin = 640.6207
				xmax = 640.6507
				text = "W"
			intervals [1286]:
				xmin = 640.6507
				xmax = 640.6807
				text = "AH1"
			intervals [1287]:
				xmin = 640.6807
				xmax = 640.8507
				text = "N"
			intervals [1288]:
				xmin = 640.8507
				xmax = 641.6694
				text = ""
			intervals [1289]:
				xmin = 641.6694
				xmax = 641.7694
				text = "HH"
			intervals [1290]:
				xmin = 641.7694
				xmax = 641.8694
				text = "AE1"
			intervals [1291]:
				xmin = 641.8694
				xmax = 641.9394
				text = "V"
			intervals [1292]:
				xmin = 641.9394
				xmax = 641.9994
				text = "T"
			intervals [1293]:
				xmin = 641.9994
				xmax = 642.0594
				text = "AH0"
			intervals [1294]:
				xmin = 642.0594
				xmax = 642.1394
				text = "AE1"
			intervals [1295]:
				xmin = 642.1394
				xmax = 642.1694
				text = "S"
			intervals [1296]:
				xmin = 642.1694
				xmax = 642.1994
				text = "K"
			intervals [1297]:
				xmin = 642.1994
				xmax = 642.2294
				text = "IH0"
			intervals [1298]:
				xmin = 642.2294
				xmax = 642.2594
				text = "M"
			intervals [1299]:
				xmin = 642.2594
				xmax = 642.7119
				text = ""
			intervals [1300]:
				xmin = 642.7119
				xmax = 643.7719
				text = "spn"
			intervals [1301]:
				xmin = 643.7719
				xmax = 644.4876
				text = ""
			intervals [1302]:
				xmin = 644.4876
				xmax = 644.5476
				text = "HH"
			intervals [1303]:
				xmin = 644.5476
				xmax = 644.5776
				text = "W"
			intervals [1304]:
				xmin = 644.5776
				xmax = 644.6376
				text = "AH1"
			intervals [1305]:
				xmin = 644.6376
				xmax = 644.6676
				text = "T"
			intervals [1306]:
				xmin = 644.6676
				xmax = 644.7176
				text = "HH"
			intervals [1307]:
				xmin = 644.7176
				xmax = 644.8576
				text = "AE1"
			intervals [1308]:
				xmin = 644.8576
				xmax = 644.8976
				text = "P"
			intervals [1309]:
				xmin = 644.8976
				xmax = 644.9276
				text = "AH0"
			intervals [1310]:
				xmin = 644.9276
				xmax = 644.9776
				text = "N"
			intervals [1311]:
				xmin = 644.9776
				xmax = 645.0276
				text = "D"
			intervals [1312]:
				xmin = 645.0276
				xmax = 645.0776
				text = "IH0"
			intervals [1313]:
				xmin = 645.0776
				xmax = 645.1376
				text = "N"
			intervals [1314]:
				xmin = 645.1376
				xmax = 645.1876
				text = "DH"
			intervals [1315]:
				xmin = 645.1876
				xmax = 645.3076
				text = "AH1"
			intervals [1316]:
				xmin = 645.3076
				xmax = 645.3576
				text = "sp"
			intervals [1317]:
				xmin = 645.3576
				xmax = 658.771
				text = ""
			intervals [1318]:
				xmin = 658.771
				xmax = 659.431
				text = "spn"
			intervals [1319]:
				xmin = 659.431
				xmax = 664.2787
				text = ""
			intervals [1320]:
				xmin = 664.2787
				xmax = 664.3087
				text = "sil"
			intervals [1321]:
				xmin = 664.3087
				xmax = 664.4687
				text = "M"
			intervals [1322]:
				xmin = 664.4687
				xmax = 664.5387
				text = "HH"
			intervals [1323]:
				xmin = 664.5387
				xmax = 664.7087
				text = "M"
			intervals [1324]:
				xmin = 664.7087
				xmax = 669.9677
				text = ""
			intervals [1325]:
				xmin = 669.9677
				xmax = 669.9977
				text = "M"
			intervals [1326]:
				xmin = 669.9977
				xmax = 670.0477
				text = "HH"
			intervals [1327]:
				xmin = 670.0477
				xmax = 670.2877
				text = "M"
			intervals [1328]:
				xmin = 670.2877
				xmax = 673.4412
				text = ""
			intervals [1329]:
				xmin = 673.4412
				xmax = 673.4812
				text = "sil"
			intervals [1330]:
				xmin = 673.4812
				xmax = 673.6912
				text = "M"
			intervals [1331]:
				xmin = 673.6912
				xmax = 673.7212
				text = "HH"
			intervals [1332]:
				xmin = 673.7212
				xmax = 673.7812
				text = "M"
			intervals [1333]:
				xmin = 673.7812
				xmax = 673.8212
				text = "sp"
			intervals [1334]:
				xmin = 673.8212
				xmax = 674.6446
				text = ""
			intervals [1335]:
				xmin = 674.6446
				xmax = 674.6846
				text = "HH"
			intervals [1336]:
				xmin = 674.6846
				xmax = 674.7246
				text = "W"
			intervals [1337]:
				xmin = 674.7246
				xmax = 674.7546
				text = "AH1"
			intervals [1338]:
				xmin = 674.7546
				xmax = 674.8146
				text = "T"
			intervals [1339]:
				xmin = 674.8146
				xmax = 674.8746
				text = "W"
			intervals [1340]:
				xmin = 674.8746
				xmax = 674.9146
				text = "AH0"
			intervals [1341]:
				xmin = 674.9146
				xmax = 674.9646
				text = "Z"
			intervals [1342]:
				xmin = 674.9646
				xmax = 674.9946
				text = "DH"
			intervals [1343]:
				xmin = 674.9946
				xmax = 675.0746
				text = "AH0"
			intervals [1344]:
				xmin = 675.0746
				xmax = 675.1446
				text = "S"
			intervals [1345]:
				xmin = 675.1446
				xmax = 675.2146
				text = "T"
			intervals [1346]:
				xmin = 675.2146
				xmax = 675.3246
				text = "AO1"
			intervals [1347]:
				xmin = 675.3246
				xmax = 675.4046
				text = "R"
			intervals [1348]:
				xmin = 675.4046
				xmax = 675.4946
				text = "IY0"
			intervals [1349]:
				xmin = 675.4946
				xmax = 675.5546
				text = "AH0"
			intervals [1350]:
				xmin = 675.5546
				xmax = 675.6146
				text = "B"
			intervals [1351]:
				xmin = 675.6146
				xmax = 675.7246
				text = "AW1"
			intervals [1352]:
				xmin = 675.7246
				xmax = 675.7546
				text = "T"
			intervals [1353]:
				xmin = 675.7546
				xmax = 682.9227
				text = "sp"
			intervals [1354]:
				xmin = 682.9227
				xmax = 683.1727
				text = "M"
			intervals [1355]:
				xmin = 683.1727
				xmax = 683.2027
				text = "HH"
			intervals [1356]:
				xmin = 683.2027
				xmax = 683.2627
				text = "M"
			intervals [1357]:
				xmin = 683.2627
				xmax = 718.5922
				text = ""
			intervals [1358]:
				xmin = 718.5922
				xmax = 718.6222
				text = "M"
			intervals [1359]:
				xmin = 718.6222
				xmax = 718.6522
				text = "HH"
			intervals [1360]:
				xmin = 718.6522
				xmax = 718.9822
				text = "M"
			intervals [1361]:
				xmin = 718.9822
				xmax = 733.4215
				text = ""
			intervals [1362]:
				xmin = 733.4215
				xmax = 733.6915
				text = "M"
			intervals [1363]:
				xmin = 733.6915
				xmax = 797.1429
				text = ""
			intervals [1364]:
				xmin = 797.1429
				xmax = 797.6429
				text = "spn"
			intervals [1365]:
				xmin = 797.6429
				xmax = 803.3399
				text = ""
			intervals [1366]:
				xmin = 803.3399
				xmax = 803.3699
				text = "sil"
			intervals [1367]:
				xmin = 803.3699
				xmax = 803.6199
				text = "M"
			intervals [1368]:
				xmin = 803.6199
				xmax = 803.6599
				text = "HH"
			intervals [1369]:
				xmin = 803.6599
				xmax = 803.7399
				text = "M"
			intervals [1370]:
				xmin = 803.7399
				xmax = 848.2398
				text = ""
			intervals [1371]:
				xmin = 848.2398
				xmax = 848.2898
				text = "M"
			intervals [1372]:
				xmin = 848.2898
				xmax = 848.3398
				text = "HH"
			intervals [1373]:
				xmin = 848.3398
				xmax = 848.5998
				text = "M"
			intervals [1374]:
				xmin = 848.5998
				xmax = 929.3884
				text = ""
			intervals [1375]:
				xmin = 929.3884
				xmax = 929.4284
				text = "M"
			intervals [1376]:
				xmin = 929.4284
				xmax = 929.6484
				text = "HH"
			intervals [1377]:
				xmin = 929.6484
				xmax = 929.7784
				text = "M"
			intervals [1378]:
				xmin = 929.7784
				xmax = 958.1973
				text = ""
			intervals [1379]:
				xmin = 958.1973
				xmax = 958.3773
				text = "M"
			intervals [1380]:
				xmin = 958.3773
				xmax = 963.7477
				text = ""
			intervals [1381]:
				xmin = 963.7477
				xmax = 963.7777
				text = "sil"
			intervals [1382]:
				xmin = 963.7777
				xmax = 964.0077
				text = "M"
			intervals [1383]:
				xmin = 964.0077
				xmax = 964.0377
				text = "HH"
			intervals [1384]:
				xmin = 964.0377
				xmax = 964.1177
				text = "M"
			intervals [1385]:
				xmin = 964.1177
				xmax = 997.9007
				text = ""
			intervals [1386]:
				xmin = 997.9007
				xmax = 997.9307
				text = "M"
			intervals [1387]:
				xmin = 997.9307
				xmax = 998.0007
				text = "HH"
			intervals [1388]:
				xmin = 998.0007
				xmax = 998.2807
				text = "M"
			intervals [1389]:
				xmin = 998.2807
				xmax = 1002.7213
				text = ""
			intervals [1390]:
				xmin = 1002.7213
				xmax = 1002.7813
				text = "HH"
			intervals [1391]:
				xmin = 1002.7813
				xmax = 1002.9713
				text = "M"
			intervals [1392]:
				xmin = 1002.9713
				xmax = 1013.0238
				text = ""
			intervals [1393]:
				xmin = 1013.0238
				xmax = 1013.0638
				text = "sil"
			intervals [1394]:
				xmin = 1013.0638
				xmax = 1013.1138
				text = "M"
			intervals [1395]:
				xmin = 1013.1138
				xmax = 1013.1438
				text = "HH"
			intervals [1396]:
				xmin = 1013.1438
				xmax = 1013.3438
				text = "M"
			intervals [1397]:
				xmin = 1013.3438
				xmax = 1062.3507
				text = ""
			intervals [1398]:
				xmin = 1062.3507
				xmax = 1062.4407
				text = "M"
			intervals [1399]:
				xmin = 1062.4407
				xmax = 1062.6307
				text = "HH"
			intervals [1400]:
				xmin = 1062.6307
				xmax = 1062.8407
				text = "M"
			intervals [1401]:
				xmin = 1062.8407
				xmax = 1094.1221
				text = ""
			intervals [1402]:
				xmin = 1094.1221
				xmax = 1094.6921
				text = "spn"
			intervals [1403]:
				xmin = 1094.6921
				xmax = 1098.2741
				text = ""
			intervals [1404]:
				xmin = 1098.2741
				xmax = 1098.3141
				text = "sil"
			intervals [1405]:
				xmin = 1098.3141
				xmax = 1098.9441
				text = "spn"
			intervals [1406]:
				xmin = 1098.9441
				xmax = 1145.4202
				text = ""
			intervals [1407]:
				xmin = 1145.4202
				xmax = 1145.4502
				text = "sil"
			intervals [1408]:
				xmin = 1145.4502
				xmax = 1145.5402
				text = "M"
			intervals [1409]:
				xmin = 1145.5402
				xmax = 1145.6202
				text = "HH"
			intervals [1410]:
				xmin = 1145.6202
				xmax = 1145.7602
				text = "M"
			intervals [1411]:
				xmin = 1145.7602
				xmax = 1182.8863
				text = ""
			intervals [1412]:
				xmin = 1182.8863
				xmax = 1182.9363
				text = "sil"
			intervals [1413]:
				xmin = 1182.9363
				xmax = 1183.2663
				text = "M"
			intervals [1414]:
				xmin = 1183.2663
				xmax = 1225.2946
				text = ""
			intervals [1415]:
				xmin = 1225.2946
				xmax = 1225.3446
				text = "sil"
			intervals [1416]:
				xmin = 1225.3446
				xmax = 1225.5346
				text = "M"
			intervals [1417]:
				xmin = 1225.5346
				xmax = 1225.7046
				text = "HH"
			intervals [1418]:
				xmin = 1225.7046
				xmax = 1225.7346
				text = "M"
			intervals [1419]:
				xmin = 1225.7346
				xmax = 1242.6835
				text = ""
			intervals [1420]:
				xmin = 1242.6835
				xmax = 1242.7235
				text = "sil"
			intervals [1421]:
				xmin = 1242.7235
				xmax = 1242.9935
				text = "M"
			intervals [1422]:
				xmin = 1242.9935
				xmax = 1243.0235
				text = "HH"
			intervals [1423]:
				xmin = 1243.0235
				xmax = 1243.0635
				text = "M"
			intervals [1424]:
				xmin = 1243.0635
				xmax = 1292.0593
				text = ""
			intervals [1425]:
				xmin = 1292.0593
				xmax = 1292.0893
				text = "sil"
			intervals [1426]:
				xmin = 1292.0893
				xmax = 1292.2793
				text = "M"
			intervals [1427]:
				xmin = 1292.2793
				xmax = 1292.3193
				text = "HH"
			intervals [1428]:
				xmin = 1292.3193
				xmax = 1292.4293
				text = "M"
			intervals [1429]:
				xmin = 1292.4293
				xmax = 1295.3272
				text = ""
			intervals [1430]:
				xmin = 1295.3272
				xmax = 1295.3672
				text = "sil"
			intervals [1431]:
				xmin = 1295.3672
				xmax = 1295.6572
				text = "M"
			intervals [1432]:
				xmin = 1295.6572
				xmax = 1295.6872
				text = "Y"
			intervals [1433]:
				xmin = 1295.6872
				xmax = 1295.7572
				text = "AE1"
			intervals [1434]:
				xmin = 1295.7572
				xmax = 1299.5692
				text = "sp"
			intervals [1435]:
				xmin = 1299.5692
				xmax = 1299.8892
				text = "M"
			intervals [1436]:
				xmin = 1299.8892
				xmax = 1299.9292
				text = "HH"
			intervals [1437]:
				xmin = 1299.9292
				xmax = 1299.9592
				text = "M"
			intervals [1438]:
				xmin = 1299.9592
				xmax = 1351.1052
				text = ""
			intervals [1439]:
				xmin = 1351.1052
				xmax = 1351.1452
				text = "sil"
			intervals [1440]:
				xmin = 1351.1452
				xmax = 1351.2052
				text = "M"
			intervals [1441]:
				xmin = 1351.2052
				xmax = 1351.2352
				text = "HH"
			intervals [1442]:
				xmin = 1351.2352
				xmax = 1351.5552
				text = "M"
			intervals [1443]:
				xmin = 1351.5552
				xmax = 1374.3112
				text = ""
			intervals [1444]:
				xmin = 1374.3112
				xmax = 1374.3712
				text = "HH"
			intervals [1445]:
				xmin = 1374.3712
				xmax = 1374.4912
				text = "AH1"
			intervals [1446]:
				xmin = 1374.4912
				xmax = 1374.5412
				text = "sp"
			intervals [1447]:
				xmin = 1374.5412
				xmax = 1423.6669
				text = ""
			intervals [1448]:
				xmin = 1423.6669
				xmax = 1423.7069
				text = "M"
			intervals [1449]:
				xmin = 1423.7069
				xmax = 1423.7369
				text = "HH"
			intervals [1450]:
				xmin = 1423.7369
				xmax = 1424.1869
				text = "M"
			intervals [1451]:
				xmin = 1424.1869
				xmax = 1428.4416
				text = ""
			intervals [1452]:
				xmin = 1428.4416
				xmax = 1428.4716
				text = "sil"
			intervals [1453]:
				xmin = 1428.4716
				xmax = 1428.7416
				text = "M"
			intervals [1454]:
				xmin = 1428.7416
				xmax = 1428.7716
				text = "HH"
			intervals [1455]:
				xmin = 1428.7716
				xmax = 1428.8116
				text = "M"
			intervals [1456]:
				xmin = 1428.8116
				xmax = 1440.100
				text = ""
			intervals [1457]:
				xmin = 1440.100
				xmax = 1440.130
				text = "M"
			intervals [1458]:
				xmin = 1440.130
				xmax = 1440.160
				text = "HH"
			intervals [1459]:
				xmin = 1440.160
				xmax = 1440.540
				text = "M"
			intervals [1460]:
				xmin = 1440.540
				xmax = 1457.4644
				text = ""
			intervals [1461]:
				xmin = 1457.4644
				xmax = 1457.5144
				text = "M"
			intervals [1462]:
				xmin = 1457.5144
				xmax = 1457.5544
				text = "HH"
			intervals [1463]:
				xmin = 1457.5544
				xmax = 1457.9144
				text = "M"
			intervals [1464]:
				xmin = 1457.9144
				xmax = 1461.503
				text = ""
			intervals [1465]:
				xmin = 1461.503
				xmax = 1461.563
				text = "sil"
			intervals [1466]:
				xmin = 1461.563
				xmax = 1461.783
				text = "M"
			intervals [1467]:
				xmin = 1461.783
				xmax = 1461.903
				text = "HH"
			intervals [1468]:
				xmin = 1461.903
				xmax = 1461.933
				text = "M"
			intervals [1469]:
				xmin = 1461.933
				xmax = 1461.963
				text = "sp"
			intervals [1470]:
				xmin = 1461.963
				xmax = 1491.5696
				text = ""
			intervals [1471]:
				xmin = 1491.5696
				xmax = 1491.6396
				text = "HH"
			intervals [1472]:
				xmin = 1491.6396
				xmax = 1491.8996
				text = "M"
			intervals [1473]:
				xmin = 1491.8996
				xmax = 1510.537
				text = ""
			intervals [1474]:
				xmin = 1510.537
				xmax = 1511.037
				text = "M"
			intervals [1475]:
				xmin = 1511.037
				xmax = 1516.7301
				text = ""
			intervals [1476]:
				xmin = 1516.7301
				xmax = 1516.8401
				text = "sil"
			intervals [1477]:
				xmin = 1516.8401
				xmax = 1516.8701
				text = "AY1"
			intervals [1478]:
				xmin = 1516.8701
				xmax = 1516.9001
				text = "TH"
			intervals [1479]:
				xmin = 1516.9001
				xmax = 1516.9301
				text = "IH1"
			intervals [1480]:
				xmin = 1516.9301
				xmax = 1516.9601
				text = "NG"
			intervals [1481]:
				xmin = 1516.9601
				xmax = 1517.0101
				text = "K"
			intervals [1482]:
				xmin = 1517.0101
				xmax = 1517.1601
				text = "S"
			intervals [1483]:
				xmin = 1517.1601
				xmax = 1517.3801
				text = "OW1"
			intervals [1484]:
				xmin = 1517.3801
				xmax = 1518.7217
				text = ""
			intervals [1485]:
				xmin = 1518.7217
				xmax = 1518.7517
				text = "sil"
			intervals [1486]:
				xmin = 1518.7517
				xmax = 1518.8917
				text = "M"
			intervals [1487]:
				xmin = 1518.8917
				xmax = 1518.9617
				text = "HH"
			intervals [1488]:
				xmin = 1518.9617
				xmax = 1519.1017
				text = "M"
			intervals [1489]:
				xmin = 1519.1017
				xmax = 1520.0931
				text = ""
			intervals [1490]:
				xmin = 1520.0931
				xmax = 1520.1731
				text = "sil"
			intervals [1491]:
				xmin = 1520.1731
				xmax = 1520.3431
				text = "Y"
			intervals [1492]:
				xmin = 1520.3431
				xmax = 1520.3831
				text = "UW1"
			intervals [1493]:
				xmin = 1520.3831
				xmax = 1520.4431
				text = "M"
			intervals [1494]:
				xmin = 1520.4431
				xmax = 1520.5231
				text = "AH1"
			intervals [1495]:
				xmin = 1520.5231
				xmax = 1520.5831
				text = "S"
			intervals [1496]:
				xmin = 1520.5831
				xmax = 1520.6131
				text = "T"
			intervals [1497]:
				xmin = 1520.6131
				xmax = 1520.6631
				text = "HH"
			intervals [1498]:
				xmin = 1520.6631
				xmax = 1520.6931
				text = "AE1"
			intervals [1499]:
				xmin = 1520.6931
				xmax = 1520.7231
				text = "V"
			intervals [1500]:
				xmin = 1520.7231
				xmax = 1520.7831
				text = "L"
			intervals [1501]:
				xmin = 1520.7831
				xmax = 1520.8931
				text = "EH1"
			intervals [1502]:
				xmin = 1520.8931
				xmax = 1520.9431
				text = "F"
			intervals [1503]:
				xmin = 1520.9431
				xmax = 1520.9931
				text = "T"
			intervals [1504]:
				xmin = 1520.9931
				xmax = 1521.1031
				text = "AW1"
			intervals [1505]:
				xmin = 1521.1031
				xmax = 1521.1931
				text = "T"
			intervals [1506]:
				xmin = 1521.1931
				xmax = 1521.2331
				text = "DH"
			intervals [1507]:
				xmin = 1521.2331
				xmax = 1521.2831
				text = "AH0"
			intervals [1508]:
				xmin = 1521.2831
				xmax = 1521.3331
				text = "sp"
			intervals [1509]:
				xmin = 1521.3331
				xmax = 1521.3931
				text = "P"
			intervals [1510]:
				xmin = 1521.3931
				xmax = 1521.4631
				text = "AA1"
			intervals [1511]:
				xmin = 1521.4631
				xmax = 1521.5631
				text = "R"
			intervals [1512]:
				xmin = 1521.5631
				xmax = 1521.6331
				text = "T"
			intervals [1513]:
				xmin = 1521.6331
				xmax = 1521.6731
				text = "S"
			intervals [1514]:
				xmin = 1521.6731
				xmax = 1521.7231
				text = "DH"
			intervals [1515]:
				xmin = 1521.7231
				xmax = 1521.7831
				text = "AH0"
			intervals [1516]:
				xmin = 1521.7831
				xmax = 1521.8131
				text = "T"
			intervals [1517]:
				xmin = 1521.8131
				xmax = 1521.9231
				text = "sp"
			intervals [1518]:
				xmin = 1521.9231
				xmax = 1521.9631
				text = "W"
			intervals [1519]:
				xmin = 1521.9631
				xmax = 1522.0131
				text = "AH1"
			intervals [1520]:
				xmin = 1522.0131
				xmax = 1522.1131
				text = "Z"
			intervals [1521]:
				xmin = 1522.1131
				xmax = 1522.1731
				text = "AH1"
			intervals [1522]:
				xmin = 1522.1731
				xmax = 1522.2731
				text = "N"
			intervals [1523]:
				xmin = 1522.2731
				xmax = 1522.3131
				text = "D"
			intervals [1524]:
				xmin = 1522.3131
				xmax = 1522.4031
				text = "ER0"
			intervals [1525]:
				xmin = 1522.4031
				xmax = 1522.5431
				text = "EY1"
			intervals [1526]:
				xmin = 1522.5431
				xmax = 1522.7031
				text = "T"
			intervals [1527]:
				xmin = 1522.7031
				xmax = 1522.9131
				text = "IY1"
			intervals [1528]:
				xmin = 1522.9131
				xmax = 1523.0131
				text = "N"
			intervals [1529]:
				xmin = 1523.0131
				xmax = 1524.3531
				text = "spn"
			intervals [1530]:
				xmin = 1524.3531
				xmax = 1525.8411
				text = ""
			intervals [1531]:
				xmin = 1525.8411
				xmax = 1526.2811
				text = "spn"
			intervals [1532]:
				xmin = 1526.2811
				xmax = 1527.5665
				text = ""
			intervals [1533]:
				xmin = 1527.5665
				xmax = 1527.6865
				text = "Y"
			intervals [1534]:
				xmin = 1527.6865
				xmax = 1527.9065
				text = "AE1"
			intervals [1535]:
				xmin = 1527.9065
				xmax = 1528.395
				text = ""
			intervals [1536]:
				xmin = 1528.395
				xmax = 1528.445
				text = "G"
			intervals [1537]:
				xmin = 1528.445
				xmax = 1528.515
				text = "EH1"
			intervals [1538]:
				xmin = 1528.515
				xmax = 1528.615
				text = "S"
			intervals [1539]:
				xmin = 1528.615
				xmax = 1528.665
				text = "Y"
			intervals [1540]:
				xmin = 1528.665
				xmax = 1528.695
				text = "UW1"
			intervals [1541]:
				xmin = 1528.695
				xmax = 1528.775
				text = "HH"
			intervals [1542]:
				xmin = 1528.775
				xmax = 1528.825
				text = "AE1"
			intervals [1543]:
				xmin = 1528.825
				xmax = 1528.995
				text = "V"
			intervals [1544]:
				xmin = 1528.995
				xmax = 1529.035
				text = "T"
			intervals [1545]:
				xmin = 1529.035
				xmax = 1529.115
				text = "IH0"
			intervals [1546]:
				xmin = 1529.115
				xmax = 1529.245
				text = "sp"
			intervals [1547]:
				xmin = 1529.245
				xmax = 1529.335
				text = "W"
			intervals [1548]:
				xmin = 1529.335
				xmax = 1529.485
				text = "EH1"
			intervals [1549]:
				xmin = 1529.485
				xmax = 1529.515
				text = "L"
			intervals [1550]:
				xmin = 1529.515
				xmax = 1529.545
				text = "IH0"
			intervals [1551]:
				xmin = 1529.545
				xmax = 1529.585
				text = "T"
			intervals [1552]:
				xmin = 1529.585
				xmax = 1529.655
				text = "S"
			intervals [1553]:
				xmin = 1529.655
				xmax = 1529.765
				text = "AW1"
			intervals [1554]:
				xmin = 1529.765
				xmax = 1529.815
				text = "N"
			intervals [1555]:
				xmin = 1529.815
				xmax = 1529.855
				text = "Z"
			intervals [1556]:
				xmin = 1529.855
				xmax = 1529.905
				text = "L"
			intervals [1557]:
				xmin = 1529.905
				xmax = 1529.935
				text = "AY1"
			intervals [1558]:
				xmin = 1529.935
				xmax = 1530.025
				text = "K"
			intervals [1559]:
				xmin = 1530.025
				xmax = 1530.065
				text = "AH0"
			intervals [1560]:
				xmin = 1530.065
				xmax = 1530.115
				text = "N"
			intervals [1561]:
				xmin = 1530.115
				xmax = 1530.195
				text = "IH0"
			intervals [1562]:
				xmin = 1530.195
				xmax = 1530.255
				text = "K"
			intervals [1563]:
				xmin = 1530.255
				xmax = 1530.355
				text = "S"
			intervals [1564]:
				xmin = 1530.355
				xmax = 1530.465
				text = "AY1"
			intervals [1565]:
				xmin = 1530.465
				xmax = 1530.495
				text = "T"
			intervals [1566]:
				xmin = 1530.495
				xmax = 1530.525
				text = "IH0"
			intervals [1567]:
				xmin = 1530.525
				xmax = 1530.615
				text = "NG"
			intervals [1568]:
				xmin = 1530.615
				xmax = 1530.705
				text = "M"
			intervals [1569]:
				xmin = 1530.705
				xmax = 1530.735
				text = "UW1"
			intervals [1570]:
				xmin = 1530.735
				xmax = 1530.845
				text = "V"
			intervals [1571]:
				xmin = 1530.845
				xmax = 1530.925
				text = "IY0"
			intervals [1572]:
				xmin = 1530.925
				xmax = 1533.0709
				text = "sp"
			intervals [1573]:
				xmin = 1533.0709
				xmax = 1533.2209
				text = "AH1"
			intervals [1574]:
				xmin = 1533.2209
				xmax = 1533.3009
				text = "W"
			intervals [1575]:
				xmin = 1533.3009
				xmax = 1533.3409
				text = "AH1"
			intervals [1576]:
				xmin = 1533.3409
				xmax = 1533.4009
				text = "T"
			intervals [1577]:
				xmin = 1533.4009
				xmax = 1533.4309
				text = "D"
			intervals [1578]:
				xmin = 1533.4309
				xmax = 1533.4709
				text = "IH1"
			intervals [1579]:
				xmin = 1533.4709
				xmax = 1533.5209
				text = "D"
			intervals [1580]:
				xmin = 1533.5209
				xmax = 1533.6109
				text = "Y"
			intervals [1581]:
				xmin = 1533.6109
				xmax = 1533.6709
				text = "UW1"
			intervals [1582]:
				xmin = 1533.6709
				xmax = 1533.7709
				text = "S"
			intervals [1583]:
				xmin = 1533.7709
				xmax = 1533.8409
				text = "T"
			intervals [1584]:
				xmin = 1533.8409
				xmax = 1533.8809
				text = "AH1"
			intervals [1585]:
				xmin = 1533.8809
				xmax = 1533.9609
				text = "D"
			intervals [1586]:
				xmin = 1533.9609
				xmax = 1534.0209
				text = "IY0"
			intervals [1587]:
				xmin = 1534.0209
				xmax = 1534.0509
				text = "IH1"
			intervals [1588]:
				xmin = 1534.0509
				xmax = 1534.1209
				text = "N"
			intervals [1589]:
				xmin = 1534.1209
				xmax = 1534.1809
				text = "EH2"
			intervals [1590]:
				xmin = 1534.1809
				xmax = 1534.2709
				text = "L"
			intervals [1591]:
				xmin = 1534.2709
				xmax = 1534.3009
				text = "AH0"
			intervals [1592]:
				xmin = 1534.3009
				xmax = 1534.3509
				text = "M"
			intervals [1593]:
				xmin = 1534.3509
				xmax = 1534.4109
				text = "EH1"
			intervals [1594]:
				xmin = 1534.4109
				xmax = 1534.5009
				text = "N"
			intervals [1595]:
				xmin = 1534.5009
				xmax = 1534.5809
				text = "T"
			intervals [1596]:
				xmin = 1534.5809
				xmax = 1534.6209
				text = "R"
			intervals [1597]:
				xmin = 1534.6209
				xmax = 1534.7109
				text = "IY0"
			intervals [1598]:
				xmin = 1534.7109
				xmax = 1534.8209
				text = "S"
			intervals [1599]:
				xmin = 1534.8209
				xmax = 1534.8709
				text = "K"
			intervals [1600]:
				xmin = 1534.8709
				xmax = 1534.9109
				text = "UW1"
			intervals [1601]:
				xmin = 1534.9109
				xmax = 1535.0609
				text = "L"
			intervals [1602]:
				xmin = 1535.0609
				xmax = 1535.1109
				text = "W"
			intervals [1603]:
				xmin = 1535.1109
				xmax = 1535.1409
				text = "AH1"
			intervals [1604]:
				xmin = 1535.1409
				xmax = 1535.1909
				text = "T"
			intervals [1605]:
				xmin = 1535.1909
				xmax = 1535.2309
				text = "W"
			intervals [1606]:
				xmin = 1535.2309
				xmax = 1535.3009
				text = "ER1"
			intervals [1607]:
				xmin = 1535.3009
				xmax = 1535.3709
				text = "DH"
			intervals [1608]:
				xmin = 1535.3709
				xmax = 1535.4309
				text = "AH1"
			intervals [1609]:
				xmin = 1535.4309
				xmax = 1535.5609
				text = "S"
			intervals [1610]:
				xmin = 1535.5609
				xmax = 1535.6409
				text = "AH1"
			intervals [1611]:
				xmin = 1535.6409
				xmax = 1535.7009
				text = "B"
			intervals [1612]:
				xmin = 1535.7009
				xmax = 1535.7509
				text = "JH"
			intervals [1613]:
				xmin = 1535.7509
				xmax = 1535.8309
				text = "IH0"
			intervals [1614]:
				xmin = 1535.8309
				xmax = 1535.8609
				text = "K"
			intervals [1615]:
				xmin = 1535.8609
				xmax = 1535.8909
				text = "T"
			intervals [1616]:
				xmin = 1535.8909
				xmax = 1535.9509
				text = "S"
			intervals [1617]:
				xmin = 1535.9509
				xmax = 1536.0209
				text = "DH"
			intervals [1618]:
				xmin = 1536.0209
				xmax = 1536.1609
				text = "EY1"
			intervals [1619]:
				xmin = 1536.1609
				xmax = 1536.2509
				text = "HH"
			intervals [1620]:
				xmin = 1536.2509
				xmax = 1536.3909
				text = "AE1"
			intervals [1621]:
				xmin = 1536.3909
				xmax = 1536.4209
				text = "D"
			intervals [1622]:
				xmin = 1536.4209
				xmax = 1536.9711
				text = ""
			intervals [1623]:
				xmin = 1536.9711
				xmax = 1537.0211
				text = "sil"
			intervals [1624]:
				xmin = 1537.0211
				xmax = 1537.0611
				text = "DH"
			intervals [1625]:
				xmin = 1537.0611
				xmax = 1537.1011
				text = "EH1"
			intervals [1626]:
				xmin = 1537.1011
				xmax = 1537.1911
				text = "N"
			intervals [1627]:
				xmin = 1537.1911
				xmax = 1549.3124
				text = ""
			intervals [1628]:
				xmin = 1549.3124
				xmax = 1549.3524
				text = "sil"
			intervals [1629]:
				xmin = 1549.3524
				xmax = 1549.7324
				text = "M"
			intervals [1630]:
				xmin = 1549.7324
				xmax = 1549.7624
				text = "HH"
			intervals [1631]:
				xmin = 1549.7624
				xmax = 1549.7924
				text = "M"
			intervals [1632]:
				xmin = 1549.7924
				xmax = 1560.539
				text = ""
			intervals [1633]:
				xmin = 1560.539
				xmax = 1560.569
				text = "HH"
			intervals [1634]:
				xmin = 1560.569
				xmax = 1560.609
				text = "AW1"
			intervals [1635]:
				xmin = 1560.609
				xmax = 1560.699
				text = "AH0"
			intervals [1636]:
				xmin = 1560.699
				xmax = 1560.749
				text = "B"
			intervals [1637]:
				xmin = 1560.749
				xmax = 1560.859
				text = "AW1"
			intervals [1638]:
				xmin = 1560.859
				xmax = 1560.899
				text = "T"
			intervals [1639]:
				xmin = 1560.899
				xmax = 1560.969
				text = "IH1"
			intervals [1640]:
				xmin = 1560.969
				xmax = 1561.099
				text = "N"
			intervals [1641]:
				xmin = 1561.099
				xmax = 1561.219
				text = "HH"
			intervals [1642]:
				xmin = 1561.219
				xmax = 1561.329
				text = "AY1"
			intervals [1643]:
				xmin = 1561.329
				xmax = 1561.359
				text = "sp"
			intervals [1644]:
				xmin = 1561.359
				xmax = 1561.479
				text = "S"
			intervals [1645]:
				xmin = 1561.479
				xmax = 1561.539
				text = "K"
			intervals [1646]:
				xmin = 1561.539
				xmax = 1561.569
				text = "UW1"
			intervals [1647]:
				xmin = 1561.569
				xmax = 1561.749
				text = "L"
			intervals [1648]:
				xmin = 1561.749
				xmax = 1580.5524
				text = "sp"
			intervals [1649]:
				xmin = 1580.5524
				xmax = 1580.8424
				text = "M"
			intervals [1650]:
				xmin = 1580.8424
				xmax = 1580.9124
				text = "HH"
			intervals [1651]:
				xmin = 1580.9124
				xmax = 1580.9824
				text = "M"
			intervals [1652]:
				xmin = 1580.9824
				xmax = 1582.3605
				text = ""
			intervals [1653]:
				xmin = 1582.3605
				xmax = 1582.4005
				text = "HH"
			intervals [1654]:
				xmin = 1582.4005
				xmax = 1582.4305
				text = "W"
			intervals [1655]:
				xmin = 1582.4305
				xmax = 1582.4905
				text = "AH1"
			intervals [1656]:
				xmin = 1582.4905
				xmax = 1582.5205
				text = "T"
			intervals [1657]:
				xmin = 1582.5205
				xmax = 1582.5505
				text = "AH0"
			intervals [1658]:
				xmin = 1582.5505
				xmax = 1582.6205
				text = "B"
			intervals [1659]:
				xmin = 1582.6205
				xmax = 1582.7105
				text = "AW1"
			intervals [1660]:
				xmin = 1582.7105
				xmax = 1582.7405
				text = "T"
			intervals [1661]:
				xmin = 1582.7405
				xmax = 1582.9105
				text = "AE1"
			intervals [1662]:
				xmin = 1582.9105
				xmax = 1583.0305
				text = "F"
			intervals [1663]:
				xmin = 1583.0305
				xmax = 1583.0805
				text = "T"
			intervals [1664]:
				xmin = 1583.0805
				xmax = 1583.1505
				text = "ER0"
			intervals [1665]:
				xmin = 1583.1505
				xmax = 1583.2905
				text = "S"
			intervals [1666]:
				xmin = 1583.2905
				xmax = 1583.3805
				text = "K"
			intervals [1667]:
				xmin = 1583.3805
				xmax = 1583.4105
				text = "UW1"
			intervals [1668]:
				xmin = 1583.4105
				xmax = 1583.5905
				text = "L"
			intervals [1669]:
				xmin = 1583.5905
				xmax = 1583.6605
				text = "W"
			intervals [1670]:
				xmin = 1583.6605
				xmax = 1583.8005
				text = "AA1"
			intervals [1671]:
				xmin = 1583.8005
				xmax = 1583.8605
				text = "Z"
			intervals [1672]:
				xmin = 1583.8605
				xmax = 1584.0005
				text = "AW1"
			intervals [1673]:
				xmin = 1584.0005
				xmax = 1584.0705
				text = "T"
			intervals [1674]:
				xmin = 1584.0705
				xmax = 1584.1505
				text = "sp"
			intervals [1675]:
				xmin = 1584.1505
				xmax = 1584.7061
				text = ""
			intervals [1676]:
				xmin = 1584.7061
				xmax = 1584.7361
				text = "W"
			intervals [1677]:
				xmin = 1584.7361
				xmax = 1584.7661
				text = "EH1"
			intervals [1678]:
				xmin = 1584.7661
				xmax = 1584.7961
				text = "N"
			intervals [1679]:
				xmin = 1584.7961
				xmax = 1584.8261
				text = "Y"
			intervals [1680]:
				xmin = 1584.8261
				xmax = 1584.8561
				text = "UW1"
			intervals [1681]:
				xmin = 1584.8561
				xmax = 1584.8861
				text = "W"
			intervals [1682]:
				xmin = 1584.8861
				xmax = 1584.9461
				text = "ER0"
			intervals [1683]:
				xmin = 1584.9461
				xmax = 1584.9761
				text = "IH0"
			intervals [1684]:
				xmin = 1584.9761
				xmax = 1585.0261
				text = "N"
			intervals [1685]:
				xmin = 1585.0261
				xmax = 1585.0661
				text = "EH2"
			intervals [1686]:
				xmin = 1585.0661
				xmax = 1585.1861
				text = "L"
			intervals [1687]:
				xmin = 1585.1861
				xmax = 1585.2261
				text = "AH0"
			intervals [1688]:
				xmin = 1585.2261
				xmax = 1585.2861
				text = "M"
			intervals [1689]:
				xmin = 1585.2861
				xmax = 1585.3661
				text = "EH1"
			intervals [1690]:
				xmin = 1585.3661
				xmax = 1585.4161
				text = "N"
			intervals [1691]:
				xmin = 1585.4161
				xmax = 1585.5161
				text = "T"
			intervals [1692]:
				xmin = 1585.5161
				xmax = 1585.5861
				text = "R"
			intervals [1693]:
				xmin = 1585.5861
				xmax = 1585.6361
				text = "IY0"
			intervals [1694]:
				xmin = 1585.6361
				xmax = 1585.7461
				text = "S"
			intervals [1695]:
				xmin = 1585.7461
				xmax = 1585.7961
				text = "K"
			intervals [1696]:
				xmin = 1585.7961
				xmax = 1585.8761
				text = "UW1"
			intervals [1697]:
				xmin = 1585.8761
				xmax = 1586.0861
				text = "L"
			intervals [1698]:
				xmin = 1586.0861
				xmax = 1586.3148
				text = ""
			intervals [1699]:
				xmin = 1586.3148
				xmax = 1586.3448
				text = "HH"
			intervals [1700]:
				xmin = 1586.3448
				xmax = 1586.3848
				text = "W"
			intervals [1701]:
				xmin = 1586.3848
				xmax = 1586.4148
				text = "AH1"
			intervals [1702]:
				xmin = 1586.4148
				xmax = 1586.4648
				text = "T"
			intervals [1703]:
				xmin = 1586.4648
				xmax = 1586.5048
				text = "D"
			intervals [1704]:
				xmin = 1586.5048
				xmax = 1586.5548
				text = "IH0"
			intervals [1705]:
				xmin = 1586.5548
				xmax = 1586.6348
				text = "D"
			intervals [1706]:
				xmin = 1586.6348
				xmax = 1586.7048
				text = "Y"
			intervals [1707]:
				xmin = 1586.7048
				xmax = 1586.7748
				text = "UW1"
			intervals [1708]:
				xmin = 1586.7748
				xmax = 1586.8448
				text = "D"
			intervals [1709]:
				xmin = 1586.8448
				xmax = 1586.9648
				text = "UW1"
			intervals [1710]:
				xmin = 1586.9648
				xmax = 1587.0348
				text = "EH1"
			intervals [1711]:
				xmin = 1587.0348
				xmax = 1587.0948
				text = "Z"
			intervals [1712]:
				xmin = 1587.0948
				xmax = 1587.2048
				text = "AH0"
			intervals [1713]:
				xmin = 1587.2048
				xmax = 1587.3248
				text = "CH"
			intervals [1714]:
				xmin = 1587.3248
				xmax = 1587.5248
				text = "AY1"
			intervals [1715]:
				xmin = 1587.5248
				xmax = 1587.5948
				text = "L"
			intervals [1716]:
				xmin = 1587.5948
				xmax = 1587.6348
				text = "D"
			intervals [1717]:
				xmin = 1587.6348
				xmax = 1588.1625
				text = "sp"
			intervals [1718]:
				xmin = 1588.1625
				xmax = 1588.2925
				text = "AE1"
			intervals [1719]:
				xmin = 1588.2925
				xmax = 1588.3725
				text = "F"
			intervals [1720]:
				xmin = 1588.3725
				xmax = 1588.4325
				text = "T"
			intervals [1721]:
				xmin = 1588.4325
				xmax = 1588.4625
				text = "ER0"
			intervals [1722]:
				xmin = 1588.4625
				xmax = 1588.4925
				text = "sp"
			intervals [1723]:
				xmin = 1588.4925
				xmax = 1588.6625
				text = "S"
			intervals [1724]:
				xmin = 1588.6625
				xmax = 1588.7025
				text = "K"
			intervals [1725]:
				xmin = 1588.7025
				xmax = 1588.7325
				text = "UW1"
			intervals [1726]:
				xmin = 1588.7325
				xmax = 1588.9225
				text = "L"
			intervals [1727]:
				xmin = 1588.9225
				xmax = 1588.9625
				text = "M"
			intervals [1728]:
				xmin = 1588.9625
				xmax = 1589.0925
				text = "OW1"
			intervals [1729]:
				xmin = 1589.0925
				xmax = 1589.1725
				text = "S"
			intervals [1730]:
				xmin = 1589.1725
				xmax = 1589.2125
				text = "T"
			intervals [1731]:
				xmin = 1589.2125
				xmax = 1589.2625
				text = "L"
			intervals [1732]:
				xmin = 1589.2625
				xmax = 1589.2925
				text = "IY0"
			intervals [1733]:
				xmin = 1589.2925
				xmax = 1595.8769
				text = "sp"
			intervals [1734]:
				xmin = 1595.8769
				xmax = 1595.9969
				text = "EH1"
			intervals [1735]:
				xmin = 1595.9969
				xmax = 1596.0269
				text = "V"
			intervals [1736]:
				xmin = 1596.0269
				xmax = 1596.0669
				text = "R"
			intervals [1737]:
				xmin = 1596.0669
				xmax = 1596.0969
				text = "IY0"
			intervals [1738]:
				xmin = 1596.0969
				xmax = 1596.1369
				text = "D"
			intervals [1739]:
				xmin = 1596.1369
				xmax = 1596.2569
				text = "EY1"
			intervals [1740]:
				xmin = 1596.2569
				xmax = 1596.2869
				text = "AE1"
			intervals [1741]:
				xmin = 1596.2869
				xmax = 1596.3169
				text = "F"
			intervals [1742]:
				xmin = 1596.3169
				xmax = 1596.3469
				text = "T"
			intervals [1743]:
				xmin = 1596.3469
				xmax = 1596.4069
				text = "ER0"
			intervals [1744]:
				xmin = 1596.4069
				xmax = 1596.5269
				text = "S"
			intervals [1745]:
				xmin = 1596.5269
				xmax = 1596.5769
				text = "K"
			intervals [1746]:
				xmin = 1596.5769
				xmax = 1596.6069
				text = "UW1"
			intervals [1747]:
				xmin = 1596.6069
				xmax = 1596.8169
				text = "L"
			intervals [1748]:
				xmin = 1596.8169
				xmax = 1599.1138
				text = ""
			intervals [1749]:
				xmin = 1599.1138
				xmax = 1599.2938
				text = "EH2"
			intervals [1750]:
				xmin = 1599.2938
				xmax = 1599.3538
				text = "L"
			intervals [1751]:
				xmin = 1599.3538
				xmax = 1599.4138
				text = "AH0"
			intervals [1752]:
				xmin = 1599.4138
				xmax = 1599.4438
				text = "M"
			intervals [1753]:
				xmin = 1599.4438
				xmax = 1599.5238
				text = "EH1"
			intervals [1754]:
				xmin = 1599.5238
				xmax = 1599.5638
				text = "N"
			intervals [1755]:
				xmin = 1599.5638
				xmax = 1599.6438
				text = "T"
			intervals [1756]:
				xmin = 1599.6438
				xmax = 1599.6838
				text = "R"
			intervals [1757]:
				xmin = 1599.6838
				xmax = 1599.7238
				text = "IY0"
			intervals [1758]:
				xmin = 1599.7238
				xmax = 1599.8238
				text = "S"
			intervals [1759]:
				xmin = 1599.8238
				xmax = 1599.8638
				text = "K"
			intervals [1760]:
				xmin = 1599.8638
				xmax = 1599.9138
				text = "UW1"
			intervals [1761]:
				xmin = 1599.9138
				xmax = 1599.9438
				text = "L"
			intervals [1762]:
				xmin = 1599.9438
				xmax = 1600.0438
				text = "EH1"
			intervals [1763]:
				xmin = 1600.0438
				xmax = 1600.1138
				text = "V"
			intervals [1764]:
				xmin = 1600.1138
				xmax = 1600.1638
				text = "R"
			intervals [1765]:
				xmin = 1600.1638
				xmax = 1600.2238
				text = "IY0"
			intervals [1766]:
				xmin = 1600.2238
				xmax = 1600.2838
				text = "D"
			intervals [1767]:
				xmin = 1600.2838
				xmax = 1600.3138
				text = "EY1"
			intervals [1768]:
				xmin = 1600.3138
				xmax = 1601.433
				text = "sp"
			intervals [1769]:
				xmin = 1601.433
				xmax = 1601.543
				text = "AE1"
			intervals [1770]:
				xmin = 1601.543
				xmax = 1601.593
				text = "T"
			intervals [1771]:
				xmin = 1601.593
				xmax = 1601.653
				text = "S"
			intervals [1772]:
				xmin = 1601.653
				xmax = 1601.723
				text = "K"
			intervals [1773]:
				xmin = 1601.723
				xmax = 1601.753
				text = "UW1"
			intervals [1774]:
				xmin = 1601.753
				xmax = 1601.973
				text = "L"
			intervals [1775]:
				xmin = 1601.973
				xmax = 1603.023
				text = "spn"
			intervals [1776]:
				xmin = 1603.023
				xmax = 1612.5869
				text = ""
			intervals [1777]:
				xmin = 1612.5869
				xmax = 1612.6169
				text = "sil"
			intervals [1778]:
				xmin = 1612.6169
				xmax = 1612.9769
				text = "M"
			intervals [1779]:
				xmin = 1612.9769
				xmax = 1613.0969
				text = "HH"
			intervals [1780]:
				xmin = 1613.0969
				xmax = 1613.1269
				text = "M"
			intervals [1781]:
				xmin = 1613.1269
				xmax = 1613.1869
				text = "sp"
			intervals [1782]:
				xmin = 1613.1869
				xmax = 1617.1174
				text = ""
			intervals [1783]:
				xmin = 1617.1174
				xmax = 1617.2274
				text = "Y"
			intervals [1784]:
				xmin = 1617.2274
				xmax = 1617.2974
				text = "UW1"
			intervals [1785]:
				xmin = 1617.2974
				xmax = 1617.3674
				text = "L"
			intervals [1786]:
				xmin = 1617.3674
				xmax = 1617.4374
				text = "IH1"
			intervals [1787]:
				xmin = 1617.4374
				xmax = 1617.5074
				text = "V"
			intervals [1788]:
				xmin = 1617.5074
				xmax = 1617.5674
				text = "IH0"
			intervals [1789]:
				xmin = 1617.5674
				xmax = 1617.5974
				text = "N"
			intervals [1790]:
				xmin = 1617.5974
				xmax = 1617.6374
				text = "IH0"
			intervals [1791]:
				xmin = 1617.6374
				xmax = 1617.6874
				text = "N"
			intervals [1792]:
				xmin = 1617.6874
				xmax = 1617.7874
				text = "JH"
			intervals [1793]:
				xmin = 1617.7874
				xmax = 1617.8374
				text = "AO1"
			intervals [1794]:
				xmin = 1617.8374
				xmax = 1617.9674
				text = "R"
			intervals [1795]:
				xmin = 1617.9674
				xmax = 1618.0574
				text = "JH"
			intervals [1796]:
				xmin = 1618.0574
				xmax = 1618.0874
				text = "AH0"
			intervals [1797]:
				xmin = 1618.0874
				xmax = 1618.1174
				text = "AE1"
			intervals [1798]:
				xmin = 1618.1174
				xmax = 1618.1974
				text = "T"
			intervals [1799]:
				xmin = 1618.1974
				xmax = 1618.2274
				text = "DH"
			intervals [1800]:
				xmin = 1618.2274
				xmax = 1618.3174
				text = "AH0"
			intervals [1801]:
				xmin = 1618.3174
				xmax = 1618.3474
				text = "sp"
			intervals [1802]:
				xmin = 1618.3474
				xmax = 1618.4474
				text = "T"
			intervals [1803]:
				xmin = 1618.4474
				xmax = 1618.8074
				text = "AY1"
			intervals [1804]:
				xmin = 1618.8074
				xmax = 1618.8674
				text = "M"
			intervals [1805]:
				xmin = 1618.8674
				xmax = 1618.8974
				text = "ER0"
			intervals [1806]:
				xmin = 1618.8974
				xmax = 1636.8291
				text = ""
			intervals [1807]:
				xmin = 1636.8291
				xmax = 1636.8591
				text = "sil"
			intervals [1808]:
				xmin = 1636.8591
				xmax = 1637.0091
				text = "OW2"
			intervals [1809]:
				xmin = 1637.0091
				xmax = 1637.1191
				text = "K"
			intervals [1810]:
				xmin = 1637.1191
				xmax = 1637.3791
				text = "EY1"
			intervals [1811]:
				xmin = 1637.3791
				xmax = 1637.5291
				text = "sp"
			intervals [1812]:
				xmin = 1637.5291
				xmax = 1637.8691
				text = "AH1"
			intervals [1813]:
				xmin = 1637.8691
				xmax = 1638.0091
				text = "sp"
			intervals [1814]:
				xmin = 1638.0091
				xmax = 1638.5637
				text = ""
			intervals [1815]:
				xmin = 1638.5637
				xmax = 1638.6037
				text = "HH"
			intervals [1816]:
				xmin = 1638.6037
				xmax = 1638.6437
				text = "W"
			intervals [1817]:
				xmin = 1638.6437
				xmax = 1638.7237
				text = "AH1"
			intervals [1818]:
				xmin = 1638.7237
				xmax = 1638.7537
				text = "T"
			intervals [1819]:
				xmin = 1638.7537
				xmax = 1638.7837
				text = "AH0"
			intervals [1820]:
				xmin = 1638.7837
				xmax = 1638.8137
				text = "B"
			intervals [1821]:
				xmin = 1638.8137
				xmax = 1638.9537
				text = "AW1"
			intervals [1822]:
				xmin = 1638.9537
				xmax = 1639.0137
				text = "T"
			intervals [1823]:
				xmin = 1639.0137
				xmax = 1639.0437
				text = "IH0"
			intervals [1824]:
				xmin = 1639.0437
				xmax = 1639.0937
				text = "N"
			intervals [1825]:
				xmin = 1639.0937
				xmax = 1639.1537
				text = "HH"
			intervals [1826]:
				xmin = 1639.1537
				xmax = 1639.2137
				text = "AY1"
			intervals [1827]:
				xmin = 1639.2137
				xmax = 1639.2937
				text = "sp"
			intervals [1828]:
				xmin = 1639.2937
				xmax = 1639.4237
				text = "S"
			intervals [1829]:
				xmin = 1639.4237
				xmax = 1639.4637
				text = "K"
			intervals [1830]:
				xmin = 1639.4637
				xmax = 1639.4937
				text = "UW1"
			intervals [1831]:
				xmin = 1639.4937
				xmax = 1639.5337
				text = "L"
			intervals [1832]:
				xmin = 1639.5337
				xmax = 1639.6537
				text = "W"
			intervals [1833]:
				xmin = 1639.6537
				xmax = 1639.6937
				text = "AH1"
			intervals [1834]:
				xmin = 1639.6937
				xmax = 1639.7237
				text = "T"
			intervals [1835]:
				xmin = 1639.7237
				xmax = 1639.7537
				text = "D"
			intervals [1836]:
				xmin = 1639.7537
				xmax = 1639.8237
				text = "IH0"
			intervals [1837]:
				xmin = 1639.8237
				xmax = 1639.8937
				text = "D"
			intervals [1838]:
				xmin = 1639.8937
				xmax = 1639.9637
				text = "K"
			intervals [1839]:
				xmin = 1639.9637
				xmax = 1640.0237
				text = "IH1"
			intervals [1840]:
				xmin = 1640.0237
				xmax = 1640.1437
				text = "D"
			intervals [1841]:
				xmin = 1640.1437
				xmax = 1640.2037
				text = "Z"
			intervals [1842]:
				xmin = 1640.2037
				xmax = 1640.2737
				text = "D"
			intervals [1843]:
				xmin = 1640.2737
				xmax = 1640.4037
				text = "UW1"
			intervals [1844]:
				xmin = 1640.4037
				xmax = 1640.5437
				text = "AE1"
			intervals [1845]:
				xmin = 1640.5437
				xmax = 1640.6137
				text = "F"
			intervals [1846]:
				xmin = 1640.6137
				xmax = 1640.6937
				text = "T"
			intervals [1847]:
				xmin = 1640.6937
				xmax = 1640.7837
				text = "ER0"
			intervals [1848]:
				xmin = 1640.7837
				xmax = 1640.8937
				text = "S"
			intervals [1849]:
				xmin = 1640.8937
				xmax = 1640.9537
				text = "K"
			intervals [1850]:
				xmin = 1640.9537
				xmax = 1640.9937
				text = "UW1"
			intervals [1851]:
				xmin = 1640.9937
				xmax = 1641.1037
				text = "L"
			intervals [1852]:
				xmin = 1641.1037
				xmax = 1641.1637
				text = "IH0"
			intervals [1853]:
				xmin = 1641.1637
				xmax = 1641.1937
				text = "N"
			intervals [1854]:
				xmin = 1641.1937
				xmax = 1641.2937
				text = "HH"
			intervals [1855]:
				xmin = 1641.2937
				xmax = 1641.3937
				text = "AY1"
			intervals [1856]:
				xmin = 1641.3937
				xmax = 1641.4337
				text = "sp"
			intervals [1857]:
				xmin = 1641.4337
				xmax = 1641.5637
				text = "S"
			intervals [1858]:
				xmin = 1641.5637
				xmax = 1641.5937
				text = "K"
			intervals [1859]:
				xmin = 1641.5937
				xmax = 1641.6237
				text = "UW1"
			intervals [1860]:
				xmin = 1641.6237
				xmax = 1641.6837
				text = "L"
			intervals [1861]:
				xmin = 1641.6837
				xmax = 1662.0344
				text = "sp"
			intervals [1862]:
				xmin = 1662.0344
				xmax = 1662.3244
				text = "M"
			intervals [1863]:
				xmin = 1662.3244
				xmax = 1662.3544
				text = "HH"
			intervals [1864]:
				xmin = 1662.3544
				xmax = 1662.4244
				text = "M"
			intervals [1865]:
				xmin = 1662.4244
				xmax = 1667.8946
				text = ""
			intervals [1866]:
				xmin = 1667.8946
				xmax = 1668.0646
				text = "M"
			intervals [1867]:
				xmin = 1668.0646
				xmax = 1668.1746
				text = "HH"
			intervals [1868]:
				xmin = 1668.1746
				xmax = 1668.2946
				text = "M"
			intervals [1869]:
				xmin = 1668.2946
				xmax = 1671.3575
				text = ""
			intervals [1870]:
				xmin = 1671.3575
				xmax = 1671.4075
				text = "HH"
			intervals [1871]:
				xmin = 1671.4075
				xmax = 1671.4575
				text = "W"
			intervals [1872]:
				xmin = 1671.4575
				xmax = 1671.5175
				text = "AH1"
			intervals [1873]:
				xmin = 1671.5175
				xmax = 1671.5475
				text = "T"
			intervals [1874]:
				xmin = 1671.5475
				xmax = 1671.6175
				text = "AH0"
			intervals [1875]:
				xmin = 1671.6175
				xmax = 1671.6575
				text = "B"
			intervals [1876]:
				xmin = 1671.6575
				xmax = 1671.7675
				text = "AW1"
			intervals [1877]:
				xmin = 1671.7675
				xmax = 1671.8375
				text = "T"
			intervals [1878]:
				xmin = 1671.8375
				xmax = 1671.9375
				text = "T"
			intervals [1879]:
				xmin = 1671.9375
				xmax = 1671.9875
				text = "UW0"
			intervals [1880]:
				xmin = 1671.9875
				xmax = 1672.0475
				text = "D"
			intervals [1881]:
				xmin = 1672.0475
				xmax = 1672.2575
				text = "EY1"
			intervals [1882]:
				xmin = 1672.2575
				xmax = 1672.3075
				text = "D"
			intervals [1883]:
				xmin = 1672.3075
				xmax = 1672.3375
				text = "UW1"
			intervals [1884]:
				xmin = 1672.3375
				xmax = 1672.3675
				text = "Y"
			intervals [1885]:
				xmin = 1672.3675
				xmax = 1672.4375
				text = "UW1"
			intervals [1886]:
				xmin = 1672.4375
				xmax = 1672.4875
				text = "sp"
			intervals [1887]:
				xmin = 1672.4875
				xmax = 1672.5175
				text = "TH"
			intervals [1888]:
				xmin = 1672.5175
				xmax = 1672.5675
				text = "IH1"
			intervals [1889]:
				xmin = 1672.5675
				xmax = 1672.6675
				text = "NG"
			intervals [1890]:
				xmin = 1672.6675
				xmax = 1672.6975
				text = "K"
			intervals [1891]:
				xmin = 1672.6975
				xmax = 1672.7375
				text = "sp"
			intervals [1892]:
				xmin = 1672.7375
				xmax = 1672.8275
				text = "K"
			intervals [1893]:
				xmin = 1672.8275
				xmax = 1672.8775
				text = "IH1"
			intervals [1894]:
				xmin = 1672.8775
				xmax = 1672.9875
				text = "D"
			intervals [1895]:
				xmin = 1672.9875
				xmax = 1673.0775
				text = "Z"
			intervals [1896]:
				xmin = 1673.0775
				xmax = 1673.1575
				text = "D"
			intervals [1897]:
				xmin = 1673.1575
				xmax = 1673.2475
				text = "UW1"
			intervals [1898]:
				xmin = 1673.2475
				xmax = 1673.2775
				text = "sp"
			intervals [1899]:
				xmin = 1673.2775
				xmax = 1673.3275
				text = "P"
			intervals [1900]:
				xmin = 1673.3275
				xmax = 1673.3575
				text = "R"
			intervals [1901]:
				xmin = 1673.3575
				xmax = 1673.3875
				text = "IH1"
			intervals [1902]:
				xmin = 1673.3875
				xmax = 1673.4175
				text = "T"
			intervals [1903]:
				xmin = 1673.4175
				xmax = 1673.4575
				text = "IY0"
			intervals [1904]:
				xmin = 1673.4575
				xmax = 1673.5375
				text = "M"
			intervals [1905]:
				xmin = 1673.5375
				xmax = 1673.6675
				text = "AH1"
			intervals [1906]:
				xmin = 1673.6675
				xmax = 1673.7175
				text = "CH"
			intervals [1907]:
				xmin = 1673.7175
				xmax = 1673.7675
				text = "DH"
			intervals [1908]:
				xmin = 1673.7675
				xmax = 1673.8175
				text = "AH1"
			intervals [1909]:
				xmin = 1673.8175
				xmax = 1673.9475
				text = "S"
			intervals [1910]:
				xmin = 1673.9475
				xmax = 1674.0575
				text = "EY1"
			intervals [1911]:
				xmin = 1674.0575
				xmax = 1674.2175
				text = "M"
			intervals [1912]:
				xmin = 1674.2175
				xmax = 1674.2775
				text = "TH"
			intervals [1913]:
				xmin = 1674.2775
				xmax = 1674.3575
				text = "IH1"
			intervals [1914]:
				xmin = 1674.3575
				xmax = 1674.4175
				text = "NG"
			intervals [1915]:
				xmin = 1674.4175
				xmax = 1675.4907
				text = ""
			intervals [1916]:
				xmin = 1675.4907
				xmax = 1675.5707
				text = "sil"
			intervals [1917]:
				xmin = 1675.5707
				xmax = 1675.6807
				text = "EH1"
			intervals [1918]:
				xmin = 1675.6807
				xmax = 1675.7607
				text = "Z"
			intervals [1919]:
				xmin = 1675.7607
				xmax = 1675.8407
				text = "Y"
			intervals [1920]:
				xmin = 1675.8407
				xmax = 1675.9407
				text = "UW1"
			intervals [1921]:
				xmin = 1675.9407
				xmax = 1676.0007
				text = "D"
			intervals [1922]:
				xmin = 1676.0007
				xmax = 1676.1407
				text = "IH1"
			intervals [1923]:
				xmin = 1676.1407
				xmax = 1676.2107
				text = "D"
			intervals [1924]:
				xmin = 1676.2107
				xmax = 1676.3207
				text = "ER0"
			intervals [1925]:
				xmin = 1676.3207
				xmax = 1676.3907
				text = "IH0"
			intervals [1926]:
				xmin = 1676.3907
				xmax = 1676.4507
				text = "Z"
			intervals [1927]:
				xmin = 1676.4507
				xmax = 1676.5407
				text = "IH0"
			intervals [1928]:
				xmin = 1676.5407
				xmax = 1676.5707
				text = "T"
			intervals [1929]:
				xmin = 1676.5707
				xmax = 1676.6107
				text = "D"
			intervals [1930]:
				xmin = 1676.6107
				xmax = 1676.6907
				text = "IH1"
			intervals [1931]:
				xmin = 1676.6907
				xmax = 1676.7907
				text = "F"
			intervals [1932]:
				xmin = 1676.7907
				xmax = 1676.8207
				text = "R"
			intervals [1933]:
				xmin = 1676.8207
				xmax = 1676.8507
				text = "AH0"
			intervals [1934]:
				xmin = 1676.8507
				xmax = 1676.8807
				text = "N"
			intervals [1935]:
				xmin = 1676.8807
				xmax = 1676.9107
				text = "T"
			intervals [1936]:
				xmin = 1676.9107
				xmax = 1699.5168
				text = ""
			intervals [1937]:
				xmin = 1699.5168
				xmax = 1699.5568
				text = "M"
			intervals [1938]:
				xmin = 1699.5568
				xmax = 1699.6168
				text = "HH"
			intervals [1939]:
				xmin = 1699.6168
				xmax = 1699.9668
				text = "M"
			intervals [1940]:
				xmin = 1699.9668
				xmax = 1702.7555
				text = ""
			intervals [1941]:
				xmin = 1702.7555
				xmax = 1702.8055
				text = "HH"
			intervals [1942]:
				xmin = 1702.8055
				xmax = 1703.0155
				text = "M"
			intervals [1943]:
				xmin = 1703.0155
				xmax = 1703.0455
				text = "DH"
			intervals [1944]:
				xmin = 1703.0455
				xmax = 1703.0755
				text = "AH0"
			intervals [1945]:
				xmin = 1703.0755
				xmax = 1703.1155
				text = "T"
			intervals [1946]:
				xmin = 1703.1155
				xmax = 1703.1655
				text = "S"
			intervals [1947]:
				xmin = 1703.1655
				xmax = 1703.2055
				text = "IH1"
			intervals [1948]:
				xmin = 1703.2055
				xmax = 1703.2655
				text = "N"
			intervals [1949]:
				xmin = 1703.2655
				xmax = 1703.3055
				text = "T"
			intervals [1950]:
				xmin = 1703.3055
				xmax = 1703.3355
				text = "R"
			intervals [1951]:
				xmin = 1703.3355
				xmax = 1703.3655
				text = "AH0"
			intervals [1952]:
				xmin = 1703.3655
				xmax = 1703.3955
				text = "S"
			intervals [1953]:
				xmin = 1703.3955
				xmax = 1703.4255
				text = "T"
			intervals [1954]:
				xmin = 1703.4255
				xmax = 1703.5155
				text = "IH0"
			intervals [1955]:
				xmin = 1703.5155
				xmax = 1703.5555
				text = "NG"
			intervals [1956]:
				xmin = 1703.5555
				xmax = 1703.6755
				text = "T"
			intervals [1957]:
				xmin = 1703.6755
				xmax = 1703.7055
				text = "AH0"
			intervals [1958]:
				xmin = 1703.7055
				xmax = 1703.7655
				text = "G"
			intervals [1959]:
				xmin = 1703.7655
				xmax = 1703.8355
				text = "EH1"
			intervals [1960]:
				xmin = 1703.8355
				xmax = 1703.9455
				text = "T"
			intervals [1961]:
				xmin = 1703.9455
				xmax = 1704.0255
				text = "Y"
			intervals [1962]:
				xmin = 1704.0255
				xmax = 1704.1055
				text = "UH1"
			intervals [1963]:
				xmin = 1704.1055
				xmax = 1704.1655
				text = "R"
			intervals [1964]:
				xmin = 1704.1655
				xmax = 1704.1955
				text = "sp"
			intervals [1965]:
				xmin = 1704.1955
				xmax = 1704.2255
				text = "AH0"
			intervals [1966]:
				xmin = 1704.2255
				xmax = 1704.2755
				text = "P"
			intervals [1967]:
				xmin = 1704.2755
				xmax = 1704.3555
				text = "IH1"
			intervals [1968]:
				xmin = 1704.3555
				xmax = 1704.4255
				text = "N"
			intervals [1969]:
				xmin = 1704.4255
				xmax = 1704.4855
				text = "Y"
			intervals [1970]:
				xmin = 1704.4855
				xmax = 1704.5155
				text = "AH0"
			intervals [1971]:
				xmin = 1704.5155
				xmax = 1704.5555
				text = "N"
			intervals [1972]:
				xmin = 1704.5555
				xmax = 1704.5955
				text = "sp"
			intervals [1973]:
				xmin = 1704.5955
				xmax = 1705.5555
				text = ""
			intervals [1974]:
				xmin = 1705.5555
				xmax = 1705.5855
				text = "D"
			intervals [1975]:
				xmin = 1705.5855
				xmax = 1705.6155
				text = "IH0"
			intervals [1976]:
				xmin = 1705.6155
				xmax = 1705.6455
				text = "D"
			intervals [1977]:
				xmin = 1705.6455
				xmax = 1705.6855
				text = "Y"
			intervals [1978]:
				xmin = 1705.6855
				xmax = 1705.7155
				text = "UW1"
			intervals [1979]:
				xmin = 1705.7155
				xmax = 1705.7755
				text = "EH1"
			intervals [1980]:
				xmin = 1705.7755
				xmax = 1705.8355
				text = "V"
			intervals [1981]:
				xmin = 1705.8355
				xmax = 1705.8855
				text = "ER0"
			intervals [1982]:
				xmin = 1705.8855
				xmax = 1705.9155
				text = "HH"
			intervals [1983]:
				xmin = 1705.9155
				xmax = 1705.9555
				text = "AE1"
			intervals [1984]:
				xmin = 1705.9555
				xmax = 1706.0255
				text = "V"
			intervals [1985]:
				xmin = 1706.0255
				xmax = 1706.0955
				text = "AH0"
			intervals [1986]:
				xmin = 1706.0955
				xmax = 1706.2055
				text = "T"
			intervals [1987]:
				xmin = 1706.2055
				xmax = 1706.2855
				text = "IY1"
			intervals [1988]:
				xmin = 1706.2855
				xmax = 1706.3955
				text = "CH"
			intervals [1989]:
				xmin = 1706.3955
				xmax = 1706.4255
				text = "ER0"
			intervals [1990]:
				xmin = 1706.4255
				xmax = 1706.4855
				text = "DH"
			intervals [1991]:
				xmin = 1706.4855
				xmax = 1706.5255
				text = "AE1"
			intervals [1992]:
				xmin = 1706.5255
				xmax = 1706.5555
				text = "T"
			intervals [1993]:
				xmin = 1706.5555
				xmax = 1706.6355
				text = "HH"
			intervals [1994]:
				xmin = 1706.6355
				xmax = 1706.7455
				text = "AA1"
			intervals [1995]:
				xmin = 1706.7455
				xmax = 1706.8355
				text = "L"
			intervals [1996]:
				xmin = 1706.8355
				xmax = 1706.8955
				text = "ER0"
			intervals [1997]:
				xmin = 1706.8955
				xmax = 1706.9455
				text = "D"
			intervals [1998]:
				xmin = 1706.9455
				xmax = 1707.0355
				text = "AH0"
			intervals [1999]:
				xmin = 1707.0355
				xmax = 1707.0855
				text = "L"
			intervals [2000]:
				xmin = 1707.0855
				xmax = 1707.2455
				text = "AA1"
			intervals [2001]:
				xmin = 1707.2455
				xmax = 1707.2855
				text = "T"
			intervals [2002]:
				xmin = 1707.2855
				xmax = 1708.1676
				text = "sp"
			intervals [2003]:
				xmin = 1708.1676
				xmax = 1708.4676
				text = "spn"
			intervals [2004]:
				xmin = 1708.4676
				xmax = 1708.5376
				text = "K"
			intervals [2005]:
				xmin = 1708.5376
				xmax = 1708.5676
				text = "AH1"
			intervals [2006]:
				xmin = 1708.5676
				xmax = 1708.6476
				text = "M"
			intervals [2007]:
				xmin = 1708.6476
				xmax = 1708.7276
				text = "AA1"
			intervals [2008]:
				xmin = 1708.7276
				xmax = 1708.7876
				text = "N"
			intervals [2009]:
				xmin = 1708.7876
				xmax = 1708.8276
				text = "Y"
			intervals [2010]:
				xmin = 1708.8276
				xmax = 1708.8876
				text = "UW1"
			intervals [2011]:
				xmin = 1708.8876
				xmax = 1708.9276
				text = "W"
			intervals [2012]:
				xmin = 1708.9276
				xmax = 1708.9976
				text = "ER1"
			intervals [2013]:
				xmin = 1708.9976
				xmax = 1709.0876
				text = "K"
			intervals [2014]:
				xmin = 1709.0876
				xmax = 1709.1176
				text = "AH1"
			intervals [2015]:
				xmin = 1709.1176
				xmax = 1709.1876
				text = "M"
			intervals [2016]:
				xmin = 1709.1876
				xmax = 1709.2176
				text = "IH0"
			intervals [2017]:
				xmin = 1709.2176
				xmax = 1709.2476
				text = "N"
			intervals [2018]:
				xmin = 1709.2476
				xmax = 1709.3376
				text = "AH1"
			intervals [2019]:
				xmin = 1709.3376
				xmax = 1709.4276
				text = "P"
			intervals [2020]:
				xmin = 1709.4276
				xmax = 1709.4676
				text = "TH"
			intervals [2021]:
				xmin = 1709.4676
				xmax = 1709.4976
				text = "R"
			intervals [2022]:
				xmin = 1709.4976
				xmax = 1709.6276
				text = "UW1"
			intervals [2023]:
				xmin = 1709.6276
				xmax = 1709.7676
				text = "S"
			intervals [2024]:
				xmin = 1709.7676
				xmax = 1709.8176
				text = "K"
			intervals [2025]:
				xmin = 1709.8176
				xmax = 1709.9076
				text = "UW1"
			intervals [2026]:
				xmin = 1709.9076
				xmax = 1710.0776
				text = "L"
			intervals [2027]:
				xmin = 1710.0776
				xmax = 1710.1076
				text = "sp"
			intervals [2028]:
				xmin = 1710.1076
				xmax = 1713.3957
				text = ""
			intervals [2029]:
				xmin = 1713.3957
				xmax = 1713.4657
				text = "HH"
			intervals [2030]:
				xmin = 1713.4657
				xmax = 1713.4957
				text = "W"
			intervals [2031]:
				xmin = 1713.4957
				xmax = 1713.5257
				text = "AH1"
			intervals [2032]:
				xmin = 1713.5257
				xmax = 1713.5557
				text = "T"
			intervals [2033]:
				xmin = 1713.5557
				xmax = 1713.5857
				text = "D"
			intervals [2034]:
				xmin = 1713.5857
				xmax = 1713.6157
				text = "IH0"
			intervals [2035]:
				xmin = 1713.6157
				xmax = 1713.6457
				text = "D"
			intervals [2036]:
				xmin = 1713.6457
				xmax = 1713.7057
				text = "DH"
			intervals [2037]:
				xmin = 1713.7057
				xmax = 1713.8057
				text = "EY1"
			intervals [2038]:
				xmin = 1713.8057
				xmax = 1713.8657
				text = "HH"
			intervals [2039]:
				xmin = 1713.8657
				xmax = 1714.0057
				text = "AA1"
			intervals [2040]:
				xmin = 1714.0057
				xmax = 1714.0757
				text = "L"
			intervals [2041]:
				xmin = 1714.0757
				xmax = 1714.1357
				text = "ER0"
			intervals [2042]:
				xmin = 1714.1357
				xmax = 1714.2357
				text = "AH0"
			intervals [2043]:
				xmin = 1714.2357
				xmax = 1714.2757
				text = "B"
			intervals [2044]:
				xmin = 1714.2757
				xmax = 1714.3557
				text = "AW1"
			intervals [2045]:
				xmin = 1714.3557
				xmax = 1714.3857
				text = "T"
			intervals [2046]:
				xmin = 1714.3857
				xmax = 1714.4157
				text = "sp"
			intervals [2047]:
				xmin = 1714.4157
				xmax = 1734.2965
				text = ""
			intervals [2048]:
				xmin = 1734.2965
				xmax = 1734.3665
				text = "D"
			intervals [2049]:
				xmin = 1734.3665
				xmax = 1734.3965
				text = "IH0"
			intervals [2050]:
				xmin = 1734.3965
				xmax = 1734.4265
				text = "D"
			intervals [2051]:
				xmin = 1734.4265
				xmax = 1734.4565
				text = "SH"
			intervals [2052]:
				xmin = 1734.4565
				xmax = 1734.5265
				text = "IY1"
			intervals [2053]:
				xmin = 1734.5265
				xmax = 1734.5965
				text = "EH1"
			intervals [2054]:
				xmin = 1734.5965
				xmax = 1734.6665
				text = "V"
			intervals [2055]:
				xmin = 1734.6665
				xmax = 1734.7465
				text = "ER0"
			intervals [2056]:
				xmin = 1734.7465
				xmax = 1734.7865
				text = "Y"
			intervals [2057]:
				xmin = 1734.7865
				xmax = 1734.8765
				text = "EH1"
			intervals [2058]:
				xmin = 1734.8765
				xmax = 1734.9565
				text = "L"
			intervals [2059]:
				xmin = 1734.9565
				xmax = 1734.9865
				text = "AE1"
			intervals [2060]:
				xmin = 1734.9865
				xmax = 1735.0665
				text = "T"
			intervals [2061]:
				xmin = 1735.0665
				xmax = 1735.1165
				text = "Y"
			intervals [2062]:
				xmin = 1735.1165
				xmax = 1735.2165
				text = "UW1"
			intervals [2063]:
				xmin = 1735.2165
				xmax = 1735.3065
				text = "sp"
			intervals [2064]:
				xmin = 1735.3065
				xmax = 1735.3365
				text = "F"
			intervals [2065]:
				xmin = 1735.3365
				xmax = 1735.3665
				text = "R"
			intervals [2066]:
				xmin = 1735.3665
				xmax = 1735.4065
				text = "ER0"
			intervals [2067]:
				xmin = 1735.4065
				xmax = 1735.4465
				text = "EH1"
			intervals [2068]:
				xmin = 1735.4465
				xmax = 1735.4965
				text = "N"
			intervals [2069]:
				xmin = 1735.4965
				xmax = 1735.5865
				text = "IY0"
			intervals [2070]:
				xmin = 1735.5865
				xmax = 1735.6865
				text = "TH"
			intervals [2071]:
				xmin = 1735.6865
				xmax = 1735.7265
				text = "IH2"
			intervals [2072]:
				xmin = 1735.7265
				xmax = 1735.7865
				text = "N"
			intervals [2073]:
				xmin = 1735.7865
				xmax = 1735.8265
				text = "sp"
			intervals [2074]:
				xmin = 1735.8265
				xmax = 1737.5608
				text = ""
			intervals [2075]:
				xmin = 1737.5608
				xmax = 1738.2508
				text = "spn"
			intervals [2076]:
				xmin = 1738.2508
				xmax = 1739.2697
				text = ""
			intervals [2077]:
				xmin = 1739.2697
				xmax = 1739.2997
				text = "sil"
			intervals [2078]:
				xmin = 1739.2997
				xmax = 1739.3297
				text = "Y"
			intervals [2079]:
				xmin = 1739.3297
				xmax = 1739.3697
				text = "UW1"
			intervals [2080]:
				xmin = 1739.3697
				xmax = 1739.3997
				text = "TH"
			intervals [2081]:
				xmin = 1739.3997
				xmax = 1739.4697
				text = "IH1"
			intervals [2082]:
				xmin = 1739.4697
				xmax = 1739.5097
				text = "NG"
			intervals [2083]:
				xmin = 1739.5097
				xmax = 1739.5597
				text = "K"
			intervals [2084]:
				xmin = 1739.5597
				xmax = 1739.5997
				text = "IH1"
			intervals [2085]:
				xmin = 1739.5997
				xmax = 1739.6797
				text = "T"
			intervals [2086]:
				xmin = 1739.6797
				xmax = 1739.7097
				text = "W"
			intervals [2087]:
				xmin = 1739.7097
				xmax = 1739.7597
				text = "AH1"
			intervals [2088]:
				xmin = 1739.7597
				xmax = 1739.8497
				text = "Z"
			intervals [2089]:
				xmin = 1739.8497
				xmax = 1739.9897
				text = "F"
			intervals [2090]:
				xmin = 1739.9897
				xmax = 1740.2797
				text = "EH1"
			intervals [2091]:
				xmin = 1740.2797
				xmax = 1740.4397
				text = "R"
			intervals [2092]:
				xmin = 1740.4397
				xmax = 1740.4697
				text = "AO1"
			intervals [2093]:
				xmin = 1740.4697
				xmax = 1740.4997
				text = "R"
			intervals [2094]:
				xmin = 1740.4997
				xmax = 1740.5297
				text = "W"
			intervals [2095]:
				xmin = 1740.5297
				xmax = 1740.5597
				text = "AO1"
			intervals [2096]:
				xmin = 1740.5597
				xmax = 1740.5897
				text = "Z"
			intervals [2097]:
				xmin = 1740.5897
				xmax = 1740.6197
				text = "sp"
			intervals [2098]:
				xmin = 1740.6197
				xmax = 1740.7397
				text = "SH"
			intervals [2099]:
				xmin = 1740.7397
				xmax = 1740.9297
				text = "IY1"
			intervals [2100]:
				xmin = 1740.9297
				xmax = 1741.150
				text = "sp"
			intervals [2101]:
				xmin = 1741.150
				xmax = 1741.270
				text = "JH"
			intervals [2102]:
				xmin = 1741.270
				xmax = 1741.320
				text = "AH1"
			intervals [2103]:
				xmin = 1741.320
				xmax = 1741.370
				text = "S"
			intervals [2104]:
				xmin = 1741.370
				xmax = 1741.410
				text = "T"
			intervals [2105]:
				xmin = 1741.410
				xmax = 1741.440
				text = "sp"
			intervals [2106]:
				xmin = 1741.440
				xmax = 1741.530
				text = "G"
			intervals [2107]:
				xmin = 1741.530
				xmax = 1741.610
				text = "R"
			intervals [2108]:
				xmin = 1741.610
				xmax = 1741.740
				text = "AW1"
			intervals [2109]:
				xmin = 1741.740
				xmax = 1741.850
				text = "CH"
			intervals [2110]:
				xmin = 1741.850
				xmax = 1741.900
				text = "IY0"
			intervals [2111]:
				xmin = 1741.900
				xmax = 1758.3659
				text = ""
			intervals [2112]:
				xmin = 1758.3659
				xmax = 1758.3959
				text = "M"
			intervals [2113]:
				xmin = 1758.3959
				xmax = 1758.4259
				text = "HH"
			intervals [2114]:
				xmin = 1758.4259
				xmax = 1758.8159
				text = "M"
			intervals [2115]:
				xmin = 1758.8159
				xmax = 1759.7634
				text = ""
			intervals [2116]:
				xmin = 1759.7634
				xmax = 1759.7934
				text = "M"
			intervals [2117]:
				xmin = 1759.7934
				xmax = 1759.8234
				text = "HH"
			intervals [2118]:
				xmin = 1759.8234
				xmax = 1760.1434
				text = "M"
			intervals [2119]:
				xmin = 1760.1434
				xmax = 1761.7516
				text = ""
			intervals [2120]:
				xmin = 1761.7516
				xmax = 1761.8316
				text = "B"
			intervals [2121]:
				xmin = 1761.8316
				xmax = 1761.8716
				text = "AH1"
			intervals [2122]:
				xmin = 1761.8716
				xmax = 1761.9216
				text = "T"
			intervals [2123]:
				xmin = 1761.9216
				xmax = 1761.9516
				text = "AE1"
			intervals [2124]:
				xmin = 1761.9516
				xmax = 1762.0616
				text = "T"
			intervals [2125]:
				xmin = 1762.0616
				xmax = 1762.1016
				text = "DH"
			intervals [2126]:
				xmin = 1762.1016
				xmax = 1762.1916
				text = "IY0"
			intervals [2127]:
				xmin = 1762.1916
				xmax = 1762.2816
				text = "T"
			intervals [2128]:
				xmin = 1762.2816
				xmax = 1762.4516
				text = "AY1"
			intervals [2129]:
				xmin = 1762.4516
				xmax = 1762.5016
				text = "M"
			intervals [2130]:
				xmin = 1762.5016
				xmax = 1762.6016
				text = "Y"
			intervals [2131]:
				xmin = 1762.6016
				xmax = 1762.6316
				text = "UW1"
			intervals [2132]:
				xmin = 1762.6316
				xmax = 1762.6716
				text = "D"
			intervals [2133]:
				xmin = 1762.6716
				xmax = 1762.7216
				text = "IH1"
			intervals [2134]:
				xmin = 1762.7216
				xmax = 1762.8216
				text = "N"
			intervals [2135]:
				xmin = 1762.8216
				xmax = 1762.8616
				text = "T"
			intervals [2136]:
				xmin = 1762.8616
				xmax = 1762.9116
				text = "sp"
			intervals [2137]:
				xmin = 1762.9116
				xmax = 1762.9716
				text = "F"
			intervals [2138]:
				xmin = 1762.9716
				xmax = 1763.1016
				text = "IY1"
			intervals [2139]:
				xmin = 1763.1016
				xmax = 1763.2116
				text = "L"
			intervals [2140]:
				xmin = 1763.2116
				xmax = 1763.2716
				text = "sp"
			intervals [2141]:
				xmin = 1763.2716
				xmax = 1763.3116
				text = "L"
			intervals [2142]:
				xmin = 1763.3116
				xmax = 1763.3616
				text = "AY1"
			intervals [2143]:
				xmin = 1763.3616
				xmax = 1763.4716
				text = "K"
			intervals [2144]:
				xmin = 1763.4716
				xmax = 1763.6916
				text = "sp"
			intervals [2145]:
				xmin = 1763.6916
				xmax = 1763.7216
				text = "DH"
			intervals [2146]:
				xmin = 1763.7216
				xmax = 1763.7716
				text = "AH0"
			intervals [2147]:
				xmin = 1763.7716
				xmax = 1763.8716
				text = "T"
			intervals [2148]:
				xmin = 1763.8716
				xmax = 1768.1454
				text = ""
			intervals [2149]:
				xmin = 1768.1454
				xmax = 1768.2354
				text = "HH"
			intervals [2150]:
				xmin = 1768.2354
				xmax = 1768.2654
				text = "AW1"
			intervals [2151]:
				xmin = 1768.2654
				xmax = 1768.3254
				text = "AH0"
			intervals [2152]:
				xmin = 1768.3254
				xmax = 1768.3554
				text = "B"
			intervals [2153]:
				xmin = 1768.3554
				xmax = 1768.4154
				text = "AW1"
			intervals [2154]:
				xmin = 1768.4154
				xmax = 1768.5054
				text = "T"
			intervals [2155]:
				xmin = 1768.5054
				xmax = 1768.5454
				text = "DH"
			intervals [2156]:
				xmin = 1768.5454
				xmax = 1768.6154
				text = "AH1"
			intervals [2157]:
				xmin = 1768.6154
				xmax = 1768.6654
				text = "B"
			intervals [2158]:
				xmin = 1768.6654
				xmax = 1768.7754
				text = "EH1"
			intervals [2159]:
				xmin = 1768.7754
				xmax = 1768.8654
				text = "S"
			intervals [2160]:
				xmin = 1768.8654
				xmax = 1768.8954
				text = "T"
			intervals [2161]:
				xmin = 1768.8954
				xmax = 1768.9654
				text = "T"
			intervals [2162]:
				xmin = 1768.9654
				xmax = 1769.0754
				text = "IY1"
			intervals [2163]:
				xmin = 1769.0754
				xmax = 1769.1854
				text = "CH"
			intervals [2164]:
				xmin = 1769.1854
				xmax = 1769.2854
				text = "ER0"
			intervals [2165]:
				xmin = 1769.2854
				xmax = 1769.3954
				text = "Y"
			intervals [2166]:
				xmin = 1769.3954
				xmax = 1769.4554
				text = "UW1"
			intervals [2167]:
				xmin = 1769.4554
				xmax = 1769.4954
				text = "EH1"
			intervals [2168]:
				xmin = 1769.4954
				xmax = 1769.5754
				text = "V"
			intervals [2169]:
				xmin = 1769.5754
				xmax = 1769.6854
				text = "ER0"
			intervals [2170]:
				xmin = 1769.6854
				xmax = 1769.8354
				text = "HH"
			intervals [2171]:
				xmin = 1769.8354
				xmax = 1769.9254
				text = "AE1"
			intervals [2172]:
				xmin = 1769.9254
				xmax = 1769.9654
				text = "D"
			intervals [2173]:
				xmin = 1769.9654
				xmax = 1769.9954
				text = "sp"
			intervals [2174]:
				xmin = 1769.9954
				xmax = 1770.6315
				text = ""
			intervals [2175]:
				xmin = 1770.6315
				xmax = 1770.7215
				text = "D"
			intervals [2176]:
				xmin = 1770.7215
				xmax = 1770.8015
				text = "IH0"
			intervals [2177]:
				xmin = 1770.8015
				xmax = 1770.8715
				text = "D"
			intervals [2178]:
				xmin = 1770.8715
				xmax = 1770.9415
				text = "Y"
			intervals [2179]:
				xmin = 1770.9415
				xmax = 1770.9715
				text = "UW1"
			intervals [2180]:
				xmin = 1770.9715
				xmax = 1771.0115
				text = "EH1"
			intervals [2181]:
				xmin = 1771.0115
				xmax = 1771.0415
				text = "V"
			intervals [2182]:
				xmin = 1771.0415
				xmax = 1771.0715
				text = "ER0"
			intervals [2183]:
				xmin = 1771.0715
				xmax = 1771.1415
				text = "sp"
			intervals [2184]:
				xmin = 1771.1415
				xmax = 1772.3764
				text = ""
			intervals [2185]:
				xmin = 1772.3764
				xmax = 1772.5364
				text = "HH"
			intervals [2186]:
				xmin = 1772.5364
				xmax = 1772.5964
				text = "AE1"
			intervals [2187]:
				xmin = 1772.5964
				xmax = 1772.6264
				text = "V"
			intervals [2188]:
				xmin = 1772.6264
				xmax = 1773.1664
				text = "sp"
			intervals [2189]:
				xmin = 1773.1664
				xmax = 1773.1964
				text = "W"
			intervals [2190]:
				xmin = 1773.1964
				xmax = 1773.2264
				text = "AH1"
			intervals [2191]:
				xmin = 1773.2264
				xmax = 1773.2564
				text = "N"
			intervals [2192]:
				xmin = 1773.2564
				xmax = 1773.2864
				text = "sp"
			intervals [2193]:
				xmin = 1773.2864
				xmax = 1773.3364
				text = "DH"
			intervals [2194]:
				xmin = 1773.3364
				xmax = 1773.3964
				text = "AE1"
			intervals [2195]:
				xmin = 1773.3964
				xmax = 1773.4564
				text = "T"
			intervals [2196]:
				xmin = 1773.4564
				xmax = 1773.4864
				text = "W"
			intervals [2197]:
				xmin = 1773.4864
				xmax = 1773.5864
				text = "AA1"
			intervals [2198]:
				xmin = 1773.5864
				xmax = 1773.6264
				text = "Z"
			intervals [2199]:
				xmin = 1773.6264
				xmax = 1773.7364
				text = "spn"
			intervals [2200]:
				xmin = 1773.7364
				xmax = 1775.9393
				text = ""
			intervals [2201]:
				xmin = 1775.9393
				xmax = 1776.0093
				text = "sil"
			intervals [2202]:
				xmin = 1776.0093
				xmax = 1776.0793
				text = "HH"
			intervals [2203]:
				xmin = 1776.0793
				xmax = 1776.1093
				text = "W"
			intervals [2204]:
				xmin = 1776.1093
				xmax = 1776.1393
				text = "AH1"
			intervals [2205]:
				xmin = 1776.1393
				xmax = 1776.2093
				text = "T"
			intervals [2206]:
				xmin = 1776.2093
				xmax = 1776.2393
				text = "W"
			intervals [2207]:
				xmin = 1776.2393
				xmax = 1776.2793
				text = "AH0"
			intervals [2208]:
				xmin = 1776.2793
				xmax = 1776.3093
				text = "Z"
			intervals [2209]:
				xmin = 1776.3093
				xmax = 1776.3993
				text = "S"
			intervals [2210]:
				xmin = 1776.3993
				xmax = 1776.5093
				text = "OW1"
			intervals [2211]:
				xmin = 1776.5093
				xmax = 1776.5493
				text = "G"
			intervals [2212]:
				xmin = 1776.5493
				xmax = 1776.6193
				text = "IH0"
			intervals [2213]:
				xmin = 1776.6193
				xmax = 1776.6693
				text = "D"
			intervals [2214]:
				xmin = 1776.6693
				xmax = 1776.7793
				text = "AH0"
			intervals [2215]:
				xmin = 1776.7793
				xmax = 1776.8293
				text = "B"
			intervals [2216]:
				xmin = 1776.8293
				xmax = 1776.9193
				text = "AW1"
			intervals [2217]:
				xmin = 1776.9193
				xmax = 1776.9793
				text = "T"
			intervals [2218]:
				xmin = 1776.9793
				xmax = 1777.0693
				text = "HH"
			intervals [2219]:
				xmin = 1777.0693
				xmax = 1777.1493
				text = "ER1"
			intervals [2220]:
				xmin = 1777.1493
				xmax = 1777.2293
				text = "sp"
			intervals [2221]:
				xmin = 1777.2293
				xmax = 1779.2335
				text = ""
			intervals [2222]:
				xmin = 1779.2335
				xmax = 1779.2835
				text = "IH0"
			intervals [2223]:
				xmin = 1779.2835
				xmax = 1779.3235
				text = "T"
			intervals [2224]:
				xmin = 1779.3235
				xmax = 1779.3535
				text = "W"
			intervals [2225]:
				xmin = 1779.3535
				xmax = 1779.3835
				text = "AH0"
			intervals [2226]:
				xmin = 1779.3835
				xmax = 1779.4535
				text = "Z"
			intervals [2227]:
				xmin = 1779.4535
				xmax = 1779.5135
				text = "EY1"
			intervals [2228]:
				xmin = 1779.5135
				xmax = 1779.5735
				text = "HH"
			intervals [2229]:
				xmin = 1779.5735
				xmax = 1779.7635
				text = "IY1"
			intervals [2230]:
				xmin = 1779.7635
				xmax = 1779.7935
				text = "sp"
			intervals [2231]:
				xmin = 1779.7935
				xmax = 1781.767
				text = ""
			intervals [2232]:
				xmin = 1781.767
				xmax = 1781.817
				text = "HH"
			intervals [2233]:
				xmin = 1781.817
				xmax = 1781.847
				text = "W"
			intervals [2234]:
				xmin = 1781.847
				xmax = 1781.887
				text = "AH1"
			intervals [2235]:
				xmin = 1781.887
				xmax = 1781.917
				text = "T"
			intervals [2236]:
				xmin = 1781.917
				xmax = 1781.947
				text = "D"
			intervals [2237]:
				xmin = 1781.947
				xmax = 1781.997
				text = "IH0"
			intervals [2238]:
				xmin = 1781.997
				xmax = 1782.027
				text = "D"
			intervals [2239]:
				xmin = 1782.027
				xmax = 1782.097
				text = "HH"
			intervals [2240]:
				xmin = 1782.097
				xmax = 1782.237
				text = "IY1"
			intervals [2241]:
				xmin = 1782.237
				xmax = 1782.287
				text = "D"
			intervals [2242]:
				xmin = 1782.287
				xmax = 1782.457
				text = "UW1"
			intervals [2243]:
				xmin = 1782.457
				xmax = 1782.517
				text = "DH"
			intervals [2244]:
				xmin = 1782.517
				xmax = 1782.587
				text = "AH0"
			intervals [2245]:
				xmin = 1782.587
				xmax = 1782.627
				text = "T"
			intervals [2246]:
				xmin = 1782.627
				xmax = 1782.687
				text = "W"
			intervals [2247]:
				xmin = 1782.687
				xmax = 1782.727
				text = "AO1"
			intervals [2248]:
				xmin = 1782.727
				xmax = 1782.917
				text = "Z"
			intervals [2249]:
				xmin = 1782.917
				xmax = 1783.6288
				text = "sp"
			intervals [2250]:
				xmin = 1783.6288
				xmax = 1783.7788
				text = "AW2"
			intervals [2251]:
				xmin = 1783.7788
				xmax = 1783.8588
				text = "T"
			intervals [2252]:
				xmin = 1783.8588
				xmax = 1783.9288
				text = "S"
			intervals [2253]:
				xmin = 1783.9288
				xmax = 1783.9888
				text = "T"
			intervals [2254]:
				xmin = 1783.9888
				xmax = 1784.1188
				text = "AE1"
			intervals [2255]:
				xmin = 1784.1188
				xmax = 1784.1588
				text = "N"
			intervals [2256]:
				xmin = 1784.1588
				xmax = 1784.2288
				text = "D"
			intervals [2257]:
				xmin = 1784.2288
				xmax = 1784.2588
				text = "IH0"
			intervals [2258]:
				xmin = 1784.2588
				xmax = 1784.3288
				text = "NG"
			intervals [2259]:
				xmin = 1784.3288
				xmax = 1793.3749
				text = ""
			intervals [2260]:
				xmin = 1793.3749
				xmax = 1793.4049
				text = "M"
			intervals [2261]:
				xmin = 1793.4049
				xmax = 1793.4349
				text = "HH"
			intervals [2262]:
				xmin = 1793.4349
				xmax = 1793.8149
				text = "M"
			intervals [2263]:
				xmin = 1793.8149
				xmax = 1801.2068
				text = ""
			intervals [2264]:
				xmin = 1801.2068
				xmax = 1801.2368
				text = "sil"
			intervals [2265]:
				xmin = 1801.2368
				xmax = 1801.5068
				text = "M"
			intervals [2266]:
				xmin = 1801.5068
				xmax = 1801.5368
				text = "HH"
			intervals [2267]:
				xmin = 1801.5368
				xmax = 1801.5768
				text = "M"
			intervals [2268]:
				xmin = 1801.5768
				xmax = 1801.6068
				text = "sp"
			intervals [2269]:
				xmin = 1801.6068
				xmax = 1804.5506
				text = ""
			intervals [2270]:
				xmin = 1804.5506
				xmax = 1804.5906
				text = "M"
			intervals [2271]:
				xmin = 1804.5906
				xmax = 1804.6206
				text = "HH"
			intervals [2272]:
				xmin = 1804.6206
				xmax = 1804.9706
				text = "M"
			intervals [2273]:
				xmin = 1804.9706
				xmax = 1816.8297
				text = ""
			intervals [2274]:
				xmin = 1816.8297
				xmax = 1816.8997
				text = "M"
			intervals [2275]:
				xmin = 1816.8997
				xmax = 1817.0697
				text = "HH"
			intervals [2276]:
				xmin = 1817.0697
				xmax = 1817.2597
				text = "M"
			intervals [2277]:
				xmin = 1817.2597
				xmax = 1817.2997
				text = "sp"
			intervals [2278]:
				xmin = 1817.2997
				xmax = 1820.341
				text = ""
			intervals [2279]:
				xmin = 1820.341
				xmax = 1820.451
				text = "HH"
			intervals [2280]:
				xmin = 1820.451
				xmax = 1820.631
				text = "M"
			intervals [2281]:
				xmin = 1820.631
				xmax = 1820.661
				text = "sp"
			intervals [2282]:
				xmin = 1820.661
				xmax = 1822.3228
				text = ""
			intervals [2283]:
				xmin = 1822.3228
				xmax = 1822.3728
				text = "W"
			intervals [2284]:
				xmin = 1822.3728
				xmax = 1822.4328
				text = "AA1"
			intervals [2285]:
				xmin = 1822.4328
				xmax = 1822.4628
				text = "Z"
			intervals [2286]:
				xmin = 1822.4628
				xmax = 1822.4928
				text = "DH"
			intervals [2287]:
				xmin = 1822.4928
				xmax = 1822.5428
				text = "EH1"
			intervals [2288]:
				xmin = 1822.5428
				xmax = 1822.6528
				text = "R"
			intervals [2289]:
				xmin = 1822.6528
				xmax = 1822.6828
				text = "EH1"
			intervals [2290]:
				xmin = 1822.6828
				xmax = 1822.7128
				text = "V"
			intervals [2291]:
				xmin = 1822.7128
				xmax = 1822.7928
				text = "ER0"
			intervals [2292]:
				xmin = 1822.7928
				xmax = 1822.8628
				text = "EY1"
			intervals [2293]:
				xmin = 1822.8628
				xmax = 1822.9428
				text = "T"
			intervals [2294]:
				xmin = 1822.9428
				xmax = 1823.0328
				text = "IY1"
			intervals [2295]:
				xmin = 1823.0328
				xmax = 1823.1128
				text = "CH"
			intervals [2296]:
				xmin = 1823.1128
				xmax = 1823.2128
				text = "ER0"
			intervals [2297]:
				xmin = 1823.2128
				xmax = 1823.2528
				text = "Y"
			intervals [2298]:
				xmin = 1823.2528
				xmax = 1823.3028
				text = "UW1"
			intervals [2299]:
				xmin = 1823.3028
				xmax = 1823.3528
				text = "JH"
			intervals [2300]:
				xmin = 1823.3528
				xmax = 1823.4228
				text = "AH1"
			intervals [2301]:
				xmin = 1823.4228
				xmax = 1823.5328
				text = "S"
			intervals [2302]:
				xmin = 1823.5328
				xmax = 1823.6128
				text = "K"
			intervals [2303]:
				xmin = 1823.6128
				xmax = 1823.6528
				text = "UH1"
			intervals [2304]:
				xmin = 1823.6528
				xmax = 1823.7028
				text = "D"
			intervals [2305]:
				xmin = 1823.7028
				xmax = 1823.7328
				text = "AH0"
			intervals [2306]:
				xmin = 1823.7328
				xmax = 1823.7628
				text = "N"
			intervals [2307]:
				xmin = 1823.7628
				xmax = 1823.8128
				text = "T"
			intervals [2308]:
				xmin = 1823.8128
				xmax = 1823.9128
				text = "S"
			intervals [2309]:
				xmin = 1823.9128
				xmax = 1823.9628
				text = "T"
			intervals [2310]:
				xmin = 1823.9628
				xmax = 1824.1328
				text = "AE1"
			intervals [2311]:
				xmin = 1824.1328
				xmax = 1824.2428
				text = "N"
			intervals [2312]:
				xmin = 1824.2428
				xmax = 1824.3628
				text = "D"
			intervals [2313]:
				xmin = 1824.3628
				xmax = 1824.3928
				text = "sp"
			intervals [2314]:
				xmin = 1824.3928
				xmax = 1829.8284
				text = ""
			intervals [2315]:
				xmin = 1829.8284
				xmax = 1829.9084
				text = "W"
			intervals [2316]:
				xmin = 1829.9084
				xmax = 1829.9584
				text = "ER0"
			intervals [2317]:
				xmin = 1829.9584
				xmax = 1829.9984
				text = "Y"
			intervals [2318]:
				xmin = 1829.9984
				xmax = 1830.0784
				text = "UW1"
			intervals [2319]:
				xmin = 1830.0784
				xmax = 1830.1684
				text = "EH1"
			intervals [2320]:
				xmin = 1830.1684
				xmax = 1830.2284
				text = "V"
			intervals [2321]:
				xmin = 1830.2284
				xmax = 1830.2984
				text = "ER0"
			intervals [2322]:
				xmin = 1830.2984
				xmax = 1830.4084
				text = "IH1"
			intervals [2323]:
				xmin = 1830.4084
				xmax = 1830.4884
				text = "N"
			intervals [2324]:
				xmin = 1830.4884
				xmax = 1830.5184
				text = "AH0"
			intervals [2325]:
				xmin = 1830.5184
				xmax = 1830.5484
				text = "K"
			intervals [2326]:
				xmin = 1830.5484
				xmax = 1830.5984
				text = "L"
			intervals [2327]:
				xmin = 1830.5984
				xmax = 1830.7184
				text = "AE1"
			intervals [2328]:
				xmin = 1830.7184
				xmax = 1830.7784
				text = "S"
			intervals [2329]:
				xmin = 1830.7784
				xmax = 1830.8184
				text = "W"
			intervals [2330]:
				xmin = 1830.8184
				xmax = 1830.8484
				text = "EH1"
			intervals [2331]:
				xmin = 1830.8484
				xmax = 1830.8984
				text = "R"
			intervals [2332]:
				xmin = 1830.8984
				xmax = 1830.9484
				text = "DH"
			intervals [2333]:
				xmin = 1830.9484
				xmax = 1830.9984
				text = "IY0"
			intervals [2334]:
				xmin = 1830.9984
				xmax = 1831.0884
				text = "K"
			intervals [2335]:
				xmin = 1831.0884
				xmax = 1831.1384
				text = "IH1"
			intervals [2336]:
				xmin = 1831.1384
				xmax = 1831.2184
				text = "D"
			intervals [2337]:
				xmin = 1831.2184
				xmax = 1831.2784
				text = "Z"
			intervals [2338]:
				xmin = 1831.2784
				xmax = 1831.3284
				text = "sp"
			intervals [2339]:
				xmin = 1831.3284
				xmax = 1831.3784
				text = "P"
			intervals [2340]:
				xmin = 1831.3784
				xmax = 1831.4384
				text = "L"
			intervals [2341]:
				xmin = 1831.4384
				xmax = 1831.5684
				text = "EY1"
			intervals [2342]:
				xmin = 1831.5684
				xmax = 1831.6284
				text = "D"
			intervals [2343]:
				xmin = 1831.6284
				xmax = 1831.6584
				text = "AH0"
			intervals [2344]:
				xmin = 1831.6584
				xmax = 1831.7184
				text = "T"
			intervals [2345]:
				xmin = 1831.7184
				xmax = 1831.7484
				text = "R"
			intervals [2346]:
				xmin = 1831.7484
				xmax = 1831.8584
				text = "IH1"
			intervals [2347]:
				xmin = 1831.8584
				xmax = 1831.9384
				text = "K"
			intervals [2348]:
				xmin = 1831.9384
				xmax = 1831.9884
				text = "AA1"
			intervals [2349]:
				xmin = 1831.9884
				xmax = 1832.0684
				text = "N"
			intervals [2350]:
				xmin = 1832.0684
				xmax = 1832.0984
				text = "DH"
			intervals [2351]:
				xmin = 1832.0984
				xmax = 1832.1284
				text = "AH0"
			intervals [2352]:
				xmin = 1832.1284
				xmax = 1832.1784
				text = "sp"
			intervals [2353]:
				xmin = 1832.1784
				xmax = 1832.2884
				text = "T"
			intervals [2354]:
				xmin = 1832.2884
				xmax = 1832.3984
				text = "IY1"
			intervals [2355]:
				xmin = 1832.3984
				xmax = 1832.4984
				text = "CH"
			intervals [2356]:
				xmin = 1832.4984
				xmax = 1832.6084
				text = "ER0"
			intervals [2357]:
				xmin = 1832.6084
				xmax = 1832.6884
				text = "sp"
			intervals [2358]:
				xmin = 1832.6884
				xmax = 1837.6274
				text = ""
			intervals [2359]:
				xmin = 1837.6274
				xmax = 1838.3074
				text = "spn"
			intervals [2360]:
				xmin = 1838.3074
				xmax = 1839.5381
				text = ""
			intervals [2361]:
				xmin = 1839.5381
				xmax = 1839.6081
				text = "T"
			intervals [2362]:
				xmin = 1839.6081
				xmax = 1839.7081
				text = "IY1"
			intervals [2363]:
				xmin = 1839.7081
				xmax = 1839.7781
				text = "CH"
			intervals [2364]:
				xmin = 1839.7781
				xmax = 1839.8181
				text = "ER0"
			intervals [2365]:
				xmin = 1839.8181
				xmax = 1839.9181
				text = "Z"
			intervals [2366]:
				xmin = 1839.9181
				xmax = 1839.9781
				text = "W"
			intervals [2367]:
				xmin = 1839.9781
				xmax = 1840.0781
				text = "ER1"
			intervals [2368]:
				xmin = 1840.0781
				xmax = 1840.1881
				text = "T"
			intervals [2369]:
				xmin = 1840.1881
				xmax = 1840.2981
				text = "AH1"
			intervals [2370]:
				xmin = 1840.2981
				xmax = 1840.3481
				text = "F"
			intervals [2371]:
				xmin = 1840.3481
				xmax = 1840.4381
				text = "sp"
			intervals [2372]:
				xmin = 1840.4381
				xmax = 1840.4981
				text = "DH"
			intervals [2373]:
				xmin = 1840.4981
				xmax = 1840.5281
				text = "EH1"
			intervals [2374]:
				xmin = 1840.5281
				xmax = 1840.7581
				text = "N"
			intervals [2375]:
				xmin = 1840.7581
				xmax = 1846.354
				text = ""
			intervals [2376]:
				xmin = 1846.354
				xmax = 1846.634
				text = "OW1"
			intervals [2377]:
				xmin = 1846.634
				xmax = 1846.694
				text = "R"
			intervals [2378]:
				xmin = 1846.694
				xmax = 1846.804
				text = "IY1"
			intervals [2379]:
				xmin = 1846.804
				xmax = 1846.844
				text = "L"
			intervals [2380]:
				xmin = 1846.844
				xmax = 1846.874
				text = "IY0"
			intervals [2381]:
				xmin = 1846.874
				xmax = 1846.904
				text = "sp"
			intervals [2382]:
				xmin = 1846.904
				xmax = 1853.4479
				text = ""
			intervals [2383]:
				xmin = 1853.4479
				xmax = 1854.2379
				text = "spn"
			intervals [2384]:
				xmin = 1854.2379
				xmax = 1856.1759
				text = ""
			intervals [2385]:
				xmin = 1856.1759
				xmax = 1856.2059
				text = "sil"
			intervals [2386]:
				xmin = 1856.2059
				xmax = 1856.6059
				text = "M"
			intervals [2387]:
				xmin = 1856.6059
				xmax = 1856.6359
				text = "HH"
			intervals [2388]:
				xmin = 1856.6359
				xmax = 1856.6759
				text = "M"
			intervals [2389]:
				xmin = 1856.6759
				xmax = 1857.3865
				text = ""
			intervals [2390]:
				xmin = 1857.3865
				xmax = 1857.4265
				text = "D"
			intervals [2391]:
				xmin = 1857.4265
				xmax = 1857.4565
				text = "IH1"
			intervals [2392]:
				xmin = 1857.4565
				xmax = 1857.5165
				text = "D"
			intervals [2393]:
				xmin = 1857.5165
				xmax = 1857.5865
				text = "SH"
			intervals [2394]:
				xmin = 1857.5865
				xmax = 1857.6165
				text = "IY1"
			intervals [2395]:
				xmin = 1857.6165
				xmax = 1857.6865
				text = "Y"
			intervals [2396]:
				xmin = 1857.6865
				xmax = 1857.7865
				text = "UW1"
			intervals [2397]:
				xmin = 1857.7865
				xmax = 1857.8365
				text = "Z"
			intervals [2398]:
				xmin = 1857.8365
				xmax = 1857.9265
				text = "AH0"
			intervals [2399]:
				xmin = 1857.9265
				xmax = 1857.9965
				text = "S"
			intervals [2400]:
				xmin = 1857.9965
				xmax = 1858.0565
				text = "T"
			intervals [2401]:
				xmin = 1858.0565
				xmax = 1858.0965
				text = "R"
			intervals [2402]:
				xmin = 1858.0965
				xmax = 1858.2965
				text = "AE1"
			intervals [2403]:
				xmin = 1858.2965
				xmax = 1858.3665
				text = "P"
			intervals [2404]:
				xmin = 1858.3665
				xmax = 1858.5065
				text = "ER0"
			intervals [2405]:
				xmin = 1858.5065
				xmax = 1858.5665
				text = "S"
			intervals [2406]:
				xmin = 1858.5665
				xmax = 1858.6765
				text = "AH1"
			intervals [2407]:
				xmin = 1858.6765
				xmax = 1858.7165
				text = "M"
			intervals [2408]:
				xmin = 1858.7165
				xmax = 1858.7465
				text = "TH"
			intervals [2409]:
				xmin = 1858.7465
				xmax = 1858.7765
				text = "IH0"
			intervals [2410]:
				xmin = 1858.7765
				xmax = 1858.8865
				text = "N"
			intervals [2411]:
				xmin = 1858.8865
				xmax = 1858.9865
				text = "sp"
			intervals [2412]:
				xmin = 1858.9865
				xmax = 1860.3831
				text = ""
			intervals [2413]:
				xmin = 1860.3831
				xmax = 1860.4131
				text = "DH"
			intervals [2414]:
				xmin = 1860.4131
				xmax = 1860.4431
				text = "AH0"
			intervals [2415]:
				xmin = 1860.4431
				xmax = 1860.4731
				text = "T"
			intervals [2416]:
				xmin = 1860.4731
				xmax = 1861.2231
				text = "spn"
			intervals [2417]:
				xmin = 1861.2231
				xmax = 1861.2531
				text = "W"
			intervals [2418]:
				xmin = 1861.2531
				xmax = 1861.2831
				text = "ER1"
			intervals [2419]:
				xmin = 1861.2831
				xmax = 1861.3131
				text = "K"
			intervals [2420]:
				xmin = 1861.3131
				xmax = 1861.3531
				text = "sp"
			intervals [2421]:
				xmin = 1861.3531
				xmax = 1862.5225
				text = ""
			intervals [2422]:
				xmin = 1862.5225
				xmax = 1862.9125
				text = "M"
			intervals [2423]:
				xmin = 1862.9125
				xmax = 1864.5458
				text = "sp"
			intervals [2424]:
				xmin = 1864.5458
				xmax = 1864.5858
				text = "S"
			intervals [2425]:
				xmin = 1864.5858
				xmax = 1864.6558
				text = "OW1"
			intervals [2426]:
				xmin = 1864.6558
				xmax = 1864.7058
				text = "DH"
			intervals [2427]:
				xmin = 1864.7058
				xmax = 1864.7558
				text = "IY0"
			intervals [2428]:
				xmin = 1864.7558
				xmax = 1864.8458
				text = "K"
			intervals [2429]:
				xmin = 1864.8458
				xmax = 1864.8958
				text = "IH1"
			intervals [2430]:
				xmin = 1864.8958
				xmax = 1864.9758
				text = "D"
			intervals [2431]:
				xmin = 1864.9758
				xmax = 1865.0358
				text = "Z"
			intervals [2432]:
				xmin = 1865.0358
				xmax = 1865.0858
				text = "N"
			intervals [2433]:
				xmin = 1865.0858
				xmax = 1865.1558
				text = "EH1"
			intervals [2434]:
				xmin = 1865.1558
				xmax = 1865.2058
				text = "V"
			intervals [2435]:
				xmin = 1865.2058
				xmax = 1865.2758
				text = "ER0"
			intervals [2436]:
				xmin = 1865.2758
				xmax = 1865.3158
				text = "sp"
			intervals [2437]:
				xmin = 1865.3158
				xmax = 1865.3858
				text = "P"
			intervals [2438]:
				xmin = 1865.3858
				xmax = 1865.4658
				text = "UH1"
			intervals [2439]:
				xmin = 1865.4658
				xmax = 1865.5358
				text = "T"
			intervals [2440]:
				xmin = 1865.5358
				xmax = 1865.5958
				text = "T"
			intervals [2441]:
				xmin = 1865.5958
				xmax = 1865.7758
				text = "AE1"
			intervals [2442]:
				xmin = 1865.7758
				xmax = 1865.8658
				text = "K"
			intervals [2443]:
				xmin = 1865.8658
				xmax = 1865.9158
				text = "S"
			intervals [2444]:
				xmin = 1865.9158
				xmax = 1865.9658
				text = "AA1"
			intervals [2445]:
				xmin = 1865.9658
				xmax = 1866.0558
				text = "N"
			intervals [2446]:
				xmin = 1866.0558
				xmax = 1866.0958
				text = "DH"
			intervals [2447]:
				xmin = 1866.0958
				xmax = 1866.1358
				text = "EH1"
			intervals [2448]:
				xmin = 1866.1358
				xmax = 1866.2258
				text = "R"
			intervals [2449]:
				xmin = 1866.2258
				xmax = 1866.3558
				text = "S"
			intervals [2450]:
				xmin = 1866.3558
				xmax = 1866.4958
				text = "IY1"
			intervals [2451]:
				xmin = 1866.4958
				xmax = 1866.5558
				text = "T"
			intervals [2452]:
				xmin = 1866.5558
				xmax = 1866.6258
				text = "S"
			intervals [2453]:
				xmin = 1866.6258
				xmax = 1866.6858
				text = "ER0"
			intervals [2454]:
				xmin = 1866.6858
				xmax = 1866.7258
				text = "EH1"
			intervals [2455]:
				xmin = 1866.7258
				xmax = 1866.7858
				text = "N"
			intervals [2456]:
				xmin = 1866.7858
				xmax = 1866.8958
				text = "IY0"
			intervals [2457]:
				xmin = 1866.8958
				xmax = 1866.9258
				text = "TH"
			intervals [2458]:
				xmin = 1866.9258
				xmax = 1866.9658
				text = "IH2"
			intervals [2459]:
				xmin = 1866.9658
				xmax = 1867.0758
				text = "NG"
			intervals [2460]:
				xmin = 1867.0758
				xmax = 1867.1158
				text = "L"
			intervals [2461]:
				xmin = 1867.1158
				xmax = 1867.1658
				text = "AY1"
			intervals [2462]:
				xmin = 1867.1658
				xmax = 1867.2258
				text = "K"
			intervals [2463]:
				xmin = 1867.2258
				xmax = 1867.2958
				text = "sp"
			intervals [2464]:
				xmin = 1867.2958
				xmax = 1867.3358
				text = "DH"
			intervals [2465]:
				xmin = 1867.3358
				xmax = 1867.4558
				text = "AE1"
			intervals [2466]:
				xmin = 1867.4558
				xmax = 1867.5358
				text = "T"
			intervals [2467]:
				xmin = 1867.5358
				xmax = 1869.0348
				text = "sp"
			intervals [2468]:
				xmin = 1869.0348
				xmax = 1869.3348
				text = "M"
			intervals [2469]:
				xmin = 1869.3348
				xmax = 1869.4848
				text = "HH"
			intervals [2470]:
				xmin = 1869.4848
				xmax = 1869.5948
				text = "M"
			intervals [2471]:
				xmin = 1869.5948
				xmax = 1871.5331
				text = ""
			intervals [2472]:
				xmin = 1871.5331
				xmax = 1871.6531
				text = "K"
			intervals [2473]:
				xmin = 1871.6531
				xmax = 1871.7731
				text = "EY1"
			intervals [2474]:
				xmin = 1871.7731
				xmax = 1871.8231
				text = "W"
			intervals [2475]:
				xmin = 1871.8231
				xmax = 1871.8631
				text = "IH1"
			intervals [2476]:
				xmin = 1871.8631
				xmax = 1871.9031
				text = "N"
			intervals [2477]:
				xmin = 1871.9031
				xmax = 1871.9631
				text = "Y"
			intervals [2478]:
				xmin = 1871.9631
				xmax = 1872.0931
				text = "UW1"
			intervals [2479]:
				xmin = 1872.0931
				xmax = 1872.1631
				text = "W"
			intervals [2480]:
				xmin = 1872.1631
				xmax = 1872.3431
				text = "ER1"
			intervals [2481]:
				xmin = 1872.3431
				xmax = 1872.5231
				text = "AH0"
			intervals [2482]:
				xmin = 1872.5231
				xmax = 1873.0772
				text = ""
			intervals [2483]:
				xmin = 1873.0772
				xmax = 1873.1972
				text = "EY1"
			intervals [2484]:
				xmin = 1873.1972
				xmax = 1873.2272
				text = "sp"
			intervals [2485]:
				xmin = 1873.2272
				xmax = 1873.3572
				text = "CH"
			intervals [2486]:
				xmin = 1873.3572
				xmax = 1873.5272
				text = "AY1"
			intervals [2487]:
				xmin = 1873.5272
				xmax = 1873.6072
				text = "L"
			intervals [2488]:
				xmin = 1873.6072
				xmax = 1873.6372
				text = "D"
			intervals [2489]:
				xmin = 1873.6372
				xmax = 1873.6772
				text = "W"
			intervals [2490]:
				xmin = 1873.6772
				xmax = 1873.7172
				text = "AO1"
			intervals [2491]:
				xmin = 1873.7172
				xmax = 1873.7972
				text = "Z"
			intervals [2492]:
				xmin = 1873.7972
				xmax = 1873.8272
				text = "DH"
			intervals [2493]:
				xmin = 1873.8272
				xmax = 1873.8872
				text = "EH1"
			intervals [2494]:
				xmin = 1873.8872
				xmax = 1873.9872
				text = "R"
			intervals [2495]:
				xmin = 1873.9872
				xmax = 1874.0272
				text = "AH0"
			intervals [2496]:
				xmin = 1874.0272
				xmax = 1874.1072
				text = "G"
			intervals [2497]:
				xmin = 1874.1072
				xmax = 1874.1372
				text = "R"
			intervals [2498]:
				xmin = 1874.1372
				xmax = 1874.2372
				text = "UW1"
			intervals [2499]:
				xmin = 1874.2372
				xmax = 1874.2872
				text = "P"
			intervals [2500]:
				xmin = 1874.2872
				xmax = 1874.3272
				text = "AH0"
			intervals [2501]:
				xmin = 1874.3272
				xmax = 1874.4772
				text = "V"
			intervals [2502]:
				xmin = 1874.4772
				xmax = 1874.5472
				text = "K"
			intervals [2503]:
				xmin = 1874.5472
				xmax = 1874.6272
				text = "IH1"
			intervals [2504]:
				xmin = 1874.6272
				xmax = 1874.7072
				text = "D"
			intervals [2505]:
				xmin = 1874.7072
				xmax = 1874.7872
				text = "Z"
			intervals [2506]:
				xmin = 1874.7872
				xmax = 1874.8372
				text = "DH"
			intervals [2507]:
				xmin = 1874.8372
				xmax = 1874.8672
				text = "AH0"
			intervals [2508]:
				xmin = 1874.8672
				xmax = 1874.9572
				text = "T"
			intervals [2509]:
				xmin = 1874.9572
				xmax = 1875.0572
				text = "Y"
			intervals [2510]:
				xmin = 1875.0572
				xmax = 1875.3372
				text = "UW1"
			intervals [2511]:
				xmin = 1875.3372
				xmax = 1875.7692
				text = ""
			intervals [2512]:
				xmin = 1875.7692
				xmax = 1875.7992
				text = "HH"
			intervals [2513]:
				xmin = 1875.7992
				xmax = 1875.8292
				text = "AH1"
			intervals [2514]:
				xmin = 1875.8292
				xmax = 1876.0092
				text = "NG"
			intervals [2515]:
				xmin = 1876.0092
				xmax = 1876.1692
				text = "AW1"
			intervals [2516]:
				xmin = 1876.1692
				xmax = 1876.2292
				text = "T"
			intervals [2517]:
				xmin = 1876.2292
				xmax = 1876.2892
				text = "W"
			intervals [2518]:
				xmin = 1876.2892
				xmax = 1876.4392
				text = "IH1"
			intervals [2519]:
				xmin = 1876.4392
				xmax = 1876.4692
				text = "DH"
			intervals [2520]:
				xmin = 1876.4692
				xmax = 1876.6751
				text = ""
			intervals [2521]:
				xmin = 1876.6751
				xmax = 1876.8451
				text = "W"
			intervals [2522]:
				xmin = 1876.8451
				xmax = 1876.9851
				text = "ER1"
			intervals [2523]:
				xmin = 1876.9851
				xmax = 1877.0451
				text = "sp"
			intervals [2524]:
				xmin = 1877.0451
				xmax = 1877.4276
				text = ""
			intervals [2525]:
				xmin = 1877.4276
				xmax = 1877.5676
				text = "AO1"
			intervals [2526]:
				xmin = 1877.5676
				xmax = 1877.5976
				text = "L"
			intervals [2527]:
				xmin = 1877.5976
				xmax = 1877.6476
				text = "W"
			intervals [2528]:
				xmin = 1877.6476
				xmax = 1877.7176
				text = "IY0"
			intervals [2529]:
				xmin = 1877.7176
				xmax = 1877.8376
				text = "Z"
			intervals [2530]:
				xmin = 1877.8376
				xmax = 1877.8676
				text = "T"
			intervals [2531]:
				xmin = 1877.8676
				xmax = 1877.9076
				text = "AH0"
			intervals [2532]:
				xmin = 1877.9076
				xmax = 1877.9776
				text = "G"
			intervals [2533]:
				xmin = 1877.9776
				xmax = 1878.0776
				text = "EH1"
			intervals [2534]:
				xmin = 1878.0776
				xmax = 1878.1276
				text = "DH"
			intervals [2535]:
				xmin = 1878.1276
				xmax = 1878.2376
				text = "ER0"
			intervals [2536]:
				xmin = 1878.2376
				xmax = 1878.2676
				text = "sp"
			intervals [2537]:
				xmin = 1878.2676
				xmax = 1878.3276
				text = "W"
			intervals [2538]:
				xmin = 1878.3276
				xmax = 1878.3676
				text = "IH0"
			intervals [2539]:
				xmin = 1878.3676
				xmax = 1878.4076
				text = "DH"
			intervals [2540]:
				xmin = 1878.4076
				xmax = 1878.4476
				text = "sp"
			intervals [2541]:
				xmin = 1878.4476
				xmax = 1883.7494
				text = ""
			intervals [2542]:
				xmin = 1883.7494
				xmax = 1883.7994
				text = "K"
			intervals [2543]:
				xmin = 1883.7994
				xmax = 1883.8394
				text = "AH0"
			intervals [2544]:
				xmin = 1883.8394
				xmax = 1883.8894
				text = "N"
			intervals [2545]:
				xmin = 1883.8894
				xmax = 1883.9394
				text = "Y"
			intervals [2546]:
				xmin = 1883.9394
				xmax = 1883.9994
				text = "UW1"
			intervals [2547]:
				xmin = 1883.9994
				xmax = 1884.0694
				text = "S"
			intervals [2548]:
				xmin = 1884.0694
				xmax = 1884.0994
				text = "T"
			intervals [2549]:
				xmin = 1884.0994
				xmax = 1884.1394
				text = "IH1"
			intervals [2550]:
				xmin = 1884.1394
				xmax = 1884.2394
				text = "L"
			intervals [2551]:
				xmin = 1884.2394
				xmax = 1884.3394
				text = "K"
			intervals [2552]:
				xmin = 1884.3394
				xmax = 1884.4994
				text = "AO1"
			intervals [2553]:
				xmin = 1884.4994
				xmax = 1884.5694
				text = "L"
			intervals [2554]:
				xmin = 1884.5694
				xmax = 1884.5994
				text = "DH"
			intervals [2555]:
				xmin = 1884.5994
				xmax = 1884.6294
				text = "EH1"
			intervals [2556]:
				xmin = 1884.6294
				xmax = 1884.6894
				text = "R"
			intervals [2557]:
				xmin = 1884.6894
				xmax = 1884.7694
				text = "F"
			intervals [2558]:
				xmin = 1884.7694
				xmax = 1884.8994
				text = "ER1"
			intervals [2559]:
				xmin = 1884.8994
				xmax = 1884.9894
				text = "S"
			intervals [2560]:
				xmin = 1884.9894
				xmax = 1885.0194
				text = "T"
			intervals [2561]:
				xmin = 1885.0194
				xmax = 1885.0594
				text = "N"
			intervals [2562]:
				xmin = 1885.0594
				xmax = 1885.1094
				text = "EY1"
			intervals [2563]:
				xmin = 1885.1094
				xmax = 1885.2394
				text = "M"
			intervals [2564]:
				xmin = 1885.2394
				xmax = 1885.2694
				text = "Z"
			intervals [2565]:
				xmin = 1885.2694
				xmax = 1885.2994
				text = "sp"
			intervals [2566]:
				xmin = 1885.2994
				xmax = 1888.4702
				text = ""
			intervals [2567]:
				xmin = 1888.4702
				xmax = 1888.6302
				text = "HH"
			intervals [2568]:
				xmin = 1888.6302
				xmax = 1888.6802
				text = "W"
			intervals [2569]:
				xmin = 1888.6802
				xmax = 1888.7702
				text = "AH1"
			intervals [2570]:
				xmin = 1888.7702
				xmax = 1888.8002
				text = "T"
			intervals [2571]:
				xmin = 1888.8002
				xmax = 1888.8302
				text = "sp"
			intervals [2572]:
				xmin = 1888.8302
				xmax = 1888.8702
				text = "W"
			intervals [2573]:
				xmin = 1888.8702
				xmax = 1888.9002
				text = "ER0"
			intervals [2574]:
				xmin = 1888.9002
				xmax = 1888.9302
				text = "DH"
			intervals [2575]:
				xmin = 1888.9302
				xmax = 1888.9702
				text = "EY1"
			intervals [2576]:
				xmin = 1888.9702
				xmax = 1896.7154
				text = "sp"
			intervals [2577]:
				xmin = 1896.7154
				xmax = 1897.0554
				text = "M"
			intervals [2578]:
				xmin = 1897.0554
				xmax = 1897.0954
				text = "HH"
			intervals [2579]:
				xmin = 1897.0954
				xmax = 1897.1354
				text = "M"
			intervals [2580]:
				xmin = 1897.1354
				xmax = 1898.7298
				text = ""
			intervals [2581]:
				xmin = 1898.7298
				xmax = 1898.7698
				text = "sil"
			intervals [2582]:
				xmin = 1898.7698
				xmax = 1899.0198
				text = "AH1"
			intervals [2583]:
				xmin = 1899.0198
				xmax = 1899.1098
				text = "sp"
			intervals [2584]:
				xmin = 1899.1098
				xmax = 1899.3269
				text = ""
			intervals [2585]:
				xmin = 1899.3269
				xmax = 1899.4369
				text = "D"
			intervals [2586]:
				xmin = 1899.4369
				xmax = 1899.4869
				text = "IH1"
			intervals [2587]:
				xmin = 1899.4869
				xmax = 1899.5169
				text = "D"
			intervals [2588]:
				xmin = 1899.5169
				xmax = 1899.6069
				text = "EH1"
			intervals [2589]:
				xmin = 1899.6069
				xmax = 1899.6769
				text = "N"
			intervals [2590]:
				xmin = 1899.6769
				xmax = 1899.7469
				text = "IY0"
			intervals [2591]:
				xmin = 1899.7469
				xmax = 1899.8269
				text = "AH0"
			intervals [2592]:
				xmin = 1899.8269
				xmax = 1899.8569
				text = "V"
			intervals [2593]:
				xmin = 1899.8569
				xmax = 1899.8869
				text = "DH"
			intervals [2594]:
				xmin = 1899.8869
				xmax = 1899.9169
				text = "EH1"
			intervals [2595]:
				xmin = 1899.9169
				xmax = 1900.0769
				text = "M"
			intervals [2596]:
				xmin = 1900.0769
				xmax = 1900.1569
				text = "S"
			intervals [2597]:
				xmin = 1900.1569
				xmax = 1900.2269
				text = "P"
			intervals [2598]:
				xmin = 1900.2269
				xmax = 1900.2969
				text = "IY1"
			intervals [2599]:
				xmin = 1900.2969
				xmax = 1900.3469
				text = "K"
			intervals [2600]:
				xmin = 1900.3469
				xmax = 1900.3969
				text = "EH1"
			intervals [2601]:
				xmin = 1900.3969
				xmax = 1900.4269
				text = "N"
			intervals [2602]:
				xmin = 1900.4269
				xmax = 1900.5069
				text = "IY0"
			intervals [2603]:
				xmin = 1900.5069
				xmax = 1900.5669
				text = "sp"
			intervals [2604]:
				xmin = 1900.5669
				xmax = 1900.6269
				text = "F"
			intervals [2605]:
				xmin = 1900.6269
				xmax = 1900.7069
				text = "AO1"
			intervals [2606]:
				xmin = 1900.7069
				xmax = 1900.7569
				text = "R"
			intervals [2607]:
				xmin = 1900.7569
				xmax = 1900.7969
				text = "AH0"
			intervals [2608]:
				xmin = 1900.7969
				xmax = 1900.8469
				text = "N"
			intervals [2609]:
				xmin = 1900.8469
				xmax = 1900.8969
				text = "L"
			intervals [2610]:
				xmin = 1900.8969
				xmax = 1900.9969
				text = "AE1"
			intervals [2611]:
				xmin = 1900.9969
				xmax = 1901.0469
				text = "NG"
			intervals [2612]:
				xmin = 1901.0469
				xmax = 1901.0769
				text = "G"
			intervals [2613]:
				xmin = 1901.0769
				xmax = 1901.1169
				text = "W"
			intervals [2614]:
				xmin = 1901.1169
				xmax = 1901.1469
				text = "IH0"
			intervals [2615]:
				xmin = 1901.1469
				xmax = 1901.2269
				text = "JH"
			intervals [2616]:
				xmin = 1901.2269
				xmax = 1901.2869
				text = "IH0"
			intervals [2617]:
				xmin = 1901.2869
				xmax = 1901.4269
				text = "Z"
			intervals [2618]:
				xmin = 1901.4269
				xmax = 1903.7329
				text = "sp"
			intervals [2619]:
				xmin = 1903.7329
				xmax = 1904.0529
				text = "M"
			intervals [2620]:
				xmin = 1904.0529
				xmax = 1904.1029
				text = "HH"
			intervals [2621]:
				xmin = 1904.1029
				xmax = 1904.2329
				text = "M"
			intervals [2622]:
				xmin = 1904.2329
				xmax = 1904.2729
				text = "sp"
			intervals [2623]:
				xmin = 1904.2729
				xmax = 1905.2626
				text = ""
			intervals [2624]:
				xmin = 1905.2626
				xmax = 1905.3926
				text = "W"
			intervals [2625]:
				xmin = 1905.3926
				xmax = 1905.4626
				text = "ER1"
			intervals [2626]:
				xmin = 1905.4626
				xmax = 1905.4926
				text = "EH1"
			intervals [2627]:
				xmin = 1905.4926
				xmax = 1905.5326
				text = "N"
			intervals [2628]:
				xmin = 1905.5326
				xmax = 1905.5926
				text = "IY0"
			intervals [2629]:
				xmin = 1905.5926
				xmax = 1905.6326
				text = "AH0"
			intervals [2630]:
				xmin = 1905.6326
				xmax = 1905.6626
				text = "V"
			intervals [2631]:
				xmin = 1905.6626
				xmax = 1905.7026
				text = "DH"
			intervals [2632]:
				xmin = 1905.7026
				xmax = 1905.8226
				text = "OW1"
			intervals [2633]:
				xmin = 1905.8226
				xmax = 1905.9526
				text = "Z"
			intervals [2634]:
				xmin = 1905.9526
				xmax = 1906.0626
				text = "W"
			intervals [2635]:
				xmin = 1906.0626
				xmax = 1906.1326
				text = "AY1"
			intervals [2636]:
				xmin = 1906.1326
				xmax = 1906.2226
				text = "T"
			intervals [2637]:
				xmin = 1906.2226
				xmax = 1906.3226
				text = "sp"
			intervals [2638]:
				xmin = 1906.3226
				xmax = 1908.8297
				text = ""
			intervals [2639]:
				xmin = 1908.8297
				xmax = 1908.9097
				text = "W"
			intervals [2640]:
				xmin = 1908.9097
				xmax = 1908.9897
				text = "AA1"
			intervals [2641]:
				xmin = 1908.9897
				xmax = 1909.0297
				text = "Z"
			intervals [2642]:
				xmin = 1909.0297
				xmax = 1909.0697
				text = "DH"
			intervals [2643]:
				xmin = 1909.0697
				xmax = 1909.0997
				text = "EH1"
			intervals [2644]:
				xmin = 1909.0997
				xmax = 1909.1897
				text = "R"
			intervals [2645]:
				xmin = 1909.1897
				xmax = 1909.2597
				text = "W"
			intervals [2646]:
				xmin = 1909.2597
				xmax = 1909.3197
				text = "AH1"
			intervals [2647]:
				xmin = 1909.3197
				xmax = 1909.6997
				text = "N"
			intervals [2648]:
				xmin = 1909.6997
				xmax = 1909.7697
				text = "AH1"
			intervals [2649]:
				xmin = 1909.7697
				xmax = 1909.8297
				text = "V"
			intervals [2650]:
				xmin = 1909.8297
				xmax = 1909.8997
				text = "W"
			intervals [2651]:
				xmin = 1909.8997
				xmax = 1909.9597
				text = "AH1"
			intervals [2652]:
				xmin = 1909.9597
				xmax = 1909.9897
				text = "N"
			intervals [2653]:
				xmin = 1909.9897
				xmax = 1910.0597
				text = "AH1"
			intervals [2654]:
				xmin = 1910.0597
				xmax = 1910.0897
				text = "V"
			intervals [2655]:
				xmin = 1910.0897
				xmax = 1910.1397
				text = "DH"
			intervals [2656]:
				xmin = 1910.1397
				xmax = 1910.2197
				text = "OW1"
			intervals [2657]:
				xmin = 1910.2197
				xmax = 1910.3597
				text = "Z"
			intervals [2658]:
				xmin = 1910.3597
				xmax = 1910.4497
				text = "K"
			intervals [2659]:
				xmin = 1910.4497
				xmax = 1910.5097
				text = "IH1"
			intervals [2660]:
				xmin = 1910.5097
				xmax = 1910.6097
				text = "D"
			intervals [2661]:
				xmin = 1910.6097
				xmax = 1910.6797
				text = "Z"
			intervals [2662]:
				xmin = 1910.6797
				xmax = 1910.7397
				text = "DH"
			intervals [2663]:
				xmin = 1910.7397
				xmax = 1910.7697
				text = "AE1"
			intervals [2664]:
				xmin = 1910.7697
				xmax = 1910.8097
				text = "T"
			intervals [2665]:
				xmin = 1910.8097
				xmax = 1910.8797
				text = "EH1"
			intervals [2666]:
				xmin = 1910.8797
				xmax = 1910.9097
				text = "V"
			intervals [2667]:
				xmin = 1910.9097
				xmax = 1910.9697
				text = "R"
			intervals [2668]:
				xmin = 1910.9697
				xmax = 1911.0497
				text = "IY0"
			intervals [2669]:
				xmin = 1911.0497
				xmax = 1911.0997
				text = "W"
			intervals [2670]:
				xmin = 1911.0997
				xmax = 1911.1597
				text = "AH2"
			intervals [2671]:
				xmin = 1911.1597
				xmax = 1911.2997
				text = "N"
			intervals [2672]:
				xmin = 1911.2997
				xmax = 1911.3597
				text = "L"
			intervals [2673]:
				xmin = 1911.3597
				xmax = 1911.4197
				text = "IH1"
			intervals [2674]:
				xmin = 1911.4197
				xmax = 1911.5297
				text = "S"
			intervals [2675]:
				xmin = 1911.5297
				xmax = 1911.5897
				text = "AH0"
			intervals [2676]:
				xmin = 1911.5897
				xmax = 1911.6697
				text = "N"
			intervals [2677]:
				xmin = 1911.6697
				xmax = 1911.7097
				text = "D"
			intervals [2678]:
				xmin = 1911.7097
				xmax = 1911.8197
				text = "T"
			intervals [2679]:
				xmin = 1911.8197
				xmax = 1912.0197
				text = "UW1"
			intervals [2680]:
				xmin = 1912.0197
				xmax = 1912.1197
				text = "AH0"
			intervals [2681]:
				xmin = 1912.1197
				xmax = 1912.1997
				text = "N"
			intervals [2682]:
				xmin = 1912.1997
				xmax = 1912.2497
				text = "D"
			intervals [2683]:
				xmin = 1912.2497
				xmax = 1912.3197
				text = "sp"
			intervals [2684]:
				xmin = 1912.3197
				xmax = 1912.3797
				text = "K"
			intervals [2685]:
				xmin = 1912.3797
				xmax = 1912.4297
				text = "AH0"
			intervals [2686]:
				xmin = 1912.4297
				xmax = 1912.5197
				text = "N"
			intervals [2687]:
				xmin = 1912.5197
				xmax = 1912.5897
				text = "S"
			intervals [2688]:
				xmin = 1912.5897
				xmax = 1912.6497
				text = "IH1"
			intervals [2689]:
				xmin = 1912.6497
				xmax = 1912.6997
				text = "D"
			intervals [2690]:
				xmin = 1912.6997
				xmax = 1912.7697
				text = "ER0"
			intervals [2691]:
				xmin = 1912.7697
				xmax = 1912.8297
				text = "D"
			intervals [2692]:
				xmin = 1912.8297
				xmax = 1912.9197
				text = "EH1"
			intervals [2693]:
				xmin = 1912.9197
				xmax = 1912.9697
				text = "Z"
			intervals [2694]:
				xmin = 1912.9697
				xmax = 1913.0597
				text = "AH0"
			intervals [2695]:
				xmin = 1913.0597
				xmax = 1913.1597
				text = "L"
			intervals [2696]:
				xmin = 1913.1597
				xmax = 1913.2497
				text = "IY1"
			intervals [2697]:
				xmin = 1913.2497
				xmax = 1913.3097
				text = "D"
			intervals [2698]:
				xmin = 1913.3097
				xmax = 1913.4097
				text = "ER0"
			intervals [2699]:
				xmin = 1913.4097
				xmax = 1919.5773
				text = ""
			intervals [2700]:
				xmin = 1919.5773
				xmax = 1919.6073
				text = "sil"
			intervals [2701]:
				xmin = 1919.6073
				xmax = 1919.8873
				text = "M"
			intervals [2702]:
				xmin = 1919.8873
				xmax = 1919.9673
				text = "HH"
			intervals [2703]:
				xmin = 1919.9673
				xmax = 1920.0273
				text = "M"
			intervals [2704]:
				xmin = 1920.0273
				xmax = 1923.5058
				text = ""
			intervals [2705]:
				xmin = 1923.5058
				xmax = 1923.5458
				text = "M"
			intervals [2706]:
				xmin = 1923.5458
				xmax = 1923.5958
				text = "HH"
			intervals [2707]:
				xmin = 1923.5958
				xmax = 1923.8658
				text = "M"
			intervals [2708]:
				xmin = 1923.8658
				xmax = 1923.8958
				text = "sp"
			intervals [2709]:
				xmin = 1923.8958
				xmax = 1936.5833
				text = ""
			intervals [2710]:
				xmin = 1936.5833
				xmax = 1936.6733
				text = "IH0"
			intervals [2711]:
				xmin = 1936.6733
				xmax = 1936.7433
				text = "T"
			intervals [2712]:
				xmin = 1936.7433
				xmax = 1936.8133
				text = "W"
			intervals [2713]:
				xmin = 1936.8133
				xmax = 1936.9233
				text = "AA1"
			intervals [2714]:
				xmin = 1936.9233
				xmax = 1936.9633
				text = "Z"
			intervals [2715]:
				xmin = 1936.9633
				xmax = 1937.0133
				text = "AH0"
			intervals [2716]:
				xmin = 1937.0133
				xmax = 1937.0733
				text = "N"
			intervals [2717]:
				xmin = 1937.0733
				xmax = 1937.1033
				text = "T"
			intervals [2718]:
				xmin = 1937.1033
				xmax = 1937.1733
				text = "JH"
			intervals [2719]:
				xmin = 1937.1733
				xmax = 1937.2233
				text = "AH1"
			intervals [2720]:
				xmin = 1937.2233
				xmax = 1937.2933
				text = "S"
			intervals [2721]:
				xmin = 1937.2933
				xmax = 1937.3833
				text = "HH"
			intervals [2722]:
				xmin = 1937.3833
				xmax = 1937.4133
				text = "W"
			intervals [2723]:
				xmin = 1937.4133
				xmax = 1937.5333
				text = "AH1"
			intervals [2724]:
				xmin = 1937.5333
				xmax = 1937.6833
				text = "N"
			intervals [2725]:
				xmin = 1937.6833
				xmax = 1938.0915
				text = ""
			intervals [2726]:
				xmin = 1938.0915
				xmax = 1938.1415
				text = "sil"
			intervals [2727]:
				xmin = 1938.1415
				xmax = 1938.2315
				text = "P"
			intervals [2728]:
				xmin = 1938.2315
				xmax = 1938.3515
				text = "ER1"
			intervals [2729]:
				xmin = 1938.3515
				xmax = 1938.4415
				text = "S"
			intervals [2730]:
				xmin = 1938.4415
				xmax = 1938.4915
				text = "AH0"
			intervals [2731]:
				xmin = 1938.4915
				xmax = 1938.5215
				text = "N"
			intervals [2732]:
				xmin = 1938.5215
				xmax = 1938.5515
				text = "DH"
			intervals [2733]:
				xmin = 1938.5515
				xmax = 1938.5915
				text = "AE1"
			intervals [2734]:
				xmin = 1938.5915
				xmax = 1938.6615
				text = "T"
			intervals [2735]:
				xmin = 1938.6615
				xmax = 1938.7315
				text = "AO1"
			intervals [2736]:
				xmin = 1938.7315
				xmax = 1938.7615
				text = "L"
			intervals [2737]:
				xmin = 1938.7615
				xmax = 1938.8515
				text = "W"
			intervals [2738]:
				xmin = 1938.8515
				xmax = 1938.8915
				text = "EY2"
			intervals [2739]:
				xmin = 1938.8915
				xmax = 1938.9515
				text = "Z"
			intervals [2740]:
				xmin = 1938.9515
				xmax = 1938.9815
				text = "sp"
			intervals [2741]:
				xmin = 1938.9815
				xmax = 1939.6819
				text = ""
			intervals [2742]:
				xmin = 1939.6819
				xmax = 1939.7419
				text = "HH"
			intervals [2743]:
				xmin = 1939.7419
				xmax = 1939.7719
				text = "AE1"
			intervals [2744]:
				xmin = 1939.7719
				xmax = 1939.8019
				text = "D"
			intervals [2745]:
				xmin = 1939.8019
				xmax = 1939.8319
				text = "DH"
			intervals [2746]:
				xmin = 1939.8319
				xmax = 1939.9719
				text = "AH1"
			intervals [2747]:
				xmin = 1939.9719
				xmax = 1940.0119
				text = "B"
			intervals [2748]:
				xmin = 1940.0119
				xmax = 1940.1419
				text = "EH1"
			intervals [2749]:
				xmin = 1940.1419
				xmax = 1940.1819
				text = "S"
			intervals [2750]:
				xmin = 1940.1819
				xmax = 1940.2119
				text = "T"
			intervals [2751]:
				xmin = 1940.2119
				xmax = 1940.2419
				text = "S"
			intervals [2752]:
				xmin = 1940.2419
				xmax = 1940.2719
				text = "AH0"
			intervals [2753]:
				xmin = 1940.2719
				xmax = 1940.3219
				text = "G"
			intervals [2754]:
				xmin = 1940.3219
				xmax = 1940.4419
				text = "JH"
			intervals [2755]:
				xmin = 1940.4419
				xmax = 1940.5519
				text = "EH1"
			intervals [2756]:
				xmin = 1940.5519
				xmax = 1940.5819
				text = "S"
			intervals [2757]:
				xmin = 1940.5819
				xmax = 1940.6419
				text = "CH"
			intervals [2758]:
				xmin = 1940.6419
				xmax = 1940.7019
				text = "AH0"
			intervals [2759]:
				xmin = 1940.7019
				xmax = 1940.7419
				text = "N"
			intervals [2760]:
				xmin = 1940.7419
				xmax = 1942.6992
				text = ""
			intervals [2761]:
				xmin = 1942.6992
				xmax = 1942.7692
				text = "HH"
			intervals [2762]:
				xmin = 1942.7692
				xmax = 1942.8092
				text = "W"
			intervals [2763]:
				xmin = 1942.8092
				xmax = 1942.8592
				text = "AH1"
			intervals [2764]:
				xmin = 1942.8592
				xmax = 1942.8892
				text = "T"
			intervals [2765]:
				xmin = 1942.8892
				xmax = 1942.9292
				text = "AH0"
			intervals [2766]:
				xmin = 1942.9292
				xmax = 1942.9692
				text = "B"
			intervals [2767]:
				xmin = 1942.9692
				xmax = 1943.1092
				text = "AW1"
			intervals [2768]:
				xmin = 1943.1092
				xmax = 1943.1492
				text = "T"
			intervals [2769]:
				xmin = 1943.1492
				xmax = 1943.1792
				text = "IH0"
			intervals [2770]:
				xmin = 1943.1792
				xmax = 1943.2092
				text = "F"
			intervals [2771]:
				xmin = 1943.2092
				xmax = 1943.2592
				text = "AH0"
			intervals [2772]:
				xmin = 1943.2592
				xmax = 1943.3892
				text = "N"
			intervals [2773]:
				xmin = 1943.3892
				xmax = 1943.5392
				text = "UW1"
			intervals [2774]:
				xmin = 1943.5392
				xmax = 1943.6292
				text = "K"
			intervals [2775]:
				xmin = 1943.6292
				xmax = 1943.7092
				text = "IH1"
			intervals [2776]:
				xmin = 1943.7092
				xmax = 1943.7792
				text = "D"
			intervals [2777]:
				xmin = 1943.7792
				xmax = 1943.8392
				text = "W"
			intervals [2778]:
				xmin = 1943.8392
				xmax = 1943.8892
				text = "AO1"
			intervals [2779]:
				xmin = 1943.8892
				xmax = 1943.9792
				text = "N"
			intervals [2780]:
				xmin = 1943.9792
				xmax = 1944.0092
				text = "IH0"
			intervals [2781]:
				xmin = 1944.0092
				xmax = 1944.0892
				text = "D"
			intervals [2782]:
				xmin = 1944.0892
				xmax = 1944.1292
				text = "T"
			intervals [2783]:
				xmin = 1944.1292
				xmax = 1944.1992
				text = "IH0"
			intervals [2784]:
				xmin = 1944.1992
				xmax = 1944.2792
				text = "G"
			intervals [2785]:
				xmin = 1944.2792
				xmax = 1944.3092
				text = "IH1"
			intervals [2786]:
				xmin = 1944.3092
				xmax = 1944.3692
				text = "T"
			intervals [2787]:
				xmin = 1944.3692
				xmax = 1944.4292
				text = "IH1"
			intervals [2788]:
				xmin = 1944.4292
				xmax = 1944.5592
				text = "N"
			intervals [2789]:
				xmin = 1944.5592
				xmax = 1944.6692
				text = "T"
			intervals [2790]:
				xmin = 1944.6692
				xmax = 1944.7392
				text = "UW0"
			intervals [2791]:
				xmin = 1944.7392
				xmax = 1944.7692
				text = "DH"
			intervals [2792]:
				xmin = 1944.7692
				xmax = 1944.8592
				text = "AE1"
			intervals [2793]:
				xmin = 1944.8592
				xmax = 1944.9692
				text = "T"
			intervals [2794]:
				xmin = 1944.9692
				xmax = 1945.0792
				text = "G"
			intervals [2795]:
				xmin = 1945.0792
				xmax = 1945.1092
				text = "R"
			intervals [2796]:
				xmin = 1945.1092
				xmax = 1945.2192
				text = "UW1"
			intervals [2797]:
				xmin = 1945.2192
				xmax = 1945.2492
				text = "P"
			intervals [2798]:
				xmin = 1945.2492
				xmax = 1945.3392
				text = "sp"
			intervals [2799]:
				xmin = 1945.3392
				xmax = 1945.5559
				text = ""
			intervals [2800]:
				xmin = 1945.5559
				xmax = 1945.6059
				text = "HH"
			intervals [2801]:
				xmin = 1945.6059
				xmax = 1945.6459
				text = "W"
			intervals [2802]:
				xmin = 1945.6459
				xmax = 1945.6959
				text = "AH1"
			intervals [2803]:
				xmin = 1945.6959
				xmax = 1945.7659
				text = "T"
			intervals [2804]:
				xmin = 1945.7659
				xmax = 1945.7959
				text = "W"
			intervals [2805]:
				xmin = 1945.7959
				xmax = 1945.8359
				text = "UH1"
			intervals [2806]:
				xmin = 1945.8359
				xmax = 1945.8659
				text = "D"
			intervals [2807]:
				xmin = 1945.8659
				xmax = 1945.9059
				text = "HH"
			intervals [2808]:
				xmin = 1945.9059
				xmax = 1945.9359
				text = "IY1"
			intervals [2809]:
				xmin = 1945.9359
				xmax = 1945.9959
				text = "HH"
			intervals [2810]:
				xmin = 1945.9959
				xmax = 1946.0359
				text = "AE1"
			intervals [2811]:
				xmin = 1946.0359
				xmax = 1946.1959
				text = "V"
			intervals [2812]:
				xmin = 1946.1959
				xmax = 1946.2659
				text = "T"
			intervals [2813]:
				xmin = 1946.2659
				xmax = 1946.3059
				text = "AH0"
			intervals [2814]:
				xmin = 1946.3059
				xmax = 1946.3959
				text = "D"
			intervals [2815]:
				xmin = 1946.3959
				xmax = 1946.5859
				text = "UW1"
			intervals [2816]:
				xmin = 1946.5859
				xmax = 1954.4567
				text = "sp"
			intervals [2817]:
				xmin = 1954.4567
				xmax = 1954.5667
				text = "M"
			intervals [2818]:
				xmin = 1954.5667
				xmax = 1954.5967
				text = "HH"
			intervals [2819]:
				xmin = 1954.5967
				xmax = 1954.7667
				text = "M"
			intervals [2820]:
				xmin = 1954.7667
				xmax = 1976.4193
				text = ""
			intervals [2821]:
				xmin = 1976.4193
				xmax = 1976.5793
				text = "M"
			intervals [2822]:
				xmin = 1976.5793
				xmax = 1976.6993
				text = "HH"
			intervals [2823]:
				xmin = 1976.6993
				xmax = 1976.8693
				text = "M"
			intervals [2824]:
				xmin = 1976.8693
				xmax = 2011.1312
				text = ""
			intervals [2825]:
				xmin = 2011.1312
				xmax = 2011.1912
				text = "sil"
			intervals [2826]:
				xmin = 2011.1912
				xmax = 2011.3712
				text = "M"
			intervals [2827]:
				xmin = 2011.3712
				xmax = 2011.4212
				text = "HH"
			intervals [2828]:
				xmin = 2011.4212
				xmax = 2011.5312
				text = "M"
			intervals [2829]:
				xmin = 2011.5312
				xmax = 2013.4024
				text = ""
			intervals [2830]:
				xmin = 2013.4024
				xmax = 2013.4624
				text = "sil"
			intervals [2831]:
				xmin = 2013.4624
				xmax = 2013.8524
				text = "M"
			intervals [2832]:
				xmin = 2013.8524
				xmax = 2013.9024
				text = "HH"
			intervals [2833]:
				xmin = 2013.9024
				xmax = 2013.9524
				text = "M"
			intervals [2834]:
				xmin = 2013.9524
				xmax = 2015.4899
				text = ""
			intervals [2835]:
				xmin = 2015.4899
				xmax = 2015.5499
				text = "S"
			intervals [2836]:
				xmin = 2015.5499
				xmax = 2015.6299
				text = "OW1"
			intervals [2837]:
				xmin = 2015.6299
				xmax = 2015.6599
				text = "IH0"
			intervals [2838]:
				xmin = 2015.6599
				xmax = 2015.6899
				text = "T"
			intervals [2839]:
				xmin = 2015.6899
				xmax = 2015.7299
				text = "W"
			intervals [2840]:
				xmin = 2015.7299
				xmax = 2015.7699
				text = "UH1"
			intervals [2841]:
				xmin = 2015.7699
				xmax = 2015.8299
				text = "D"
			intervals [2842]:
				xmin = 2015.8299
				xmax = 2015.8699
				text = "B"
			intervals [2843]:
				xmin = 2015.8699
				xmax = 2015.9399
				text = "IY1"
			intervals [2844]:
				xmin = 2015.9399
				xmax = 2016.0299
				text = "P"
			intervals [2845]:
				xmin = 2016.0299
				xmax = 2016.0599
				text = "R"
			intervals [2846]:
				xmin = 2016.0599
				xmax = 2016.0899
				text = "IH1"
			intervals [2847]:
				xmin = 2016.0899
				xmax = 2016.1399
				text = "T"
			intervals [2848]:
				xmin = 2016.1399
				xmax = 2016.1999
				text = "IY0"
			intervals [2849]:
				xmin = 2016.1999
				xmax = 2016.2899
				text = "HH"
			intervals [2850]:
				xmin = 2016.2899
				xmax = 2016.3699
				text = "AA1"
			intervals [2851]:
				xmin = 2016.3699
				xmax = 2016.4699
				text = "R"
			intervals [2852]:
				xmin = 2016.4699
				xmax = 2016.5199
				text = "D"
			intervals [2853]:
				xmin = 2016.5199
				xmax = 2016.6199
				text = "F"
			intervals [2854]:
				xmin = 2016.6199
				xmax = 2016.6499
				text = "R"
			intervals [2855]:
				xmin = 2016.6499
				xmax = 2016.6799
				text = "ER0"
			intervals [2856]:
				xmin = 2016.6799
				xmax = 2016.7099
				text = "AH0"
			intervals [2857]:
				xmin = 2016.7099
				xmax = 2016.7799
				text = "N"
			intervals [2858]:
				xmin = 2016.7799
				xmax = 2016.8499
				text = "AH1"
			intervals [2859]:
				xmin = 2016.8499
				xmax = 2016.9099
				text = "DH"
			intervals [2860]:
				xmin = 2016.9099
				xmax = 2016.9999
				text = "ER0"
			intervals [2861]:
				xmin = 2016.9999
				xmax = 2017.0299
				text = "sp"
			intervals [2862]:
				xmin = 2017.0299
				xmax = 2017.1299
				text = "K"
			intervals [2863]:
				xmin = 2017.1299
				xmax = 2017.1799
				text = "IH1"
			intervals [2864]:
				xmin = 2017.1799
				xmax = 2017.2899
				text = "D"
			intervals [2865]:
				xmin = 2017.2899
				xmax = 2017.3399
				text = "sp"
			intervals [2866]:
				xmin = 2017.3399
				xmax = 2017.4199
				text = "T"
			intervals [2867]:
				xmin = 2017.4199
				xmax = 2017.4999
				text = "AH0"
			intervals [2868]:
				xmin = 2017.4999
				xmax = 2046.9137
				text = ""
			intervals [2869]:
				xmin = 2046.9137
				xmax = 2046.9437
				text = "sil"
			intervals [2870]:
				xmin = 2046.9437
				xmax = 2047.1337
				text = "M"
			intervals [2871]:
				xmin = 2047.1337
				xmax = 2047.1637
				text = "HH"
			intervals [2872]:
				xmin = 2047.1637
				xmax = 2047.2437
				text = "M"
			intervals [2873]:
				xmin = 2047.2437
				xmax = 2054.6232
				text = ""
			intervals [2874]:
				xmin = 2054.6232
				xmax = 2054.6632
				text = "M"
			intervals [2875]:
				xmin = 2054.6632
				xmax = 2054.7132
				text = "HH"
			intervals [2876]:
				xmin = 2054.7132
				xmax = 2055.0032
				text = "M"
			intervals [2877]:
				xmin = 2055.0032
				xmax = 2055.0332
				text = "sp"
			intervals [2878]:
				xmin = 2055.0332
				xmax = 2061.3047
				text = ""
			intervals [2879]:
				xmin = 2061.3047
				xmax = 2061.3347
				text = "M"
			intervals [2880]:
				xmin = 2061.3347
				xmax = 2061.4347
				text = "HH"
			intervals [2881]:
				xmin = 2061.4347
				xmax = 2061.7347
				text = "M"
			intervals [2882]:
				xmin = 2061.7347
				xmax = 2062.19
				text = ""
	item [3]:
		class = "IntervalTier"
		name = "DCA_se1_ag3_m_01 - words"
		xmin = 0.0
		xmax = 2062.19
		intervals: size = 5276
			intervals [1]:
				xmin = 0.0
				xmax = 12.1265
				text = ""
			intervals [2]:
				xmin = 12.1265
				xmax = 12.2065
				text = "oh"
			intervals [3]:
				xmin = 12.2065
				xmax = 12.4183
				text = ""
			intervals [4]:
				xmin = 12.4183
				xmax = 13.0483
				text = "football"
			intervals [5]:
				xmin = 13.0483
				xmax = 13.1183
				text = ""
			intervals [6]:
				xmin = 13.1183
				xmax = 13.5983
				text = "mostly"
			intervals [7]:
				xmin = 13.5983
				xmax = 16.063
				text = ""
			intervals [8]:
				xmin = 16.063
				xmax = 16.123
				text = "i"
			intervals [9]:
				xmin = 16.123
				xmax = 16.153
				text = ""
			intervals [10]:
				xmin = 16.153
				xmax = 16.433
				text = "i"
			intervals [11]:
				xmin = 16.433
				xmax = 16.463
				text = ""
			intervals [12]:
				xmin = 16.463
				xmax = 16.783
				text = "played"
			intervals [13]:
				xmin = 16.783
				xmax = 17.2451
				text = ""
			intervals [14]:
				xmin = 17.2451
				xmax = 17.6051
				text = "golf"
			intervals [15]:
				xmin = 17.6051
				xmax = 18.3351
				text = "occasionally"
			intervals [16]:
				xmin = 18.3351
				xmax = 18.4122
				text = ""
			intervals [17]:
				xmin = 18.4122
				xmax = 18.5822
				text = "but"
			intervals [18]:
				xmin = 18.5822
				xmax = 18.6622
				text = "i"
			intervals [19]:
				xmin = 18.6622
				xmax = 19.0222
				text = "never"
			intervals [20]:
				xmin = 19.0222
				xmax = 19.6922
				text = ""
			intervals [21]:
				xmin = 19.6922
				xmax = 20.1522
				text = "developed"
			intervals [22]:
				xmin = 20.1522
				xmax = 20.3582
				text = ""
			intervals [23]:
				xmin = 20.3582
				xmax = 20.5082
				text = "you"
			intervals [24]:
				xmin = 20.5082
				xmax = 20.7182
				text = "know"
			intervals [25]:
				xmin = 20.7182
				xmax = 20.8185
				text = ""
			intervals [26]:
				xmin = 20.8185
				xmax = 21.4585
				text = "professional"
			intervals [27]:
				xmin = 21.4585
				xmax = 21.9685
				text = "status"
			intervals [28]:
				xmin = 21.9685
				xmax = 33.6775
				text = ""
			intervals [29]:
				xmin = 33.6775
				xmax = 33.8875
				text = "oh"
			intervals [30]:
				xmin = 33.8875
				xmax = 33.9575
				text = ""
			intervals [31]:
				xmin = 33.9575
				xmax = 34.3475
				text = "well"
			intervals [32]:
				xmin = 34.3475
				xmax = 34.5881
				text = ""
			intervals [33]:
				xmin = 34.5881
				xmax = 34.7381
				text = "we"
			intervals [34]:
				xmin = 34.7381
				xmax = 34.8981
				text = "used"
			intervals [35]:
				xmin = 34.8981
				xmax = 35.0081
				text = "to"
			intervals [36]:
				xmin = 35.0081
				xmax = 35.3681
				text = "play"
			intervals [37]:
				xmin = 35.3681
				xmax = 36.6588
				text = ""
			intervals [38]:
				xmin = 36.6588
				xmax = 36.9588
				text = "hide"
			intervals [39]:
				xmin = 36.9588
				xmax = 37.0388
				text = "and"
			intervals [40]:
				xmin = 37.0388
				xmax = 37.1788
				text = "go"
			intervals [41]:
				xmin = 37.1788
				xmax = 37.4188
				text = "seek"
			intervals [42]:
				xmin = 37.4188
				xmax = 37.4488
				text = ""
			intervals [43]:
				xmin = 37.4488
				xmax = 37.6688
				text = "quite"
			intervals [44]:
				xmin = 37.6688
				xmax = 38.4888
				text = "frequently"
			intervals [45]:
				xmin = 38.4888
				xmax = 38.8605
				text = ""
			intervals [46]:
				xmin = 38.8605
				xmax = 39.0905
				text = "you"
			intervals [47]:
				xmin = 39.0905
				xmax = 39.3505
				text = "know"
			intervals [48]:
				xmin = 39.3505
				xmax = 39.4805
				text = "in"
			intervals [49]:
				xmin = 39.4805
				xmax = 39.5705
				text = "my"
			intervals [50]:
				xmin = 39.5705
				xmax = 39.9705
				text = "younger"
			intervals [51]:
				xmin = 39.9705
				xmax = 40.2805
				text = "years"
			intervals [52]:
				xmin = 40.2805
				xmax = 40.3405
				text = "you"
			intervals [53]:
				xmin = 40.3405
				xmax = 40.3705
				text = ""
			intervals [54]:
				xmin = 40.3705
				xmax = 40.5705
				text = "know"
			intervals [55]:
				xmin = 40.5705
				xmax = 50.7578
				text = ""
			intervals [56]:
				xmin = 50.7578
				xmax = 51.2378
				text = "well"
			intervals [57]:
				xmin = 51.2378
				xmax = 51.3778
				text = "it"
			intervals [58]:
				xmin = 51.3778
				xmax = 52.337
				text = ""
			intervals [59]:
				xmin = 52.337
				xmax = 52.887
				text = "sometime"
			intervals [60]:
				xmin = 52.887
				xmax = 52.947
				text = "it"
			intervals [61]:
				xmin = 52.947
				xmax = 53.117
				text = "would"
			intervals [62]:
				xmin = 53.117
				xmax = 53.357
				text = "be"
			intervals [63]:
				xmin = 53.357
				xmax = 53.437
				text = "at"
			intervals [64]:
				xmin = 53.437
				xmax = 53.817
				text = "least"
			intervals [65]:
				xmin = 53.817
				xmax = 54.357
				text = "twelve"
			intervals [66]:
				xmin = 54.357
				xmax = 54.387
				text = ""
			intervals [67]:
				xmin = 54.387
				xmax = 54.787
				text = "or"
			intervals [68]:
				xmin = 54.787
				xmax = 55.6852
				text = ""
			intervals [69]:
				xmin = 55.6852
				xmax = 56.1452
				text = "eleven"
			intervals [70]:
				xmin = 56.1452
				xmax = 56.6352
				text = "kids"
			intervals [71]:
				xmin = 56.6352
				xmax = 56.6652
				text = ""
			intervals [72]:
				xmin = 56.6652
				xmax = 56.8452
				text = "there"
			intervals [73]:
				xmin = 56.8452
				xmax = 58.0037
				text = ""
			intervals [74]:
				xmin = 58.0037
				xmax = 58.2537
				text = "we"
			intervals [75]:
				xmin = 58.2537
				xmax = 58.3937
				text = "would"
			intervals [76]:
				xmin = 58.3937
				xmax = 59.1568
				text = ""
			intervals [77]:
				xmin = 59.1568
				xmax = 59.2468
				text = "as"
			intervals [78]:
				xmin = 59.2468
				xmax = 59.4268
				text = "soon"
			intervals [79]:
				xmin = 59.4268
				xmax = 59.5268
				text = "as"
			intervals [80]:
				xmin = 59.5268
				xmax = 59.6268
				text = "the"
			intervals [81]:
				xmin = 59.6268
				xmax = 60.0168
				text = "sun"
			intervals [82]:
				xmin = 60.0168
				xmax = 60.1368
				text = "go"
			intervals [83]:
				xmin = 60.1368
				xmax = 60.4868
				text = "down"
			intervals [84]:
				xmin = 60.4868
				xmax = 60.6068
				text = "we"
			intervals [85]:
				xmin = 60.6068
				xmax = 60.8068
				text = "would"
			intervals [86]:
				xmin = 60.8068
				xmax = 61.1349
				text = ""
			intervals [87]:
				xmin = 61.1349
				xmax = 61.6449
				text = "always"
			intervals [88]:
				xmin = 61.6449
				xmax = 61.9249
				text = "team"
			intervals [89]:
				xmin = 61.9249
				xmax = 62.1849
				text = "up"
			intervals [90]:
				xmin = 62.1849
				xmax = 62.3849
				text = "and"
			intervals [91]:
				xmin = 62.3849
				xmax = 62.7149
				text = "uh"
			intervals [92]:
				xmin = 62.7149
				xmax = 65.0881
				text = ""
			intervals [93]:
				xmin = 65.0881
				xmax = 65.2981
				text = "they"
			intervals [94]:
				xmin = 65.2981
				xmax = 65.4581
				text = "would"
			intervals [95]:
				xmin = 65.4581
				xmax = 65.9081
				text = "choose"
			intervals [96]:
				xmin = 65.9081
				xmax = 66.0581
				text = "we"
			intervals [97]:
				xmin = 66.0581
				xmax = 66.1781
				text = "would"
			intervals [98]:
				xmin = 66.1781
				xmax = 66.4881
				text = "toss"
			intervals [99]:
				xmin = 66.4881
				xmax = 66.5581
				text = "a"
			intervals [100]:
				xmin = 66.5581
				xmax = 67.2081
				text = "coin"
			intervals [101]:
				xmin = 67.2081
				xmax = 68.2466
				text = ""
			intervals [102]:
				xmin = 68.2466
				xmax = 68.4666
				text = "though"
			intervals [103]:
				xmin = 68.4666
				xmax = 68.6966
				text = "and"
			intervals [104]:
				xmin = 68.6966
				xmax = 68.9566
				text = "those"
			intervals [105]:
				xmin = 68.9566
				xmax = 69.2166
				text = "days"
			intervals [106]:
				xmin = 69.2166
				xmax = 69.3066
				text = "it"
			intervals [107]:
				xmin = 69.3066
				xmax = 69.5866
				text = "was"
			intervals [108]:
				xmin = 69.5866
				xmax = 69.7366
				text = "a"
			intervals [109]:
				xmin = 69.7366
				xmax = 70.7306
				text = ""
			intervals [110]:
				xmin = 70.7306
				xmax = 71.1406
				text = "soda"
			intervals [111]:
				xmin = 71.1406
				xmax = 71.5206
				text = "cap"
			intervals [112]:
				xmin = 71.5206
				xmax = 72.6558
				text = ""
			intervals [113]:
				xmin = 72.6558
				xmax = 73.0458
				text = "and"
			intervals [114]:
				xmin = 73.0458
				xmax = 73.3058
				text = "uh"
			intervals [115]:
				xmin = 73.3058
				xmax = 73.5358
				text = "if"
			intervals [116]:
				xmin = 73.5358
				xmax = 73.6158
				text = "it"
			intervals [117]:
				xmin = 73.6158
				xmax = 73.9758
				text = "came"
			intervals [118]:
				xmin = 73.9758
				xmax = 74.1458
				text = "up"
			intervals [119]:
				xmin = 74.1458
				xmax = 74.1958
				text = ""
			intervals [120]:
				xmin = 74.1958
				xmax = 74.4458
				text = "with"
			intervals [121]:
				xmin = 74.4458
				xmax = 74.5758
				text = "the"
			intervals [122]:
				xmin = 74.5758
				xmax = 75.0458
				text = "cork"
			intervals [123]:
				xmin = 75.0458
				xmax = 76.5075
				text = ""
			intervals [124]:
				xmin = 76.5075
				xmax = 76.6875
				text = "or"
			intervals [125]:
				xmin = 76.6875
				xmax = 76.7775
				text = "if"
			intervals [126]:
				xmin = 76.7775
				xmax = 76.8675
				text = "it"
			intervals [127]:
				xmin = 76.8675
				xmax = 77.1475
				text = "came"
			intervals [128]:
				xmin = 77.1475
				xmax = 77.2675
				text = "up"
			intervals [129]:
				xmin = 77.2675
				xmax = 77.5075
				text = "with"
			intervals [130]:
				xmin = 77.5075
				xmax = 77.6675
				text = "the"
			intervals [131]:
				xmin = 77.6675
				xmax = 78.0275
				text = "top"
			intervals [132]:
				xmin = 78.0275
				xmax = 78.0759
				text = ""
			intervals [133]:
				xmin = 78.0759
				xmax = 78.5559
				text = "whichever"
			intervals [134]:
				xmin = 78.5559
				xmax = 78.7959
				text = "one"
			intervals [135]:
				xmin = 78.7959
				xmax = 79.0959
				text = "hit"
			intervals [136]:
				xmin = 79.0959
				xmax = 79.5551
				text = ""
			intervals [137]:
				xmin = 79.5551
				xmax = 79.6351
				text = "it"
			intervals [138]:
				xmin = 79.6351
				xmax = 79.7251
				text = "was"
			intervals [139]:
				xmin = 79.7251
				xmax = 79.9251
				text = "just"
			intervals [140]:
				xmin = 79.9251
				xmax = 80.1051
				text = "like"
			intervals [141]:
				xmin = 80.1051
				xmax = 80.1351
				text = ""
			intervals [142]:
				xmin = 80.1351
				xmax = 80.4851
				text = "tossing"
			intervals [143]:
				xmin = 80.4851
				xmax = 80.5451
				text = "a"
			intervals [144]:
				xmin = 80.5451
				xmax = 80.5951
				text = ""
			intervals [145]:
				xmin = 80.5951
				xmax = 81.0951
				text = "coin"
			intervals [146]:
				xmin = 81.0951
				xmax = 81.2422
				text = ""
			intervals [147]:
				xmin = 81.2422
				xmax = 81.7022
				text = "uh"
			intervals [148]:
				xmin = 81.7022
				xmax = 84.6639
				text = ""
			intervals [149]:
				xmin = 84.6639
				xmax = 85.1739
				text = "whichever"
			intervals [150]:
				xmin = 85.1739
				xmax = 85.5739
				text = "side"
			intervals [151]:
				xmin = 85.5739
				xmax = 85.7139
				text = "you"
			intervals [152]:
				xmin = 85.7139
				xmax = 85.8339
				text = ""
			intervals [153]:
				xmin = 85.8339
				xmax = 86.4039
				text = "choose"
			intervals [154]:
				xmin = 86.4039
				xmax = 86.5353
				text = ""
			intervals [155]:
				xmin = 86.5353
				xmax = 86.7853
				text = "that"
			intervals [156]:
				xmin = 86.7853
				xmax = 86.8153
				text = ""
			intervals [157]:
				xmin = 86.8153
				xmax = 87.0653
				text = "would"
			intervals [158]:
				xmin = 87.0653
				xmax = 87.1653
				text = "be"
			intervals [159]:
				xmin = 87.1653
				xmax = 87.2553
				text = "the"
			intervals [160]:
				xmin = 87.2553
				xmax = 87.5553
				text = "one"
			intervals [161]:
				xmin = 87.5553
				xmax = 87.7553
				text = "that"
			intervals [162]:
				xmin = 87.7553
				xmax = 87.9868
				text = ""
			intervals [163]:
				xmin = 87.9868
				xmax = 88.2468
				text = "would"
			intervals [164]:
				xmin = 88.2468
				xmax = 88.5868
				text = "be"
			intervals [165]:
				xmin = 88.5868
				xmax = 88.8199
				text = ""
			intervals [166]:
				xmin = 88.8199
				xmax = 89.0699
				text = "it"
			intervals [167]:
				xmin = 89.0699
				xmax = 89.2686
				text = ""
			intervals [168]:
				xmin = 89.2686
				xmax = 89.4286
				text = "they"
			intervals [169]:
				xmin = 89.4286
				xmax = 89.8486
				text = "called"
			intervals [170]:
				xmin = 89.8486
				xmax = 89.9986
				text = "it"
			intervals [171]:
				xmin = 89.9986
				xmax = 90.1316
				text = ""
			intervals [172]:
				xmin = 90.1316
				xmax = 90.5316
				text = "and"
			intervals [173]:
				xmin = 90.5316
				xmax = 90.5616
				text = ""
			intervals [174]:
				xmin = 90.5616
				xmax = 90.7916
				text = "it"
			intervals [175]:
				xmin = 90.7916
				xmax = 90.8416
				text = ""
			intervals [176]:
				xmin = 90.8416
				xmax = 91.1216
				text = "would"
			intervals [177]:
				xmin = 91.1216
				xmax = 91.4036
				text = ""
			intervals [178]:
				xmin = 91.4036
				xmax = 91.6636
				text = "have"
			intervals [179]:
				xmin = 91.6636
				xmax = 91.7836
				text = "to"
			intervals [180]:
				xmin = 91.7836
				xmax = 92.0836
				text = "be"
			intervals [181]:
				xmin = 92.0836
				xmax = 92.3662
				text = ""
			intervals [182]:
				xmin = 92.3662
				xmax = 92.4962
				text = "the"
			intervals [183]:
				xmin = 92.4962
				xmax = 92.7262
				text = "one"
			intervals [184]:
				xmin = 92.7262
				xmax = 92.8762
				text = "that"
			intervals [185]:
				xmin = 92.8762
				xmax = 92.9562
				text = ""
			intervals [186]:
				xmin = 92.9562
				xmax = 93.2862
				text = "go"
			intervals [187]:
				xmin = 93.2862
				xmax = 93.4096
				text = ""
			intervals [188]:
				xmin = 93.4096
				xmax = 93.7196
				text = "seek"
			intervals [189]:
				xmin = 93.7196
				xmax = 93.8896
				text = "out"
			intervals [190]:
				xmin = 93.8896
				xmax = 94.0196
				text = "the"
			intervals [191]:
				xmin = 94.0196
				xmax = 94.3996
				text = "others"
			intervals [192]:
				xmin = 94.3996
				xmax = 94.4896
				text = "you"
			intervals [193]:
				xmin = 94.4896
				xmax = 94.6796
				text = "know"
			intervals [194]:
				xmin = 94.6796
				xmax = 97.4367
				text = ""
			intervals [195]:
				xmin = 97.4367
				xmax = 97.7367
				text = "well"
			intervals [196]:
				xmin = 97.7367
				xmax = 97.9267
				text = "then"
			intervals [197]:
				xmin = 97.9267
				xmax = 98.0867
				text = "they"
			intervals [198]:
				xmin = 98.0867
				xmax = 98.2367
				text = "would"
			intervals [199]:
				xmin = 98.2367
				xmax = 98.2667
				text = ""
			intervals [200]:
				xmin = 98.2667
				xmax = 98.4667
				text = "be"
			intervals [201]:
				xmin = 98.4667
				xmax = 98.4967
				text = ""
			intervals [202]:
				xmin = 98.4967
				xmax = 98.6567
				text = "it"
			intervals [203]:
				xmin = 98.6567
				xmax = 101.9405
				text = ""
			intervals [204]:
				xmin = 101.9405
				xmax = 102.3705
				text = "no"
			intervals [205]:
				xmin = 102.3705
				xmax = 102.5586
				text = ""
			intervals [206]:
				xmin = 102.5586
				xmax = 102.6986
				text = "it"
			intervals [207]:
				xmin = 102.6986
				xmax = 102.8486
				text = "would"
			intervals [208]:
				xmin = 102.8486
				xmax = 103.0386
				text = "go"
			intervals [209]:
				xmin = 103.0386
				xmax = 103.3486
				text = "through"
			intervals [210]:
				xmin = 103.3486
				xmax = 103.3886
				text = "a"
			intervals [211]:
				xmin = 103.3886
				xmax = 104.0986
				text = "stage"
			intervals [212]:
				xmin = 104.0986
				xmax = 104.6634
				text = ""
			intervals [213]:
				xmin = 104.6634
				xmax = 104.8134
				text = "the"
			intervals [214]:
				xmin = 104.8134
				xmax = 105.1934
				text = "last"
			intervals [215]:
				xmin = 105.1934
				xmax = 105.3934
				text = "one"
			intervals [216]:
				xmin = 105.3934
				xmax = 105.6334
				text = "it"
			intervals [217]:
				xmin = 105.6334
				xmax = 105.7934
				text = "would"
			intervals [218]:
				xmin = 105.7934
				xmax = 105.9134
				text = "have"
			intervals [219]:
				xmin = 105.9134
				xmax = 106.0334
				text = "to"
			intervals [220]:
				xmin = 106.0334
				xmax = 106.2734
				text = "catch"
			intervals [221]:
				xmin = 106.2734
				xmax = 106.3734
				text = "the"
			intervals [222]:
				xmin = 106.3734
				xmax = 106.7734
				text = "last"
			intervals [223]:
				xmin = 106.7734
				xmax = 107.1034
				text = "one"
			intervals [224]:
				xmin = 107.1034
				xmax = 111.0853
				text = ""
			intervals [225]:
				xmin = 111.0853
				xmax = 111.5853
				text = "something"
			intervals [226]:
				xmin = 111.5853
				xmax = 111.9653
				text = "similar"
			intervals [227]:
				xmin = 111.9653
				xmax = 112.1653
				text = "to"
			intervals [228]:
				xmin = 112.1653
				xmax = 112.7153
				text = "tag"
			intervals [229]:
				xmin = 112.7153
				xmax = 112.8953
				text = "and"
			intervals [230]:
				xmin = 112.8953
				xmax = 112.9253
				text = ""
			intervals [231]:
				xmin = 112.9253
				xmax = 113.3353
				text = "swimming"
			intervals [232]:
				xmin = 113.3353
				xmax = 113.4653
				text = "you"
			intervals [233]:
				xmin = 113.4653
				xmax = 113.7153
				text = "know"
			intervals [234]:
				xmin = 113.7153
				xmax = 116.6716
				text = ""
			intervals [235]:
				xmin = 116.6716
				xmax = 117.0116
				text = "yes"
			intervals [236]:
				xmin = 117.0116
				xmax = 118.9269
				text = ""
			intervals [237]:
				xmin = 118.9269
				xmax = 119.2869
				text = "well"
			intervals [238]:
				xmin = 119.2869
				xmax = 119.3169
				text = ""
			intervals [239]:
				xmin = 119.3169
				xmax = 119.6869
				text = "if"
			intervals [240]:
				xmin = 119.6869
				xmax = 119.7831
				text = ""
			intervals [241]:
				xmin = 119.7831
				xmax = 119.9031
				text = "but"
			intervals [242]:
				xmin = 119.9031
				xmax = 119.9331
				text = "uh"
			intervals [243]:
				xmin = 119.9331
				xmax = 120.0731
				text = ""
			intervals [244]:
				xmin = 120.0731
				xmax = 120.4631
				text = "say"
			intervals [245]:
				xmin = 120.4631
				xmax = 120.6031
				text = "if"
			intervals [246]:
				xmin = 120.6031
				xmax = 120.6931
				text = "you"
			intervals [247]:
				xmin = 120.6931
				xmax = 121.0331
				text = "have"
			intervals [248]:
				xmin = 121.0331
				xmax = 121.0631
				text = ""
			intervals [249]:
				xmin = 121.0631
				xmax = 121.5031
				text = "seven"
			intervals [250]:
				xmin = 121.5031
				xmax = 121.7131
				text = "eight"
			intervals [251]:
				xmin = 121.7131
				xmax = 122.3031
				text = "guys"
			intervals [252]:
				xmin = 122.3031
				xmax = 122.6431
				text = "uh"
			intervals [253]:
				xmin = 122.6431
				xmax = 124.3899
				text = ""
			intervals [254]:
				xmin = 124.3899
				xmax = 124.7399
				text = "or"
			intervals [255]:
				xmin = 124.7399
				xmax = 125.1799
				text = "sometimes"
			intervals [256]:
				xmin = 125.1799
				xmax = 125.2399
				text = "it"
			intervals [257]:
				xmin = 125.2399
				xmax = 125.2699
				text = "d"
			intervals [258]:
				xmin = 125.2699
				xmax = 125.5199
				text = "be"
			intervals [259]:
				xmin = 125.5199
				xmax = 125.6618
				text = ""
			intervals [260]:
				xmin = 125.6618
				xmax = 126.2018
				text = "girls"
			intervals [261]:
				xmin = 126.2018
				xmax = 126.4148
				text = ""
			intervals [262]:
				xmin = 126.4148
				xmax = 126.8848
				text = "and"
			intervals [263]:
				xmin = 126.8848
				xmax = 127.7662
				text = ""
			intervals [264]:
				xmin = 127.7662
				xmax = 127.8362
				text = "you"
			intervals [265]:
				xmin = 127.8362
				xmax = 128.1162
				text = "say"
			intervals [266]:
				xmin = 128.1162
				xmax = 128.4062
				text = "well"
			intervals [267]:
				xmin = 128.4062
				xmax = 128.7062
				text = "uh"
			intervals [268]:
				xmin = 128.7062
				xmax = 130.6209
				text = ""
			intervals [269]:
				xmin = 130.6209
				xmax = 130.8809
				text = "you're"
			intervals [270]:
				xmin = 130.8809
				xmax = 131.1509
				text = "it"
			intervals [271]:
				xmin = 131.1509
				xmax = 131.929
				text = ""
			intervals [272]:
				xmin = 131.929
				xmax = 132.459
				text = "and"
			intervals [273]:
				xmin = 132.459
				xmax = 132.489
				text = ""
			intervals [274]:
				xmin = 132.489
				xmax = 132.609
				text = "he"
			intervals [275]:
				xmin = 132.609
				xmax = 132.639
				text = ""
			intervals [276]:
				xmin = 132.639
				xmax = 132.949
				text = "he"
			intervals [277]:
				xmin = 132.949
				xmax = 133.229
				text = "lose"
			intervals [278]:
				xmin = 133.229
				xmax = 133.369
				text = "the"
			intervals [279]:
				xmin = 133.369
				xmax = 133.789
				text = "toss"
			intervals [280]:
				xmin = 133.789
				xmax = 134.019
				text = "up"
			intervals [281]:
				xmin = 134.019
				xmax = 134.606
				text = ""
			intervals [282]:
				xmin = 134.606
				xmax = 134.796
				text = "well"
			intervals [283]:
				xmin = 134.796
				xmax = 135.216
				text = "everybody"
			intervals [284]:
				xmin = 135.216
				xmax = 135.296
				text = "who"
			intervals [285]:
				xmin = 135.296
				xmax = 135.596
				text = "jumps"
			intervals [286]:
				xmin = 135.596
				xmax = 135.666
				text = "in"
			intervals [287]:
				xmin = 135.666
				xmax = 135.756
				text = "the"
			intervals [288]:
				xmin = 135.756
				xmax = 136.036
				text = "water"
			intervals [289]:
				xmin = 136.036
				xmax = 136.146
				text = "well"
			intervals [290]:
				xmin = 136.146
				xmax = 136.206
				text = "the"
			intervals [291]:
				xmin = 136.206
				xmax = 136.486
				text = "first"
			intervals [292]:
				xmin = 136.486
				xmax = 136.656
				text = "one"
			intervals [293]:
				xmin = 136.656
				xmax = 136.846
				text = "he"
			intervals [294]:
				xmin = 136.846
				xmax = 136.906
				text = ""
			intervals [295]:
				xmin = 136.906
				xmax = 137.456
				text = "tag"
			intervals [296]:
				xmin = 137.456
				xmax = 137.7146
				text = ""
			intervals [297]:
				xmin = 137.7146
				xmax = 137.9246
				text = "would"
			intervals [298]:
				xmin = 137.9246
				xmax = 138.0946
				text = "be"
			intervals [299]:
				xmin = 138.0946
				xmax = 138.3346
				text = "it"
			intervals [300]:
				xmin = 138.3346
				xmax = 139.0264
				text = ""
			intervals [301]:
				xmin = 139.0264
				xmax = 139.4164
				text = "and"
			intervals [302]:
				xmin = 139.4164
				xmax = 139.9962
				text = ""
			intervals [303]:
				xmin = 139.9962
				xmax = 140.4162
				text = "then"
			intervals [304]:
				xmin = 140.4162
				xmax = 140.5648
				text = ""
			intervals [305]:
				xmin = 140.5648
				xmax = 140.6948
				text = "when"
			intervals [306]:
				xmin = 140.6948
				xmax = 140.9148
				text = "he"
			intervals [307]:
				xmin = 140.9148
				xmax = 141.2432
				text = ""
			intervals [308]:
				xmin = 141.2432
				xmax = 141.5132
				text = "gets"
			intervals [309]:
				xmin = 141.5132
				xmax = 141.8332
				text = "another"
			intervals [310]:
				xmin = 141.8332
				xmax = 141.9832
				text = "one"
			intervals [311]:
				xmin = 141.9832
				xmax = 142.0731
				text = ""
			intervals [312]:
				xmin = 142.0731
				xmax = 142.2431
				text = "he"
			intervals [313]:
				xmin = 142.2431
				xmax = 142.2731
				text = ""
			intervals [314]:
				xmin = 142.2731
				xmax = 142.3831
				text = "would"
			intervals [315]:
				xmin = 142.3831
				xmax = 142.5231
				text = "be"
			intervals [316]:
				xmin = 142.5231
				xmax = 142.7131
				text = "it"
			intervals [317]:
				xmin = 142.7131
				xmax = 142.7531
				text = ""
			intervals [318]:
				xmin = 142.7531
				xmax = 142.8731
				text = "it"
			intervals [319]:
				xmin = 142.8731
				xmax = 143.0431
				text = "just"
			intervals [320]:
				xmin = 143.0431
				xmax = 143.2731
				text = "keeps"
			intervals [321]:
				xmin = 143.2731
				xmax = 143.4631
				text = "on"
			intervals [322]:
				xmin = 143.4631
				xmax = 143.6731
				text = "til"
			intervals [323]:
				xmin = 143.6731
				xmax = 143.7831
				text = "it"
			intervals [324]:
				xmin = 143.7831
				xmax = 144.6904
				text = ""
			intervals [325]:
				xmin = 144.6904
				xmax = 145.4804
				text = "materialized"
			intervals [326]:
				xmin = 145.4804
				xmax = 146.491
				text = ""
			intervals [327]:
				xmin = 146.491
				xmax = 146.671
				text = "and"
			intervals [328]:
				xmin = 146.671
				xmax = 146.781
				text = "the"
			intervals [329]:
				xmin = 146.781
				xmax = 146.961
				text = "group"
			intervals [330]:
				xmin = 146.961
				xmax = 147.181
				text = "would"
			intervals [331]:
				xmin = 147.181
				xmax = 147.281
				text = "be"
			intervals [332]:
				xmin = 147.281
				xmax = 147.691
				text = "finished"
			intervals [333]:
				xmin = 147.691
				xmax = 147.801
				text = "you"
			intervals [334]:
				xmin = 147.801
				xmax = 148.021
				text = "know"
			intervals [335]:
				xmin = 148.021
				xmax = 148.111
				text = "and"
			intervals [336]:
				xmin = 148.111
				xmax = 148.361
				text = "then"
			intervals [337]:
				xmin = 148.361
				xmax = 148.551
				text = "they"
			intervals [338]:
				xmin = 148.551
				xmax = 149.091
				text = "organize"
			intervals [339]:
				xmin = 149.091
				xmax = 149.521
				text = "again"
			intervals [340]:
				xmin = 149.521
				xmax = 149.591
				text = "you"
			intervals [341]:
				xmin = 149.591
				xmax = 149.671
				text = "know"
			intervals [342]:
				xmin = 149.671
				xmax = 154.8379
				text = ""
			intervals [343]:
				xmin = 154.8379
				xmax = 155.0079
				text = "oh"
			intervals [344]:
				xmin = 155.0079
				xmax = 155.3579
				text = "sure"
			intervals [345]:
				xmin = 155.3579
				xmax = 155.7006
				text = ""
			intervals [346]:
				xmin = 155.7006
				xmax = 156.0306
				text = "sure"
			intervals [347]:
				xmin = 156.0306
				xmax = 156.0706
				text = ""
			intervals [348]:
				xmin = 156.0706
				xmax = 156.2806
				text = "sure"
			intervals [349]:
				xmin = 156.2806
				xmax = 163.8421
				text = ""
			intervals [350]:
				xmin = 163.8421
				xmax = 164.2921
				text = "no"
			intervals [351]:
				xmin = 164.2921
				xmax = 164.5221
				text = "that"
			intervals [352]:
				xmin = 164.5221
				xmax = 164.6721
				text = "s"
			intervals [353]:
				xmin = 164.6721
				xmax = 164.7164
				text = ""
			intervals [354]:
				xmin = 164.7164
				xmax = 164.8764
				text = "that"
			intervals [355]:
				xmin = 164.8764
				xmax = 164.9064
				text = "s"
			intervals [356]:
				xmin = 164.9064
				xmax = 165.5064
				text = "basically"
			intervals [357]:
				xmin = 165.5064
				xmax = 165.8564
				text = "uh"
			intervals [358]:
				xmin = 165.8564
				xmax = 167.6042
				text = ""
			intervals [359]:
				xmin = 167.6042
				xmax = 167.6742
				text = "you"
			intervals [360]:
				xmin = 167.6742
				xmax = 167.8042
				text = "know"
			intervals [361]:
				xmin = 167.8042
				xmax = 168.2042
				text = "for"
			intervals [362]:
				xmin = 168.2042
				xmax = 170.507
				text = ""
			intervals [363]:
				xmin = 170.507
				xmax = 170.787
				text = "no"
			intervals [364]:
				xmin = 170.787
				xmax = 175.5656
				text = ""
			intervals [365]:
				xmin = 175.5656
				xmax = 175.9056
				text = "well"
			intervals [366]:
				xmin = 175.9056
				xmax = 176.2156
				text = "once"
			intervals [367]:
				xmin = 176.2156
				xmax = 176.4856
				text = "upon"
			intervals [368]:
				xmin = 176.4856
				xmax = 176.5956
				text = "a"
			intervals [369]:
				xmin = 176.5956
				xmax = 176.8756
				text = "time"
			intervals [370]:
				xmin = 176.8756
				xmax = 177.1856
				text = "they"
			intervals [371]:
				xmin = 177.1856
				xmax = 177.8702
				text = ""
			intervals [372]:
				xmin = 177.8702
				xmax = 177.9602
				text = "they"
			intervals [373]:
				xmin = 177.9602
				xmax = 177.9902
				text = "d"
			intervals [374]:
				xmin = 177.9902
				xmax = 178.3102
				text = "use"
			intervals [375]:
				xmin = 178.3102
				xmax = 178.3702
				text = "a"
			intervals [376]:
				xmin = 178.3702
				xmax = 178.7402
				text = "thing"
			intervals [377]:
				xmin = 178.7402
				xmax = 178.8019
				text = ""
			intervals [378]:
				xmin = 178.8019
				xmax = 179.0919
				text = "called"
			intervals [379]:
				xmin = 179.0919
				xmax = 179.1219
				text = ""
			intervals [380]:
				xmin = 179.1219
				xmax = 179.4019
				text = "eenie"
			intervals [381]:
				xmin = 179.4019
				xmax = 179.7119
				text = "meenie"
			intervals [382]:
				xmin = 179.7119
				xmax = 180.0519
				text = "miney"
			intervals [383]:
				xmin = 180.0519
				xmax = 180.4419
				text = "moe"
			intervals [384]:
				xmin = 180.4419
				xmax = 181.572
				text = ""
			intervals [385]:
				xmin = 181.572
				xmax = 181.672
				text = "you"
			intervals [386]:
				xmin = 181.672
				xmax = 181.872
				text = "know"
			intervals [387]:
				xmin = 181.872
				xmax = 182.0958
				text = ""
			intervals [388]:
				xmin = 182.0958
				xmax = 182.5458
				text = "something"
			intervals [389]:
				xmin = 182.5458
				xmax = 182.7358
				text = "like"
			intervals [390]:
				xmin = 182.7358
				xmax = 183.0158
				text = "that"
			intervals [391]:
				xmin = 183.0158
				xmax = 183.0458
				text = ""
			intervals [392]:
				xmin = 183.0458
				xmax = 183.2858
				text = "but"
			intervals [393]:
				xmin = 183.2858
				xmax = 184.2009
				text = ""
			intervals [394]:
				xmin = 184.2009
				xmax = 184.4409
				text = "most"
			intervals [395]:
				xmin = 184.4409
				xmax = 184.5009
				text = "of"
			intervals [396]:
				xmin = 184.5009
				xmax = 184.5609
				text = "the"
			intervals [397]:
				xmin = 184.5609
				xmax = 184.8809
				text = "time"
			intervals [398]:
				xmin = 184.8809
				xmax = 185.0409
				text = "in"
			intervals [399]:
				xmin = 185.0409
				xmax = 185.2684
				text = ""
			intervals [400]:
				xmin = 185.2684
				xmax = 185.3384
				text = "in"
			intervals [401]:
				xmin = 185.3384
				xmax = 185.6184
				text = "these"
			intervals [402]:
				xmin = 185.6184
				xmax = 186.0984
				text = "events"
			intervals [403]:
				xmin = 186.0984
				xmax = 186.1984
				text = "we"
			intervals [404]:
				xmin = 186.1984
				xmax = 186.6984
				text = "just"
			intervals [405]:
				xmin = 186.6984
				xmax = 187.4938
				text = ""
			intervals [406]:
				xmin = 187.4938
				xmax = 187.7138
				text = "take"
			intervals [407]:
				xmin = 187.7138
				xmax = 187.8238
				text = "the"
			intervals [408]:
				xmin = 187.8238
				xmax = 188.1638
				text = "soda"
			intervals [409]:
				xmin = 188.1638
				xmax = 188.5338
				text = "cop"
			intervals [410]:
				xmin = 188.5338
				xmax = 188.7358
				text = ""
			intervals [411]:
				xmin = 188.7358
				xmax = 189.0858
				text = "uh"
			intervals [412]:
				xmin = 189.0858
				xmax = 189.4092
				text = ""
			intervals [413]:
				xmin = 189.4092
				xmax = 189.6592
				text = "top"
			intervals [414]:
				xmin = 189.6592
				xmax = 189.7792
				text = ""
			intervals [415]:
				xmin = 189.7792
				xmax = 189.9092
				text = "and"
			intervals [416]:
				xmin = 189.9092
				xmax = 190.4067
				text = ""
			intervals [417]:
				xmin = 190.4067
				xmax = 190.6767
				text = "flip"
			intervals [418]:
				xmin = 190.6767
				xmax = 190.7667
				text = "it"
			intervals [419]:
				xmin = 190.7667
				xmax = 193.7099
				text = ""
			intervals [420]:
				xmin = 193.7099
				xmax = 193.9099
				text = "yeah"
			intervals [421]:
				xmin = 193.9099
				xmax = 203.123
				text = ""
			intervals [422]:
				xmin = 203.123
				xmax = 203.443
				text = "well"
			intervals [423]:
				xmin = 203.443
				xmax = 203.523
				text = ""
			intervals [424]:
				xmin = 203.523
				xmax = 203.733
				text = "it"
			intervals [425]:
				xmin = 203.733
				xmax = 204.013
				text = "had"
			intervals [426]:
				xmin = 204.013
				xmax = 204.703
				text = "odds"
			intervals [427]:
				xmin = 204.703
				xmax = 205.7226
				text = ""
			intervals [428]:
				xmin = 205.7226
				xmax = 205.9126
				text = "it"
			intervals [429]:
				xmin = 205.9126
				xmax = 206.1426
				text = "had"
			intervals [430]:
				xmin = 206.1426
				xmax = 206.7126
				text = "odds"
			intervals [431]:
				xmin = 206.7126
				xmax = 216.8419
				text = ""
			intervals [432]:
				xmin = 216.8419
				xmax = 217.3019
				text = "yes"
			intervals [433]:
				xmin = 217.3019
				xmax = 221.1873
				text = ""
			intervals [434]:
				xmin = 221.1873
				xmax = 221.6573
				text = "well"
			intervals [435]:
				xmin = 221.6573
				xmax = 221.9305
				text = ""
			intervals [436]:
				xmin = 221.9305
				xmax = 222.1105
				text = "i"
			intervals [437]:
				xmin = 222.1105
				xmax = 222.8405
				text = "definitely"
			intervals [438]:
				xmin = 222.8405
				xmax = 223.2205
				text = "believe"
			intervals [439]:
				xmin = 223.2205
				xmax = 223.3705
				text = "in"
			intervals [440]:
				xmin = 223.3705
				xmax = 223.7122
				text = ""
			intervals [441]:
				xmin = 223.7122
				xmax = 224.6322
				text = "outcasts"
			intervals [442]:
				xmin = 224.6322
				xmax = 227.0444
				text = ""
			intervals [443]:
				xmin = 227.0444
				xmax = 227.6844
				text = "uh"
			intervals [444]:
				xmin = 227.6844
				xmax = 230.4967
				text = ""
			intervals [445]:
				xmin = 230.4967
				xmax = 230.6467
				text = "the"
			intervals [446]:
				xmin = 230.6467
				xmax = 230.8967
				text = "big"
			intervals [447]:
				xmin = 230.8967
				xmax = 231.5567
				text = "valley"
			intervals [448]:
				xmin = 231.5567
				xmax = 234.7215
				text = ""
			intervals [449]:
				xmin = 234.7215
				xmax = 235.0515
				text = "prairie"
			intervals [450]:
				xmin = 235.0515
				xmax = 235.4815
				text = "mason"
			intervals [451]:
				xmin = 235.4815
				xmax = 243.4176
				text = ""
			intervals [452]:
				xmin = 243.4176
				xmax = 243.6676
				text = "well"
			intervals [453]:
				xmin = 243.6676
				xmax = 243.7876
				text = "to"
			intervals [454]:
				xmin = 243.7876
				xmax = 243.9476
				text = "be"
			intervals [455]:
				xmin = 243.9476
				xmax = 244.2976
				text = "frank"
			intervals [456]:
				xmin = 244.2976
				xmax = 244.5076
				text = "with"
			intervals [457]:
				xmin = 244.5076
				xmax = 244.6676
				text = "you"
			intervals [458]:
				xmin = 244.6676
				xmax = 244.8076
				text = "it"
			intervals [459]:
				xmin = 244.8076
				xmax = 244.9076
				text = "s"
			intervals [460]:
				xmin = 244.9076
				xmax = 245.1276
				text = "more"
			intervals [461]:
				xmin = 245.1276
				xmax = 245.5276
				text = "like"
			intervals [462]:
				xmin = 245.5276
				xmax = 245.9676
				text = "uh"
			intervals [463]:
				xmin = 245.9676
				xmax = 247.7201
				text = ""
			intervals [464]:
				xmin = 247.7201
				xmax = 247.9001
				text = "i"
			intervals [465]:
				xmin = 247.9001
				xmax = 248.0301
				text = "don't"
			intervals [466]:
				xmin = 248.0301
				xmax = 248.2901
				text = "know"
			intervals [467]:
				xmin = 248.2901
				xmax = 248.4701
				text = "it"
			intervals [468]:
				xmin = 248.4701
				xmax = 248.7801
				text = "s"
			intervals [469]:
				xmin = 248.7801
				xmax = 249.9228
				text = ""
			intervals [470]:
				xmin = 249.9228
				xmax = 250.0728
				text = "it"
			intervals [471]:
				xmin = 250.0728
				xmax = 250.1928
				text = "s"
			intervals [472]:
				xmin = 250.1928
				xmax = 250.2628
				text = "a"
			intervals [473]:
				xmin = 250.2628
				xmax = 251.0328
				text = "togetherness"
			intervals [474]:
				xmin = 251.0328
				xmax = 251.3028
				text = "thing"
			intervals [475]:
				xmin = 251.3028
				xmax = 251.5681
				text = ""
			intervals [476]:
				xmin = 251.5681
				xmax = 251.6581
				text = "you"
			intervals [477]:
				xmin = 251.6581
				xmax = 251.8781
				text = "see"
			intervals [478]:
				xmin = 251.8781
				xmax = 252.0481
				text = "two"
			intervals [479]:
				xmin = 252.0481
				xmax = 252.4681
				text = "people"
			intervals [480]:
				xmin = 252.4681
				xmax = 252.5081
				text = ""
			intervals [481]:
				xmin = 252.5081
				xmax = 253.2581
				text = "striving"
			intervals [482]:
				xmin = 253.2581
				xmax = 253.6481
				text = "to"
			intervals [483]:
				xmin = 253.6481
				xmax = 253.9081
				text = ""
			intervals [484]:
				xmin = 253.9081
				xmax = 254.1881
				text = "do"
			intervals [485]:
				xmin = 254.1881
				xmax = 254.4481
				text = "one"
			intervals [486]:
				xmin = 254.4481
				xmax = 254.8881
				text = "thing"
			intervals [487]:
				xmin = 254.8881
				xmax = 255.6399
				text = ""
			intervals [488]:
				xmin = 255.6399
				xmax = 256.0899
				text = "and"
			intervals [489]:
				xmin = 256.0899
				xmax = 256.9667
				text = ""
			intervals [490]:
				xmin = 256.9667
				xmax = 257.6767
				text = "similarly"
			intervals [491]:
				xmin = 257.6767
				xmax = 257.8067
				text = "it"
			intervals [492]:
				xmin = 257.8067
				xmax = 257.8367
				text = "s"
			intervals [493]:
				xmin = 257.8367
				xmax = 258.0367
				text = "just"
			intervals [494]:
				xmin = 258.0367
				xmax = 258.2667
				text = "like"
			intervals [495]:
				xmin = 258.2667
				xmax = 258.4367
				text = "out"
			intervals [496]:
				xmin = 258.4367
				xmax = 258.5567
				text = "here"
			intervals [497]:
				xmin = 258.5567
				xmax = 258.6267
				text = "in"
			intervals [498]:
				xmin = 258.6267
				xmax = 258.7467
				text = "the"
			intervals [499]:
				xmin = 258.7467
				xmax = 259.0467
				text = "street"
			intervals [500]:
				xmin = 259.0467
				xmax = 259.5967
				text = "everyday"
			intervals [501]:
				xmin = 259.5967
				xmax = 260.3685
				text = ""
			intervals [502]:
				xmin = 260.3685
				xmax = 260.6785
				text = "when"
			intervals [503]:
				xmin = 260.6785
				xmax = 260.8385
				text = "we"
			intervals [504]:
				xmin = 260.8385
				xmax = 261.0085
				text = "try"
			intervals [505]:
				xmin = 261.0085
				xmax = 261.0385
				text = ""
			intervals [506]:
				xmin = 261.0385
				xmax = 261.2185
				text = "try"
			intervals [507]:
				xmin = 261.2185
				xmax = 261.3485
				text = "to"
			intervals [508]:
				xmin = 261.3485
				xmax = 261.4985
				text = "get"
			intervals [509]:
				xmin = 261.4985
				xmax = 261.9485
				text = "together"
			intervals [510]:
				xmin = 261.9485
				xmax = 262.1285
				text = "and"
			intervals [511]:
				xmin = 262.1285
				xmax = 263.7664
				text = ""
			intervals [512]:
				xmin = 263.7664
				xmax = 264.1764
				text = "something"
			intervals [513]:
				xmin = 264.1764
				xmax = 264.5364
				text = "pulls"
			intervals [514]:
				xmin = 264.5364
				xmax = 265.1664
				text = "apart"
			intervals [515]:
				xmin = 265.1664
				xmax = 265.4064
				text = "but"
			intervals [516]:
				xmin = 265.4064
				xmax = 265.8712
				text = ""
			intervals [517]:
				xmin = 265.8712
				xmax = 266.0712
				text = "these"
			intervals [518]:
				xmin = 266.0712
				xmax = 266.3812
				text = "people"
			intervals [519]:
				xmin = 266.3812
				xmax = 266.5712
				text = "s"
			intervals [520]:
				xmin = 266.5712
				xmax = 266.7941
				text = ""
			intervals [521]:
				xmin = 266.7941
				xmax = 266.9841
				text = "keep"
			intervals [522]:
				xmin = 266.9841
				xmax = 267.214
				text = ""
			intervals [523]:
				xmin = 267.214
				xmax = 267.814
				text = "together"
			intervals [524]:
				xmin = 267.814
				xmax = 268.6751
				text = ""
			intervals [525]:
				xmin = 268.6751
				xmax = 269.5151
				text = "regardless"
			intervals [526]:
				xmin = 269.5151
				xmax = 269.6051
				text = "you"
			intervals [527]:
				xmin = 269.6051
				xmax = 269.7451
				text = "know"
			intervals [528]:
				xmin = 269.7451
				xmax = 270.2616
				text = ""
			intervals [529]:
				xmin = 270.2616
				xmax = 270.4416
				text = "it"
			intervals [530]:
				xmin = 270.4416
				xmax = 270.4916
				text = "s"
			intervals [531]:
				xmin = 270.4916
				xmax = 271.4216
				text = "togetherness"
			intervals [532]:
				xmin = 271.4216
				xmax = 280.7324
				text = ""
			intervals [533]:
				xmin = 280.7324
				xmax = 281.1224
				text = "yes"
			intervals [534]:
				xmin = 281.1224
				xmax = 281.4724
				text = "i"
			intervals [535]:
				xmin = 281.4724
				xmax = 281.6362
				text = ""
			intervals [536]:
				xmin = 281.6362
				xmax = 282.0162
				text = "can"
			intervals [537]:
				xmin = 282.0162
				xmax = 282.4862
				text = "remember"
			intervals [538]:
				xmin = 282.4862
				xmax = 282.7962
				text = "one"
			intervals [539]:
				xmin = 282.7962
				xmax = 282.9962
				text = "but"
			intervals [540]:
				xmin = 282.9962
				xmax = 283.0777
				text = ""
			intervals [541]:
				xmin = 283.0777
				xmax = 283.3077
				text = "i"
			intervals [542]:
				xmin = 283.3077
				xmax = 283.6077
				text = "can't"
			intervals [543]:
				xmin = 283.6077
				xmax = 283.8577
				text = "give"
			intervals [544]:
				xmin = 283.8577
				xmax = 283.9577
				text = "you"
			intervals [545]:
				xmin = 283.9577
				xmax = 284.1177
				text = "the"
			intervals [546]:
				xmin = 284.1177
				xmax = 284.5077
				text = "date"
			intervals [547]:
				xmin = 284.5077
				xmax = 284.9432
				text = ""
			intervals [548]:
				xmin = 284.9432
				xmax = 285.3432
				text = "really"
			intervals [549]:
				xmin = 285.3432
				xmax = 285.4101
				text = ""
			intervals [550]:
				xmin = 285.4101
				xmax = 285.9101
				text = "because"
			intervals [551]:
				xmin = 285.9101
				xmax = 286.0401
				text = "it"
			intervals [552]:
				xmin = 286.0401
				xmax = 286.2801
				text = "was"
			intervals [553]:
				xmin = 286.2801
				xmax = 286.6101
				text = "back"
			intervals [554]:
				xmin = 286.6101
				xmax = 286.7201
				text = "in"
			intervals [555]:
				xmin = 286.7201
				xmax = 286.8501
				text = "the"
			intervals [556]:
				xmin = 286.8501
				xmax = 287.1501
				text = "winter"
			intervals [557]:
				xmin = 287.1501
				xmax = 287.1801
				text = ""
			intervals [558]:
				xmin = 287.1801
				xmax = 287.5401
				text = "time"
			intervals [559]:
				xmin = 287.5401
				xmax = 287.7201
				text = "but"
			intervals [560]:
				xmin = 287.7201
				xmax = 289.7225
				text = ""
			intervals [561]:
				xmin = 289.7225
				xmax = 290.0725
				text = "i"
			intervals [562]:
				xmin = 290.0725
				xmax = 290.5825
				text = "really"
			intervals [563]:
				xmin = 290.5825
				xmax = 291.204
				text = ""
			intervals [564]:
				xmin = 291.204
				xmax = 291.484
				text = "thought"
			intervals [565]:
				xmin = 291.484
				xmax = 291.694
				text = "that"
			intervals [566]:
				xmin = 291.694
				xmax = 292.004
				text = "uh"
			intervals [567]:
				xmin = 292.004
				xmax = 293.260
				text = ""
			intervals [568]:
				xmin = 293.260
				xmax = 293.490
				text = "well"
			intervals [569]:
				xmin = 293.490
				xmax = 293.590
				text = "i"
			intervals [570]:
				xmin = 293.590
				xmax = 293.880
				text = "knew"
			intervals [571]:
				xmin = 293.880
				xmax = 294.130
				text = "that"
			intervals [572]:
				xmin = 294.130
				xmax = 294.350
				text = "this"
			intervals [573]:
				xmin = 294.350
				xmax = 294.660
				text = "man"
			intervals [574]:
				xmin = 294.660
				xmax = 294.860
				text = "was"
			intervals [575]:
				xmin = 294.860
				xmax = 295.350
				text = "really"
			intervals [576]:
				xmin = 295.350
				xmax = 296.6119
				text = ""
			intervals [577]:
				xmin = 296.6119
				xmax = 297.1319
				text = "together"
			intervals [578]:
				xmin = 297.1319
				xmax = 297.3319
				text = "with"
			intervals [579]:
				xmin = 297.3319
				xmax = 297.6719
				text = "this"
			intervals [580]:
				xmin = 297.6719
				xmax = 298.5053
				text = ""
			intervals [581]:
				xmin = 298.5053
				xmax = 298.8953
				text = "fella"
			intervals [582]:
				xmin = 298.8953
				xmax = 299.0153
				text = ""
			intervals [583]:
				xmin = 299.0153
				xmax = 299.3853
				text = "by"
			intervals [584]:
				xmin = 299.3853
				xmax = 299.6753
				text = "being"
			intervals [585]:
				xmin = 299.6753
				xmax = 299.8253
				text = "a"
			intervals [586]:
				xmin = 299.8253
				xmax = 300.1664
				text = ""
			intervals [587]:
				xmin = 300.1664
				xmax = 300.6464
				text = "racial"
			intervals [588]:
				xmin = 300.6464
				xmax = 300.9964
				text = "thing"
			intervals [589]:
				xmin = 300.9964
				xmax = 301.1064
				text = "you"
			intervals [590]:
				xmin = 301.1064
				xmax = 301.2764
				text = "know"
			intervals [591]:
				xmin = 301.2764
				xmax = 306.9908
				text = ""
			intervals [592]:
				xmin = 306.9908
				xmax = 307.5908
				text = "well"
			intervals [593]:
				xmin = 307.5908
				xmax = 310.9123
				text = ""
			intervals [594]:
				xmin = 310.9123
				xmax = 311.1823
				text = "i"
			intervals [595]:
				xmin = 311.1823
				xmax = 311.3623
				text = "can"
			intervals [596]:
				xmin = 311.3623
				xmax = 311.5423
				text = "give"
			intervals [597]:
				xmin = 311.5423
				xmax = 311.6523
				text = "you"
			intervals [598]:
				xmin = 311.6523
				xmax = 311.7223
				text = "a"
			intervals [599]:
				xmin = 311.7223
				xmax = 312.1323
				text = "brief"
			intervals [600]:
				xmin = 312.1323
				xmax = 312.2583
				text = ""
			intervals [601]:
				xmin = 312.2583
				xmax = 312.8883
				text = "episode"
			intervals [602]:
				xmin = 312.8883
				xmax = 313.1283
				text = "of"
			intervals [603]:
				xmin = 313.1283
				xmax = 313.2683
				text = "it"
			intervals [604]:
				xmin = 313.2683
				xmax = 313.4054
				text = ""
			intervals [605]:
				xmin = 313.4054
				xmax = 313.6654
				text = "thing"
			intervals [606]:
				xmin = 313.6654
				xmax = 313.7954
				text = "that"
			intervals [607]:
				xmin = 313.7954
				xmax = 313.9054
				text = "i"
			intervals [608]:
				xmin = 313.9054
				xmax = 313.9354
				text = ""
			intervals [609]:
				xmin = 313.9354
				xmax = 314.4854
				text = "seen"
			intervals [610]:
				xmin = 314.4854
				xmax = 314.6854
				text = "or"
			intervals [611]:
				xmin = 314.6854
				xmax = 316.0459
				text = ""
			intervals [612]:
				xmin = 316.0459
				xmax = 316.2359
				text = "i"
			intervals [613]:
				xmin = 316.2359
				xmax = 316.7359
				text = "remember"
			intervals [614]:
				xmin = 316.7359
				xmax = 316.9659
				text = "they"
			intervals [615]:
				xmin = 316.9659
				xmax = 317.2459
				text = "came"
			intervals [616]:
				xmin = 317.2459
				xmax = 317.4959
				text = "into"
			intervals [617]:
				xmin = 317.4959
				xmax = 318.1359
				text = "town"
			intervals [618]:
				xmin = 318.1359
				xmax = 318.8542
				text = ""
			intervals [619]:
				xmin = 318.8542
				xmax = 319.3742
				text = "and"
			intervals [620]:
				xmin = 319.3742
				xmax = 321.3043
				text = ""
			intervals [621]:
				xmin = 321.3043
				xmax = 321.5243
				text = "this"
			intervals [622]:
				xmin = 321.5243
				xmax = 321.6843
				text = "is"
			intervals [623]:
				xmin = 321.6843
				xmax = 321.7943
				text = "a"
			intervals [624]:
				xmin = 321.7943
				xmax = 322.4343
				text = "fugitive"
			intervals [625]:
				xmin = 322.4343
				xmax = 322.5143
				text = ""
			intervals [626]:
				xmin = 322.5143
				xmax = 322.8643
				text = "thing"
			intervals [627]:
				xmin = 322.8643
				xmax = 323.0143
				text = "you"
			intervals [628]:
				xmin = 323.0143
				xmax = 323.2843
				text = "know"
			intervals [629]:
				xmin = 323.2843
				xmax = 323.5038
				text = ""
			intervals [630]:
				xmin = 323.5038
				xmax = 323.7138
				text = "they"
			intervals [631]:
				xmin = 323.7138
				xmax = 323.9038
				text = "were"
			intervals [632]:
				xmin = 323.9038
				xmax = 324.2938
				text = "bounty"
			intervals [633]:
				xmin = 324.2938
				xmax = 324.8338
				text = "hunters"
			intervals [634]:
				xmin = 324.8338
				xmax = 325.6587
				text = ""
			intervals [635]:
				xmin = 325.6587
				xmax = 326.2587
				text = "and"
			intervals [636]:
				xmin = 326.2587
				xmax = 328.1835
				text = ""
			intervals [637]:
				xmin = 328.1835
				xmax = 328.3135
				text = "the"
			intervals [638]:
				xmin = 328.3135
				xmax = 328.6235
				text = "minute"
			intervals [639]:
				xmin = 328.6235
				xmax = 328.7435
				text = "they"
			intervals [640]:
				xmin = 328.7435
				xmax = 328.9635
				text = "got"
			intervals [641]:
				xmin = 328.9635
				xmax = 329.2235
				text = "into"
			intervals [642]:
				xmin = 329.2235
				xmax = 329.5635
				text = "town"
			intervals [643]:
				xmin = 329.5635
				xmax = 329.6835
				text = "the"
			intervals [644]:
				xmin = 329.6835
				xmax = 329.7135
				text = ""
			intervals [645]:
				xmin = 329.7135
				xmax = 329.7535
				text = "d"
			intervals [646]:
				xmin = 329.7535
				xmax = 330.034
				text = ""
			intervals [647]:
				xmin = 330.034
				xmax = 330.244
				text = "the"
			intervals [648]:
				xmin = 330.244
				xmax = 330.544
				text = "dude"
			intervals [649]:
				xmin = 330.544
				xmax = 330.764
				text = "they"
			intervals [650]:
				xmin = 330.764
				xmax = 330.894
				text = ""
			intervals [651]:
				xmin = 330.894
				xmax = 331.114
				text = "they"
			intervals [652]:
				xmin = 331.114
				xmax = 331.274
				text = "were"
			intervals [653]:
				xmin = 331.274
				xmax = 331.634
				text = "hunting"
			intervals [654]:
				xmin = 331.634
				xmax = 331.984
				text = "for"
			intervals [655]:
				xmin = 331.984
				xmax = 333.5366
				text = ""
			intervals [656]:
				xmin = 333.5366
				xmax = 334.1266
				text = "somebody"
			intervals [657]:
				xmin = 334.1266
				xmax = 334.8066
				text = "ambushed"
			intervals [658]:
				xmin = 334.8066
				xmax = 334.9866
				text = "him"
			intervals [659]:
				xmin = 334.9866
				xmax = 335.4619
				text = ""
			intervals [660]:
				xmin = 335.4619
				xmax = 335.5319
				text = "and"
			intervals [661]:
				xmin = 335.5319
				xmax = 335.5719
				text = ""
			intervals [662]:
				xmin = 335.5719
				xmax = 335.9519
				text = "killed"
			intervals [663]:
				xmin = 335.9519
				xmax = 336.1519
				text = "him"
			intervals [664]:
				xmin = 336.1519
				xmax = 337.6068
				text = ""
			intervals [665]:
				xmin = 337.6068
				xmax = 338.3168
				text = "and"
			intervals [666]:
				xmin = 338.3168
				xmax = 338.6542
				text = ""
			intervals [667]:
				xmin = 338.6542
				xmax = 338.8042
				text = "the"
			intervals [668]:
				xmin = 338.8042
				xmax = 339.2642
				text = "sheriff"
			intervals [669]:
				xmin = 339.2642
				xmax = 339.4842
				text = "got"
			intervals [670]:
				xmin = 339.4842
				xmax = 339.9342
				text = "shot"
			intervals [671]:
				xmin = 339.9342
				xmax = 341.1791
				text = ""
			intervals [672]:
				xmin = 341.1791
				xmax = 341.3291
				text = "the"
			intervals [673]:
				xmin = 341.3291
				xmax = 341.7291
				text = "same"
			intervals [674]:
				xmin = 341.7291
				xmax = 342.3591
				text = "time"
			intervals [675]:
				xmin = 342.3591
				xmax = 343.372
				text = ""
			intervals [676]:
				xmin = 343.372
				xmax = 343.962
				text = "and"
			intervals [677]:
				xmin = 343.962
				xmax = 343.992
				text = ""
			intervals [678]:
				xmin = 343.992
				xmax = 344.302
				text = "he"
			intervals [679]:
				xmin = 344.302
				xmax = 344.652
				text = "knew"
			intervals [680]:
				xmin = 344.652
				xmax = 345.2642
				text = ""
			intervals [681]:
				xmin = 345.2642
				xmax = 345.6142
				text = "these"
			intervals [682]:
				xmin = 345.6142
				xmax = 345.7742
				text = "two"
			intervals [683]:
				xmin = 345.7742
				xmax = 346.2542
				text = "fellas"
			intervals [684]:
				xmin = 346.2542
				xmax = 346.4742
				text = "had"
			intervals [685]:
				xmin = 346.4742
				xmax = 346.8242
				text = "bounty"
			intervals [686]:
				xmin = 346.8242
				xmax = 347.2642
				text = "hunters"
			intervals [687]:
				xmin = 347.2642
				xmax = 347.3242
				text = "and"
			intervals [688]:
				xmin = 347.3242
				xmax = 347.3542
				text = ""
			intervals [689]:
				xmin = 347.3542
				xmax = 347.5442
				text = "he"
			intervals [690]:
				xmin = 347.5442
				xmax = 347.7042
				text = "knew"
			intervals [691]:
				xmin = 347.7042
				xmax = 347.8642
				text = "they"
			intervals [692]:
				xmin = 347.8642
				xmax = 348.0342
				text = "were"
			intervals [693]:
				xmin = 348.0342
				xmax = 348.2431
				text = ""
			intervals [694]:
				xmin = 348.2431
				xmax = 348.6231
				text = "capable"
			intervals [695]:
				xmin = 348.6231
				xmax = 349.066
				text = ""
			intervals [696]:
				xmin = 349.066
				xmax = 349.216
				text = "of"
			intervals [697]:
				xmin = 349.216
				xmax = 349.266
				text = ""
			intervals [698]:
				xmin = 349.266
				xmax = 349.586
				text = "taking"
			intervals [699]:
				xmin = 349.586
				xmax = 349.816
				text = "care"
			intervals [700]:
				xmin = 349.816
				xmax = 349.936
				text = "of"
			intervals [701]:
				xmin = 349.936
				xmax = 350.696
				text = "themselves"
			intervals [702]:
				xmin = 350.696
				xmax = 352.085
				text = ""
			intervals [703]:
				xmin = 352.085
				xmax = 352.155
				text = "i"
			intervals [704]:
				xmin = 352.155
				xmax = 352.525
				text = "mean"
			intervals [705]:
				xmin = 352.525
				xmax = 352.6156
				text = ""
			intervals [706]:
				xmin = 352.6156
				xmax = 353.0656
				text = "even"
			intervals [707]:
				xmin = 353.0656
				xmax = 353.3816
				text = ""
			intervals [708]:
				xmin = 353.3816
				xmax = 353.6116
				text = "if"
			intervals [709]:
				xmin = 353.6116
				xmax = 353.9116
				text = "one"
			intervals [710]:
				xmin = 353.9116
				xmax = 354.0516
				text = "was"
			intervals [711]:
				xmin = 354.0516
				xmax = 354.3816
				text = "black"
			intervals [712]:
				xmin = 354.3816
				xmax = 354.4716
				text = "or"
			intervals [713]:
				xmin = 354.4716
				xmax = 354.8116
				text = "white"
			intervals [714]:
				xmin = 354.8116
				xmax = 355.5214
				text = ""
			intervals [715]:
				xmin = 355.5214
				xmax = 355.7414
				text = "he"
			intervals [716]:
				xmin = 355.7414
				xmax = 356.5314
				text = "deputized"
			intervals [717]:
				xmin = 356.5314
				xmax = 356.6514
				text = "the"
			intervals [718]:
				xmin = 356.6514
				xmax = 357.0714
				text = "black"
			intervals [719]:
				xmin = 357.0714
				xmax = 357.3014
				text = "one"
			intervals [720]:
				xmin = 357.3014
				xmax = 359.473
				text = ""
			intervals [721]:
				xmin = 359.473
				xmax = 359.883
				text = "and"
			intervals [722]:
				xmin = 359.883
				xmax = 360.303
				text = "uh"
			intervals [723]:
				xmin = 360.303
				xmax = 362.9545
				text = ""
			intervals [724]:
				xmin = 362.9545
				xmax = 363.2245
				text = "this"
			intervals [725]:
				xmin = 363.2245
				xmax = 363.5545
				text = "man"
			intervals [726]:
				xmin = 363.5545
				xmax = 363.8945
				text = "wanted"
			intervals [727]:
				xmin = 363.8945
				xmax = 363.9969
				text = ""
			intervals [728]:
				xmin = 363.9969
				xmax = 364.2969
				text = "to"
			intervals [729]:
				xmin = 364.2969
				xmax = 364.6454
				text = ""
			intervals [730]:
				xmin = 364.6454
				xmax = 364.9454
				text = "take"
			intervals [731]:
				xmin = 364.9454
				xmax = 365.1254
				text = "over"
			intervals [732]:
				xmin = 365.1254
				xmax = 365.3254
				text = "this"
			intervals [733]:
				xmin = 365.3254
				xmax = 365.3554
				text = ""
			intervals [734]:
				xmin = 365.3554
				xmax = 365.6954
				text = "town"
			intervals [735]:
				xmin = 365.6954
				xmax = 365.7554
				text = "and"
			intervals [736]:
				xmin = 365.7554
				xmax = 366.0254
				text = "make"
			intervals [737]:
				xmin = 366.0254
				xmax = 366.1154
				text = "it"
			intervals [738]:
				xmin = 366.1154
				xmax = 366.5854
				text = "wholesome"
			intervals [739]:
				xmin = 366.5854
				xmax = 367.3854
				text = "again"
			intervals [740]:
				xmin = 367.3854
				xmax = 367.9486
				text = ""
			intervals [741]:
				xmin = 367.9486
				xmax = 368.2586
				text = "and"
			intervals [742]:
				xmin = 368.2586
				xmax = 368.6186
				text = "uh"
			intervals [743]:
				xmin = 368.6186
				xmax = 373.5907
				text = ""
			intervals [744]:
				xmin = 373.5907
				xmax = 373.7407
				text = "the"
			intervals [745]:
				xmin = 373.7407
				xmax = 374.0207
				text = "white"
			intervals [746]:
				xmin = 374.0207
				xmax = 374.3107
				text = "fella"
			intervals [747]:
				xmin = 374.3107
				xmax = 374.5807
				text = "told"
			intervals [748]:
				xmin = 374.5807
				xmax = 374.6507
				text = "him"
			intervals [749]:
				xmin = 374.6507
				xmax = 374.7407
				text = "he"
			intervals [750]:
				xmin = 374.7407
				xmax = 374.9407
				text = "was"
			intervals [751]:
				xmin = 374.9407
				xmax = 375.3907
				text = "crazy"
			intervals [752]:
				xmin = 375.3907
				xmax = 375.4207
				text = ""
			intervals [753]:
				xmin = 375.4207
				xmax = 375.5907
				text = "you"
			intervals [754]:
				xmin = 375.5907
				xmax = 375.8707
				text = "know"
			intervals [755]:
				xmin = 375.8707
				xmax = 376.5187
				text = ""
			intervals [756]:
				xmin = 376.5187
				xmax = 376.9987
				text = "so"
			intervals [757]:
				xmin = 376.9987
				xmax = 378.2256
				text = ""
			intervals [758]:
				xmin = 378.2256
				xmax = 378.4956
				text = "well"
			intervals [759]:
				xmin = 378.4956
				xmax = 378.6156
				text = "you"
			intervals [760]:
				xmin = 378.6156
				xmax = 378.8056
				text = "know"
			intervals [761]:
				xmin = 378.8056
				xmax = 378.9156
				text = "they"
			intervals [762]:
				xmin = 378.9156
				xmax = 379.1456
				text = "live"
			intervals [763]:
				xmin = 379.1456
				xmax = 379.2456
				text = "in"
			intervals [764]:
				xmin = 379.2456
				xmax = 379.3456
				text = "a"
			intervals [765]:
				xmin = 379.3456
				xmax = 379.7656
				text = "town"
			intervals [766]:
				xmin = 379.7656
				xmax = 379.9156
				text = "was"
			intervals [767]:
				xmin = 379.9156
				xmax = 380.4356
				text = "pall"
			intervals [768]:
				xmin = 380.4356
				xmax = 380.7856
				text = "white"
			intervals [769]:
				xmin = 380.7856
				xmax = 381.3979
				text = ""
			intervals [770]:
				xmin = 381.3979
				xmax = 381.8079
				text = "and"
			intervals [771]:
				xmin = 381.8079
				xmax = 382.0179
				text = "back"
			intervals [772]:
				xmin = 382.0179
				xmax = 382.0979
				text = "in"
			intervals [773]:
				xmin = 382.0979
				xmax = 382.4079
				text = "those"
			intervals [774]:
				xmin = 382.4079
				xmax = 382.8979
				text = "days"
			intervals [775]:
				xmin = 382.8979
				xmax = 383.0779
				text = "when"
			intervals [776]:
				xmin = 383.0779
				xmax = 383.2279
				text = "the"
			intervals [777]:
				xmin = 383.2279
				xmax = 383.5579
				text = "west"
			intervals [778]:
				xmin = 383.5579
				xmax = 383.7879
				text = "was"
			intervals [779]:
				xmin = 383.7879
				xmax = 384.0479
				text = "really"
			intervals [780]:
				xmin = 384.0479
				xmax = 384.2979
				text = "like"
			intervals [781]:
				xmin = 384.2979
				xmax = 384.5179
				text = "that"
			intervals [782]:
				xmin = 384.5179
				xmax = 385.1398
				text = ""
			intervals [783]:
				xmin = 385.1398
				xmax = 385.3198
				text = "it"
			intervals [784]:
				xmin = 385.3198
				xmax = 385.6898
				text = "seemed"
			intervals [785]:
				xmin = 385.6898
				xmax = 386.0998
				text = "crazy"
			intervals [786]:
				xmin = 386.0998
				xmax = 386.3398
				text = "for"
			intervals [787]:
				xmin = 386.3398
				xmax = 386.3898
				text = "a"
			intervals [788]:
				xmin = 386.3898
				xmax = 386.6698
				text = "colored"
			intervals [789]:
				xmin = 386.6698
				xmax = 386.9198
				text = "man"
			intervals [790]:
				xmin = 386.9198
				xmax = 387.0998
				text = "try"
			intervals [791]:
				xmin = 387.0998
				xmax = 387.2198
				text = "to"
			intervals [792]:
				xmin = 387.2198
				xmax = 387.4498
				text = "rule"
			intervals [793]:
				xmin = 387.4498
				xmax = 387.5498
				text = "the"
			intervals [794]:
				xmin = 387.5498
				xmax = 388.1598
				text = "whole"
			intervals [795]:
				xmin = 388.1598
				xmax = 388.4619
				text = ""
			intervals [796]:
				xmin = 388.4619
				xmax = 388.9919
				text = "town"
			intervals [797]:
				xmin = 388.9919
				xmax = 389.1619
				text = "that"
			intervals [798]:
				xmin = 389.1619
				xmax = 389.3219
				text = "were"
			intervals [799]:
				xmin = 389.3219
				xmax = 389.4119
				text = ""
			intervals [800]:
				xmin = 389.4119
				xmax = 389.7919
				text = "white"
			intervals [801]:
				xmin = 389.7919
				xmax = 390.7129
				text = ""
			intervals [802]:
				xmin = 390.7129
				xmax = 390.9129
				text = "s"
			intervals [803]:
				xmin = 390.9129
				xmax = 391.0366
				text = ""
			intervals [804]:
				xmin = 391.0366
				xmax = 391.5366
				text = "but"
			intervals [805]:
				xmin = 391.5366
				xmax = 393.2163
				text = ""
			intervals [806]:
				xmin = 393.2163
				xmax = 393.4963
				text = "down"
			intervals [807]:
				xmin = 393.4963
				xmax = 393.6363
				text = "the"
			intervals [808]:
				xmin = 393.6363
				xmax = 394.0463
				text = "line"
			intervals [809]:
				xmin = 394.0463
				xmax = 394.1563
				text = "he"
			intervals [810]:
				xmin = 394.1563
				xmax = 394.8863
				text = "deputized"
			intervals [811]:
				xmin = 394.8863
				xmax = 395.1263
				text = "this"
			intervals [812]:
				xmin = 395.1263
				xmax = 395.3663
				text = "white"
			intervals [813]:
				xmin = 395.3663
				xmax = 395.4063
				text = ""
			intervals [814]:
				xmin = 395.4063
				xmax = 395.7563
				text = "fella"
			intervals [815]:
				xmin = 395.7563
				xmax = 396.4144
				text = ""
			intervals [816]:
				xmin = 396.4144
				xmax = 396.9244
				text = "and"
			intervals [817]:
				xmin = 396.9244
				xmax = 399.0782
				text = ""
			intervals [818]:
				xmin = 399.0782
				xmax = 399.2682
				text = "he"
			intervals [819]:
				xmin = 399.2682
				xmax = 399.2982
				text = ""
			intervals [820]:
				xmin = 399.2982
				xmax = 399.6482
				text = "came"
			intervals [821]:
				xmin = 399.6482
				xmax = 399.9982
				text = "in"
			intervals [822]:
				xmin = 399.9982
				xmax = 400.6623
				text = ""
			intervals [823]:
				xmin = 400.6623
				xmax = 400.9623
				text = "on"
			intervals [824]:
				xmin = 400.9623
				xmax = 401.0223
				text = "the"
			intervals [825]:
				xmin = 401.0223
				xmax = 401.4323
				text = "scene"
			intervals [826]:
				xmin = 401.4323
				xmax = 401.7123
				text = "and"
			intervals [827]:
				xmin = 401.7123
				xmax = 402.415
				text = ""
			intervals [828]:
				xmin = 402.415
				xmax = 402.625
				text = "he"
			intervals [829]:
				xmin = 402.625
				xmax = 402.975
				text = "really"
			intervals [830]:
				xmin = 402.975
				xmax = 403.2341
				text = ""
			intervals [831]:
				xmin = 403.2341
				xmax = 403.9841
				text = "produced"
			intervals [832]:
				xmin = 403.9841
				xmax = 404.8352
				text = ""
			intervals [833]:
				xmin = 404.8352
				xmax = 404.9852
				text = "he"
			intervals [834]:
				xmin = 404.9852
				xmax = 405.3052
				text = "showed"
			intervals [835]:
				xmin = 405.3052
				xmax = 405.4752
				text = "that"
			intervals [836]:
				xmin = 405.4752
				xmax = 405.6752
				text = "he"
			intervals [837]:
				xmin = 405.6752
				xmax = 405.8552
				text = "was"
			intervals [838]:
				xmin = 405.8552
				xmax = 405.9152
				text = "a"
			intervals [839]:
				xmin = 405.9152
				xmax = 406.2952
				text = "part"
			intervals [840]:
				xmin = 406.2952
				xmax = 406.4752
				text = "of"
			intervals [841]:
				xmin = 406.4752
				xmax = 406.6009
				text = ""
			intervals [842]:
				xmin = 406.6009
				xmax = 406.8209
				text = "he"
			intervals [843]:
				xmin = 406.8209
				xmax = 407.1109
				text = "was"
			intervals [844]:
				xmin = 407.1109
				xmax = 409.0712
				text = ""
			intervals [845]:
				xmin = 409.0712
				xmax = 409.1412
				text = "in"
			intervals [846]:
				xmin = 409.1412
				xmax = 409.3512
				text = "other"
			intervals [847]:
				xmin = 409.3512
				xmax = 409.6612
				text = "words"
			intervals [848]:
				xmin = 409.6612
				xmax = 409.8112
				text = "what"
			intervals [849]:
				xmin = 409.8112
				xmax = 409.9412
				text = "they"
			intervals [850]:
				xmin = 409.9412
				xmax = 410.2612
				text = "call"
			intervals [851]:
				xmin = 410.2612
				xmax = 410.5012
				text = "this"
			intervals [852]:
				xmin = 410.5012
				xmax = 410.7612
				text = "day"
			intervals [853]:
				xmin = 410.7612
				xmax = 410.9212
				text = "a"
			intervals [854]:
				xmin = 410.9212
				xmax = 411.3412
				text = "soul"
			intervals [855]:
				xmin = 411.3412
				xmax = 411.7312
				text = "brother"
			intervals [856]:
				xmin = 411.7312
				xmax = 412.5314
				text = ""
			intervals [857]:
				xmin = 412.5314
				xmax = 413.0014
				text = "so"
			intervals [858]:
				xmin = 413.0014
				xmax = 413.4094
				text = ""
			intervals [859]:
				xmin = 413.4094
				xmax = 413.4694
				text = "you"
			intervals [860]:
				xmin = 413.4694
				xmax = 413.7094
				text = "know"
			intervals [861]:
				xmin = 413.7094
				xmax = 416.3033
				text = ""
			intervals [862]:
				xmin = 416.3033
				xmax = 416.4933
				text = "that"
			intervals [863]:
				xmin = 416.4933
				xmax = 417.0068
				text = ""
			intervals [864]:
				xmin = 417.0068
				xmax = 417.2268
				text = "took"
			intervals [865]:
				xmin = 417.2268
				xmax = 417.4168
				text = "care"
			intervals [866]:
				xmin = 417.4168
				xmax = 417.5168
				text = "of"
			intervals [867]:
				xmin = 417.5168
				xmax = 417.7368
				text = "this"
			intervals [868]:
				xmin = 417.7368
				xmax = 417.9968
				text = "thing"
			intervals [869]:
				xmin = 417.9968
				xmax = 418.2868
				text = "pretty"
			intervals [870]:
				xmin = 418.2868
				xmax = 418.6768
				text = "nice"
			intervals [871]:
				xmin = 418.6768
				xmax = 418.7868
				text = "you"
			intervals [872]:
				xmin = 418.7868
				xmax = 418.9768
				text = "know"
			intervals [873]:
				xmin = 418.9768
				xmax = 425.6568
				text = ""
			intervals [874]:
				xmin = 425.6568
				xmax = 425.9468
				text = "oh"
			intervals [875]:
				xmin = 425.9468
				xmax = 426.1868
				text = "i've"
			intervals [876]:
				xmin = 426.1868
				xmax = 426.2268
				text = ""
			intervals [877]:
				xmin = 426.2268
				xmax = 426.4968
				text = "watched"
			intervals [878]:
				xmin = 426.4968
				xmax = 426.6168
				text = "the"
			intervals [879]:
				xmin = 426.6168
				xmax = 426.7968
				text = "big"
			intervals [880]:
				xmin = 426.7968
				xmax = 427.2068
				text = "valley"
			intervals [881]:
				xmin = 427.2068
				xmax = 427.4068
				text = "for"
			intervals [882]:
				xmin = 427.4068
				xmax = 428.0968
				text = "years"
			intervals [883]:
				xmin = 428.0968
				xmax = 429.4985
				text = ""
			intervals [884]:
				xmin = 429.4985
				xmax = 429.6085
				text = "i"
			intervals [885]:
				xmin = 429.6085
				xmax = 429.9385
				text = "seen"
			intervals [886]:
				xmin = 429.9385
				xmax = 430.1885
				text = "one"
			intervals [887]:
				xmin = 430.1885
				xmax = 430.3385
				text = "i"
			intervals [888]:
				xmin = 430.3385
				xmax = 430.3685
				text = ""
			intervals [889]:
				xmin = 430.3685
				xmax = 430.5485
				text = "think"
			intervals [890]:
				xmin = 430.5485
				xmax = 430.6185
				text = "i"
			intervals [891]:
				xmin = 430.6185
				xmax = 430.8485
				text = "seen"
			intervals [892]:
				xmin = 430.8485
				xmax = 430.9585
				text = "'em"
			intervals [893]:
				xmin = 430.9585
				xmax = 431.4685
				text = "all"
			intervals [894]:
				xmin = 431.4685
				xmax = 432.3066
				text = ""
			intervals [895]:
				xmin = 432.3066
				xmax = 432.6666
				text = "all"
			intervals [896]:
				xmin = 432.6666
				xmax = 432.9266
				text = "of"
			intervals [897]:
				xmin = 432.9266
				xmax = 433.1166
				text = "'em"
			intervals [898]:
				xmin = 433.1166
				xmax = 433.2966
				text = "was"
			intervals [899]:
				xmin = 433.2966
				xmax = 434.4327
				text = ""
			intervals [900]:
				xmin = 434.4327
				xmax = 434.5727
				text = "yeah"
			intervals [901]:
				xmin = 434.5727
				xmax = 438.9975
				text = ""
			intervals [902]:
				xmin = 438.9975
				xmax = 439.2675
				text = "of"
			intervals [903]:
				xmin = 439.2675
				xmax = 439.2975
				text = ""
			intervals [904]:
				xmin = 439.2975
				xmax = 439.4275
				text = "the"
			intervals [905]:
				xmin = 439.4275
				xmax = 439.6575
				text = "big"
			intervals [906]:
				xmin = 439.6575
				xmax = 440.0775
				text = "valley"
			intervals [907]:
				xmin = 440.0775
				xmax = 443.4069
				text = ""
			intervals [908]:
				xmin = 443.4069
				xmax = 443.8169
				text = "well"
			intervals [909]:
				xmin = 443.8169
				xmax = 444.151
				text = ""
			intervals [910]:
				xmin = 444.151
				xmax = 444.271
				text = "to"
			intervals [911]:
				xmin = 444.271
				xmax = 444.491
				text = "be"
			intervals [912]:
				xmin = 444.491
				xmax = 445.101
				text = "discrete"
			intervals [913]:
				xmin = 445.101
				xmax = 445.231
				text = "i"
			intervals [914]:
				xmin = 445.231
				xmax = 445.671
				text = "say"
			intervals [915]:
				xmin = 445.671
				xmax = 445.8171
				text = ""
			intervals [916]:
				xmin = 445.8171
				xmax = 446.0071
				text = "i"
			intervals [917]:
				xmin = 446.0071
				xmax = 446.3771
				text = "seen"
			intervals [918]:
				xmin = 446.3771
				xmax = 446.6271
				text = "one"
			intervals [919]:
				xmin = 446.6271
				xmax = 446.7371
				text = ""
			intervals [920]:
				xmin = 446.7371
				xmax = 447.1471
				text = "where"
			intervals [921]:
				xmin = 447.1471
				xmax = 448.3209
				text = ""
			intervals [922]:
				xmin = 448.3209
				xmax = 448.4709
				text = "the"
			intervals [923]:
				xmin = 448.4709
				xmax = 449.0009
				text = "son"
			intervals [924]:
				xmin = 449.0009
				xmax = 451.0036
				text = ""
			intervals [925]:
				xmin = 451.0036
				xmax = 451.2336
				text = "he"
			intervals [926]:
				xmin = 451.2336
				xmax = 451.3736
				text = "was"
			intervals [927]:
				xmin = 451.3736
				xmax = 451.4036
				text = ""
			intervals [928]:
				xmin = 451.4036
				xmax = 451.7636
				text = "similar"
			intervals [929]:
				xmin = 451.7636
				xmax = 451.9836
				text = "to"
			intervals [930]:
				xmin = 451.9836
				xmax = 452.0336
				text = "a"
			intervals [931]:
				xmin = 452.0336
				xmax = 452.8436
				text = "outcast"
			intervals [932]:
				xmin = 452.8436
				xmax = 453.2136
				text = "is"
			intervals [933]:
				xmin = 453.2136
				xmax = 455.1655
				text = ""
			intervals [934]:
				xmin = 455.1655
				xmax = 455.3655
				text = "his"
			intervals [935]:
				xmin = 455.3655
				xmax = 456.0055
				text = "father"
			intervals [936]:
				xmin = 456.0055
				xmax = 456.992
				text = ""
			intervals [937]:
				xmin = 456.992
				xmax = 457.132
				text = "well"
			intervals [938]:
				xmin = 457.132
				xmax = 457.292
				text = "he"
			intervals [939]:
				xmin = 457.292
				xmax = 457.562
				text = "was"
			intervals [940]:
				xmin = 457.562
				xmax = 458.032
				text = "uh"
			intervals [941]:
				xmin = 458.032
				xmax = 459.8001
				text = ""
			intervals [942]:
				xmin = 459.8001
				xmax = 460.0101
				text = "whatcha"
			intervals [943]:
				xmin = 460.0101
				xmax = 460.2701
				text = "call"
			intervals [944]:
				xmin = 460.2701
				xmax = 460.3601
				text = "it"
			intervals [945]:
				xmin = 460.3601
				xmax = 460.3901
				text = ""
			intervals [946]:
				xmin = 460.3901
				xmax = 460.7201
				text = "a"
			intervals [947]:
				xmin = 460.7201
				xmax = 461.5161
				text = ""
			intervals [948]:
				xmin = 461.5161
				xmax = 462.2061
				text = "illegitimate"
			intervals [949]:
				xmin = 462.2061
				xmax = 462.2761
				text = ""
			intervals [950]:
				xmin = 462.2761
				xmax = 462.6161
				text = "child"
			intervals [951]:
				xmin = 462.6161
				xmax = 462.7061
				text = "he"
			intervals [952]:
				xmin = 462.7061
				xmax = 463.0461
				text = "wasn't"
			intervals [953]:
				xmin = 463.0461
				xmax = 463.3961
				text = "born"
			intervals [954]:
				xmin = 463.3961
				xmax = 463.5761
				text = "by"
			intervals [955]:
				xmin = 463.5761
				xmax = 463.7261
				text = "his"
			intervals [956]:
				xmin = 463.7261
				xmax = 464.1061
				text = "mother"
			intervals [957]:
				xmin = 464.1061
				xmax = 464.2254
				text = ""
			intervals [958]:
				xmin = 464.2254
				xmax = 464.5454
				text = "and"
			intervals [959]:
				xmin = 464.5454
				xmax = 466.2308
				text = ""
			intervals [960]:
				xmin = 466.2308
				xmax = 466.5208
				text = "they"
			intervals [961]:
				xmin = 466.5208
				xmax = 467.0969
				text = ""
			intervals [962]:
				xmin = 467.0969
				xmax = 467.6869
				text = "finally"
			intervals [963]:
				xmin = 467.6869
				xmax = 468.201
				text = ""
			intervals [964]:
				xmin = 468.201
				xmax = 468.761
				text = "accepted"
			intervals [965]:
				xmin = 468.761
				xmax = 468.981
				text = "him"
			intervals [966]:
				xmin = 468.981
				xmax = 469.281
				text = "as"
			intervals [967]:
				xmin = 469.281
				xmax = 469.341
				text = "a"
			intervals [968]:
				xmin = 469.341
				xmax = 469.831
				text = "son"
			intervals [969]:
				xmin = 469.831
				xmax = 469.9166
				text = ""
			intervals [970]:
				xmin = 469.9166
				xmax = 470.1566
				text = "and"
			intervals [971]:
				xmin = 470.1566
				xmax = 470.2566
				text = "a"
			intervals [972]:
				xmin = 470.2566
				xmax = 470.6766
				text = "brother"
			intervals [973]:
				xmin = 470.6766
				xmax = 470.8366
				text = "you"
			intervals [974]:
				xmin = 470.8366
				xmax = 471.0666
				text = "know"
			intervals [975]:
				xmin = 471.0666
				xmax = 471.7133
				text = ""
			intervals [976]:
				xmin = 471.7133
				xmax = 472.1733
				text = "and"
			intervals [977]:
				xmin = 472.1733
				xmax = 474.761
				text = ""
			intervals [978]:
				xmin = 474.761
				xmax = 475.061
				text = "this"
			intervals [979]:
				xmin = 475.061
				xmax = 475.601
				text = "man"
			intervals [980]:
				xmin = 475.601
				xmax = 476.9567
				text = ""
			intervals [981]:
				xmin = 476.9567
				xmax = 477.1467
				text = "this"
			intervals [982]:
				xmin = 477.1467
				xmax = 477.1767
				text = ""
			intervals [983]:
				xmin = 477.1767
				xmax = 477.6667
				text = "son"
			intervals [984]:
				xmin = 477.6667
				xmax = 477.7844
				text = ""
			intervals [985]:
				xmin = 477.7844
				xmax = 478.1644
				text = "he"
			intervals [986]:
				xmin = 478.1644
				xmax = 478.4244
				text = "had"
			intervals [987]:
				xmin = 478.4244
				xmax = 479.1465
				text = ""
			intervals [988]:
				xmin = 479.1465
				xmax = 479.6365
				text = "killed"
			intervals [989]:
				xmin = 479.6365
				xmax = 479.9165
				text = "this"
			intervals [990]:
				xmin = 479.9165
				xmax = 480.1665
				text = "other"
			intervals [991]:
				xmin = 480.1665
				xmax = 480.4965
				text = "man"
			intervals [992]:
				xmin = 480.4965
				xmax = 480.5565
				text = "s"
			intervals [993]:
				xmin = 480.5565
				xmax = 480.9165
				text = "son"
			intervals [994]:
				xmin = 480.9165
				xmax = 480.9765
				text = "in"
			intervals [995]:
				xmin = 480.9765
				xmax = 481.1765
				text = "a"
			intervals [996]:
				xmin = 481.1765
				xmax = 481.4807
				text = ""
			intervals [997]:
				xmin = 481.4807
				xmax = 481.7307
				text = "fair"
			intervals [998]:
				xmin = 481.7307
				xmax = 482.2807
				text = "duel"
			intervals [999]:
				xmin = 482.2807
				xmax = 482.8085
				text = ""
			intervals [1000]:
				xmin = 482.8085
				xmax = 482.9985
				text = "and"
			intervals [1001]:
				xmin = 482.9985
				xmax = 483.4385
				text = "this"
			intervals [1002]:
				xmin = 483.4385
				xmax = 483.5802
				text = ""
			intervals [1003]:
				xmin = 483.5802
				xmax = 483.9102
				text = "this"
			intervals [1004]:
				xmin = 483.9102
				xmax = 484.1502
				text = "man"
			intervals [1005]:
				xmin = 484.1502
				xmax = 484.3002
				text = "he"
			intervals [1006]:
				xmin = 484.3002
				xmax = 484.6002
				text = "had"
			intervals [1007]:
				xmin = 484.6002
				xmax = 484.8985
				text = ""
			intervals [1008]:
				xmin = 484.8985
				xmax = 485.2285
				text = "cash"
			intervals [1009]:
				xmin = 485.2285
				xmax = 485.6385
				text = "money"
			intervals [1010]:
				xmin = 485.6385
				xmax = 486.0259
				text = ""
			intervals [1011]:
				xmin = 486.0259
				xmax = 486.3459
				text = "he"
			intervals [1012]:
				xmin = 486.3459
				xmax = 486.6859
				text = "was"
			intervals [1013]:
				xmin = 486.6859
				xmax = 487.5041
				text = ""
			intervals [1014]:
				xmin = 487.5041
				xmax = 487.6041
				text = "in"
			intervals [1015]:
				xmin = 487.6041
				xmax = 487.6641
				text = "the"
			intervals [1016]:
				xmin = 487.6641
				xmax = 488.3041
				text = "millions"
			intervals [1017]:
				xmin = 488.3041
				xmax = 488.410
				text = ""
			intervals [1018]:
				xmin = 488.410
				xmax = 488.650
				text = "and"
			intervals [1019]:
				xmin = 488.650
				xmax = 489.030
				text = "uh"
			intervals [1020]:
				xmin = 489.030
				xmax = 490.2566
				text = ""
			intervals [1021]:
				xmin = 490.2566
				xmax = 490.4966
				text = "he"
			intervals [1022]:
				xmin = 490.4966
				xmax = 490.8566
				text = "hired"
			intervals [1023]:
				xmin = 490.8566
				xmax = 491.3566
				text = "this"
			intervals [1024]:
				xmin = 491.3566
				xmax = 493.4589
				text = ""
			intervals [1025]:
				xmin = 493.4589
				xmax = 493.6689
				text = "gun"
			intervals [1026]:
				xmin = 493.6689
				xmax = 493.6989
				text = "<unk>"
			intervals [1027]:
				xmin = 493.6989
				xmax = 493.7289
				text = ""
			intervals [1028]:
				xmin = 493.7289
				xmax = 494.1189
				text = "to"
			intervals [1029]:
				xmin = 494.1189
				xmax = 494.1489
				text = ""
			intervals [1030]:
				xmin = 494.1489
				xmax = 494.3989
				text = "come"
			intervals [1031]:
				xmin = 494.3989
				xmax = 494.4289
				text = ""
			intervals [1032]:
				xmin = 494.4289
				xmax = 494.6889
				text = "shoot"
			intervals [1033]:
				xmin = 494.6889
				xmax = 494.8189
				text = "him"
			intervals [1034]:
				xmin = 494.8189
				xmax = 495.1889
				text = "down"
			intervals [1035]:
				xmin = 495.1889
				xmax = 495.2389
				text = ""
			intervals [1036]:
				xmin = 495.2389
				xmax = 495.6789
				text = "so"
			intervals [1037]:
				xmin = 495.6789
				xmax = 497.904
				text = ""
			intervals [1038]:
				xmin = 497.904
				xmax = 498.124
				text = "by"
			intervals [1039]:
				xmin = 498.124
				xmax = 498.514
				text = "doing"
			intervals [1040]:
				xmin = 498.514
				xmax = 498.954
				text = "so"
			intervals [1041]:
				xmin = 498.954
				xmax = 500.8929
				text = ""
			intervals [1042]:
				xmin = 500.8929
				xmax = 501.2929
				text = "this"
			intervals [1043]:
				xmin = 501.2929
				xmax = 501.3229
				text = ""
			intervals [1044]:
				xmin = 501.3229
				xmax = 501.7429
				text = "man"
			intervals [1045]:
				xmin = 501.7429
				xmax = 502.0429
				text = "s"
			intervals [1046]:
				xmin = 502.0429
				xmax = 502.0729
				text = ""
			intervals [1047]:
				xmin = 502.0729
				xmax = 502.4829
				text = "saved"
			intervals [1048]:
				xmin = 502.4829
				xmax = 502.7929
				text = "his"
			intervals [1049]:
				xmin = 502.7929
				xmax = 503.4129
				text = "life"
			intervals [1050]:
				xmin = 503.4129
				xmax = 503.4529
				text = ""
			intervals [1051]:
				xmin = 503.4529
				xmax = 503.6129
				text = "when"
			intervals [1052]:
				xmin = 503.6129
				xmax = 503.7029
				text = "he"
			intervals [1053]:
				xmin = 503.7029
				xmax = 504.0129
				text = "first"
			intervals [1054]:
				xmin = 504.0129
				xmax = 504.2229
				text = "came"
			intervals [1055]:
				xmin = 504.2229
				xmax = 504.3629
				text = "to"
			intervals [1056]:
				xmin = 504.3629
				xmax = 504.6929
				text = "town"
			intervals [1057]:
				xmin = 504.6929
				xmax = 504.8329
				text = "they"
			intervals [1058]:
				xmin = 504.8329
				xmax = 505.0529
				text = "had"
			intervals [1059]:
				xmin = 505.0529
				xmax = 505.3829
				text = "other"
			intervals [1060]:
				xmin = 505.3829
				xmax = 505.8209
				text = ""
			intervals [1061]:
				xmin = 505.8209
				xmax = 506.1809
				text = "people"
			intervals [1062]:
				xmin = 506.1809
				xmax = 506.5109
				text = "looking"
			intervals [1063]:
				xmin = 506.5109
				xmax = 506.6609
				text = "for"
			intervals [1064]:
				xmin = 506.6609
				xmax = 506.9009
				text = "him"
			intervals [1065]:
				xmin = 506.9009
				xmax = 507.0009
				text = "to"
			intervals [1066]:
				xmin = 507.0009
				xmax = 507.3309
				text = "kill"
			intervals [1067]:
				xmin = 507.3309
				xmax = 507.6809
				text = "him"
			intervals [1068]:
				xmin = 507.6809
				xmax = 508.4705
				text = ""
			intervals [1069]:
				xmin = 508.4705
				xmax = 508.6505
				text = "and"
			intervals [1070]:
				xmin = 508.6505
				xmax = 508.8005
				text = "he"
			intervals [1071]:
				xmin = 508.8005
				xmax = 509.1505
				text = "saved"
			intervals [1072]:
				xmin = 509.1505
				xmax = 509.4005
				text = "his"
			intervals [1073]:
				xmin = 509.4005
				xmax = 509.7905
				text = "life"
			intervals [1074]:
				xmin = 509.7905
				xmax = 509.932
				text = ""
			intervals [1075]:
				xmin = 509.932
				xmax = 510.272
				text = "and"
			intervals [1076]:
				xmin = 510.272
				xmax = 510.6054
				text = ""
			intervals [1077]:
				xmin = 510.6054
				xmax = 510.7754
				text = "they"
			intervals [1078]:
				xmin = 510.7754
				xmax = 511.0554
				text = "gave"
			intervals [1079]:
				xmin = 511.0554
				xmax = 511.2454
				text = "him"
			intervals [1080]:
				xmin = 511.2454
				xmax = 511.4754
				text = "uh"
			intervals [1081]:
				xmin = 511.4754
				xmax = 512.0119
				text = ""
			intervals [1082]:
				xmin = 512.0119
				xmax = 512.4919
				text = "shelter"
			intervals [1083]:
				xmin = 512.4919
				xmax = 512.6719
				text = "in"
			intervals [1084]:
				xmin = 512.6719
				xmax = 512.8619
				text = "their"
			intervals [1085]:
				xmin = 512.8619
				xmax = 513.3519
				text = "home"
			intervals [1086]:
				xmin = 513.3519
				xmax = 513.4162
				text = ""
			intervals [1087]:
				xmin = 513.4162
				xmax = 513.7662
				text = "treated"
			intervals [1088]:
				xmin = 513.7662
				xmax = 513.9962
				text = "him"
			intervals [1089]:
				xmin = 513.9962
				xmax = 514.2162
				text = "like"
			intervals [1090]:
				xmin = 514.2162
				xmax = 514.4262
				text = "he"
			intervals [1091]:
				xmin = 514.4262
				xmax = 514.6562
				text = "was"
			intervals [1092]:
				xmin = 514.6562
				xmax = 514.8562
				text = "a"
			intervals [1093]:
				xmin = 514.8562
				xmax = 515.2452
				text = ""
			intervals [1094]:
				xmin = 515.2452
				xmax = 515.7652
				text = "emperor"
			intervals [1095]:
				xmin = 515.7652
				xmax = 516.3474
				text = ""
			intervals [1096]:
				xmin = 516.3474
				xmax = 516.5274
				text = "what"
			intervals [1097]:
				xmin = 516.5274
				xmax = 516.5574
				text = "s"
			intervals [1098]:
				xmin = 516.5574
				xmax = 516.8213
				text = ""
			intervals [1099]:
				xmin = 516.8213
				xmax = 517.0213
				text = "what"
			intervals [1100]:
				xmin = 517.0213
				xmax = 517.2413
				text = "so"
			intervals [1101]:
				xmin = 517.2413
				xmax = 517.5913
				text = "for"
			intervals [1102]:
				xmin = 517.5913
				xmax = 518.3827
				text = ""
			intervals [1103]:
				xmin = 518.3827
				xmax = 518.8527
				text = "and"
			intervals [1104]:
				xmin = 518.8527
				xmax = 519.1756
				text = ""
			intervals [1105]:
				xmin = 519.1756
				xmax = 519.5856
				text = "later"
			intervals [1106]:
				xmin = 519.5856
				xmax = 520.3964
				text = ""
			intervals [1107]:
				xmin = 520.3964
				xmax = 520.5964
				text = "he"
			intervals [1108]:
				xmin = 520.5964
				xmax = 520.8864
				text = "found"
			intervals [1109]:
				xmin = 520.8864
				xmax = 521.0464
				text = "out"
			intervals [1110]:
				xmin = 521.0464
				xmax = 521.2164
				text = "that"
			intervals [1111]:
				xmin = 521.2164
				xmax = 521.4464
				text = "this"
			intervals [1112]:
				xmin = 521.4464
				xmax = 521.7764
				text = "fella"
			intervals [1113]:
				xmin = 521.7764
				xmax = 522.0064
				text = "was"
			intervals [1114]:
				xmin = 522.0064
				xmax = 522.1164
				text = "the"
			intervals [1115]:
				xmin = 522.1164
				xmax = 522.4464
				text = "one"
			intervals [1116]:
				xmin = 522.4464
				xmax = 522.6064
				text = "that"
			intervals [1117]:
				xmin = 522.6064
				xmax = 522.8764
				text = "he"
			intervals [1118]:
				xmin = 522.8764
				xmax = 523.5459
				text = ""
			intervals [1119]:
				xmin = 523.5459
				xmax = 523.8059
				text = "had"
			intervals [1120]:
				xmin = 523.8059
				xmax = 523.9859
				text = "been"
			intervals [1121]:
				xmin = 523.9859
				xmax = 524.2359
				text = "sent"
			intervals [1122]:
				xmin = 524.2359
				xmax = 524.2659
				text = ""
			intervals [1123]:
				xmin = 524.2659
				xmax = 524.4059
				text = "to"
			intervals [1124]:
				xmin = 524.4059
				xmax = 524.9459
				text = "kill"
			intervals [1125]:
				xmin = 524.9459
				xmax = 526.1108
				text = ""
			intervals [1126]:
				xmin = 526.1108
				xmax = 526.3808
				text = "so"
			intervals [1127]:
				xmin = 526.3808
				xmax = 526.5108
				text = "he"
			intervals [1128]:
				xmin = 526.5108
				xmax = 526.8508
				text = "played"
			intervals [1129]:
				xmin = 526.8508
				xmax = 527.0908
				text = "it"
			intervals [1130]:
				xmin = 527.0908
				xmax = 527.1908
				text = "as"
			intervals [1131]:
				xmin = 527.1908
				xmax = 527.4508
				text = "long"
			intervals [1132]:
				xmin = 527.4508
				xmax = 527.5508
				text = "as"
			intervals [1133]:
				xmin = 527.5508
				xmax = 527.7008
				text = "he"
			intervals [1134]:
				xmin = 527.7008
				xmax = 528.0708
				text = "could"
			intervals [1135]:
				xmin = 528.0708
				xmax = 528.1008
				text = ""
			intervals [1136]:
				xmin = 528.1008
				xmax = 528.3608
				text = "so"
			intervals [1137]:
				xmin = 528.3608
				xmax = 529.0508
				text = "finally"
			intervals [1138]:
				xmin = 529.0508
				xmax = 530.6899
				text = ""
			intervals [1139]:
				xmin = 530.6899
				xmax = 530.8099
				text = "they"
			intervals [1140]:
				xmin = 530.8099
				xmax = 531.0299
				text = "had"
			intervals [1141]:
				xmin = 531.0299
				xmax = 531.0699
				text = "a"
			intervals [1142]:
				xmin = 531.0699
				xmax = 531.3399
				text = "show"
			intervals [1143]:
				xmin = 531.3399
				xmax = 531.5899
				text = "down"
			intervals [1144]:
				xmin = 531.5899
				xmax = 531.7299
				text = "in"
			intervals [1145]:
				xmin = 531.7299
				xmax = 532.0599
				text = "town"
			intervals [1146]:
				xmin = 532.0599
				xmax = 532.2699
				text = "one"
			intervals [1147]:
				xmin = 532.2699
				xmax = 532.6599
				text = "day"
			intervals [1148]:
				xmin = 532.6599
				xmax = 533.050
				text = ""
			intervals [1149]:
				xmin = 533.050
				xmax = 533.510
				text = "he"
			intervals [1150]:
				xmin = 533.510
				xmax = 533.7284
				text = ""
			intervals [1151]:
				xmin = 533.7284
				xmax = 533.9884
				text = "figured"
			intervals [1152]:
				xmin = 533.9884
				xmax = 534.1884
				text = "that"
			intervals [1153]:
				xmin = 534.1884
				xmax = 534.3984
				text = "only"
			intervals [1154]:
				xmin = 534.3984
				xmax = 534.5284
				text = "way"
			intervals [1155]:
				xmin = 534.5284
				xmax = 534.5984
				text = "he"
			intervals [1156]:
				xmin = 534.5984
				xmax = 534.7684
				text = "could"
			intervals [1157]:
				xmin = 534.7684
				xmax = 534.8984
				text = "get"
			intervals [1158]:
				xmin = 534.8984
				xmax = 535.1184
				text = "this"
			intervals [1159]:
				xmin = 535.1184
				xmax = 535.2984
				text = "boy"
			intervals [1160]:
				xmin = 535.2984
				xmax = 535.4084
				text = "to"
			intervals [1161]:
				xmin = 535.4084
				xmax = 535.6984
				text = "draw"
			intervals [1162]:
				xmin = 535.6984
				xmax = 535.9184
				text = "on"
			intervals [1163]:
				xmin = 535.9184
				xmax = 536.2284
				text = "him"
			intervals [1164]:
				xmin = 536.2284
				xmax = 536.4818
				text = ""
			intervals [1165]:
				xmin = 536.4818
				xmax = 536.9818
				text = "was"
			intervals [1166]:
				xmin = 536.9818
				xmax = 537.2418
				text = "to"
			intervals [1167]:
				xmin = 537.2418
				xmax = 537.8036
				text = ""
			intervals [1168]:
				xmin = 537.8036
				xmax = 538.2736
				text = "harass"
			intervals [1169]:
				xmin = 538.2736
				xmax = 538.4036
				text = "his"
			intervals [1170]:
				xmin = 538.4036
				xmax = 538.9136
				text = "sister"
			intervals [1171]:
				xmin = 538.9136
				xmax = 539.1136
				text = "which"
			intervals [1172]:
				xmin = 539.1136
				xmax = 539.2636
				text = "he"
			intervals [1173]:
				xmin = 539.2636
				xmax = 539.3036
				text = "s"
			intervals [1174]:
				xmin = 539.3036
				xmax = 539.6502
				text = ""
			intervals [1175]:
				xmin = 539.6502
				xmax = 539.7402
				text = "was"
			intervals [1176]:
				xmin = 539.7402
				xmax = 540.2302
				text = "deeply"
			intervals [1177]:
				xmin = 540.2302
				xmax = 540.3702
				text = "in"
			intervals [1178]:
				xmin = 540.3702
				xmax = 541.4159
				text = ""
			intervals [1179]:
				xmin = 541.4159
				xmax = 541.5359
				text = "in"
			intervals [1180]:
				xmin = 541.5359
				xmax = 541.8159
				text = "love"
			intervals [1181]:
				xmin = 541.8159
				xmax = 542.0159
				text = "with"
			intervals [1182]:
				xmin = 542.0159
				xmax = 542.3535
				text = ""
			intervals [1183]:
				xmin = 542.3535
				xmax = 542.8135
				text = "family"
			intervals [1184]:
				xmin = 542.8135
				xmax = 543.2135
				text = "wise"
			intervals [1185]:
				xmin = 543.2135
				xmax = 543.3435
				text = "you"
			intervals [1186]:
				xmin = 543.3435
				xmax = 543.7035
				text = "know"
			intervals [1187]:
				xmin = 543.7035
				xmax = 544.2893
				text = ""
			intervals [1188]:
				xmin = 544.2893
				xmax = 544.6793
				text = "so"
			intervals [1189]:
				xmin = 544.6793
				xmax = 545.6716
				text = ""
			intervals [1190]:
				xmin = 545.6716
				xmax = 545.8816
				text = "he"
			intervals [1191]:
				xmin = 545.8816
				xmax = 546.0916
				text = "did"
			intervals [1192]:
				xmin = 546.0916
				xmax = 546.4916
				text = "so"
			intervals [1193]:
				xmin = 546.4916
				xmax = 546.9833
				text = ""
			intervals [1194]:
				xmin = 546.9833
				xmax = 547.1333
				text = "and"
			intervals [1195]:
				xmin = 547.1333
				xmax = 547.2533
				text = "the"
			intervals [1196]:
				xmin = 547.2533
				xmax = 547.4833
				text = "boy"
			intervals [1197]:
				xmin = 547.4833
				xmax = 547.7133
				text = "didn't"
			intervals [1198]:
				xmin = 547.7133
				xmax = 548.1433
				text = "draw"
			intervals [1199]:
				xmin = 548.1433
				xmax = 549.3197
				text = ""
			intervals [1200]:
				xmin = 549.3197
				xmax = 549.8897
				text = "and"
			intervals [1201]:
				xmin = 549.8897
				xmax = 550.0409
				text = ""
			intervals [1202]:
				xmin = 550.0409
				xmax = 550.2409
				text = "he"
			intervals [1203]:
				xmin = 550.2409
				xmax = 551.1245
				text = ""
			intervals [1204]:
				xmin = 551.1245
				xmax = 551.3745
				text = "just"
			intervals [1205]:
				xmin = 551.3745
				xmax = 551.6545
				text = "beat"
			intervals [1206]:
				xmin = 551.6545
				xmax = 551.8045
				text = "him"
			intervals [1207]:
				xmin = 551.8045
				xmax = 552.3613
				text = ""
			intervals [1208]:
				xmin = 552.3613
				xmax = 552.6213
				text = "up"
			intervals [1209]:
				xmin = 552.6213
				xmax = 552.7013
				text = "and"
			intervals [1210]:
				xmin = 552.7013
				xmax = 552.9213
				text = "down"
			intervals [1211]:
				xmin = 552.9213
[truncated: 1,392,865 more chars]
