# Supplementary material for: Considering Performance in the Automated and Manual Coding of Sociolinguistic Variables: Lessons From Variable (ING)
Source: Front Artif Intell. 2021 Apr 29;4:648543. doi: 10.3389/frai.2021.648543 (PMC8117961; doi:10.3389/frai.2021.648543)
Supplement: Supplementary file 5 [file Data_Sheet_5.ZIP › CORAAL_VARAligned_as_TextGrids_p1/DCA_se3_ag2_f_02_1.TextGrid]

File type = "ooTextFile"
Object class = "TextGrid"

xmin = 0.0
xmax = 2129.999977324263
tiers? <exists>
size = 6
item []:
	item [1]:
		class = "IntervalTier"
		name = "DCA_int_05 - words"
		xmin = 0.0
		xmax = 2129.999977324263
		intervals: size = 2095
			intervals [1]:
				xmin = 0.0
				xmax = 0.4078
				text = ""
			intervals [2]:
				xmin = 0.4078
				xmax = 0.5878
				text = "what"
			intervals [3]:
				xmin = 0.5878
				xmax = 0.8678
				text = "kind"
			intervals [4]:
				xmin = 0.8678
				xmax = 0.9778
				text = "of"
			intervals [5]:
				xmin = 0.9778
				xmax = 1.4178
				text = "games"
			intervals [6]:
				xmin = 1.4178
				xmax = 1.6278
				text = "did"
			intervals [7]:
				xmin = 1.6278
				xmax = 1.7778
				text = "you"
			intervals [8]:
				xmin = 1.7778
				xmax = 1.9778
				text = "play"
			intervals [9]:
				xmin = 1.9778
				xmax = 2.1778
				text = "when"
			intervals [10]:
				xmin = 2.1778
				xmax = 2.3078
				text = "you"
			intervals [11]:
				xmin = 2.3078
				xmax = 2.3878
				text = "were"
			intervals [12]:
				xmin = 2.3878
				xmax = 2.9578
				text = "younger"
			intervals [13]:
				xmin = 2.9578
				xmax = 3.3761
				text = ""
			intervals [14]:
				xmin = 3.3761
				xmax = 6.9161
				text = "<unk>"
			intervals [15]:
				xmin = 6.9161
				xmax = 30.3778
				text = ""
			intervals [16]:
				xmin = 30.3778
				xmax = 30.7478
				text = "hm"
			intervals [17]:
				xmin = 30.7478
				xmax = 31.2087
				text = ""
			intervals [18]:
				xmin = 31.2087
				xmax = 31.2687
				text = "how"
			intervals [19]:
				xmin = 31.2687
				xmax = 32.989
				text = ""
			intervals [20]:
				xmin = 32.989
				xmax = 33.259
				text = "uh-huh"
			intervals [21]:
				xmin = 33.259
				xmax = 33.349
				text = "how"
			intervals [22]:
				xmin = 33.349
				xmax = 33.589
				text = ""
			intervals [23]:
				xmin = 33.589
				xmax = 33.629
				text = "d"
			intervals [24]:
				xmin = 33.629
				xmax = 33.769
				text = "you"
			intervals [25]:
				xmin = 33.769
				xmax = 34.049
				text = "play"
			intervals [26]:
				xmin = 34.049
				xmax = 34.259
				text = "um"
			intervals [27]:
				xmin = 34.259
				xmax = 34.299
				text = ""
			intervals [28]:
				xmin = 34.299
				xmax = 34.709
				text = "mumblety"
			intervals [29]:
				xmin = 34.709
				xmax = 35.059
				text = "peg"
			intervals [30]:
				xmin = 35.059
				xmax = 47.4231
				text = ""
			intervals [31]:
				xmin = 47.4231
				xmax = 48.0031
				text = "mm-hm"
			intervals [32]:
				xmin = 48.0031
				xmax = 48.3782
				text = ""
			intervals [33]:
				xmin = 48.3782
				xmax = 48.5182
				text = "well"
			intervals [34]:
				xmin = 48.5182
				xmax = 48.6882
				text = "could"
			intervals [35]:
				xmin = 48.6882
				xmax = 48.8182
				text = "you"
			intervals [36]:
				xmin = 48.8182
				xmax = 48.9882
				text = "tell"
			intervals [37]:
				xmin = 48.9882
				xmax = 49.1082
				text = "me"
			intervals [38]:
				xmin = 49.1082
				xmax = 49.4982
				text = "exactly"
			intervals [39]:
				xmin = 49.4982
				xmax = 49.7082
				text = "what"
			intervals [40]:
				xmin = 49.7082
				xmax = 50.0882
				text = "mumblety"
			intervals [41]:
				xmin = 50.0882
				xmax = 50.4782
				text = "peg"
			intervals [42]:
				xmin = 50.4782
				xmax = 50.5782
				text = ""
			intervals [43]:
				xmin = 50.5782
				xmax = 50.6782
				text = "is"
			intervals [44]:
				xmin = 50.6782
				xmax = 54.756
				text = ""
			intervals [45]:
				xmin = 54.756
				xmax = 55.006
				text = "what"
			intervals [46]:
				xmin = 55.006
				xmax = 55.116
				text = "do"
			intervals [47]:
				xmin = 55.116
				xmax = 55.216
				text = "the"
			intervals [48]:
				xmin = 55.216
				xmax = 55.716
				text = "words"
			intervals [49]:
				xmin = 55.716
				xmax = 56.206
				text = "mean"
			intervals [50]:
				xmin = 56.206
				xmax = 56.693
				text = ""
			intervals [51]:
				xmin = 56.693
				xmax = 56.913
				text = "i've"
			intervals [52]:
				xmin = 56.913
				xmax = 57.143
				text = "never"
			intervals [53]:
				xmin = 57.143
				xmax = 57.383
				text = "heard"
			intervals [54]:
				xmin = 57.383
				xmax = 57.453
				text = "of"
			intervals [55]:
				xmin = 57.453
				xmax = 57.733
				text = "that"
			intervals [56]:
				xmin = 57.733
				xmax = 57.783
				text = ""
			intervals [57]:
				xmin = 57.783
				xmax = 57.943
				text = "before"
			intervals [58]:
				xmin = 57.943
				xmax = 61.108
				text = ""
			intervals [59]:
				xmin = 61.108
				xmax = 61.318
				text = "oh"
			intervals [60]:
				xmin = 61.318
				xmax = 61.438
				text = "i"
			intervals [61]:
				xmin = 61.438
				xmax = 61.658
				text = ""
			intervals [62]:
				xmin = 61.658
				xmax = 61.908
				text = "see"
			intervals [63]:
				xmin = 61.908
				xmax = 68.8906
				text = ""
			intervals [64]:
				xmin = 68.8906
				xmax = 69.0606
				text = "how"
			intervals [65]:
				xmin = 69.0606
				xmax = 69.1706
				text = "do"
			intervals [66]:
				xmin = 69.1706
				xmax = 69.2406
				text = "you"
			intervals [67]:
				xmin = 69.2406
				xmax = 69.5106
				text = "play"
			intervals [68]:
				xmin = 69.5106
				xmax = 69.8106
				text = "jump"
			intervals [69]:
				xmin = 69.8106
				xmax = 69.8406
				text = ""
			intervals [70]:
				xmin = 69.8406
				xmax = 70.0906
				text = "rope"
			intervals [71]:
				xmin = 70.0906
				xmax = 70.2606
				text = ""
			intervals [72]:
				xmin = 70.2606
				xmax = 70.6206
				text = "<unk>"
			intervals [73]:
				xmin = 70.6206
				xmax = 75.0265
				text = ""
			intervals [74]:
				xmin = 75.0265
				xmax = 75.6965
				text = "<unk>"
			intervals [75]:
				xmin = 75.6965
				xmax = 78.7081
				text = ""
			intervals [76]:
				xmin = 78.7081
				xmax = 79.3281
				text = "<unk>"
			intervals [77]:
				xmin = 79.3281
				xmax = 79.3581
				text = ""
			intervals [78]:
				xmin = 79.3581
				xmax = 79.5481
				text = "did"
			intervals [79]:
				xmin = 79.5481
				xmax = 79.8581
				text = ""
			intervals [80]:
				xmin = 79.8581
				xmax = 79.9281
				text = "you"
			intervals [81]:
				xmin = 79.9281
				xmax = 80.0281
				text = "play"
			intervals [82]:
				xmin = 80.0281
				xmax = 80.1881
				text = "uh"
			intervals [83]:
				xmin = 80.1881
				xmax = 80.5681
				text = "double"
			intervals [84]:
				xmin = 80.5681
				xmax = 81.0081
				text = "dutch"
			intervals [85]:
				xmin = 81.0081
				xmax = 83.3636
				text = ""
			intervals [86]:
				xmin = 83.3636
				xmax = 83.7736
				text = "um"
			intervals [87]:
				xmin = 83.7736
				xmax = 83.9736
				text = "do"
			intervals [88]:
				xmin = 83.9736
				xmax = 84.1036
				text = ""
			intervals [89]:
				xmin = 84.1036
				xmax = 84.2036
				text = "do"
			intervals [90]:
				xmin = 84.2036
				xmax = 84.3536
				text = "you"
			intervals [91]:
				xmin = 84.3536
				xmax = 84.6736
				text = "remember"
			intervals [92]:
				xmin = 84.6736
				xmax = 84.7636
				text = "any"
			intervals [93]:
				xmin = 84.7636
				xmax = 84.8536
				text = "of"
			intervals [94]:
				xmin = 84.8536
				xmax = 84.9836
				text = "the"
			intervals [95]:
				xmin = 84.9836
				xmax = 85.0136
				text = ""
			intervals [96]:
				xmin = 85.0136
				xmax = 85.4436
				text = "rhymes"
			intervals [97]:
				xmin = 85.4436
				xmax = 85.4736
				text = ""
			intervals [98]:
				xmin = 85.4736
				xmax = 85.5936
				text = "that"
			intervals [99]:
				xmin = 85.5936
				xmax = 85.7236
				text = "you"
			intervals [100]:
				xmin = 85.7236
				xmax = 85.7536
				text = ""
			intervals [101]:
				xmin = 85.7536
				xmax = 85.9836
				text = "said"
			intervals [102]:
				xmin = 85.9836
				xmax = 86.0136
				text = ""
			intervals [103]:
				xmin = 86.0136
				xmax = 86.1036
				text = "when"
			intervals [104]:
				xmin = 86.1036
				xmax = 86.1336
				text = ""
			intervals [105]:
				xmin = 86.1336
				xmax = 86.2036
				text = "you"
			intervals [106]:
				xmin = 86.2036
				xmax = 86.4036
				text = "played"
			intervals [107]:
				xmin = 86.4036
				xmax = 86.4336
				text = ""
			intervals [108]:
				xmin = 86.4336
				xmax = 86.6536
				text = "double"
			intervals [109]:
				xmin = 86.6536
				xmax = 86.6836
				text = ""
			intervals [110]:
				xmin = 86.6836
				xmax = 87.0236
				text = "dutch"
			intervals [111]:
				xmin = 87.0236
				xmax = 107.4594
				text = ""
			intervals [112]:
				xmin = 107.4594
				xmax = 107.8894
				text = "mm-hm"
			intervals [113]:
				xmin = 107.8894
				xmax = 110.8068
				text = ""
			intervals [114]:
				xmin = 110.8068
				xmax = 111.4068
				text = "um"
			intervals [115]:
				xmin = 111.4068
				xmax = 111.7553
				text = ""
			intervals [116]:
				xmin = 111.7553
				xmax = 111.9753
				text = "could"
			intervals [117]:
				xmin = 111.9753
				xmax = 112.3953
				text = "you"
			intervals [118]:
				xmin = 112.3953
				xmax = 112.6069
				text = ""
			intervals [119]:
				xmin = 112.6069
				xmax = 112.8969
				text = "uh"
			intervals [120]:
				xmin = 112.8969
				xmax = 113.3069
				text = "explain"
			intervals [121]:
				xmin = 113.3069
				xmax = 113.3669
				text = "to"
			intervals [122]:
				xmin = 113.3669
				xmax = 113.4969
				text = "me"
			intervals [123]:
				xmin = 113.4969
				xmax = 113.8869
				text = "exactly"
			intervals [124]:
				xmin = 113.8869
				xmax = 114.0069
				text = "how"
			intervals [125]:
				xmin = 114.0069
				xmax = 114.0969
				text = "you"
			intervals [126]:
				xmin = 114.0969
				xmax = 114.1869
				text = ""
			intervals [127]:
				xmin = 114.1869
				xmax = 114.4269
				text = "played"
			intervals [128]:
				xmin = 114.4269
				xmax = 114.4569
				text = ""
			intervals [129]:
				xmin = 114.4569
				xmax = 114.7269
				text = "double"
			intervals [130]:
				xmin = 114.7269
				xmax = 114.7569
				text = ""
			intervals [131]:
				xmin = 114.7569
				xmax = 115.0669
				text = "dutch"
			intervals [132]:
				xmin = 115.0669
				xmax = 115.0969
				text = ""
			intervals [133]:
				xmin = 115.0969
				xmax = 115.2669
				text = "say"
			intervals [134]:
				xmin = 115.2669
				xmax = 115.3669
				text = "i"
			intervals [135]:
				xmin = 115.3669
				xmax = 115.7069
				text = "never"
			intervals [136]:
				xmin = 115.7069
				xmax = 115.8569
				text = ""
			intervals [137]:
				xmin = 115.8569
				xmax = 116.1069
				text = "played"
			intervals [138]:
				xmin = 116.1069
				xmax = 116.1769
				text = "it"
			intervals [139]:
				xmin = 116.1769
				xmax = 116.2069
				text = ""
			intervals [140]:
				xmin = 116.2069
				xmax = 116.5169
				text = "before"
			intervals [141]:
				xmin = 116.5169
				xmax = 116.5469
				text = "or"
			intervals [142]:
				xmin = 116.5469
				xmax = 116.9469
				text = "anything"
			intervals [143]:
				xmin = 116.9469
				xmax = 116.9769
				text = ""
			intervals [144]:
				xmin = 116.9769
				xmax = 117.0569
				text = "you"
			intervals [145]:
				xmin = 117.0569
				xmax = 117.1169
				text = ""
			intervals [146]:
				xmin = 117.1169
				xmax = 117.1869
				text = "were"
			intervals [147]:
				xmin = 117.1869
				xmax = 117.3769
				text = ""
			intervals [148]:
				xmin = 117.3769
				xmax = 117.4669
				text = "just"
			intervals [149]:
				xmin = 117.4669
				xmax = 117.4969
				text = ""
			intervals [150]:
				xmin = 117.4969
				xmax = 117.8769
				text = "explaining"
			intervals [151]:
				xmin = 117.8769
				xmax = 117.9069
				text = ""
			intervals [152]:
				xmin = 117.9069
				xmax = 117.9669
				text = "to"
			intervals [153]:
				xmin = 117.9669
				xmax = 117.9969
				text = ""
			intervals [154]:
				xmin = 117.9969
				xmax = 118.0569
				text = "me"
			intervals [155]:
				xmin = 118.0569
				xmax = 118.1469
				text = ""
			intervals [156]:
				xmin = 118.1469
				xmax = 118.2069
				text = "how"
			intervals [157]:
				xmin = 118.2069
				xmax = 118.2369
				text = ""
			intervals [158]:
				xmin = 118.2369
				xmax = 118.2969
				text = "you"
			intervals [159]:
				xmin = 118.2969
				xmax = 118.3669
				text = ""
			intervals [160]:
				xmin = 118.3669
				xmax = 118.5669
				text = "played"
			intervals [161]:
				xmin = 118.5669
				xmax = 118.6069
				text = ""
			intervals [162]:
				xmin = 118.6069
				xmax = 118.6769
				text = "it"
			intervals [163]:
				xmin = 118.6769
				xmax = 146.7093
				text = ""
			intervals [164]:
				xmin = 146.7093
				xmax = 146.8093
				text = "i"
			intervals [165]:
				xmin = 146.8093
				xmax = 147.0593
				text = ""
			intervals [166]:
				xmin = 147.0593
				xmax = 147.2893
				text = "see"
			intervals [167]:
				xmin = 147.2893
				xmax = 148.2189
				text = ""
			intervals [168]:
				xmin = 148.2189
				xmax = 148.9989
				text = "um"
			intervals [169]:
				xmin = 148.9989
				xmax = 149.340
				text = ""
			intervals [170]:
				xmin = 149.340
				xmax = 149.540
				text = "did"
			intervals [171]:
				xmin = 149.540
				xmax = 149.600
				text = "you"
			intervals [172]:
				xmin = 149.600
				xmax = 149.800
				text = "ever"
			intervals [173]:
				xmin = 149.800
				xmax = 149.830
				text = ""
			intervals [174]:
				xmin = 149.830
				xmax = 149.940
				text = "say"
			intervals [175]:
				xmin = 149.940
				xmax = 150.110
				text = "any"
			intervals [176]:
				xmin = 150.110
				xmax = 150.490
				text = "rhymes"
			intervals [177]:
				xmin = 150.490
				xmax = 150.690
				text = "like"
			intervals [178]:
				xmin = 150.690
				xmax = 150.750
				text = ""
			intervals [179]:
				xmin = 150.750
				xmax = 151.120
				text = "engine"
			intervals [180]:
				xmin = 151.120
				xmax = 151.410
				text = "engine"
			intervals [181]:
				xmin = 151.410
				xmax = 151.690
				text = "number"
			intervals [182]:
				xmin = 151.690
				xmax = 152.040
				text = "nine"
			intervals [183]:
				xmin = 152.040
				xmax = 152.160
				text = ""
			intervals [184]:
				xmin = 152.160
				xmax = 152.190
				text = "or"
			intervals [185]:
				xmin = 152.190
				xmax = 152.230
				text = ""
			intervals [186]:
				xmin = 152.230
				xmax = 152.560
				text = "anything"
			intervals [187]:
				xmin = 152.560
				xmax = 152.590
				text = ""
			intervals [188]:
				xmin = 152.590
				xmax = 152.710
				text = "like"
			intervals [189]:
				xmin = 152.710
				xmax = 152.910
				text = ""
			intervals [190]:
				xmin = 152.910
				xmax = 153.000
				text = "that"
			intervals [191]:
				xmin = 153.000
				xmax = 155.7744
				text = ""
			intervals [192]:
				xmin = 155.7744
				xmax = 155.8444
				text = "do"
			intervals [193]:
				xmin = 155.8444
				xmax = 155.9044
				text = "you"
			intervals [194]:
				xmin = 155.9044
				xmax = 156.4744
				text = "remember"
			intervals [195]:
				xmin = 156.4744
				xmax = 156.5044
				text = ""
			intervals [196]:
				xmin = 156.5044
				xmax = 156.5644
				text = "it"
			intervals [197]:
				xmin = 156.5644
				xmax = 172.5229
				text = ""
			intervals [198]:
				xmin = 172.5229
				xmax = 173.0029
				text = "yeah"
			intervals [199]:
				xmin = 173.0029
				xmax = 174.5068
				text = ""
			intervals [200]:
				xmin = 174.5068
				xmax = 175.1268
				text = "um"
			intervals [201]:
				xmin = 175.1268
				xmax = 175.5086
				text = ""
			intervals [202]:
				xmin = 175.5086
				xmax = 175.6986
				text = "when"
			intervals [203]:
				xmin = 175.6986
				xmax = 175.8186
				text = "you"
			intervals [204]:
				xmin = 175.8186
				xmax = 175.9586
				text = "were"
			intervals [205]:
				xmin = 175.9586
				xmax = 176.1186
				text = "did"
			intervals [206]:
				xmin = 176.1186
				xmax = 176.1786
				text = "you"
			intervals [207]:
				xmin = 176.1786
				xmax = 176.3386
				text = "ever"
			intervals [208]:
				xmin = 176.3386
				xmax = 176.4886
				text = "play"
			intervals [209]:
				xmin = 176.4886
				xmax = 176.7786
				text = "hide"
			intervals [210]:
				xmin = 176.7786
				xmax = 176.9486
				text = "and"
			intervals [211]:
				xmin = 176.9486
				xmax = 176.9786
				text = ""
			intervals [212]:
				xmin = 176.9786
				xmax = 177.0686
				text = "seek"
			intervals [213]:
				xmin = 177.0686
				xmax = 179.278
				text = ""
			intervals [214]:
				xmin = 179.278
				xmax = 179.678
				text = "um"
			intervals [215]:
				xmin = 179.678
				xmax = 179.788
				text = "how"
			intervals [216]:
				xmin = 179.788
				xmax = 179.898
				text = "did"
			intervals [217]:
				xmin = 179.898
				xmax = 179.978
				text = "you"
			intervals [218]:
				xmin = 179.978
				xmax = 180.018
				text = ""
			intervals [219]:
				xmin = 180.018
				xmax = 180.248
				text = "play"
			intervals [220]:
				xmin = 180.248
				xmax = 180.498
				text = "that"
			intervals [221]:
				xmin = 180.498
				xmax = 199.1268
				text = ""
			intervals [222]:
				xmin = 199.1268
				xmax = 199.5368
				text = "mm-hm"
			intervals [223]:
				xmin = 199.5368
				xmax = 202.1982
				text = ""
			intervals [224]:
				xmin = 202.1982
				xmax = 202.4982
				text = "<unk>"
			intervals [225]:
				xmin = 202.4982
				xmax = 206.9282
				text = ""
			intervals [226]:
				xmin = 206.9282
				xmax = 207.5582
				text = "mm-hm"
			intervals [227]:
				xmin = 207.5582
				xmax = 217.8546
				text = ""
			intervals [228]:
				xmin = 217.8546
				xmax = 218.1446
				text = "mm"
			intervals [229]:
				xmin = 218.1446
				xmax = 219.1912
				text = ""
			intervals [230]:
				xmin = 219.1912
				xmax = 219.2212
				text = "uh"
			intervals [231]:
				xmin = 219.2212
				xmax = 230.7925
				text = ""
			intervals [232]:
				xmin = 230.7925
				xmax = 230.9225
				text = "i"
			intervals [233]:
				xmin = 230.9225
				xmax = 231.1125
				text = ""
			intervals [234]:
				xmin = 231.1125
				xmax = 231.3925
				text = "see"
			intervals [235]:
				xmin = 231.3925
				xmax = 231.8935
				text = ""
			intervals [236]:
				xmin = 231.8935
				xmax = 232.0735
				text = "did"
			intervals [237]:
				xmin = 232.0735
				xmax = 232.1635
				text = "you"
			intervals [238]:
				xmin = 232.1635
				xmax = 232.4435
				text = "have"
			intervals [239]:
				xmin = 232.4435
				xmax = 232.6535
				text = "any"
			intervals [240]:
				xmin = 232.6535
				xmax = 232.8435
				text = "other"
			intervals [241]:
				xmin = 232.8435
				xmax = 233.1335
				text = "ways"
			intervals [242]:
				xmin = 233.1335
				xmax = 233.2235
				text = ""
			intervals [243]:
				xmin = 233.2235
				xmax = 233.2935
				text = "of"
			intervals [244]:
				xmin = 233.2935
				xmax = 233.3935
				text = ""
			intervals [245]:
				xmin = 233.3935
				xmax = 233.7735
				text = "deciding"
			intervals [246]:
				xmin = 233.7735
				xmax = 233.8935
				text = "who"
			intervals [247]:
				xmin = 233.8935
				xmax = 233.9235
				text = ""
			intervals [248]:
				xmin = 233.9235
				xmax = 234.0135
				text = "was"
			intervals [249]:
				xmin = 234.0135
				xmax = 234.0535
				text = ""
			intervals [250]:
				xmin = 234.0535
				xmax = 234.2935
				text = "it"
			intervals [251]:
				xmin = 234.2935
				xmax = 238.9413
				text = ""
			intervals [252]:
				xmin = 238.9413
				xmax = 239.5813
				text = "mm-hm"
			intervals [253]:
				xmin = 239.5813
				xmax = 240.4374
				text = ""
			intervals [254]:
				xmin = 240.4374
				xmax = 240.5074
				text = "how"
			intervals [255]:
				xmin = 240.5074
				xmax = 243.7316
				text = ""
			intervals [256]:
				xmin = 243.7316
				xmax = 244.2416
				text = "mm-hm"
			intervals [257]:
				xmin = 244.2416
				xmax = 244.710
				text = ""
			intervals [258]:
				xmin = 244.710
				xmax = 244.880
				text = "did"
			intervals [259]:
				xmin = 244.880
				xmax = 245.010
				text = "you"
			intervals [260]:
				xmin = 245.010
				xmax = 245.320
				text = "ever"
			intervals [261]:
				xmin = 245.320
				xmax = 245.350
				text = ""
			intervals [262]:
				xmin = 245.350
				xmax = 245.580
				text = "play"
			intervals [263]:
				xmin = 245.580
				xmax = 245.750
				text = "any"
			intervals [264]:
				xmin = 245.750
				xmax = 245.790
				text = ""
			intervals [265]:
				xmin = 245.790
				xmax = 246.140
				text = "games"
			intervals [266]:
				xmin = 246.140
				xmax = 246.290
				text = "with"
			intervals [267]:
				xmin = 246.290
				xmax = 246.590
				text = "bottle"
			intervals [268]:
				xmin = 246.590
				xmax = 246.640
				text = ""
			intervals [269]:
				xmin = 246.640
				xmax = 247.140
				text = "caps"
			intervals [270]:
				xmin = 247.140
				xmax = 253.2763
				text = ""
			intervals [271]:
				xmin = 253.2763
				xmax = 253.6763
				text = "mm-hm"
			intervals [272]:
				xmin = 253.6763
				xmax = 253.8863
				text = "why"
			intervals [273]:
				xmin = 253.8863
				xmax = 253.9463
				text = "d"
			intervals [274]:
				xmin = 253.9463
				xmax = 254.0263
				text = "you"
			intervals [275]:
				xmin = 254.0263
				xmax = 254.4963
				text = "collect"
			intervals [276]:
				xmin = 254.4963
				xmax = 254.5263
				text = ""
			intervals [277]:
				xmin = 254.5263
				xmax = 254.6563
				text = "'em"
			intervals [278]:
				xmin = 254.6563
				xmax = 264.8961
				text = ""
			intervals [279]:
				xmin = 264.8961
				xmax = 265.3261
				text = "<unk>"
			intervals [280]:
				xmin = 265.3261
				xmax = 265.4561
				text = ""
			intervals [281]:
				xmin = 265.4561
				xmax = 265.7961
				text = "i"
			intervals [282]:
				xmin = 265.7961
				xmax = 265.8561
				text = ""
			intervals [283]:
				xmin = 265.8561
				xmax = 266.1661
				text = "see"
			intervals [284]:
				xmin = 266.1661
				xmax = 266.8243
				text = ""
			intervals [285]:
				xmin = 266.8243
				xmax = 267.2543
				text = "um"
			intervals [286]:
				xmin = 267.2543
				xmax = 267.4043
				text = "did"
			intervals [287]:
				xmin = 267.4043
				xmax = 267.4843
				text = "you"
			intervals [288]:
				xmin = 267.4843
				xmax = 267.6743
				text = "ever"
			intervals [289]:
				xmin = 267.6743
				xmax = 267.8543
				text = "play"
			intervals [290]:
				xmin = 267.8543
				xmax = 267.8943
				text = ""
			intervals [291]:
				xmin = 267.8943
				xmax = 268.1843
				text = "mother"
			intervals [292]:
				xmin = 268.1843
				xmax = 268.4243
				text = "may"
			intervals [293]:
				xmin = 268.4243
				xmax = 268.6543
				text = "i"
			intervals [294]:
				xmin = 268.6543
				xmax = 275.7145
				text = ""
			intervals [295]:
				xmin = 275.7145
				xmax = 275.9645
				text = "yeah"
			intervals [296]:
				xmin = 275.9645
				xmax = 275.9945
				text = ""
			intervals [297]:
				xmin = 275.9945
				xmax = 276.4345
				text = "somewhat"
			intervals [298]:
				xmin = 276.4345
				xmax = 276.4645
				text = ""
			intervals [299]:
				xmin = 276.4645
				xmax = 276.6945
				text = "similar"
			intervals [300]:
				xmin = 276.6945
				xmax = 276.9245
				text = ""
			intervals [301]:
				xmin = 276.9245
				xmax = 277.4145
				text = "mm-hm"
			intervals [302]:
				xmin = 277.4145
				xmax = 279.9707
				text = ""
			intervals [303]:
				xmin = 279.9707
				xmax = 280.0607
				text = "uh-huh"
			intervals [304]:
				xmin = 280.0607
				xmax = 281.1593
				text = ""
			intervals [305]:
				xmin = 281.1593
				xmax = 283.1593
				text = "<unk>"
			intervals [306]:
				xmin = 283.1593
				xmax = 283.3245
				text = ""
			intervals [307]:
				xmin = 283.3245
				xmax = 283.7245
				text = "aw"
			intervals [308]:
				xmin = 283.7245
				xmax = 284.6181
				text = ""
			intervals [309]:
				xmin = 284.6181
				xmax = 285.5181
				text = "um"
			intervals [310]:
				xmin = 285.5181
				xmax = 286.7487
				text = ""
			intervals [311]:
				xmin = 286.7487
				xmax = 286.8387
				text = "let"
			intervals [312]:
				xmin = 286.8387
				xmax = 286.8887
				text = ""
			intervals [313]:
				xmin = 286.8887
				xmax = 286.9687
				text = "me"
			intervals [314]:
				xmin = 286.9687
				xmax = 287.2287
				text = ""
			intervals [315]:
				xmin = 287.2287
				xmax = 287.4287
				text = "see"
			intervals [316]:
				xmin = 287.4287
				xmax = 288.6913
				text = ""
			intervals [317]:
				xmin = 288.6913
				xmax = 289.0413
				text = "oh"
			intervals [318]:
				xmin = 289.0413
				xmax = 289.4813
				text = "um"
			intervals [319]:
				xmin = 289.4813
				xmax = 289.6013
				text = "do"
			intervals [320]:
				xmin = 289.6013
				xmax = 289.7113
				text = "you"
			intervals [321]:
				xmin = 289.7113
				xmax = 290.0413
				text = "watch"
			intervals [322]:
				xmin = 290.0413
				xmax = 290.3513
				text = "much"
			intervals [323]:
				xmin = 290.3513
				xmax = 290.5613
				text = "tv"
			intervals [324]:
				xmin = 290.5613
				xmax = 290.9213
				text = "now"
			intervals [325]:
				xmin = 290.9213
				xmax = 294.836
				text = ""
			intervals [326]:
				xmin = 294.836
				xmax = 294.876
				text = "oh"
			intervals [327]:
				xmin = 294.876
				xmax = 294.926
				text = ""
			intervals [328]:
				xmin = 294.926
				xmax = 295.116
				text = "my"
			intervals [329]:
				xmin = 295.116
				xmax = 295.8771
				text = ""
			intervals [330]:
				xmin = 295.8771
				xmax = 296.4771
				text = "um"
			intervals [331]:
				xmin = 296.4771
				xmax = 296.5271
				text = ""
			intervals [332]:
				xmin = 296.5271
				xmax = 296.9971
				text = "well"
			intervals [333]:
				xmin = 296.9971
				xmax = 297.1971
				text = ""
			intervals [334]:
				xmin = 297.1971
				xmax = 297.2871
				text = "when"
			intervals [335]:
				xmin = 297.2871
				xmax = 297.3471
				text = "you"
			intervals [336]:
				xmin = 297.3471
				xmax = 297.5171
				text = "do"
			intervals [337]:
				xmin = 297.5171
				xmax = 297.9171
				text = "watch"
			intervals [338]:
				xmin = 297.9171
				xmax = 298.0871
				text = "what"
			intervals [339]:
				xmin = 298.0871
				xmax = 298.4511
				text = ""
			intervals [340]:
				xmin = 298.4511
				xmax = 298.6511
				text = "what"
			intervals [341]:
				xmin = 298.6511
				xmax = 298.7111
				text = "do"
			intervals [342]:
				xmin = 298.7111
				xmax = 298.8711
				text = "you"
			intervals [343]:
				xmin = 298.8711
				xmax = 298.9011
				text = ""
			intervals [344]:
				xmin = 298.9011
				xmax = 299.2711
				text = "usually"
			intervals [345]:
				xmin = 299.2711
				xmax = 299.3111
				text = ""
			intervals [346]:
				xmin = 299.3111
				xmax = 299.4311
				text = "watch"
			intervals [347]:
				xmin = 299.4311
				xmax = 300.1164
				text = ""
			intervals [348]:
				xmin = 300.1164
				xmax = 300.5264
				text = "preferably"
			intervals [349]:
				xmin = 300.5264
				xmax = 318.6416
				text = ""
			intervals [350]:
				xmin = 318.6416
				xmax = 319.0816
				text = "hm"
			intervals [351]:
				xmin = 319.0816
				xmax = 319.314
				text = ""
			intervals [352]:
				xmin = 319.314
				xmax = 319.794
				text = "mm-hm"
			intervals [353]:
				xmin = 319.794
				xmax = 321.0362
				text = ""
			intervals [354]:
				xmin = 321.0362
				xmax = 321.2462
				text = "did"
			intervals [355]:
				xmin = 321.2462
				xmax = 321.3362
				text = "you"
			intervals [356]:
				xmin = 321.3362
				xmax = 322.0862
				text = ""
			intervals [357]:
				xmin = 322.0862
				xmax = 322.2962
				text = "remember"
			intervals [358]:
				xmin = 322.2962
				xmax = 322.4362
				text = "um"
			intervals [359]:
				xmin = 322.4362
				xmax = 322.7149
				text = ""
			intervals [360]:
				xmin = 322.7149
				xmax = 322.8649
				text = "an"
			intervals [361]:
				xmin = 322.8649
				xmax = 323.4849
				text = "episode"
			intervals [362]:
				xmin = 323.4849
				xmax = 323.5849
				text = "in"
			intervals [363]:
				xmin = 323.5849
				xmax = 323.8949
				text = ""
			intervals [364]:
				xmin = 323.8949
				xmax = 324.0149
				text = "one"
			intervals [365]:
				xmin = 324.0149
				xmax = 324.0449
				text = ""
			intervals [366]:
				xmin = 324.0449
				xmax = 324.4149
				text = "stories"
			intervals [367]:
				xmin = 324.4149
				xmax = 324.6749
				text = ""
			intervals [368]:
				xmin = 324.6749
				xmax = 324.8049
				text = "you"
			intervals [369]:
				xmin = 324.8049
				xmax = 324.9349
				text = "know"
			intervals [370]:
				xmin = 324.9349
				xmax = 324.9649
				text = ""
			intervals [371]:
				xmin = 324.9649
				xmax = 325.1349
				text = "shows"
			intervals [372]:
				xmin = 325.1349
				xmax = 325.3549
				text = "that"
			intervals [373]:
				xmin = 325.3549
				xmax = 325.5349
				text = ""
			intervals [374]:
				xmin = 325.5349
				xmax = 325.6149
				text = "you"
			intervals [375]:
				xmin = 325.6149
				xmax = 325.7449
				text = "can"
			intervals [376]:
				xmin = 325.7449
				xmax = 325.7849
				text = ""
			intervals [377]:
				xmin = 325.7849
				xmax = 325.9449
				text = "tell"
			intervals [378]:
				xmin = 325.9449
				xmax = 325.9749
				text = ""
			intervals [379]:
				xmin = 325.9749
				xmax = 326.0549
				text = "me"
			intervals [380]:
				xmin = 326.0549
				xmax = 326.0849
				text = ""
			intervals [381]:
				xmin = 326.0849
				xmax = 326.3349
				text = "about"
			intervals [382]:
				xmin = 326.3349
				xmax = 351.4128
				text = ""
			intervals [383]:
				xmin = 351.4128
				xmax = 351.8228
				text = "huh"
			intervals [384]:
				xmin = 351.8228
				xmax = 355.3391
				text = ""
			intervals [385]:
				xmin = 355.3391
				xmax = 355.6891
				text = "oh"
			intervals [386]:
				xmin = 355.6891
				xmax = 356.0391
				text = "oh"
			intervals [387]:
				xmin = 356.0391
				xmax = 356.0691
				text = ""
			intervals [388]:
				xmin = 356.0691
				xmax = 356.3891
				text = "uh-huh"
			intervals [389]:
				xmin = 356.3891
				xmax = 358.5096
				text = ""
			intervals [390]:
				xmin = 358.5096
				xmax = 358.9496
				text = "mm-hm"
			intervals [391]:
				xmin = 358.9496
				xmax = 360.0961
				text = ""
			intervals [392]:
				xmin = 360.0961
				xmax = 361.6161
				text = "<unk>"
			intervals [393]:
				xmin = 361.6161
				xmax = 370.9396
				text = ""
			intervals [394]:
				xmin = 370.9396
				xmax = 371.2996
				text = "mm-hm"
			intervals [395]:
				xmin = 371.2996
				xmax = 385.8903
				text = ""
			intervals [396]:
				xmin = 385.8903
				xmax = 386.4003
				text = "<unk>"
			intervals [397]:
				xmin = 386.4003
				xmax = 405.6913
				text = ""
			intervals [398]:
				xmin = 405.6913
				xmax = 407.0913
				text = "<unk>"
			intervals [399]:
				xmin = 407.0913
				xmax = 412.1705
				text = ""
			intervals [400]:
				xmin = 412.1705
				xmax = 412.2605
				text = "aw"
			intervals [401]:
				xmin = 412.2605
				xmax = 412.7259
				text = ""
			intervals [402]:
				xmin = 412.7259
				xmax = 413.0659
				text = "on"
			intervals [403]:
				xmin = 413.0659
				xmax = 413.5659
				text = "um"
			intervals [404]:
				xmin = 413.5659
				xmax = 413.8759
				text = "<unk>"
			intervals [405]:
				xmin = 413.8759
				xmax = 414.2459
				text = "mod"
			intervals [406]:
				xmin = 414.2459
				xmax = 414.2759
				text = ""
			intervals [407]:
				xmin = 414.2759
				xmax = 414.6759
				text = "squad"
			intervals [408]:
				xmin = 414.6759
				xmax = 414.7659
				text = "do"
			intervals [409]:
				xmin = 414.7659
				xmax = 414.8459
				text = "you"
			intervals [410]:
				xmin = 414.8459
				xmax = 415.2459
				text = "remember"
			intervals [411]:
				xmin = 415.2459
				xmax = 415.5859
				text = "any"
			intervals [412]:
				xmin = 415.5859
				xmax = 415.6459
				text = "of"
			intervals [413]:
				xmin = 415.6459
				xmax = 415.7059
				text = "the"
			intervals [414]:
				xmin = 415.7059
				xmax = 416.5259
				text = "incidents"
			intervals [415]:
				xmin = 416.5259
				xmax = 416.5759
				text = ""
			intervals [416]:
				xmin = 416.5759
				xmax = 416.6159
				text = "i"
			intervals [417]:
				xmin = 416.6159
				xmax = 416.6459
				text = ""
			intervals [418]:
				xmin = 416.6459
				xmax = 416.8559
				text = "mean"
			intervals [419]:
				xmin = 416.8559
				xmax = 417.4259
				text = "episodes"
			intervals [420]:
				xmin = 417.4259
				xmax = 417.4559
				text = ""
			intervals [421]:
				xmin = 417.4559
				xmax = 417.5759
				text = "on"
			intervals [422]:
				xmin = 417.5759
				xmax = 417.6259
				text = ""
			intervals [423]:
				xmin = 417.6259
				xmax = 417.7659
				text = "there"
			intervals [424]:
				xmin = 417.7659
				xmax = 424.0563
				text = ""
			intervals [425]:
				xmin = 424.0563
				xmax = 424.3963
				text = "mm-hm"
			intervals [426]:
				xmin = 424.3963
				xmax = 432.8128
				text = ""
			intervals [427]:
				xmin = 432.8128
				xmax = 433.1128
				text = "course"
			intervals [428]:
				xmin = 433.1128
				xmax = 438.0005
				text = ""
			intervals [429]:
				xmin = 438.0005
				xmax = 439.2105
				text = "<unk>"
			intervals [430]:
				xmin = 439.2105
				xmax = 442.3722
				text = ""
			intervals [431]:
				xmin = 442.3722
				xmax = 442.7722
				text = "mm-hm"
			intervals [432]:
				xmin = 442.7722
				xmax = 448.2131
				text = ""
			intervals [433]:
				xmin = 448.2131
				xmax = 448.6031
				text = "mm-hm"
			intervals [434]:
				xmin = 448.6031
				xmax = 454.2458
				text = ""
			intervals [435]:
				xmin = 454.2458
				xmax = 454.5558
				text = "mm"
			intervals [436]:
				xmin = 454.5558
				xmax = 456.5747
				text = ""
			intervals [437]:
				xmin = 456.5747
				xmax = 457.1947
				text = "mm-hm"
			intervals [438]:
				xmin = 457.1947
				xmax = 457.8249
				text = ""
			intervals [439]:
				xmin = 457.8249
				xmax = 458.1849
				text = "mm"
			intervals [440]:
				xmin = 458.1849
				xmax = 458.2149
				text = ""
			intervals [441]:
				xmin = 458.2149
				xmax = 458.5749
				text = "something"
			intervals [442]:
				xmin = 458.5749
				xmax = 458.7949
				text = "like"
			intervals [443]:
				xmin = 458.7949
				xmax = 458.8249
				text = ""
			intervals [444]:
				xmin = 458.8249
				xmax = 459.1349
				text = "um"
			intervals [445]:
				xmin = 459.1349
				xmax = 459.8687
				text = ""
			intervals [446]:
				xmin = 459.8687
				xmax = 460.2587
				text = "nearly"
			intervals [447]:
				xmin = 460.2587
				xmax = 460.5787
				text = "trying"
			intervals [448]:
				xmin = 460.5787
				xmax = 460.6687
				text = "to"
			intervals [449]:
				xmin = 460.6687
				xmax = 460.8387
				text = "get"
			intervals [450]:
				xmin = 460.8387
				xmax = 460.8987
				text = ""
			intervals [451]:
				xmin = 460.8987
				xmax = 461.0787
				text = "rid"
			intervals [452]:
				xmin = 461.0787
				xmax = 461.5387
				text = "of"
			intervals [453]:
				xmin = 461.5387
				xmax = 461.5687
				text = ""
			intervals [454]:
				xmin = 461.5687
				xmax = 461.7087
				text = "um"
			intervals [455]:
				xmin = 461.7087
				xmax = 462.4559
				text = ""
			intervals [456]:
				xmin = 462.4559
				xmax = 462.7459
				text = "black"
			intervals [457]:
				xmin = 462.7459
				xmax = 462.7759
				text = ""
			intervals [458]:
				xmin = 462.7759
				xmax = 463.3659
				text = "nationalists"
			intervals [459]:
				xmin = 463.3659
				xmax = 463.5459
				text = ""
			intervals [460]:
				xmin = 463.5459
				xmax = 463.7259
				text = "and"
			intervals [461]:
				xmin = 463.7259
				xmax = 463.7859
				text = ""
			intervals [462]:
				xmin = 463.7859
				xmax = 463.9659
				text = "ch-"
			intervals [463]:
				xmin = 463.9659
				xmax = 463.9959
				text = ""
			intervals [464]:
				xmin = 463.9959
				xmax = 464.2859
				text = "um"
			intervals [465]:
				xmin = 464.2859
				xmax = 464.4459
				text = ""
			intervals [466]:
				xmin = 464.4459
				xmax = 464.5459
				text = "need"
			intervals [467]:
				xmin = 464.5459
				xmax = 464.6359
				text = "to"
			intervals [468]:
				xmin = 464.6359
				xmax = 464.7059
				text = ""
			intervals [469]:
				xmin = 464.7059
				xmax = 464.9859
				text = "work"
			intervals [470]:
				xmin = 464.9859
				xmax = 465.9498
				text = ""
			intervals [471]:
				xmin = 465.9498
				xmax = 466.1498
				text = "because"
			intervals [472]:
				xmin = 466.1498
				xmax = 466.2398
				text = "they're"
			intervals [473]:
				xmin = 466.2398
				xmax = 466.3598
				text = "trying"
			intervals [474]:
				xmin = 466.3598
				xmax = 467.0098
				text = ""
			intervals [475]:
				xmin = 467.0098
				xmax = 467.0698
				text = "to"
			intervals [476]:
				xmin = 467.0698
				xmax = 467.2282
				text = ""
			intervals [477]:
				xmin = 467.2282
				xmax = 467.4382
				text = "get"
			intervals [478]:
				xmin = 467.4382
				xmax = 467.5682
				text = "you"
			intervals [479]:
				xmin = 467.5682
				xmax = 467.5982
				text = ""
			intervals [480]:
				xmin = 467.5982
				xmax = 467.7482
				text = "know"
			intervals [481]:
				xmin = 467.7482
				xmax = 467.8182
				text = ""
			intervals [482]:
				xmin = 467.8182
				xmax = 467.9782
				text = "black"
			intervals [483]:
				xmin = 467.9782
				xmax = 468.1982
				text = ""
			intervals [484]:
				xmin = 468.1982
				xmax = 468.3882
				text = "people"
			intervals [485]:
				xmin = 468.3882
				xmax = 468.5782
				text = "off"
			intervals [486]:
				xmin = 468.5782
				xmax = 468.7182
				text = "the"
			intervals [487]:
				xmin = 468.7182
				xmax = 468.9182
				text = "dope"
			intervals [488]:
				xmin = 468.9182
				xmax = 468.9882
				text = "and"
			intervals [489]:
				xmin = 468.9882
				xmax = 469.1082
				text = ""
			intervals [490]:
				xmin = 469.1082
				xmax = 469.1782
				text = "the"
			intervals [491]:
				xmin = 469.1782
				xmax = 469.2082
				text = ""
			intervals [492]:
				xmin = 469.2082
				xmax = 469.6582
				text = "mafia"
			intervals [493]:
				xmin = 469.6582
				xmax = 469.6882
				text = ""
			intervals [494]:
				xmin = 469.6882
				xmax = 469.8882
				text = "doesn't"
			intervals [495]:
				xmin = 469.8882
				xmax = 470.0482
				text = ""
			intervals [496]:
				xmin = 470.0482
				xmax = 470.1582
				text = "like"
			intervals [497]:
				xmin = 470.1582
				xmax = 470.3282
				text = ""
			intervals [498]:
				xmin = 470.3282
				xmax = 470.4282
				text = "it"
			intervals [499]:
				xmin = 470.4282
				xmax = 471.9605
				text = ""
			intervals [500]:
				xmin = 471.9605
				xmax = 472.3405
				text = "um"
			intervals [501]:
				xmin = 472.3405
				xmax = 473.7416
				text = ""
			intervals [502]:
				xmin = 473.7416
				xmax = 473.8916
				text = "let"
			intervals [503]:
				xmin = 473.8916
				xmax = 473.9316
				text = "s"
			intervals [504]:
				xmin = 473.9316
				xmax = 474.0016
				text = ""
			intervals [505]:
				xmin = 474.0016
				xmax = 474.1316
				text = "see"
			intervals [506]:
				xmin = 474.1316
				xmax = 474.2816
				text = "did"
			intervals [507]:
				xmin = 474.2816
				xmax = 474.3616
				text = "you"
			intervals [508]:
				xmin = 474.3616
				xmax = 474.6316
				text = "have"
			intervals [509]:
				xmin = 474.6316
				xmax = 474.8616
				text = "uh"
			intervals [510]:
				xmin = 474.8616
				xmax = 475.0553
				text = ""
			intervals [511]:
				xmin = 475.0553
				xmax = 475.2153
				text = "a"
			intervals [512]:
				xmin = 475.2153
				xmax = 475.5453
				text = "pet"
			intervals [513]:
				xmin = 475.5453
				xmax = 475.5753
				text = ""
			intervals [514]:
				xmin = 475.5753
				xmax = 475.7753
				text = "or"
			intervals [515]:
				xmin = 475.7753
				xmax = 475.8653
				text = "do"
			intervals [516]:
				xmin = 475.8653
				xmax = 476.0253
				text = "you"
			intervals [517]:
				xmin = 476.0253
				xmax = 476.1653
				text = "have"
			intervals [518]:
				xmin = 476.1653
				xmax = 476.2653
				text = "a"
			intervals [519]:
				xmin = 476.2653
				xmax = 476.3153
				text = ""
			intervals [520]:
				xmin = 476.3153
				xmax = 476.4953
				text = "pet"
			intervals [521]:
				xmin = 476.4953
				xmax = 476.5253
				text = ""
			intervals [522]:
				xmin = 476.5253
				xmax = 476.6453
				text = "now"
			intervals [523]:
				xmin = 476.6453
				xmax = 485.2179
				text = ""
			intervals [524]:
				xmin = 485.2179
				xmax = 485.4279
				text = "um"
			intervals [525]:
				xmin = 485.4279
				xmax = 485.5379
				text = "what"
			intervals [526]:
				xmin = 485.5379
				xmax = 485.9179
				text = "kind"
			intervals [527]:
				xmin = 485.9179
				xmax = 486.0579
				text = "is"
			intervals [528]:
				xmin = 486.0579
				xmax = 486.0979
				text = ""
			intervals [529]:
				xmin = 486.0979
				xmax = 486.2779
				text = "it"
			intervals [530]:
				xmin = 486.2779
				xmax = 487.5399
				text = ""
			intervals [531]:
				xmin = 487.5399
				xmax = 487.6299
				text = "or"
			intervals [532]:
				xmin = 487.6299
				xmax = 487.7899
				text = "what"
			intervals [533]:
				xmin = 487.7899
				xmax = 487.8499
				text = "is"
			intervals [534]:
				xmin = 487.8499
				xmax = 487.9199
				text = "it"
			intervals [535]:
				xmin = 487.9199
				xmax = 488.6923
				text = ""
			intervals [536]:
				xmin = 488.6923
				xmax = 488.8123
				text = "a"
			intervals [537]:
				xmin = 488.8123
				xmax = 488.8423
				text = ""
			intervals [538]:
				xmin = 488.8423
				xmax = 489.2923
				text = "poodle"
			intervals [539]:
				xmin = 489.2923
				xmax = 490.0248
				text = ""
			intervals [540]:
				xmin = 490.0248
				xmax = 490.8548
				text = "oh"
			intervals [541]:
				xmin = 490.8548
				xmax = 491.1938
				text = ""
			intervals [542]:
				xmin = 491.1938
				xmax = 491.4338
				text = "does"
			intervals [543]:
				xmin = 491.4338
				xmax = 491.5038
				text = "it"
			intervals [544]:
				xmin = 491.5038
				xmax = 491.6938
				text = "ever"
			intervals [545]:
				xmin = 491.6938
				xmax = 491.8638
				text = "do"
			intervals [546]:
				xmin = 491.8638
				xmax = 492.3138
				text = "anything"
			intervals [547]:
				xmin = 492.3138
				xmax = 492.7038
				text = "funny"
			intervals [548]:
				xmin = 492.7038
				xmax = 492.7338
				text = ""
			intervals [549]:
				xmin = 492.7338
				xmax = 492.8238
				text = "or"
			intervals [550]:
				xmin = 492.8238
				xmax = 493.7038
				text = "<unk>"
			intervals [551]:
				xmin = 493.7038
				xmax = 495.9217
				text = ""
			intervals [552]:
				xmin = 495.9217
				xmax = 497.2217
				text = "<unk>"
			intervals [553]:
				xmin = 497.2217
				xmax = 502.9276
				text = ""
			intervals [554]:
				xmin = 502.9276
				xmax = 502.9876
				text = "he"
			intervals [555]:
				xmin = 502.9876
				xmax = 503.1676
				text = "doesn't"
			intervals [556]:
				xmin = 503.1676
				xmax = 503.5476
				text = "bark"
			intervals [557]:
				xmin = 503.5476
				xmax = 506.2178
				text = ""
			intervals [558]:
				xmin = 506.2178
				xmax = 506.5878
				text = "oh"
			intervals [559]:
				xmin = 506.5878
				xmax = 510.5984
				text = ""
			intervals [560]:
				xmin = 510.5984
				xmax = 511.0884
				text = "<unk>"
			intervals [561]:
				xmin = 511.0884
				xmax = 518.2466
				text = ""
			intervals [562]:
				xmin = 518.2466
				xmax = 518.3466
				text = "<unk>"
			intervals [563]:
				xmin = 518.3466
				xmax = 524.7819
				text = ""
			intervals [564]:
				xmin = 524.7819
				xmax = 524.9919
				text = "oh"
			intervals [565]:
				xmin = 524.9919
				xmax = 525.0719
				text = ""
			intervals [566]:
				xmin = 525.0719
				xmax = 525.3619
				text = "yeah"
			intervals [567]:
				xmin = 525.3619
				xmax = 525.8574
				text = ""
			intervals [568]:
				xmin = 525.8574
				xmax = 526.7174
				text = "<unk>"
			intervals [569]:
				xmin = 526.7174
				xmax = 527.6674
				text = ""
			intervals [570]:
				xmin = 527.6674
				xmax = 528.0274
				text = "oh"
			intervals [571]:
				xmin = 528.0274
				xmax = 528.2274
				text = "tell"
			intervals [572]:
				xmin = 528.2274
				xmax = 528.3674
				text = "me"
			intervals [573]:
				xmin = 528.3674
				xmax = 528.6774
				text = "about"
			intervals [574]:
				xmin = 528.6774
				xmax = 528.7874
				text = "your"
			intervals [575]:
				xmin = 528.7874
				xmax = 528.8174
				text = ""
			intervals [576]:
				xmin = 528.8174
				xmax = 529.2574
				text = "school"
			intervals [577]:
				xmin = 529.2574
				xmax = 530.3915
				text = ""
			intervals [578]:
				xmin = 530.3915
				xmax = 530.5015
				text = "you"
			intervals [579]:
				xmin = 530.5015
				xmax = 530.6415
				text = "know"
			intervals [580]:
				xmin = 530.6415
				xmax = 530.8015
				text = "when"
			intervals [581]:
				xmin = 530.8015
				xmax = 530.9215
				text = "you"
			intervals [582]:
				xmin = 530.9215
				xmax = 531.0815
				text = "were"
			intervals [583]:
				xmin = 531.0815
				xmax = 531.3315
				text = "um"
			intervals [584]:
				xmin = 531.3315
				xmax = 531.4515
				text = ""
			intervals [585]:
				xmin = 531.4515
				xmax = 531.8815
				text = "younger"
			intervals [586]:
				xmin = 531.8815
				xmax = 531.9115
				text = ""
			intervals [587]:
				xmin = 531.9115
				xmax = 531.9915
				text = "i"
			intervals [588]:
				xmin = 531.9915
				xmax = 532.0315
				text = ""
			intervals [589]:
				xmin = 532.0315
				xmax = 532.2015
				text = "mean"
			intervals [590]:
				xmin = 532.2015
				xmax = 532.2315
				text = ""
			intervals [591]:
				xmin = 532.2315
				xmax = 532.7215
				text = "elementary"
			intervals [592]:
				xmin = 532.7215
				xmax = 533.0715
				text = "school"
			intervals [593]:
				xmin = 533.0715
				xmax = 533.1915
				text = ""
			intervals [594]:
				xmin = 533.1915
				xmax = 533.3415
				text = "junior"
			intervals [595]:
				xmin = 533.3415
				xmax = 533.4915
				text = ""
			intervals [596]:
				xmin = 533.4915
				xmax = 533.5915
				text = "high"
			intervals [597]:
				xmin = 533.5915
				xmax = 533.7015
				text = ""
			intervals [598]:
				xmin = 533.7015
				xmax = 533.8815
				text = "school"
			intervals [599]:
				xmin = 533.8815
				xmax = 546.5501
				text = ""
			intervals [600]:
				xmin = 546.5501
				xmax = 546.9801
				text = "hm"
			intervals [601]:
				xmin = 546.9801
				xmax = 548.7808
				text = ""
			intervals [602]:
				xmin = 548.7808
				xmax = 548.8708
				text = "what"
			intervals [603]:
				xmin = 548.8708
				xmax = 549.2208
				text = "happened"
			intervals [604]:
				xmin = 549.2208
				xmax = 549.3108
				text = "with"
			intervals [605]:
				xmin = 549.3108
				xmax = 549.3708
				text = ""
			intervals [606]:
				xmin = 549.3708
				xmax = 549.6208
				text = "fourth"
			intervals [607]:
				xmin = 549.6208
				xmax = 549.6608
				text = "or"
			intervals [608]:
				xmin = 549.6608
				xmax = 549.8008
				text = ""
			intervals [609]:
				xmin = 549.8008
				xmax = 549.9108
				text = "fifth"
			intervals [610]:
				xmin = 549.9108
				xmax = 550.0008
				text = ""
			intervals [611]:
				xmin = 550.0008
				xmax = 550.2508
				text = "grade"
			intervals [612]:
				xmin = 550.2508
				xmax = 550.4108
				text = ""
			intervals [613]:
				xmin = 550.4108
				xmax = 551.0008
				text = "<unk>"
			intervals [614]:
				xmin = 551.0008
				xmax = 554.7099
				text = ""
			intervals [615]:
				xmin = 554.7099
				xmax = 555.2399
				text = "mm"
			intervals [616]:
				xmin = 555.2399
				xmax = 557.6445
				text = ""
			intervals [617]:
				xmin = 557.6445
				xmax = 558.1145
				text = "uh-huh"
			intervals [618]:
				xmin = 558.1145
				xmax = 560.8505
				text = ""
			intervals [619]:
				xmin = 560.8505
				xmax = 561.4305
				text = "yeah"
			intervals [620]:
				xmin = 561.4305
				xmax = 562.0116
				text = ""
			intervals [621]:
				xmin = 562.0116
				xmax = 562.2316
				text = "what"
			intervals [622]:
				xmin = 562.2316
				xmax = 562.4016
				text = "did"
			intervals [623]:
				xmin = 562.4016
				xmax = 562.6016
				text = "you"
			intervals [624]:
				xmin = 562.6016
				xmax = 562.8016
				text = "um"
			intervals [625]:
				xmin = 562.8016
				xmax = 562.9116
				text = ""
			intervals [626]:
				xmin = 562.9116
				xmax = 563.2016
				text = "study"
			intervals [627]:
				xmin = 563.2016
				xmax = 563.2316
				text = ""
			intervals [628]:
				xmin = 563.2316
				xmax = 563.3516
				text = "in"
			intervals [629]:
				xmin = 563.3516
				xmax = 563.3816
				text = ""
			intervals [630]:
				xmin = 563.3816
				xmax = 563.7116
				text = "school"
			intervals [631]:
				xmin = 563.7116
				xmax = 566.9622
				text = ""
			intervals [632]:
				xmin = 566.9622
				xmax = 567.1822
				text = "still"
			intervals [633]:
				xmin = 567.1822
				xmax = 567.5022
				text = "talking"
			intervals [634]:
				xmin = 567.5022
				xmax = 567.8622
				text = "about"
			intervals [635]:
				xmin = 567.8622
				xmax = 568.3022
				text = "elementary"
			intervals [636]:
				xmin = 568.3022
				xmax = 568.7834
				text = ""
			intervals [637]:
				xmin = 568.7834
				xmax = 569.2434
				text = "mm-hm"
			intervals [638]:
				xmin = 569.2434
				xmax = 583.6806
				text = ""
			intervals [639]:
				xmin = 583.6806
				xmax = 584.1106
				text = "hm"
			intervals [640]:
				xmin = 584.1106
				xmax = 585.2012
				text = ""
			intervals [641]:
				xmin = 585.2012
				xmax = 585.7112
				text = "um"
			intervals [642]:
				xmin = 585.7112
				xmax = 586.2699
				text = ""
			intervals [643]:
				xmin = 586.2699
				xmax = 586.4099
				text = "what"
			intervals [644]:
				xmin = 586.4099
				xmax = 586.5299
				text = "do"
			intervals [645]:
				xmin = 586.5299
				xmax = 586.6099
				text = "the"
			intervals [646]:
				xmin = 586.6099
				xmax = 586.9399
				text = "kids"
			intervals [647]:
				xmin = 586.9399
				xmax = 587.0999
				text = "do"
			intervals [648]:
				xmin = 587.0999
				xmax = 587.3399
				text = "after"
			intervals [649]:
				xmin = 587.3399
				xmax = 587.3699
				text = ""
			intervals [650]:
				xmin = 587.3699
				xmax = 587.8399
				text = "school"
			intervals [651]:
				xmin = 587.8399
				xmax = 589.4203
				text = ""
			intervals [652]:
				xmin = 589.4203
				xmax = 589.7703
				text = "mm-hm"
			intervals [653]:
				xmin = 589.7703
				xmax = 603.1014
				text = ""
			intervals [654]:
				xmin = 603.1014
				xmax = 603.4414
				text = "<unk>"
			intervals [655]:
				xmin = 603.4414
				xmax = 608.4821
				text = ""
			intervals [656]:
				xmin = 608.4821
				xmax = 610.8021
				text = "<unk>"
			intervals [657]:
				xmin = 610.8021
				xmax = 610.9517
				text = ""
			intervals [658]:
				xmin = 610.9517
				xmax = 611.3817
				text = "oh"
			intervals [659]:
				xmin = 611.3817
				xmax = 612.1457
				text = ""
			intervals [660]:
				xmin = 612.1457
				xmax = 612.5457
				text = "um"
			intervals [661]:
				xmin = 612.5457
				xmax = 613.6552
				text = ""
			intervals [662]:
				xmin = 613.6552
				xmax = 614.1552
				text = "well"
			intervals [663]:
				xmin = 614.1552
				xmax = 614.1852
				text = ""
			intervals [664]:
				xmin = 614.1852
				xmax = 614.3152
				text = "did"
			intervals [665]:
				xmin = 614.3152
				xmax = 614.5952
				text = "you"
			intervals [666]:
				xmin = 614.5952
				xmax = 614.9752
				text = "um"
			intervals [667]:
				xmin = 614.9752
				xmax = 615.2872
				text = ""
			intervals [668]:
				xmin = 615.2872
				xmax = 615.4772
				text = "yeah"
			intervals [669]:
				xmin = 615.4772
				xmax = 615.7072
				text = "go"
			intervals [670]:
				xmin = 615.7072
				xmax = 615.9472
				text = "right"
			intervals [671]:
				xmin = 615.9472
				xmax = 616.3072
				text = "home"
			intervals [672]:
				xmin = 616.3072
				xmax = 616.3672
				text = "or"
			intervals [673]:
				xmin = 616.3672
				xmax = 616.5572
				text = "did"
			intervals [674]:
				xmin = 616.5572
				xmax = 616.6672
				text = "you"
			intervals [675]:
				xmin = 616.6672
				xmax = 616.6972
				text = ""
			intervals [676]:
				xmin = 616.6972
				xmax = 616.9072
				text = "stay"
			intervals [677]:
				xmin = 616.9072
				xmax = 617.0672
				text = "in"
			intervals [678]:
				xmin = 617.0672
				xmax = 617.7972
				text = "playground"
			intervals [679]:
				xmin = 617.7972
				xmax = 617.8572
				text = ""
			intervals [680]:
				xmin = 617.8572
				xmax = 618.0072
				text = "after"
			intervals [681]:
				xmin = 618.0072
				xmax = 618.0672
				text = ""
			intervals [682]:
				xmin = 618.0672
				xmax = 618.4472
				text = "school"
			intervals [683]:
				xmin = 618.4472
				xmax = 618.6072
				text = ""
			intervals [684]:
				xmin = 618.6072
				xmax = 618.6972
				text = "or"
			intervals [685]:
				xmin = 618.6972
				xmax = 622.7826
				text = ""
			intervals [686]:
				xmin = 622.7826
				xmax = 623.1826
				text = "mm"
			intervals [687]:
				xmin = 623.1826
				xmax = 623.506
				text = ""
			intervals [688]:
				xmin = 623.506
				xmax = 623.646
				text = "and"
			intervals [689]:
				xmin = 623.646
				xmax = 623.806
				text = "then"
			intervals [690]:
				xmin = 623.806
				xmax = 623.896
				text = "what"
			intervals [691]:
				xmin = 623.896
				xmax = 623.956
				text = ""
			intervals [692]:
				xmin = 623.956
				xmax = 624.086
				text = "did"
			intervals [693]:
				xmin = 624.086
				xmax = 624.166
				text = "you"
			intervals [694]:
				xmin = 624.166
				xmax = 624.236
				text = ""
			intervals [695]:
				xmin = 624.236
				xmax = 624.336
				text = "do"
			intervals [696]:
				xmin = 624.336
				xmax = 639.0947
				text = ""
			intervals [697]:
				xmin = 639.0947
				xmax = 639.5547
				text = "<unk>"
			intervals [698]:
				xmin = 639.5547
				xmax = 640.6966
				text = ""
			intervals [699]:
				xmin = 640.6966
				xmax = 641.1466
				text = "mm"
			intervals [700]:
				xmin = 641.1466
				xmax = 643.6667
				text = ""
			intervals [701]:
				xmin = 643.6667
				xmax = 644.2067
				text = "hm"
			intervals [702]:
				xmin = 644.2067
				xmax = 645.4645
				text = ""
			intervals [703]:
				xmin = 645.4645
				xmax = 645.9545
				text = "um"
			intervals [704]:
				xmin = 645.9545
				xmax = 646.1245
				text = "did"
			intervals [705]:
				xmin = 646.1245
				xmax = 646.2145
				text = "you"
			intervals [706]:
				xmin = 646.2145
				xmax = 646.3845
				text = "ever"
			intervals [707]:
				xmin = 646.3845
				xmax = 646.5845
				text = "have"
			intervals [708]:
				xmin = 646.5845
				xmax = 646.6645
				text = "a"
			intervals [709]:
				xmin = 646.6645
				xmax = 646.9645
				text = "teacher"
			intervals [710]:
				xmin = 646.9645
				xmax = 647.0345
				text = "who"
			intervals [711]:
				xmin = 647.0345
				xmax = 647.4345
				text = "hollered"
			intervals [712]:
				xmin = 647.4345
				xmax = 647.5145
				text = "a"
			intervals [713]:
				xmin = 647.5145
				xmax = 647.8445
				text = "lot"
			intervals [714]:
				xmin = 647.8445
				xmax = 655.8564
				text = ""
			intervals [715]:
				xmin = 655.8564
				xmax = 656.1364
				text = "mm"
			intervals [716]:
				xmin = 656.1364
				xmax = 656.8228
				text = ""
			intervals [717]:
				xmin = 656.8228
				xmax = 656.9828
				text = "who"
			intervals [718]:
				xmin = 656.9828
				xmax = 657.1028
				text = "was"
			intervals [719]:
				xmin = 657.1028
				xmax = 657.1628
				text = ""
			intervals [720]:
				xmin = 657.1628
				xmax = 657.2228
				text = "he"
			intervals [721]:
				xmin = 657.2228
				xmax = 657.2528
				text = ""
			intervals [722]:
				xmin = 657.2528
				xmax = 657.5228
				text = "like"
			intervals [723]:
				xmin = 657.5228
				xmax = 657.5728
				text = ""
			intervals [724]:
				xmin = 657.5728
				xmax = 657.6728
				text = "or"
			intervals [725]:
				xmin = 657.6728
				xmax = 657.8928
				text = "she"
			intervals [726]:
				xmin = 657.8928
				xmax = 657.9228
				text = ""
			intervals [727]:
				xmin = 657.9228
				xmax = 658.0828
				text = "like"
			intervals [728]:
				xmin = 658.0828
				xmax = 664.3246
				text = ""
			intervals [729]:
				xmin = 664.3246
				xmax = 664.5646
				text = "hm"
			intervals [730]:
				xmin = 664.5646
				xmax = 684.3628
				text = ""
			intervals [731]:
				xmin = 684.3628
				xmax = 684.5628
				text = "oh"
			intervals [732]:
				xmin = 684.5628
				xmax = 695.8937
				text = ""
			intervals [733]:
				xmin = 695.8937
				xmax = 696.0837
				text = "mm"
			intervals [734]:
				xmin = 696.0837
				xmax = 699.3891
				text = ""
			intervals [735]:
				xmin = 699.3891
				xmax = 699.7591
				text = "yeah"
			intervals [736]:
				xmin = 699.7591
				xmax = 704.2372
				text = ""
			intervals [737]:
				xmin = 704.2372
				xmax = 704.4672
				text = "hold"
			intervals [738]:
				xmin = 704.4672
				xmax = 704.6772
				text = "over"
			intervals [739]:
				xmin = 704.6772
				xmax = 704.7272
				text = ""
			intervals [740]:
				xmin = 704.7272
				xmax = 704.8672
				text = "from"
			intervals [741]:
				xmin = 704.8672
				xmax = 704.9872
				text = "the"
			intervals [742]:
				xmin = 704.9872
				xmax = 705.2572
				text = "old"
			intervals [743]:
				xmin = 705.2572
				xmax = 705.2972
				text = ""
			intervals [744]:
				xmin = 705.2972
				xmax = 705.4872
				text = "days"
			intervals [745]:
				xmin = 705.4872
				xmax = 707.1305
				text = ""
			intervals [746]:
				xmin = 707.1305
				xmax = 707.5005
				text = "um"
			intervals [747]:
				xmin = 707.5005
				xmax = 708.1503
				text = ""
			intervals [748]:
				xmin = 708.1503
				xmax = 708.3503
				text = "did"
			intervals [749]:
				xmin = 708.3503
				xmax = 708.4703
				text = "you"
			intervals [750]:
				xmin = 708.4703
				xmax = 708.6303
				text = "ever"
			intervals [751]:
				xmin = 708.6303
				xmax = 708.8603
				text = "have"
			intervals [752]:
				xmin = 708.8603
				xmax = 708.9103
				text = ""
			intervals [753]:
				xmin = 708.9103
				xmax = 709.2303
				text = "um"
			intervals [754]:
				xmin = 709.2303
				xmax = 709.4703
				text = "or"
			intervals [755]:
				xmin = 709.4703
				xmax = 709.5003
				text = ""
			intervals [756]:
				xmin = 709.5003
				xmax = 709.6303
				text = "you"
			intervals [757]:
				xmin = 709.6303
				xmax = 709.9303
				text = "remember"
			intervals [758]:
				xmin = 709.9303
				xmax = 710.0403
				text = "who"
			intervals [759]:
				xmin = 710.0403
				xmax = 710.2203
				text = "your"
			intervals [760]:
				xmin = 710.2203
				xmax = 710.6003
				text = "favorite"
			intervals [761]:
				xmin = 710.6003
				xmax = 710.9703
				text = ""
			intervals [762]:
				xmin = 710.9703
				xmax = 711.2603
				text = "was"
			intervals [763]:
				xmin = 711.2603
				xmax = 711.6103
				text = "<unk>"
			intervals [764]:
				xmin = 711.6103
				xmax = 720.064
				text = ""
			intervals [765]:
				xmin = 720.064
				xmax = 720.254
				text = "mm"
			intervals [766]:
				xmin = 720.254
				xmax = 726.4707
				text = ""
			intervals [767]:
				xmin = 726.4707
				xmax = 726.8607
				text = "mm"
			intervals [768]:
				xmin = 726.8607
				xmax = 738.793
				text = ""
			intervals [769]:
				xmin = 738.793
				xmax = 739.083
				text = "hm"
			intervals [770]:
				xmin = 739.083
				xmax = 740.7754
				text = ""
			intervals [771]:
				xmin = 740.7754
				xmax = 740.9954
				text = "mm-hm"
			intervals [772]:
				xmin = 740.9954
				xmax = 743.7802
				text = ""
			intervals [773]:
				xmin = 743.7802
				xmax = 744.2902
				text = "mm-hm"
			intervals [774]:
				xmin = 744.2902
				xmax = 744.7197
				text = ""
			intervals [775]:
				xmin = 744.7197
				xmax = 744.7997
				text = "the"
			intervals [776]:
				xmin = 744.7997
				xmax = 745.1697
				text = "teacher"
			intervals [777]:
				xmin = 745.1697
				xmax = 745.3597
				text = "that"
			intervals [778]:
				xmin = 745.3597
				xmax = 745.7097
				text = "hollered"
			intervals [779]:
				xmin = 745.7097
				xmax = 745.7997
				text = "a"
			intervals [780]:
				xmin = 745.7997
				xmax = 746.0097
				text = "lot"
			intervals [781]:
				xmin = 746.0097
				xmax = 746.0397
				text = ""
			intervals [782]:
				xmin = 746.0397
				xmax = 746.1597
				text = "did"
			intervals [783]:
				xmin = 746.1597
				xmax = 746.1897
				text = ""
			intervals [784]:
				xmin = 746.1897
				xmax = 746.3297
				text = "you"
			intervals [785]:
				xmin = 746.3297
				xmax = 746.4697
				text = ""
			intervals [786]:
				xmin = 746.4697
				xmax = 746.7097
				text = "think"
			intervals [787]:
				xmin = 746.7097
				xmax = 746.8197
				text = "that"
			intervals [788]:
				xmin = 746.8197
				xmax = 746.9197
				text = "her"
			intervals [789]:
				xmin = 746.9197
				xmax = 747.4097
				text = "hollering"
			intervals [790]:
				xmin = 747.4097
				xmax = 747.4397
				text = ""
			intervals [791]:
				xmin = 747.4397
				xmax = 747.5597
				text = "was"
			intervals [792]:
				xmin = 747.5597
				xmax = 747.5897
				text = ""
			intervals [793]:
				xmin = 747.5897
				xmax = 747.9997
				text = "fair"
			intervals [794]:
				xmin = 747.9997
				xmax = 748.5814
				text = ""
			intervals [795]:
				xmin = 748.5814
				xmax = 748.6214
				text = "or"
			intervals [796]:
				xmin = 748.6214
				xmax = 749.2705
				text = ""
			intervals [797]:
				xmin = 749.2705
				xmax = 749.3405
				text = "you"
			intervals [798]:
				xmin = 749.3405
				xmax = 749.4205
				text = "know"
			intervals [799]:
				xmin = 749.4205
				xmax = 751.0896
				text = ""
			intervals [800]:
				xmin = 751.0896
				xmax = 751.7896
				text = "<unk>"
			intervals [801]:
				xmin = 751.7896
				xmax = 751.9096
				text = "well"
			intervals [802]:
				xmin = 751.9096
				xmax = 751.9896
				text = "you"
			intervals [803]:
				xmin = 751.9896
				xmax = 752.2396
				text = ""
			intervals [804]:
				xmin = 752.2396
				xmax = 752.2996
				text = "know"
			intervals [805]:
				xmin = 752.2996
				xmax = 753.6696
				text = ""
			intervals [806]:
				xmin = 753.6696
				xmax = 753.8496
				text = "why"
			intervals [807]:
				xmin = 753.8496
				xmax = 753.9896
				text = "would"
			intervals [808]:
				xmin = 753.9896
				xmax = 754.1196
				text = "she"
			intervals [809]:
				xmin = 754.1196
				xmax = 754.1696
				text = ""
			intervals [810]:
				xmin = 754.1696
				xmax = 754.4996
				text = "holler"
			intervals [811]:
				xmin = 754.4996
				xmax = 754.6296
				text = "at"
			intervals [812]:
				xmin = 754.6296
				xmax = 754.8096
				text = "you"
			intervals [813]:
				xmin = 754.8096
				xmax = 757.8924
				text = ""
			intervals [814]:
				xmin = 757.8924
				xmax = 758.2424
				text = "<unk>"
			intervals [815]:
				xmin = 758.2424
				xmax = 764.9983
				text = ""
			intervals [816]:
				xmin = 764.9983
				xmax = 765.4883
				text = "mm-hm"
			intervals [817]:
				xmin = 765.4883
				xmax = 766.5969
				text = ""
			intervals [818]:
				xmin = 766.5969
				xmax = 767.0069
				text = "mm"
			intervals [819]:
				xmin = 767.0069
				xmax = 768.3591
				text = ""
			intervals [820]:
				xmin = 768.3591
				xmax = 768.6991
				text = "um"
			intervals [821]:
				xmin = 768.6991
				xmax = 768.8491
				text = "did"
			intervals [822]:
				xmin = 768.8491
				xmax = 768.9191
				text = "you"
			intervals [823]:
				xmin = 768.9191
				xmax = 769.1491
				text = "have"
			intervals [824]:
				xmin = 769.1491
				xmax = 769.1891
				text = ""
			intervals [825]:
				xmin = 769.1891
				xmax = 769.3791
				text = "ever"
			intervals [826]:
				xmin = 769.3791
				xmax = 769.5591
				text = "have"
			intervals [827]:
				xmin = 769.5591
				xmax = 769.6191
				text = "a"
			intervals [828]:
				xmin = 769.6191
				xmax = 769.6491
				text = ""
			intervals [829]:
				xmin = 769.6491
				xmax = 769.8891
				text = "teacher"
			intervals [830]:
				xmin = 769.8891
				xmax = 769.9791
				text = "that"
			intervals [831]:
				xmin = 769.9791
				xmax = 770.0091
				text = ""
			intervals [832]:
				xmin = 770.0091
				xmax = 770.0691
				text = "you"
			intervals [833]:
				xmin = 770.0691
				xmax = 770.3091
				text = "just"
			intervals [834]:
				xmin = 770.3091
				xmax = 770.5991
				text = "couldn't"
			intervals [835]:
				xmin = 770.5991
				xmax = 771.2191
				text = "stand"
			intervals [836]:
				xmin = 771.2191
				xmax = 772.851
				text = ""
			intervals [837]:
				xmin = 772.851
				xmax = 773.041
				text = "that"
			intervals [838]:
				xmin = 773.041
				xmax = 773.201
				text = "was"
			intervals [839]:
				xmin = 773.201
				xmax = 773.261
				text = "her"
			intervals [840]:
				xmin = 773.261
				xmax = 775.171
				text = "<unk>"
			intervals [841]:
				xmin = 775.171
				xmax = 776.031
				text = ""
			intervals [842]:
				xmin = 776.031
				xmax = 776.591
				text = "aw"
			intervals [843]:
				xmin = 776.591
				xmax = 777.1991
				text = ""
			intervals [844]:
				xmin = 777.1991
				xmax = 777.4191
				text = "did"
			intervals [845]:
				xmin = 777.4191
				xmax = 777.4891
				text = "the"
			intervals [846]:
				xmin = 777.4891
				xmax = 777.7291
				text = "kids"
			intervals [847]:
				xmin = 777.7291
				xmax = 777.8191
				text = "in"
			intervals [848]:
				xmin = 777.8191
				xmax = 777.9391
				text = "your"
			intervals [849]:
				xmin = 777.9391
				xmax = 778.2491
				text = "class"
			intervals [850]:
				xmin = 778.2491
				xmax = 778.4191
				text = "ever"
			intervals [851]:
				xmin = 778.4191
				xmax = 778.5791
				text = "play"
			intervals [852]:
				xmin = 778.5791
				xmax = 778.6391
				text = "a"
			intervals [853]:
				xmin = 778.6391
				xmax = 778.8391
				text = "trick"
			intervals [854]:
				xmin = 778.8391
				xmax = 778.8691
				text = ""
			intervals [855]:
				xmin = 778.8691
				xmax = 779.0791
				text = "on"
			intervals [856]:
				xmin = 779.0791
				xmax = 779.1291
				text = ""
			intervals [857]:
				xmin = 779.1291
				xmax = 779.2791
				text = "the"
			intervals [858]:
				xmin = 779.2791
				xmax = 779.3991
				text = ""
			intervals [859]:
				xmin = 779.3991
				xmax = 779.5291
				text = "teacher"
			intervals [860]:
				xmin = 779.5291
				xmax = 790.2239
				text = ""
			intervals [861]:
				xmin = 790.2239
				xmax = 790.8339
				text = "um"
			intervals [862]:
				xmin = 790.8339
				xmax = 790.8639
				text = ""
			intervals [863]:
				xmin = 790.8639
				xmax = 791.0939
				text = "well"
			intervals [864]:
				xmin = 791.0939
				xmax = 791.2439
				text = "what"
			intervals [865]:
				xmin = 791.2439
				xmax = 791.3639
				text = "were"
			intervals [866]:
				xmin = 791.3639
				xmax = 791.6339
				text = "your"
			intervals [867]:
				xmin = 791.6339
				xmax = 792.0139
				text = "junior"
			intervals [868]:
				xmin = 792.0139
				xmax = 792.2539
				text = "high"
			intervals [869]:
				xmin = 792.2539
				xmax = 792.2839
				text = ""
			intervals [870]:
				xmin = 792.2839
				xmax = 792.5139
				text = "school"
			intervals [871]:
				xmin = 792.5139
				xmax = 792.5439
				text = ""
			intervals [872]:
				xmin = 792.5439
				xmax = 792.6039
				text = "and"
			intervals [873]:
				xmin = 792.6039
				xmax = 792.7039
				text = "say"
			intervals [874]:
				xmin = 792.7039
				xmax = 792.9339
				text = "high"
			intervals [875]:
				xmin = 792.9339
				xmax = 792.9639
				text = ""
			intervals [876]:
				xmin = 792.9639
				xmax = 793.1939
				text = "school"
			intervals [877]:
				xmin = 793.1939
				xmax = 793.2239
				text = ""
			intervals [878]:
				xmin = 793.2239
				xmax = 793.5239
				text = "days"
			intervals [879]:
				xmin = 793.5239
				xmax = 793.5839
				text = ""
			intervals [880]:
				xmin = 793.5839
				xmax = 793.8239
				text = "like"
			intervals [881]:
				xmin = 793.8239
				xmax = 793.8939
				text = ""
			intervals [882]:
				xmin = 793.8939
				xmax = 794.2639
				text = "whichever"
			intervals [883]:
				xmin = 794.2639
				xmax = 794.2939
				text = ""
			intervals [884]:
				xmin = 794.2939
				xmax = 794.4739
				text = "one"
			intervals [885]:
				xmin = 794.4739
				xmax = 794.5039
				text = ""
			intervals [886]:
				xmin = 794.5039
				xmax = 794.5739
				text = "you"
			intervals [887]:
				xmin = 794.5739
				xmax = 794.6239
				text = ""
			intervals [888]:
				xmin = 794.6239
				xmax = 795.0039
				text = "prefer"
			intervals [889]:
				xmin = 795.0039
				xmax = 795.0639
				text = ""
			intervals [890]:
				xmin = 795.0639
				xmax = 795.1339
				text = "you"
			intervals [891]:
				xmin = 795.1339
				xmax = 795.1639
				text = ""
			intervals [892]:
				xmin = 795.1639
				xmax = 795.2339
				text = "know"
			intervals [893]:
				xmin = 795.2339
				xmax = 795.3039
				text = ""
			intervals [894]:
				xmin = 795.3039
				xmax = 795.5339
				text = "junior"
			intervals [895]:
				xmin = 795.5339
				xmax = 795.7939
				text = ""
			intervals [896]:
				xmin = 795.7939
				xmax = 795.8539
				text = "high"
			intervals [897]:
				xmin = 795.8539
				xmax = 796.1939
				text = ""
			intervals [898]:
				xmin = 796.1939
				xmax = 796.4439
				text = "school"
			intervals [899]:
				xmin = 796.4439
				xmax = 808.7614
				text = ""
			intervals [900]:
				xmin = 808.7614
				xmax = 809.2014
				text = "mm"
			intervals [901]:
				xmin = 809.2014
				xmax = 828.8585
				text = ""
			intervals [902]:
				xmin = 828.8585
				xmax = 829.4285
				text = "mm-hm"
			intervals [903]:
				xmin = 829.4285
				xmax = 830.497
				text = ""
			intervals [904]:
				xmin = 830.497
				xmax = 830.847
				text = "um"
			intervals [905]:
				xmin = 830.847
				xmax = 836.0221
				text = ""
			intervals [906]:
				xmin = 836.0221
				xmax = 836.5721
				text = "mm-hm"
			intervals [907]:
				xmin = 836.5721
				xmax = 840.0128
				text = ""
			intervals [908]:
				xmin = 840.0128
				xmax = 840.3028
				text = "um"
			intervals [909]:
				xmin = 840.3028
				xmax = 840.3328
				text = ""
			intervals [910]:
				xmin = 840.3328
				xmax = 840.4828
				text = "in"
			intervals [911]:
				xmin = 840.4828
				xmax = 840.5728
				text = "your"
			intervals [912]:
				xmin = 840.5728
				xmax = 841.0628
				text = "elementary"
			intervals [913]:
				xmin = 841.0628
				xmax = 841.3828
				text = "school"
			intervals [914]:
				xmin = 841.3828
				xmax = 841.5328
				text = "did"
			intervals [915]:
				xmin = 841.5328
				xmax = 841.7728
				text = "you"
			intervals [916]:
				xmin = 841.7728
				xmax = 842.0992
				text = ""
			intervals [917]:
				xmin = 842.0992
				xmax = 842.2292
				text = "go"
			intervals [918]:
				xmin = 842.2292
				xmax = 842.3192
				text = "to"
			intervals [919]:
				xmin = 842.3192
				xmax = 842.4192
				text = "one"
			intervals [920]:
				xmin = 842.4192
				xmax = 842.4792
				text = "of"
			intervals [921]:
				xmin = 842.4792
				xmax = 842.6292
				text = "those"
			intervals [922]:
				xmin = 842.6292
				xmax = 842.8892
				text = "schools"
			intervals [923]:
				xmin = 842.8892
				xmax = 843.0492
				text = "where"
			intervals [924]:
				xmin = 843.0492
				xmax = 843.1992
				text = "they"
			intervals [925]:
				xmin = 843.1992
				xmax = 843.6592
				text = "change"
			intervals [926]:
				xmin = 843.6592
				xmax = 843.9192
				text = "classes"
			intervals [927]:
				xmin = 843.9192
				xmax = 845.8385
				text = ""
			intervals [928]:
				xmin = 845.8385
				xmax = 846.2385
				text = "uh-huh"
			intervals [929]:
				xmin = 846.2385
				xmax = 849.8094
				text = ""
			intervals [930]:
				xmin = 849.8094
				xmax = 852.1194
				text = "<unk>"
			intervals [931]:
				xmin = 852.1194
				xmax = 853.0394
				text = ""
			intervals [932]:
				xmin = 853.0394
				xmax = 853.4794
				text = "aw"
			intervals [933]:
				xmin = 853.4794
				xmax = 854.0384
				text = ""
			intervals [934]:
				xmin = 854.0384
				xmax = 854.6984
				text = "um"
			intervals [935]:
				xmin = 854.6984
				xmax = 854.8284
				text = ""
			intervals [936]:
				xmin = 854.8284
				xmax = 855.0184
				text = "is"
			intervals [937]:
				xmin = 855.0184
				xmax = 855.1184
				text = "there"
			intervals [938]:
				xmin = 855.1184
				xmax = 855.1684
				text = "a"
			intervals [939]:
				xmin = 855.1684
				xmax = 855.3884
				text = "bunch"
			intervals [940]:
				xmin = 855.3884
				xmax = 855.4684
				text = "of"
			intervals [941]:
				xmin = 855.4684
				xmax = 855.7384
				text = "people"
			intervals [942]:
				xmin = 855.7384
				xmax = 855.8484
				text = "that"
			intervals [943]:
				xmin = 855.8484
				xmax = 855.9284
				text = "you"
			intervals [944]:
				xmin = 855.9284
				xmax = 855.9584
				text = ""
			intervals [945]:
				xmin = 855.9584
				xmax = 856.1784
				text = "hang"
			intervals [946]:
				xmin = 856.1784
				xmax = 856.2484
				text = ""
			intervals [947]:
				xmin = 856.2484
				xmax = 856.4984
				text = "around"
			intervals [948]:
				xmin = 856.4984
				xmax = 856.5984
				text = "with"
			intervals [949]:
				xmin = 856.5984
				xmax = 856.6284
				text = ""
			intervals [950]:
				xmin = 856.6284
				xmax = 856.7584
				text = "now"
			intervals [951]:
				xmin = 856.7584
				xmax = 869.6125
				text = ""
			intervals [952]:
				xmin = 869.6125
				xmax = 870.2425
				text = "uh-huh"
			intervals [953]:
				xmin = 870.2425
				xmax = 870.7501
				text = ""
			intervals [954]:
				xmin = 870.7501
				xmax = 871.1401
				text = "um"
			intervals [955]:
				xmin = 871.1401
				xmax = 871.3001
				text = ""
			intervals [956]:
				xmin = 871.3001
				xmax = 871.4501
				text = "what"
			intervals [957]:
				xmin = 871.4501
				xmax = 871.5001
				text = ""
			intervals [958]:
				xmin = 871.5001
				xmax = 871.5601
				text = "do"
			intervals [959]:
				xmin = 871.5601
				xmax = 871.7901
				text = "you"
			intervals [960]:
				xmin = 871.7901
				xmax = 872.1101
				text = "do"
			intervals [961]:
				xmin = 872.1101
				xmax = 872.1801
				text = ""
			intervals [962]:
				xmin = 872.1801
				xmax = 872.2401
				text = "you"
			intervals [963]:
				xmin = 872.2401
				xmax = 872.3901
				text = ""
			intervals [964]:
				xmin = 872.3901
				xmax = 872.5501
				text = "know"
			intervals [965]:
				xmin = 872.5501
				xmax = 872.9455
				text = ""
			intervals [966]:
				xmin = 872.9455
				xmax = 873.0755
				text = "with"
			intervals [967]:
				xmin = 873.0755
				xmax = 873.1055
				text = ""
			intervals [968]:
				xmin = 873.1055
				xmax = 873.2155
				text = "your"
			intervals [969]:
				xmin = 873.2155
				xmax = 873.2855
				text = ""
			intervals [970]:
				xmin = 873.2855
				xmax = 873.4355
				text = "friends"
			intervals [971]:
				xmin = 873.4355
				xmax = 889.7129
				text = ""
			intervals [972]:
				xmin = 889.7129
				xmax = 894.1429
				text = "<unk>"
			intervals [973]:
				xmin = 894.1429
				xmax = 894.7529
				text = ""
			intervals [974]:
				xmin = 894.7529
				xmax = 895.1829
				text = "aw"
			intervals [975]:
				xmin = 895.1829
				xmax = 897.2071
				text = ""
			intervals [976]:
				xmin = 897.2071
				xmax = 897.6371
				text = "mm-hm"
			intervals [977]:
				xmin = 897.6371
				xmax = 899.0273
				text = ""
			intervals [978]:
				xmin = 899.0273
				xmax = 899.4473
				text = "mm"
			intervals [979]:
				xmin = 899.4473
				xmax = 900.2295
				text = ""
			intervals [980]:
				xmin = 900.2295
				xmax = 900.6895
				text = "um"
			intervals [981]:
				xmin = 900.6895
				xmax = 900.7995
				text = ""
			intervals [982]:
				xmin = 900.7995
				xmax = 900.9995
				text = "have"
			intervals [983]:
				xmin = 900.9995
				xmax = 901.1195
				text = "you"
			intervals [984]:
				xmin = 901.1195
				xmax = 901.2695
				text = "been"
			intervals [985]:
				xmin = 901.2695
				xmax = 901.3795
				text = "to"
			intervals [986]:
				xmin = 901.3795
				xmax = 901.4495
				text = "the"
			intervals [987]:
				xmin = 901.4495
				xmax = 901.4895
				text = ""
			intervals [988]:
				xmin = 901.4895
				xmax = 901.7695
				text = "movies"
			intervals [989]:
				xmin = 901.7695
				xmax = 902.3095
				text = "recently"
			intervals [990]:
				xmin = 902.3095
				xmax = 905.3615
				text = ""
			intervals [991]:
				xmin = 905.3615
				xmax = 905.8315
				text = "<unk>"
			intervals [992]:
				xmin = 905.8315
				xmax = 906.0115
				text = "what"
			intervals [993]:
				xmin = 906.0115
				xmax = 906.3715
				text = ""
			intervals [994]:
				xmin = 906.3715
				xmax = 906.6315
				text = "was"
			intervals [995]:
				xmin = 906.6315
				xmax = 906.7015
				text = "the"
			intervals [996]:
				xmin = 906.7015
				xmax = 906.9815
				text = "last"
			intervals [997]:
				xmin = 906.9815
				xmax = 907.1015
				text = ""
			intervals [998]:
				xmin = 907.1015
				xmax = 907.3615
				text = "movie"
			intervals [999]:
				xmin = 907.3615
				xmax = 907.3915
				text = ""
			intervals [1000]:
				xmin = 907.3915
				xmax = 907.4615
				text = "you"
			intervals [1001]:
				xmin = 907.4615
				xmax = 907.5715
				text = ""
			intervals [1002]:
				xmin = 907.5715
				xmax = 907.6515
				text = "saw"
			intervals [1003]:
				xmin = 907.6515
				xmax = 910.1147
				text = ""
			intervals [1004]:
				xmin = 910.1147
				xmax = 910.2247
				text = "oh"
			intervals [1005]:
				xmin = 910.2247
				xmax = 910.2847
				text = "yeah"
			intervals [1006]:
				xmin = 910.2847
				xmax = 913.2047
				text = "<unk>"
			intervals [1007]:
				xmin = 913.2047
				xmax = 914.1282
				text = ""
			intervals [1008]:
				xmin = 914.1282
				xmax = 914.3182
				text = "what"
			intervals [1009]:
				xmin = 914.3182
				xmax = 914.5382
				text = "was"
			intervals [1010]:
				xmin = 914.5382
				xmax = 915.4782
				text = ""
			intervals [1011]:
				xmin = 915.4782
				xmax = 915.6282
				text = "that"
			intervals [1012]:
				xmin = 915.6282
				xmax = 916.0282
				text = ""
			intervals [1013]:
				xmin = 916.0282
				xmax = 916.2882
				text = "about"
			intervals [1014]:
				xmin = 916.2882
				xmax = 916.9282
				text = ""
			intervals [1015]:
				xmin = 916.9282
				xmax = 917.6282
				text = "<unk>"
			intervals [1016]:
				xmin = 917.6282
				xmax = 946.9795
				text = ""
			intervals [1017]:
				xmin = 946.9795
				xmax = 947.3895
				text = "mm"
			intervals [1018]:
				xmin = 947.3895
				xmax = 951.7163
				text = ""
			intervals [1019]:
				xmin = 951.7163
				xmax = 952.2563
				text = "mm-hm"
			intervals [1020]:
				xmin = 952.2563
				xmax = 972.4545
				text = ""
			intervals [1021]:
				xmin = 972.4545
				xmax = 972.9645
				text = "mm-hm"
			intervals [1022]:
				xmin = 972.9645
				xmax = 978.398
				text = ""
			intervals [1023]:
				xmin = 978.398
				xmax = 978.928
				text = "mm-hm"
			intervals [1024]:
				xmin = 978.928
				xmax = 987.5243
				text = ""
			intervals [1025]:
				xmin = 987.5243
				xmax = 988.8043
				text = "<unk>"
			intervals [1026]:
				xmin = 988.8043
				xmax = 998.1823
				text = ""
			intervals [1027]:
				xmin = 998.1823
				xmax = 998.6923
				text = "mm-hm"
			intervals [1028]:
				xmin = 998.6923
				xmax = 1000.1526
				text = ""
			intervals [1029]:
				xmin = 1000.1526
				xmax = 1000.6926
				text = "mm-hm"
			intervals [1030]:
				xmin = 1000.6926
				xmax = 1008.8049
				text = ""
			intervals [1031]:
				xmin = 1008.8049
				xmax = 1009.3449
				text = "mm-hm"
			intervals [1032]:
				xmin = 1009.3449
				xmax = 1012.9281
				text = ""
			intervals [1033]:
				xmin = 1012.9281
				xmax = 1013.1281
				text = "did"
			intervals [1034]:
				xmin = 1013.1281
				xmax = 1013.2181
				text = "you"
			intervals [1035]:
				xmin = 1013.2181
				xmax = 1013.5581
				text = "enjoy"
			intervals [1036]:
				xmin = 1013.5581
				xmax = 1013.5881
				text = ""
			intervals [1037]:
				xmin = 1013.5881
				xmax = 1013.6581
				text = "it"
			intervals [1038]:
				xmin = 1013.6581
				xmax = 1014.8595
				text = ""
			intervals [1039]:
				xmin = 1014.8595
				xmax = 1014.9695
				text = "the"
			intervals [1040]:
				xmin = 1014.9695
				xmax = 1015.0995
				text = ""
			intervals [1041]:
				xmin = 1015.0995
				xmax = 1015.2495
				text = "movie"
			intervals [1042]:
				xmin = 1015.2495
				xmax = 1017.8118
				text = ""
			intervals [1043]:
				xmin = 1017.8118
				xmax = 1018.1318
				text = "hm"
			intervals [1044]:
				xmin = 1018.1318
				xmax = 1018.6045
				text = ""
			intervals [1045]:
				xmin = 1018.6045
				xmax = 1018.7445
				text = "i"
			intervals [1046]:
				xmin = 1018.7445
				xmax = 1018.8045
				text = ""
			intervals [1047]:
				xmin = 1018.8045
				xmax = 1018.9645
				text = "saw"
			intervals [1048]:
				xmin = 1018.9645
				xmax = 1019.0745
				text = "it"
			intervals [1049]:
				xmin = 1019.0745
				xmax = 1019.2045
				text = "with"
			intervals [1050]:
				xmin = 1019.2045
				xmax = 1019.2945
				text = "a"
			intervals [1051]:
				xmin = 1019.2945
				xmax = 1019.3245
				text = ""
			intervals [1052]:
				xmin = 1019.3245
				xmax = 1019.5745
				text = "funny"
			intervals [1053]:
				xmin = 1019.5745
				xmax = 1019.6045
				text = ""
			intervals [1054]:
				xmin = 1019.6045
				xmax = 1020.1645
				text = "audience"
			intervals [1055]:
				xmin = 1020.1645
				xmax = 1020.3945
				text = "too"
			intervals [1056]:
				xmin = 1020.3945
				xmax = 1022.1145
				text = "<unk>"
			intervals [1057]:
				xmin = 1022.1145
				xmax = 1022.6745
				text = "um"
			intervals [1058]:
				xmin = 1022.6745
				xmax = 1024.4466
				text = ""
			intervals [1059]:
				xmin = 1024.4466
				xmax = 1024.5366
				text = "let"
			intervals [1060]:
				xmin = 1024.5366
				xmax = 1024.9366
				text = ""
			intervals [1061]:
				xmin = 1024.9366
				xmax = 1025.1266
				text = "s"
			intervals [1062]:
				xmin = 1025.1266
				xmax = 1025.1566
				text = ""
			intervals [1063]:
				xmin = 1025.1566
				xmax = 1025.2166
				text = "see"
			intervals [1064]:
				xmin = 1025.2166
				xmax = 1026.4016
				text = ""
			intervals [1065]:
				xmin = 1026.4016
				xmax = 1026.6316
				text = "when"
			intervals [1066]:
				xmin = 1026.6316
				xmax = 1026.8016
				text = "you"
			intervals [1067]:
				xmin = 1026.8016
				xmax = 1026.9616
				text = "were"
			intervals [1068]:
				xmin = 1026.9616
				xmax = 1027.3616
				text = "um"
			intervals [1069]:
				xmin = 1027.3616
				xmax = 1027.8488
				text = ""
			intervals [1070]:
				xmin = 1027.8488
				xmax = 1027.9988
				text = "say"
			intervals [1071]:
				xmin = 1027.9988
				xmax = 1028.3188
				text = "younger"
			intervals [1072]:
				xmin = 1028.3188
				xmax = 1028.4088
				text = "in"
			intervals [1073]:
				xmin = 1028.4088
				xmax = 1028.6788
				text = "high"
			intervals [1074]:
				xmin = 1028.6788
				xmax = 1028.7088
				text = ""
			intervals [1075]:
				xmin = 1028.7088
				xmax = 1028.9488
				text = "school"
			intervals [1076]:
				xmin = 1028.9488
				xmax = 1028.9788
				text = ""
			intervals [1077]:
				xmin = 1028.9788
				xmax = 1029.0888
				text = "and"
			intervals [1078]:
				xmin = 1029.0888
				xmax = 1029.2988
				text = "all"
			intervals [1079]:
				xmin = 1029.2988
				xmax = 1029.3788
				text = ""
			intervals [1080]:
				xmin = 1029.3788
				xmax = 1029.5888
				text = "was"
			intervals [1081]:
				xmin = 1029.5888
				xmax = 1029.6288
				text = ""
			intervals [1082]:
				xmin = 1029.6288
				xmax = 1029.7788
				text = "there"
			intervals [1083]:
				xmin = 1029.7788
				xmax = 1029.8588
				text = "a"
			intervals [1084]:
				xmin = 1029.8588
				xmax = 1030.0888
				text = "group"
			intervals [1085]:
				xmin = 1030.0888
				xmax = 1030.2088
				text = "that"
			intervals [1086]:
				xmin = 1030.2088
				xmax = 1030.4688
				text = "you"
			intervals [1087]:
				xmin = 1030.4688
				xmax = 1030.8311
				text = ""
			intervals [1088]:
				xmin = 1030.8311
				xmax = 1031.1911
				text = "usually"
			intervals [1089]:
				xmin = 1031.1911
				xmax = 1031.4411
				text = "hung"
			intervals [1090]:
				xmin = 1031.4411
				xmax = 1031.7411
				text = "around"
			intervals [1091]:
				xmin = 1031.7411
				xmax = 1031.9111
				text = "with"
			intervals [1092]:
				xmin = 1031.9111
				xmax = 1032.0011
				text = "at"
			intervals [1093]:
				xmin = 1032.0011
				xmax = 1032.1811
				text = "that"
			intervals [1094]:
				xmin = 1032.1811
				xmax = 1032.2411
				text = ""
			intervals [1095]:
				xmin = 1032.2411
				xmax = 1032.5611
				text = "time"
			intervals [1096]:
				xmin = 1032.5611
				xmax = 1032.5911
				text = ""
			intervals [1097]:
				xmin = 1032.5911
				xmax = 1032.7011
				text = "you"
			intervals [1098]:
				xmin = 1032.7011
				xmax = 1032.8111
				text = "know"
			intervals [1099]:
				xmin = 1032.8111
				xmax = 1032.9111
				text = ""
			intervals [1100]:
				xmin = 1032.9111
				xmax = 1033.1311
				text = "close"
			intervals [1101]:
				xmin = 1033.1311
				xmax = 1033.3611
				text = ""
			intervals [1102]:
				xmin = 1033.3611
				xmax = 1033.7511
				text = "friends"
			intervals [1103]:
				xmin = 1033.7511
				xmax = 1042.7003
				text = ""
			intervals [1104]:
				xmin = 1042.7003
				xmax = 1043.1903
				text = "mm-hm"
			intervals [1105]:
				xmin = 1043.1903
				xmax = 1065.852
				text = ""
			intervals [1106]:
				xmin = 1065.852
				xmax = 1066.072
				text = "um"
			intervals [1107]:
				xmin = 1066.072
				xmax = 1066.172
				text = "what"
			intervals [1108]:
				xmin = 1066.172
				xmax = 1066.312
				text = "was"
			intervals [1109]:
				xmin = 1066.312
				xmax = 1066.452
				text = "the"
			intervals [1110]:
				xmin = 1066.452
				xmax = 1066.482
				text = ""
			intervals [1111]:
				xmin = 1066.482
				xmax = 1066.612
				text = "what"
			intervals [1112]:
				xmin = 1066.612
				xmax = 1066.772
				text = "was"
			intervals [1113]:
				xmin = 1066.772
				xmax = 1066.862
				text = "the"
			intervals [1114]:
				xmin = 1066.862
				xmax = 1067.292
				text = "difference"
			intervals [1115]:
				xmin = 1067.292
				xmax = 1067.372
				text = "in"
			intervals [1116]:
				xmin = 1067.372
				xmax = 1067.402
				text = ""
			intervals [1117]:
				xmin = 1067.402
				xmax = 1067.492
				text = "your"
			intervals [1118]:
				xmin = 1067.492
				xmax = 1067.522
				text = ""
			intervals [1119]:
				xmin = 1067.522
				xmax = 1067.672
				text = "two"
			intervals [1120]:
				xmin = 1067.672
				xmax = 1067.892
				text = ""
			intervals [1121]:
				xmin = 1067.892
				xmax = 1068.052
				text = "groups"
			intervals [1122]:
				xmin = 1068.052
				xmax = 1068.7653
				text = ""
			intervals [1123]:
				xmin = 1068.7653
				xmax = 1068.8353
				text = "i"
			intervals [1124]:
				xmin = 1068.8353
				xmax = 1068.8653
				text = ""
			intervals [1125]:
				xmin = 1068.8653
				xmax = 1069.0653
				text = "mean"
			intervals [1126]:
				xmin = 1069.0653
				xmax = 1069.1753
				text = "you"
			intervals [1127]:
				xmin = 1069.1753
				xmax = 1069.3753
				text = "know"
			intervals [1128]:
				xmin = 1069.3753
				xmax = 1069.715
				text = ""
			intervals [1129]:
				xmin = 1069.715
				xmax = 1070.035
				text = "between"
			intervals [1130]:
				xmin = 1070.035
				xmax = 1070.115
				text = ""
			intervals [1131]:
				xmin = 1070.115
				xmax = 1070.175
				text = "two"
			intervals [1132]:
				xmin = 1070.175
				xmax = 1070.255
				text = ""
			intervals [1133]:
				xmin = 1070.255
				xmax = 1070.405
				text = "groups"
			intervals [1134]:
				xmin = 1070.405
				xmax = 1093.823
				text = ""
			intervals [1135]:
				xmin = 1093.823
				xmax = 1094.253
				text = "mm-hm"
			intervals [1136]:
				xmin = 1094.253
				xmax = 1099.7531
				text = ""
			intervals [1137]:
				xmin = 1099.7531
				xmax = 1100.3131
				text = "mm-hm"
			intervals [1138]:
				xmin = 1100.3131
				xmax = 1105.8747
				text = ""
			intervals [1139]:
				xmin = 1105.8747
				xmax = 1106.3947
				text = "mm-hm"
			intervals [1140]:
				xmin = 1106.3947
				xmax = 1106.8688
				text = ""
			intervals [1141]:
				xmin = 1106.8688
				xmax = 1107.0288
				text = "were"
			intervals [1142]:
				xmin = 1107.0288
				xmax = 1107.2688
				text = "the"
			intervals [1143]:
				xmin = 1107.2688
				xmax = 1107.4288
				text = "um"
			intervals [1144]:
				xmin = 1107.4288
				xmax = 1107.4588
				text = ""
			intervals [1145]:
				xmin = 1107.4588
				xmax = 1107.6388
				text = "kids"
			intervals [1146]:
				xmin = 1107.6388
				xmax = 1107.6688
				text = ""
			intervals [1147]:
				xmin = 1107.6688
				xmax = 1107.8988
				text = "in"
			intervals [1148]:
				xmin = 1107.8988
				xmax = 1107.9988
				text = "your"
			intervals [1149]:
				xmin = 1107.9988
				xmax = 1108.2388
				text = "neighborhood"
			intervals [1150]:
				xmin = 1108.2388
				xmax = 1108.2988
				text = ""
			intervals [1151]:
				xmin = 1108.2988
				xmax = 1108.5488
				text = "very"
			intervals [1152]:
				xmin = 1108.5488
				xmax = 1108.5988
				text = ""
			intervals [1153]:
				xmin = 1108.5988
				xmax = 1108.8488
				text = "close"
			intervals [1154]:
				xmin = 1108.8488
				xmax = 1121.9642
				text = ""
			intervals [1155]:
				xmin = 1121.9642
				xmax = 1122.4942
				text = "mm-hm"
			intervals [1156]:
				xmin = 1122.4942
				xmax = 1122.9648
				text = ""
			intervals [1157]:
				xmin = 1122.9648
				xmax = 1123.0348
				text = "oh"
			intervals [1158]:
				xmin = 1123.0348
				xmax = 1123.0848
				text = ""
			intervals [1159]:
				xmin = 1123.0848
				xmax = 1123.1848
				text = "that"
			intervals [1160]:
				xmin = 1123.1848
				xmax = 1123.2448
				text = ""
			intervals [1161]:
				xmin = 1123.2448
				xmax = 1123.3648
				text = "s"
			intervals [1162]:
				xmin = 1123.3648
				xmax = 1123.4648
				text = ""
			intervals [1163]:
				xmin = 1123.4648
				xmax = 1123.5548
				text = "true"
			intervals [1164]:
				xmin = 1123.5548
				xmax = 1126.4382
				text = ""
			intervals [1165]:
				xmin = 1126.4382
				xmax = 1126.7882
				text = "mm-hm"
			intervals [1166]:
				xmin = 1126.7882
				xmax = 1128.660
				text = ""
			intervals [1167]:
				xmin = 1128.660
				xmax = 1128.890
				text = "yeah"
			intervals [1168]:
				xmin = 1128.890
				xmax = 1129.6119
				text = ""
			intervals [1169]:
				xmin = 1129.6119
				xmax = 1129.9519
				text = "um"
			intervals [1170]:
				xmin = 1129.9519
				xmax = 1130.3154
				text = ""
			intervals [1171]:
				xmin = 1130.3154
				xmax = 1130.5354
				text = "are"
			intervals [1172]:
				xmin = 1130.5354
				xmax = 1130.6754
				text = "there"
			intervals [1173]:
				xmin = 1130.6754
				xmax = 1130.8854
				text = "any"
			intervals [1174]:
				xmin = 1130.8854
				xmax = 1131.0954
				text = "people"
			intervals [1175]:
				xmin = 1131.0954
				xmax = 1132.1198
				text = ""
			intervals [1176]:
				xmin = 1132.1198
				xmax = 1132.3598
				text = "excuse"
			intervals [1177]:
				xmin = 1132.3598
				xmax = 1132.4198
				text = "me"
			intervals [1178]:
				xmin = 1132.4198
				xmax = 1132.4798
				text = "in"
			intervals [1179]:
				xmin = 1132.4798
				xmax = 1132.6298
				text = "your"
			intervals [1180]:
				xmin = 1132.6298
				xmax = 1133.0298
				text = "present"
			intervals [1181]:
				xmin = 1133.0298
				xmax = 1133.2698
				text = "group"
			intervals [1182]:
				xmin = 1133.2698
				xmax = 1133.2998
				text = ""
			intervals [1183]:
				xmin = 1133.2998
				xmax = 1133.4398
				text = "that"
			intervals [1184]:
				xmin = 1133.4398
				xmax = 1133.4698
				text = ""
			intervals [1185]:
				xmin = 1133.4698
				xmax = 1133.6598
				text = "speak"
			intervals [1186]:
				xmin = 1133.6598
				xmax = 1133.6898
				text = ""
			intervals [1187]:
				xmin = 1133.6898
				xmax = 1133.7798
				text = "a"
			intervals [1188]:
				xmin = 1133.7798
				xmax = 1133.8098
				text = ""
			intervals [1189]:
				xmin = 1133.8098
				xmax = 1134.1198
				text = "foreign"
			intervals [1190]:
				xmin = 1134.1198
				xmax = 1134.3498
				text = "language"
			intervals [1191]:
				xmin = 1134.3498
				xmax = 1134.9798
				text = ""
			intervals [1192]:
				xmin = 1134.9798
				xmax = 1135.0398
				text = "now"
			intervals [1193]:
				xmin = 1135.0398
				xmax = 1136.4294
				text = ""
			intervals [1194]:
				xmin = 1136.4294
				xmax = 1136.4894
				text = "i"
			intervals [1195]:
				xmin = 1136.4894
				xmax = 1136.6394
				text = "mean"
			intervals [1196]:
				xmin = 1136.6394
				xmax = 1136.7194
				text = "you"
			intervals [1197]:
				xmin = 1136.7194
				xmax = 1136.7994
				text = "know"
			intervals [1198]:
				xmin = 1136.7994
				xmax = 1136.9694
				text = "as"
			intervals [1199]:
				xmin = 1136.9694
				xmax = 1137.0594
				text = ""
			intervals [1200]:
				xmin = 1137.0594
				xmax = 1137.1094
				text = "a"
			intervals [1201]:
				xmin = 1137.1094
				xmax = 1137.1394
				text = ""
			intervals [1202]:
				xmin = 1137.1394
				xmax = 1137.3894
				text = "native"
			intervals [1203]:
				xmin = 1137.3894
				xmax = 1137.6094
				text = ""
			intervals [1204]:
				xmin = 1137.6094
				xmax = 1137.7594
				text = "speaker"
			intervals [1205]:
				xmin = 1137.7594
				xmax = 1142.2249
				text = ""
			intervals [1206]:
				xmin = 1142.2249
				xmax = 1142.5149
				text = "uh-huh"
			intervals [1207]:
				xmin = 1142.5149
				xmax = 1143.1208
				text = ""
			intervals [1208]:
				xmin = 1143.1208
				xmax = 1143.1608
				text = "are"
			intervals [1209]:
				xmin = 1143.1608
				xmax = 1143.2908
				text = "there"
			intervals [1210]:
				xmin = 1143.2908
				xmax = 1143.4508
				text = "any"
			intervals [1211]:
				xmin = 1143.4508
				xmax = 1143.7808
				text = "whites"
			intervals [1212]:
				xmin = 1143.7808
				xmax = 1143.8608
				text = "in"
			intervals [1213]:
				xmin = 1143.8608
				xmax = 1143.9708
				text = "your"
			intervals [1214]:
				xmin = 1143.9708
				xmax = 1144.1908
				text = "group"
			intervals [1215]:
				xmin = 1144.1908
				xmax = 1151.5214
				text = ""
			intervals [1216]:
				xmin = 1151.5214
				xmax = 1152.0514
				text = "mm-hm"
			intervals [1217]:
				xmin = 1152.0514
				xmax = 1153.0686
				text = ""
			intervals [1218]:
				xmin = 1153.0686
				xmax = 1153.6386
				text = "um"
			intervals [1219]:
				xmin = 1153.6386
				xmax = 1155.9064
				text = ""
			intervals [1220]:
				xmin = 1155.9064
				xmax = 1158.5364
				text = "<unk>"
			intervals [1221]:
				xmin = 1158.5364
				xmax = 1158.6864
				text = ""
			intervals [1222]:
				xmin = 1158.6864
				xmax = 1159.2164
				text = "um"
			intervals [1223]:
				xmin = 1159.2164
				xmax = 1159.5667
				text = ""
			intervals [1224]:
				xmin = 1159.5667
				xmax = 1159.8067
				text = "is"
			intervals [1225]:
				xmin = 1159.8067
				xmax = 1159.9767
				text = "there"
			intervals [1226]:
				xmin = 1159.9767
				xmax = 1160.2167
				text = "any"
			intervals [1227]:
				xmin = 1160.2167
				xmax = 1160.4767
				text = "one"
			intervals [1228]:
				xmin = 1160.4767
				xmax = 1160.8567
				text = "person"
			intervals [1229]:
				xmin = 1160.8567
				xmax = 1160.9567
				text = "in"
			intervals [1230]:
				xmin = 1160.9567
				xmax = 1161.1267
				text = "the"
			intervals [1231]:
				xmin = 1161.1267
				xmax = 1161.1567
				text = ""
			intervals [1232]:
				xmin = 1161.1567
				xmax = 1161.3767
				text = "group"
			intervals [1233]:
				xmin = 1161.3767
				xmax = 1161.5167
				text = "that"
			intervals [1234]:
				xmin = 1161.5167
				xmax = 1161.9667
				text = "everyone"
			intervals [1235]:
				xmin = 1161.9667
				xmax = 1162.0567
				text = ""
			intervals [1236]:
				xmin = 1162.0567
				xmax = 1162.2967
				text = "seems"
			intervals [1237]:
				xmin = 1162.2967
				xmax = 1162.3467
				text = ""
			intervals [1238]:
				xmin = 1162.3467
				xmax = 1162.4067
				text = "to"
			intervals [1239]:
				xmin = 1162.4067
				xmax = 1162.4367
				text = ""
			intervals [1240]:
				xmin = 1162.4367
				xmax = 1162.7467
				text = "listen"
			intervals [1241]:
				xmin = 1162.7467
				xmax = 1162.8167
				text = ""
			intervals [1242]:
				xmin = 1162.8167
				xmax = 1162.9967
				text = "to"
			intervals [1243]:
				xmin = 1162.9967
				xmax = 1163.0267
				text = ""
			intervals [1244]:
				xmin = 1163.0267
				xmax = 1163.3567
				text = "or"
			intervals [1245]:
				xmin = 1163.3567
				xmax = 1163.4167
				text = ""
			intervals [1246]:
				xmin = 1163.4167
				xmax = 1163.7167
				text = "regards"
			intervals [1247]:
				xmin = 1163.7167
				xmax = 1163.8467
				text = "as"
			intervals [1248]:
				xmin = 1163.8467
				xmax = 1163.9467
				text = ""
			intervals [1249]:
				xmin = 1163.9467
				xmax = 1163.9767
				text = "a"
			intervals [1250]:
				xmin = 1163.9767
				xmax = 1165.1228
				text = ""
			intervals [1251]:
				xmin = 1165.1228
				xmax = 1165.4928
				text = "well"
			intervals [1252]:
				xmin = 1165.4928
				xmax = 1165.8428
				text = "more"
			intervals [1253]:
				xmin = 1165.8428
				xmax = 1165.8828
				text = "or"
			intervals [1254]:
				xmin = 1165.8828
				xmax = 1166.1428
				text = "less"
			intervals [1255]:
				xmin = 1166.1428
				xmax = 1166.1728
				text = ""
			intervals [1256]:
				xmin = 1166.1728
				xmax = 1166.2428
				text = "a"
			intervals [1257]:
				xmin = 1166.2428
				xmax = 1166.3428
				text = ""
			intervals [1258]:
				xmin = 1166.3428
				xmax = 1166.4928
				text = "leader"
			intervals [1259]:
				xmin = 1166.4928
				xmax = 1168.9655
				text = ""
			intervals [1260]:
				xmin = 1168.9655
				xmax = 1169.0655
				text = "oh"
			intervals [1261]:
				xmin = 1169.0655
				xmax = 1169.0955
				text = ""
			intervals [1262]:
				xmin = 1169.0955
				xmax = 1169.3555
				text = "w"
			intervals [1263]:
				xmin = 1169.3555
				xmax = 1169.6555
				text = "why"
			intervals [1264]:
				xmin = 1169.6555
				xmax = 1169.7155
				text = "is"
			intervals [1265]:
				xmin = 1169.7155
				xmax = 1169.7555
				text = ""
			intervals [1266]:
				xmin = 1169.7555
				xmax = 1170.0455
				text = "that"
			intervals [1267]:
				xmin = 1170.0455
				xmax = 1188.0864
				text = ""
			intervals [1268]:
				xmin = 1188.0864
				xmax = 1188.5864
				text = "mm-hm"
			intervals [1269]:
				xmin = 1188.5864
				xmax = 1189.4007
				text = ""
			intervals [1270]:
				xmin = 1189.4007
				xmax = 1189.4607
				text = "um"
			intervals [1271]:
				xmin = 1189.4607
				xmax = 1189.6082
				text = ""
			intervals [1272]:
				xmin = 1189.6082
				xmax = 1189.7782
				text = "like"
			intervals [1273]:
				xmin = 1189.7782
				xmax = 1189.9182
				text = ""
			intervals [1274]:
				xmin = 1189.9182
				xmax = 1190.0082
				text = "what"
			intervals [1275]:
				xmin = 1190.0082
				xmax = 1190.1182
				text = ""
			intervals [1276]:
				xmin = 1190.1182
				xmax = 1190.3582
				text = "exactly"
			intervals [1277]:
				xmin = 1190.3582
				xmax = 1193.3864
				text = ""
			intervals [1278]:
				xmin = 1193.3864
				xmax = 1193.4864
				text = "we"
			intervals [1279]:
				xmin = 1193.4864
				xmax = 1193.6964
				text = "were"
			intervals [1280]:
				xmin = 1193.6964
				xmax = 1193.7264
				text = ""
			intervals [1281]:
				xmin = 1193.7264
				xmax = 1194.0364
				text = "talking"
			intervals [1282]:
				xmin = 1194.0364
				xmax = 1194.5564
				text = ""
			intervals [1283]:
				xmin = 1194.5564
				xmax = 1194.9764
				text = "about"
			intervals [1284]:
				xmin = 1194.9764
				xmax = 1195.1564
				text = ""
			intervals [1285]:
				xmin = 1195.1564
				xmax = 1195.2764
				text = "um"
			intervals [1286]:
				xmin = 1195.2764
				xmax = 1195.6564
				text = "about"
			intervals [1287]:
				xmin = 1195.6564
				xmax = 1196.1984
				text = ""
			intervals [1288]:
				xmin = 1196.1984
				xmax = 1196.3184
				text = "we"
			intervals [1289]:
				xmin = 1196.3184
				xmax = 1196.3584
				text = ""
			intervals [1290]:
				xmin = 1196.3584
				xmax = 1196.5184
				text = "were"
			intervals [1291]:
				xmin = 1196.5184
				xmax = 1196.9484
				text = "talking"
			intervals [1292]:
				xmin = 1196.9484
				xmax = 1197.1184
				text = ""
			intervals [1293]:
				xmin = 1197.1184
				xmax = 1197.3784
				text = "about"
			intervals [1294]:
				xmin = 1197.3784
				xmax = 1197.6484
				text = "um"
			intervals [1295]:
				xmin = 1197.6484
				xmax = 1198.7789
				text = ""
			intervals [1296]:
				xmin = 1198.7789
				xmax = 1198.8989
				text = "oh"
			intervals [1297]:
				xmin = 1198.8989
				xmax = 1199.0889
				text = ""
			intervals [1298]:
				xmin = 1199.0889
				xmax = 1199.2189
				text = "the"
			intervals [1299]:
				xmin = 1199.2189
				xmax = 1199.5289
				text = "person"
			intervals [1300]:
				xmin = 1199.5289
				xmax = 1199.6689
				text = "that"
			intervals [1301]:
				xmin = 1199.6689
				xmax = 1199.7189
				text = "s"
			intervals [1302]:
				xmin = 1199.7189
				xmax = 1199.7989
				text = "a"
			intervals [1303]:
				xmin = 1199.7989
				xmax = 1200.1189
				text = "leader"
			intervals [1304]:
				xmin = 1200.1189
				xmax = 1200.1789
				text = "you"
			intervals [1305]:
				xmin = 1200.1789
				xmax = 1200.3689
				text = "said"
			intervals [1306]:
				xmin = 1200.3689
				xmax = 1200.5189
				text = "that"
			intervals [1307]:
				xmin = 1200.5189
				xmax = 1200.6489
				text = "you"
			intervals [1308]:
				xmin = 1200.6489
				xmax = 1200.7689
				text = "were"
			intervals [1309]:
				xmin = 1200.7689
				xmax = 1200.8489
				text = "the"
			intervals [1310]:
				xmin = 1200.8489
				xmax = 1201.2389
				text = "leader"
			intervals [1311]:
				xmin = 1201.2389
				xmax = 1201.2689
				text = ""
			intervals [1312]:
				xmin = 1201.2689
				xmax = 1201.7689
				text = "<unk>"
			intervals [1313]:
				xmin = 1201.7689
				xmax = 1201.9089
				text = "more"
			intervals [1314]:
				xmin = 1201.9089
				xmax = 1201.9489
				text = "or"
			intervals [1315]:
				xmin = 1201.9489
				xmax = 1202.1989
				text = "less"
			intervals [1316]:
				xmin = 1202.1989
				xmax = 1202.3089
				text = "in"
			intervals [1317]:
				xmin = 1202.3089
				xmax = 1202.4289
				text = "your"
			intervals [1318]:
				xmin = 1202.4289
				xmax = 1202.5089
				text = ""
			intervals [1319]:
				xmin = 1202.5089
				xmax = 1202.7489
				text = "group"
			intervals [1320]:
				xmin = 1202.7489
				xmax = 1203.2162
				text = ""
			intervals [1321]:
				xmin = 1203.2162
				xmax = 1203.2862
				text = "oh"
			intervals [1322]:
				xmin = 1203.2862
				xmax = 1203.4962
				text = "wait"
			intervals [1323]:
				xmin = 1203.4962
				xmax = 1203.5362
				text = "a"
			intervals [1324]:
				xmin = 1203.5362
				xmax = 1203.9062
				text = "minute"
			intervals [1325]:
				xmin = 1203.9062
				xmax = 1205.6786
				text = ""
			intervals [1326]:
				xmin = 1205.6786
				xmax = 1206.1386
				text = "um"
			intervals [1327]:
				xmin = 1206.1386
				xmax = 1206.1686
				text = ""
			intervals [1328]:
				xmin = 1206.1686
				xmax = 1206.2686
				text = "we"
			intervals [1329]:
				xmin = 1206.2686
				xmax = 1206.3886
				text = "were"
			intervals [1330]:
				xmin = 1206.3886
				xmax = 1206.8186
				text = "talking"
			intervals [1331]:
				xmin = 1206.8186
				xmax = 1207.2286
				text = "about"
			intervals [1332]:
				xmin = 1207.2286
				xmax = 1207.5856
				text = ""
			intervals [1333]:
				xmin = 1207.5856
				xmax = 1207.8856
				text = "um"
			intervals [1334]:
				xmin = 1207.8856
				xmax = 1207.9956
				text = "you"
			intervals [1335]:
				xmin = 1207.9956
				xmax = 1208.2356
				text = "said"
			intervals [1336]:
				xmin = 1208.2356
				xmax = 1208.3856
				text = "you"
			intervals [1337]:
				xmin = 1208.3856
				xmax = 1208.5856
				text = "were"
			intervals [1338]:
				xmin = 1208.5856
				xmax = 1208.7856
				text = "the"
			intervals [1339]:
				xmin = 1208.7856
				xmax = 1209.0356
				text = "um"
			intervals [1340]:
				xmin = 1209.0356
				xmax = 1209.2933
				text = ""
			intervals [1341]:
				xmin = 1209.2933
				xmax = 1209.5233
				text = "leader"
			intervals [1342]:
				xmin = 1209.5233
				xmax = 1209.6333
				text = "in"
			intervals [1343]:
				xmin = 1209.6333
				xmax = 1209.8233
				text = "your"
			intervals [1344]:
				xmin = 1209.8233
				xmax = 1210.1033
				text = "group"
			intervals [1345]:
				xmin = 1210.1033
				xmax = 1210.2033
				text = "why"
			intervals [1346]:
				xmin = 1210.2033
				xmax = 1210.2933
				text = "was"
			intervals [1347]:
				xmin = 1210.2933
				xmax = 1210.3833
				text = "that"
			intervals [1348]:
				xmin = 1210.3833
				xmax = 1211.4033
				text = "<unk>"
			intervals [1349]:
				xmin = 1211.4033
				xmax = 1222.3847
				text = ""
			intervals [1350]:
				xmin = 1222.3847
				xmax = 1222.5747
				text = "<unk>"
			intervals [1351]:
				xmin = 1222.5747
				xmax = 1227.2197
				text = ""
			intervals [1352]:
				xmin = 1227.2197
				xmax = 1227.7797
				text = "mm-hm"
			intervals [1353]:
				xmin = 1227.7797
				xmax = 1228.5633
				text = ""
			intervals [1354]:
				xmin = 1228.5633
				xmax = 1228.7533
				text = "<unk>"
			intervals [1355]:
				xmin = 1228.7533
				xmax = 1229.3292
				text = ""
			intervals [1356]:
				xmin = 1229.3292
				xmax = 1229.5292
				text = "well"
			intervals [1357]:
				xmin = 1229.5292
				xmax = 1229.6892
				text = "go"
			intervals [1358]:
				xmin = 1229.6892
				xmax = 1229.7892
				text = ""
			intervals [1359]:
				xmin = 1229.7892
				xmax = 1229.9492
				text = "on"
			intervals [1360]:
				xmin = 1229.9492
				xmax = 1230.0992
				text = ""
			intervals [1361]:
				xmin = 1230.0992
				xmax = 1230.3892
				text = "i'm"
			intervals [1362]:
				xmin = 1230.3892
				xmax = 1231.2892
				text = ""
			intervals [1363]:
				xmin = 1231.2892
				xmax = 1231.3192
				text = "<unk>"
			intervals [1364]:
				xmin = 1231.3192
				xmax = 1234.5068
				text = ""
			intervals [1365]:
				xmin = 1234.5068
				xmax = 1234.9568
				text = "mm-hm"
			intervals [1366]:
				xmin = 1234.9568
				xmax = 1235.8828
				text = ""
			intervals [1367]:
				xmin = 1235.8828
				xmax = 1236.9528
				text = "<unk>"
			intervals [1368]:
				xmin = 1236.9528
				xmax = 1240.8289
				text = ""
			intervals [1369]:
				xmin = 1240.8289
				xmax = 1241.1889
				text = "mm-hm"
			intervals [1370]:
				xmin = 1241.1889
				xmax = 1244.8231
				text = ""
			intervals [1371]:
				xmin = 1244.8231
				xmax = 1245.1631
				text = "mm-hm"
			intervals [1372]:
				xmin = 1245.1631
				xmax = 1245.4331
				text = ""
			intervals [1373]:
				xmin = 1245.4331
				xmax = 1245.5831
				text = "that"
			intervals [1374]:
				xmin = 1245.5831
				xmax = 1245.6731
				text = ""
			intervals [1375]:
				xmin = 1245.6731
				xmax = 1245.7131
				text = "s"
			intervals [1376]:
				xmin = 1245.7131
				xmax = 1245.7431
				text = ""
			intervals [1377]:
				xmin = 1245.7431
				xmax = 1245.9431
				text = "great"
			intervals [1378]:
				xmin = 1245.9431
				xmax = 1246.5352
				text = ""
			intervals [1379]:
				xmin = 1246.5352
				xmax = 1247.1552
				text = "um"
			intervals [1380]:
				xmin = 1247.1552
				xmax = 1247.4752
				text = "do"
			intervals [1381]:
				xmin = 1247.4752
				xmax = 1247.6552
				text = "they"
			intervals [1382]:
				xmin = 1247.6552
				xmax = 1247.8752
				text = "come"
			intervals [1383]:
				xmin = 1247.8752
				xmax = 1247.9352
				text = "to"
			intervals [1384]:
				xmin = 1247.9352
				xmax = 1248.0552
				text = "you"
			intervals [1385]:
				xmin = 1248.0552
				xmax = 1248.2352
				text = "with"
			intervals [1386]:
				xmin = 1248.2352
				xmax = 1248.8052
				text = "problems"
			intervals [1387]:
				xmin = 1248.8052
				xmax = 1248.8452
				text = ""
			intervals [1388]:
				xmin = 1248.8452
				xmax = 1248.9852
				text = "this"
			intervals [1389]:
				xmin = 1248.9852
				xmax = 1249.0652
				text = ""
			intervals [1390]:
				xmin = 1249.0652
				xmax = 1249.2552
				text = "type"
			intervals [1391]:
				xmin = 1249.2552
				xmax = 1249.3052
				text = ""
			intervals [1392]:
				xmin = 1249.3052
				xmax = 1249.4052
				text = "of"
			intervals [1393]:
				xmin = 1249.4052
				xmax = 1249.4452
				text = ""
			intervals [1394]:
				xmin = 1249.4452
				xmax = 1249.6452
				text = "thing"
			intervals [1395]:
				xmin = 1249.6452
				xmax = 1251.3355
				text = ""
			intervals [1396]:
				xmin = 1251.3355
				xmax = 1251.5155
				text = "oh"
			intervals [1397]:
				xmin = 1251.5155
				xmax = 1251.6955
				text = ""
			intervals [1398]:
				xmin = 1251.6955
				xmax = 1251.8155
				text = "really"
			intervals [1399]:
				xmin = 1251.8155
				xmax = 1252.1103
				text = ""
			intervals [1400]:
				xmin = 1252.1103
				xmax = 1252.2803
				text = "can"
			intervals [1401]:
				xmin = 1252.2803
				xmax = 1252.3903
				text = "you"
			intervals [1402]:
				xmin = 1252.3903
				xmax = 1252.5803
				text = "tell"
			intervals [1403]:
				xmin = 1252.5803
				xmax = 1252.6403
				text = "us"
			intervals [1404]:
				xmin = 1252.6403
				xmax = 1252.7303
				text = "any"
			intervals [1405]:
				xmin = 1252.7303
				xmax = 1252.8003
				text = ""
			intervals [1406]:
				xmin = 1252.8003
				xmax = 1252.8603
				text = "of"
			intervals [1407]:
				xmin = 1252.8603
				xmax = 1252.8903
				text = ""
			intervals [1408]:
				xmin = 1252.8903
				xmax = 1253.0103
				text = "the"
			intervals [1409]:
				xmin = 1253.0103
				xmax = 1253.1903
				text = "juicy"
			intervals [1410]:
				xmin = 1253.1903
				xmax = 1253.2303
				text = ""
			intervals [1411]:
				xmin = 1253.2303
				xmax = 1253.3503
				text = "ones"
			intervals [1412]:
				xmin = 1253.3503
				xmax = 1254.3303
				text = "<unk>"
			intervals [1413]:
				xmin = 1254.3303
				xmax = 1254.3603
				text = "i"
			intervals [1414]:
				xmin = 1254.3603
				xmax = 1254.4903
				text = "mean"
			intervals [1415]:
				xmin = 1254.4903
				xmax = 1254.5803
				text = "no"
			intervals [1416]:
				xmin = 1254.5803
				xmax = 1257.8103
				text = ""
			intervals [1417]:
				xmin = 1257.8103
				xmax = 1258.0503
				text = "names"
			intervals [1418]:
				xmin = 1258.0503
				xmax = 1260.0103
				text = "<unk>"
			intervals [1419]:
				xmin = 1260.0103
				xmax = 1265.8141
				text = ""
			intervals [1420]:
				xmin = 1265.8141
				xmax = 1265.8441
				text = "oh"
			intervals [1421]:
				xmin = 1265.8441
				xmax = 1265.8741
				text = ""
			intervals [1422]:
				xmin = 1265.8741
				xmax = 1266.2641
				text = "okay"
			intervals [1423]:
				xmin = 1266.2641
				xmax = 1267.6841
				text = "<unk>"
			intervals [1424]:
				xmin = 1267.6841
				xmax = 1268.6817
				text = ""
			intervals [1425]:
				xmin = 1268.6817
				xmax = 1269.1817
				text = "um"
			intervals [1426]:
				xmin = 1269.1817
				xmax = 1269.7725
				text = ""
			intervals [1427]:
				xmin = 1269.7725
				xmax = 1269.9325
				text = "if"
			intervals [1428]:
				xmin = 1269.9325
				xmax = 1270.1625
				text = "you"
			intervals [1429]:
				xmin = 1270.1625
				xmax = 1270.3325
				text = "were"
			intervals [1430]:
				xmin = 1270.3325
				xmax = 1270.7825
				text = "um"
			intervals [1431]:
				xmin = 1270.7825
				xmax = 1271.2722
				text = ""
			intervals [1432]:
				xmin = 1271.2722
				xmax = 1271.4522
				text = "in"
			intervals [1433]:
				xmin = 1271.4522
				xmax = 1271.6622
				text = "your"
			intervals [1434]:
				xmin = 1271.6622
				xmax = 1271.9422
				text = "group"
			intervals [1435]:
				xmin = 1271.9422
				xmax = 1272.1522
				text = "say"
			intervals [1436]:
				xmin = 1272.1522
				xmax = 1272.2622
				text = "your"
			intervals [1437]:
				xmin = 1272.2622
				xmax = 1272.7622
				text = "neighborhood"
			intervals [1438]:
				xmin = 1272.7622
				xmax = 1272.9722
				text = "group"
			intervals [1439]:
				xmin = 1272.9722
				xmax = 1273.0622
				text = "if"
			intervals [1440]:
				xmin = 1273.0622
				xmax = 1273.8022
				text = "someone"
			intervals [1441]:
				xmin = 1273.8022
				xmax = 1273.8322
				text = ""
			intervals [1442]:
				xmin = 1273.8322
				xmax = 1274.0922
				text = "wanted"
			intervals [1443]:
				xmin = 1274.0922
				xmax = 1274.1722
				text = "to"
			intervals [1444]:
				xmin = 1274.1722
				xmax = 1274.3822
				text = "get"
			intervals [1445]:
				xmin = 1274.3822
				xmax = 1274.5122
				text = "in"
			intervals [1446]:
				xmin = 1274.5122
				xmax = 1274.6522
				text = "that"
			intervals [1447]:
				xmin = 1274.6522
				xmax = 1274.9022
				text = "was"
			intervals [1448]:
				xmin = 1274.9022
				xmax = 1275.2222
				text = "new"
			intervals [1449]:
				xmin = 1275.2222
				xmax = 1275.2522
				text = ""
			intervals [1450]:
				xmin = 1275.2522
				xmax = 1275.3722
				text = "you"
			intervals [1451]:
				xmin = 1275.3722
				xmax = 1275.4422
				text = "know"
			intervals [1452]:
				xmin = 1275.4422
				xmax = 1275.5922
				text = "a"
			intervals [1453]:
				xmin = 1275.5922
				xmax = 1275.6222
				text = ""
			intervals [1454]:
				xmin = 1275.6222
				xmax = 1275.7922
				text = "new"
			intervals [1455]:
				xmin = 1275.7922
				xmax = 1276.0222
				text = "kid"
			intervals [1456]:
				xmin = 1276.0222
				xmax = 1276.3022
				text = "moved"
			intervals [1457]:
				xmin = 1276.3022
				xmax = 1276.5122
				text = "into"
			intervals [1458]:
				xmin = 1276.5122
				xmax = 1276.5922
				text = "the"
			intervals [1459]:
				xmin = 1276.5922
				xmax = 1277.0922
				text = "neighborhood"
			intervals [1460]:
				xmin = 1277.0922
				xmax = 1277.1222
				text = ""
			intervals [1461]:
				xmin = 1277.1222
				xmax = 1277.2322
				text = "what"
			intervals [1462]:
				xmin = 1277.2322
				xmax = 1277.3222
				text = "would"
			intervals [1463]:
				xmin = 1277.3222
				xmax = 1277.4422
				text = "they"
			intervals [1464]:
				xmin = 1277.4422
				xmax = 1277.4722
				text = ""
			intervals [1465]:
				xmin = 1277.4722
				xmax = 1277.5922
				text = "have"
			intervals [1466]:
				xmin = 1277.5922
				xmax = 1277.7322
				text = ""
			intervals [1467]:
				xmin = 1277.7322
				xmax = 1277.7922
				text = "to"
			intervals [1468]:
				xmin = 1277.7922
				xmax = 1277.8822
				text = ""
			intervals [1469]:
				xmin = 1277.8822
				xmax = 1278.0622
				text = "do"
			intervals [1470]:
				xmin = 1278.0622
				xmax = 1279.3341
				text = ""
			intervals [1471]:
				xmin = 1279.3341
				xmax = 1279.4441
				text = "in"
			intervals [1472]:
				xmin = 1279.4441
				xmax = 1279.6641
				text = "order"
			intervals [1473]:
				xmin = 1279.6641
				xmax = 1279.7241
				text = "to"
			intervals [1474]:
				xmin = 1279.7241
				xmax = 1279.7641
				text = ""
			intervals [1475]:
				xmin = 1279.7641
				xmax = 1279.9441
				text = "be"
			intervals [1476]:
				xmin = 1279.9441
				xmax = 1279.9741
				text = ""
			intervals [1477]:
				xmin = 1279.9741
				xmax = 1280.3341
				text = "accepted"
			intervals [1478]:
				xmin = 1280.3341
				xmax = 1280.3641
				text = ""
			intervals [1479]:
				xmin = 1280.3641
				xmax = 1280.6041
				text = "into"
			intervals [1480]:
				xmin = 1280.6041
				xmax = 1280.6541
				text = ""
			intervals [1481]:
				xmin = 1280.6541
				xmax = 1280.7741
				text = "their"
			intervals [1482]:
				xmin = 1280.7741
				xmax = 1280.8441
				text = ""
			intervals [1483]:
				xmin = 1280.8441
				xmax = 1281.0541
				text = "group"
			intervals [1484]:
				xmin = 1281.0541
				xmax = 1281.4003
				text = ""
			intervals [1485]:
				xmin = 1281.4003
				xmax = 1281.4903
				text = "or"
			intervals [1486]:
				xmin = 1281.4903
				xmax = 1281.7303
				text = "what"
			intervals [1487]:
				xmin = 1281.7303
				xmax = 1281.7803
				text = ""
			intervals [1488]:
				xmin = 1281.7803
				xmax = 1281.9403
				text = "you"
			intervals [1489]:
				xmin = 1281.9403
				xmax = 1282.0403
				text = "know"
			intervals [1490]:
				xmin = 1282.0403
				xmax = 1282.1303
				text = "what"
			intervals [1491]:
				xmin = 1282.1303
				xmax = 1282.2703
				text = ""
			intervals [1492]:
				xmin = 1282.2703
				xmax = 1282.4803
				text = "type"
			intervals [1493]:
				xmin = 1282.4803
				xmax = 1282.5403
				text = "of"
			intervals [1494]:
				xmin = 1282.5403
				xmax = 1282.6703
				text = "group"
			intervals [1495]:
				xmin = 1282.6703
				xmax = 1282.7603
				text = "did"
			intervals [1496]:
				xmin = 1282.7603
				xmax = 1282.8203
				text = "you"
			intervals [1497]:
				xmin = 1282.8203
				xmax = 1282.9603
				text = "play"
			intervals [1498]:
				xmin = 1282.9603
				xmax = 1283.3803
				text = ""
			intervals [1499]:
				xmin = 1283.3803
				xmax = 1283.4403
				text = "in"
			intervals [1500]:
				xmin = 1283.4403
				xmax = 1284.3838
				text = ""
			intervals [1501]:
				xmin = 1284.3838
				xmax = 1284.7338
				text = "yeah"
			intervals [1502]:
				xmin = 1284.7338
				xmax = 1285.0938
				text = "mm-hm"
			intervals [1503]:
				xmin = 1285.0938
				xmax = 1287.9138
				text = ""
			intervals [1504]:
				xmin = 1287.9138
				xmax = 1288.2238
				text = "yeah"
			intervals [1505]:
				xmin = 1288.2238
				xmax = 1288.4338
				text = "well"
			intervals [1506]:
				xmin = 1288.4338
				xmax = 1288.5438
				text = "you"
			intervals [1507]:
				xmin = 1288.5438
				xmax = 1288.7838
				text = ""
			intervals [1508]:
				xmin = 1288.7838
				xmax = 1288.8438
				text = "know"
			intervals [1509]:
				xmin = 1288.8438
				xmax = 1288.9338
				text = "any"
			intervals [1510]:
				xmin = 1288.9338
				xmax = 1289.1338
				text = "time"
			intervals [1511]:
				xmin = 1289.1338
				xmax = 1289.2338
				text = "when"
			intervals [1512]:
				xmin = 1289.2338
				xmax = 1289.3438
				text = "you"
			intervals [1513]:
				xmin = 1289.3438
				xmax = 1289.4238
				text = "were"
			intervals [1514]:
				xmin = 1289.4238
				xmax = 1289.7838
				text = "younger"
			intervals [1515]:
				xmin = 1289.7838
				xmax = 1289.8438
				text = ""
			intervals [1516]:
				xmin = 1289.8438
				xmax = 1289.9338
				text = "could"
			intervals [1517]:
				xmin = 1289.9338
				xmax = 1290.0238
				text = "have"
			intervals [1518]:
				xmin = 1290.0238
				xmax = 1290.1538
				text = "been"
			intervals [1519]:
				xmin = 1290.1538
				xmax = 1290.6838
				text = "elementary"
			intervals [1520]:
				xmin = 1290.6838
				xmax = 1290.7138
				text = "<unk>"
			intervals [1521]:
				xmin = 1290.7138
				xmax = 1302.1698
				text = ""
			intervals [1522]:
				xmin = 1302.1698
				xmax = 1302.6298
				text = "mm-hm"
			intervals [1523]:
				xmin = 1302.6298
				xmax = 1325.6188
				text = ""
			intervals [1524]:
				xmin = 1325.6188
				xmax = 1325.9988
				text = "mm-hm"
			intervals [1525]:
				xmin = 1325.9988
				xmax = 1329.8435
				text = ""
			intervals [1526]:
				xmin = 1329.8435
				xmax = 1330.9335
				text = "<unk>"
			intervals [1527]:
				xmin = 1330.9335
				xmax = 1334.4277
				text = ""
			intervals [1528]:
				xmin = 1334.4277
				xmax = 1337.3277
				text = "<unk>"
			intervals [1529]:
				xmin = 1337.3277
				xmax = 1338.1077
				text = ""
			intervals [1530]:
				xmin = 1338.1077
				xmax = 1338.4077
				text = "aw"
			intervals [1531]:
				xmin = 1338.4077
				xmax = 1338.6803
				text = ""
			intervals [1532]:
				xmin = 1338.6803
				xmax = 1339.1403
				text = "well"
			intervals [1533]:
				xmin = 1339.1403
				xmax = 1339.5703
				text = "um"
			intervals [1534]:
				xmin = 1339.5703
				xmax = 1339.8825
				text = ""
			intervals [1535]:
				xmin = 1339.8825
				xmax = 1340.4225
				text = "<unk>"
			intervals [1536]:
				xmin = 1340.4225
				xmax = 1340.5925
				text = "what"
			intervals [1537]:
				xmin = 1340.5925
				xmax = 1340.8125
				text = "kind"
			intervals [1538]:
				xmin = 1340.8125
				xmax = 1340.9325
				text = "of"
			intervals [1539]:
				xmin = 1340.9325
				xmax = 1341.2625
				text = "kids"
			intervals [1540]:
				xmin = 1341.2625
				xmax = 1341.2925
				text = ""
			intervals [1541]:
				xmin = 1341.2925
				xmax = 1341.4025
				text = "you"
			intervals [1542]:
				xmin = 1341.4025
				xmax = 1341.4825
				text = "know"
			intervals [1543]:
				xmin = 1341.4825
				xmax = 1341.6125
				text = ""
			intervals [1544]:
				xmin = 1341.6125
				xmax = 1341.7025
				text = "were"
			intervals [1545]:
				xmin = 1341.7025
				xmax = 1341.8225
				text = "in"
			intervals [1546]:
				xmin = 1341.8225
				xmax = 1341.9325
				text = "your"
			intervals [1547]:
				xmin = 1341.9325
				xmax = 1342.0125
				text = ""
			intervals [1548]:
				xmin = 1342.0125
				xmax = 1342.2325
				text = "group"
			intervals [1549]:
				xmin = 1342.2325
				xmax = 1343.2396
				text = ""
			intervals [1550]:
				xmin = 1343.2396
				xmax = 1343.3596
				text = "<unk>"
			intervals [1551]:
				xmin = 1343.3596
				xmax = 1343.7396
				text = "basically"
			intervals [1552]:
				xmin = 1343.7396
				xmax = 1395.4299
				text = ""
			intervals [1553]:
				xmin = 1395.4299
				xmax = 1396.2399
				text = "<unk>"
			intervals [1554]:
				xmin = 1396.2399
				xmax = 1414.7035
				text = ""
			intervals [1555]:
				xmin = 1414.7035
				xmax = 1415.0835
				text = "mm-hm"
			intervals [1556]:
				xmin = 1415.0835
				xmax = 1421.5692
				text = ""
			intervals [1557]:
				xmin = 1421.5692
				xmax = 1421.9992
				text = "mm-hm"
			intervals [1558]:
				xmin = 1421.9992
				xmax = 1424.8845
				text = ""
			intervals [1559]:
				xmin = 1424.8845
				xmax = 1425.0845
				text = "mm-hm"
			intervals [1560]:
				xmin = 1425.0845
				xmax = 1426.4881
				text = ""
			intervals [1561]:
				xmin = 1426.4881
				xmax = 1426.7081
				text = "that"
			intervals [1562]:
				xmin = 1426.7081
				xmax = 1426.7381
				text = ""
			intervals [1563]:
				xmin = 1426.7381
				xmax = 1426.7681
				text = "s"
			intervals [1564]:
				xmin = 1426.7681
				xmax = 1426.9581
				text = ""
			intervals [1565]:
				xmin = 1426.9581
				xmax = 1427.1081
				text = "great"
			intervals [1566]:
				xmin = 1427.1081
				xmax = 1428.6879
				text = ""
			intervals [1567]:
				xmin = 1428.6879
				xmax = 1429.1979
				text = "um"
			intervals [1568]:
				xmin = 1429.1979
				xmax = 1429.5572
				text = ""
			intervals [1569]:
				xmin = 1429.5572
				xmax = 1429.7372
				text = "if"
			intervals [1570]:
				xmin = 1429.7372
				xmax = 1429.8872
				text = "you"
			intervals [1571]:
				xmin = 1429.8872
				xmax = 1430.0372
				text = "could"
			intervals [1572]:
				xmin = 1430.0372
				xmax = 1430.1972
				text = "do"
			intervals [1573]:
				xmin = 1430.1972
				xmax = 1430.2972
				text = "it"
			intervals [1574]:
				xmin = 1430.2972
				xmax = 1430.3572
				text = "all"
			intervals [1575]:
				xmin = 1430.3572
				xmax = 1430.6772
				text = ""
			intervals [1576]:
				xmin = 1430.6772
				xmax = 1430.7772
				text = "over"
			intervals [1577]:
				xmin = 1430.7772
				xmax = 1431.1072
				text = "again"
			intervals [1578]:
				xmin = 1431.1072
				xmax = 1431.4953
				text = ""
			intervals [1579]:
				xmin = 1431.4953
				xmax = 1431.7053
				text = "would"
			intervals [1580]:
				xmin = 1431.7053
				xmax = 1431.9253
				text = "um"
			intervals [1581]:
				xmin = 1431.9253
				xmax = 1431.9553
				text = ""
			intervals [1582]:
				xmin = 1431.9553
				xmax = 1432.2753
				text = "there"
			intervals [1583]:
				xmin = 1432.2753
				xmax = 1432.3053
				text = ""
			intervals [1584]:
				xmin = 1432.3053
				xmax = 1432.4453
				text = "be"
			intervals [1585]:
				xmin = 1432.4453
				xmax = 1432.8153
				text = "anything"
			intervals [1586]:
				xmin = 1432.8153
				xmax = 1432.8453
				text = ""
			intervals [1587]:
				xmin = 1432.8453
				xmax = 1432.9353
				text = "in"
			intervals [1588]:
				xmin = 1432.9353
				xmax = 1432.9653
				text = ""
			intervals [1589]:
				xmin = 1432.9653
				xmax = 1433.1253
				text = "your"
			intervals [1590]:
				xmin = 1433.1253
				xmax = 1433.3353
				text = ""
			intervals [1591]:
				xmin = 1433.3353
				xmax = 1433.5853
				text = "life"
			intervals [1592]:
				xmin = 1433.5853
				xmax = 1433.7153
				text = "that"
			intervals [1593]:
				xmin = 1433.7153
				xmax = 1433.7453
				text = ""
			intervals [1594]:
				xmin = 1433.7453
				xmax = 1433.8653
				text = "you"
			intervals [1595]:
				xmin = 1433.8653
				xmax = 1434.1053
				text = ""
			intervals [1596]:
				xmin = 1434.1053
				xmax = 1434.2353
				text = "would"
			intervals [1597]:
				xmin = 1434.2353
				xmax = 1434.4753
				text = ""
			intervals [1598]:
				xmin = 1434.4753
				xmax = 1434.7553
				text = "change"
			intervals [1599]:
				xmin = 1434.7553
				xmax = 1470.9682
				text = ""
			intervals [1600]:
				xmin = 1470.9682
				xmax = 1471.3682
				text = "mm-hm"
			intervals [1601]:
				xmin = 1471.3682
				xmax = 1483.7048
				text = ""
			intervals [1602]:
				xmin = 1483.7048
				xmax = 1484.1248
				text = "mm-hm"
			intervals [1603]:
				xmin = 1484.1248
				xmax = 1485.8975
				text = ""
			intervals [1604]:
				xmin = 1485.8975
				xmax = 1486.2675
				text = "um"
			intervals [1605]:
				xmin = 1486.2675
				xmax = 1486.6301
				text = ""
			intervals [1606]:
				xmin = 1486.6301
				xmax = 1486.8701
				text = "wait"
			intervals [1607]:
				xmin = 1486.8701
				xmax = 1486.9001
				text = "a"
			intervals [1608]:
				xmin = 1486.9001
				xmax = 1486.9701
				text = ""
			intervals [1609]:
				xmin = 1486.9701
				xmax = 1487.1201
				text = "minute"
			intervals [1610]:
				xmin = 1487.1201
				xmax = 1490.1434
				text = ""
			intervals [1611]:
				xmin = 1490.1434
				xmax = 1490.5534
				text = "um"
			intervals [1612]:
				xmin = 1490.5534
				xmax = 1490.5834
				text = ""
			intervals [1613]:
				xmin = 1490.5834
				xmax = 1490.8034
				text = "you're"
			intervals [1614]:
				xmin = 1490.8034
				xmax = 1490.9534
				text = "in"
			intervals [1615]:
				xmin = 1490.9534
				xmax = 1491.2034
				text = "school"
			intervals [1616]:
				xmin = 1491.2034
				xmax = 1491.4734
				text = "now"
			intervals [1617]:
				xmin = 1491.4734
				xmax = 1491.5034
				text = ""
			intervals [1618]:
				xmin = 1491.5034
				xmax = 1491.7134
				text = "right"
			intervals [1619]:
				xmin = 1491.7134
				xmax = 1493.1557
				text = ""
			intervals [1620]:
				xmin = 1493.1557
				xmax = 1493.3457
				text = "what"
			intervals [1621]:
				xmin = 1493.3457
				xmax = 1493.4357
				text = "do"
			intervals [1622]:
				xmin = 1493.4357
				xmax = 1493.5957
				text = "you"
			intervals [1623]:
				xmin = 1493.5957
				xmax = 1493.8557
				text = "um"
			intervals [1624]:
				xmin = 1493.8557
				xmax = 1493.9357
				text = ""
			intervals [1625]:
				xmin = 1493.9357
				xmax = 1494.2757
				text = "plan"
			intervals [1626]:
				xmin = 1494.2757
				xmax = 1494.5818
				text = ""
			intervals [1627]:
				xmin = 1494.5818
				xmax = 1494.6718
				text = "to"
			intervals [1628]:
				xmin = 1494.6718
				xmax = 1494.8618
				text = "do"
			intervals [1629]:
				xmin = 1494.8618
				xmax = 1494.9518
				text = "when"
			intervals [1630]:
				xmin = 1494.9518
				xmax = 1495.0418
				text = "you"
			intervals [1631]:
				xmin = 1495.0418
				xmax = 1495.1218
				text = ""
			intervals [1632]:
				xmin = 1495.1218
				xmax = 1495.3018
				text = "finish"
			intervals [1633]:
				xmin = 1495.3018
				xmax = 1504.6032
				text = ""
			intervals [1634]:
				xmin = 1504.6032
				xmax = 1505.1132
				text = "mm-hm"
			intervals [1635]:
				xmin = 1505.1132
				xmax = 1517.6702
				text = ""
			intervals [1636]:
				xmin = 1517.6702
				xmax = 1517.9502
				text = "mm-hm"
			intervals [1637]:
				xmin = 1517.9502
				xmax = 1528.778
				text = ""
			intervals [1638]:
				xmin = 1528.778
				xmax = 1530.258
				text = "<unk>"
			intervals [1639]:
				xmin = 1530.258
				xmax = 1530.308
				text = "aw"
			intervals [1640]:
				xmin = 1530.308
				xmax = 1545.384
				text = ""
			intervals [1641]:
				xmin = 1545.384
				xmax = 1545.844
				text = "mm-hm"
			intervals [1642]:
				xmin = 1545.844
				xmax = 1546.8833
				text = ""
			intervals [1643]:
				xmin = 1546.8833
				xmax = 1546.9133
				text = "mm"
			intervals [1644]:
				xmin = 1546.9133
				xmax = 1547.6033
				text = "<unk>"
			intervals [1645]:
				xmin = 1547.6033
				xmax = 1550.5972
				text = ""
			intervals [1646]:
				xmin = 1550.5972
				xmax = 1550.8972
				text = "aw"
			intervals [1647]:
				xmin = 1550.8972
				xmax = 1558.8696
				text = ""
			intervals [1648]:
				xmin = 1558.8696
				xmax = 1558.8996
				text = "aw"
			intervals [1649]:
				xmin = 1558.8996
				xmax = 1560.0407
				text = ""
			intervals [1650]:
				xmin = 1560.0407
				xmax = 1561.0607
				text = "<unk>"
			intervals [1651]:
				xmin = 1561.0607
				xmax = 1574.0774
				text = ""
			intervals [1652]:
				xmin = 1574.0774
				xmax = 1574.4674
				text = "mm-hm"
			intervals [1653]:
				xmin = 1574.4674
				xmax = 1577.8044
				text = ""
			intervals [1654]:
				xmin = 1577.8044
				xmax = 1578.2844
				text = "mm-hm"
			intervals [1655]:
				xmin = 1578.2844
				xmax = 1579.5465
				text = ""
			intervals [1656]:
				xmin = 1579.5465
				xmax = 1580.8665
				text = "<unk>"
			intervals [1657]:
				xmin = 1580.8665
				xmax = 1581.439
				text = ""
			intervals [1658]:
				xmin = 1581.439
				xmax = 1582.059
				text = "um"
			intervals [1659]:
				xmin = 1582.059
				xmax = 1582.894
				text = ""
			intervals [1660]:
				xmin = 1582.894
				xmax = 1583.074
				text = "when"
			intervals [1661]:
				xmin = 1583.074
				xmax = 1583.214
				text = "you"
			intervals [1662]:
				xmin = 1583.214
				xmax = 1583.314
				text = "were"
			intervals [1663]:
				xmin = 1583.314
				xmax = 1583.724
				text = "younger"
			intervals [1664]:
				xmin = 1583.724
				xmax = 1583.914
				text = "what"
			intervals [1665]:
				xmin = 1583.914
				xmax = 1584.044
				text = "did"
			intervals [1666]:
				xmin = 1584.044
				xmax = 1584.144
				text = "you"
			intervals [1667]:
				xmin = 1584.144
				xmax = 1584.174
				text = ""
			intervals [1668]:
				xmin = 1584.174
				xmax = 1584.364
				text = "wanna"
			intervals [1669]:
				xmin = 1584.364
				xmax = 1584.404
				text = ""
			intervals [1670]:
				xmin = 1584.404
				xmax = 1584.574
				text = "be"
			intervals [1671]:
				xmin = 1584.574
				xmax = 1584.684
				text = ""
			intervals [1672]:
				xmin = 1584.684
				xmax = 1584.824
				text = "when"
			intervals [1673]:
				xmin = 1584.824
				xmax = 1584.884
				text = ""
			intervals [1674]:
				xmin = 1584.884
				xmax = 1584.964
				text = "you"
			intervals [1675]:
				xmin = 1584.964
				xmax = 1585.004
				text = ""
			intervals [1676]:
				xmin = 1585.004
				xmax = 1585.094
				text = "grew"
			intervals [1677]:
				xmin = 1585.094
				xmax = 1585.204
				text = "up"
			intervals [1678]:
				xmin = 1585.204
				xmax = 1592.3665
				text = ""
			intervals [1679]:
				xmin = 1592.3665
				xmax = 1592.9065
				text = "hm"
			intervals [1680]:
				xmin = 1592.9065
				xmax = 1611.5596
				text = ""
			intervals [1681]:
				xmin = 1611.5596
				xmax = 1611.8996
				text = "hm"
			intervals [1682]:
				xmin = 1611.8996
				xmax = 1623.184
				text = ""
			intervals [1683]:
				xmin = 1623.184
				xmax = 1623.684
				text = "mm"
			intervals [1684]:
				xmin = 1623.684
				xmax = 1628.1612
				text = ""
			intervals [1685]:
				xmin = 1628.1612
				xmax = 1628.7112
				text = "mm-hm"
			intervals [1686]:
				xmin = 1628.7112
				xmax = 1636.8297
				text = ""
			intervals [1687]:
				xmin = 1636.8297
				xmax = 1636.9397
				text = "are"
			intervals [1688]:
				xmin = 1636.9397
				xmax = 1636.9697
				text = ""
			intervals [1689]:
				xmin = 1636.9697
				xmax = 1637.2197
				text = "you"
			intervals [1690]:
				xmin = 1637.2197
				xmax = 1637.2497
				text = ""
			intervals [1691]:
				xmin = 1637.2497
				xmax = 1637.3797
				text = "really"
			intervals [1692]:
				xmin = 1637.3797
				xmax = 1638.5474
				text = ""
			intervals [1693]:
				xmin = 1638.5474
				xmax = 1638.6774
				text = "i"
			intervals [1694]:
				xmin = 1638.6774
				xmax = 1638.7374
				text = ""
			intervals [1695]:
				xmin = 1638.7374
				xmax = 1638.9274
				text = "think"
			intervals [1696]:
				xmin = 1638.9274
				xmax = 1638.9674
				text = ""
			intervals [1697]:
				xmin = 1638.9674
				xmax = 1639.1674
				text = "they"
			intervals [1698]:
				xmin = 1639.1674
				xmax = 1639.1974
				text = ""
			intervals [1699]:
				xmin = 1639.1974
				xmax = 1639.4874
				text = "need"
			intervals [1700]:
				xmin = 1639.4874
				xmax = 1639.7674
				text = ""
			intervals [1701]:
				xmin = 1639.7674
				xmax = 1640.0374
				text = "someone"
			intervals [1702]:
				xmin = 1640.0374
				xmax = 1640.3774
				text = "<unk>"
			intervals [1703]:
				xmin = 1640.3774
				xmax = 1640.6274
				text = "that"
			intervals [1704]:
				xmin = 1640.6274
				xmax = 1641.296
				text = ""
			intervals [1705]:
				xmin = 1641.296
				xmax = 1641.526
				text = "has"
			intervals [1706]:
				xmin = 1641.526
				xmax = 1641.676
				text = "your"
			intervals [1707]:
				xmin = 1641.676
				xmax = 1641.716
				text = ""
			intervals [1708]:
				xmin = 1641.716
				xmax = 1642.296
				text = "qualities"
			intervals [1709]:
				xmin = 1642.296
				xmax = 1642.346
				text = ""
			intervals [1710]:
				xmin = 1642.346
				xmax = 1642.446
				text = "as"
			intervals [1711]:
				xmin = 1642.446
				xmax = 1642.496
				text = ""
			intervals [1712]:
				xmin = 1642.496
				xmax = 1643.426
				text = "understanding"
			intervals [1713]:
				xmin = 1643.426
				xmax = 1643.546
				text = "and"
			intervals [1714]:
				xmin = 1643.546
				xmax = 1643.726
				text = "all"
			intervals [1715]:
				xmin = 1643.726
				xmax = 1643.906
				text = ""
			intervals [1716]:
				xmin = 1643.906
				xmax = 1644.086
				text = "some"
			intervals [1717]:
				xmin = 1644.086
				xmax = 1644.126
				text = ""
			intervals [1718]:
				xmin = 1644.126
				xmax = 1644.206
				text = "of"
			intervals [1719]:
				xmin = 1644.206
				xmax = 1644.326
				text = "these"
			intervals [1720]:
				xmin = 1644.326
				xmax = 1644.736
				text = "nurses"
			intervals [1721]:
				xmin = 1644.736
				xmax = 1644.826
				text = ""
			intervals [1722]:
				xmin = 1644.826
				xmax = 1644.996
				text = "are"
			intervals [1723]:
				xmin = 1644.996
				xmax = 1645.026
				text = ""
			intervals [1724]:
				xmin = 1645.026
				xmax = 1645.176
				text = "real"
			intervals [1725]:
				xmin = 1645.176
				xmax = 1645.456
				text = ""
			intervals [1726]:
				xmin = 1645.456
				xmax = 1645.586
				text = "well"
			intervals [1727]:
				xmin = 1645.586
				xmax = 1645.666
				text = ""
			intervals [1728]:
				xmin = 1645.666
				xmax = 1645.696
				text = "i"
			intervals [1729]:
				xmin = 1645.696
				xmax = 1645.816
				text = ""
			intervals [1730]:
				xmin = 1645.816
				xmax = 1645.946
				text = "can't"
			intervals [1731]:
				xmin = 1645.946
				xmax = 1646.046
				text = ""
			intervals [1732]:
				xmin = 1646.046
				xmax = 1646.166
				text = "say"
			intervals [1733]:
				xmin = 1646.166
				xmax = 1646.326
				text = "the"
			intervals [1734]:
				xmin = 1646.326
				xmax = 1646.356
				text = ""
			intervals [1735]:
				xmin = 1646.356
				xmax = 1646.566
				text = "word"
			intervals [1736]:
				xmin = 1646.566
				xmax = 1646.666
				text = "on"
			intervals [1737]:
				xmin = 1646.666
				xmax = 1646.696
				text = ""
			intervals [1738]:
				xmin = 1646.696
				xmax = 1646.756
				text = "the"
			intervals [1739]:
				xmin = 1646.756
				xmax = 1646.846
				text = ""
			intervals [1740]:
				xmin = 1646.846
				xmax = 1646.956
				text = "tape"
			intervals [1741]:
				xmin = 1646.956
				xmax = 1647.806
				text = ""
			intervals [1742]:
				xmin = 1647.806
				xmax = 1649.946
				text = "<unk>"
			intervals [1743]:
				xmin = 1649.946
				xmax = 1651.425
				text = ""
			intervals [1744]:
				xmin = 1651.425
				xmax = 1651.865
				text = "aw"
			intervals [1745]:
				xmin = 1651.865
				xmax = 1652.3226
				text = ""
			intervals [1746]:
				xmin = 1652.3226
				xmax = 1652.5626
				text = "on"
			intervals [1747]:
				xmin = 1652.5626
				xmax = 1652.6826
				text = "you're"
			intervals [1748]:
				xmin = 1652.6826
				xmax = 1652.9626
				text = ""
			intervals [1749]:
				xmin = 1652.9626
				xmax = 1653.2826
				text = "um"
			intervals [1750]:
				xmin = 1653.2826
				xmax = 1653.8365
				text = ""
			intervals [1751]:
				xmin = 1653.8365
				xmax = 1654.2765
				text = "job"
			intervals [1752]:
				xmin = 1654.2765
				xmax = 1654.3965
				text = "would"
			intervals [1753]:
				xmin = 1654.3965
				xmax = 1654.4365
				text = ""
			intervals [1754]:
				xmin = 1654.4365
				xmax = 1654.5065
				text = "you"
			intervals [1755]:
				xmin = 1654.5065
				xmax = 1654.9965
				text = "describe"
			intervals [1756]:
				xmin = 1654.9965
				xmax = 1655.1365
				text = "what"
			intervals [1757]:
				xmin = 1655.1365
				xmax = 1655.3365
				text = "you"
			intervals [1758]:
				xmin = 1655.3365
				xmax = 1655.3665
				text = ""
			intervals [1759]:
				xmin = 1655.3665
				xmax = 1655.6365
				text = "um"
			intervals [1760]:
				xmin = 1655.6365
				xmax = 1655.866
				text = ""
			intervals [1761]:
				xmin = 1655.866
				xmax = 1656.026
				text = "do"
			intervals [1762]:
				xmin = 1656.026
				xmax = 1656.106
				text = "in"
			intervals [1763]:
				xmin = 1656.106
				xmax = 1656.146
				text = "a"
			intervals [1764]:
				xmin = 1656.146
				xmax = 1656.176
				text = ""
			intervals [1765]:
				xmin = 1656.176
				xmax = 1656.396
				text = "day"
			intervals [1766]:
				xmin = 1656.396
				xmax = 1656.446
				text = ""
			intervals [1767]:
				xmin = 1656.446
				xmax = 1656.536
				text = "s"
			intervals [1768]:
				xmin = 1656.536
				xmax = 1656.616
				text = ""
			intervals [1769]:
				xmin = 1656.616
				xmax = 1656.706
				text = "work"
			intervals [1770]:
				xmin = 1656.706
				xmax = 1659.5742
				text = ""
			intervals [1771]:
				xmin = 1659.5742
				xmax = 1662.0942
				text = "<unk>"
			intervals [1772]:
				xmin = 1662.0942
				xmax = 1700.4307
				text = ""
			intervals [1773]:
				xmin = 1700.4307
				xmax = 1700.9807
				text = "mm-hm"
			intervals [1774]:
				xmin = 1700.9807
				xmax = 1704.9849
				text = ""
			intervals [1775]:
				xmin = 1704.9849
				xmax = 1705.0149
				text = "<unk>"
			intervals [1776]:
				xmin = 1705.0149
				xmax = 1715.5505
				text = ""
			intervals [1777]:
				xmin = 1715.5505
				xmax = 1715.8005
				text = "mm"
			intervals [1778]:
				xmin = 1715.8005
				xmax = 1717.2035
				text = ""
			intervals [1779]:
				xmin = 1717.2035
				xmax = 1718.0235
				text = "<unk>"
			intervals [1780]:
				xmin = 1718.0235
				xmax = 1721.5463
				text = ""
			intervals [1781]:
				xmin = 1721.5463
				xmax = 1722.0963
				text = "mm-hm"
			intervals [1782]:
				xmin = 1722.0963
				xmax = 1726.4397
				text = ""
			intervals [1783]:
				xmin = 1726.4397
				xmax = 1726.7697
				text = "mm-hm"
			intervals [1784]:
				xmin = 1726.7697
				xmax = 1729.418
				text = ""
			intervals [1785]:
				xmin = 1729.418
				xmax = 1729.948
				text = "mm-hm"
			intervals [1786]:
				xmin = 1729.948
				xmax = 1737.3074
				text = ""
			intervals [1787]:
				xmin = 1737.3074
				xmax = 1737.6574
				text = "mm-hm"
			intervals [1788]:
				xmin = 1737.6574
				xmax = 1749.4037
				text = ""
			intervals [1789]:
				xmin = 1749.4037
				xmax = 1749.8637
				text = "mm-hm"
			intervals [1790]:
				xmin = 1749.8637
				xmax = 1760.5604
				text = ""
			intervals [1791]:
				xmin = 1760.5604
				xmax = 1760.7704
				text = "mm"
			intervals [1792]:
				xmin = 1760.7704
				xmax = 1767.5047
				text = ""
			intervals [1793]:
				xmin = 1767.5047
				xmax = 1767.8447
				text = "oh"
			intervals [1794]:
				xmin = 1767.8447
				xmax = 1773.2212
				text = ""
			intervals [1795]:
				xmin = 1773.2212
				xmax = 1773.7012
				text = "mm-hm"
			intervals [1796]:
				xmin = 1773.7012
				xmax = 1791.7463
				text = ""
			intervals [1797]:
				xmin = 1791.7463
				xmax = 1792.2163
				text = "yeah"
			intervals [1798]:
				xmin = 1792.2163
				xmax = 1793.415
				text = ""
			intervals [1799]:
				xmin = 1793.415
				xmax = 1793.555
				text = "yeah"
			intervals [1800]:
				xmin = 1793.555
				xmax = 1793.645
				text = "that"
			intervals [1801]:
				xmin = 1793.645
				xmax = 1793.725
				text = ""
			intervals [1802]:
				xmin = 1793.725
				xmax = 1793.755
				text = "s"
			intervals [1803]:
				xmin = 1793.755
				xmax = 1793.865
				text = "true"
			intervals [1804]:
				xmin = 1793.865
				xmax = 1794.8366
				text = ""
			intervals [1805]:
				xmin = 1794.8366
				xmax = 1795.3266
				text = "mm-hm"
			intervals [1806]:
				xmin = 1795.3266
				xmax = 1797.5563
				text = ""
			intervals [1807]:
				xmin = 1797.5563
				xmax = 1798.1563
				text = "mm-hm"
			intervals [1808]:
				xmin = 1798.1563
				xmax = 1805.5926
				text = ""
			intervals [1809]:
				xmin = 1805.5926
				xmax = 1805.9726
				text = "mm"
			intervals [1810]:
				xmin = 1805.9726
				xmax = 1807.9114
				text = ""
			intervals [1811]:
				xmin = 1807.9114
				xmax = 1808.4014
				text = "um"
			intervals [1812]:
				xmin = 1808.4014
				xmax = 1809.2028
				text = ""
			intervals [1813]:
				xmin = 1809.2028
				xmax = 1809.2628
				text = "now"
			intervals [1814]:
				xmin = 1809.2628
				xmax = 1809.2928
				text = ""
			intervals [1815]:
				xmin = 1809.2928
				xmax = 1809.4828
				text = "this"
			intervals [1816]:
				xmin = 1809.4828
				xmax = 1809.5328
				text = ""
			intervals [1817]:
				xmin = 1809.5328
				xmax = 1809.6428
				text = "is"
			intervals [1818]:
				xmin = 1809.6428
				xmax = 1809.8828
				text = ""
			intervals [1819]:
				xmin = 1809.8828
				xmax = 1810.1128
				text = "going"
			intervals [1820]:
				xmin = 1810.1128
				xmax = 1810.2828
				text = ""
			intervals [1821]:
				xmin = 1810.2828
				xmax = 1810.6728
				text = "completely"
			intervals [1822]:
				xmin = 1810.6728
				xmax = 1810.7828
				text = "off"
			intervals [1823]:
				xmin = 1810.7828
				xmax = 1810.8128
				text = ""
			intervals [1824]:
				xmin = 1810.8128
				xmax = 1810.8728
				text = "the"
			intervals [1825]:
				xmin = 1810.8728
				xmax = 1810.9828
				text = ""
			intervals [1826]:
				xmin = 1810.9828
				xmax = 1811.3728
				text = "subject"
			intervals [1827]:
				xmin = 1811.3728
				xmax = 1811.4428
				text = ""
			intervals [1828]:
				xmin = 1811.4428
				xmax = 1811.6228
				text = "but"
			intervals [1829]:
				xmin = 1811.6228
				xmax = 1811.6528
				text = ""
			intervals [1830]:
				xmin = 1811.6528
				xmax = 1811.8528
				text = "um"
			intervals [1831]:
				xmin = 1811.8528
				xmax = 1812.5024
				text = ""
			intervals [1832]:
				xmin = 1812.5024
				xmax = 1812.6924
				text = "how"
			intervals [1833]:
				xmin = 1812.6924
				xmax = 1812.8924
				text = "does"
			intervals [1834]:
				xmin = 1812.8924
				xmax = 1813.0624
				text = "your"
			intervals [1835]:
				xmin = 1813.0624
				xmax = 1813.1024
				text = ""
			intervals [1836]:
				xmin = 1813.1024
				xmax = 1813.4924
				text = "family"
			intervals [1837]:
				xmin = 1813.4924
				xmax = 1813.5324
				text = ""
			intervals [1838]:
				xmin = 1813.5324
				xmax = 1814.0824
				text = "celebrate"
			intervals [1839]:
				xmin = 1814.0824
				xmax = 1814.327
				text = ""
			intervals [1840]:
				xmin = 1814.327
				xmax = 1815.097
				text = "holidays"
			intervals [1841]:
				xmin = 1815.097
				xmax = 1815.127
				text = ""
			intervals [1842]:
				xmin = 1815.127
				xmax = 1815.317
				text = "like"
			intervals [1843]:
				xmin = 1815.317
				xmax = 1815.437
				text = ""
			intervals [1844]:
				xmin = 1815.437
				xmax = 1816.067
				text = "christmas"
			intervals [1845]:
				xmin = 1816.067
				xmax = 1816.107
				text = ""
			intervals [1846]:
				xmin = 1816.107
				xmax = 1816.167
				text = "and"
			intervals [1847]:
				xmin = 1816.167
				xmax = 1816.197
				text = ""
			intervals [1848]:
				xmin = 1816.197
				xmax = 1816.467
				text = "easter"
			intervals [1849]:
				xmin = 1816.467
				xmax = 1820.4754
				text = ""
			intervals [1850]:
				xmin = 1820.4754
				xmax = 1820.6654
				text = "mm-hm"
			intervals [1851]:
				xmin = 1820.6654
				xmax = 1820.9954
				text = "yeah"
			intervals [1852]:
				xmin = 1820.9954
				xmax = 1821.1654
				text = "well"
			intervals [1853]:
				xmin = 1821.1654
				xmax = 1821.3854
				text = "any"
			intervals [1854]:
				xmin = 1821.3854
				xmax = 1821.9854
				text = "holiday"
			intervals [1855]:
				xmin = 1821.9854
				xmax = 1822.1454
				text = "and"
			intervals [1856]:
				xmin = 1822.1454
				xmax = 1822.3954
				text = "then"
			intervals [1857]:
				xmin = 1822.3954
				xmax = 1822.5354
				text = ""
			intervals [1858]:
				xmin = 1822.5354
				xmax = 1822.6654
				text = "you"
			intervals [1859]:
				xmin = 1822.6654
				xmax = 1822.7654
				text = "know"
			intervals [1860]:
				xmin = 1822.7654
				xmax = 1826.0181
				text = ""
			intervals [1861]:
				xmin = 1826.0181
				xmax = 1826.7381
				text = "<unk>"
			intervals [1862]:
				xmin = 1826.7381
				xmax = 1836.3532
				text = ""
			intervals [1863]:
				xmin = 1836.3532
				xmax = 1836.6632
				text = "<unk>"
			intervals [1864]:
				xmin = 1836.6632
				xmax = 1844.9841
				text = ""
			intervals [1865]:
				xmin = 1844.9841
				xmax = 1845.5741
				text = "mm-hm"
			intervals [1866]:
				xmin = 1845.5741
				xmax = 1867.8097
				text = ""
			intervals [1867]:
				xmin = 1867.8097
				xmax = 1868.4697
				text = "mm-hm"
			intervals [1868]:
				xmin = 1868.4697
				xmax = 1873.3257
				text = ""
			intervals [1869]:
				xmin = 1873.3257
				xmax = 1873.6057
				text = "christmas"
			intervals [1870]:
				xmin = 1873.6057
				xmax = 1873.7357
				text = ""
			intervals [1871]:
				xmin = 1873.7357
				xmax = 1873.8657
				text = "and"
			intervals [1872]:
				xmin = 1873.8657
				xmax = 1874.1657
				text = "easter"
			intervals [1873]:
				xmin = 1874.1657
				xmax = 1875.2757
				text = "<unk>"
			intervals [1874]:
				xmin = 1875.2757
				xmax = 1877.9257
				text = ""
			intervals [1875]:
				xmin = 1877.9257
				xmax = 1880.4957
				text = "<unk>"
			intervals [1876]:
				xmin = 1880.4957
				xmax = 1882.8057
				text = ""
			intervals [1877]:
				xmin = 1882.8057
				xmax = 1883.0357
				text = "aw"
			intervals [1878]:
				xmin = 1883.0357
				xmax = 1883.5729
				text = ""
			intervals [1879]:
				xmin = 1883.5729
				xmax = 1883.9129
				text = "mm-"
			intervals [1880]:
				xmin = 1883.9129
				xmax = 1883.9529
				text = ""
			intervals [1881]:
				xmin = 1883.9529
				xmax = 1884.1929
				text = "kay"
			intervals [1882]:
				xmin = 1884.1929
				xmax = 1884.2229
				text = ""
			intervals [1883]:
				xmin = 1884.2229
				xmax = 1884.7229
				text = "um"
			intervals [1884]:
				xmin = 1884.7229
				xmax = 1889.1307
				text = ""
			intervals [1885]:
				xmin = 1889.1307
				xmax = 1889.4907
				text = "<unk>"
			intervals [1886]:
				xmin = 1889.4907
				xmax = 1889.6307
				text = "what"
			intervals [1887]:
				xmin = 1889.6307
				xmax = 1889.8007
				text = "would"
			intervals [1888]:
				xmin = 1889.8007
				xmax = 1889.8807
				text = "you"
			intervals [1889]:
				xmin = 1889.8807
				xmax = 1890.1507
				text = "like"
			intervals [1890]:
				xmin = 1890.1507
				xmax = 1890.2707
				text = "for"
			intervals [1891]:
				xmin = 1890.2707
				xmax = 1890.7607
				text = "christmas"
			intervals [1892]:
				xmin = 1890.7607
				xmax = 1890.7907
				text = ""
			intervals [1893]:
				xmin = 1890.7907
				xmax = 1891.0307
				text = "this"
			intervals [1894]:
				xmin = 1891.0307
				xmax = 1891.4507
				text = "year"
			intervals [1895]:
				xmin = 1891.4507
				xmax = 1891.6807
				text = "<unk>"
			intervals [1896]:
				xmin = 1891.6807
				xmax = 1898.9941
				text = ""
			intervals [1897]:
				xmin = 1898.9941
				xmax = 1899.0841
				text = "that"
			intervals [1898]:
				xmin = 1899.0841
				xmax = 1899.1841
				text = "s"
			intervals [1899]:
				xmin = 1899.1841
				xmax = 1899.4241
				text = "beautiful"
			intervals [1900]:
				xmin = 1899.4241
				xmax = 1900.9841
				text = "<unk>"
			intervals [1901]:
				xmin = 1900.9841
				xmax = 1903.1752
				text = ""
			intervals [1902]:
				xmin = 1903.1752
				xmax = 1903.6452
				text = "oh"
			intervals [1903]:
				xmin = 1903.6452
				xmax = 1903.7252
				text = ""
			intervals [1904]:
				xmin = 1903.7252
				xmax = 1903.9552
				text = "can't"
			intervals [1905]:
				xmin = 1903.9552
				xmax = 1904.2152
				text = "beat"
			intervals [1906]:
				xmin = 1904.2152
				xmax = 1904.5652
				text = "that"
			intervals [1907]:
				xmin = 1904.5652
				xmax = 1906.4253
				text = ""
			intervals [1908]:
				xmin = 1906.4253
				xmax = 1906.8053
				text = "<unk>"
			intervals [1909]:
				xmin = 1906.8053
				xmax = 1915.5538
				text = ""
			intervals [1910]:
				xmin = 1915.5538
				xmax = 1915.9638
				text = "mm"
			intervals [1911]:
				xmin = 1915.9638
				xmax = 1915.9938
				text = ""
			intervals [1912]:
				xmin = 1915.9938
				xmax = 1916.1938
				text = "that"
			intervals [1913]:
				xmin = 1916.1938
				xmax = 1916.3638
				text = "s"
			intervals [1914]:
				xmin = 1916.3638
				xmax = 1916.3938
				text = ""
			intervals [1915]:
				xmin = 1916.3938
				xmax = 1916.8438
				text = "realistic"
			intervals [1916]:
				xmin = 1916.8438
				xmax = 1916.9338
				text = "huh"
			intervals [1917]:
				xmin = 1916.9338
				xmax = 1917.7738
				text = "<unk>"
			intervals [1918]:
				xmin = 1917.7738
				xmax = 1921.9793
				text = ""
			intervals [1919]:
				xmin = 1921.9793
				xmax = 1923.1593
				text = "<unk>"
			intervals [1920]:
				xmin = 1923.1593
				xmax = 1939.1183
				text = ""
			intervals [1921]:
				xmin = 1939.1183
				xmax = 1939.3983
				text = "mm"
			intervals [1922]:
				xmin = 1939.3983
				xmax = 1943.5403
				text = ""
			intervals [1923]:
				xmin = 1943.5403
				xmax = 1943.6303
				text = "yeah"
			intervals [1924]:
				xmin = 1943.6303
				xmax = 1945.0887
				text = ""
			intervals [1925]:
				xmin = 1945.0887
				xmax = 1945.8787
				text = "um"
			intervals [1926]:
				xmin = 1945.8787
				xmax = 1947.3913
				text = ""
			intervals [1927]:
				xmin = 1947.3913
				xmax = 1947.6113
				text = "could"
			intervals [1928]:
				xmin = 1947.6113
				xmax = 1947.8613
				text = "you"
			intervals [1929]:
				xmin = 1947.8613
				xmax = 1947.9113
				text = ""
			intervals [1930]:
				xmin = 1947.9113
				xmax = 1948.0613
				text = "tell"
			intervals [1931]:
				xmin = 1948.0613
				xmax = 1948.1313
				text = "me"
			intervals [1932]:
				xmin = 1948.1313
				xmax = 1948.3413
				text = "about"
			intervals [1933]:
				xmin = 1948.3413
				xmax = 1948.4113
				text = "the"
			intervals [1934]:
				xmin = 1948.4113
				xmax = 1948.4413
				text = ""
			intervals [1935]:
				xmin = 1948.4413
				xmax = 1948.6813
				text = "best"
			intervals [1936]:
				xmin = 1948.6813
				xmax = 1949.0513
				text = "christmas"
			intervals [1937]:
				xmin = 1949.0513
				xmax = 1949.4213
				text = "present"
			intervals [1938]:
				xmin = 1949.4213
				xmax = 1949.4613
				text = ""
			intervals [1939]:
				xmin = 1949.4613
				xmax = 1949.5413
				text = "you"
			intervals [1940]:
				xmin = 1949.5413
				xmax = 1949.6813
				text = "ever"
			intervals [1941]:
				xmin = 1949.6813
				xmax = 1949.7313
				text = ""
			intervals [1942]:
				xmin = 1949.7313
				xmax = 1949.9413
				text = "got"
			intervals [1943]:
				xmin = 1949.9413
				xmax = 1952.2019
				text = ""
			intervals [1944]:
				xmin = 1952.2019
				xmax = 1952.4319
				text = "<unk>"
			intervals [1945]:
				xmin = 1952.4319
				xmax = 1952.6419
				text = ""
			intervals [1946]:
				xmin = 1952.6419
				xmax = 1952.6819
				text = "a"
			intervals [1947]:
				xmin = 1952.6819
				xmax = 1952.8419
				text = ""
			intervals [1948]:
				xmin = 1952.8419
				xmax = 1952.9819
				text = "doll"
			intervals [1949]:
				xmin = 1952.9819
				xmax = 1953.7619
				text = ""
			intervals [1950]:
				xmin = 1953.7619
				xmax = 1954.1719
				text = "baby"
			intervals [1951]:
				xmin = 1954.1719
				xmax = 1955.6219
				text = "<unk>"
			intervals [1952]:
				xmin = 1955.6219
				xmax = 1967.6072
				text = ""
			intervals [1953]:
				xmin = 1967.6072
				xmax = 1967.6372
				text = "oh"
			intervals [1954]:
				xmin = 1967.6372
				xmax = 1967.7072
				text = "ha"
			intervals [1955]:
				xmin = 1967.7072
				xmax = 1967.9561
				text = ""
			intervals [1956]:
				xmin = 1967.9561
				xmax = 1968.1261
				text = "i'm"
			intervals [1957]:
				xmin = 1968.1261
				xmax = 1968.3261
				text = "sure"
			intervals [1958]:
				xmin = 1968.3261
				xmax = 1968.4961
				text = "your"
			intervals [1959]:
				xmin = 1968.4961
				xmax = 1968.8261
				text = "parents"
			intervals [1960]:
				xmin = 1968.8261
				xmax = 1968.9461
				text = "would"
			intervals [1961]:
				xmin = 1968.9461
				xmax = 1969.1561
				text = "love"
			intervals [1962]:
				xmin = 1969.1561
				xmax = 1969.2261
				text = "to"
			intervals [1963]:
				xmin = 1969.2261
				xmax = 1969.2661
				text = ""
			intervals [1964]:
				xmin = 1969.2661
				xmax = 1969.5661
				text = "hear"
			intervals [1965]:
				xmin = 1969.5661
				xmax = 1969.8261
				text = "that"
			intervals [1966]:
				xmin = 1969.8261
				xmax = 1969.9344
				text = ""
			intervals [1967]:
				xmin = 1969.9344
				xmax = 1970.7644
				text = "<unk>"
			intervals [1968]:
				xmin = 1970.7644
				xmax = 1971.730
				text = ""
			intervals [1969]:
				xmin = 1971.730
				xmax = 1972.030
				text = "um"
			intervals [1970]:
				xmin = 1972.030
				xmax = 1973.0718
				text = ""
			intervals [1971]:
				xmin = 1973.0718
				xmax = 1973.2018
				text = "were"
			intervals [1972]:
				xmin = 1973.2018
				xmax = 1973.3218
				text = "you"
			intervals [1973]:
				xmin = 1973.3218
				xmax = 1973.5418
				text = "ever"
			intervals [1974]:
				xmin = 1973.5418
				xmax = 1973.6418
				text = "in"
			intervals [1975]:
				xmin = 1973.6418
				xmax = 1973.7518
				text = "a"
			intervals [1976]:
				xmin = 1973.7518
				xmax = 1974.3018
				text = "situation"
			intervals [1977]:
				xmin = 1974.3018
				xmax = 1974.4318
				text = "where"
			intervals [1978]:
				xmin = 1974.4318
				xmax = 1974.5518
				text = "you"
			intervals [1979]:
				xmin = 1974.5518
				xmax = 1974.7318
				text = "thought"
			intervals [1980]:
				xmin = 1974.7318
				xmax = 1974.7718
				text = ""
			intervals [1981]:
				xmin = 1974.7718
				xmax = 1974.8518
				text = "you"
			intervals [1982]:
				xmin = 1974.8518
				xmax = 1975.0818
				text = "might"
			intervals [1983]:
				xmin = 1975.0818
				xmax = 1975.1118
				text = ""
			intervals [1984]:
				xmin = 1975.1118
				xmax = 1975.3518
				text = "die"
			intervals [1985]:
				xmin = 1975.3518
				xmax = 1975.7072
				text = ""
			intervals [1986]:
				xmin = 1975.7072
				xmax = 1975.7772
				text = "or"
			intervals [1987]:
				xmin = 1975.7772
				xmax = 1975.8472
				text = "you"
			intervals [1988]:
				xmin = 1975.8472
				xmax = 1976.1072
				text = "might"
			intervals [1989]:
				xmin = 1976.1072
				xmax = 1976.1372
				text = ""
			intervals [1990]:
				xmin = 1976.1372
				xmax = 1976.2272
				text = "be"
			intervals [1991]:
				xmin = 1976.2272
				xmax = 1976.2772
				text = ""
			intervals [1992]:
				xmin = 1976.2772
				xmax = 1976.6172
				text = "killed"
			intervals [1993]:
				xmin = 1976.6172
				xmax = 1978.768
				text = ""
			intervals [1994]:
				xmin = 1978.768
				xmax = 1979.168
				text = "oh"
			intervals [1995]:
				xmin = 1979.168
				xmax = 1982.9059
				text = ""
			intervals [1996]:
				xmin = 1982.9059
				xmax = 1982.9359
				text = "oh"
			intervals [1997]:
				xmin = 1982.9359
				xmax = 1983.0259
				text = "come"
			intervals [1998]:
				xmin = 1983.0259
				xmax = 1983.1659
				text = ""
			intervals [1999]:
				xmin = 1983.1659
				xmax = 1983.2659
				text = "on"
			intervals [2000]:
				xmin = 1983.2659
				xmax = 1983.4859
				text = ""
			intervals [2001]:
				xmin = 1983.4859
				xmax = 1984.3359
				text = "<unk>"
			intervals [2002]:
				xmin = 1984.3359
				xmax = 1987.3197
				text = ""
			intervals [2003]:
				xmin = 1987.3197
				xmax = 1987.6397
				text = "that"
			intervals [2004]:
				xmin = 1987.6397
				xmax = 1987.8197
				text = "s"
			intervals [2005]:
				xmin = 1987.8197
				xmax = 1987.9097
				text = "not"
			intervals [2006]:
				xmin = 1987.9097
				xmax = 1988.2797
				text = "fair"
			intervals [2007]:
				xmin = 1988.2797
				xmax = 1989.1597
				text = "<unk>"
			intervals [2008]:
				xmin = 1989.1597
				xmax = 1990.3751
				text = ""
			intervals [2009]:
				xmin = 1990.3751
				xmax = 1991.0351
				text = "<unk>"
			intervals [2010]:
				xmin = 1991.0351
				xmax = 1992.0151
				text = "<unk>"
			intervals [2011]:
				xmin = 1992.0151
				xmax = 1995.2792
				text = ""
			intervals [2012]:
				xmin = 1995.2792
				xmax = 1995.7092
				text = "mm-hm"
			intervals [2013]:
				xmin = 1995.7092
				xmax = 2009.475
				text = ""
			intervals [2014]:
				xmin = 2009.475
				xmax = 2009.905
				text = "mm-hm"
			intervals [2015]:
				xmin = 2009.905
				xmax = 2015.2036
				text = ""
			intervals [2016]:
				xmin = 2015.2036
				xmax = 2015.6336
				text = "mm-hm"
			intervals [2017]:
				xmin = 2015.6336
				xmax = 2030.4441
				text = ""
			intervals [2018]:
				xmin = 2030.4441
				xmax = 2030.6941
				text = "oh"
			intervals [2019]:
				xmin = 2030.6941
				xmax = 2031.1541
				text = "yeah"
			intervals [2020]:
				xmin = 2031.1541
				xmax = 2031.7178
				text = ""
			intervals [2021]:
				xmin = 2031.7178
				xmax = 2032.0078
				text = "mm-hm"
			intervals [2022]:
				xmin = 2032.0078
				xmax = 2043.7068
				text = ""
			intervals [2023]:
				xmin = 2043.7068
				xmax = 2043.8568
				text = "good"
			intervals [2024]:
				xmin = 2043.8568
				xmax = 2044.3968
				text = ""
			intervals [2025]:
				xmin = 2044.3968
				xmax = 2044.9568
				text = "heavens"
			intervals [2026]:
				xmin = 2044.9568
				xmax = 2049.3562
				text = ""
			intervals [2027]:
				xmin = 2049.3562
				xmax = 2049.3862
				text = "oh"
			intervals [2028]:
				xmin = 2049.3862
				xmax = 2049.5162
				text = "ha"
			intervals [2029]:
				xmin = 2049.5162
				xmax = 2056.1899
				text = ""
			intervals [2030]:
				xmin = 2056.1899
				xmax = 2056.2299
				text = "mm"
			intervals [2031]:
				xmin = 2056.2299
				xmax = 2062.9979
				text = ""
			intervals [2032]:
				xmin = 2062.9979
				xmax = 2063.3079
				text = "uh-huh"
			intervals [2033]:
				xmin = 2063.3079
				xmax = 2064.8704
				text = ""
			intervals [2034]:
				xmin = 2064.8704
				xmax = 2064.9004
				text = "oh"
			intervals [2035]:
				xmin = 2064.9004
				xmax = 2065.0704
				text = ""
			intervals [2036]:
				xmin = 2065.0704
				xmax = 2065.1504
				text = "my"
			intervals [2037]:
				xmin = 2065.1504
				xmax = 2065.1804
				text = ""
			intervals [2038]:
				xmin = 2065.1804
				xmax = 2065.3604
				text = "goodness"
			intervals [2039]:
				xmin = 2065.3604
				xmax = 2067.1338
				text = ""
			intervals [2040]:
				xmin = 2067.1338
				xmax = 2067.7938
				text = "mm-hm"
			intervals [2041]:
				xmin = 2067.7938
				xmax = 2068.7144
				text = ""
			intervals [2042]:
				xmin = 2068.7144
				xmax = 2069.0044
				text = "um"
			intervals [2043]:
				xmin = 2069.0044
				xmax = 2069.4979
				text = ""
			intervals [2044]:
				xmin = 2069.4979
				xmax = 2070.0879
				text = "sometimes"
			intervals [2045]:
				xmin = 2070.0879
				xmax = 2070.3779
				text = "people"
			intervals [2046]:
				xmin = 2070.3779
				xmax = 2070.4079
				text = ""
			intervals [2047]:
				xmin = 2070.4079
				xmax = 2070.5679
				text = "say"
			intervals [2048]:
				xmin = 2070.5679
				xmax = 2070.7279
				text = "that"
			intervals [2049]:
				xmin = 2070.7279
				xmax = 2071.0379
				text = "whatever"
			intervals [2050]:
				xmin = 2071.0379
				xmax = 2071.0679
				text = ""
			intervals [2051]:
				xmin = 2071.0679
				xmax = 2071.0979
				text = "s"
			intervals [2052]:
				xmin = 2071.0979
				xmax = 2071.3179
				text = "gonna"
			intervals [2053]:
				xmin = 2071.3179
				xmax = 2071.3679
				text = ""
			intervals [2054]:
				xmin = 2071.3679
				xmax = 2071.7179
				text = "happen"
			intervals [2055]:
				xmin = 2071.7179
				xmax = 2071.9979
				text = "is"
			intervals [2056]:
				xmin = 2071.9979
				xmax = 2072.0879
				text = ""
			intervals [2057]:
				xmin = 2072.0879
				xmax = 2072.2079
				text = "gonna"
			intervals [2058]:
				xmin = 2072.2079
				xmax = 2072.4779
				text = "happen"
			intervals [2059]:
				xmin = 2072.4779
				xmax = 2072.5079
				text = ""
			intervals [2060]:
				xmin = 2072.5079
				xmax = 2072.5679
				text = "how"
			intervals [2061]:
				xmin = 2072.5679
				xmax = 2072.6379
				text = ""
			intervals [2062]:
				xmin = 2072.6379
				xmax = 2072.7579
				text = "do"
			intervals [2063]:
				xmin = 2072.7579
				xmax = 2072.7879
				text = ""
			intervals [2064]:
				xmin = 2072.7879
				xmax = 2072.9279
				text = "you"
			intervals [2065]:
				xmin = 2072.9279
				xmax = 2072.9679
				text = ""
			intervals [2066]:
				xmin = 2072.9679
				xmax = 2073.1279
				text = "think"
			intervals [2067]:
				xmin = 2073.1279
				xmax = 2073.1679
				text = ""
			intervals [2068]:
				xmin = 2073.1679
				xmax = 2073.3579
				text = "about"
			intervals [2069]:
				xmin = 2073.3579
				xmax = 2073.5179
				text = ""
			intervals [2070]:
				xmin = 2073.5179
				xmax = 2073.6179
				text = "that"
			intervals [2071]:
				xmin = 2073.6179
				xmax = 2082.2546
				text = ""
			intervals [2072]:
				xmin = 2082.2546
				xmax = 2082.5346
				text = "mm"
			intervals [2073]:
				xmin = 2082.5346
				xmax = 2097.3698
				text = ""
			intervals [2074]:
				xmin = 2097.3698
				xmax = 2098.0098
				text = "mm-hm"
			intervals [2075]:
				xmin = 2098.0098
				xmax = 2109.6706
				text = ""
			intervals [2076]:
				xmin = 2109.6706
				xmax = 2110.0506
				text = "mm-hm"
			intervals [2077]:
				xmin = 2110.0506
				xmax = 2113.6272
				text = ""
			intervals [2078]:
				xmin = 2113.6272
				xmax = 2114.0672
				text = "mm-hm"
			intervals [2079]:
				xmin = 2114.0672
				xmax = 2117.946
				text = ""
			intervals [2080]:
				xmin = 2117.946
				xmax = 2118.476
				text = "mm-hm"
			intervals [2081]:
				xmin = 2118.476
				xmax = 2126.8056
				text = ""
			intervals [2082]:
				xmin = 2126.8056
				xmax = 2127.2756
				text = "mm-hm"
			intervals [2083]:
				xmin = 2127.2756
				xmax = 2128.0599
				text = ""
			intervals [2084]:
				xmin = 2128.0599
				xmax = 2128.3299
				text = "yeah"
			intervals [2085]:
				xmin = 2128.3299
				xmax = 2128.3599
				text = ""
			intervals [2086]:
				xmin = 2128.3599
				xmax = 2128.3899
				text = "i"
			intervals [2087]:
				xmin = 2128.3899
				xmax = 2128.5299
				text = ""
			intervals [2088]:
				xmin = 2128.5299
				xmax = 2128.5899
				text = "see"
			intervals [2089]:
				xmin = 2128.5899
				xmax = 2128.6199
				text = ""
			intervals [2090]:
				xmin = 2128.6199
				xmax = 2128.7099
				text = "what"
			intervals [2091]:
				xmin = 2128.7099
				xmax = 2128.7999
				text = ""
			intervals [2092]:
				xmin = 2128.7999
				xmax = 2128.9099
				text = "you're"
			intervals [2093]:
				xmin = 2128.9099
				xmax = 2129.3099
				text = ""
			intervals [2094]:
				xmin = 2129.3099
				xmax = 2129.6099
				text = "saying"
			intervals [2095]:
				xmin = 2129.6099
				xmax = 2129.999977324263
				text = ""
	item [2]:
		class = "IntervalTier"
		name = "DCA_int_05 - phones"
		xmin = 0.0
		xmax = 2129.999977324263
		intervals: size = 4677
			intervals [1]:
				xmin = 0.0
				xmax = 0.4078
				text = ""
			intervals [2]:
				xmin = 0.4078
				xmax = 0.4678
				text = "W"
			intervals [3]:
				xmin = 0.4678
				xmax = 0.5178
				text = "AH1"
			intervals [4]:
				xmin = 0.5178
				xmax = 0.5878
				text = "T"
			intervals [5]:
				xmin = 0.5878
				xmax = 0.6678
				text = "K"
			intervals [6]:
				xmin = 0.6678
				xmax = 0.8078
				text = "AY1"
			intervals [7]:
				xmin = 0.8078
				xmax = 0.8378
				text = "N"
			intervals [8]:
				xmin = 0.8378
				xmax = 0.8678
				text = "D"
			intervals [9]:
				xmin = 0.8678
				xmax = 0.9078
				text = "AH0"
			intervals [10]:
				xmin = 0.9078
				xmax = 0.9778
				text = "V"
			intervals [11]:
				xmin = 0.9778
				xmax = 1.1478
				text = "G"
			intervals [12]:
				xmin = 1.1478
				xmax = 1.2678
				text = "EY1"
			intervals [13]:
				xmin = 1.2678
				xmax = 1.3778
				text = "M"
			intervals [14]:
				xmin = 1.3778
				xmax = 1.4178
				text = "Z"
			intervals [15]:
				xmin = 1.4178
				xmax = 1.4778
				text = "D"
			intervals [16]:
				xmin = 1.4778
				xmax = 1.5378
				text = "IH1"
			intervals [17]:
				xmin = 1.5378
				xmax = 1.6278
				text = "D"
			intervals [18]:
				xmin = 1.6278
				xmax = 1.6778
				text = "Y"
			intervals [19]:
				xmin = 1.6778
				xmax = 1.7778
				text = "UW1"
			intervals [20]:
				xmin = 1.7778
				xmax = 1.8178
				text = "P"
			intervals [21]:
				xmin = 1.8178
				xmax = 1.9078
				text = "L"
			intervals [22]:
				xmin = 1.9078
				xmax = 1.9778
				text = "EY1"
			intervals [23]:
				xmin = 1.9778
				xmax = 2.0278
				text = "W"
			intervals [24]:
				xmin = 2.0278
				xmax = 2.1078
				text = "IH1"
			intervals [25]:
				xmin = 2.1078
				xmax = 2.1778
				text = "N"
			intervals [26]:
				xmin = 2.1778
				xmax = 2.2378
				text = "Y"
			intervals [27]:
				xmin = 2.2378
				xmax = 2.3078
				text = "UW1"
			intervals [28]:
				xmin = 2.3078
				xmax = 2.3378
				text = "W"
			intervals [29]:
				xmin = 2.3378
				xmax = 2.3878
				text = "ER0"
			intervals [30]:
				xmin = 2.3878
				xmax = 2.5278
				text = "Y"
			intervals [31]:
				xmin = 2.5278
				xmax = 2.6378
				text = "AH1"
			intervals [32]:
				xmin = 2.6378
				xmax = 2.7278
				text = "NG"
			intervals [33]:
				xmin = 2.7278
				xmax = 2.7678
				text = "G"
			intervals [34]:
				xmin = 2.7678
				xmax = 2.9578
				text = "ER0"
			intervals [35]:
				xmin = 2.9578
				xmax = 3.3361
				text = ""
			intervals [36]:
				xmin = 3.3361
				xmax = 3.3761
				text = "sil"
			intervals [37]:
				xmin = 3.3761
				xmax = 6.9161
				text = "spn"
			intervals [38]:
				xmin = 6.9161
				xmax = 30.3778
				text = "sp"
			intervals [39]:
				xmin = 30.3778
				xmax = 30.4578
				text = "HH"
			intervals [40]:
				xmin = 30.4578
				xmax = 30.7478
				text = "M"
			intervals [41]:
				xmin = 30.7478
				xmax = 30.8787
				text = ""
			intervals [42]:
				xmin = 30.8787
				xmax = 31.2087
				text = "sil"
			intervals [43]:
				xmin = 31.2087
				xmax = 31.2387
				text = "HH"
			intervals [44]:
				xmin = 31.2387
				xmax = 31.2687
				text = "AW1"
			intervals [45]:
				xmin = 31.2687
				xmax = 32.959
				text = ""
			intervals [46]:
				xmin = 32.959
				xmax = 32.989
				text = "sil"
			intervals [47]:
				xmin = 32.989
				xmax = 33.189
				text = "AH1"
			intervals [48]:
				xmin = 33.189
				xmax = 33.219
				text = "HH"
			intervals [49]:
				xmin = 33.219
				xmax = 33.259
				text = "AH1"
			intervals [50]:
				xmin = 33.259
				xmax = 33.309
				text = "HH"
			intervals [51]:
				xmin = 33.309
				xmax = 33.349
				text = "AW1"
			intervals [52]:
				xmin = 33.349
				xmax = 33.589
				text = "sp"
			intervals [53]:
				xmin = 33.589
				xmax = 33.629
				text = "D"
			intervals [54]:
				xmin = 33.629
				xmax = 33.679
				text = "Y"
			intervals [55]:
				xmin = 33.679
				xmax = 33.769
				text = "UW1"
			intervals [56]:
				xmin = 33.769
				xmax = 33.809
				text = "P"
			intervals [57]:
				xmin = 33.809
				xmax = 33.889
				text = "L"
			intervals [58]:
				xmin = 33.889
				xmax = 34.049
				text = "EY1"
			intervals [59]:
				xmin = 34.049
				xmax = 34.219
				text = "AH1"
			intervals [60]:
				xmin = 34.219
				xmax = 34.259
				text = "M"
			intervals [61]:
				xmin = 34.259
				xmax = 34.299
				text = "sp"
			intervals [62]:
				xmin = 34.299
				xmax = 34.369
				text = "M"
			intervals [63]:
				xmin = 34.369
				xmax = 34.439
				text = "AH1"
			intervals [64]:
				xmin = 34.439
				xmax = 34.549
				text = "M"
			intervals [65]:
				xmin = 34.549
				xmax = 34.579
				text = "B"
			intervals [66]:
				xmin = 34.579
				xmax = 34.609
				text = "L"
			intervals [67]:
				xmin = 34.609
				xmax = 34.639
				text = "T"
			intervals [68]:
				xmin = 34.639
				xmax = 34.709
				text = "IY1"
			intervals [69]:
				xmin = 34.709
				xmax = 34.829
				text = "P"
			intervals [70]:
				xmin = 34.829
				xmax = 34.989
				text = "EH1"
			intervals [71]:
				xmin = 34.989
				xmax = 35.059
				text = "G"
			intervals [72]:
				xmin = 35.059
				xmax = 35.129
				text = "sp"
			intervals [73]:
				xmin = 35.129
				xmax = 47.4231
				text = ""
			intervals [74]:
				xmin = 47.4231
				xmax = 47.9231
				text = "M"
			intervals [75]:
				xmin = 47.9231
				xmax = 47.9731
				text = "HH"
			intervals [76]:
				xmin = 47.9731
				xmax = 48.0031
				text = "M"
			intervals [77]:
				xmin = 48.0031
				xmax = 48.3182
				text = ""
			intervals [78]:
				xmin = 48.3182
				xmax = 48.3782
				text = "sil"
			intervals [79]:
				xmin = 48.3782
				xmax = 48.4382
				text = "W"
			intervals [80]:
				xmin = 48.4382
				xmax = 48.4782
				text = "EH1"
			intervals [81]:
				xmin = 48.4782
				xmax = 48.5182
				text = "L"
			intervals [82]:
				xmin = 48.5182
				xmax = 48.5582
				text = "K"
			intervals [83]:
				xmin = 48.5582
				xmax = 48.6182
				text = "UH1"
			intervals [84]:
				xmin = 48.6182
				xmax = 48.6882
				text = "D"
			intervals [85]:
				xmin = 48.6882
				xmax = 48.7182
				text = "Y"
			intervals [86]:
				xmin = 48.7182
				xmax = 48.8182
				text = "UW1"
			intervals [87]:
				xmin = 48.8182
				xmax = 48.8682
				text = "T"
			intervals [88]:
				xmin = 48.8682
				xmax = 48.9282
				text = "EH1"
			intervals [89]:
				xmin = 48.9282
				xmax = 48.9882
				text = "L"
			intervals [90]:
				xmin = 48.9882
				xmax = 49.0382
				text = "M"
			intervals [91]:
				xmin = 49.0382
				xmax = 49.1082
				text = "IY1"
			intervals [92]:
				xmin = 49.1082
				xmax = 49.1382
				text = "IH0"
			intervals [93]:
				xmin = 49.1382
				xmax = 49.1682
				text = "G"
			intervals [94]:
				xmin = 49.1682
				xmax = 49.2082
				text = "Z"
			intervals [95]:
				xmin = 49.2082
				xmax = 49.3182
				text = "AE1"
			intervals [96]:
				xmin = 49.3182
				xmax = 49.3782
				text = "K"
			intervals [97]:
				xmin = 49.3782
				xmax = 49.4082
				text = "T"
			intervals [98]:
				xmin = 49.4082
				xmax = 49.4582
				text = "L"
			intervals [99]:
				xmin = 49.4582
				xmax = 49.4982
				text = "IY0"
			intervals [100]:
				xmin = 49.4982
				xmax = 49.5982
				text = "W"
			intervals [101]:
				xmin = 49.5982
				xmax = 49.6482
				text = "AH1"
			intervals [102]:
				xmin = 49.6482
				xmax = 49.7082
				text = "T"
			intervals [103]:
				xmin = 49.7082
				xmax = 49.7882
				text = "M"
			intervals [104]:
				xmin = 49.7882
				xmax = 49.8682
				text = "AH1"
			intervals [105]:
				xmin = 49.8682
				xmax = 49.9582
				text = "M"
			intervals [106]:
				xmin = 49.9582
				xmax = 49.9882
				text = "B"
			intervals [107]:
				xmin = 49.9882
				xmax = 50.0182
				text = "L"
			intervals [108]:
				xmin = 50.0182
				xmax = 50.0482
				text = "T"
			intervals [109]:
				xmin = 50.0482
				xmax = 50.0882
				text = "IY1"
			intervals [110]:
				xmin = 50.0882
				xmax = 50.1982
				text = "P"
			intervals [111]:
				xmin = 50.1982
				xmax = 50.3082
				text = "EH1"
			intervals [112]:
				xmin = 50.3082
				xmax = 50.4782
				text = "G"
			intervals [113]:
				xmin = 50.4782
				xmax = 50.5782
				text = "sp"
			intervals [114]:
				xmin = 50.5782
				xmax = 50.6482
				text = "IH0"
			intervals [115]:
				xmin = 50.6482
				xmax = 50.6782
				text = "Z"
			intervals [116]:
				xmin = 50.6782
				xmax = 50.7882
				text = "sp"
			intervals [117]:
				xmin = 50.7882
				xmax = 54.756
				text = ""
			intervals [118]:
				xmin = 54.756
				xmax = 54.826
				text = "HH"
			intervals [119]:
				xmin = 54.826
				xmax = 54.876
				text = "W"
			intervals [120]:
				xmin = 54.876
				xmax = 54.926
				text = "AH1"
			intervals [121]:
				xmin = 54.926
				xmax = 55.006
				text = "T"
			intervals [122]:
				xmin = 55.006
				xmax = 55.036
				text = "D"
			intervals [123]:
				xmin = 55.036
				xmax = 55.116
				text = "UW1"
			intervals [124]:
				xmin = 55.116
				xmax = 55.166
				text = "DH"
			intervals [125]:
				xmin = 55.166
				xmax = 55.216
				text = "AH0"
			intervals [126]:
				xmin = 55.216
				xmax = 55.316
				text = "W"
			intervals [127]:
				xmin = 55.316
				xmax = 55.536
				text = "ER1"
			intervals [128]:
				xmin = 55.536
				xmax = 55.666
				text = "D"
			intervals [129]:
				xmin = 55.666
				xmax = 55.716
				text = "Z"
			intervals [130]:
				xmin = 55.716
				xmax = 55.806
				text = "M"
			intervals [131]:
				xmin = 55.806
				xmax = 56.126
				text = "IY1"
			intervals [132]:
				xmin = 56.126
				xmax = 56.206
				text = "N"
			intervals [133]:
				xmin = 56.206
				xmax = 56.326
				text = "sp"
			intervals [134]:
				xmin = 56.326
				xmax = 56.693
				text = ""
			intervals [135]:
				xmin = 56.693
				xmax = 56.833
				text = "AY1"
			intervals [136]:
				xmin = 56.833
				xmax = 56.913
				text = "V"
			intervals [137]:
				xmin = 56.913
				xmax = 56.963
				text = "N"
			intervals [138]:
				xmin = 56.963
				xmax = 57.023
				text = "EH1"
			intervals [139]:
				xmin = 57.023
				xmax = 57.093
				text = "V"
			intervals [140]:
				xmin = 57.093
				xmax = 57.143
				text = "ER0"
			intervals [141]:
				xmin = 57.143
				xmax = 57.213
				text = "HH"
			intervals [142]:
				xmin = 57.213
				xmax = 57.343
				text = "ER1"
			intervals [143]:
				xmin = 57.343
				xmax = 57.383
				text = "D"
			intervals [144]:
				xmin = 57.383
				xmax = 57.413
				text = "AH0"
			intervals [145]:
				xmin = 57.413
				xmax = 57.453
				text = "V"
			intervals [146]:
				xmin = 57.453
				xmax = 57.483
				text = "DH"
			intervals [147]:
				xmin = 57.483
				xmax = 57.643
				text = "AH0"
			intervals [148]:
				xmin = 57.643
				xmax = 57.733
				text = "T"
			intervals [149]:
				xmin = 57.733
				xmax = 57.783
				text = "sp"
			intervals [150]:
				xmin = 57.783
				xmax = 57.813
				text = "B"
			intervals [151]:
				xmin = 57.813
				xmax = 57.843
				text = "IH0"
			intervals [152]:
				xmin = 57.843
				xmax = 57.883
				text = "F"
			intervals [153]:
				xmin = 57.883
				xmax = 57.913
				text = "AO1"
			intervals [154]:
				xmin = 57.913
				xmax = 57.943
				text = "R"
			intervals [155]:
				xmin = 57.943
				xmax = 61.108
				text = "sp"
			intervals [156]:
				xmin = 61.108
				xmax = 61.318
				text = "OW1"
			intervals [157]:
				xmin = 61.318
				xmax = 61.438
				text = "AY1"
			intervals [158]:
				xmin = 61.438
				xmax = 61.658
				text = "sp"
			intervals [159]:
				xmin = 61.658
				xmax = 61.698
				text = "S"
			intervals [160]:
				xmin = 61.698
				xmax = 61.908
				text = "IY1"
			intervals [161]:
				xmin = 61.908
				xmax = 62.038
				text = "sp"
			intervals [162]:
				xmin = 62.038
				xmax = 68.8906
				text = ""
			intervals [163]:
				xmin = 68.8906
				xmax = 68.9706
				text = "HH"
			intervals [164]:
				xmin = 68.9706
				xmax = 69.0606
				text = "AW1"
			intervals [165]:
				xmin = 69.0606
				xmax = 69.1406
				text = "D"
			intervals [166]:
				xmin = 69.1406
				xmax = 69.1706
				text = "UW1"
			intervals [167]:
				xmin = 69.1706
				xmax = 69.2006
				text = "Y"
			intervals [168]:
				xmin = 69.2006
				xmax = 69.2406
				text = "UW1"
			intervals [169]:
				xmin = 69.2406
				xmax = 69.2806
				text = "P"
			intervals [170]:
				xmin = 69.2806
				xmax = 69.3906
				text = "L"
			intervals [171]:
				xmin = 69.3906
				xmax = 69.5106
				text = "EY1"
			intervals [172]:
				xmin = 69.5106
				xmax = 69.6206
				text = "JH"
			intervals [173]:
				xmin = 69.6206
				xmax = 69.6806
				text = "AH1"
			intervals [174]:
				xmin = 69.6806
				xmax = 69.7806
				text = "M"
			intervals [175]:
				xmin = 69.7806
				xmax = 69.8106
				text = "P"
			intervals [176]:
				xmin = 69.8106
				xmax = 69.8406
				text = "sp"
			intervals [177]:
				xmin = 69.8406
				xmax = 69.9406
				text = "R"
			intervals [178]:
				xmin = 69.9406
				xmax = 70.0306
				text = "OW1"
			intervals [179]:
				xmin = 70.0306
				xmax = 70.0906
				text = "P"
			intervals [180]:
				xmin = 70.0906
				xmax = 70.2606
				text = "sp"
			intervals [181]:
				xmin = 70.2606
				xmax = 70.6206
				text = "spn"
			intervals [182]:
				xmin = 70.6206
				xmax = 75.0265
				text = "sp"
			intervals [183]:
				xmin = 75.0265
				xmax = 75.6965
				text = "spn"
			intervals [184]:
				xmin = 75.6965
				xmax = 78.4265
				text = "sp"
			intervals [185]:
				xmin = 78.4265
				xmax = 78.7081
				text = ""
			intervals [186]:
				xmin = 78.7081
				xmax = 79.3281
				text = "spn"
			intervals [187]:
				xmin = 79.3281
				xmax = 79.3581
				text = "sp"
			intervals [188]:
				xmin = 79.3581
				xmax = 79.3981
				text = "D"
			intervals [189]:
				xmin = 79.3981
				xmax = 79.4381
				text = "IH1"
			intervals [190]:
				xmin = 79.4381
				xmax = 79.5481
				text = "D"
			intervals [191]:
				xmin = 79.5481
				xmax = 79.8581
				text = "sp"
			intervals [192]:
				xmin = 79.8581
				xmax = 79.8881
				text = "Y"
			intervals [193]:
				xmin = 79.8881
				xmax = 79.9281
				text = "UW1"
			intervals [194]:
				xmin = 79.9281
				xmax = 79.9581
				text = "P"
			intervals [195]:
				xmin = 79.9581
				xmax = 79.9981
				text = "L"
			intervals [196]:
				xmin = 79.9981
				xmax = 80.0281
				text = "EY1"
			intervals [197]:
				xmin = 80.0281
				xmax = 80.1881
				text = "AH1"
			intervals [198]:
				xmin = 80.1881
				xmax = 80.2881
				text = "D"
			intervals [199]:
				xmin = 80.2881
				xmax = 80.3481
				text = "AH1"
			intervals [200]:
				xmin = 80.3481
				xmax = 80.4481
				text = "B"
			intervals [201]:
				xmin = 80.4481
				xmax = 80.4981
				text = "AH0"
			intervals [202]:
				xmin = 80.4981
				xmax = 80.5681
				text = "L"
			intervals [203]:
				xmin = 80.5681
				xmax = 80.6381
				text = "D"
			intervals [204]:
				xmin = 80.6381
				xmax = 80.7981
				text = "AH1"
			intervals [205]:
				xmin = 80.7981
				xmax = 81.0081
				text = "CH"
			intervals [206]:
				xmin = 81.0081
				xmax = 83.3336
				text = ""
			intervals [207]:
				xmin = 83.3336
				xmax = 83.3636
				text = "sil"
			intervals [208]:
				xmin = 83.3636
				xmax = 83.6236
				text = "AH1"
			intervals [209]:
				xmin = 83.6236
				xmax = 83.7736
				text = "M"
			intervals [210]:
				xmin = 83.7736
				xmax = 83.8536
				text = "D"
			intervals [211]:
				xmin = 83.8536
				xmax = 83.9736
				text = "UW1"
			intervals [212]:
				xmin = 83.9736
				xmax = 84.1036
				text = "sp"
			intervals [213]:
				xmin = 84.1036
				xmax = 84.1336
				text = "D"
			intervals [214]:
				xmin = 84.1336
				xmax = 84.2036
				text = "UW1"
			intervals [215]:
				xmin = 84.2036
				xmax = 84.2636
				text = "Y"
			intervals [216]:
				xmin = 84.2636
				xmax = 84.3536
				text = "UW1"
			intervals [217]:
				xmin = 84.3536
				xmax = 84.3836
				text = "R"
			intervals [218]:
				xmin = 84.3836
				xmax = 84.4136
				text = "IH0"
			intervals [219]:
				xmin = 84.4136
				xmax = 84.4636
				text = "M"
			intervals [220]:
				xmin = 84.4636
				xmax = 84.5436
				text = "EH1"
			intervals [221]:
				xmin = 84.5436
				xmax = 84.6136
				text = "M"
			intervals [222]:
				xmin = 84.6136
				xmax = 84.6436
				text = "B"
			intervals [223]:
				xmin = 84.6436
				xmax = 84.6736
				text = "ER0"
			intervals [224]:
				xmin = 84.6736
				xmax = 84.7036
				text = "EH1"
			intervals [225]:
				xmin = 84.7036
				xmax = 84.7336
				text = "N"
			intervals [226]:
				xmin = 84.7336
				xmax = 84.7636
				text = "IY0"
			intervals [227]:
				xmin = 84.7636
				xmax = 84.8236
				text = "AH0"
			intervals [228]:
				xmin = 84.8236
				xmax = 84.8536
				text = "V"
			intervals [229]:
				xmin = 84.8536
				xmax = 84.9036
				text = "DH"
			intervals [230]:
				xmin = 84.9036
				xmax = 84.9836
				text = "AH0"
			intervals [231]:
				xmin = 84.9836
				xmax = 85.0136
				text = "sp"
			intervals [232]:
				xmin = 85.0136
				xmax = 85.0836
				text = "R"
			intervals [233]:
				xmin = 85.0836
				xmax = 85.2936
				text = "AY1"
			intervals [234]:
				xmin = 85.2936
				xmax = 85.3736
				text = "M"
			intervals [235]:
				xmin = 85.3736
				xmax = 85.4436
				text = "Z"
			intervals [236]:
				xmin = 85.4436
				xmax = 85.4736
				text = "sp"
			intervals [237]:
				xmin = 85.4736
				xmax = 85.5036
				text = "DH"
			intervals [238]:
				xmin = 85.5036
				xmax = 85.5336
				text = "AH0"
			intervals [239]:
				xmin = 85.5336
				xmax = 85.5936
				text = "T"
			intervals [240]:
				xmin = 85.5936
				xmax = 85.6536
				text = "Y"
			intervals [241]:
				xmin = 85.6536
				xmax = 85.7236
				text = "UW1"
			intervals [242]:
				xmin = 85.7236
				xmax = 85.7536
				text = "sp"
			intervals [243]:
				xmin = 85.7536
				xmax = 85.7936
				text = "S"
			intervals [244]:
				xmin = 85.7936
				xmax = 85.8836
				text = "EH1"
			intervals [245]:
				xmin = 85.8836
				xmax = 85.9836
				text = "D"
			intervals [246]:
				xmin = 85.9836
				xmax = 86.0136
				text = "sp"
			intervals [247]:
				xmin = 86.0136
				xmax = 86.0436
				text = "W"
			intervals [248]:
				xmin = 86.0436
				xmax = 86.0736
				text = "EH1"
			intervals [249]:
				xmin = 86.0736
				xmax = 86.1036
				text = "N"
			intervals [250]:
				xmin = 86.1036
				xmax = 86.1336
				text = "sp"
			intervals [251]:
				xmin = 86.1336
				xmax = 86.1736
				text = "Y"
			intervals [252]:
				xmin = 86.1736
				xmax = 86.2036
				text = "UW1"
			intervals [253]:
				xmin = 86.2036
				xmax = 86.2436
				text = "P"
			intervals [254]:
				xmin = 86.2436
				xmax = 86.3036
				text = "L"
			intervals [255]:
				xmin = 86.3036
				xmax = 86.3636
				text = "EY1"
			intervals [256]:
				xmin = 86.3636
				xmax = 86.4036
				text = "D"
			intervals [257]:
				xmin = 86.4036
				xmax = 86.4336
				text = "sp"
			intervals [258]:
				xmin = 86.4336
				xmax = 86.4936
				text = "D"
			intervals [259]:
				xmin = 86.4936
				xmax = 86.5236
				text = "AH1"
			intervals [260]:
				xmin = 86.5236
				xmax = 86.5936
				text = "B"
			intervals [261]:
				xmin = 86.5936
				xmax = 86.6236
				text = "AH0"
			intervals [262]:
				xmin = 86.6236
				xmax = 86.6536
				text = "L"
			intervals [263]:
				xmin = 86.6536
				xmax = 86.6836
				text = "sp"
			intervals [264]:
				xmin = 86.6836
				xmax = 86.7336
				text = "D"
			intervals [265]:
				xmin = 86.7336
				xmax = 86.8736
				text = "AH1"
			intervals [266]:
				xmin = 86.8736
				xmax = 87.0236
				text = "CH"
			intervals [267]:
				xmin = 87.0236
				xmax = 87.1636
				text = "sp"
			intervals [268]:
				xmin = 87.1636
				xmax = 107.4594
				text = ""
			intervals [269]:
				xmin = 107.4594
				xmax = 107.6094
				text = "M"
			intervals [270]:
				xmin = 107.6094
				xmax = 107.6594
				text = "HH"
			intervals [271]:
				xmin = 107.6594
				xmax = 107.8894
				text = "M"
			intervals [272]:
				xmin = 107.8894
				xmax = 110.7668
				text = ""
			intervals [273]:
				xmin = 110.7668
				xmax = 110.8068
				text = "sil"
			intervals [274]:
				xmin = 110.8068
				xmax = 111.1468
				text = "AH1"
			intervals [275]:
				xmin = 111.1468
				xmax = 111.4068
				text = "M"
			intervals [276]:
				xmin = 111.4068
				xmax = 111.4768
				text = "sp"
			intervals [277]:
				xmin = 111.4768
				xmax = 111.7553
				text = ""
			intervals [278]:
				xmin = 111.7553
				xmax = 111.8053
				text = "K"
			intervals [279]:
				xmin = 111.8053
				xmax = 111.8953
				text = "UH1"
			intervals [280]:
				xmin = 111.8953
				xmax = 111.9753
				text = "D"
			intervals [281]:
				xmin = 111.9753
				xmax = 112.0253
				text = "Y"
			intervals [282]:
				xmin = 112.0253
				xmax = 112.3953
				text = "UW1"
			intervals [283]:
				xmin = 112.3953
				xmax = 112.5569
				text = ""
			intervals [284]:
				xmin = 112.5569
				xmax = 112.6069
				text = "sil"
			intervals [285]:
				xmin = 112.6069
				xmax = 112.8969
				text = "AH1"
			intervals [286]:
				xmin = 112.8969
				xmax = 112.9969
				text = "IH0"
			intervals [287]:
				xmin = 112.9969
				xmax = 113.0469
				text = "K"
			intervals [288]:
				xmin = 113.0469
				xmax = 113.0769
				text = "S"
			intervals [289]:
				xmin = 113.0769
				xmax = 113.1269
				text = "P"
			intervals [290]:
				xmin = 113.1269
				xmax = 113.1869
				text = "L"
			intervals [291]:
				xmin = 113.1869
				xmax = 113.2569
				text = "EY1"
			intervals [292]:
				xmin = 113.2569
				xmax = 113.3069
				text = "N"
			intervals [293]:
				xmin = 113.3069
				xmax = 113.3369
				text = "T"
			intervals [294]:
				xmin = 113.3369
				xmax = 113.3669
				text = "AH0"
			intervals [295]:
				xmin = 113.3669
				xmax = 113.4169
				text = "M"
			intervals [296]:
				xmin = 113.4169
				xmax = 113.4969
				text = "IY1"
			intervals [297]:
				xmin = 113.4969
				xmax = 113.5269
				text = "IH0"
			intervals [298]:
				xmin = 113.5269
				xmax = 113.5569
				text = "G"
			intervals [299]:
				xmin = 113.5569
				xmax = 113.6069
				text = "Z"
			intervals [300]:
				xmin = 113.6069
				xmax = 113.7369
				text = "AE1"
			intervals [301]:
				xmin = 113.7369
				xmax = 113.7769
				text = "K"
			intervals [302]:
				xmin = 113.7769
				xmax = 113.8069
				text = "T"
			intervals [303]:
				xmin = 113.8069
				xmax = 113.8369
				text = "L"
			intervals [304]:
				xmin = 113.8369
				xmax = 113.8869
				text = "IY0"
			intervals [305]:
				xmin = 113.8869
				xmax = 113.9469
				text = "HH"
			intervals [306]:
				xmin = 113.9469
				xmax = 114.0069
				text = "AW1"
			intervals [307]:
				xmin = 114.0069
				xmax = 114.0469
				text = "Y"
			intervals [308]:
				xmin = 114.0469
				xmax = 114.0969
				text = "UW1"
			intervals [309]:
				xmin = 114.0969
				xmax = 114.1869
				text = "sp"
			intervals [310]:
				xmin = 114.1869
				xmax = 114.2169
				text = "P"
			intervals [311]:
				xmin = 114.2169
				xmax = 114.2769
				text = "L"
			intervals [312]:
				xmin = 114.2769
				xmax = 114.3669
				text = "EY1"
			intervals [313]:
				xmin = 114.3669
				xmax = 114.4269
				text = "D"
			intervals [314]:
				xmin = 114.4269
				xmax = 114.4569
				text = "sp"
			intervals [315]:
				xmin = 114.4569
				xmax = 114.4969
				text = "D"
			intervals [316]:
				xmin = 114.4969
				xmax = 114.5669
				text = "AH1"
			intervals [317]:
				xmin = 114.5669
				xmax = 114.6569
				text = "B"
			intervals [318]:
				xmin = 114.6569
				xmax = 114.6869
				text = "AH0"
			intervals [319]:
				xmin = 114.6869
				xmax = 114.7269
				text = "L"
			intervals [320]:
				xmin = 114.7269
				xmax = 114.7569
				text = "sp"
			intervals [321]:
				xmin = 114.7569
				xmax = 114.8069
				text = "D"
			intervals [322]:
				xmin = 114.8069
				xmax = 114.9369
				text = "AH1"
			intervals [323]:
				xmin = 114.9369
				xmax = 115.0669
				text = "CH"
			intervals [324]:
				xmin = 115.0669
				xmax = 115.0969
				text = "sp"
			intervals [325]:
				xmin = 115.0969
				xmax = 115.1569
				text = "S"
			intervals [326]:
				xmin = 115.1569
				xmax = 115.2669
				text = "EY1"
			intervals [327]:
				xmin = 115.2669
				xmax = 115.3669
				text = "AY1"
			intervals [328]:
				xmin = 115.3669
				xmax = 115.4769
				text = "N"
			intervals [329]:
				xmin = 115.4769
				xmax = 115.5569
				text = "EH1"
			intervals [330]:
				xmin = 115.5569
				xmax = 115.6469
				text = "V"
			intervals [331]:
				xmin = 115.6469
				xmax = 115.7069
				text = "ER0"
			intervals [332]:
				xmin = 115.7069
				xmax = 115.8569
				text = "sp"
			intervals [333]:
				xmin = 115.8569
				xmax = 115.8969
				text = "P"
			intervals [334]:
				xmin = 115.8969
				xmax = 115.9769
				text = "L"
			intervals [335]:
				xmin = 115.9769
				xmax = 116.0669
				text = "EY1"
			intervals [336]:
				xmin = 116.0669
				xmax = 116.1069
				text = "D"
			intervals [337]:
				xmin = 116.1069
				xmax = 116.1369
				text = "IH1"
			intervals [338]:
				xmin = 116.1369
				xmax = 116.1769
				text = "T"
			intervals [339]:
				xmin = 116.1769
				xmax = 116.2069
				text = "sp"
			intervals [340]:
				xmin = 116.2069
				xmax = 116.2569
				text = "B"
			intervals [341]:
				xmin = 116.2569
				xmax = 116.3469
				text = "IH0"
			intervals [342]:
				xmin = 116.3469
				xmax = 116.4269
				text = "F"
			intervals [343]:
				xmin = 116.4269
				xmax = 116.4869
				text = "AO1"
			intervals [344]:
				xmin = 116.4869
				xmax = 116.5169
				text = "R"
			intervals [345]:
				xmin = 116.5169
				xmax = 116.5469
				text = "ER0"
			intervals [346]:
				xmin = 116.5469
				xmax = 116.5769
				text = "EH1"
			intervals [347]:
				xmin = 116.5769
				xmax = 116.6269
				text = "N"
			intervals [348]:
				xmin = 116.6269
				xmax = 116.6869
				text = "IY0"
			intervals [349]:
				xmin = 116.6869
				xmax = 116.7569
				text = "TH"
			intervals [350]:
				xmin = 116.7569
				xmax = 116.7969
				text = "IH2"
			intervals [351]:
				xmin = 116.7969
				xmax = 116.9469
				text = "NG"
			intervals [352]:
				xmin = 116.9469
				xmax = 116.9769
				text = "sp"
			intervals [353]:
				xmin = 116.9769
				xmax = 117.0269
				text = "Y"
			intervals [354]:
				xmin = 117.0269
				xmax = 117.0569
				text = "UW1"
			intervals [355]:
				xmin = 117.0569
				xmax = 117.1169
				text = "sp"
			intervals [356]:
				xmin = 117.1169
				xmax = 117.1469
				text = "W"
			intervals [357]:
				xmin = 117.1469
				xmax = 117.1869
				text = "ER0"
			intervals [358]:
				xmin = 117.1869
				xmax = 117.3769
				text = "sp"
			intervals [359]:
				xmin = 117.3769
				xmax = 117.4069
				text = "JH"
			intervals [360]:
				xmin = 117.4069
				xmax = 117.4369
				text = "IH0"
			intervals [361]:
				xmin = 117.4369
				xmax = 117.4669
				text = "S"
			intervals [362]:
				xmin = 117.4669
				xmax = 117.4969
				text = "sp"
			intervals [363]:
				xmin = 117.4969
				xmax = 117.5269
				text = "IH0"
			intervals [364]:
				xmin = 117.5269
				xmax = 117.5569
				text = "K"
			intervals [365]:
				xmin = 117.5569
				xmax = 117.5869
				text = "S"
			intervals [366]:
				xmin = 117.5869
				xmax = 117.6469
				text = "P"
			intervals [367]:
				xmin = 117.6469
				xmax = 117.7069
				text = "L"
			intervals [368]:
				xmin = 117.7069
				xmax = 117.7569
				text = "EY1"
			intervals [369]:
				xmin = 117.7569
				xmax = 117.7869
				text = "N"
			intervals [370]:
				xmin = 117.7869
				xmax = 117.8169
				text = "IH0"
			intervals [371]:
				xmin = 117.8169
				xmax = 117.8769
				text = "N"
			intervals [372]:
				xmin = 117.8769
				xmax = 117.9069
				text = "sp"
			intervals [373]:
				xmin = 117.9069
				xmax = 117.9369
				text = "T"
			intervals [374]:
				xmin = 117.9369
				xmax = 117.9669
				text = "IH0"
			intervals [375]:
				xmin = 117.9669
				xmax = 117.9969
				text = "sp"
			intervals [376]:
				xmin = 117.9969
				xmax = 118.0269
				text = "M"
			intervals [377]:
				xmin = 118.0269
				xmax = 118.0569
				text = "IY1"
			intervals [378]:
				xmin = 118.0569
				xmax = 118.1469
				text = "sp"
			intervals [379]:
				xmin = 118.1469
				xmax = 118.1769
				text = "HH"
			intervals [380]:
				xmin = 118.1769
				xmax = 118.2069
				text = "AW1"
			intervals [381]:
				xmin = 118.2069
				xmax = 118.2369
				text = "sp"
			intervals [382]:
				xmin = 118.2369
				xmax = 118.2669
				text = "Y"
			intervals [383]:
				xmin = 118.2669
				xmax = 118.2969
				text = "UW1"
			intervals [384]:
				xmin = 118.2969
				xmax = 118.3669
				text = "sp"
			intervals [385]:
				xmin = 118.3669
				xmax = 118.3969
				text = "P"
			intervals [386]:
				xmin = 118.3969
				xmax = 118.4869
				text = "L"
			intervals [387]:
				xmin = 118.4869
				xmax = 118.5369
				text = "EY1"
			intervals [388]:
				xmin = 118.5369
				xmax = 118.5669
				text = "D"
			intervals [389]:
				xmin = 118.5669
				xmax = 118.6069
				text = "sp"
			intervals [390]:
				xmin = 118.6069
				xmax = 118.6469
				text = "IH0"
			intervals [391]:
				xmin = 118.6469
				xmax = 118.6769
				text = "T"
			intervals [392]:
				xmin = 118.6769
				xmax = 146.7093
				text = "sp"
			intervals [393]:
				xmin = 146.7093
				xmax = 146.8093
				text = "AY1"
			intervals [394]:
				xmin = 146.8093
				xmax = 147.0593
				text = "sp"
			intervals [395]:
				xmin = 147.0593
				xmax = 147.0993
				text = "S"
			intervals [396]:
				xmin = 147.0993
				xmax = 147.2893
				text = "IY1"
			intervals [397]:
				xmin = 147.2893
				xmax = 148.2189
				text = "sp"
			intervals [398]:
				xmin = 148.2189
				xmax = 148.5789
				text = "AH1"
			intervals [399]:
				xmin = 148.5789
				xmax = 148.9989
				text = "M"
			intervals [400]:
				xmin = 148.9989
				xmax = 149.340
				text = "sp"
			intervals [401]:
				xmin = 149.340
				xmax = 149.410
				text = "D"
			intervals [402]:
				xmin = 149.410
				xmax = 149.480
				text = "IH1"
			intervals [403]:
				xmin = 149.480
				xmax = 149.540
				text = "D"
			intervals [404]:
				xmin = 149.540
				xmax = 149.570
				text = "Y"
			intervals [405]:
				xmin = 149.570
				xmax = 149.600
				text = "UW1"
			intervals [406]:
				xmin = 149.600
				xmax = 149.680
				text = "EH1"
			intervals [407]:
				xmin = 149.680
				xmax = 149.730
				text = "V"
			intervals [408]:
				xmin = 149.730
				xmax = 149.800
				text = "ER0"
			intervals [409]:
				xmin = 149.800
				xmax = 149.830
				text = "sp"
			intervals [410]:
				xmin = 149.830
				xmax = 149.880
				text = "S"
			intervals [411]:
				xmin = 149.880
				xmax = 149.940
				text = "EY1"
			intervals [412]:
				xmin = 149.940
				xmax = 149.970
				text = "EH1"
			intervals [413]:
				xmin = 149.970
				xmax = 150.020
				text = "N"
			intervals [414]:
				xmin = 150.020
				xmax = 150.110
				text = "IY0"
			intervals [415]:
				xmin = 150.110
				xmax = 150.190
				text = "R"
			intervals [416]:
				xmin = 150.190
				xmax = 150.360
				text = "AY1"
			intervals [417]:
				xmin = 150.360
				xmax = 150.420
				text = "M"
			intervals [418]:
				xmin = 150.420
				xmax = 150.490
				text = "Z"
			intervals [419]:
				xmin = 150.490
				xmax = 150.540
				text = "L"
			intervals [420]:
				xmin = 150.540
				xmax = 150.610
				text = "AY1"
			intervals [421]:
				xmin = 150.610
				xmax = 150.690
				text = "K"
			intervals [422]:
				xmin = 150.690
				xmax = 150.750
				text = "sp"
			intervals [423]:
				xmin = 150.750
				xmax = 150.850
				text = "IH1"
			intervals [424]:
				xmin = 150.850
				xmax = 150.950
				text = "N"
			intervals [425]:
				xmin = 150.950
				xmax = 151.000
				text = "JH"
			intervals [426]:
				xmin = 151.000
				xmax = 151.050
				text = "AH0"
			intervals [427]:
				xmin = 151.050
				xmax = 151.120
				text = "N"
			intervals [428]:
				xmin = 151.120
				xmax = 151.150
				text = "IH1"
			intervals [429]:
				xmin = 151.150
				xmax = 151.260
				text = "N"
			intervals [430]:
				xmin = 151.260
				xmax = 151.310
				text = "JH"
			intervals [431]:
				xmin = 151.310
				xmax = 151.350
				text = "AH0"
			intervals [432]:
				xmin = 151.350
				xmax = 151.410
				text = "N"
			intervals [433]:
				xmin = 151.410
				xmax = 151.460
				text = "N"
			intervals [434]:
				xmin = 151.460
				xmax = 151.520
				text = "AH1"
			intervals [435]:
				xmin = 151.520
				xmax = 151.590
				text = "M"
			intervals [436]:
				xmin = 151.590
				xmax = 151.640
				text = "B"
			intervals [437]:
				xmin = 151.640
				xmax = 151.690
				text = "ER0"
			intervals [438]:
				xmin = 151.690
				xmax = 151.790
				text = "N"
			intervals [439]:
				xmin = 151.790
				xmax = 152.010
				text = "AY1"
			intervals [440]:
				xmin = 152.010
				xmax = 152.040
				text = "N"
			intervals [441]:
				xmin = 152.040
				xmax = 152.160
				text = "sp"
			intervals [442]:
				xmin = 152.160
				xmax = 152.190
				text = "ER0"
			intervals [443]:
				xmin = 152.190
				xmax = 152.230
				text = "sp"
			intervals [444]:
				xmin = 152.230
				xmax = 152.260
				text = "EH1"
			intervals [445]:
				xmin = 152.260
				xmax = 152.300
				text = "N"
			intervals [446]:
				xmin = 152.300
				xmax = 152.350
				text = "IY0"
			intervals [447]:
				xmin = 152.350
				xmax = 152.430
				text = "TH"
			intervals [448]:
				xmin = 152.430
				xmax = 152.460
				text = "IH2"
			intervals [449]:
				xmin = 152.460
				xmax = 152.560
				text = "N"
			intervals [450]:
				xmin = 152.560
				xmax = 152.590
				text = "sp"
			intervals [451]:
				xmin = 152.590
				xmax = 152.650
				text = "L"
			intervals [452]:
				xmin = 152.650
				xmax = 152.680
				text = "AY1"
			intervals [453]:
				xmin = 152.680
				xmax = 152.710
				text = "K"
			intervals [454]:
				xmin = 152.710
				xmax = 152.910
				text = "sp"
			intervals [455]:
				xmin = 152.910
				xmax = 152.940
				text = "DH"
			intervals [456]:
				xmin = 152.940
				xmax = 152.970
				text = "AH0"
			intervals [457]:
				xmin = 152.970
				xmax = 153.000
				text = "T"
			intervals [458]:
				xmin = 153.000
				xmax = 155.7744
				text = "sp"
			intervals [459]:
				xmin = 155.7744
				xmax = 155.8144
				text = "D"
			intervals [460]:
				xmin = 155.8144
				xmax = 155.8444
				text = "UW1"
			intervals [461]:
				xmin = 155.8444
				xmax = 155.8744
				text = "Y"
			intervals [462]:
				xmin = 155.8744
				xmax = 155.9044
				text = "UW1"
			intervals [463]:
				xmin = 155.9044
				xmax = 155.9444
				text = "R"
			intervals [464]:
				xmin = 155.9444
				xmax = 156.0444
				text = "IY0"
			intervals [465]:
				xmin = 156.0444
				xmax = 156.1044
				text = "M"
			intervals [466]:
				xmin = 156.1044
				xmax = 156.1844
				text = "EH1"
			intervals [467]:
				xmin = 156.1844
				xmax = 156.2744
				text = "M"
			intervals [468]:
				xmin = 156.2744
				xmax = 156.3244
				text = "B"
			intervals [469]:
				xmin = 156.3244
				xmax = 156.4744
				text = "ER0"
			intervals [470]:
				xmin = 156.4744
				xmax = 156.5044
				text = "sp"
			intervals [471]:
				xmin = 156.5044
				xmax = 156.5344
				text = "IH0"
			intervals [472]:
				xmin = 156.5344
				xmax = 156.5644
				text = "T"
			intervals [473]:
				xmin = 156.5644
				xmax = 172.5229
				text = "sp"
			intervals [474]:
				xmin = 172.5229
				xmax = 172.7529
				text = "Y"
			intervals [475]:
				xmin = 172.7529
				xmax = 173.0029
				text = "AE1"
			intervals [476]:
				xmin = 173.0029
				xmax = 174.5068
				text = ""
			intervals [477]:
				xmin = 174.5068
				xmax = 174.9368
				text = "AH1"
			intervals [478]:
				xmin = 174.9368
				xmax = 175.1268
				text = "M"
			intervals [479]:
				xmin = 175.1268
				xmax = 175.1768
				text = "sp"
			intervals [480]:
				xmin = 175.1768
				xmax = 175.5086
				text = ""
			intervals [481]:
				xmin = 175.5086
				xmax = 175.5586
				text = "HH"
			intervals [482]:
				xmin = 175.5586
				xmax = 175.6086
				text = "W"
			intervals [483]:
				xmin = 175.6086
				xmax = 175.6386
				text = "IH1"
			intervals [484]:
				xmin = 175.6386
				xmax = 175.6986
				text = "N"
			intervals [485]:
				xmin = 175.6986
				xmax = 175.7486
				text = "Y"
			intervals [486]:
				xmin = 175.7486
				xmax = 175.8186
				text = "UW1"
			intervals [487]:
				xmin = 175.8186
				xmax = 175.8586
				text = "W"
			intervals [488]:
				xmin = 175.8586
				xmax = 175.9586
				text = "ER0"
			intervals [489]:
				xmin = 175.9586
				xmax = 176.0086
				text = "D"
			intervals [490]:
				xmin = 176.0086
				xmax = 176.0586
				text = "IH1"
			intervals [491]:
				xmin = 176.0586
				xmax = 176.1186
				text = "D"
			intervals [492]:
				xmin = 176.1186
				xmax = 176.1486
				text = "Y"
			intervals [493]:
				xmin = 176.1486
				xmax = 176.1786
				text = "UW1"
			intervals [494]:
				xmin = 176.1786
				xmax = 176.2186
				text = "EH1"
			intervals [495]:
				xmin = 176.2186
				xmax = 176.3086
				text = "V"
			intervals [496]:
				xmin = 176.3086
				xmax = 176.3386
				text = "ER0"
			intervals [497]:
				xmin = 176.3386
				xmax = 176.3686
				text = "P"
			intervals [498]:
				xmin = 176.3686
				xmax = 176.4286
				text = "L"
			intervals [499]:
				xmin = 176.4286
				xmax = 176.4886
				text = "EY1"
			intervals [500]:
				xmin = 176.4886
				xmax = 176.6086
				text = "HH"
			intervals [501]:
				xmin = 176.6086
				xmax = 176.7186
				text = "AY1"
			intervals [502]:
				xmin = 176.7186
				xmax = 176.7786
				text = "D"
			intervals [503]:
				xmin = 176.7786
				xmax = 176.8086
				text = "AH0"
			intervals [504]:
				xmin = 176.8086
				xmax = 176.8386
				text = "N"
			intervals [505]:
				xmin = 176.8386
				xmax = 176.9486
				text = "D"
			intervals [506]:
				xmin = 176.9486
				xmax = 176.9786
				text = "sp"
			intervals [507]:
				xmin = 176.9786
				xmax = 177.0086
				text = "S"
			intervals [508]:
				xmin = 177.0086
				xmax = 177.0386
				text = "IY1"
			intervals [509]:
				xmin = 177.0386
				xmax = 177.0686
				text = "K"
			intervals [510]:
				xmin = 177.0686
				xmax = 179.278
				text = "sp"
			intervals [511]:
				xmin = 179.278
				xmax = 179.568
				text = "AH1"
			intervals [512]:
				xmin = 179.568
				xmax = 179.678
				text = "M"
			intervals [513]:
				xmin = 179.678
				xmax = 179.728
				text = "HH"
			intervals [514]:
				xmin = 179.728
				xmax = 179.788
				text = "AW1"
			intervals [515]:
				xmin = 179.788
				xmax = 179.818
				text = "D"
			intervals [516]:
				xmin = 179.818
				xmax = 179.848
				text = "IH0"
			intervals [517]:
				xmin = 179.848
				xmax = 179.898
				text = "D"
			intervals [518]:
				xmin = 179.898
				xmax = 179.938
				text = "Y"
			intervals [519]:
				xmin = 179.938
				xmax = 179.978
				text = "UW1"
			intervals [520]:
				xmin = 179.978
				xmax = 180.018
				text = "sp"
			intervals [521]:
				xmin = 180.018
				xmax = 180.058
				text = "P"
			intervals [522]:
				xmin = 180.058
				xmax = 180.138
				text = "L"
			intervals [523]:
				xmin = 180.138
				xmax = 180.248
				text = "EY1"
			intervals [524]:
				xmin = 180.248
				xmax = 180.318
				text = "DH"
			intervals [525]:
				xmin = 180.318
				xmax = 180.428
				text = "AH0"
			intervals [526]:
				xmin = 180.428
				xmax = 180.498
				text = "T"
			intervals [527]:
				xmin = 180.498
				xmax = 180.738
				text = "sp"
			intervals [528]:
				xmin = 180.738
				xmax = 199.1268
				text = ""
			intervals [529]:
				xmin = 199.1268
				xmax = 199.1568
				text = "M"
			intervals [530]:
				xmin = 199.1568
				xmax = 199.1868
				text = "HH"
			intervals [531]:
				xmin = 199.1868
				xmax = 199.5368
				text = "M"
			intervals [532]:
				xmin = 199.5368
				xmax = 202.1982
				text = "sp"
			intervals [533]:
				xmin = 202.1982
				xmax = 202.4982
				text = "spn"
			intervals [534]:
				xmin = 202.4982
				xmax = 206.8682
				text = ""
			intervals [535]:
				xmin = 206.8682
				xmax = 206.9282
				text = "sil"
			intervals [536]:
				xmin = 206.9282
				xmax = 207.1382
				text = "M"
			intervals [537]:
				xmin = 207.1382
				xmax = 207.1982
				text = "HH"
			intervals [538]:
				xmin = 207.1982
				xmax = 207.5582
				text = "M"
			intervals [539]:
				xmin = 207.5582
				xmax = 217.8246
				text = ""
			intervals [540]:
				xmin = 217.8246
				xmax = 217.8546
				text = "sil"
			intervals [541]:
				xmin = 217.8546
				xmax = 218.1446
				text = "M"
			intervals [542]:
				xmin = 218.1446
				xmax = 219.1912
				text = "sp"
			intervals [543]:
				xmin = 219.1912
				xmax = 219.2212
				text = "AH1"
			intervals [544]:
				xmin = 219.2212
				xmax = 230.7925
				text = "sp"
			intervals [545]:
				xmin = 230.7925
				xmax = 230.9225
				text = "AY1"
			intervals [546]:
				xmin = 230.9225
				xmax = 231.1125
				text = "sp"
			intervals [547]:
				xmin = 231.1125
				xmax = 231.1425
				text = "S"
			intervals [548]:
				xmin = 231.1425
				xmax = 231.3925
				text = "IY1"
			intervals [549]:
				xmin = 231.3925
				xmax = 231.4225
				text = "sp"
			intervals [550]:
				xmin = 231.4225
				xmax = 231.8935
				text = ""
			intervals [551]:
				xmin = 231.8935
				xmax = 231.9435
				text = "D"
			intervals [552]:
				xmin = 231.9435
				xmax = 232.0035
				text = "IH1"
			intervals [553]:
				xmin = 232.0035
				xmax = 232.0735
				text = "D"
			intervals [554]:
				xmin = 232.0735
				xmax = 232.1335
				text = "Y"
			intervals [555]:
				xmin = 232.1335
				xmax = 232.1635
				text = "UW1"
			intervals [556]:
				xmin = 232.1635
				xmax = 232.2435
				text = "HH"
			intervals [557]:
				xmin = 232.2435
				xmax = 232.3735
				text = "AE1"
			intervals [558]:
				xmin = 232.3735
				xmax = 232.4435
				text = "V"
			intervals [559]:
				xmin = 232.4435
				xmax = 232.5035
				text = "EH1"
			intervals [560]:
				xmin = 232.5035
				xmax = 232.5535
				text = "N"
			intervals [561]:
				xmin = 232.5535
				xmax = 232.6535
				text = "IY0"
			intervals [562]:
				xmin = 232.6535
				xmax = 232.7235
				text = "AH1"
			intervals [563]:
				xmin = 232.7235
				xmax = 232.7635
				text = "DH"
			intervals [564]:
				xmin = 232.7635
				xmax = 232.8435
				text = "ER0"
			intervals [565]:
				xmin = 232.8435
				xmax = 232.9435
				text = "W"
			intervals [566]:
				xmin = 232.9435
				xmax = 233.0335
				text = "EY1"
			intervals [567]:
				xmin = 233.0335
				xmax = 233.1335
				text = "Z"
			intervals [568]:
				xmin = 233.1335
				xmax = 233.2235
				text = "sp"
			intervals [569]:
				xmin = 233.2235
				xmax = 233.2535
				text = "AH0"
			intervals [570]:
				xmin = 233.2535
				xmax = 233.2935
				text = "V"
			intervals [571]:
				xmin = 233.2935
				xmax = 233.3935
				text = "sp"
			intervals [572]:
				xmin = 233.3935
				xmax = 233.4235
				text = "D"
			intervals [573]:
				xmin = 233.4235
				xmax = 233.4535
				text = "IH2"
			intervals [574]:
				xmin = 233.4535
				xmax = 233.4835
				text = "S"
			intervals [575]:
				xmin = 233.4835
				xmax = 233.5935
				text = "AY1"
			intervals [576]:
				xmin = 233.5935
				xmax = 233.6435
				text = "D"
			intervals [577]:
				xmin = 233.6435
				xmax = 233.6735
				text = "IH0"
			intervals [578]:
				xmin = 233.6735
				xmax = 233.7735
				text = "NG"
			intervals [579]:
				xmin = 233.7735
				xmax = 233.8035
				text = "HH"
			intervals [580]:
				xmin = 233.8035
				xmax = 233.8935
				text = "UW1"
			intervals [581]:
				xmin = 233.8935
				xmax = 233.9235
				text = "sp"
			intervals [582]:
				xmin = 233.9235
				xmax = 233.9535
				text = "W"
			intervals [583]:
				xmin = 233.9535
				xmax = 233.9835
				text = "AO1"
			intervals [584]:
				xmin = 233.9835
				xmax = 234.0135
				text = "Z"
			intervals [585]:
				xmin = 234.0135
				xmax = 234.0535
				text = "sp"
			intervals [586]:
				xmin = 234.0535
				xmax = 234.1835
				text = "IH0"
			intervals [587]:
				xmin = 234.1835
				xmax = 234.2935
				text = "T"
			intervals [588]:
				xmin = 234.2935
				xmax = 234.4635
				text = "sp"
			intervals [589]:
				xmin = 234.4635
				xmax = 238.9413
				text = ""
			intervals [590]:
				xmin = 238.9413
				xmax = 238.9813
				text = "M"
			intervals [591]:
				xmin = 238.9813
				xmax = 239.0113
				text = "HH"
			intervals [592]:
				xmin = 239.0113
				xmax = 239.5813
				text = "M"
			intervals [593]:
				xmin = 239.5813
				xmax = 240.4374
				text = "sp"
			intervals [594]:
				xmin = 240.4374
				xmax = 240.4774
				text = "HH"
			intervals [595]:
				xmin = 240.4774
				xmax = 240.5074
				text = "AW1"
			intervals [596]:
				xmin = 240.5074
				xmax = 240.8574
				text = "sp"
			intervals [597]:
				xmin = 240.8574
				xmax = 243.7316
				text = ""
			intervals [598]:
				xmin = 243.7316
				xmax = 243.7916
				text = "M"
			intervals [599]:
				xmin = 243.7916
				xmax = 243.8216
				text = "HH"
			intervals [600]:
				xmin = 243.8216
				xmax = 244.2416
				text = "M"
			intervals [601]:
				xmin = 244.2416
				xmax = 244.710
				text = "sp"
			intervals [602]:
				xmin = 244.710
				xmax = 244.740
				text = "D"
			intervals [603]:
				xmin = 244.740
				xmax = 244.790
				text = "IH1"
			intervals [604]:
				xmin = 244.790
				xmax = 244.880
				text = "D"
			intervals [605]:
				xmin = 244.880
				xmax = 244.950
				text = "Y"
			intervals [606]:
				xmin = 244.950
				xmax = 245.010
				text = "UW1"
			intervals [607]:
				xmin = 245.010
				xmax = 245.120
				text = "EH1"
			intervals [608]:
				xmin = 245.120
				xmax = 245.200
				text = "V"
			intervals [609]:
				xmin = 245.200
				xmax = 245.320
				text = "ER0"
			intervals [610]:
				xmin = 245.320
				xmax = 245.350
				text = "sp"
			intervals [611]:
				xmin = 245.350
				xmax = 245.380
				text = "P"
			intervals [612]:
				xmin = 245.380
				xmax = 245.480
				text = "L"
			intervals [613]:
				xmin = 245.480
				xmax = 245.580
				text = "EY1"
			intervals [614]:
				xmin = 245.580
				xmax = 245.610
				text = "EH1"
			intervals [615]:
				xmin = 245.610
				xmax = 245.660
				text = "N"
			intervals [616]:
				xmin = 245.660
				xmax = 245.750
				text = "IY0"
			intervals [617]:
				xmin = 245.750
				xmax = 245.790
				text = "sp"
			intervals [618]:
				xmin = 245.790
				xmax = 245.900
				text = "G"
			intervals [619]:
				xmin = 245.900
				xmax = 245.980
				text = "EY1"
			intervals [620]:
				xmin = 245.980
				xmax = 246.060
				text = "M"
			intervals [621]:
				xmin = 246.060
				xmax = 246.140
				text = "Z"
			intervals [622]:
				xmin = 246.140
				xmax = 246.170
				text = "W"
			intervals [623]:
				xmin = 246.170
				xmax = 246.200
				text = "IH0"
			intervals [624]:
				xmin = 246.200
				xmax = 246.290
				text = "DH"
			intervals [625]:
				xmin = 246.290
				xmax = 246.350
				text = "B"
			intervals [626]:
				xmin = 246.350
				xmax = 246.490
				text = "AA1"
			intervals [627]:
				xmin = 246.490
				xmax = 246.530
				text = "T"
			intervals [628]:
				xmin = 246.530
				xmax = 246.560
				text = "AH0"
			intervals [629]:
				xmin = 246.560
				xmax = 246.590
				text = "L"
			intervals [630]:
				xmin = 246.590
				xmax = 246.640
				text = "sp"
			intervals [631]:
				xmin = 246.640
				xmax = 246.730
				text = "K"
			intervals [632]:
				xmin = 246.730
				xmax = 246.870
				text = "AE1"
			intervals [633]:
				xmin = 246.870
				xmax = 247.040
				text = "P"
			intervals [634]:
				xmin = 247.040
				xmax = 247.140
				text = "S"
			intervals [635]:
				xmin = 247.140
				xmax = 253.2363
				text = ""
			intervals [636]:
				xmin = 253.2363
				xmax = 253.2763
				text = "sil"
			intervals [637]:
				xmin = 253.2763
				xmax = 253.6163
				text = "M"
			intervals [638]:
				xmin = 253.6163
				xmax = 253.6463
				text = "HH"
			intervals [639]:
				xmin = 253.6463
				xmax = 253.6763
				text = "M"
			intervals [640]:
				xmin = 253.6763
				xmax = 253.7063
				text = "HH"
			intervals [641]:
				xmin = 253.7063
				xmax = 253.7663
				text = "W"
			intervals [642]:
				xmin = 253.7663
				xmax = 253.8863
				text = "AY1"
			intervals [643]:
				xmin = 253.8863
				xmax = 253.9463
				text = "D"
			intervals [644]:
				xmin = 253.9463
				xmax = 253.9863
				text = "Y"
			intervals [645]:
				xmin = 253.9863
				xmax = 254.0263
				text = "UW1"
			intervals [646]:
				xmin = 254.0263
				xmax = 254.0963
				text = "K"
			intervals [647]:
				xmin = 254.0963
				xmax = 254.1463
				text = "AH0"
			intervals [648]:
				xmin = 254.1463
				xmax = 254.2363
				text = "L"
			intervals [649]:
				xmin = 254.2363
				xmax = 254.2863
				text = "EH1"
			intervals [650]:
				xmin = 254.2863
				xmax = 254.4063
				text = "K"
			intervals [651]:
				xmin = 254.4063
				xmax = 254.4963
				text = "T"
			intervals [652]:
				xmin = 254.4963
				xmax = 254.5263
				text = "sp"
			intervals [653]:
				xmin = 254.5263
				xmax = 254.5563
				text = "AH0"
			intervals [654]:
				xmin = 254.5563
				xmax = 254.6563
				text = "M"
			intervals [655]:
				xmin = 254.6563
				xmax = 264.8161
				text = ""
			intervals [656]:
				xmin = 264.8161
				xmax = 264.8961
				text = "sil"
			intervals [657]:
				xmin = 264.8961
				xmax = 265.3261
				text = "spn"
			intervals [658]:
				xmin = 265.3261
				xmax = 265.4561
				text = "sp"
			intervals [659]:
				xmin = 265.4561
				xmax = 265.7961
				text = "AY1"
			intervals [660]:
				xmin = 265.7961
				xmax = 265.8561
				text = "sp"
			intervals [661]:
				xmin = 265.8561
				xmax = 265.8961
				text = "S"
			intervals [662]:
				xmin = 265.8961
				xmax = 266.1661
				text = "IY1"
			intervals [663]:
				xmin = 266.1661
				xmax = 266.3461
				text = "sp"
			intervals [664]:
				xmin = 266.3461
				xmax = 266.8243
				text = ""
			intervals [665]:
				xmin = 266.8243
				xmax = 267.1043
				text = "AH1"
			intervals [666]:
				xmin = 267.1043
				xmax = 267.2543
				text = "M"
			intervals [667]:
				xmin = 267.2543
				xmax = 267.2843
				text = "D"
			intervals [668]:
				xmin = 267.2843
				xmax = 267.3243
				text = "IH1"
			intervals [669]:
				xmin = 267.3243
				xmax = 267.4043
				text = "D"
			intervals [670]:
				xmin = 267.4043
				xmax = 267.4543
				text = "Y"
			intervals [671]:
				xmin = 267.4543
				xmax = 267.4843
				text = "UW1"
			intervals [672]:
				xmin = 267.4843
				xmax = 267.5243
				text = "EH1"
			intervals [673]:
				xmin = 267.5243
				xmax = 267.6143
				text = "V"
			intervals [674]:
				xmin = 267.6143
				xmax = 267.6743
				text = "ER0"
			intervals [675]:
				xmin = 267.6743
				xmax = 267.7243
				text = "P"
			intervals [676]:
				xmin = 267.7243
				xmax = 267.7943
				text = "L"
			intervals [677]:
				xmin = 267.7943
				xmax = 267.8543
				text = "EY1"
			intervals [678]:
				xmin = 267.8543
				xmax = 267.8943
				text = "sp"
			intervals [679]:
				xmin = 267.8943
				xmax = 267.9543
				text = "M"
			intervals [680]:
				xmin = 267.9543
				xmax = 268.0143
				text = "AH1"
			intervals [681]:
				xmin = 268.0143
				xmax = 268.1043
				text = "DH"
			intervals [682]:
				xmin = 268.1043
				xmax = 268.1843
				text = "ER0"
			intervals [683]:
				xmin = 268.1843
				xmax = 268.2743
				text = "M"
			intervals [684]:
				xmin = 268.2743
				xmax = 268.4243
				text = "EY1"
			intervals [685]:
				xmin = 268.4243
				xmax = 268.6543
				text = "AY1"
			intervals [686]:
				xmin = 268.6543
				xmax = 275.7145
				text = "sp"
			intervals [687]:
				xmin = 275.7145
				xmax = 275.8445
				text = "Y"
			intervals [688]:
				xmin = 275.8445
				xmax = 275.9645
				text = "AE1"
			intervals [689]:
				xmin = 275.9645
				xmax = 275.9945
				text = "sp"
			intervals [690]:
				xmin = 275.9945
				xmax = 276.0845
				text = "S"
			intervals [691]:
				xmin = 276.0845
				xmax = 276.1145
				text = "AH1"
			intervals [692]:
				xmin = 276.1145
				xmax = 276.1445
				text = "M"
			intervals [693]:
				xmin = 276.1445
				xmax = 276.2845
				text = "HH"
			intervals [694]:
				xmin = 276.2845
				xmax = 276.3145
				text = "W"
			intervals [695]:
				xmin = 276.3145
				xmax = 276.3445
				text = "AH1"
			intervals [696]:
				xmin = 276.3445
				xmax = 276.4345
				text = "T"
			intervals [697]:
				xmin = 276.4345
				xmax = 276.4645
				text = "sp"
			intervals [698]:
				xmin = 276.4645
				xmax = 276.5045
				text = "S"
			intervals [699]:
				xmin = 276.5045
				xmax = 276.5345
				text = "IH1"
			intervals [700]:
				xmin = 276.5345
				xmax = 276.5645
				text = "M"
			intervals [701]:
				xmin = 276.5645
				xmax = 276.6145
				text = "AH0"
			intervals [702]:
				xmin = 276.6145
				xmax = 276.6445
				text = "L"
			intervals [703]:
				xmin = 276.6445
				xmax = 276.6945
				text = "ER0"
			intervals [704]:
				xmin = 276.6945
				xmax = 276.9245
				text = "sp"
			intervals [705]:
				xmin = 276.9245
				xmax = 276.9645
				text = "M"
			intervals [706]:
				xmin = 276.9645
				xmax = 277.0045
				text = "HH"
			intervals [707]:
				xmin = 277.0045
				xmax = 277.4145
				text = "M"
			intervals [708]:
				xmin = 277.4145
				xmax = 279.5307
				text = ""
			intervals [709]:
				xmin = 279.5307
				xmax = 279.9707
				text = "sil"
			intervals [710]:
				xmin = 279.9707
				xmax = 280.0007
				text = "AH1"
			intervals [711]:
				xmin = 280.0007
				xmax = 280.0307
				text = "HH"
			intervals [712]:
				xmin = 280.0307
				xmax = 280.0607
				text = "AH1"
			intervals [713]:
				xmin = 280.0607
				xmax = 280.1207
				text = "sp"
			intervals [714]:
				xmin = 280.1207
				xmax = 281.1593
				text = ""
			intervals [715]:
				xmin = 281.1593
				xmax = 283.1593
				text = "spn"
			intervals [716]:
				xmin = 283.1593
				xmax = 283.2945
				text = ""
			intervals [717]:
				xmin = 283.2945
				xmax = 283.3245
				text = "sil"
			intervals [718]:
				xmin = 283.3245
				xmax = 283.7245
				text = "AO1"
			intervals [719]:
				xmin = 283.7245
				xmax = 284.6181
				text = "sp"
			intervals [720]:
				xmin = 284.6181
				xmax = 284.8881
				text = "AH1"
			intervals [721]:
				xmin = 284.8881
				xmax = 285.5181
				text = "M"
			intervals [722]:
				xmin = 285.5181
				xmax = 286.7487
				text = "sp"
			intervals [723]:
				xmin = 286.7487
				xmax = 286.7787
				text = "L"
			intervals [724]:
				xmin = 286.7787
				xmax = 286.8087
				text = "EH1"
			intervals [725]:
				xmin = 286.8087
				xmax = 286.8387
				text = "T"
			intervals [726]:
				xmin = 286.8387
				xmax = 286.8887
				text = "sp"
			intervals [727]:
				xmin = 286.8887
				xmax = 286.9387
				text = "M"
			intervals [728]:
				xmin = 286.9387
				xmax = 286.9687
				text = "IY1"
			intervals [729]:
				xmin = 286.9687
				xmax = 287.2287
				text = "sp"
			intervals [730]:
				xmin = 287.2287
				xmax = 287.2587
				text = "S"
			intervals [731]:
				xmin = 287.2587
				xmax = 287.4287
				text = "IY1"
			intervals [732]:
				xmin = 287.4287
				xmax = 288.6913
				text = "sp"
			intervals [733]:
				xmin = 288.6913
				xmax = 289.0413
				text = "OW1"
			intervals [734]:
				xmin = 289.0413
				xmax = 289.2713
				text = "AH1"
			intervals [735]:
				xmin = 289.2713
				xmax = 289.4813
				text = "M"
			intervals [736]:
				xmin = 289.4813
				xmax = 289.5513
				text = "D"
			intervals [737]:
				xmin = 289.5513
				xmax = 289.6013
				text = "UW1"
			intervals [738]:
				xmin = 289.6013
				xmax = 289.6413
				text = "Y"
			intervals [739]:
				xmin = 289.6413
				xmax = 289.7113
				text = "UW1"
			intervals [740]:
				xmin = 289.7113
				xmax = 289.7813
				text = "W"
			intervals [741]:
				xmin = 289.7813
				xmax = 289.8813
				text = "AA1"
			intervals [742]:
				xmin = 289.8813
				xmax = 290.0413
				text = "CH"
			intervals [743]:
				xmin = 290.0413
				xmax = 290.0813
				text = "M"
			intervals [744]:
				xmin = 290.0813
				xmax = 290.1613
				text = "AH1"
			intervals [745]:
				xmin = 290.1613
				xmax = 290.3513
				text = "CH"
			intervals [746]:
				xmin = 290.3513
				xmax = 290.3913
				text = "T"
			intervals [747]:
				xmin = 290.3913
				xmax = 290.4513
				text = "IY1"
			intervals [748]:
				xmin = 290.4513
				xmax = 290.5313
				text = "V"
			intervals [749]:
				xmin = 290.5313
				xmax = 290.5613
				text = "IY1"
			intervals [750]:
				xmin = 290.5613
				xmax = 290.8213
				text = "N"
			intervals [751]:
				xmin = 290.8213
				xmax = 290.9213
				text = "AW1"
			intervals [752]:
				xmin = 290.9213
				xmax = 294.836
				text = "sp"
			intervals [753]:
				xmin = 294.836
				xmax = 294.876
				text = "OW1"
			intervals [754]:
				xmin = 294.876
				xmax = 294.926
				text = "sp"
			intervals [755]:
				xmin = 294.926
				xmax = 295.086
				text = "M"
			intervals [756]:
				xmin = 295.086
				xmax = 295.116
				text = "AY1"
			intervals [757]:
				xmin = 295.116
				xmax = 295.8771
				text = "sp"
			intervals [758]:
				xmin = 295.8771
				xmax = 296.1171
				text = "AH1"
			intervals [759]:
				xmin = 296.1171
				xmax = 296.4771
				text = "M"
			intervals [760]:
				xmin = 296.4771
				xmax = 296.5271
				text = "sp"
			intervals [761]:
				xmin = 296.5271
				xmax = 296.6571
				text = "W"
			intervals [762]:
				xmin = 296.6571
				xmax = 296.7971
				text = "EH1"
			intervals [763]:
				xmin = 296.7971
				xmax = 296.9971
				text = "L"
			intervals [764]:
				xmin = 296.9971
				xmax = 297.1971
				text = "sp"
			intervals [765]:
				xmin = 297.1971
				xmax = 297.2271
				text = "W"
			intervals [766]:
				xmin = 297.2271
				xmax = 297.2571
				text = "IH1"
			intervals [767]:
				xmin = 297.2571
				xmax = 297.2871
				text = "N"
			intervals [768]:
				xmin = 297.2871
				xmax = 297.3171
				text = "Y"
			intervals [769]:
				xmin = 297.3171
				xmax = 297.3471
				text = "UW1"
			intervals [770]:
				xmin = 297.3471
				xmax = 297.3771
				text = "D"
			intervals [771]:
				xmin = 297.3771
				xmax = 297.5171
				text = "UW1"
			intervals [772]:
				xmin = 297.5171
				xmax = 297.5871
				text = "W"
			intervals [773]:
				xmin = 297.5871
				xmax = 297.7871
				text = "AA1"
			intervals [774]:
				xmin = 297.7871
				xmax = 297.9171
				text = "CH"
			intervals [775]:
				xmin = 297.9171
				xmax = 297.9471
				text = "HH"
			intervals [776]:
				xmin = 297.9471
				xmax = 297.9771
				text = "W"
			intervals [777]:
				xmin = 297.9771
				xmax = 298.0171
				text = "AH1"
			intervals [778]:
				xmin = 298.0171
				xmax = 298.0871
				text = "T"
			intervals [779]:
				xmin = 298.0871
				xmax = 298.2671
				text = "sp"
			intervals [780]:
				xmin = 298.2671
				xmax = 298.4511
				text = ""
			intervals [781]:
				xmin = 298.4511
				xmax = 298.5111
				text = "HH"
			intervals [782]:
				xmin = 298.5111
				xmax = 298.5411
				text = "W"
			intervals [783]:
				xmin = 298.5411
				xmax = 298.5811
				text = "AH1"
			intervals [784]:
				xmin = 298.5811
				xmax = 298.6511
				text = "T"
			intervals [785]:
				xmin = 298.6511
				xmax = 298.6811
				text = "D"
			intervals [786]:
				xmin = 298.6811
				xmax = 298.7111
				text = "UW1"
			intervals [787]:
				xmin = 298.7111
				xmax = 298.7411
				text = "Y"
			intervals [788]:
				xmin = 298.7411
				xmax = 298.8711
				text = "UW1"
			intervals [789]:
				xmin = 298.8711
				xmax = 298.9011
				text = "sp"
			intervals [790]:
				xmin = 298.9011
				xmax = 299.0311
				text = "Y"
			intervals [791]:
				xmin = 299.0311
				xmax = 299.0611
				text = "UW1"
			intervals [792]:
				xmin = 299.0611
				xmax = 299.1811
				text = "ZH"
			intervals [793]:
				xmin = 299.1811
				xmax = 299.2111
				text = "AH0"
			intervals [794]:
				xmin = 299.2111
				xmax = 299.2411
				text = "L"
			intervals [795]:
				xmin = 299.2411
				xmax = 299.2711
				text = "IY0"
			intervals [796]:
				xmin = 299.2711
				xmax = 299.3111
				text = "sp"
			intervals [797]:
				xmin = 299.3111
				xmax = 299.3711
				text = "W"
			intervals [798]:
				xmin = 299.3711
				xmax = 299.4011
				text = "AO1"
			intervals [799]:
				xmin = 299.4011
				xmax = 299.4311
				text = "CH"
			intervals [800]:
				xmin = 299.4311
				xmax = 299.7311
				text = "sp"
			intervals [801]:
				xmin = 299.7311
				xmax = 300.1164
				text = ""
			intervals [802]:
				xmin = 300.1164
				xmax = 300.1764
				text = "P"
			intervals [803]:
				xmin = 300.1764
				xmax = 300.2064
				text = "R"
			intervals [804]:
				xmin = 300.2064
				xmax = 300.2664
				text = "EH1"
			intervals [805]:
				xmin = 300.2664
				xmax = 300.3464
				text = "F"
			intervals [806]:
				xmin = 300.3464
				xmax = 300.3864
				text = "R"
			intervals [807]:
				xmin = 300.3864
				xmax = 300.4364
				text = "AH0"
			intervals [808]:
				xmin = 300.4364
				xmax = 300.4664
				text = "B"
			intervals [809]:
				xmin = 300.4664
				xmax = 300.4964
				text = "L"
			intervals [810]:
				xmin = 300.4964
				xmax = 300.5264
				text = "IY0"
			intervals [811]:
				xmin = 300.5264
				xmax = 300.9164
				text = "sp"
			intervals [812]:
				xmin = 300.9164
				xmax = 318.6416
				text = ""
			intervals [813]:
				xmin = 318.6416
				xmax = 318.7016
				text = "HH"
			intervals [814]:
				xmin = 318.7016
				xmax = 319.0816
				text = "M"
			intervals [815]:
				xmin = 319.0816
				xmax = 319.314
				text = ""
			intervals [816]:
				xmin = 319.314
				xmax = 319.414
				text = "M"
			intervals [817]:
				xmin = 319.414
				xmax = 319.454
				text = "HH"
			intervals [818]:
				xmin = 319.454
				xmax = 319.794
				text = "M"
			intervals [819]:
				xmin = 319.794
				xmax = 320.034
				text = "sp"
			intervals [820]:
				xmin = 320.034
				xmax = 321.0362
				text = ""
			intervals [821]:
				xmin = 321.0362
				xmax = 321.1162
				text = "D"
			intervals [822]:
				xmin = 321.1162
				xmax = 321.1762
				text = "IH1"
			intervals [823]:
				xmin = 321.1762
				xmax = 321.2462
				text = "D"
			intervals [824]:
				xmin = 321.2462
				xmax = 321.2962
				text = "Y"
			intervals [825]:
				xmin = 321.2962
				xmax = 321.3362
				text = "UW1"
			intervals [826]:
				xmin = 321.3362
				xmax = 322.0862
				text = "sp"
			intervals [827]:
				xmin = 322.0862
				xmax = 322.1162
				text = "R"
			intervals [828]:
				xmin = 322.1162
				xmax = 322.1462
				text = "IH0"
			intervals [829]:
				xmin = 322.1462
				xmax = 322.1762
				text = "M"
			intervals [830]:
				xmin = 322.1762
				xmax = 322.2062
				text = "EH1"
			intervals [831]:
				xmin = 322.2062
				xmax = 322.2362
				text = "M"
			intervals [832]:
				xmin = 322.2362
				xmax = 322.2662
				text = "B"
			intervals [833]:
				xmin = 322.2662
				xmax = 322.2962
				text = "ER0"
			intervals [834]:
				xmin = 322.2962
				xmax = 322.3262
				text = "AH1"
			intervals [835]:
				xmin = 322.3262
				xmax = 322.4362
				text = "M"
			intervals [836]:
				xmin = 322.4362
				xmax = 322.7149
				text = ""
			intervals [837]:
				xmin = 322.7149
				xmax = 322.7749
				text = "AE1"
			intervals [838]:
				xmin = 322.7749
				xmax = 322.8649
				text = "N"
			intervals [839]:
				xmin = 322.8649
				xmax = 323.0549
				text = "EH1"
			intervals [840]:
				xmin = 323.0549
				xmax = 323.1249
				text = "P"
			intervals [841]:
				xmin = 323.1249
				xmax = 323.1549
				text = "IH0"
			intervals [842]:
				xmin = 323.1549
				xmax = 323.2349
				text = "S"
			intervals [843]:
				xmin = 323.2349
				xmax = 323.4349
				text = "OW2"
			intervals [844]:
				xmin = 323.4349
				xmax = 323.4849
				text = "D"
			intervals [845]:
				xmin = 323.4849
				xmax = 323.5349
				text = "IH0"
			intervals [846]:
				xmin = 323.5349
				xmax = 323.5849
				text = "N"
			intervals [847]:
				xmin = 323.5849
				xmax = 323.8949
				text = "sp"
			intervals [848]:
				xmin = 323.8949
				xmax = 323.9249
				text = "W"
			intervals [849]:
				xmin = 323.9249
				xmax = 323.9549
				text = "AH1"
			intervals [850]:
				xmin = 323.9549
				xmax = 324.0149
				text = "N"
			intervals [851]:
				xmin = 324.0149
				xmax = 324.0449
				text = "sp"
			intervals [852]:
				xmin = 324.0449
				xmax = 324.0749
				text = "S"
			intervals [853]:
				xmin = 324.0749
				xmax = 324.1249
				text = "T"
			intervals [854]:
				xmin = 324.1249
				xmax = 324.2749
				text = "AO1"
			intervals [855]:
				xmin = 324.2749
				xmax = 324.3449
				text = "R"
			intervals [856]:
				xmin = 324.3449
				xmax = 324.3849
				text = "IY0"
			intervals [857]:
				xmin = 324.3849
				xmax = 324.4149
				text = "Z"
			intervals [858]:
				xmin = 324.4149
				xmax = 324.6749
				text = "sp"
			intervals [859]:
				xmin = 324.6749
				xmax = 324.7449
				text = "Y"
			intervals [860]:
				xmin = 324.7449
				xmax = 324.8049
				text = "UW1"
			intervals [861]:
				xmin = 324.8049
				xmax = 324.8749
				text = "N"
			intervals [862]:
				xmin = 324.8749
				xmax = 324.9349
				text = "OW1"
			intervals [863]:
				xmin = 324.9349
				xmax = 324.9649
				text = "sp"
			intervals [864]:
				xmin = 324.9649
				xmax = 325.0749
				text = "SH"
			intervals [865]:
				xmin = 325.0749
				xmax = 325.1049
				text = "OW1"
			intervals [866]:
				xmin = 325.1049
				xmax = 325.1349
				text = "Z"
			intervals [867]:
				xmin = 325.1349
				xmax = 325.1749
				text = "DH"
			intervals [868]:
				xmin = 325.1749
				xmax = 325.2949
				text = "AE1"
			intervals [869]:
				xmin = 325.2949
				xmax = 325.3549
				text = "T"
			intervals [870]:
				xmin = 325.3549
				xmax = 325.5349
				text = "sp"
			intervals [871]:
				xmin = 325.5349
				xmax = 325.5849
				text = "Y"
			intervals [872]:
				xmin = 325.5849
				xmax = 325.6149
				text = "UW1"
			intervals [873]:
				xmin = 325.6149
				xmax = 325.6849
				text = "K"
			intervals [874]:
				xmin = 325.6849
				xmax = 325.7149
				text = "AH0"
			intervals [875]:
				xmin = 325.7149
				xmax = 325.7449
				text = "N"
			intervals [876]:
				xmin = 325.7449
				xmax = 325.7849
				text = "sp"
			intervals [877]:
				xmin = 325.7849
				xmax = 325.8149
				text = "T"
			intervals [878]:
				xmin = 325.8149
				xmax = 325.8449
				text = "EH1"
			intervals [879]:
				xmin = 325.8449
				xmax = 325.9449
				text = "L"
			intervals [880]:
				xmin = 325.9449
				xmax = 325.9749
				text = "sp"
			intervals [881]:
				xmin = 325.9749
				xmax = 326.0149
				text = "M"
			intervals [882]:
				xmin = 326.0149
				xmax = 326.0549
				text = "IY1"
			intervals [883]:
				xmin = 326.0549
				xmax = 326.0849
				text = "sp"
			intervals [884]:
				xmin = 326.0849
				xmax = 326.1149
				text = "AH0"
			intervals [885]:
				xmin = 326.1149
				xmax = 326.1449
				text = "B"
			intervals [886]:
				xmin = 326.1449
				xmax = 326.1949
				text = "AW1"
			intervals [887]:
				xmin = 326.1949
				xmax = 326.3349
				text = "T"
			intervals [888]:
				xmin = 326.3349
				xmax = 326.4749
				text = "sp"
			intervals [889]:
				xmin = 326.4749
				xmax = 351.4128
				text = ""
			intervals [890]:
				xmin = 351.4128
				xmax = 351.5128
				text = "HH"
			intervals [891]:
				xmin = 351.5128
				xmax = 351.8228
				text = "AH1"
			intervals [892]:
				xmin = 351.8228
				xmax = 351.9228
				text = "sp"
			intervals [893]:
				xmin = 351.9228
				xmax = 355.3391
				text = ""
			intervals [894]:
				xmin = 355.3391
				xmax = 355.6891
				text = "OW1"
			intervals [895]:
				xmin = 355.6891
				xmax = 356.0391
				text = "OW1"
			intervals [896]:
				xmin = 356.0391
				xmax = 356.0691
				text = "sp"
			intervals [897]:
				xmin = 356.0691
				xmax = 356.3291
				text = "AH1"
			intervals [898]:
				xmin = 356.3291
				xmax = 356.3591
				text = "HH"
			intervals [899]:
				xmin = 356.3591
				xmax = 356.3891
				text = "AH1"
			intervals [900]:
				xmin = 356.3891
				xmax = 356.4591
				text = "sp"
			intervals [901]:
				xmin = 356.4591
				xmax = 358.5096
				text = ""
			intervals [902]:
				xmin = 358.5096
				xmax = 358.7296
				text = "M"
			intervals [903]:
				xmin = 358.7296
				xmax = 358.7596
				text = "HH"
			intervals [904]:
				xmin = 358.7596
				xmax = 358.9496
				text = "M"
			intervals [905]:
				xmin = 358.9496
				xmax = 360.0961
				text = ""
			intervals [906]:
				xmin = 360.0961
				xmax = 361.6161
				text = "spn"
			intervals [907]:
				xmin = 361.6161
				xmax = 370.9396
				text = "sp"
			intervals [908]:
				xmin = 370.9396
				xmax = 370.9896
				text = "M"
			intervals [909]:
				xmin = 370.9896
				xmax = 371.1796
				text = "HH"
			intervals [910]:
				xmin = 371.1796
				xmax = 371.2996
				text = "M"
			intervals [911]:
				xmin = 371.2996
				xmax = 385.8903
				text = "sp"
			intervals [912]:
				xmin = 385.8903
				xmax = 386.4003
				text = "spn"
			intervals [913]:
				xmin = 386.4003
				xmax = 405.6913
				text = "sp"
			intervals [914]:
				xmin = 405.6913
				xmax = 407.0913
				text = "spn"
			intervals [915]:
				xmin = 407.0913
				xmax = 412.1705
				text = "sp"
			intervals [916]:
				xmin = 412.1705
				xmax = 412.2605
				text = "AO1"
			intervals [917]:
				xmin = 412.2605
				xmax = 412.3105
				text = "sp"
			intervals [918]:
				xmin = 412.3105
				xmax = 412.7259
				text = ""
			intervals [919]:
				xmin = 412.7259
				xmax = 412.9559
				text = "AA1"
			intervals [920]:
				xmin = 412.9559
				xmax = 413.0659
				text = "N"
			intervals [921]:
				xmin = 413.0659
				xmax = 413.2459
				text = "AH1"
			intervals [922]:
				xmin = 413.2459
				xmax = 413.5659
				text = "M"
			intervals [923]:
				xmin = 413.5659
				xmax = 413.8759
				text = "spn"
			intervals [924]:
				xmin = 413.8759
				xmax = 413.9159
				text = "M"
			intervals [925]:
				xmin = 413.9159
				xmax = 414.1059
				text = "AO1"
			intervals [926]:
				xmin = 414.1059
				xmax = 414.2459
				text = "D"
			intervals [927]:
				xmin = 414.2459
				xmax = 414.2759
				text = "sp"
			intervals [928]:
				xmin = 414.2759
				xmax = 414.3359
				text = "S"
			intervals [929]:
				xmin = 414.3359
				xmax = 414.3659
				text = "K"
			intervals [930]:
				xmin = 414.3659
				xmax = 414.4359
				text = "W"
			intervals [931]:
				xmin = 414.4359
				xmax = 414.5459
				text = "AA1"
			intervals [932]:
				xmin = 414.5459
				xmax = 414.6759
				text = "D"
			intervals [933]:
				xmin = 414.6759
				xmax = 414.7059
				text = "D"
			intervals [934]:
				xmin = 414.7059
				xmax = 414.7659
				text = "UW1"
			intervals [935]:
				xmin = 414.7659
				xmax = 414.7959
				text = "Y"
			intervals [936]:
				xmin = 414.7959
				xmax = 414.8459
				text = "UW1"
			intervals [937]:
				xmin = 414.8459
				xmax = 414.8759
				text = "R"
			intervals [938]:
				xmin = 414.8759
				xmax = 414.9159
				text = "IY0"
			intervals [939]:
				xmin = 414.9159
				xmax = 414.9559
				text = "M"
			intervals [940]:
				xmin = 414.9559
				xmax = 415.0559
				text = "EH1"
			intervals [941]:
				xmin = 415.0559
				xmax = 415.1059
				text = "M"
			intervals [942]:
				xmin = 415.1059
				xmax = 415.2059
				text = "B"
			intervals [943]:
				xmin = 415.2059
				xmax = 415.2459
				text = "ER0"
			intervals [944]:
				xmin = 415.2459
				xmax = 415.2959
				text = "EH1"
			intervals [945]:
				xmin = 415.2959
				xmax = 415.3459
				text = "N"
			intervals [946]:
				xmin = 415.3459
				xmax = 415.5859
				text = "IY0"
			intervals [947]:
				xmin = 415.5859
				xmax = 415.6159
				text = "AH0"
			intervals [948]:
				xmin = 415.6159
				xmax = 415.6459
				text = "V"
			intervals [949]:
				xmin = 415.6459
				xmax = 415.6759
				text = "DH"
			intervals [950]:
				xmin = 415.6759
				xmax = 415.7059
				text = "IY0"
			intervals [951]:
				xmin = 415.7059
				xmax = 415.7559
				text = "IH1"
			intervals [952]:
				xmin = 415.7559
				xmax = 415.8959
				text = "N"
			intervals [953]:
				xmin = 415.8959
				xmax = 415.9259
				text = "S"
			intervals [954]:
				xmin = 415.9259
				xmax = 415.9559
				text = "AH0"
			intervals [955]:
				xmin = 415.9559
				xmax = 416.0659
				text = "D"
			intervals [956]:
				xmin = 416.0659
				xmax = 416.0959
				text = "AH0"
			intervals [957]:
				xmin = 416.0959
				xmax = 416.1959
				text = "N"
			intervals [958]:
				xmin = 416.1959
				xmax = 416.3659
				text = "T"
			intervals [959]:
				xmin = 416.3659
				xmax = 416.5259
				text = "S"
			intervals [960]:
				xmin = 416.5259
				xmax = 416.5759
				text = "sp"
			intervals [961]:
				xmin = 416.5759
				xmax = 416.6159
				text = "AY1"
			intervals [962]:
				xmin = 416.6159
				xmax = 416.6459
				text = "sp"
			intervals [963]:
				xmin = 416.6459
				xmax = 416.6959
				text = "M"
			intervals [964]:
				xmin = 416.6959
				xmax = 416.7959
				text = "IY1"
			intervals [965]:
				xmin = 416.7959
				xmax = 416.8559
				text = "N"
			intervals [966]:
				xmin = 416.8559
				xmax = 416.9759
				text = "EH1"
			intervals [967]:
				xmin = 416.9759
				xmax = 417.0259
				text = "P"
			intervals [968]:
				xmin = 417.0259
				xmax = 417.1559
				text = "IH0"
			intervals [969]:
				xmin = 417.1559
				xmax = 417.2059
				text = "S"
			intervals [970]:
				xmin = 417.2059
				xmax = 417.3659
				text = "OW2"
			intervals [971]:
				xmin = 417.3659
				xmax = 417.3959
				text = "D"
			intervals [972]:
				xmin = 417.3959
				xmax = 417.4259
				text = "Z"
			intervals [973]:
				xmin = 417.4259
				xmax = 417.4559
				text = "sp"
			intervals [974]:
				xmin = 417.4559
				xmax = 417.5259
				text = "AO1"
			intervals [975]:
				xmin = 417.5259
				xmax = 417.5759
				text = "N"
			intervals [976]:
				xmin = 417.5759
				xmax = 417.6259
				text = "sp"
			intervals [977]:
				xmin = 417.6259
				xmax = 417.6859
				text = "DH"
			intervals [978]:
				xmin = 417.6859
				xmax = 417.7159
				text = "EH1"
			intervals [979]:
				xmin = 417.7159
				xmax = 417.7659
				text = "R"
			intervals [980]:
				xmin = 417.7659
				xmax = 424.0563
				text = ""
			intervals [981]:
				xmin = 424.0563
				xmax = 424.1763
				text = "M"
			intervals [982]:
				xmin = 424.1763
				xmax = 424.2663
				text = "HH"
			intervals [983]:
				xmin = 424.2663
				xmax = 424.3963
				text = "M"
			intervals [984]:
				xmin = 424.3963
				xmax = 432.8128
				text = "sp"
			intervals [985]:
				xmin = 432.8128
				xmax = 432.8928
				text = "K"
			intervals [986]:
				xmin = 432.8928
				xmax = 433.0528
				text = "AO1"
			intervals [987]:
				xmin = 433.0528
				xmax = 433.0828
				text = "R"
			intervals [988]:
				xmin = 433.0828
				xmax = 433.1128
				text = "S"
			intervals [989]:
				xmin = 433.1128
				xmax = 433.3428
				text = "sp"
			intervals [990]:
				xmin = 433.3428
				xmax = 438.0005
				text = ""
			intervals [991]:
				xmin = 438.0005
				xmax = 439.2105
				text = "spn"
			intervals [992]:
				xmin = 439.2105
				xmax = 442.3722
				text = ""
			intervals [993]:
				xmin = 442.3722
				xmax = 442.4022
				text = "M"
			intervals [994]:
				xmin = 442.4022
				xmax = 442.4322
				text = "HH"
			intervals [995]:
				xmin = 442.4322
				xmax = 442.7722
				text = "M"
			intervals [996]:
				xmin = 442.7722
				xmax = 448.1331
				text = ""
			intervals [997]:
				xmin = 448.1331
				xmax = 448.2131
				text = "sil"
			intervals [998]:
				xmin = 448.2131
				xmax = 448.2531
				text = "M"
			intervals [999]:
				xmin = 448.2531
				xmax = 448.2831
				text = "HH"
			intervals [1000]:
				xmin = 448.2831
				xmax = 448.6031
				text = "M"
			intervals [1001]:
				xmin = 448.6031
				xmax = 454.2458
				text = ""
			intervals [1002]:
				xmin = 454.2458
				xmax = 454.5558
				text = "M"
			intervals [1003]:
				xmin = 454.5558
				xmax = 454.8858
				text = "sp"
			intervals [1004]:
				xmin = 454.8858
				xmax = 456.5747
				text = ""
			intervals [1005]:
				xmin = 456.5747
				xmax = 456.6947
				text = "M"
			intervals [1006]:
				xmin = 456.6947
				xmax = 457.1647
				text = "HH"
			intervals [1007]:
				xmin = 457.1647
				xmax = 457.1947
				text = "M"
			intervals [1008]:
				xmin = 457.1947
				xmax = 457.2647
				text = "sp"
			intervals [1009]:
				xmin = 457.2647
				xmax = 457.8249
				text = ""
			intervals [1010]:
				xmin = 457.8249
				xmax = 458.1849
				text = "M"
			intervals [1011]:
				xmin = 458.1849
				xmax = 458.2149
				text = "sp"
			intervals [1012]:
				xmin = 458.2149
				xmax = 458.2549
				text = "S"
			intervals [1013]:
				xmin = 458.2549
				xmax = 458.3149
				text = "AH1"
			intervals [1014]:
				xmin = 458.3149
				xmax = 458.3549
				text = "M"
			intervals [1015]:
				xmin = 458.3549
				xmax = 458.4249
				text = "TH"
			intervals [1016]:
				xmin = 458.4249
				xmax = 458.4849
				text = "IH0"
			intervals [1017]:
				xmin = 458.4849
				xmax = 458.5749
				text = "N"
			intervals [1018]:
				xmin = 458.5749
				xmax = 458.6449
				text = "L"
			intervals [1019]:
				xmin = 458.6449
				xmax = 458.7249
				text = "AY1"
			intervals [1020]:
				xmin = 458.7249
				xmax = 458.7949
				text = "K"
			intervals [1021]:
				xmin = 458.7949
				xmax = 458.8249
				text = "sp"
			intervals [1022]:
				xmin = 458.8249
				xmax = 458.9649
				text = "AH1"
			intervals [1023]:
				xmin = 458.9649
				xmax = 459.1349
				text = "M"
			intervals [1024]:
				xmin = 459.1349
				xmax = 459.8687
				text = ""
			intervals [1025]:
				xmin = 459.8687
				xmax = 459.9887
				text = "N"
			intervals [1026]:
				xmin = 459.9887
				xmax = 460.0787
				text = "IH1"
			intervals [1027]:
				xmin = 460.0787
				xmax = 460.1387
				text = "R"
			intervals [1028]:
				xmin = 460.1387
				xmax = 460.1987
				text = "L"
			intervals [1029]:
				xmin = 460.1987
				xmax = 460.2587
				text = "IY0"
			intervals [1030]:
				xmin = 460.2587
				xmax = 460.3687
				text = "T"
			intervals [1031]:
				xmin = 460.3687
				xmax = 460.4187
				text = "R"
			intervals [1032]:
				xmin = 460.4187
				xmax = 460.5487
				text = "AY1"
			intervals [1033]:
				xmin = 460.5487
				xmax = 460.5787
				text = "N"
			intervals [1034]:
				xmin = 460.5787
				xmax = 460.6087
				text = "T"
			intervals [1035]:
				xmin = 460.6087
				xmax = 460.6687
				text = "AH0"
			intervals [1036]:
				xmin = 460.6687
				xmax = 460.7287
				text = "G"
			intervals [1037]:
				xmin = 460.7287
				xmax = 460.8087
				text = "EH1"
			intervals [1038]:
				xmin = 460.8087
				xmax = 460.8387
				text = "T"
			intervals [1039]:
				xmin = 460.8387
				xmax = 460.8987
				text = "sp"
			intervals [1040]:
				xmin = 460.8987
				xmax = 460.9687
				text = "R"
			intervals [1041]:
				xmin = 460.9687
				xmax = 461.0287
				text = "IH1"
			intervals [1042]:
				xmin = 461.0287
				xmax = 461.0787
				text = "D"
			intervals [1043]:
				xmin = 461.0787
				xmax = 461.1587
				text = "AH0"
			intervals [1044]:
				xmin = 461.1587
				xmax = 461.5387
				text = "V"
			intervals [1045]:
				xmin = 461.5387
				xmax = 461.5687
				text = "sp"
			intervals [1046]:
				xmin = 461.5687
				xmax = 461.6787
				text = "AH1"
			intervals [1047]:
				xmin = 461.6787
				xmax = 461.7087
				text = "M"
			intervals [1048]:
				xmin = 461.7087
				xmax = 461.9887
				text = "sp"
			intervals [1049]:
				xmin = 461.9887
				xmax = 462.4559
				text = ""
			intervals [1050]:
				xmin = 462.4559
				xmax = 462.5159
				text = "B"
			intervals [1051]:
				xmin = 462.5159
				xmax = 462.5759
				text = "L"
			intervals [1052]:
				xmin = 462.5759
				xmax = 462.6759
				text = "AE1"
			intervals [1053]:
				xmin = 462.6759
				xmax = 462.7459
				text = "K"
			intervals [1054]:
				xmin = 462.7459
				xmax = 462.7759
				text = "sp"
			intervals [1055]:
				xmin = 462.7759
				xmax = 462.8859
				text = "N"
			intervals [1056]:
				xmin = 462.8859
				xmax = 462.9859
				text = "AE1"
			intervals [1057]:
				xmin = 462.9859
				xmax = 463.1759
				text = "SH"
			intervals [1058]:
				xmin = 463.1759
				xmax = 463.2159
				text = "AH0"
			intervals [1059]:
				xmin = 463.2159
				xmax = 463.2459
				text = "N"
			intervals [1060]:
				xmin = 463.2459
				xmax = 463.2759
				text = "AH0"
			intervals [1061]:
				xmin = 463.2759
				xmax = 463.3059
				text = "L"
			intervals [1062]:
				xmin = 463.3059
				xmax = 463.3359
				text = "IH0"
			intervals [1063]:
				xmin = 463.3359
				xmax = 463.3659
				text = "S"
			intervals [1064]:
				xmin = 463.3659
				xmax = 463.5459
				text = "sp"
			intervals [1065]:
				xmin = 463.5459
				xmax = 463.6059
				text = "AH0"
			intervals [1066]:
				xmin = 463.6059
				xmax = 463.7259
				text = "N"
			intervals [1067]:
				xmin = 463.7259
				xmax = 463.7859
				text = "sp"
			intervals [1068]:
				xmin = 463.7859
				xmax = 463.9659
				text = "CH"
			intervals [1069]:
				xmin = 463.9659
				xmax = 463.9959
				text = "sp"
			intervals [1070]:
				xmin = 463.9959
				xmax = 464.2559
				text = "AH1"
			intervals [1071]:
				xmin = 464.2559
				xmax = 464.2859
				text = "M"
			intervals [1072]:
				xmin = 464.2859
				xmax = 464.4459
				text = "sp"
			intervals [1073]:
				xmin = 464.4459
				xmax = 464.4759
				text = "N"
			intervals [1074]:
				xmin = 464.4759
				xmax = 464.5059
				text = "IY1"
			intervals [1075]:
				xmin = 464.5059
				xmax = 464.5459
				text = "D"
			intervals [1076]:
				xmin = 464.5459
				xmax = 464.5859
				text = "T"
			intervals [1077]:
				xmin = 464.5859
				xmax = 464.6359
				text = "IH0"
			intervals [1078]:
				xmin = 464.6359
				xmax = 464.7059
				text = "sp"
			intervals [1079]:
				xmin = 464.7059
				xmax = 464.9059
				text = "W"
			intervals [1080]:
				xmin = 464.9059
				xmax = 464.9459
				text = "ER1"
			intervals [1081]:
				xmin = 464.9459
				xmax = 464.9859
				text = "K"
			intervals [1082]:
				xmin = 464.9859
				xmax = 465.9498
				text = "sp"
			intervals [1083]:
				xmin = 465.9498
				xmax = 465.9798
				text = "B"
			intervals [1084]:
				xmin = 465.9798
				xmax = 466.0098
				text = "IH0"
			intervals [1085]:
				xmin = 466.0098
				xmax = 466.0398
				text = "K"
			intervals [1086]:
				xmin = 466.0398
				xmax = 466.0798
				text = "AA1"
			intervals [1087]:
				xmin = 466.0798
				xmax = 466.1498
				text = "Z"
			intervals [1088]:
				xmin = 466.1498
				xmax = 466.1798
				text = "DH"
			intervals [1089]:
				xmin = 466.1798
				xmax = 466.2098
				text = "EH1"
			intervals [1090]:
				xmin = 466.2098
				xmax = 466.2398
				text = "R"
			intervals [1091]:
				xmin = 466.2398
				xmax = 466.2698
				text = "T"
			intervals [1092]:
				xmin = 466.2698
				xmax = 466.2998
				text = "R"
			intervals [1093]:
				xmin = 466.2998
				xmax = 466.3298
				text = "AY1"
			intervals [1094]:
				xmin = 466.3298
				xmax = 466.3598
				text = "N"
			intervals [1095]:
				xmin = 466.3598
				xmax = 467.0098
				text = "sp"
			intervals [1096]:
				xmin = 467.0098
				xmax = 467.0398
				text = "T"
			intervals [1097]:
				xmin = 467.0398
				xmax = 467.0698
				text = "AH0"
			intervals [1098]:
				xmin = 467.0698
				xmax = 467.1882
				text = ""
			intervals [1099]:
				xmin = 467.1882
				xmax = 467.2282
				text = "sil"
			intervals [1100]:
				xmin = 467.2282
				xmax = 467.2582
				text = "G"
			intervals [1101]:
				xmin = 467.2582
				xmax = 467.3582
				text = "EH1"
			intervals [1102]:
				xmin = 467.3582
				xmax = 467.4382
				text = "T"
			intervals [1103]:
				xmin = 467.4382
				xmax = 467.5182
				text = "Y"
			intervals [1104]:
				xmin = 467.5182
				xmax = 467.5682
				text = "UW1"
			intervals [1105]:
				xmin = 467.5682
				xmax = 467.5982
				text = "sp"
			intervals [1106]:
				xmin = 467.5982
				xmax = 467.7182
				text = "N"
			intervals [1107]:
				xmin = 467.7182
				xmax = 467.7482
				text = "OW1"
			intervals [1108]:
				xmin = 467.7482
				xmax = 467.8182
				text = "sp"
			intervals [1109]:
				xmin = 467.8182
				xmax = 467.8482
				text = "B"
			intervals [1110]:
				xmin = 467.8482
				xmax = 467.9082
				text = "L"
			intervals [1111]:
				xmin = 467.9082
				xmax = 467.9482
				text = "AE1"
			intervals [1112]:
				xmin = 467.9482
				xmax = 467.9782
				text = "K"
			intervals [1113]:
				xmin = 467.9782
				xmax = 468.1982
				text = "sp"
			intervals [1114]:
				xmin = 468.1982
				xmax = 468.2282
				text = "P"
			intervals [1115]:
				xmin = 468.2282
				xmax = 468.2582
				text = "IY1"
			intervals [1116]:
				xmin = 468.2582
				xmax = 468.2882
				text = "P"
			intervals [1117]:
				xmin = 468.2882
				xmax = 468.3182
				text = "AH0"
			intervals [1118]:
				xmin = 468.3182
				xmax = 468.3882
				text = "L"
			intervals [1119]:
				xmin = 468.3882
				xmax = 468.4982
				text = "AO1"
			intervals [1120]:
				xmin = 468.4982
				xmax = 468.5782
				text = "F"
			intervals [1121]:
				xmin = 468.5782
				xmax = 468.6182
				text = "DH"
			intervals [1122]:
				xmin = 468.6182
				xmax = 468.7182
				text = "AH0"
			intervals [1123]:
				xmin = 468.7182
				xmax = 468.7882
				text = "D"
			intervals [1124]:
				xmin = 468.7882
				xmax = 468.8882
				text = "OW1"
			intervals [1125]:
				xmin = 468.8882
				xmax = 468.9182
				text = "P"
			intervals [1126]:
				xmin = 468.9182
				xmax = 468.9482
				text = "AH0"
			intervals [1127]:
				xmin = 468.9482
				xmax = 468.9882
				text = "N"
			intervals [1128]:
				xmin = 468.9882
				xmax = 469.1082
				text = "sp"
			intervals [1129]:
				xmin = 469.1082
				xmax = 469.1382
				text = "DH"
			intervals [1130]:
				xmin = 469.1382
				xmax = 469.1782
				text = "AH0"
			intervals [1131]:
				xmin = 469.1782
				xmax = 469.2082
				text = "sp"
			intervals [1132]:
				xmin = 469.2082
				xmax = 469.2682
				text = "M"
			intervals [1133]:
				xmin = 469.2682
				xmax = 469.4782
				text = "AA1"
			intervals [1134]:
				xmin = 469.4782
				xmax = 469.5482
				text = "F"
			intervals [1135]:
				xmin = 469.5482
				xmax = 469.5982
				text = "IY0"
			intervals [1136]:
				xmin = 469.5982
				xmax = 469.6582
				text = "AH0"
			intervals [1137]:
				xmin = 469.6582
				xmax = 469.6882
				text = "sp"
			intervals [1138]:
				xmin = 469.6882
				xmax = 469.7182
				text = "D"
			intervals [1139]:
				xmin = 469.7182
				xmax = 469.7682
				text = "AH1"
			intervals [1140]:
				xmin = 469.7682
				xmax = 469.7982
				text = "Z"
			intervals [1141]:
				xmin = 469.7982
				xmax = 469.8282
				text = "AH0"
			intervals [1142]:
				xmin = 469.8282
				xmax = 469.8582
				text = "N"
			intervals [1143]:
				xmin = 469.8582
				xmax = 469.8882
				text = "T"
			intervals [1144]:
				xmin = 469.8882
				xmax = 470.0482
				text = "sp"
			intervals [1145]:
				xmin = 470.0482
				xmax = 470.0982
				text = "L"
			intervals [1146]:
				xmin = 470.0982
				xmax = 470.1282
				text = "AY1"
			intervals [1147]:
				xmin = 470.1282
				xmax = 470.1582
				text = "K"
			intervals [1148]:
				xmin = 470.1582
				xmax = 470.3282
				text = "sp"
			intervals [1149]:
				xmin = 470.3282
				xmax = 470.3682
				text = "IH0"
			intervals [1150]:
				xmin = 470.3682
				xmax = 470.4282
				text = "T"
			intervals [1151]:
				xmin = 470.4282
				xmax = 471.9605
				text = "sp"
			intervals [1152]:
				xmin = 471.9605
				xmax = 472.2705
				text = "AH1"
			intervals [1153]:
				xmin = 472.2705
				xmax = 472.3405
				text = "M"
			intervals [1154]:
				xmin = 472.3405
				xmax = 473.7416
				text = "sp"
			intervals [1155]:
				xmin = 473.7416
				xmax = 473.8316
				text = "L"
			intervals [1156]:
				xmin = 473.8316
				xmax = 473.8616
				text = "EH1"
			intervals [1157]:
				xmin = 473.8616
				xmax = 473.8916
				text = "T"
			intervals [1158]:
				xmin = 473.8916
				xmax = 473.9316
				text = "Z"
			intervals [1159]:
				xmin = 473.9316
				xmax = 474.0016
				text = "sp"
			intervals [1160]:
				xmin = 474.0016
				xmax = 474.0316
				text = "S"
			intervals [1161]:
				xmin = 474.0316
				xmax = 474.1316
				text = "IY1"
			intervals [1162]:
				xmin = 474.1316
				xmax = 474.1816
				text = "D"
			intervals [1163]:
				xmin = 474.1816
				xmax = 474.2116
				text = "IH1"
			intervals [1164]:
				xmin = 474.2116
				xmax = 474.2816
				text = "D"
			intervals [1165]:
				xmin = 474.2816
				xmax = 474.3316
				text = "Y"
			intervals [1166]:
				xmin = 474.3316
				xmax = 474.3616
				text = "UW1"
			intervals [1167]:
				xmin = 474.3616
				xmax = 474.4416
				text = "HH"
			intervals [1168]:
				xmin = 474.4416
				xmax = 474.5016
				text = "AE1"
			intervals [1169]:
				xmin = 474.5016
				xmax = 474.6316
				text = "V"
			intervals [1170]:
				xmin = 474.6316
				xmax = 474.8616
				text = "AH1"
			intervals [1171]:
				xmin = 474.8616
				xmax = 475.0553
				text = "sp"
			intervals [1172]:
				xmin = 475.0553
				xmax = 475.2153
				text = "AH0"
			intervals [1173]:
				xmin = 475.2153
				xmax = 475.3053
				text = "P"
			intervals [1174]:
				xmin = 475.3053
				xmax = 475.4553
				text = "EH1"
			intervals [1175]:
				xmin = 475.4553
				xmax = 475.5453
				text = "T"
			intervals [1176]:
				xmin = 475.5453
				xmax = 475.5753
				text = "sp"
			intervals [1177]:
				xmin = 475.5753
				xmax = 475.6653
				text = "AO1"
			intervals [1178]:
				xmin = 475.6653
				xmax = 475.7753
				text = "R"
			intervals [1179]:
				xmin = 475.7753
				xmax = 475.8253
				text = "D"
			intervals [1180]:
				xmin = 475.8253
				xmax = 475.8653
				text = "UW1"
			intervals [1181]:
				xmin = 475.8653
				xmax = 475.9753
				text = "Y"
			intervals [1182]:
				xmin = 475.9753
				xmax = 476.0253
				text = "UW1"
			intervals [1183]:
				xmin = 476.0253
				xmax = 476.0853
				text = "HH"
			intervals [1184]:
				xmin = 476.0853
				xmax = 476.1253
				text = "AE1"
			intervals [1185]:
				xmin = 476.1253
				xmax = 476.1653
				text = "V"
			intervals [1186]:
				xmin = 476.1653
				xmax = 476.2653
				text = "AH0"
			intervals [1187]:
				xmin = 476.2653
				xmax = 476.3153
				text = "sp"
			intervals [1188]:
				xmin = 476.3153
				xmax = 476.3553
				text = "P"
			intervals [1189]:
				xmin = 476.3553
				xmax = 476.4153
				text = "EH1"
			intervals [1190]:
				xmin = 476.4153
				xmax = 476.4953
				text = "T"
			intervals [1191]:
				xmin = 476.4953
				xmax = 476.5253
				text = "sp"
			intervals [1192]:
				xmin = 476.5253
				xmax = 476.5953
				text = "N"
			intervals [1193]:
				xmin = 476.5953
				xmax = 476.6453
				text = "AW1"
			intervals [1194]:
				xmin = 476.6453
				xmax = 485.2179
				text = "sp"
			intervals [1195]:
				xmin = 485.2179
				xmax = 485.3379
				text = "AH1"
			intervals [1196]:
				xmin = 485.3379
				xmax = 485.4279
				text = "M"
			intervals [1197]:
				xmin = 485.4279
				xmax = 485.4579
				text = "W"
			intervals [1198]:
				xmin = 485.4579
				xmax = 485.4979
				text = "AH1"
			intervals [1199]:
				xmin = 485.4979
				xmax = 485.5379
				text = "T"
			intervals [1200]:
				xmin = 485.5379
				xmax = 485.6179
				text = "K"
			intervals [1201]:
				xmin = 485.6179
				xmax = 485.8079
				text = "AY1"
			intervals [1202]:
				xmin = 485.8079
				xmax = 485.8679
				text = "N"
			intervals [1203]:
				xmin = 485.8679
				xmax = 485.9179
				text = "D"
			intervals [1204]:
				xmin = 485.9179
				xmax = 486.0079
				text = "IH1"
			intervals [1205]:
				xmin = 486.0079
				xmax = 486.0579
				text = "Z"
			intervals [1206]:
				xmin = 486.0579
				xmax = 486.0979
				text = "sp"
			intervals [1207]:
				xmin = 486.0979
				xmax = 486.2179
				text = "IH0"
			intervals [1208]:
				xmin = 486.2179
				xmax = 486.2779
				text = "T"
			intervals [1209]:
				xmin = 486.2779
				xmax = 487.5399
				text = "sp"
			intervals [1210]:
				xmin = 487.5399
				xmax = 487.5899
				text = "AO1"
			intervals [1211]:
				xmin = 487.5899
				xmax = 487.6299
				text = "R"
			intervals [1212]:
				xmin = 487.6299
				xmax = 487.6599
				text = "HH"
			intervals [1213]:
				xmin = 487.6599
				xmax = 487.6899
				text = "W"
			intervals [1214]:
				xmin = 487.6899
				xmax = 487.7399
				text = "AH1"
			intervals [1215]:
				xmin = 487.7399
				xmax = 487.7899
				text = "T"
			intervals [1216]:
				xmin = 487.7899
				xmax = 487.8199
				text = "IH1"
			intervals [1217]:
				xmin = 487.8199
				xmax = 487.8499
				text = "Z"
			intervals [1218]:
				xmin = 487.8499
				xmax = 487.8899
				text = "IH1"
			intervals [1219]:
				xmin = 487.8899
				xmax = 487.9199
				text = "T"
			intervals [1220]:
				xmin = 487.9199
				xmax = 488.6923
				text = "sp"
			intervals [1221]:
				xmin = 488.6923
				xmax = 488.8123
				text = "AH0"
			intervals [1222]:
				xmin = 488.8123
				xmax = 488.8423
				text = "sp"
			intervals [1223]:
				xmin = 488.8423
				xmax = 488.8923
				text = "P"
			intervals [1224]:
				xmin = 488.8923
				xmax = 489.0223
				text = "UW1"
			intervals [1225]:
				xmin = 489.0223
				xmax = 489.0523
				text = "D"
			intervals [1226]:
				xmin = 489.0523
				xmax = 489.1523
				text = "AH0"
			intervals [1227]:
				xmin = 489.1523
				xmax = 489.2923
				text = "L"
			intervals [1228]:
				xmin = 489.2923
				xmax = 490.0248
				text = "sp"
			intervals [1229]:
				xmin = 490.0248
				xmax = 490.8548
				text = "OW1"
			intervals [1230]:
				xmin = 490.8548
				xmax = 490.9648
				text = "sp"
			intervals [1231]:
				xmin = 490.9648
				xmax = 491.1938
				text = ""
			intervals [1232]:
				xmin = 491.1938
				xmax = 491.2838
				text = "D"
			intervals [1233]:
				xmin = 491.2838
				xmax = 491.3538
				text = "AH1"
			intervals [1234]:
				xmin = 491.3538
				xmax = 491.4338
				text = "Z"
			intervals [1235]:
				xmin = 491.4338
				xmax = 491.4738
				text = "IH1"
			intervals [1236]:
				xmin = 491.4738
				xmax = 491.5038
				text = "T"
			intervals [1237]:
				xmin = 491.5038
				xmax = 491.5538
				text = "EH1"
			intervals [1238]:
				xmin = 491.5538
				xmax = 491.6238
				text = "V"
			intervals [1239]:
				xmin = 491.6238
				xmax = 491.6938
				text = "ER0"
			intervals [1240]:
				xmin = 491.6938
				xmax = 491.7538
				text = "D"
			intervals [1241]:
				xmin = 491.7538
				xmax = 491.8638
				text = "UW1"
			intervals [1242]:
				xmin = 491.8638
				xmax = 491.8938
				text = "EH1"
			intervals [1243]:
				xmin = 491.8938
				xmax = 491.9538
				text = "N"
			intervals [1244]:
				xmin = 491.9538
				xmax = 492.0338
				text = "IY0"
			intervals [1245]:
				xmin = 492.0338
				xmax = 492.0938
				text = "TH"
			intervals [1246]:
				xmin = 492.0938
				xmax = 492.1438
				text = "IH2"
			intervals [1247]:
				xmin = 492.1438
				xmax = 492.3138
				text = "NG"
			intervals [1248]:
				xmin = 492.3138
				xmax = 492.3738
				text = "F"
			intervals [1249]:
				xmin = 492.3738
				xmax = 492.4638
				text = "AH1"
			intervals [1250]:
				xmin = 492.4638
				xmax = 492.5338
				text = "N"
			intervals [1251]:
				xmin = 492.5338
				xmax = 492.7038
				text = "IY0"
			intervals [1252]:
				xmin = 492.7038
				xmax = 492.7338
				text = "sp"
			intervals [1253]:
				xmin = 492.7338
				xmax = 492.8238
				text = "ER0"
			intervals [1254]:
				xmin = 492.8238
				xmax = 493.7038
				text = "spn"
			intervals [1255]:
				xmin = 493.7038
				xmax = 495.9217
				text = ""
			intervals [1256]:
				xmin = 495.9217
				xmax = 497.2217
				text = "spn"
			intervals [1257]:
				xmin = 497.2217
				xmax = 502.5776
				text = ""
			intervals [1258]:
				xmin = 502.5776
				xmax = 502.9276
				text = "sil"
			intervals [1259]:
				xmin = 502.9276
				xmax = 502.9576
				text = "HH"
			intervals [1260]:
				xmin = 502.9576
				xmax = 502.9876
				text = "IY1"
			intervals [1261]:
				xmin = 502.9876
				xmax = 503.0176
				text = "D"
			intervals [1262]:
				xmin = 503.0176
				xmax = 503.0476
				text = "AH1"
			intervals [1263]:
				xmin = 503.0476
				xmax = 503.0776
				text = "Z"
			intervals [1264]:
				xmin = 503.0776
				xmax = 503.1076
				text = "AH0"
			intervals [1265]:
				xmin = 503.1076
				xmax = 503.1376
				text = "N"
			intervals [1266]:
				xmin = 503.1376
				xmax = 503.1676
				text = "T"
			intervals [1267]:
				xmin = 503.1676
				xmax = 503.2276
				text = "B"
			intervals [1268]:
				xmin = 503.2276
				xmax = 503.4776
				text = "AA1"
			intervals [1269]:
				xmin = 503.4776
				xmax = 503.5076
				text = "R"
			intervals [1270]:
				xmin = 503.5076
				xmax = 503.5476
				text = "K"
			intervals [1271]:
				xmin = 503.5476
				xmax = 506.2178
				text = "sp"
			intervals [1272]:
				xmin = 506.2178
				xmax = 506.5878
				text = "OW1"
			intervals [1273]:
				xmin = 506.5878
				xmax = 510.5984
				text = "sp"
			intervals [1274]:
				xmin = 510.5984
				xmax = 511.0884
				text = "spn"
			intervals [1275]:
				xmin = 511.0884
				xmax = 518.2466
				text = "sp"
			intervals [1276]:
				xmin = 518.2466
				xmax = 518.3466
				text = "spn"
			intervals [1277]:
				xmin = 518.3466
				xmax = 524.7819
				text = "sp"
			intervals [1278]:
				xmin = 524.7819
				xmax = 524.9919
				text = "OW1"
			intervals [1279]:
				xmin = 524.9919
				xmax = 525.0719
				text = "sp"
			intervals [1280]:
				xmin = 525.0719
				xmax = 525.2319
				text = "Y"
			intervals [1281]:
				xmin = 525.2319
				xmax = 525.3619
				text = "AE1"
			intervals [1282]:
				xmin = 525.3619
				xmax = 525.3919
				text = "sp"
			intervals [1283]:
				xmin = 525.3919
				xmax = 525.8574
				text = ""
			intervals [1284]:
				xmin = 525.8574
				xmax = 526.7174
				text = "spn"
			intervals [1285]:
				xmin = 526.7174
				xmax = 527.6674
				text = "sp"
			intervals [1286]:
				xmin = 527.6674
				xmax = 528.0274
				text = "OW1"
			intervals [1287]:
				xmin = 528.0274
				xmax = 528.1174
				text = "T"
			intervals [1288]:
				xmin = 528.1174
				xmax = 528.1774
				text = "EH1"
			intervals [1289]:
				xmin = 528.1774
				xmax = 528.2274
				text = "L"
			intervals [1290]:
				xmin = 528.2274
				xmax = 528.2874
				text = "M"
			intervals [1291]:
				xmin = 528.2874
				xmax = 528.3674
				text = "IY1"
			intervals [1292]:
				xmin = 528.3674
				xmax = 528.4374
				text = "AH0"
			intervals [1293]:
				xmin = 528.4374
				xmax = 528.4774
				text = "B"
			intervals [1294]:
				xmin = 528.4774
				xmax = 528.5674
				text = "AW1"
			intervals [1295]:
				xmin = 528.5674
				xmax = 528.6774
				text = "T"
			intervals [1296]:
				xmin = 528.6774
				xmax = 528.7174
				text = "Y"
			intervals [1297]:
				xmin = 528.7174
				xmax = 528.7474
				text = "UH1"
			intervals [1298]:
				xmin = 528.7474
				xmax = 528.7874
				text = "R"
			intervals [1299]:
				xmin = 528.7874
				xmax = 528.8174
				text = "sp"
			intervals [1300]:
				xmin = 528.8174
				xmax = 528.8874
				text = "S"
			intervals [1301]:
				xmin = 528.8874
				xmax = 528.9374
				text = "K"
			intervals [1302]:
				xmin = 528.9374
				xmax = 529.1574
				text = "UW1"
			intervals [1303]:
				xmin = 529.1574
				xmax = 529.2574
				text = "L"
			intervals [1304]:
				xmin = 529.2574
				xmax = 530.3915
				text = "sp"
			intervals [1305]:
				xmin = 530.3915
				xmax = 530.4615
				text = "Y"
			intervals [1306]:
				xmin = 530.4615
				xmax = 530.5015
				text = "UW1"
			intervals [1307]:
				xmin = 530.5015
				xmax = 530.5415
				text = "N"
			intervals [1308]:
				xmin = 530.5415
				xmax = 530.6415
				text = "OW1"
			intervals [1309]:
				xmin = 530.6415
				xmax = 530.6715
				text = "HH"
			intervals [1310]:
				xmin = 530.6715
				xmax = 530.7015
				text = "W"
			intervals [1311]:
				xmin = 530.7015
				xmax = 530.7315
				text = "IH1"
			intervals [1312]:
				xmin = 530.7315
				xmax = 530.8015
				text = "N"
			intervals [1313]:
				xmin = 530.8015
				xmax = 530.8515
				text = "Y"
			intervals [1314]:
				xmin = 530.8515
				xmax = 530.9215
				text = "UW1"
			intervals [1315]:
				xmin = 530.9215
				xmax = 530.9915
				text = "W"
			intervals [1316]:
				xmin = 530.9915
				xmax = 531.0815
				text = "ER1"
			intervals [1317]:
				xmin = 531.0815
				xmax = 531.2015
				text = "AH1"
			intervals [1318]:
				xmin = 531.2015
				xmax = 531.3315
				text = "M"
			intervals [1319]:
				xmin = 531.3315
				xmax = 531.4515
				text = "sp"
			intervals [1320]:
				xmin = 531.4515
				xmax = 531.5415
				text = "Y"
			intervals [1321]:
				xmin = 531.5415
				xmax = 531.6415
				text = "AH1"
			intervals [1322]:
				xmin = 531.6415
				xmax = 531.7515
				text = "NG"
			intervals [1323]:
				xmin = 531.7515
				xmax = 531.7815
				text = "G"
			intervals [1324]:
				xmin = 531.7815
				xmax = 531.8815
				text = "ER0"
			intervals [1325]:
				xmin = 531.8815
				xmax = 531.9115
				text = "sp"
			intervals [1326]:
				xmin = 531.9115
				xmax = 531.9915
				text = "AY1"
			intervals [1327]:
				xmin = 531.9915
				xmax = 532.0315
				text = "sp"
			intervals [1328]:
				xmin = 532.0315
				xmax = 532.0615
				text = "M"
			intervals [1329]:
				xmin = 532.0615
				xmax = 532.1215
				text = "IY1"
			intervals [1330]:
				xmin = 532.1215
				xmax = 532.2015
				text = "N"
			intervals [1331]:
				xmin = 532.2015
				xmax = 532.2315
				text = "sp"
			intervals [1332]:
				xmin = 532.2315
				xmax = 532.2915
				text = "EH2"
			intervals [1333]:
				xmin = 532.2915
				xmax = 532.4015
				text = "L"
			intervals [1334]:
				xmin = 532.4015
				xmax = 532.4315
				text = "AH0"
			intervals [1335]:
				xmin = 532.4315
				xmax = 532.4715
				text = "M"
			intervals [1336]:
				xmin = 532.4715
				xmax = 532.5015
				text = "EH1"
			intervals [1337]:
				xmin = 532.5015
				xmax = 532.5415
				text = "N"
			intervals [1338]:
				xmin = 532.5415
				xmax = 532.6215
				text = "T"
			intervals [1339]:
				xmin = 532.6215
				xmax = 532.6615
				text = "R"
			intervals [1340]:
				xmin = 532.6615
				xmax = 532.7215
				text = "IY0"
			intervals [1341]:
				xmin = 532.7215
				xmax = 532.8115
				text = "S"
			intervals [1342]:
				xmin = 532.8115
				xmax = 532.8515
				text = "K"
			intervals [1343]:
				xmin = 532.8515
				xmax = 532.9015
				text = "UW1"
			intervals [1344]:
				xmin = 532.9015
				xmax = 533.0715
				text = "L"
			intervals [1345]:
				xmin = 533.0715
				xmax = 533.1915
				text = "sp"
			intervals [1346]:
				xmin = 533.1915
				xmax = 533.2215
				text = "JH"
			intervals [1347]:
				xmin = 533.2215
				xmax = 533.2515
				text = "UW1"
			intervals [1348]:
				xmin = 533.2515
				xmax = 533.2815
				text = "N"
			intervals [1349]:
				xmin = 533.2815
				xmax = 533.3115
				text = "Y"
			intervals [1350]:
				xmin = 533.3115
				xmax = 533.3415
				text = "ER0"
			intervals [1351]:
				xmin = 533.3415
				xmax = 533.4915
				text = "sp"
			intervals [1352]:
				xmin = 533.4915
				xmax = 533.5615
				text = "HH"
			intervals [1353]:
				xmin = 533.5615
				xmax = 533.5915
				text = "AY1"
			intervals [1354]:
				xmin = 533.5915
				xmax = 533.7015
				text = "sp"
			intervals [1355]:
				xmin = 533.7015
				xmax = 533.7915
				text = "S"
			intervals [1356]:
				xmin = 533.7915
				xmax = 533.8215
				text = "K"
			intervals [1357]:
				xmin = 533.8215
				xmax = 533.8515
				text = "UW1"
			intervals [1358]:
				xmin = 533.8515
				xmax = 533.8815
				text = "L"
			intervals [1359]:
				xmin = 533.8815
				xmax = 534.1515
				text = "sp"
			intervals [1360]:
				xmin = 534.1515
				xmax = 546.5501
				text = ""
			intervals [1361]:
				xmin = 546.5501
				xmax = 546.6601
				text = "HH"
			intervals [1362]:
				xmin = 546.6601
				xmax = 546.9801
				text = "M"
			intervals [1363]:
				xmin = 546.9801
				xmax = 548.7008
				text = ""
			intervals [1364]:
				xmin = 548.7008
				xmax = 548.7808
				text = "sil"
			intervals [1365]:
				xmin = 548.7808
				xmax = 548.8108
				text = "W"
			intervals [1366]:
				xmin = 548.8108
				xmax = 548.8408
				text = "AH1"
			intervals [1367]:
				xmin = 548.8408
				xmax = 548.8708
				text = "T"
			intervals [1368]:
				xmin = 548.8708
				xmax = 548.9708
				text = "HH"
			intervals [1369]:
				xmin = 548.9708
				xmax = 549.0308
				text = "AE1"
			intervals [1370]:
				xmin = 549.0308
				xmax = 549.1108
				text = "P"
			intervals [1371]:
				xmin = 549.1108
				xmax = 549.1408
				text = "AH0"
			intervals [1372]:
				xmin = 549.1408
				xmax = 549.1908
				text = "N"
			intervals [1373]:
				xmin = 549.1908
				xmax = 549.2208
				text = "D"
			intervals [1374]:
				xmin = 549.2208
				xmax = 549.2508
				text = "W"
			intervals [1375]:
				xmin = 549.2508
				xmax = 549.2808
				text = "IH0"
			intervals [1376]:
				xmin = 549.2808
				xmax = 549.3108
				text = "DH"
			intervals [1377]:
				xmin = 549.3108
				xmax = 549.3708
				text = "sp"
			intervals [1378]:
				xmin = 549.3708
				xmax = 549.4208
				text = "F"
			intervals [1379]:
				xmin = 549.4208
				xmax = 549.5008
				text = "AO1"
			intervals [1380]:
				xmin = 549.5008
				xmax = 549.5708
				text = "R"
			intervals [1381]:
				xmin = 549.5708
				xmax = 549.6208
				text = "TH"
			intervals [1382]:
				xmin = 549.6208
				xmax = 549.6608
				text = "ER0"
			intervals [1383]:
				xmin = 549.6608
				xmax = 549.8008
				text = "sp"
			intervals [1384]:
				xmin = 549.8008
				xmax = 549.8308
				text = "F"
			intervals [1385]:
				xmin = 549.8308
				xmax = 549.8608
				text = "IH1"
			intervals [1386]:
				xmin = 549.8608
				xmax = 549.9108
				text = "TH"
			intervals [1387]:
				xmin = 549.9108
				xmax = 550.0008
				text = "sp"
			intervals [1388]:
				xmin = 550.0008
				xmax = 550.0408
				text = "G"
			intervals [1389]:
				xmin = 550.0408
				xmax = 550.1108
				text = "R"
			intervals [1390]:
				xmin = 550.1108
				xmax = 550.1408
				text = "EY1"
			intervals [1391]:
				xmin = 550.1408
				xmax = 550.2508
				text = "D"
			intervals [1392]:
				xmin = 550.2508
				xmax = 550.4108
				text = "sp"
			intervals [1393]:
				xmin = 550.4108
				xmax = 551.0008
				text = "spn"
			intervals [1394]:
				xmin = 551.0008
				xmax = 554.7099
				text = "sp"
			intervals [1395]:
				xmin = 554.7099
				xmax = 555.2399
				text = "M"
			intervals [1396]:
				xmin = 555.2399
				xmax = 557.6445
				text = ""
			intervals [1397]:
				xmin = 557.6445
				xmax = 557.7645
				text = "AH1"
			intervals [1398]:
				xmin = 557.7645
				xmax = 557.7945
				text = "HH"
			intervals [1399]:
				xmin = 557.7945
				xmax = 558.1145
				text = "AH1"
			intervals [1400]:
				xmin = 558.1145
				xmax = 558.1845
				text = "sp"
			intervals [1401]:
				xmin = 558.1845
				xmax = 560.8505
				text = ""
			intervals [1402]:
				xmin = 560.8505
				xmax = 561.0705
				text = "Y"
			intervals [1403]:
				xmin = 561.0705
				xmax = 561.4305
				text = "AE1"
			intervals [1404]:
				xmin = 561.4305
				xmax = 562.0116
				text = ""
			intervals [1405]:
				xmin = 562.0116
				xmax = 562.0816
				text = "HH"
			intervals [1406]:
				xmin = 562.0816
				xmax = 562.1116
				text = "W"
			intervals [1407]:
				xmin = 562.1116
				xmax = 562.1616
				text = "AH1"
			intervals [1408]:
				xmin = 562.1616
				xmax = 562.2316
				text = "T"
			intervals [1409]:
				xmin = 562.2316
				xmax = 562.2616
				text = "D"
			intervals [1410]:
				xmin = 562.2616
				xmax = 562.3116
				text = "IH1"
			intervals [1411]:
				xmin = 562.3116
				xmax = 562.4016
				text = "D"
			intervals [1412]:
				xmin = 562.4016
				xmax = 562.4816
				text = "Y"
			intervals [1413]:
				xmin = 562.4816
				xmax = 562.6016
				text = "UW1"
			intervals [1414]:
				xmin = 562.6016
				xmax = 562.7216
				text = "AH1"
			intervals [1415]:
				xmin = 562.7216
				xmax = 562.8016
				text = "M"
			intervals [1416]:
				xmin = 562.8016
				xmax = 562.9116
				text = "sp"
			intervals [1417]:
				xmin = 562.9116
				xmax = 562.9516
				text = "S"
			intervals [1418]:
				xmin = 562.9516
				xmax = 563.0116
				text = "T"
			intervals [1419]:
				xmin = 563.0116
				xmax = 563.0916
				text = "AH1"
			intervals [1420]:
				xmin = 563.0916
				xmax = 563.1716
				text = "D"
			intervals [1421]:
				xmin = 563.1716
				xmax = 563.2016
				text = "IY0"
			intervals [1422]:
				xmin = 563.2016
				xmax = 563.2316
				text = "sp"
			intervals [1423]:
				xmin = 563.2316
				xmax = 563.2816
				text = "IH0"
			intervals [1424]:
				xmin = 563.2816
				xmax = 563.3516
				text = "N"
			intervals [1425]:
				xmin = 563.3516
				xmax = 563.3816
				text = "sp"
			intervals [1426]:
				xmin = 563.3816
				xmax = 563.5416
				text = "S"
			intervals [1427]:
				xmin = 563.5416
				xmax = 563.5716
				text = "K"
			intervals [1428]:
				xmin = 563.5716
				xmax = 563.6116
				text = "UW1"
			intervals [1429]:
				xmin = 563.6116
				xmax = 563.7116
				text = "L"
			intervals [1430]:
				xmin = 563.7116
				xmax = 563.9016
				text = "sp"
			intervals [1431]:
				xmin = 563.9016
				xmax = 566.9622
				text = ""
			intervals [1432]:
				xmin = 566.9622
				xmax = 566.9922
				text = "S"
			intervals [1433]:
				xmin = 566.9922
				xmax = 567.0222
				text = "T"
			intervals [1434]:
				xmin = 567.0222
				xmax = 567.0622
				text = "IH1"
			intervals [1435]:
				xmin = 567.0622
				xmax = 567.1822
				text = "L"
			intervals [1436]:
				xmin = 567.1822
				xmax = 567.2222
				text = "T"
			intervals [1437]:
				xmin = 567.2222
				xmax = 567.3822
				text = "AO1"
			intervals [1438]:
				xmin = 567.3822
				xmax = 567.4422
				text = "K"
			intervals [1439]:
				xmin = 567.4422
				xmax = 567.4722
				text = "IH0"
			intervals [1440]:
				xmin = 567.4722
				xmax = 567.5022
				text = "N"
			intervals [1441]:
				xmin = 567.5022
				xmax = 567.5322
				text = "AH0"
			intervals [1442]:
				xmin = 567.5322
				xmax = 567.5822
				text = "B"
			intervals [1443]:
				xmin = 567.5822
				xmax = 567.8322
				text = "AW1"
			intervals [1444]:
				xmin = 567.8322
				xmax = 567.8622
				text = "T"
			intervals [1445]:
				xmin = 567.8622
				xmax = 567.8922
				text = "EH2"
			intervals [1446]:
				xmin = 567.8922
				xmax = 567.9222
				text = "L"
			intervals [1447]:
				xmin = 567.9222
				xmax = 567.9522
				text = "AH0"
			intervals [1448]:
				xmin = 567.9522
				xmax = 567.9922
				text = "M"
			intervals [1449]:
				xmin = 567.9922
				xmax = 568.0522
				text = "EH1"
			intervals [1450]:
				xmin = 568.0522
				xmax = 568.1122
				text = "N"
			intervals [1451]:
				xmin = 568.1122
				xmax = 568.2322
				text = "T"
			intervals [1452]:
				xmin = 568.2322
				xmax = 568.2622
				text = "R"
			intervals [1453]:
				xmin = 568.2622
				xmax = 568.3022
				text = "IY0"
			intervals [1454]:
				xmin = 568.3022
				xmax = 568.4022
				text = "sp"
			intervals [1455]:
				xmin = 568.4022
				xmax = 568.7834
				text = ""
			intervals [1456]:
				xmin = 568.7834
				xmax = 568.8134
				text = "M"
			intervals [1457]:
				xmin = 568.8134
				xmax = 568.8434
				text = "HH"
			intervals [1458]:
				xmin = 568.8434
				xmax = 569.2434
				text = "M"
			intervals [1459]:
				xmin = 569.2434
				xmax = 583.6806
				text = ""
			intervals [1460]:
				xmin = 583.6806
				xmax = 583.7706
				text = "HH"
			intervals [1461]:
				xmin = 583.7706
				xmax = 584.1106
				text = "M"
			intervals [1462]:
				xmin = 584.1106
				xmax = 585.2012
				text = "sp"
			intervals [1463]:
				xmin = 585.2012
				xmax = 585.4712
				text = "AH1"
			intervals [1464]:
				xmin = 585.4712
				xmax = 585.7112
				text = "M"
			intervals [1465]:
				xmin = 585.7112
				xmax = 586.2699
				text = "sp"
			intervals [1466]:
				xmin = 586.2699
				xmax = 586.2999
				text = "W"
			intervals [1467]:
				xmin = 586.2999
				xmax = 586.3599
				text = "AH1"
			intervals [1468]:
				xmin = 586.3599
				xmax = 586.4099
				text = "T"
			intervals [1469]:
				xmin = 586.4099
				xmax = 586.4399
				text = "D"
			intervals [1470]:
				xmin = 586.4399
				xmax = 586.5299
				text = "UW1"
			intervals [1471]:
				xmin = 586.5299
				xmax = 586.5599
				text = "DH"
			intervals [1472]:
				xmin = 586.5599
				xmax = 586.6099
				text = "IY0"
			intervals [1473]:
				xmin = 586.6099
				xmax = 586.6899
				text = "K"
			intervals [1474]:
				xmin = 586.6899
				xmax = 586.7699
				text = "IH1"
			intervals [1475]:
				xmin = 586.7699
				xmax = 586.8599
				text = "D"
			intervals [1476]:
				xmin = 586.8599
				xmax = 586.9399
				text = "Z"
			intervals [1477]:
				xmin = 586.9399
				xmax = 587.0099
				text = "D"
			intervals [1478]:
				xmin = 587.0099
				xmax = 587.0999
				text = "UW1"
			intervals [1479]:
				xmin = 587.0999
				xmax = 587.2199
				text = "AE1"
			intervals [1480]:
				xmin = 587.2199
				xmax = 587.2799
				text = "F"
			intervals [1481]:
				xmin = 587.2799
				xmax = 587.3099
				text = "T"
			intervals [1482]:
				xmin = 587.3099
				xmax = 587.3399
				text = "ER0"
			intervals [1483]:
				xmin = 587.3399
				xmax = 587.3699
				text = "sp"
			intervals [1484]:
				xmin = 587.3699
				xmax = 587.5299
				text = "S"
			intervals [1485]:
				xmin = 587.5299
				xmax = 587.5799
				text = "K"
			intervals [1486]:
				xmin = 587.5799
				xmax = 587.6999
				text = "UW1"
			intervals [1487]:
				xmin = 587.6999
				xmax = 587.8399
				text = "L"
			intervals [1488]:
				xmin = 587.8399
				xmax = 589.4203
				text = "sp"
			intervals [1489]:
				xmin = 589.4203
				xmax = 589.5603
				text = "M"
			intervals [1490]:
				xmin = 589.5603
				xmax = 589.6303
				text = "HH"
			intervals [1491]:
				xmin = 589.6303
				xmax = 589.7703
				text = "M"
			intervals [1492]:
				xmin = 589.7703
				xmax = 603.1014
				text = "sp"
			intervals [1493]:
				xmin = 603.1014
				xmax = 603.4414
				text = "spn"
			intervals [1494]:
				xmin = 603.4414
				xmax = 608.4821
				text = ""
			intervals [1495]:
				xmin = 608.4821
				xmax = 610.8021
				text = "spn"
			intervals [1496]:
				xmin = 610.8021
				xmax = 610.9117
				text = ""
			intervals [1497]:
				xmin = 610.9117
				xmax = 610.9517
				text = "sil"
			intervals [1498]:
				xmin = 610.9517
				xmax = 611.3817
				text = "OW1"
			intervals [1499]:
				xmin = 611.3817
				xmax = 612.1457
				text = "sp"
			intervals [1500]:
				xmin = 612.1457
				xmax = 612.4057
				text = "AH1"
			intervals [1501]:
				xmin = 612.4057
				xmax = 612.5457
				text = "M"
			intervals [1502]:
				xmin = 612.5457
				xmax = 613.6552
				text = "sp"
			intervals [1503]:
				xmin = 613.6552
				xmax = 613.7452
				text = "W"
			intervals [1504]:
				xmin = 613.7452
				xmax = 613.9552
				text = "EH1"
			intervals [1505]:
				xmin = 613.9552
				xmax = 614.1552
				text = "L"
			intervals [1506]:
				xmin = 614.1552
				xmax = 614.1852
				text = "sp"
			intervals [1507]:
				xmin = 614.1852
				xmax = 614.2152
				text = "D"
			intervals [1508]:
				xmin = 614.2152
				xmax = 614.2452
				text = "IH0"
			intervals [1509]:
				xmin = 614.2452
				xmax = 614.3152
				text = "D"
			intervals [1510]:
				xmin = 614.3152
				xmax = 614.3852
				text = "Y"
			intervals [1511]:
				xmin = 614.3852
				xmax = 614.5952
				text = "UW1"
			intervals [1512]:
				xmin = 614.5952
				xmax = 614.7452
				text = "AH1"
			intervals [1513]:
				xmin = 614.7452
				xmax = 614.9752
				text = "M"
			intervals [1514]:
				xmin = 614.9752
				xmax = 615.2272
				text = ""
			intervals [1515]:
				xmin = 615.2272
				xmax = 615.2872
				text = "sil"
			intervals [1516]:
				xmin = 615.2872
				xmax = 615.3672
				text = "Y"
			intervals [1517]:
				xmin = 615.3672
				xmax = 615.4772
				text = "AE1"
			intervals [1518]:
				xmin = 615.4772
				xmax = 615.5872
				text = "G"
			intervals [1519]:
				xmin = 615.5872
				xmax = 615.7072
				text = "OW1"
			intervals [1520]:
				xmin = 615.7072
				xmax = 615.7972
				text = "R"
			intervals [1521]:
				xmin = 615.7972
				xmax = 615.8572
				text = "AY1"
			intervals [1522]:
				xmin = 615.8572
				xmax = 615.9472
				text = "T"
			intervals [1523]:
				xmin = 615.9472
				xmax = 615.9972
				text = "HH"
			intervals [1524]:
				xmin = 615.9972
				xmax = 616.1872
				text = "OW1"
			intervals [1525]:
				xmin = 616.1872
				xmax = 616.3072
				text = "M"
			intervals [1526]:
				xmin = 616.3072
				xmax = 616.3672
				text = "ER0"
			intervals [1527]:
				xmin = 616.3672
				xmax = 616.4372
				text = "D"
			intervals [1528]:
				xmin = 616.4372
				xmax = 616.4672
				text = "IH1"
			intervals [1529]:
				xmin = 616.4672
				xmax = 616.5572
				text = "D"
			intervals [1530]:
				xmin = 616.5572
				xmax = 616.6172
				text = "Y"
			intervals [1531]:
				xmin = 616.6172
				xmax = 616.6672
				text = "UW1"
			intervals [1532]:
				xmin = 616.6672
				xmax = 616.6972
				text = "sp"
			intervals [1533]:
				xmin = 616.6972
				xmax = 616.7572
				text = "S"
			intervals [1534]:
				xmin = 616.7572
				xmax = 616.8172
				text = "T"
			intervals [1535]:
				xmin = 616.8172
				xmax = 616.9072
				text = "EY1"
			intervals [1536]:
				xmin = 616.9072
				xmax = 616.9372
				text = "IH1"
			intervals [1537]:
				xmin = 616.9372
				xmax = 617.0672
				text = "N"
			intervals [1538]:
				xmin = 617.0672
				xmax = 617.1072
				text = "P"
			intervals [1539]:
				xmin = 617.1072
				xmax = 617.2072
				text = "L"
			intervals [1540]:
				xmin = 617.2072
				xmax = 617.3172
				text = "EY1"
			intervals [1541]:
				xmin = 617.3172
				xmax = 617.4172
				text = "G"
			intervals [1542]:
				xmin = 617.4172
				xmax = 617.4972
				text = "R"
			intervals [1543]:
				xmin = 617.4972
				xmax = 617.6772
				text = "AW2"
			intervals [1544]:
				xmin = 617.6772
				xmax = 617.7572
				text = "N"
			intervals [1545]:
				xmin = 617.7572
				xmax = 617.7972
				text = "D"
			intervals [1546]:
				xmin = 617.7972
				xmax = 617.8572
				text = "sp"
			intervals [1547]:
				xmin = 617.8572
				xmax = 617.8872
				text = "AE1"
			intervals [1548]:
				xmin = 617.8872
				xmax = 617.9472
				text = "F"
			intervals [1549]:
				xmin = 617.9472
				xmax = 617.9772
				text = "T"
			intervals [1550]:
				xmin = 617.9772
				xmax = 618.0072
				text = "ER0"
			intervals [1551]:
				xmin = 618.0072
				xmax = 618.0672
				text = "sp"
			intervals [1552]:
				xmin = 618.0672
				xmax = 618.1772
				text = "S"
			intervals [1553]:
				xmin = 618.1772
				xmax = 618.2172
				text = "K"
			intervals [1554]:
				xmin = 618.2172
				xmax = 618.2472
				text = "UW1"
			intervals [1555]:
				xmin = 618.2472
				xmax = 618.4472
				text = "L"
			intervals [1556]:
				xmin = 618.4472
				xmax = 618.6072
				text = "sp"
			intervals [1557]:
				xmin = 618.6072
				xmax = 618.6972
				text = "ER0"
			intervals [1558]:
				xmin = 618.6972
				xmax = 622.7826
				text = ""
			intervals [1559]:
				xmin = 622.7826
				xmax = 623.1826
				text = "M"
			intervals [1560]:
				xmin = 623.1826
				xmax = 623.506
				text = "sp"
			intervals [1561]:
				xmin = 623.506
				xmax = 623.576
				text = "AH0"
			intervals [1562]:
				xmin = 623.576
				xmax = 623.646
				text = "N"
			intervals [1563]:
				xmin = 623.646
				xmax = 623.676
				text = "DH"
			intervals [1564]:
				xmin = 623.676
				xmax = 623.706
				text = "EH1"
			intervals [1565]:
				xmin = 623.706
				xmax = 623.806
				text = "N"
			intervals [1566]:
				xmin = 623.806
				xmax = 623.836
				text = "W"
			intervals [1567]:
				xmin = 623.836
				xmax = 623.866
				text = "AH1"
			intervals [1568]:
				xmin = 623.866
				xmax = 623.896
				text = "T"
			intervals [1569]:
				xmin = 623.896
				xmax = 623.956
				text = "sp"
			intervals [1570]:
				xmin = 623.956
				xmax = 623.986
				text = "D"
			intervals [1571]:
				xmin = 623.986
				xmax = 624.026
				text = "IH0"
			intervals [1572]:
				xmin = 624.026
				xmax = 624.086
				text = "D"
			intervals [1573]:
				xmin = 624.086
				xmax = 624.136
				text = "Y"
			intervals [1574]:
				xmin = 624.136
				xmax = 624.166
				text = "UW1"
			intervals [1575]:
				xmin = 624.166
				xmax = 624.236
				text = "sp"
			intervals [1576]:
				xmin = 624.236
				xmax = 624.266
				text = "D"
			intervals [1577]:
				xmin = 624.266
				xmax = 624.336
				text = "UW1"
			intervals [1578]:
				xmin = 624.336
				xmax = 624.666
				text = "sp"
			intervals [1579]:
				xmin = 624.666
				xmax = 639.0947
				text = ""
			intervals [1580]:
				xmin = 639.0947
				xmax = 639.5547
				text = "spn"
			intervals [1581]:
				xmin = 639.5547
				xmax = 640.6966
				text = "sp"
			intervals [1582]:
				xmin = 640.6966
				xmax = 641.1466
				text = "M"
			intervals [1583]:
				xmin = 641.1466
				xmax = 643.6667
				text = ""
			intervals [1584]:
				xmin = 643.6667
				xmax = 643.7567
				text = "HH"
			intervals [1585]:
				xmin = 643.7567
				xmax = 644.2067
				text = "M"
			intervals [1586]:
				xmin = 644.2067
				xmax = 645.4645
				text = "sp"
			intervals [1587]:
				xmin = 645.4645
				xmax = 645.7345
				text = "AH1"
			intervals [1588]:
				xmin = 645.7345
				xmax = 645.9545
				text = "M"
			intervals [1589]:
				xmin = 645.9545
				xmax = 646.0045
				text = "D"
			intervals [1590]:
				xmin = 646.0045
				xmax = 646.0545
				text = "IH1"
			intervals [1591]:
				xmin = 646.0545
				xmax = 646.1245
				text = "D"
			intervals [1592]:
				xmin = 646.1245
				xmax = 646.1845
				text = "Y"
			intervals [1593]:
				xmin = 646.1845
				xmax = 646.2145
				text = "UW1"
			intervals [1594]:
				xmin = 646.2145
				xmax = 646.3045
				text = "EH1"
			intervals [1595]:
				xmin = 646.3045
				xmax = 646.3545
				text = "V"
			intervals [1596]:
				xmin = 646.3545
				xmax = 646.3845
				text = "ER0"
			intervals [1597]:
				xmin = 646.3845
				xmax = 646.4645
				text = "HH"
			intervals [1598]:
				xmin = 646.4645
				xmax = 646.5445
				text = "AE1"
			intervals [1599]:
				xmin = 646.5445
				xmax = 646.5845
				text = "V"
			intervals [1600]:
				xmin = 646.5845
				xmax = 646.6645
				text = "AH0"
			intervals [1601]:
				xmin = 646.6645
				xmax = 646.7245
				text = "T"
			intervals [1602]:
				xmin = 646.7245
				xmax = 646.8245
				text = "IY1"
			intervals [1603]:
				xmin = 646.8245
				xmax = 646.9245
				text = "CH"
			intervals [1604]:
				xmin = 646.9245
				xmax = 646.9645
				text = "ER0"
			intervals [1605]:
				xmin = 646.9645
				xmax = 647.0045
				text = "HH"
			intervals [1606]:
				xmin = 647.0045
				xmax = 647.0345
				text = "UW1"
			intervals [1607]:
				xmin = 647.0345
				xmax = 647.0945
				text = "HH"
			intervals [1608]:
				xmin = 647.0945
				xmax = 647.2545
				text = "AA1"
			intervals [1609]:
				xmin = 647.2545
				xmax = 647.3445
				text = "L"
			intervals [1610]:
				xmin = 647.3445
				xmax = 647.3945
				text = "ER0"
			intervals [1611]:
				xmin = 647.3945
				xmax = 647.4345
				text = "D"
			intervals [1612]:
				xmin = 647.4345
				xmax = 647.5145
				text = "AH0"
			intervals [1613]:
				xmin = 647.5145
				xmax = 647.5845
				text = "L"
			intervals [1614]:
				xmin = 647.5845
				xmax = 647.7645
				text = "AA1"
			intervals [1615]:
				xmin = 647.7645
				xmax = 647.8445
				text = "T"
			intervals [1616]:
				xmin = 647.8445
				xmax = 655.8564
				text = "sp"
			intervals [1617]:
				xmin = 655.8564
				xmax = 656.1364
				text = "M"
			intervals [1618]:
				xmin = 656.1364
				xmax = 656.3664
				text = "sp"
			intervals [1619]:
				xmin = 656.3664
				xmax = 656.8228
				text = ""
			intervals [1620]:
				xmin = 656.8228
				xmax = 656.8728
				text = "HH"
			intervals [1621]:
				xmin = 656.8728
				xmax = 656.9828
				text = "UW1"
			intervals [1622]:
				xmin = 656.9828
				xmax = 657.0128
				text = "W"
			intervals [1623]:
				xmin = 657.0128
				xmax = 657.0628
				text = "AO1"
			intervals [1624]:
				xmin = 657.0628
				xmax = 657.1028
				text = "Z"
			intervals [1625]:
				xmin = 657.1028
				xmax = 657.1628
				text = "sp"
			intervals [1626]:
				xmin = 657.1628
				xmax = 657.1928
				text = "HH"
			intervals [1627]:
				xmin = 657.1928
				xmax = 657.2228
				text = "IY1"
			intervals [1628]:
				xmin = 657.2228
				xmax = 657.2528
				text = "sp"
			intervals [1629]:
				xmin = 657.2528
				xmax = 657.4328
				text = "L"
			intervals [1630]:
				xmin = 657.4328
				xmax = 657.4928
				text = "AY1"
			intervals [1631]:
				xmin = 657.4928
				xmax = 657.5228
				text = "K"
			intervals [1632]:
				xmin = 657.5228
				xmax = 657.5728
				text = "sp"
			intervals [1633]:
				xmin = 657.5728
				xmax = 657.6728
				text = "ER0"
			intervals [1634]:
				xmin = 657.6728
				xmax = 657.7928
				text = "SH"
			intervals [1635]:
				xmin = 657.7928
				xmax = 657.8928
				text = "IY1"
			intervals [1636]:
				xmin = 657.8928
				xmax = 657.9228
				text = "sp"
			intervals [1637]:
				xmin = 657.9228
				xmax = 658.0228
				text = "L"
			intervals [1638]:
				xmin = 658.0228
				xmax = 658.0528
				text = "AY1"
			intervals [1639]:
				xmin = 658.0528
				xmax = 658.0828
				text = "K"
			intervals [1640]:
				xmin = 658.0828
				xmax = 664.3246
				text = "sp"
			intervals [1641]:
				xmin = 664.3246
				xmax = 664.4646
				text = "HH"
			intervals [1642]:
				xmin = 664.4646
				xmax = 664.5646
				text = "M"
			intervals [1643]:
				xmin = 664.5646
				xmax = 684.2828
				text = ""
			intervals [1644]:
				xmin = 684.2828
				xmax = 684.3628
				text = "sil"
			intervals [1645]:
				xmin = 684.3628
				xmax = 684.5628
				text = "OW1"
			intervals [1646]:
				xmin = 684.5628
				xmax = 684.6528
				text = "sp"
			intervals [1647]:
				xmin = 684.6528
				xmax = 695.8937
				text = ""
			intervals [1648]:
				xmin = 695.8937
				xmax = 696.0837
				text = "M"
			intervals [1649]:
				xmin = 696.0837
				xmax = 699.3891
				text = "sp"
			intervals [1650]:
				xmin = 699.3891
				xmax = 699.4191
				text = "Y"
			intervals [1651]:
				xmin = 699.4191
				xmax = 699.7591
				text = "AE1"
			intervals [1652]:
				xmin = 699.7591
				xmax = 704.2372
				text = "sp"
			intervals [1653]:
				xmin = 704.2372
				xmax = 704.2772
				text = "HH"
			intervals [1654]:
				xmin = 704.2772
				xmax = 704.3572
				text = "OW1"
			intervals [1655]:
				xmin = 704.3572
				xmax = 704.4072
				text = "L"
			intervals [1656]:
				xmin = 704.4072
				xmax = 704.4672
				text = "D"
			intervals [1657]:
				xmin = 704.4672
				xmax = 704.5372
				text = "OW1"
			intervals [1658]:
				xmin = 704.5372
				xmax = 704.6372
				text = "V"
			intervals [1659]:
				xmin = 704.6372
				xmax = 704.6772
				text = "ER0"
			intervals [1660]:
				xmin = 704.6772
				xmax = 704.7272
				text = "sp"
			intervals [1661]:
				xmin = 704.7272
				xmax = 704.7572
				text = "F"
			intervals [1662]:
				xmin = 704.7572
				xmax = 704.8072
				text = "ER0"
			intervals [1663]:
				xmin = 704.8072
				xmax = 704.8672
				text = "M"
			intervals [1664]:
				xmin = 704.8672
				xmax = 704.8972
				text = "DH"
			intervals [1665]:
				xmin = 704.8972
				xmax = 704.9872
				text = "IY0"
			intervals [1666]:
				xmin = 704.9872
				xmax = 705.0472
				text = "OW1"
			intervals [1667]:
				xmin = 705.0472
				xmax = 705.2272
				text = "L"
			intervals [1668]:
				xmin = 705.2272
				xmax = 705.2572
				text = "D"
			intervals [1669]:
				xmin = 705.2572
				xmax = 705.2972
				text = "sp"
			intervals [1670]:
				xmin = 705.2972
				xmax = 705.3572
				text = "D"
			intervals [1671]:
				xmin = 705.3572
				xmax = 705.3972
				text = "EY1"
			intervals [1672]:
				xmin = 705.3972
				xmax = 705.4872
				text = "Z"
			intervals [1673]:
				xmin = 705.4872
				xmax = 707.1305
				text = "sp"
			intervals [1674]:
				xmin = 707.1305
				xmax = 707.4305
				text = "AH1"
			intervals [1675]:
				xmin = 707.4305
				xmax = 707.5005
				text = "M"
			intervals [1676]:
				xmin = 707.5005
				xmax = 707.7605
				text = "sp"
			intervals [1677]:
				xmin = 707.7605
				xmax = 708.1503
				text = ""
			intervals [1678]:
				xmin = 708.1503
				xmax = 708.2103
				text = "D"
			intervals [1679]:
				xmin = 708.2103
				xmax = 708.2903
				text = "IH1"
			intervals [1680]:
				xmin = 708.2903
				xmax = 708.3503
				text = "D"
			intervals [1681]:
				xmin = 708.3503
				xmax = 708.4003
				text = "Y"
			intervals [1682]:
				xmin = 708.4003
				xmax = 708.4703
				text = "UW1"
			intervals [1683]:
				xmin = 708.4703
				xmax = 708.5403
				text = "EH1"
			intervals [1684]:
				xmin = 708.5403
				xmax = 708.6003
				text = "V"
			intervals [1685]:
				xmin = 708.6003
				xmax = 708.6303
				text = "ER0"
			intervals [1686]:
				xmin = 708.6303
				xmax = 708.7503
				text = "HH"
			intervals [1687]:
				xmin = 708.7503
				xmax = 708.8003
				text = "AE1"
			intervals [1688]:
				xmin = 708.8003
				xmax = 708.8603
				text = "V"
			intervals [1689]:
				xmin = 708.8603
				xmax = 708.9103
				text = "sp"
			intervals [1690]:
				xmin = 708.9103
				xmax = 709.0803
				text = "AH1"
			intervals [1691]:
				xmin = 709.0803
				xmax = 709.2303
				text = "M"
			intervals [1692]:
				xmin = 709.2303
				xmax = 709.2703
				text = "AO1"
			intervals [1693]:
				xmin = 709.2703
				xmax = 709.4703
				text = "R"
			intervals [1694]:
				xmin = 709.4703
				xmax = 709.5003
				text = "sp"
			intervals [1695]:
				xmin = 709.5003
				xmax = 709.5903
				text = "Y"
			intervals [1696]:
				xmin = 709.5903
				xmax = 709.6303
				text = "UW1"
			intervals [1697]:
				xmin = 709.6303
				xmax = 709.6603
				text = "R"
			intervals [1698]:
				xmin = 709.6603
				xmax = 709.6903
				text = "IY0"
			intervals [1699]:
				xmin = 709.6903
				xmax = 709.7403
				text = "M"
			intervals [1700]:
				xmin = 709.7403
				xmax = 709.8203
				text = "EH1"
			intervals [1701]:
				xmin = 709.8203
				xmax = 709.8703
				text = "M"
			intervals [1702]:
				xmin = 709.8703
				xmax = 709.9003
				text = "B"
			intervals [1703]:
				xmin = 709.9003
				xmax = 709.9303
				text = "ER0"
			intervals [1704]:
				xmin = 709.9303
				xmax = 709.9703
				text = "HH"
			intervals [1705]:
				xmin = 709.9703
				xmax = 710.0403
				text = "UW1"
			intervals [1706]:
				xmin = 710.0403
				xmax = 710.1003
				text = "Y"
			intervals [1707]:
				xmin = 710.1003
				xmax = 710.1303
				text = "UH1"
			intervals [1708]:
				xmin = 710.1303
				xmax = 710.2203
				text = "R"
			intervals [1709]:
				xmin = 710.2203
				xmax = 710.2803
				text = "F"
			intervals [1710]:
				xmin = 710.2803
				xmax = 710.4103
				text = "EY1"
			intervals [1711]:
				xmin = 710.4103
				xmax = 710.4803
				text = "V"
			intervals [1712]:
				xmin = 710.4803
				xmax = 710.5103
				text = "R"
			intervals [1713]:
				xmin = 710.5103
				xmax = 710.5403
				text = "AH0"
			intervals [1714]:
				xmin = 710.5403
				xmax = 710.6003
				text = "T"
			intervals [1715]:
				xmin = 710.6003
				xmax = 710.9703
				text = "sp"
			intervals [1716]:
				xmin = 710.9703
				xmax = 711.0203
				text = "W"
			intervals [1717]:
				xmin = 711.0203
				xmax = 711.1503
				text = "AO1"
			intervals [1718]:
				xmin = 711.1503
				xmax = 711.2603
				text = "Z"
			intervals [1719]:
				xmin = 711.2603
				xmax = 711.6103
				text = "spn"
			intervals [1720]:
				xmin = 711.6103
				xmax = 713.6103
				text = "sp"
			intervals [1721]:
				xmin = 713.6103
				xmax = 720.064
				text = ""
			intervals [1722]:
				xmin = 720.064
				xmax = 720.254
				text = "M"
			intervals [1723]:
				xmin = 720.254
				xmax = 720.734
				text = "sp"
			intervals [1724]:
				xmin = 720.734
				xmax = 726.4707
				text = ""
			intervals [1725]:
				xmin = 726.4707
				xmax = 726.8607
				text = "M"
			intervals [1726]:
				xmin = 726.8607
				xmax = 727.0207
				text = "sp"
			intervals [1727]:
				xmin = 727.0207
				xmax = 738.793
				text = ""
			intervals [1728]:
				xmin = 738.793
				xmax = 738.823
				text = "HH"
			intervals [1729]:
				xmin = 738.823
				xmax = 739.083
				text = "M"
			intervals [1730]:
				xmin = 739.083
				xmax = 740.6854
				text = ""
			intervals [1731]:
				xmin = 740.6854
				xmax = 740.7754
				text = "sil"
			intervals [1732]:
				xmin = 740.7754
				xmax = 740.8054
				text = "M"
			intervals [1733]:
				xmin = 740.8054
				xmax = 740.8354
				text = "HH"
			intervals [1734]:
				xmin = 740.8354
				xmax = 740.9954
				text = "M"
			intervals [1735]:
				xmin = 740.9954
				xmax = 741.2754
				text = "sp"
			intervals [1736]:
				xmin = 741.2754
				xmax = 743.7802
				text = ""
			intervals [1737]:
				xmin = 743.7802
				xmax = 743.8402
				text = "M"
			intervals [1738]:
				xmin = 743.8402
				xmax = 744.0902
				text = "HH"
			intervals [1739]:
				xmin = 744.0902
				xmax = 744.2902
				text = "M"
			intervals [1740]:
				xmin = 744.2902
				xmax = 744.6697
				text = ""
			intervals [1741]:
				xmin = 744.6697
				xmax = 744.7197
				text = "sil"
			intervals [1742]:
				xmin = 744.7197
				xmax = 744.7597
				text = "DH"
			intervals [1743]:
				xmin = 744.7597
				xmax = 744.7997
				text = "IY0"
			intervals [1744]:
				xmin = 744.7997
				xmax = 744.8997
				text = "T"
			intervals [1745]:
				xmin = 744.8997
				xmax = 745.0597
				text = "IY1"
			intervals [1746]:
				xmin = 745.0597
				xmax = 745.1097
				text = "CH"
			intervals [1747]:
				xmin = 745.1097
				xmax = 745.1697
				text = "ER0"
			intervals [1748]:
				xmin = 745.1697
				xmax = 745.2297
				text = "DH"
			intervals [1749]:
				xmin = 745.2297
				xmax = 745.2797
				text = "AH0"
			intervals [1750]:
				xmin = 745.2797
				xmax = 745.3597
				text = "T"
			intervals [1751]:
				xmin = 745.3597
				xmax = 745.3997
				text = "HH"
			intervals [1752]:
				xmin = 745.3997
				xmax = 745.5497
				text = "AA1"
			intervals [1753]:
				xmin = 745.5497
				xmax = 745.6297
				text = "L"
			intervals [1754]:
				xmin = 745.6297
				xmax = 745.6597
				text = "ER0"
			intervals [1755]:
				xmin = 745.6597
				xmax = 745.7097
				text = "D"
			intervals [1756]:
				xmin = 745.7097
				xmax = 745.7997
				text = "AH0"
			intervals [1757]:
				xmin = 745.7997
				xmax = 745.8497
				text = "L"
			intervals [1758]:
				xmin = 745.8497
				xmax = 745.9397
				text = "AA1"
			intervals [1759]:
				xmin = 745.9397
				xmax = 746.0097
				text = "T"
			intervals [1760]:
				xmin = 746.0097
				xmax = 746.0397
				text = "sp"
			intervals [1761]:
				xmin = 746.0397
				xmax = 746.0697
				text = "D"
			intervals [1762]:
				xmin = 746.0697
				xmax = 746.0997
				text = "IH0"
			intervals [1763]:
				xmin = 746.0997
				xmax = 746.1597
				text = "D"
			intervals [1764]:
				xmin = 746.1597
				xmax = 746.1897
				text = "sp"
			intervals [1765]:
				xmin = 746.1897
				xmax = 746.2697
				text = "Y"
			intervals [1766]:
				xmin = 746.2697
				xmax = 746.3297
				text = "UW1"
			intervals [1767]:
				xmin = 746.3297
				xmax = 746.4697
				text = "sp"
			intervals [1768]:
				xmin = 746.4697
				xmax = 746.5097
				text = "TH"
			intervals [1769]:
				xmin = 746.5097
				xmax = 746.5897
				text = "IH1"
			intervals [1770]:
				xmin = 746.5897
				xmax = 746.6297
				text = "NG"
			intervals [1771]:
				xmin = 746.6297
				xmax = 746.7097
				text = "K"
			intervals [1772]:
				xmin = 746.7097
				xmax = 746.7497
				text = "DH"
			intervals [1773]:
				xmin = 746.7497
				xmax = 746.7797
				text = "AH0"
			intervals [1774]:
				xmin = 746.7797
				xmax = 746.8197
				text = "T"
			intervals [1775]:
				xmin = 746.8197
				xmax = 746.8597
				text = "HH"
			intervals [1776]:
				xmin = 746.8597
				xmax = 746.9197
				text = "ER1"
			intervals [1777]:
				xmin = 746.9197
				xmax = 746.9897
				text = "HH"
			intervals [1778]:
				xmin = 746.9897
				xmax = 747.1497
				text = "AA1"
			intervals [1779]:
				xmin = 747.1497
				xmax = 747.2597
				text = "L"
			intervals [1780]:
				xmin = 747.2597
				xmax = 747.2997
				text = "ER0"
			intervals [1781]:
				xmin = 747.2997
				xmax = 747.3297
				text = "IH0"
			intervals [1782]:
				xmin = 747.3297
				xmax = 747.4097
				text = "N"
			intervals [1783]:
				xmin = 747.4097
				xmax = 747.4397
				text = "sp"
			intervals [1784]:
				xmin = 747.4397
				xmax = 747.4797
				text = "W"
			intervals [1785]:
				xmin = 747.4797
				xmax = 747.5097
				text = "AO1"
			intervals [1786]:
				xmin = 747.5097
				xmax = 747.5597
				text = "Z"
			intervals [1787]:
				xmin = 747.5597
				xmax = 747.5897
				text = "sp"
			intervals [1788]:
				xmin = 747.5897
				xmax = 747.7197
				text = "F"
			intervals [1789]:
				xmin = 747.7197
				xmax = 747.7997
				text = "EH1"
			intervals [1790]:
				xmin = 747.7997
				xmax = 747.9997
				text = "R"
			intervals [1791]:
				xmin = 747.9997
				xmax = 748.5814
				text = "sp"
			intervals [1792]:
				xmin = 748.5814
				xmax = 748.6214
				text = "ER0"
			intervals [1793]:
				xmin = 748.6214
				xmax = 749.2705
				text = "sp"
			intervals [1794]:
				xmin = 749.2705
				xmax = 749.3005
				text = "Y"
			intervals [1795]:
				xmin = 749.3005
				xmax = 749.3405
				text = "UW1"
			intervals [1796]:
				xmin = 749.3405
				xmax = 749.3905
				text = "N"
			intervals [1797]:
				xmin = 749.3905
				xmax = 749.4205
				text = "OW1"
			intervals [1798]:
				xmin = 749.4205
				xmax = 751.0896
				text = "sp"
			intervals [1799]:
				xmin = 751.0896
				xmax = 751.7896
				text = "spn"
			intervals [1800]:
				xmin = 751.7896
				xmax = 751.8196
				text = "W"
			intervals [1801]:
				xmin = 751.8196
				xmax = 751.8496
				text = "EH1"
			intervals [1802]:
				xmin = 751.8496
				xmax = 751.9096
				text = "L"
			intervals [1803]:
				xmin = 751.9096
				xmax = 751.9396
				text = "Y"
			intervals [1804]:
				xmin = 751.9396
				xmax = 751.9896
				text = "UW1"
			intervals [1805]:
				xmin = 751.9896
				xmax = 752.2396
				text = "sp"
			intervals [1806]:
				xmin = 752.2396
				xmax = 752.2696
				text = "N"
			intervals [1807]:
				xmin = 752.2696
				xmax = 752.2996
				text = "OW1"
			intervals [1808]:
				xmin = 752.2996
				xmax = 753.6696
				text = "sp"
			intervals [1809]:
				xmin = 753.6696
				xmax = 753.7396
				text = "W"
			intervals [1810]:
				xmin = 753.7396
				xmax = 753.8496
				text = "AY1"
			intervals [1811]:
				xmin = 753.8496
				xmax = 753.8896
				text = "W"
			intervals [1812]:
				xmin = 753.8896
				xmax = 753.9596
				text = "UH1"
			intervals [1813]:
				xmin = 753.9596
				xmax = 753.9896
				text = "D"
			intervals [1814]:
				xmin = 753.9896
				xmax = 754.0896
				text = "SH"
			intervals [1815]:
				xmin = 754.0896
				xmax = 754.1196
				text = "IY1"
			intervals [1816]:
				xmin = 754.1196
				xmax = 754.1696
				text = "sp"
			intervals [1817]:
				xmin = 754.1696
				xmax = 754.2196
				text = "HH"
			intervals [1818]:
				xmin = 754.2196
				xmax = 754.3696
				text = "AA1"
			intervals [1819]:
				xmin = 754.3696
				xmax = 754.4496
				text = "L"
			intervals [1820]:
				xmin = 754.4496
				xmax = 754.4996
				text = "ER0"
			intervals [1821]:
				xmin = 754.4996
				xmax = 754.5496
				text = "AE1"
			intervals [1822]:
				xmin = 754.5496
				xmax = 754.6296
				text = "T"
			intervals [1823]:
				xmin = 754.6296
				xmax = 754.7496
				text = "Y"
			intervals [1824]:
				xmin = 754.7496
				xmax = 754.8096
				text = "UW1"
			intervals [1825]:
				xmin = 754.8096
				xmax = 757.8924
				text = "sp"
			intervals [1826]:
				xmin = 757.8924
				xmax = 758.2424
				text = "spn"
			intervals [1827]:
				xmin = 758.2424
				xmax = 764.9983
				text = ""
			intervals [1828]:
				xmin = 764.9983
				xmax = 765.0483
				text = "M"
			intervals [1829]:
				xmin = 765.0483
				xmax = 765.0883
				text = "HH"
			intervals [1830]:
				xmin = 765.0883
				xmax = 765.4883
				text = "M"
			intervals [1831]:
				xmin = 765.4883
				xmax = 765.5883
				text = "sp"
			intervals [1832]:
				xmin = 765.5883
				xmax = 766.5969
				text = ""
			intervals [1833]:
				xmin = 766.5969
				xmax = 767.0069
				text = "M"
			intervals [1834]:
				xmin = 767.0069
				xmax = 767.0769
				text = "sp"
			intervals [1835]:
				xmin = 767.0769
				xmax = 768.3591
				text = ""
			intervals [1836]:
				xmin = 768.3591
				xmax = 768.6191
				text = "AH1"
			intervals [1837]:
				xmin = 768.6191
				xmax = 768.6991
				text = "M"
			intervals [1838]:
				xmin = 768.6991
				xmax = 768.7391
				text = "D"
			intervals [1839]:
				xmin = 768.7391
				xmax = 768.7791
				text = "IH1"
			intervals [1840]:
				xmin = 768.7791
				xmax = 768.8491
				text = "D"
			intervals [1841]:
				xmin = 768.8491
				xmax = 768.8891
				text = "Y"
			intervals [1842]:
				xmin = 768.8891
				xmax = 768.9191
				text = "UW1"
			intervals [1843]:
				xmin = 768.9191
				xmax = 768.9991
				text = "HH"
			intervals [1844]:
				xmin = 768.9991
				xmax = 769.0491
				text = "AE1"
			intervals [1845]:
				xmin = 769.0491
				xmax = 769.1491
				text = "V"
			intervals [1846]:
				xmin = 769.1491
				xmax = 769.1891
				text = "sp"
			intervals [1847]:
				xmin = 769.1891
				xmax = 769.2791
				text = "EH1"
			intervals [1848]:
				xmin = 769.2791
				xmax = 769.3491
				text = "V"
			intervals [1849]:
				xmin = 769.3491
				xmax = 769.3791
				text = "ER0"
			intervals [1850]:
				xmin = 769.3791
				xmax = 769.4491
				text = "HH"
			intervals [1851]:
				xmin = 769.4491
				xmax = 769.4891
				text = "AE1"
			intervals [1852]:
				xmin = 769.4891
				xmax = 769.5591
				text = "V"
			intervals [1853]:
				xmin = 769.5591
				xmax = 769.6191
				text = "AH0"
			intervals [1854]:
				xmin = 769.6191
				xmax = 769.6491
				text = "sp"
			intervals [1855]:
				xmin = 769.6491
				xmax = 769.6991
				text = "T"
			intervals [1856]:
				xmin = 769.6991
				xmax = 769.7891
				text = "IY1"
			intervals [1857]:
				xmin = 769.7891
				xmax = 769.8591
				text = "CH"
			intervals [1858]:
				xmin = 769.8591
				xmax = 769.8891
				text = "ER0"
			intervals [1859]:
				xmin = 769.8891
				xmax = 769.9191
				text = "DH"
			intervals [1860]:
				xmin = 769.9191
				xmax = 769.9491
				text = "AH0"
			intervals [1861]:
				xmin = 769.9491
				xmax = 769.9791
				text = "T"
			intervals [1862]:
				xmin = 769.9791
				xmax = 770.0091
				text = "sp"
			intervals [1863]:
				xmin = 770.0091
				xmax = 770.0391
				text = "Y"
			intervals [1864]:
				xmin = 770.0391
				xmax = 770.0691
				text = "UW1"
			intervals [1865]:
				xmin = 770.0691
				xmax = 770.1391
				text = "JH"
			intervals [1866]:
				xmin = 770.1391
				xmax = 770.2591
				text = "AH1"
			intervals [1867]:
				xmin = 770.2591
				xmax = 770.3091
				text = "S"
			intervals [1868]:
				xmin = 770.3091
				xmax = 770.3791
				text = "K"
			intervals [1869]:
				xmin = 770.3791
				xmax = 770.4291
				text = "UH1"
			intervals [1870]:
				xmin = 770.4291
				xmax = 770.4691
				text = "D"
			intervals [1871]:
				xmin = 770.4691
				xmax = 770.4991
				text = "AH0"
			intervals [1872]:
				xmin = 770.4991
				xmax = 770.5391
				text = "N"
			intervals [1873]:
				xmin = 770.5391
				xmax = 770.5991
				text = "T"
			intervals [1874]:
				xmin = 770.5991
				xmax = 770.6691
				text = "S"
			intervals [1875]:
				xmin = 770.6691
				xmax = 770.7191
				text = "T"
			intervals [1876]:
				xmin = 770.7191
				xmax = 770.9991
				text = "AE1"
			intervals [1877]:
				xmin = 770.9991
				xmax = 771.0591
				text = "N"
			intervals [1878]:
				xmin = 771.0591
				xmax = 771.2191
				text = "D"
			intervals [1879]:
				xmin = 771.2191
				xmax = 772.851
				text = ""
			intervals [1880]:
				xmin = 772.851
				xmax = 772.931
				text = "DH"
			intervals [1881]:
				xmin = 772.931
				xmax = 772.991
				text = "AE1"
			intervals [1882]:
				xmin = 772.991
				xmax = 773.041
				text = "T"
			intervals [1883]:
				xmin = 773.041
				xmax = 773.071
				text = "W"
			intervals [1884]:
				xmin = 773.071
				xmax = 773.171
				text = "AA1"
			intervals [1885]:
				xmin = 773.171
				xmax = 773.201
				text = "Z"
			intervals [1886]:
				xmin = 773.201
				xmax = 773.231
				text = "HH"
			intervals [1887]:
				xmin = 773.231
				xmax = 773.261
				text = "ER0"
			intervals [1888]:
				xmin = 773.261
				xmax = 775.171
				text = "spn"
			intervals [1889]:
				xmin = 775.171
				xmax = 776.031
				text = "sp"
			intervals [1890]:
				xmin = 776.031
				xmax = 776.591
				text = "AO1"
			intervals [1891]:
				xmin = 776.591
				xmax = 777.1991
				text = "sp"
			intervals [1892]:
				xmin = 777.1991
				xmax = 777.2891
				text = "D"
			intervals [1893]:
				xmin = 777.2891
				xmax = 777.3491
				text = "IH1"
			intervals [1894]:
				xmin = 777.3491
				xmax = 777.4191
				text = "D"
			intervals [1895]:
				xmin = 777.4191
				xmax = 777.4491
				text = "DH"
			intervals [1896]:
				xmin = 777.4491
				xmax = 777.4891
				text = "IY0"
			intervals [1897]:
				xmin = 777.4891
				xmax = 777.5591
				text = "K"
			intervals [1898]:
				xmin = 777.5591
				xmax = 777.6091
				text = "IH1"
			intervals [1899]:
				xmin = 777.6091
				xmax = 777.6791
				text = "D"
			intervals [1900]:
				xmin = 777.6791
				xmax = 777.7291
				text = "Z"
			intervals [1901]:
				xmin = 777.7291
				xmax = 777.7691
				text = "IH1"
			intervals [1902]:
				xmin = 777.7691
				xmax = 777.8191
				text = "N"
			intervals [1903]:
				xmin = 777.8191
				xmax = 777.8691
				text = "Y"
			intervals [1904]:
				xmin = 777.8691
				xmax = 777.8991
				text = "UH1"
			intervals [1905]:
				xmin = 777.8991
				xmax = 777.9391
				text = "R"
			intervals [1906]:
				xmin = 777.9391
				xmax = 777.9791
				text = "K"
			intervals [1907]:
				xmin = 777.9791
				xmax = 778.0591
				text = "L"
			intervals [1908]:
				xmin = 778.0591
				xmax = 778.1991
				text = "AE1"
			intervals [1909]:
				xmin = 778.1991
				xmax = 778.2491
				text = "S"
			intervals [1910]:
				xmin = 778.2491
				xmax = 778.2891
				text = "EH1"
			intervals [1911]:
				xmin = 778.2891
				xmax = 778.3591
				text = "V"
			intervals [1912]:
				xmin = 778.3591
				xmax = 778.4191
				text = "ER0"
			intervals [1913]:
				xmin = 778.4191
				xmax = 778.4791
				text = "P"
			intervals [1914]:
				xmin = 778.4791
				xmax = 778.5191
				text = "L"
			intervals [1915]:
				xmin = 778.5191
				xmax = 778.5791
				text = "EY1"
			intervals [1916]:
				xmin = 778.5791
				xmax = 778.6391
				text = "AH0"
			intervals [1917]:
				xmin = 778.6391
				xmax = 778.7291
				text = "T"
			intervals [1918]:
				xmin = 778.7291
				xmax = 778.7691
				text = "R"
			intervals [1919]:
				xmin = 778.7691
				xmax = 778.8091
				text = "IH1"
			intervals [1920]:
				xmin = 778.8091
				xmax = 778.8391
				text = "K"
			intervals [1921]:
				xmin = 778.8391
				xmax = 778.8691
				text = "sp"
			intervals [1922]:
				xmin = 778.8691
				xmax = 778.9291
				text = "AO1"
			intervals [1923]:
				xmin = 778.9291
				xmax = 779.0791
				text = "N"
			intervals [1924]:
				xmin = 779.0791
				xmax = 779.1291
				text = "sp"
			intervals [1925]:
				xmin = 779.1291
				xmax = 779.1591
				text = "DH"
			intervals [1926]:
				xmin = 779.1591
				xmax = 779.2791
				text = "IY0"
			intervals [1927]:
				xmin = 779.2791
				xmax = 779.3991
				text = "sp"
			intervals [1928]:
				xmin = 779.3991
				xmax = 779.4291
				text = "T"
			intervals [1929]:
				xmin = 779.4291
				xmax = 779.4691
				text = "IY1"
			intervals [1930]:
				xmin = 779.4691
				xmax = 779.4991
				text = "CH"
			intervals [1931]:
				xmin = 779.4991
				xmax = 779.5291
				text = "ER0"
			intervals [1932]:
				xmin = 779.5291
				xmax = 790.2239
				text = "sp"
			intervals [1933]:
				xmin = 790.2239
				xmax = 790.4939
				text = "AH1"
			intervals [1934]:
				xmin = 790.4939
				xmax = 790.8339
				text = "M"
			intervals [1935]:
				xmin = 790.8339
				xmax = 790.8639
				text = "sp"
			intervals [1936]:
				xmin = 790.8639
				xmax = 790.9739
				text = "W"
			intervals [1937]:
				xmin = 790.9739
				xmax = 791.0439
				text = "EH1"
			intervals [1938]:
				xmin = 791.0439
				xmax = 791.0939
				text = "L"
			intervals [1939]:
				xmin = 791.0939
				xmax = 791.1239
				text = "W"
			intervals [1940]:
				xmin = 791.1239
				xmax = 791.1639
				text = "AH1"
			intervals [1941]:
				xmin = 791.1639
				xmax = 791.2439
				text = "T"
			intervals [1942]:
				xmin = 791.2439
				xmax = 791.2939
				text = "W"
			intervals [1943]:
				xmin = 791.2939
				xmax = 791.3639
				text = "ER0"
			intervals [1944]:
				xmin = 791.3639
				xmax = 791.4439
				text = "Y"
			intervals [1945]:
				xmin = 791.4439
				xmax = 791.5039
				text = "UH1"
			intervals [1946]:
				xmin = 791.5039
				xmax = 791.6339
				text = "R"
			intervals [1947]:
				xmin = 791.6339
				xmax = 791.7439
				text = "JH"
			intervals [1948]:
				xmin = 791.7439
				xmax = 791.8039
				text = "UW1"
			intervals [1949]:
				xmin = 791.8039
				xmax = 791.9139
				text = "N"
			intervals [1950]:
				xmin = 791.9139
				xmax = 791.9739
				text = "Y"
			intervals [1951]:
				xmin = 791.9739
				xmax = 792.0139
				text = "ER0"
			intervals [1952]:
				xmin = 792.0139
				xmax = 792.0839
				text = "HH"
			intervals [1953]:
				xmin = 792.0839
				xmax = 792.2539
				text = "AY1"
			intervals [1954]:
				xmin = 792.2539
				xmax = 792.2839
				text = "sp"
			intervals [1955]:
				xmin = 792.2839
				xmax = 792.3739
				text = "S"
			intervals [1956]:
				xmin = 792.3739
				xmax = 792.4139
				text = "K"
			intervals [1957]:
				xmin = 792.4139
				xmax = 792.4539
				text = "UW1"
			intervals [1958]:
				xmin = 792.4539
				xmax = 792.5139
				text = "L"
			intervals [1959]:
				xmin = 792.5139
				xmax = 792.5439
				text = "sp"
			intervals [1960]:
				xmin = 792.5439
				xmax = 792.5739
				text = "AH0"
			intervals [1961]:
				xmin = 792.5739
				xmax = 792.6039
				text = "N"
			intervals [1962]:
				xmin = 792.6039
				xmax = 792.6539
				text = "S"
			intervals [1963]:
				xmin = 792.6539
				xmax = 792.7039
				text = "EY1"
			intervals [1964]:
				xmin = 792.7039
				xmax = 792.7839
				text = "HH"
			intervals [1965]:
				xmin = 792.7839
				xmax = 792.9339
				text = "AY1"
			intervals [1966]:
				xmin = 792.9339
				xmax = 792.9639
				text = "sp"
			intervals [1967]:
				xmin = 792.9639
				xmax = 793.0539
				text = "S"
			intervals [1968]:
				xmin = 793.0539
				xmax = 793.0839
				text = "K"
			intervals [1969]:
				xmin = 793.0839
				xmax = 793.1139
				text = "UW1"
			intervals [1970]:
				xmin = 793.1139
				xmax = 793.1939
				text = "L"
			intervals [1971]:
				xmin = 793.1939
				xmax = 793.2239
				text = "sp"
			intervals [1972]:
				xmin = 793.2239
				xmax = 793.2839
				text = "D"
			intervals [1973]:
				xmin = 793.2839
				xmax = 793.4739
				text = "EY1"
			intervals [1974]:
				xmin = 793.4739
				xmax = 793.5239
				text = "Z"
			intervals [1975]:
				xmin = 793.5239
				xmax = 793.5839
				text = "sp"
			intervals [1976]:
				xmin = 793.5839
				xmax = 793.6839
				text = "L"
			intervals [1977]:
				xmin = 793.6839
				xmax = 793.7339
				text = "AY1"
			intervals [1978]:
				xmin = 793.7339
				xmax = 793.8239
				text = "K"
			intervals [1979]:
				xmin = 793.8239
				xmax = 793.8939
				text = "sp"
			intervals [1980]:
				xmin = 793.8939
				xmax = 793.9439
				text = "W"
			intervals [1981]:
				xmin = 793.9439
				xmax = 793.9839
				text = "IH0"
			intervals [1982]:
				xmin = 793.9839
				xmax = 794.0839
				text = "CH"
			intervals [1983]:
				xmin = 794.0839
				xmax = 794.1439
				text = "EH1"
			intervals [1984]:
				xmin = 794.1439
				xmax = 794.1839
				text = "V"
			intervals [1985]:
				xmin = 794.1839
				xmax = 794.2639
				text = "ER0"
			intervals [1986]:
				xmin = 794.2639
				xmax = 794.2939
				text = "sp"
			intervals [1987]:
				xmin = 794.2939
				xmax = 794.3639
				text = "W"
			intervals [1988]:
				xmin = 794.3639
				xmax = 794.3939
				text = "AH1"
			intervals [1989]:
				xmin = 794.3939
				xmax = 794.4739
				text = "N"
			intervals [1990]:
				xmin = 794.4739
				xmax = 794.5039
				text = "sp"
			intervals [1991]:
				xmin = 794.5039
				xmax = 794.5339
				text = "Y"
			intervals [1992]:
				xmin = 794.5339
				xmax = 794.5739
				text = "UW1"
			intervals [1993]:
				xmin = 794.5739
				xmax = 794.6239
				text = "sp"
			intervals [1994]:
				xmin = 794.6239
				xmax = 794.6539
				text = "P"
			intervals [1995]:
				xmin = 794.6539
				xmax = 794.6839
				text = "R"
			intervals [1996]:
				xmin = 794.6839
				xmax = 794.7639
				text = "IH0"
			intervals [1997]:
				xmin = 794.7639
				xmax = 794.8439
				text = "F"
			intervals [1998]:
				xmin = 794.8439
				xmax = 795.0039
				text = "ER1"
			intervals [1999]:
				xmin = 795.0039
				xmax = 795.0639
				text = "sp"
			intervals [2000]:
				xmin = 795.0639
				xmax = 795.1039
				text = "Y"
			intervals [2001]:
				xmin = 795.1039
				xmax = 795.1339
				text = "UW1"
			intervals [2002]:
				xmin = 795.1339
				xmax = 795.1639
				text = "sp"
			intervals [2003]:
				xmin = 795.1639
				xmax = 795.2039
				text = "N"
			intervals [2004]:
				xmin = 795.2039
				xmax = 795.2339
				text = "OW1"
			intervals [2005]:
				xmin = 795.2339
				xmax = 795.3039
				text = "sp"
			intervals [2006]:
				xmin = 795.3039
				xmax = 795.4139
				text = "JH"
			intervals [2007]:
				xmin = 795.4139
				xmax = 795.4439
				text = "UW1"
			intervals [2008]:
				xmin = 795.4439
				xmax = 795.4739
				text = "N"
			intervals [2009]:
				xmin = 795.4739
				xmax = 795.5039
				text = "Y"
			intervals [2010]:
				xmin = 795.5039
				xmax = 795.5339
				text = "ER0"
			intervals [2011]:
				xmin = 795.5339
				xmax = 795.7939
				text = "sp"
			intervals [2012]:
				xmin = 795.7939
				xmax = 795.8239
				text = "HH"
			intervals [2013]:
				xmin = 795.8239
				xmax = 795.8539
				text = "AY1"
			intervals [2014]:
				xmin = 795.8539
				xmax = 796.1939
				text = "sp"
			intervals [2015]:
				xmin = 796.1939
				xmax = 796.2839
				text = "S"
			intervals [2016]:
				xmin = 796.2839
				xmax = 796.3139
				text = "K"
			intervals [2017]:
				xmin = 796.3139
				xmax = 796.3439
				text = "UW1"
			intervals [2018]:
				xmin = 796.3439
				xmax = 796.4439
				text = "L"
			intervals [2019]:
				xmin = 796.4439
				xmax = 796.5839
				text = "sp"
			intervals [2020]:
				xmin = 796.5839
				xmax = 808.7614
				text = ""
			intervals [2021]:
				xmin = 808.7614
				xmax = 809.2014
				text = "M"
			intervals [2022]:
				xmin = 809.2014
				xmax = 809.2314
				text = "sp"
			intervals [2023]:
				xmin = 809.2314
				xmax = 828.8585
				text = ""
			intervals [2024]:
				xmin = 828.8585
				xmax = 828.9185
				text = "M"
			intervals [2025]:
				xmin = 828.9185
				xmax = 828.9685
				text = "HH"
			intervals [2026]:
				xmin = 828.9685
				xmax = 829.4285
				text = "M"
			intervals [2027]:
				xmin = 829.4285
				xmax = 830.497
				text = "sp"
			intervals [2028]:
				xmin = 830.497
				xmax = 830.797
				text = "AH1"
			intervals [2029]:
				xmin = 830.797
				xmax = 830.847
				text = "M"
			intervals [2030]:
				xmin = 830.847
				xmax = 830.877
				text = "sp"
			intervals [2031]:
				xmin = 830.877
				xmax = 836.0221
				text = ""
			intervals [2032]:
				xmin = 836.0221
				xmax = 836.0521
				text = "M"
			intervals [2033]:
				xmin = 836.0521
				xmax = 836.1721
				text = "HH"
			intervals [2034]:
				xmin = 836.1721
				xmax = 836.5721
				text = "M"
			intervals [2035]:
				xmin = 836.5721
				xmax = 840.0128
				text = "sp"
			intervals [2036]:
				xmin = 840.0128
				xmax = 840.1928
				text = "AH1"
			intervals [2037]:
				xmin = 840.1928
				xmax = 840.3028
				text = "M"
			intervals [2038]:
				xmin = 840.3028
				xmax = 840.3328
				text = "sp"
			intervals [2039]:
				xmin = 840.3328
				xmax = 840.3828
				text = "IH1"
			intervals [2040]:
				xmin = 840.3828
				xmax = 840.4828
				text = "N"
			intervals [2041]:
				xmin = 840.4828
				xmax = 840.5128
				text = "Y"
			intervals [2042]:
				xmin = 840.5128
				xmax = 840.5428
				text = "UH1"
			intervals [2043]:
				xmin = 840.5428
				xmax = 840.5728
				text = "R"
			intervals [2044]:
				xmin = 840.5728
				xmax = 840.6028
				text = "EH2"
			intervals [2045]:
				xmin = 840.6028
				xmax = 840.6928
				text = "L"
			intervals [2046]:
				xmin = 840.6928
				xmax = 840.7428
				text = "AH0"
			intervals [2047]:
				xmin = 840.7428
				xmax = 840.7828
				text = "M"
			intervals [2048]:
				xmin = 840.7828
				xmax = 840.8328
				text = "EH1"
			intervals [2049]:
				xmin = 840.8328
				xmax = 840.8728
				text = "N"
			intervals [2050]:
				xmin = 840.8728
				xmax = 840.9428
				text = "T"
			intervals [2051]:
				xmin = 840.9428
				xmax = 840.9828
				text = "R"
			intervals [2052]:
				xmin = 840.9828
				xmax = 841.0628
				text = "IY0"
			intervals [2053]:
				xmin = 841.0628
				xmax = 841.1428
				text = "S"
			intervals [2054]:
				xmin = 841.1428
				xmax = 841.1928
				text = "K"
			intervals [2055]:
				xmin = 841.1928
				xmax = 841.2828
				text = "UW1"
			intervals [2056]:
				xmin = 841.2828
				xmax = 841.3828
				text = "L"
			intervals [2057]:
				xmin = 841.3828
				xmax = 841.4128
				text = "D"
			intervals [2058]:
				xmin = 841.4128
				xmax = 841.4528
				text = "IH1"
			intervals [2059]:
				xmin = 841.4528
				xmax = 841.5328
				text = "D"
			intervals [2060]:
				xmin = 841.5328
				xmax = 841.6328
				text = "Y"
			intervals [2061]:
				xmin = 841.6328
				xmax = 841.7728
				text = "UW1"
			intervals [2062]:
				xmin = 841.7728
				xmax = 841.8028
				text = "sp"
			intervals [2063]:
				xmin = 841.8028
				xmax = 842.0992
				text = ""
			intervals [2064]:
				xmin = 842.0992
				xmax = 842.1492
				text = "G"
			intervals [2065]:
				xmin = 842.1492
				xmax = 842.2292
				text = "OW1"
			intervals [2066]:
				xmin = 842.2292
				xmax = 842.2892
				text = "T"
			intervals [2067]:
				xmin = 842.2892
				xmax = 842.3192
				text = "AH0"
			intervals [2068]:
				xmin = 842.3192
				xmax = 842.3592
				text = "W"
			intervals [2069]:
				xmin = 842.3592
				xmax = 842.3892
				text = "AH1"
			intervals [2070]:
				xmin = 842.3892
				xmax = 842.4192
				text = "N"
			intervals [2071]:
				xmin = 842.4192
				xmax = 842.4492
				text = "AH0"
			intervals [2072]:
				xmin = 842.4492
				xmax = 842.4792
				text = "V"
			intervals [2073]:
				xmin = 842.4792
				xmax = 842.5092
				text = "DH"
			intervals [2074]:
				xmin = 842.5092
				xmax = 842.5392
				text = "OW1"
			intervals [2075]:
				xmin = 842.5392
				xmax = 842.6292
				text = "Z"
			intervals [2076]:
				xmin = 842.6292
				xmax = 842.6692
				text = "S"
			intervals [2077]:
				xmin = 842.6692
				xmax = 842.7192
				text = "K"
			intervals [2078]:
				xmin = 842.7192
				xmax = 842.7892
				text = "UW1"
			intervals [2079]:
				xmin = 842.7892
				xmax = 842.8492
				text = "L"
			intervals [2080]:
				xmin = 842.8492
				xmax = 842.8892
				text = "Z"
			intervals [2081]:
				xmin = 842.8892
				xmax = 842.9392
				text = "W"
			intervals [2082]:
				xmin = 842.9392
				xmax = 842.9892
				text = "EH1"
			intervals [2083]:
				xmin = 842.9892
				xmax = 843.0492
				text = "R"
			intervals [2084]:
				xmin = 843.0492
				xmax = 843.1092
				text = "DH"
			intervals [2085]:
				xmin = 843.1092
				xmax = 843.1992
				text = "EY1"
			intervals [2086]:
				xmin = 843.1992
				xmax = 843.3192
				text = "CH"
			intervals [2087]:
				xmin = 843.3192
				xmax = 843.4192
				text = "EY1"
			intervals [2088]:
				xmin = 843.4192
				xmax = 843.5192
				text = "N"
			intervals [2089]:
				xmin = 843.5192
				xmax = 843.6592
				text = "JH"
			intervals [2090]:
				xmin = 843.6592
				xmax = 843.6892
				text = "K"
			intervals [2091]:
				xmin = 843.6892
				xmax = 843.7492
				text = "L"
			intervals [2092]:
				xmin = 843.7492
				xmax = 843.8192
				text = "AE1"
			intervals [2093]:
				xmin = 843.8192
				xmax = 843.8492
				text = "S"
			intervals [2094]:
				xmin = 843.8492
				xmax = 843.8792
				text = "IH0"
			intervals [2095]:
				xmin = 843.8792
				xmax = 843.9192
				text = "Z"
			intervals [2096]:
				xmin = 843.9192
				xmax = 844.3892
				text = "sp"
			intervals [2097]:
				xmin = 844.3892
				xmax = 845.8385
				text = ""
			intervals [2098]:
				xmin = 845.8385
				xmax = 846.0285
				text = "AH1"
			intervals [2099]:
				xmin = 846.0285
				xmax = 846.0885
				text = "HH"
			intervals [2100]:
				xmin = 846.0885
				xmax = 846.2385
				text = "AH1"
			intervals [2101]:
				xmin = 846.2385
				xmax = 849.8094
				text = ""
			intervals [2102]:
				xmin = 849.8094
				xmax = 852.1194
				text = "spn"
			intervals [2103]:
				xmin = 852.1194
				xmax = 853.0394
				text = "sp"
			intervals [2104]:
				xmin = 853.0394
				xmax = 853.4794
				text = "AO1"
			intervals [2105]:
				xmin = 853.4794
				xmax = 854.0384
				text = "sp"
			intervals [2106]:
				xmin = 854.0384
				xmax = 854.3484
				text = "AH1"
			intervals [2107]:
				xmin = 854.3484
				xmax = 854.6984
				text = "M"
			intervals [2108]:
				xmin = 854.6984
				xmax = 854.8284
				text = "sp"
			intervals [2109]:
				xmin = 854.8284
				xmax = 854.9484
				text = "IH1"
			intervals [2110]:
				xmin = 854.9484
				xmax = 855.0184
				text = "Z"
			intervals [2111]:
				xmin = 855.0184
				xmax = 855.0584
				text = "DH"
			intervals [2112]:
				xmin = 855.0584
				xmax = 855.0884
				text = "EH1"
			intervals [2113]:
				xmin = 855.0884
				xmax = 855.1184
				text = "R"
			intervals [2114]:
				xmin = 855.1184
				xmax = 855.1684
				text = "AH0"
			intervals [2115]:
				xmin = 855.1684
				xmax = 855.2184
				text = "B"
			intervals [2116]:
				xmin = 855.2184
				xmax = 855.2884
				text = "AH1"
			intervals [2117]:
				xmin = 855.2884
				xmax = 855.3484
				text = "N"
			intervals [2118]:
				xmin = 855.3484
				xmax = 855.3884
				text = "CH"
			intervals [2119]:
				xmin = 855.3884
				xmax = 855.4284
				text = "AH0"
			intervals [2120]:
				xmin = 855.4284
				xmax = 855.4684
				text = "V"
			intervals [2121]:
				xmin = 855.4684
				xmax = 855.5084
				text = "P"
			intervals [2122]:
				xmin = 855.5084
				xmax = 855.5984
				text = "IY1"
			intervals [2123]:
				xmin = 855.5984
				xmax = 855.6584
				text = "P"
			intervals [2124]:
				xmin = 855.6584
				xmax = 855.6984
				text = "AH0"
			intervals [2125]:
				xmin = 855.6984
				xmax = 855.7384
				text = "L"
			intervals [2126]:
				xmin = 855.7384
				xmax = 855.7684
				text = "DH"
			intervals [2127]:
				xmin = 855.7684
				xmax = 855.7984
				text = "AH0"
			intervals [2128]:
				xmin = 855.7984
				xmax = 855.8484
				text = "T"
			intervals [2129]:
				xmin = 855.8484
				xmax = 855.8984
				text = "Y"
			intervals [2130]:
				xmin = 855.8984
				xmax = 855.9284
				text = "UW1"
			intervals [2131]:
				xmin = 855.9284
				xmax = 855.9584
				text = "sp"
			intervals [2132]:
				xmin = 855.9584
				xmax = 856.0484
				text = "HH"
			intervals [2133]:
				xmin = 856.0484
				xmax = 856.0884
				text = "AE1"
			intervals [2134]:
				xmin = 856.0884
				xmax = 856.1784
				text = "NG"
			intervals [2135]:
				xmin = 856.1784
				xmax = 856.2484
				text = "sp"
			intervals [2136]:
				xmin = 856.2484
				xmax = 856.2984
				text = "ER0"
			intervals [2137]:
				xmin = 856.2984
				xmax = 856.4084
				text = "AW1"
			intervals [2138]:
				xmin = 856.4084
				xmax = 856.4684
				text = "N"
			intervals [2139]:
				xmin = 856.4684
				xmax = 856.4984
				text = "D"
			intervals [2140]:
				xmin = 856.4984
				xmax = 856.5284
				text = "W"
			intervals [2141]:
				xmin = 856.5284
				xmax = 856.5584
				text = "IH0"
			intervals [2142]:
				xmin = 856.5584
				xmax = 856.5984
				text = "DH"
			intervals [2143]:
				xmin = 856.5984
				xmax = 856.6284
				text = "sp"
			intervals [2144]:
				xmin = 856.6284
				xmax = 856.7284
				text = "N"
			intervals [2145]:
				xmin = 856.7284
				xmax = 856.7584
				text = "AW1"
			intervals [2146]:
				xmin = 856.7584
				xmax = 857.1384
				text = "sp"
			intervals [2147]:
				xmin = 857.1384
				xmax = 869.6125
				text = ""
			intervals [2148]:
				xmin = 869.6125
				xmax = 869.9625
				text = "AH1"
			intervals [2149]:
				xmin = 869.9625
				xmax = 870.2125
				text = "HH"
			intervals [2150]:
				xmin = 870.2125
				xmax = 870.2425
				text = "AH1"
			intervals [2151]:
				xmin = 870.2425
				xmax = 870.6801
				text = ""
			intervals [2152]:
				xmin = 870.6801
				xmax = 870.7501
				text = "sil"
			intervals [2153]:
				xmin = 870.7501
				xmax = 871.0401
				text = "AH1"
			intervals [2154]:
				xmin = 871.0401
				xmax = 871.1401
				text = "M"
			intervals [2155]:
				xmin = 871.1401
				xmax = 871.3001
				text = "sp"
			intervals [2156]:
				xmin = 871.3001
				xmax = 871.3601
				text = "W"
			intervals [2157]:
				xmin = 871.3601
				xmax = 871.4101
				text = "AH1"
			intervals [2158]:
				xmin = 871.4101
				xmax = 871.4501
				text = "T"
			intervals [2159]:
				xmin = 871.4501
				xmax = 871.5001
				text = "sp"
			intervals [2160]:
				xmin = 871.5001
				xmax = 871.5301
				text = "D"
			intervals [2161]:
				xmin = 871.5301
				xmax = 871.5601
				text = "UW1"
			intervals [2162]:
				xmin = 871.5601
				xmax = 871.6901
				text = "Y"
			intervals [2163]:
				xmin = 871.6901
				xmax = 871.7901
				text = "UW1"
			intervals [2164]:
				xmin = 871.7901
				xmax = 871.8301
				text = "D"
			intervals [2165]:
				xmin = 871.8301
				xmax = 872.1101
				text = "UW1"
			intervals [2166]:
				xmin = 872.1101
				xmax = 872.1801
				text = "sp"
			intervals [2167]:
				xmin = 872.1801
				xmax = 872.2101
				text = "Y"
			intervals [2168]:
				xmin = 872.2101
				xmax = 872.2401
				text = "UW1"
			intervals [2169]:
				xmin = 872.2401
				xmax = 872.3901
				text = "sp"
			intervals [2170]:
				xmin = 872.3901
				xmax = 872.4501
				text = "N"
			intervals [2171]:
				xmin = 872.4501
				xmax = 872.5501
				text = "OW1"
			intervals [2172]:
				xmin = 872.5501
				xmax = 872.9455
				text = "sp"
			intervals [2173]:
				xmin = 872.9455
				xmax = 872.9955
				text = "W"
			intervals [2174]:
				xmin = 872.9955
				xmax = 873.0355
				text = "IH0"
			intervals [2175]:
				xmin = 873.0355
				xmax = 873.0755
				text = "TH"
			intervals [2176]:
				xmin = 873.0755
				xmax = 873.1055
				text = "sp"
			intervals [2177]:
				xmin = 873.1055
				xmax = 873.1555
				text = "Y"
			intervals [2178]:
				xmin = 873.1555
				xmax = 873.1855
				text = "UH1"
			intervals [2179]:
				xmin = 873.1855
				xmax = 873.2155
				text = "R"
			intervals [2180]:
				xmin = 873.2155
				xmax = 873.2855
				text = "sp"
			intervals [2181]:
				xmin = 873.2855
				xmax = 873.3155
				text = "F"
			intervals [2182]:
				xmin = 873.3155
				xmax = 873.3455
				text = "R"
			intervals [2183]:
				xmin = 873.3455
				xmax = 873.3755
				text = "EH1"
			intervals [2184]:
				xmin = 873.3755
				xmax = 873.4055
				text = "N"
			intervals [2185]:
				xmin = 873.4055
				xmax = 873.4355
				text = "Z"
			intervals [2186]:
				xmin = 873.4355
				xmax = 889.7129
				text = "sp"
			intervals [2187]:
				xmin = 889.7129
				xmax = 894.1429
				text = "spn"
			intervals [2188]:
				xmin = 894.1429
				xmax = 894.7529
				text = "sp"
			intervals [2189]:
				xmin = 894.7529
				xmax = 895.1829
				text = "AO1"
			intervals [2190]:
				xmin = 895.1829
				xmax = 897.2071
				text = "sp"
			intervals [2191]:
				xmin = 897.2071
				xmax = 897.3571
				text = "M"
			intervals [2192]:
				xmin = 897.3571
				xmax = 897.3871
				text = "HH"
			intervals [2193]:
				xmin = 897.3871
				xmax = 897.6371
				text = "M"
			intervals [2194]:
				xmin = 897.6371
				xmax = 899.0273
				text = ""
			intervals [2195]:
				xmin = 899.0273
				xmax = 899.4473
				text = "M"
			intervals [2196]:
				xmin = 899.4473
				xmax = 900.2295
				text = "sp"
			intervals [2197]:
				xmin = 900.2295
				xmax = 900.5595
				text = "AH1"
			intervals [2198]:
				xmin = 900.5595
				xmax = 900.6895
				text = "M"
			intervals [2199]:
				xmin = 900.6895
				xmax = 900.7995
				text = "sp"
			intervals [2200]:
				xmin = 900.7995
				xmax = 900.9195
				text = "HH"
			intervals [2201]:
				xmin = 900.9195
				xmax = 900.9695
				text = "AE1"
			intervals [2202]:
				xmin = 900.9695
				xmax = 900.9995
				text = "V"
			intervals [2203]:
				xmin = 900.9995
				xmax = 901.0395
				text = "Y"
			intervals [2204]:
				xmin = 901.0395
				xmax = 901.1195
				text = "UW1"
			intervals [2205]:
				xmin = 901.1195
				xmax = 901.1495
				text = "B"
			intervals [2206]:
				xmin = 901.1495
				xmax = 901.1895
				text = "IH1"
			intervals [2207]:
				xmin = 901.1895
				xmax = 901.2695
				text = "N"
			intervals [2208]:
				xmin = 901.2695
				xmax = 901.3295
				text = "T"
			intervals [2209]:
				xmin = 901.3295
				xmax = 901.3795
				text = "IH0"
			intervals [2210]:
				xmin = 901.3795
				xmax = 901.4195
				text = "DH"
			intervals [2211]:
				xmin = 901.4195
				xmax = 901.4495
				text = "AH0"
			intervals [2212]:
				xmin = 901.4495
				xmax = 901.4895
				text = "sp"
			intervals [2213]:
				xmin = 901.4895
				xmax = 901.5195
				text = "M"
			intervals [2214]:
				xmin = 901.5195
				xmax = 901.5495
				text = "UW1"
			intervals [2215]:
				xmin = 901.5495
				xmax = 901.6395
				text = "V"
			intervals [2216]:
				xmin = 901.6395
				xmax = 901.6795
				text = "IY0"
			intervals [2217]:
				xmin = 901.6795
				xmax = 901.7695
				text = "Z"
			intervals [2218]:
				xmin = 901.7695
				xmax = 901.8295
				text = "R"
			intervals [2219]:
				xmin = 901.8295
				xmax = 901.9595
				text = "IY1"
			intervals [2220]:
				xmin = 901.9595
				xmax = 902.0095
				text = "S"
			intervals [2221]:
				xmin = 902.0095
				xmax = 902.0595
				text = "AH0"
			intervals [2222]:
				xmin = 902.0595
				xmax = 902.0895
				text = "N"
			intervals [2223]:
				xmin = 902.0895
				xmax = 902.1695
				text = "T"
			intervals [2224]:
				xmin = 902.1695
				xmax = 902.1995
				text = "L"
			intervals [2225]:
				xmin = 902.1995
				xmax = 902.3095
				text = "IY0"
			intervals [2226]:
				xmin = 902.3095
				xmax = 905.3615
				text = "sp"
			intervals [2227]:
				xmin = 905.3615
				xmax = 905.8315
				text = "spn"
			intervals [2228]:
				xmin = 905.8315
				xmax = 905.8615
				text = "W"
			intervals [2229]:
				xmin = 905.8615
				xmax = 905.8915
				text = "AH1"
			intervals [2230]:
				xmin = 905.8915
				xmax = 906.0115
				text = "T"
			intervals [2231]:
				xmin = 906.0115
				xmax = 906.3715
				text = "sp"
			intervals [2232]:
				xmin = 906.3715
				xmax = 906.4515
				text = "W"
			intervals [2233]:
				xmin = 906.4515
				xmax = 906.5515
				text = "AA1"
			intervals [2234]:
				xmin = 906.5515
				xmax = 906.6315
				text = "Z"
			intervals [2235]:
				xmin = 906.6315
				xmax = 906.6615
				text = "DH"
			intervals [2236]:
				xmin = 906.6615
				xmax = 906.7015
				text = "AH0"
			intervals [2237]:
				xmin = 906.7015
				xmax = 906.7815
				text = "L"
			intervals [2238]:
				xmin = 906.7815
				xmax = 906.9215
				text = "AE1"
			intervals [2239]:
				xmin = 906.9215
				xmax = 906.9515
				text = "S"
			intervals [2240]:
				xmin = 906.9515
				xmax = 906.9815
				text = "T"
			intervals [2241]:
				xmin = 906.9815
				xmax = 907.1015
				text = "sp"
			intervals [2242]:
				xmin = 907.1015
				xmax = 907.1715
				text = "M"
			intervals [2243]:
				xmin = 907.1715
				xmax = 907.2615
				text = "UW1"
			intervals [2244]:
				xmin = 907.2615
				xmax = 907.3315
				text = "V"
			intervals [2245]:
				xmin = 907.3315
				xmax = 907.3615
				text = "IY0"
			intervals [2246]:
				xmin = 907.3615
				xmax = 907.3915
				text = "sp"
			intervals [2247]:
				xmin = 907.3915
				xmax = 907.4215
				text = "Y"
			intervals [2248]:
				xmin = 907.4215
				xmax = 907.4615
				text = "UW1"
			intervals [2249]:
				xmin = 907.4615
				xmax = 907.5715
				text = "sp"
			intervals [2250]:
				xmin = 907.5715
				xmax = 907.6215
				text = "S"
			intervals [2251]:
				xmin = 907.6215
				xmax = 907.6515
				text = "AO1"
			intervals [2252]:
				xmin = 907.6515
				xmax = 910.1147
				text = "sp"
			intervals [2253]:
				xmin = 910.1147
				xmax = 910.2247
				text = "OW1"
			intervals [2254]:
				xmin = 910.2247
				xmax = 910.2547
				text = "Y"
			intervals [2255]:
				xmin = 910.2547
				xmax = 910.2847
				text = "AE1"
			intervals [2256]:
				xmin = 910.2847
				xmax = 913.2047
				text = "spn"
			intervals [2257]:
				xmin = 913.2047
				xmax = 914.1282
				text = ""
			intervals [2258]:
				xmin = 914.1282
				xmax = 914.2282
				text = "W"
			intervals [2259]:
				xmin = 914.2282
				xmax = 914.2582
				text = "AH1"
			intervals [2260]:
				xmin = 914.2582
				xmax = 914.3182
				text = "T"
			intervals [2261]:
				xmin = 914.3182
				xmax = 914.3482
				text = "W"
			intervals [2262]:
				xmin = 914.3482
				xmax = 914.4982
				text = "AA1"
			intervals [2263]:
				xmin = 914.4982
				xmax = 914.5382
				text = "Z"
			intervals [2264]:
				xmin = 914.5382
				xmax = 915.4782
				text = "sp"
			intervals [2265]:
				xmin = 915.4782
				xmax = 915.5182
				text = "DH"
			intervals [2266]:
				xmin = 915.5182
				xmax = 915.5682
				text = "AH0"
			intervals [2267]:
				xmin = 915.5682
				xmax = 915.6282
				text = "T"
			intervals [2268]:
				xmin = 915.6282
				xmax = 916.0282
				text = "sp"
			intervals [2269]:
				xmin = 916.0282
				xmax = 916.1982
				text = "AH0"
			intervals [2270]:
				xmin = 916.1982
				xmax = 916.2282
				text = "B"
			intervals [2271]:
				xmin = 916.2282
				xmax = 916.2582
				text = "AW1"
			intervals [2272]:
				xmin = 916.2582
				xmax = 916.2882
				text = "T"
			intervals [2273]:
				xmin = 916.2882
				xmax = 916.9282
				text = "sp"
			intervals [2274]:
				xmin = 916.9282
				xmax = 917.6282
				text = "spn"
			intervals [2275]:
				xmin = 917.6282
				xmax = 946.9795
				text = ""
			intervals [2276]:
				xmin = 946.9795
				xmax = 947.3895
				text = "M"
			intervals [2277]:
				xmin = 947.3895
				xmax = 947.4395
				text = "sp"
			intervals [2278]:
				xmin = 947.4395
				xmax = 951.7163
				text = ""
			intervals [2279]:
				xmin = 951.7163
				xmax = 952.1663
				text = "M"
			intervals [2280]:
				xmin = 952.1663
				xmax = 952.1963
				text = "HH"
			intervals [2281]:
				xmin = 952.1963
				xmax = 952.2563
				text = "M"
			intervals [2282]:
				xmin = 952.2563
				xmax = 972.4545
				text = ""
			intervals [2283]:
				xmin = 972.4545
				xmax = 972.8545
				text = "M"
			intervals [2284]:
				xmin = 972.8545
				xmax = 972.9045
				text = "HH"
			intervals [2285]:
				xmin = 972.9045
				xmax = 972.9645
				text = "M"
			intervals [2286]:
				xmin = 972.9645
				xmax = 978.398
				text = ""
			intervals [2287]:
				xmin = 978.398
				xmax = 978.428
				text = "M"
			intervals [2288]:
				xmin = 978.428
				xmax = 978.458
				text = "HH"
			intervals [2289]:
				xmin = 978.458
				xmax = 978.928
				text = "M"
			intervals [2290]:
				xmin = 978.928
				xmax = 987.5243
				text = ""
			intervals [2291]:
				xmin = 987.5243
				xmax = 988.8043
				text = "spn"
			intervals [2292]:
				xmin = 988.8043
				xmax = 998.1823
				text = ""
			intervals [2293]:
				xmin = 998.1823
				xmax = 998.2723
				text = "M"
			intervals [2294]:
				xmin = 998.2723
				xmax = 998.3223
				text = "HH"
			intervals [2295]:
				xmin = 998.3223
				xmax = 998.6923
				text = "M"
			intervals [2296]:
				xmin = 998.6923
				xmax = 1000.1526
				text = "sp"
			intervals [2297]:
				xmin = 1000.1526
				xmax = 1000.1926
				text = "M"
			intervals [2298]:
				xmin = 1000.1926
				xmax = 1000.2726
				text = "HH"
			intervals [2299]:
				xmin = 1000.2726
				xmax = 1000.6926
				text = "M"
			intervals [2300]:
				xmin = 1000.6926
				xmax = 1008.8049
				text = ""
			intervals [2301]:
				xmin = 1008.8049
				xmax = 1008.9449
				text = "M"
			intervals [2302]:
				xmin = 1008.9449
				xmax = 1009.1549
				text = "HH"
			intervals [2303]:
				xmin = 1009.1549
				xmax = 1009.3449
				text = "M"
			intervals [2304]:
				xmin = 1009.3449
				xmax = 1009.4549
				text = "sp"
			intervals [2305]:
				xmin = 1009.4549
				xmax = 1012.9281
				text = ""
			intervals [2306]:
				xmin = 1012.9281
				xmax = 1012.9981
				text = "D"
			intervals [2307]:
				xmin = 1012.9981
				xmax = 1013.0581
				text = "IH1"
			intervals [2308]:
				xmin = 1013.0581
				xmax = 1013.1281
				text = "D"
			intervals [2309]:
				xmin = 1013.1281
				xmax = 1013.1781
				text = "Y"
			intervals [2310]:
				xmin = 1013.1781
				xmax = 1013.2181
				text = "UW1"
			intervals [2311]:
				xmin = 1013.2181
				xmax = 1013.2481
				text = "IH0"
			intervals [2312]:
				xmin = 1013.2481
				xmax = 1013.2881
				text = "N"
			intervals [2313]:
				xmin = 1013.2881
				xmax = 1013.3381
				text = "JH"
			intervals [2314]:
				xmin = 1013.3381
				xmax = 1013.5581
				text = "OY1"
			intervals [2315]:
				xmin = 1013.5581
				xmax = 1013.5881
				text = "sp"
			intervals [2316]:
				xmin = 1013.5881
				xmax = 1013.6281
				text = "IH0"
			intervals [2317]:
				xmin = 1013.6281
				xmax = 1013.6581
				text = "T"
			intervals [2318]:
				xmin = 1013.6581
				xmax = 1013.7681
				text = "sp"
			intervals [2319]:
				xmin = 1013.7681
				xmax = 1014.8595
				text = ""
			intervals [2320]:
				xmin = 1014.8595
				xmax = 1014.9395
				text = "DH"
			intervals [2321]:
				xmin = 1014.9395
				xmax = 1014.9695
				text = "AH0"
			intervals [2322]:
				xmin = 1014.9695
				xmax = 1015.0995
				text = "sp"
			intervals [2323]:
				xmin = 1015.0995
				xmax = 1015.1295
				text = "M"
			intervals [2324]:
				xmin = 1015.1295
				xmax = 1015.1595
				text = "UW1"
			intervals [2325]:
				xmin = 1015.1595
				xmax = 1015.2195
				text = "V"
			intervals [2326]:
				xmin = 1015.2195
				xmax = 1015.2495
				text = "IY0"
			intervals [2327]:
				xmin = 1015.2495
				xmax = 1015.4295
				text = "sp"
			intervals [2328]:
				xmin = 1015.4295
				xmax = 1017.8118
				text = ""
			intervals [2329]:
				xmin = 1017.8118
				xmax = 1017.9518
				text = "HH"
			intervals [2330]:
				xmin = 1017.9518
				xmax = 1018.1318
				text = "M"
			intervals [2331]:
				xmin = 1018.1318
				xmax = 1018.6045
				text = "sp"
			intervals [2332]:
				xmin = 1018.6045
				xmax = 1018.7445
				text = "AY1"
			intervals [2333]:
				xmin = 1018.7445
				xmax = 1018.8045
				text = "sp"
			intervals [2334]:
				xmin = 1018.8045
				xmax = 1018.8845
				text = "S"
			intervals [2335]:
				xmin = 1018.8845
				xmax = 1018.9645
				text = "AO1"
			intervals [2336]:
				xmin = 1018.9645
				xmax = 1019.0445
				text = "IH0"
			intervals [2337]:
				xmin = 1019.0445
				xmax = 1019.0745
				text = "T"
			intervals [2338]:
				xmin = 1019.0745
				xmax = 1019.1145
				text = "W"
			intervals [2339]:
				xmin = 1019.1145
				xmax = 1019.1745
				text = "IH1"
			intervals [2340]:
				xmin = 1019.1745
				xmax = 1019.2045
				text = "TH"
			intervals [2341]:
				xmin = 1019.2045
				xmax = 1019.2945
				text = "AH0"
			intervals [2342]:
				xmin = 1019.2945
				xmax = 1019.3245
				text = "sp"
			intervals [2343]:
				xmin = 1019.3245
				xmax = 1019.3745
				text = "F"
			intervals [2344]:
				xmin = 1019.3745
				xmax = 1019.4445
				text = "AH1"
			intervals [2345]:
				xmin = 1019.4445
				xmax = 1019.5045
				text = "N"
			intervals [2346]:
				xmin = 1019.5045
				xmax = 1019.5745
				text = "IY0"
			intervals [2347]:
				xmin = 1019.5745
				xmax = 1019.6045
				text = "sp"
			intervals [2348]:
				xmin = 1019.6045
				xmax = 1019.7845
				text = "AO1"
			intervals [2349]:
				xmin = 1019.7845
				xmax = 1019.8245
				text = "D"
			intervals [2350]:
				xmin = 1019.8245
				xmax = 1019.9245
				text = "IY0"
			intervals [2351]:
				xmin = 1019.9245
				xmax = 1019.9745
				text = "AH0"
			intervals [2352]:
				xmin = 1019.9745
				xmax = 1020.0745
				text = "N"
			intervals [2353]:
				xmin = 1020.0745
				xmax = 1020.1645
				text = "S"
			intervals [2354]:
				xmin = 1020.1645
				xmax = 1020.2245
				text = "T"
			intervals [2355]:
				xmin = 1020.2245
				xmax = 1020.3945
				text = "UW1"
			intervals [2356]:
				xmin = 1020.3945
				xmax = 1022.1145
				text = "spn"
			intervals [2357]:
				xmin = 1022.1145
				xmax = 1022.4045
				text = "AH1"
			intervals [2358]:
				xmin = 1022.4045
				xmax = 1022.6745
				text = "M"
			intervals [2359]:
				xmin = 1022.6745
				xmax = 1024.4466
				text = "sp"
			intervals [2360]:
				xmin = 1024.4466
				xmax = 1024.4766
				text = "L"
			intervals [2361]:
				xmin = 1024.4766
				xmax = 1024.5066
				text = "EH1"
			intervals [2362]:
				xmin = 1024.5066
				xmax = 1024.5366
				text = "T"
			intervals [2363]:
				xmin = 1024.5366
				xmax = 1024.9366
				text = "sp"
			intervals [2364]:
				xmin = 1024.9366
				xmax = 1025.1266
				text = "Z"
			intervals [2365]:
				xmin = 1025.1266
				xmax = 1025.1566
				text = "sp"
			intervals [2366]:
				xmin = 1025.1566
				xmax = 1025.1866
				text = "S"
			intervals [2367]:
				xmin = 1025.1866
				xmax = 1025.2166
				text = "IY1"
			intervals [2368]:
				xmin = 1025.2166
				xmax = 1025.2766
				text = "sp"
			intervals [2369]:
				xmin = 1025.2766
				xmax = 1026.4016
				text = ""
			intervals [2370]:
				xmin = 1026.4016
				xmax = 1026.4616
				text = "HH"
			intervals [2371]:
				xmin = 1026.4616
				xmax = 1026.5016
				text = "W"
			intervals [2372]:
				xmin = 1026.5016
				xmax = 1026.5416
				text = "IH1"
			intervals [2373]:
				xmin = 1026.5416
				xmax = 1026.6316
				text = "N"
			intervals [2374]:
				xmin = 1026.6316
				xmax = 1026.6916
				text = "Y"
			intervals [2375]:
				xmin = 1026.6916
				xmax = 1026.8016
				text = "UW1"
			intervals [2376]:
				xmin = 1026.8016
				xmax = 1026.8916
				text = "W"
			intervals [2377]:
				xmin = 1026.8916
				xmax = 1026.9616
				text = "ER1"
			intervals [2378]:
				xmin = 1026.9616
				xmax = 1027.3116
				text = "AH1"
			intervals [2379]:
				xmin = 1027.3116
				xmax = 1027.3616
				text = "M"
			intervals [2380]:
				xmin = 1027.3616
				xmax = 1027.8488
				text = ""
			intervals [2381]:
				xmin = 1027.8488
				xmax = 1027.9388
				text = "S"
			intervals [2382]:
				xmin = 1027.9388
				xmax = 1027.9988
				text = "EY1"
			intervals [2383]:
				xmin = 1027.9988
				xmax = 1028.0688
				text = "Y"
			intervals [2384]:
				xmin = 1028.0688
				xmax = 1028.1688
				text = "AH1"
			intervals [2385]:
				xmin = 1028.1688
				xmax = 1028.2388
				text = "NG"
			intervals [2386]:
				xmin = 1028.2388
				xmax = 1028.2888
				text = "G"
			intervals [2387]:
				xmin = 1028.2888
				xmax = 1028.3188
				text = "ER0"
			intervals [2388]:
				xmin = 1028.3188
				xmax = 1028.3488
				text = "IH0"
			intervals [2389]:
				xmin = 1028.3488
				xmax = 1028.4088
				text = "N"
			intervals [2390]:
				xmin = 1028.4088
				xmax = 1028.4788
				text = "HH"
			intervals [2391]:
				xmin = 1028.4788
				xmax = 1028.6788
				text = "AY1"
			intervals [2392]:
				xmin = 1028.6788
				xmax = 1028.7088
				text = "sp"
			intervals [2393]:
				xmin = 1028.7088
				xmax = 1028.7888
				text = "S"
			intervals [2394]:
				xmin = 1028.7888
				xmax = 1028.8188
				text = "K"
			intervals [2395]:
				xmin = 1028.8188
				xmax = 1028.8488
				text = "UW1"
			intervals [2396]:
				xmin = 1028.8488
				xmax = 1028.9488
				text = "L"
			intervals [2397]:
				xmin = 1028.9488
				xmax = 1028.9788
				text = "sp"
			intervals [2398]:
				xmin = 1028.9788
				xmax = 1029.0188
				text = "AH0"
			intervals [2399]:
				xmin = 1029.0188
				xmax = 1029.0888
				text = "N"
			intervals [2400]:
				xmin = 1029.0888
				xmax = 1029.1288
				text = "AO1"
			intervals [2401]:
				xmin = 1029.1288
				xmax = 1029.2988
				text = "L"
			intervals [2402]:
				xmin = 1029.2988
				xmax = 1029.3788
				text = "sp"
			intervals [2403]:
				xmin = 1029.3788
				xmax = 1029.4988
				text = "W"
			intervals [2404]:
				xmin = 1029.4988
				xmax = 1029.5588
				text = "AO1"
			intervals [2405]:
				xmin = 1029.5588
				xmax = 1029.5888
				text = "Z"
			intervals [2406]:
				xmin = 1029.5888
				xmax = 1029.6288
				text = "sp"
			intervals [2407]:
				xmin = 1029.6288
				xmax = 1029.6788
				text = "DH"
			intervals [2408]:
				xmin = 1029.6788
				xmax = 1029.7088
				text = "EH1"
			intervals [2409]:
				xmin = 1029.7088
				xmax = 1029.7788
				text = "R"
			intervals [2410]:
				xmin = 1029.7788
				xmax = 1029.8588
				text = "AH0"
			intervals [2411]:
				xmin = 1029.8588
				xmax = 1029.8988
				text = "G"
			intervals [2412]:
				xmin = 1029.8988
				xmax = 1029.9488
				text = "R"
			intervals [2413]:
				xmin = 1029.9488
				xmax = 1030.0588
				text = "UW1"
			intervals [2414]:
				xmin = 1030.0588
				xmax = 1030.0888
				text = "P"
			intervals [2415]:
				xmin = 1030.0888
				xmax = 1030.1188
				text = "DH"
			intervals [2416]:
				xmin = 1030.1188
				xmax = 1030.1488
				text = "AH0"
			intervals [2417]:
				xmin = 1030.1488
				xmax = 1030.2088
				text = "T"
			intervals [2418]:
				xmin = 1030.2088
				xmax = 1030.2888
				text = "Y"
			intervals [2419]:
				xmin = 1030.2888
				xmax = 1030.4688
				text = "UW1"
			intervals [2420]:
				xmin = 1030.4688
				xmax = 1030.4988
				text = "sp"
			intervals [2421]:
				xmin = 1030.4988
				xmax = 1030.8311
				text = ""
			intervals [2422]:
				xmin = 1030.8311
				xmax = 1030.9711
				text = "Y"
			intervals [2423]:
				xmin = 1030.9711
				xmax = 1031.0111
				text = "UW1"
			intervals [2424]:
				xmin = 1031.0111
				xmax = 1031.0611
				text = "ZH"
			intervals [2425]:
				xmin = 1031.0611
				xmax = 1031.1111
				text = "AH0"
			intervals [2426]:
				xmin = 1031.1111
				xmax = 1031.1411
				text = "L"
			intervals [2427]:
				xmin = 1031.1411
				xmax = 1031.1911
				text = "IY0"
			intervals [2428]:
				xmin = 1031.1911
				xmax = 1031.2511
				text = "HH"
			intervals [2429]:
				xmin = 1031.2511
				xmax = 1031.3211
				text = "AH1"
			intervals [2430]:
				xmin = 1031.3211
				xmax = 1031.4411
				text = "NG"
			intervals [2431]:
				xmin = 1031.4411
				xmax = 1031.5611
				text = "ER0"
			intervals [2432]:
				xmin = 1031.5611
				xmax = 1031.6511
				text = "AW1"
			intervals [2433]:
				xmin = 1031.6511
				xmax = 1031.7111
				text = "N"
			intervals [2434]:
				xmin = 1031.7111
				xmax = 1031.7411
				text = "D"
			intervals [2435]:
				xmin = 1031.7411
				xmax = 1031.7711
				text = "W"
			intervals [2436]:
				xmin = 1031.7711
				xmax = 1031.8711
				text = "IH0"
			intervals [2437]:
				xmin = 1031.8711
				xmax = 1031.9111
				text = "DH"
			intervals [2438]:
				xmin = 1031.9111
				xmax = 1031.9411
				text = "AE1"
			intervals [2439]:
				xmin = 1031.9411
				xmax = 1032.0011
				text = "T"
			intervals [2440]:
				xmin = 1032.0011
				xmax = 1032.0911
				text = "DH"
			intervals [2441]:
				xmin = 1032.0911
				xmax = 1032.1311
				text = "AH0"
			intervals [2442]:
				xmin = 1032.1311
				xmax = 1032.1811
				text = "T"
			intervals [2443]:
				xmin = 1032.1811
				xmax = 1032.2411
				text = "sp"
			intervals [2444]:
				xmin = 1032.2411
				xmax = 1032.2711
				text = "T"
			intervals [2445]:
				xmin = 1032.2711
				xmax = 1032.3111
				text = "AY1"
			intervals [2446]:
				xmin = 1032.3111
				xmax = 1032.5611
				text = "M"
			intervals [2447]:
				xmin = 1032.5611
				xmax = 1032.5911
				text = "sp"
			intervals [2448]:
				xmin = 1032.5911
				xmax = 1032.6511
				text = "Y"
			intervals [2449]:
				xmin = 1032.6511
				xmax = 1032.7011
				text = "UW1"
			intervals [2450]:
				xmin = 1032.7011
				xmax = 1032.7411
				text = "N"
			intervals [2451]:
				xmin = 1032.7411
				xmax = 1032.8111
				text = "OW1"
			intervals [2452]:
				xmin = 1032.8111
				xmax = 1032.9111
				text = "sp"
			intervals [2453]:
				xmin = 1032.9111
				xmax = 1032.9411
				text = "K"
			intervals [2454]:
				xmin = 1032.9411
				xmax = 1032.9811
				text = "L"
			intervals [2455]:
				xmin = 1032.9811
				xmax = 1033.0311
				text = "OW1"
			intervals [2456]:
				xmin = 1033.0311
				xmax = 1033.1311
				text = "Z"
			intervals [2457]:
				xmin = 1033.1311
				xmax = 1033.3611
				text = "sp"
			intervals [2458]:
				xmin = 1033.3611
				xmax = 1033.3911
				text = "F"
			intervals [2459]:
				xmin = 1033.3911
				xmax = 1033.4211
				text = "R"
			intervals [2460]:
				xmin = 1033.4211
				xmax = 1033.4511
				text = "EH1"
			intervals [2461]:
				xmin = 1033.4511
				xmax = 1033.4811
				text = "N"
			intervals [2462]:
				xmin = 1033.4811
				xmax = 1033.7511
				text = "Z"
			intervals [2463]:
				xmin = 1033.7511
				xmax = 1033.7811
				text = "sp"
			intervals [2464]:
				xmin = 1033.7811
				xmax = 1042.7003
				text = ""
			intervals [2465]:
				xmin = 1042.7003
				xmax = 1043.0903
				text = "M"
			intervals [2466]:
				xmin = 1043.0903
				xmax = 1043.1503
				text = "HH"
			intervals [2467]:
				xmin = 1043.1503
				xmax = 1043.1903
				text = "M"
			intervals [2468]:
				xmin = 1043.1903
				xmax = 1065.802
				text = ""
			intervals [2469]:
				xmin = 1065.802
				xmax = 1065.852
				text = "sil"
			intervals [2470]:
				xmin = 1065.852
				xmax = 1065.992
				text = "AH1"
			intervals [2471]:
				xmin = 1065.992
				xmax = 1066.072
				text = "M"
			intervals [2472]:
				xmin = 1066.072
				xmax = 1066.102
				text = "W"
			intervals [2473]:
				xmin = 1066.102
				xmax = 1066.132
				text = "AH1"
			intervals [2474]:
				xmin = 1066.132
				xmax = 1066.172
				text = "T"
			intervals [2475]:
				xmin = 1066.172
				xmax = 1066.212
				text = "W"
			intervals [2476]:
				xmin = 1066.212
				xmax = 1066.262
				text = "AA1"
			intervals [2477]:
				xmin = 1066.262
				xmax = 1066.312
				text = "Z"
			intervals [2478]:
				xmin = 1066.312
				xmax = 1066.362
				text = "DH"
			intervals [2479]:
				xmin = 1066.362
				xmax = 1066.452
				text = "IY0"
			intervals [2480]:
				xmin = 1066.452
				xmax = 1066.482
				text = "sp"
			intervals [2481]:
				xmin = 1066.482
				xmax = 1066.542
				text = "W"
			intervals [2482]:
				xmin = 1066.542
				xmax = 1066.572
				text = "AH1"
			intervals [2483]:
				xmin = 1066.572
				xmax = 1066.612
				text = "T"
			intervals [2484]:
				xmin = 1066.612
				xmax = 1066.662
				text = "W"
			intervals [2485]:
				xmin = 1066.662
				xmax = 1066.712
				text = "AH0"
			intervals [2486]:
				xmin = 1066.712
				xmax = 1066.772
				text = "Z"
			intervals [2487]:
				xmin = 1066.772
				xmax = 1066.812
				text = "DH"
			intervals [2488]:
				xmin = 1066.812
				xmax = 1066.862
				text = "AH0"
			intervals [2489]:
				xmin = 1066.862
				xmax = 1066.932
				text = "D"
			intervals [2490]:
				xmin = 1066.932
				xmax = 1067.022
				text = "IH1"
			intervals [2491]:
				xmin = 1067.022
				xmax = 1067.112
				text = "F"
			intervals [2492]:
				xmin = 1067.112
				xmax = 1067.142
				text = "R"
			intervals [2493]:
				xmin = 1067.142
				xmax = 1067.182
				text = "AH0"
			intervals [2494]:
				xmin = 1067.182
				xmax = 1067.262
				text = "N"
			intervals [2495]:
				xmin = 1067.262
				xmax = 1067.292
				text = "S"
			intervals [2496]:
				xmin = 1067.292
				xmax = 1067.322
				text = "IH0"
			intervals [2497]:
				xmin = 1067.322
				xmax = 1067.372
				text = "N"
			intervals [2498]:
				xmin = 1067.372
				xmax = 1067.402
				text = "sp"
			intervals [2499]:
				xmin = 1067.402
				xmax = 1067.432
				text = "Y"
			intervals [2500]:
				xmin = 1067.432
				xmax = 1067.462
				text = "UH1"
			intervals [2501]:
				xmin = 1067.462
				xmax = 1067.492
				text = "R"
			intervals [2502]:
				xmin = 1067.492
				xmax = 1067.522
				text = "sp"
			intervals [2503]:
				xmin = 1067.522
				xmax = 1067.612
				text = "T"
			intervals [2504]:
				xmin = 1067.612
				xmax = 1067.672
				text = "UW1"
			intervals [2505]:
				xmin = 1067.672
				xmax = 1067.892
				text = "sp"
			intervals [2506]:
				xmin = 1067.892
				xmax = 1067.922
				text = "G"
			intervals [2507]:
				xmin = 1067.922
				xmax = 1067.952
				text = "R"
			intervals [2508]:
				xmin = 1067.952
				xmax = 1067.982
				text = "UW1"
			intervals [2509]:
				xmin = 1067.982
				xmax = 1068.012
				text = "P"
			intervals [2510]:
				xmin = 1068.012
				xmax = 1068.052
				text = "S"
			intervals [2511]:
				xmin = 1068.052
				xmax = 1068.7653
				text = "sp"
			intervals [2512]:
				xmin = 1068.7653
				xmax = 1068.8353
				text = "AY1"
			intervals [2513]:
				xmin = 1068.8353
				xmax = 1068.8653
				text = "sp"
			intervals [2514]:
				xmin = 1068.8653
				xmax = 1068.9253
				text = "M"
			intervals [2515]:
				xmin = 1068.9253
				xmax = 1068.9653
				text = "IY1"
			intervals [2516]:
				xmin = 1068.9653
				xmax = 1069.0653
				text = "N"
			intervals [2517]:
				xmin = 1069.0653
				xmax = 1069.1353
				text = "Y"
			intervals [2518]:
				xmin = 1069.1353
				xmax = 1069.1753
				text = "UW1"
			intervals [2519]:
				xmin = 1069.1753
				xmax = 1069.2253
				text = "N"
			intervals [2520]:
				xmin = 1069.2253
				xmax = 1069.3753
				text = "OW1"
			intervals [2521]:
				xmin = 1069.3753
				xmax = 1069.4253
				text = "sp"
			intervals [2522]:
				xmin = 1069.4253
				xmax = 1069.715
				text = ""
			intervals [2523]:
				xmin = 1069.715
				xmax = 1069.885
				text = "B"
			intervals [2524]:
				xmin = 1069.885
				xmax = 1069.915
				text = "IH0"
			intervals [2525]:
				xmin = 1069.915
				xmax = 1069.945
				text = "T"
			intervals [2526]:
				xmin = 1069.945
				xmax = 1069.975
				text = "W"
			intervals [2527]:
				xmin = 1069.975
				xmax = 1070.005
				text = "IY1"
			intervals [2528]:
				xmin = 1070.005
				xmax = 1070.035
				text = "N"
			intervals [2529]:
				xmin = 1070.035
				xmax = 1070.115
				text = "sp"
			intervals [2530]:
				xmin = 1070.115
				xmax = 1070.145
				text = "T"
			intervals [2531]:
				xmin = 1070.145
				xmax = 1070.175
				text = "UW1"
			intervals [2532]:
				xmin = 1070.175
				xmax = 1070.255
				text = "sp"
			intervals [2533]:
				xmin = 1070.255
				xmax = 1070.285
				text = "G"
			intervals [2534]:
				xmin = 1070.285
				xmax = 1070.315
				text = "R"
			intervals [2535]:
				xmin = 1070.315
				xmax = 1070.345
				text = "UW1"
			intervals [2536]:
				xmin = 1070.345
				xmax = 1070.375
				text = "P"
			intervals [2537]:
				xmin = 1070.375
				xmax = 1070.405
				text = "S"
			intervals [2538]:
				xmin = 1070.405
				xmax = 1070.795
				text = "sp"
			intervals [2539]:
				xmin = 1070.795
				xmax = 1093.823
				text = ""
			intervals [2540]:
				xmin = 1093.823
				xmax = 1093.923
				text = "M"
			intervals [2541]:
				xmin = 1093.923
				xmax = 1093.963
				text = "HH"
			intervals [2542]:
				xmin = 1093.963
				xmax = 1094.253
				text = "M"
			intervals [2543]:
				xmin = 1094.253
				xmax = 1099.7531
				text = ""
			intervals [2544]:
				xmin = 1099.7531
				xmax = 1099.8431
				text = "M"
			intervals [2545]:
				xmin = 1099.8431
				xmax = 1099.8731
				text = "HH"
			intervals [2546]:
				xmin = 1099.8731
				xmax = 1100.3131
				text = "M"
			intervals [2547]:
				xmin = 1100.3131
				xmax = 1100.3831
				text = "sp"
			intervals [2548]:
				xmin = 1100.3831
				xmax = 1105.8747
				text = ""
			intervals [2549]:
				xmin = 1105.8747
				xmax = 1105.9947
				text = "M"
			intervals [2550]:
				xmin = 1105.9947
				xmax = 1106.0847
				text = "HH"
			intervals [2551]:
				xmin = 1106.0847
				xmax = 1106.3947
				text = "M"
			intervals [2552]:
				xmin = 1106.3947
				xmax = 1106.8688
				text = "sp"
			intervals [2553]:
				xmin = 1106.8688
				xmax = 1106.9488
				text = "W"
			intervals [2554]:
				xmin = 1106.9488
				xmax = 1107.0288
				text = "ER1"
			intervals [2555]:
				xmin = 1107.0288
				xmax = 1107.1388
				text = "DH"
			intervals [2556]:
				xmin = 1107.1388
				xmax = 1107.2688
				text = "IY0"
			intervals [2557]:
				xmin = 1107.2688
				xmax = 1107.3188
				text = "AH1"
			intervals [2558]:
				xmin = 1107.3188
				xmax = 1107.4288
				text = "M"
			intervals [2559]:
				xmin = 1107.4288
				xmax = 1107.4588
				text = "sp"
			intervals [2560]:
				xmin = 1107.4588
				xmax = 1107.4988
				text = "K"
			intervals [2561]:
				xmin = 1107.4988
				xmax = 1107.5488
				text = "IH1"
			intervals [2562]:
				xmin = 1107.5488
				xmax = 1107.5988
				text = "D"
			intervals [2563]:
				xmin = 1107.5988
				xmax = 1107.6388
				text = "Z"
			intervals [2564]:
				xmin = 1107.6388
				xmax = 1107.6688
				text = "sp"
			intervals [2565]:
				xmin = 1107.6688
				xmax = 1107.7188
				text = "IH0"
			intervals [2566]:
				xmin = 1107.7188
				xmax = 1107.8988
				text = "N"
			intervals [2567]:
				xmin = 1107.8988
				xmax = 1107.9388
				text = "Y"
			intervals [2568]:
				xmin = 1107.9388
				xmax = 1107.9688
				text = "UH1"
			intervals [2569]:
				xmin = 1107.9688
				xmax = 1107.9988
				text = "R"
			intervals [2570]:
				xmin = 1107.9988
				xmax = 1108.0288
				text = "N"
			intervals [2571]:
				xmin = 1108.0288
				xmax = 1108.0588
				text = "EY1"
			intervals [2572]:
				xmin = 1108.0588
				xmax = 1108.0988
				text = "B"
			intervals [2573]:
				xmin = 1108.0988
				xmax = 1108.1288
				text = "ER0"
			intervals [2574]:
				xmin = 1108.1288
				xmax = 1108.1788
				text = "HH"
			intervals [2575]:
				xmin = 1108.1788
				xmax = 1108.2088
				text = "UH2"
			intervals [2576]:
				xmin = 1108.2088
				xmax = 1108.2388
				text = "D"
			intervals [2577]:
				xmin = 1108.2388
				xmax = 1108.2988
				text = "sp"
			intervals [2578]:
				xmin = 1108.2988
				xmax = 1108.3288
				text = "V"
			intervals [2579]:
				xmin = 1108.3288
				xmax = 1108.4188
				text = "EH1"
			intervals [2580]:
				xmin = 1108.4188
				xmax = 1108.4688
				text = "R"
			intervals [2581]:
				xmin = 1108.4688
				xmax = 1108.5488
				text = "IY0"
			intervals [2582]:
				xmin = 1108.5488
				xmax = 1108.5988
				text = "sp"
			intervals [2583]:
				xmin = 1108.5988
				xmax = 1108.6488
				text = "K"
			intervals [2584]:
				xmin = 1108.6488
				xmax = 1108.6788
				text = "L"
			intervals [2585]:
				xmin = 1108.6788
				xmax = 1108.7188
				text = "OW1"
			intervals [2586]:
				xmin = 1108.7188
				xmax = 1108.8488
				text = "Z"
			intervals [2587]:
				xmin = 1108.8488
				xmax = 1108.8988
				text = "sp"
			intervals [2588]:
				xmin = 1108.8988
				xmax = 1121.9642
				text = ""
			intervals [2589]:
				xmin = 1121.9642
				xmax = 1122.2242
				text = "M"
			intervals [2590]:
				xmin = 1122.2242
				xmax = 1122.3042
				text = "HH"
			intervals [2591]:
				xmin = 1122.3042
				xmax = 1122.4942
				text = "M"
			intervals [2592]:
				xmin = 1122.4942
				xmax = 1122.8948
				text = ""
			intervals [2593]:
				xmin = 1122.8948
				xmax = 1122.9648
				text = "sil"
			intervals [2594]:
				xmin = 1122.9648
				xmax = 1123.0348
				text = "OW1"
			intervals [2595]:
				xmin = 1123.0348
				xmax = 1123.0848
				text = "sp"
			intervals [2596]:
				xmin = 1123.0848
				xmax = 1123.1148
				text = "DH"
			intervals [2597]:
				xmin = 1123.1148
				xmax = 1123.1448
				text = "AH0"
			intervals [2598]:
				xmin = 1123.1448
				xmax = 1123.1848
				text = "T"
			intervals [2599]:
				xmin = 1123.1848
				xmax = 1123.2448
				text = "sp"
			intervals [2600]:
				xmin = 1123.2448
				xmax = 1123.3648
				text = "S"
			intervals [2601]:
				xmin = 1123.3648
				xmax = 1123.4648
				text = "sp"
			intervals [2602]:
				xmin = 1123.4648
				xmax = 1123.4948
				text = "T"
			intervals [2603]:
				xmin = 1123.4948
				xmax = 1123.5248
				text = "R"
			intervals [2604]:
				xmin = 1123.5248
				xmax = 1123.5548
				text = "UW1"
			intervals [2605]:
				xmin = 1123.5548
				xmax = 1123.7148
				text = "sp"
			intervals [2606]:
				xmin = 1123.7148
				xmax = 1126.4382
				text = ""
			intervals [2607]:
				xmin = 1126.4382
				xmax = 1126.5082
				text = "M"
			intervals [2608]:
				xmin = 1126.5082
				xmax = 1126.5482
				text = "HH"
			intervals [2609]:
				xmin = 1126.5482
				xmax = 1126.7882
				text = "M"
			intervals [2610]:
				xmin = 1126.7882
				xmax = 1128.660
				text = "sp"
			intervals [2611]:
				xmin = 1128.660
				xmax = 1128.850
				text = "Y"
			intervals [2612]:
				xmin = 1128.850
				xmax = 1128.890
				text = "AE1"
			intervals [2613]:
				xmin = 1128.890
				xmax = 1129.6119
				text = "sp"
			intervals [2614]:
				xmin = 1129.6119
				xmax = 1129.8519
				text = "AH1"
			intervals [2615]:
				xmin = 1129.8519
				xmax = 1129.9519
				text = "M"
			intervals [2616]:
				xmin = 1129.9519
				xmax = 1130.3154
				text = "sp"
			intervals [2617]:
				xmin = 1130.3154
				xmax = 1130.4454
				text = "AA1"
			intervals [2618]:
				xmin = 1130.4454
				xmax = 1130.5354
				text = "R"
			intervals [2619]:
				xmin = 1130.5354
				xmax = 1130.5954
				text = "DH"
			intervals [2620]:
				xmin = 1130.5954
				xmax = 1130.6454
				text = "EH1"
			intervals [2621]:
				xmin = 1130.6454
				xmax = 1130.6754
				text = "R"
			intervals [2622]:
				xmin = 1130.6754
				xmax = 1130.7054
				text = "EH1"
			intervals [2623]:
				xmin = 1130.7054
				xmax = 1130.7654
				text = "N"
			intervals [2624]:
				xmin = 1130.7654
				xmax = 1130.8854
				text = "IY0"
			intervals [2625]:
				xmin = 1130.8854
				xmax = 1130.9254
				text = "P"
			intervals [2626]:
				xmin = 1130.9254
				xmax = 1130.9954
				text = "IY1"
			intervals [2627]:
				xmin = 1130.9954
				xmax = 1131.0354
				text = "P"
			intervals [2628]:
				xmin = 1131.0354
				xmax = 1131.0654
				text = "AH0"
			intervals [2629]:
				xmin = 1131.0654
				xmax = 1131.0954
				text = "L"
			intervals [2630]:
				xmin = 1131.0954
				xmax = 1132.1198
				text = "sp"
			intervals [2631]:
				xmin = 1132.1198
				xmax = 1132.1498
				text = "IH0"
			intervals [2632]:
				xmin = 1132.1498
				xmax = 1132.1798
				text = "K"
			intervals [2633]:
				xmin = 1132.1798
				xmax = 1132.2098
				text = "S"
			intervals [2634]:
				xmin = 1132.2098
				xmax = 1132.2398
				text = "K"
			intervals [2635]:
				xmin = 1132.2398
				xmax = 1132.2698
				text = "Y"
			intervals [2636]:
				xmin = 1132.2698
				xmax = 1132.3098
				text = "UW1"
			intervals [2637]:
				xmin = 1132.3098
				xmax = 1132.3598
				text = "Z"
			intervals [2638]:
				xmin = 1132.3598
				xmax = 1132.3898
				text = "M"
			intervals [2639]:
				xmin = 1132.3898
				xmax = 1132.4198
				text = "IY1"
			intervals [2640]:
				xmin = 1132.4198
				xmax = 1132.4498
				text = "IH0"
			intervals [2641]:
				xmin = 1132.4498
				xmax = 1132.4798
				text = "N"
			intervals [2642]:
				xmin = 1132.4798
				xmax = 1132.5198
				text = "Y"
			intervals [2643]:
				xmin = 1132.5198
				xmax = 1132.5498
				text = "UH1"
			intervals [2644]:
				xmin = 1132.5498
				xmax = 1132.6298
				text = "R"
			intervals [2645]:
				xmin = 1132.6298
				xmax = 1132.6598
				text = "P"
			intervals [2646]:
				xmin = 1132.6598
				xmax = 1132.7098
				text = "R"
			intervals [2647]:
				xmin = 1132.7098
				xmax = 1132.8198
				text = "EH1"
			intervals [2648]:
				xmin = 1132.8198
				xmax = 1132.9098
				text = "Z"
			intervals [2649]:
				xmin = 1132.9098
				xmax = 1132.9698
				text = "AH0"
			intervals [2650]:
				xmin = 1132.9698
				xmax = 1132.9998
				text = "N"
			intervals [2651]:
				xmin = 1132.9998
				xmax = 1133.0298
				text = "T"
			intervals [2652]:
				xmin = 1133.0298
				xmax = 1133.0798
				text = "G"
			intervals [2653]:
				xmin = 1133.0798
				xmax = 1133.1498
				text = "R"
			intervals [2654]:
				xmin = 1133.1498
				xmax = 1133.2398
				text = "UW1"
			intervals [2655]:
				xmin = 1133.2398
				xmax = 1133.2698
				text = "P"
			intervals [2656]:
				xmin = 1133.2698
				xmax = 1133.2998
				text = "sp"
			intervals [2657]:
				xmin = 1133.2998
				xmax = 1133.3598
				text = "DH"
			intervals [2658]:
				xmin = 1133.3598
				xmax = 1133.3998
				text = "AH0"
			intervals [2659]:
				xmin = 1133.3998
				xmax = 1133.4398
				text = "T"
			intervals [2660]:
				xmin = 1133.4398
				xmax = 1133.4698
				text = "sp"
			intervals [2661]:
				xmin = 1133.4698
				xmax = 1133.5098
				text = "S"
			intervals [2662]:
				xmin = 1133.5098
				xmax = 1133.5998
				text = "P"
			intervals [2663]:
				xmin = 1133.5998
				xmax = 1133.6298
				text = "IY1"
			intervals [2664]:
				xmin = 1133.6298
				xmax = 1133.6598
				text = "K"
			intervals [2665]:
				xmin = 1133.6598
				xmax = 1133.6898
				text = "sp"
			intervals [2666]:
				xmin = 1133.6898
				xmax = 1133.7798
				text = "AH0"
			intervals [2667]:
				xmin = 1133.7798
				xmax = 1133.8098
				text = "sp"
			intervals [2668]:
				xmin = 1133.8098
				xmax = 1133.8698
				text = "F"
			intervals [2669]:
				xmin = 1133.8698
				xmax = 1133.9698
				text = "AA1"
			intervals [2670]:
				xmin = 1133.9698
				xmax = 1133.9998
				text = "R"
			intervals [2671]:
				xmin = 1133.9998
				xmax = 1134.0498
				text = "AH0"
			intervals [2672]:
				xmin = 1134.0498
				xmax = 1134.1198
				text = "N"
			intervals [2673]:
				xmin = 1134.1198
				xmax = 1134.1698
				text = "L"
			intervals [2674]:
				xmin = 1134.1698
				xmax = 1134.1998
				text = "AE1"
			intervals [2675]:
				xmin = 1134.1998
				xmax = 1134.2298
				text = "NG"
			intervals [2676]:
				xmin = 1134.2298
				xmax = 1134.2598
				text = "G"
			intervals [2677]:
				xmin = 1134.2598
				xmax = 1134.2898
				text = "W"
			intervals [2678]:
				xmin = 1134.2898
				xmax = 1134.3198
				text = "AH0"
			intervals [2679]:
				xmin = 1134.3198
				xmax = 1134.3498
				text = "JH"
			intervals [2680]:
				xmin = 1134.3498
				xmax = 1134.9798
				text = "sp"
			intervals [2681]:
				xmin = 1134.9798
				xmax = 1135.0098
				text = "N"
			intervals [2682]:
				xmin = 1135.0098
				xmax = 1135.0398
				text = "AW1"
			intervals [2683]:
				xmin = 1135.0398
				xmax = 1136.3894
				text = ""
			intervals [2684]:
				xmin = 1136.3894
				xmax = 1136.4294
				text = "sil"
			intervals [2685]:
				xmin = 1136.4294
				xmax = 1136.4894
				text = "AY1"
			intervals [2686]:
				xmin = 1136.4894
				xmax = 1136.5594
				text = "M"
			intervals [2687]:
				xmin = 1136.5594
				xmax = 1136.5994
				text = "IY1"
			intervals [2688]:
				xmin = 1136.5994
				xmax = 1136.6394
				text = "N"
			intervals [2689]:
				xmin = 1136.6394
				xmax = 1136.6694
				text = "Y"
			intervals [2690]:
				xmin = 1136.6694
				xmax = 1136.7194
				text = "UW1"
			intervals [2691]:
				xmin = 1136.7194
				xmax = 1136.7694
				text = "N"
			intervals [2692]:
				xmin = 1136.7694
				xmax = 1136.7994
				text = "OW1"
			intervals [2693]:
				xmin = 1136.7994
				xmax = 1136.8494
				text = "AE1"
			intervals [2694]:
				xmin = 1136.8494
				xmax = 1136.9694
				text = "Z"
			intervals [2695]:
				xmin = 1136.9694
				xmax = 1137.0594
				text = "sp"
			intervals [2696]:
				xmin = 1137.0594
				xmax = 1137.1094
				text = "AH0"
			intervals [2697]:
				xmin = 1137.1094
				xmax = 1137.1394
				text = "sp"
			intervals [2698]:
				xmin = 1137.1394
				xmax = 1137.2294
				text = "N"
			intervals [2699]:
				xmin = 1137.2294
				xmax = 1137.2794
				text = "EY1"
			intervals [2700]:
				xmin = 1137.2794
				xmax = 1137.3094
				text = "T"
			intervals [2701]:
				xmin = 1137.3094
				xmax = 1137.3394
				text = "IH0"
			intervals [2702]:
				xmin = 1137.3394
				xmax = 1137.3894
				text = "V"
			intervals [2703]:
				xmin = 1137.3894
				xmax = 1137.6094
				text = "sp"
			intervals [2704]:
				xmin = 1137.6094
				xmax = 1137.6394
				text = "S"
			intervals [2705]:
				xmin = 1137.6394
				xmax = 1137.6694
				text = "P"
			intervals [2706]:
				xmin = 1137.6694
				xmax = 1137.6994
				text = "IY1"
			intervals [2707]:
				xmin = 1137.6994
				xmax = 1137.7294
				text = "K"
			intervals [2708]:
				xmin = 1137.7294
				xmax = 1137.7594
				text = "ER0"
			intervals [2709]:
				xmin = 1137.7594
				xmax = 1137.9394
				text = "sp"
			intervals [2710]:
				xmin = 1137.9394
				xmax = 1142.2249
				text = ""
			intervals [2711]:
				xmin = 1142.2249
				xmax = 1142.2849
				text = "AH1"
			intervals [2712]:
				xmin = 1142.2849
				xmax = 1142.3249
				text = "HH"
			intervals [2713]:
				xmin = 1142.3249
				xmax = 1142.5149
				text = "AH1"
			intervals [2714]:
				xmin = 1142.5149
				xmax = 1143.1208
				text = "sp"
			intervals [2715]:
				xmin = 1143.1208
				xmax = 1143.1608
				text = "ER0"
			intervals [2716]:
				xmin = 1143.1608
				xmax = 1143.2308
				text = "DH"
			intervals [2717]:
				xmin = 1143.2308
				xmax = 1143.2608
				text = "EH1"
			intervals [2718]:
				xmin = 1143.2608
				xmax = 1143.2908
				text = "R"
			intervals [2719]:
				xmin = 1143.2908
				xmax = 1143.3208
				text = "EH1"
			intervals [2720]:
				xmin = 1143.3208
				xmax = 1143.3608
				text = "N"
			intervals [2721]:
				xmin = 1143.3608
				xmax = 1143.4508
				text = "IY0"
			intervals [2722]:
				xmin = 1143.4508
				xmax = 1143.5508
				text = "W"
			intervals [2723]:
				xmin = 1143.5508
				xmax = 1143.6208
				text = "AY1"
			intervals [2724]:
				xmin = 1143.6208
				xmax = 1143.7308
				text = "T"
			intervals [2725]:
				xmin = 1143.7308
				xmax = 1143.7808
				text = "S"
			intervals [2726]:
				xmin = 1143.7808
				xmax = 1143.8208
				text = "IH0"
			intervals [2727]:
				xmin = 1143.8208
				xmax = 1143.8608
				text = "N"
			intervals [2728]:
				xmin = 1143.8608
				xmax = 1143.9008
				text = "Y"
			intervals [2729]:
				xmin = 1143.9008
				xmax = 1143.9308
				text = "UH1"
			intervals [2730]:
				xmin = 1143.9308
				xmax = 1143.9708
				text = "R"
			intervals [2731]:
				xmin = 1143.9708
				xmax = 1144.0208
				text = "G"
			intervals [2732]:
				xmin = 1144.0208
				xmax = 1144.0508
				text = "R"
			intervals [2733]:
				xmin = 1144.0508
				xmax = 1144.1608
				text = "UW1"
			intervals [2734]:
				xmin = 1144.1608
				xmax = 1144.1908
				text = "P"
			intervals [2735]:
				xmin = 1144.1908
				xmax = 1144.4808
				text = "sp"
			intervals [2736]:
				xmin = 1144.4808
				xmax = 1151.5214
				text = ""
			intervals [2737]:
				xmin = 1151.5214
				xmax = 1151.6314
				text = "M"
			intervals [2738]:
				xmin = 1151.6314
				xmax = 1151.6614
				text = "HH"
			intervals [2739]:
				xmin = 1151.6614
				xmax = 1152.0514
				text = "M"
			intervals [2740]:
				xmin = 1152.0514
				xmax = 1153.0686
				text = "sp"
			intervals [2741]:
				xmin = 1153.0686
				xmax = 1153.3486
				text = "AH1"
			intervals [2742]:
				xmin = 1153.3486
				xmax = 1153.6386
				text = "M"
			intervals [2743]:
				xmin = 1153.6386
				xmax = 1155.9064
				text = ""
			intervals [2744]:
				xmin = 1155.9064
				xmax = 1158.5364
				text = "spn"
			intervals [2745]:
				xmin = 1158.5364
				xmax = 1158.6864
				text = "sp"
			intervals [2746]:
				xmin = 1158.6864
				xmax = 1158.9864
				text = "AH1"
			intervals [2747]:
				xmin = 1158.9864
				xmax = 1159.2164
				text = "M"
			intervals [2748]:
				xmin = 1159.2164
				xmax = 1159.2964
				text = "sp"
			intervals [2749]:
				xmin = 1159.2964
				xmax = 1159.5667
				text = ""
			intervals [2750]:
				xmin = 1159.5667
				xmax = 1159.7367
				text = "IH1"
			intervals [2751]:
				xmin = 1159.7367
				xmax = 1159.8067
				text = "Z"
			intervals [2752]:
				xmin = 1159.8067
				xmax = 1159.8567
				text = "DH"
			intervals [2753]:
				xmin = 1159.8567
				xmax = 1159.8967
				text = "EH1"
			intervals [2754]:
				xmin = 1159.8967
				xmax = 1159.9767
				text = "R"
			intervals [2755]:
				xmin = 1159.9767
				xmax = 1160.0267
				text = "EH1"
			intervals [2756]:
				xmin = 1160.0267
				xmax = 1160.0867
				text = "N"
			intervals [2757]:
				xmin = 1160.0867
				xmax = 1160.2167
				text = "IY0"
			intervals [2758]:
				xmin = 1160.2167
				xmax = 1160.2467
				text = "HH"
			intervals [2759]:
				xmin = 1160.2467
				xmax = 1160.2867
				text = "W"
			intervals [2760]:
				xmin = 1160.2867
				xmax = 1160.3667
				text = "AH1"
			intervals [2761]:
				xmin = 1160.3667
				xmax = 1160.4767
				text = "N"
			intervals [2762]:
				xmin = 1160.4767
				xmax = 1160.5267
				text = "P"
			intervals [2763]:
				xmin = 1160.5267
				xmax = 1160.6567
				text = "ER1"
			intervals [2764]:
				xmin = 1160.6567
				xmax = 1160.7767
				text = "S"
			intervals [2765]:
				xmin = 1160.7767
				xmax = 1160.8267
				text = "AH0"
			intervals [2766]:
				xmin = 1160.8267
				xmax = 1160.8567
				text = "N"
			intervals [2767]:
				xmin = 1160.8567
				xmax = 1160.8967
				text = "IH0"
			intervals [2768]:
				xmin = 1160.8967
				xmax = 1160.9567
				text = "N"
			intervals [2769]:
				xmin = 1160.9567
				xmax = 1160.9867
				text = "DH"
			intervals [2770]:
				xmin = 1160.9867
				xmax = 1161.1267
				text = "AH0"
			intervals [2771]:
				xmin = 1161.1267
				xmax = 1161.1567
				text = "sp"
			intervals [2772]:
				xmin = 1161.1567
				xmax = 1161.1867
				text = "G"
			intervals [2773]:
				xmin = 1161.1867
				xmax = 1161.2667
				text = "R"
			intervals [2774]:
				xmin = 1161.2667
				xmax = 1161.3367
				text = "UW1"
			intervals [2775]:
				xmin = 1161.3367
				xmax = 1161.3767
				text = "P"
			intervals [2776]:
				xmin = 1161.3767
				xmax = 1161.4467
				text = "DH"
			intervals [2777]:
				xmin = 1161.4467
				xmax = 1161.4867
				text = "AH0"
			intervals [2778]:
				xmin = 1161.4867
				xmax = 1161.5167
				text = "T"
			intervals [2779]:
				xmin = 1161.5167
				xmax = 1161.5567
				text = "EH1"
			intervals [2780]:
				xmin = 1161.5567
				xmax = 1161.6567
				text = "V"
			intervals [2781]:
				xmin = 1161.6567
				xmax = 1161.6967
				text = "R"
			intervals [2782]:
				xmin = 1161.6967
				xmax = 1161.7267
				text = "IY0"
			intervals [2783]:
				xmin = 1161.7267
				xmax = 1161.8267
				text = "W"
			intervals [2784]:
				xmin = 1161.8267
				xmax = 1161.8867
				text = "AH2"
			intervals [2785]:
				xmin = 1161.8867
				xmax = 1161.9667
				text = "N"
			intervals [2786]:
				xmin = 1161.9667
				xmax = 1162.0567
				text = "sp"
			intervals [2787]:
				xmin = 1162.0567
				xmax = 1162.0867
				text = "S"
			intervals [2788]:
				xmin = 1162.0867
				xmax = 1162.1267
				text = "IY1"
			intervals [2789]:
				xmin = 1162.1267
				xmax = 1162.2167
				text = "M"
			intervals [2790]:
				xmin = 1162.2167
				xmax = 1162.2967
				text = "Z"
			intervals [2791]:
				xmin = 1162.2967
				xmax = 1162.3467
				text = "sp"
			intervals [2792]:
				xmin = 1162.3467
				xmax = 1162.3767
				text = "T"
			intervals [2793]:
				xmin = 1162.3767
				xmax = 1162.4067
				text = "IH0"
			intervals [2794]:
				xmin = 1162.4067
				xmax = 1162.4367
				text = "sp"
			intervals [2795]:
				xmin = 1162.4367
				xmax = 1162.5367
				text = "L"
			intervals [2796]:
				xmin = 1162.5367
				xmax = 1162.5767
				text = "IH1"
			intervals [2797]:
				xmin = 1162.5767
				xmax = 1162.6667
				text = "S"
			intervals [2798]:
				xmin = 1162.6667
				xmax = 1162.6967
				text = "AH0"
			intervals [2799]:
				xmin = 1162.6967
				xmax = 1162.7467
				text = "N"
			intervals [2800]:
				xmin = 1162.7467
				xmax = 1162.8167
				text = "sp"
			intervals [2801]:
				xmin = 1162.8167
				xmax = 1162.9667
				text = "T"
			intervals [2802]:
				xmin = 1162.9667
				xmax = 1162.9967
				text = "AH0"
			intervals [2803]:
				xmin = 1162.9967
				xmax = 1163.0267
				text = "sp"
			intervals [2804]:
				xmin = 1163.0267
				xmax = 1163.3567
				text = "ER0"
			intervals [2805]:
				xmin = 1163.3567
				xmax = 1163.4167
				text = "sp"
			intervals [2806]:
				xmin = 1163.4167
				xmax = 1163.4667
				text = "R"
			intervals [2807]:
				xmin = 1163.4667
				xmax = 1163.5067
				text = "IH0"
			intervals [2808]:
				xmin = 1163.5067
				xmax = 1163.5367
				text = "G"
			intervals [2809]:
				xmin = 1163.5367
				xmax = 1163.6067
				text = "AA1"
			intervals [2810]:
				xmin = 1163.6067
				xmax = 1163.6567
				text = "R"
			intervals [2811]:
				xmin = 1163.6567
				xmax = 1163.6867
				text = "D"
			intervals [2812]:
				xmin = 1163.6867
				xmax = 1163.7167
				text = "Z"
			intervals [2813]:
				xmin = 1163.7167
				xmax = 1163.7567
				text = "EH1"
			intervals [2814]:
				xmin = 1163.7567
				xmax = 1163.8467
				text = "Z"
			intervals [2815]:
				xmin = 1163.8467
				xmax = 1163.9467
				text = "sp"
			intervals [2816]:
				xmin = 1163.9467
				xmax = 1163.9767
				text = "AH0"
			intervals [2817]:
				xmin = 1163.9767
				xmax = 1164.2267
				text = "sp"
			intervals [2818]:
				xmin = 1164.2267
				xmax = 1165.1228
				text = ""
			intervals [2819]:
				xmin = 1165.1228
				xmax = 1165.2428
				text = "W"
			intervals [2820]:
				xmin = 1165.2428
				xmax = 1165.4028
				text = "EH1"
			intervals [2821]:
				xmin = 1165.4028
				xmax = 1165.4928
				text = "L"
			intervals [2822]:
				xmin = 1165.4928
				xmax = 1165.7528
				text = "M"
			intervals [2823]:
				xmin = 1165.7528
				xmax = 1165.8128
				text = "AO1"
			intervals [2824]:
				xmin = 1165.8128
				xmax = 1165.8428
				text = "R"
			intervals [2825]:
				xmin = 1165.8428
				xmax = 1165.8828
				text = "ER0"
			intervals [2826]:
				xmin = 1165.8828
				xmax = 1165.9528
				text = "L"
			intervals [2827]:
				xmin = 1165.9528
				xmax = 1166.0928
				text = "EH1"
			intervals [2828]:
				xmin = 1166.0928
				xmax = 1166.1428
				text = "S"
			intervals [2829]:
				xmin = 1166.1428
				xmax = 1166.1728
				text = "sp"
			intervals [2830]:
				xmin = 1166.1728
				xmax = 1166.2428
				text = "AH0"
			intervals [2831]:
				xmin = 1166.2428
				xmax = 1166.3428
				text = "sp"
			intervals [2832]:
				xmin = 1166.3428
				xmax = 1166.3728
				text = "L"
			intervals [2833]:
				xmin = 1166.3728
				xmax = 1166.4328
				text = "IY1"
			intervals [2834]:
				xmin = 1166.4328
				xmax = 1166.4628
				text = "D"
			intervals [2835]:
				xmin = 1166.4628
				xmax = 1166.4928
				text = "ER0"
			intervals [2836]:
				xmin = 1166.4928
				xmax = 1168.9655
				text = "sp"
			intervals [2837]:
				xmin = 1168.9655
				xmax = 1169.0655
				text = "OW1"
			intervals [2838]:
				xmin = 1169.0655
				xmax = 1169.0955
				text = "sp"
			intervals [2839]:
				xmin = 1169.0955
				xmax = 1169.1255
				text = "D"
			intervals [2840]:
				xmin = 1169.1255
				xmax = 1169.1555
				text = "AH1"
			intervals [2841]:
				xmin = 1169.1555
				xmax = 1169.1855
				text = "B"
			intervals [2842]:
				xmin = 1169.1855
				xmax = 1169.2455
				text = "AH0"
			intervals [2843]:
				xmin = 1169.2455
				xmax = 1169.2755
				text = "L"
			intervals [2844]:
				xmin = 1169.2755
				xmax = 1169.3155
				text = "Y"
			intervals [2845]:
				xmin = 1169.3155
				xmax = 1169.3555
				text = "UW0"
			intervals [2846]:
				xmin = 1169.3555
				xmax = 1169.4455
				text = "W"
			intervals [2847]:
				xmin = 1169.4455
				xmax = 1169.6555
				text = "AY1"
			intervals [2848]:
				xmin = 1169.6555
				xmax = 1169.6855
				text = "IH0"
			intervals [2849]:
				xmin = 1169.6855
				xmax = 1169.7155
				text = "Z"
			intervals [2850]:
				xmin = 1169.7155
				xmax = 1169.7555
				text = "sp"
			intervals [2851]:
				xmin = 1169.7555
				xmax = 1169.8055
				text = "DH"
			intervals [2852]:
				xmin = 1169.8055
				xmax = 1169.9155
				text = "AE1"
			intervals [2853]:
				xmin = 1169.9155
				xmax = 1170.0455
				text = "T"
			intervals [2854]:
				xmin = 1170.0455
				xmax = 1170.1155
				text = "sp"
			intervals [2855]:
				xmin = 1170.1155
				xmax = 1188.0864
				text = ""
			intervals [2856]:
				xmin = 1188.0864
				xmax = 1188.1164
				text = "M"
			intervals [2857]:
				xmin = 1188.1164
				xmax = 1188.1564
				text = "HH"
			intervals [2858]:
				xmin = 1188.1564
				xmax = 1188.5864
				text = "M"
			intervals [2859]:
				xmin = 1188.5864
				xmax = 1189.0007
				text = ""
			intervals [2860]:
				xmin = 1189.0007
				xmax = 1189.4007
				text = "sil"
			intervals [2861]:
				xmin = 1189.4007
				xmax = 1189.4307
				text = "AH1"
			intervals [2862]:
				xmin = 1189.4307
				xmax = 1189.4607
				text = "M"
			intervals [2863]:
				xmin = 1189.4607
				xmax = 1189.5107
				text = "sp"
			intervals [2864]:
				xmin = 1189.5107
				xmax = 1189.6082
				text = ""
			intervals [2865]:
				xmin = 1189.6082
				xmax = 1189.7182
				text = "L"
			intervals [2866]:
				xmin = 1189.7182
				xmax = 1189.7482
				text = "AY1"
			intervals [2867]:
				xmin = 1189.7482
				xmax = 1189.7782
				text = "K"
			intervals [2868]:
				xmin = 1189.7782
				xmax = 1189.9182
				text = "sp"
			intervals [2869]:
				xmin = 1189.9182
				xmax = 1189.9482
				text = "W"
			intervals [2870]:
				xmin = 1189.9482
				xmax = 1189.9782
				text = "AH1"
			intervals [2871]:
				xmin = 1189.9782
				xmax = 1190.0082
				text = "T"
			intervals [2872]:
				xmin = 1190.0082
				xmax = 1190.1182
				text = "sp"
			intervals [2873]:
				xmin = 1190.1182
				xmax = 1190.1482
				text = "IH0"
			intervals [2874]:
				xmin = 1190.1482
				xmax = 1190.1782
				text = "G"
			intervals [2875]:
				xmin = 1190.1782
				xmax = 1190.2082
				text = "Z"
			intervals [2876]:
				xmin = 1190.2082
				xmax = 1190.2382
				text = "AE1"
			intervals [2877]:
				xmin = 1190.2382
				xmax = 1190.2682
				text = "K"
			intervals [2878]:
				xmin = 1190.2682
				xmax = 1190.2982
				text = "T"
			intervals [2879]:
				xmin = 1190.2982
				xmax = 1190.3282
				text = "L"
			intervals [2880]:
				xmin = 1190.3282
				xmax = 1190.3582
				text = "IY0"
			intervals [2881]:
				xmin = 1190.3582
				xmax = 1193.3864
				text = "sp"
			intervals [2882]:
				xmin = 1193.3864
				xmax = 1193.4364
				text = "W"
			intervals [2883]:
				xmin = 1193.4364
				xmax = 1193.4864
				text = "IY1"
			intervals [2884]:
				xmin = 1193.4864
				xmax = 1193.5564
				text = "W"
			intervals [2885]:
				xmin = 1193.5564
				xmax = 1193.6964
				text = "ER0"
			intervals [2886]:
				xmin = 1193.6964
				xmax = 1193.7264
				text = "sp"
			intervals [2887]:
				xmin = 1193.7264
				xmax = 1193.7664
				text = "T"
			intervals [2888]:
				xmin = 1193.7664
				xmax = 1193.9464
				text = "AO1"
			intervals [2889]:
				xmin = 1193.9464
				xmax = 1193.9764
				text = "K"
			intervals [2890]:
				xmin = 1193.9764
				xmax = 1194.0064
				text = "IH0"
			intervals [2891]:
				xmin = 1194.0064
				xmax = 1194.0364
				text = "N"
			intervals [2892]:
				xmin = 1194.0364
				xmax = 1194.5564
				text = "sp"
			intervals [2893]:
				xmin = 1194.5564
				xmax = 1194.7364
				text = "AH0"
			intervals [2894]:
				xmin = 1194.7364
				xmax = 1194.7664
				text = "B"
			intervals [2895]:
				xmin = 1194.7664
				xmax = 1194.8464
				text = "AW1"
			intervals [2896]:
				xmin = 1194.8464
				xmax = 1194.9764
				text = "T"
			intervals [2897]:
				xmin = 1194.9764
				xmax = 1195.1564
				text = "sp"
			intervals [2898]:
				xmin = 1195.1564
				xmax = 1195.2464
				text = "AH1"
			intervals [2899]:
				xmin = 1195.2464
				xmax = 1195.2764
				text = "M"
			intervals [2900]:
				xmin = 1195.2764
				xmax = 1195.3364
				text = "AH0"
			intervals [2901]:
				xmin = 1195.3364
				xmax = 1195.3864
				text = "B"
			intervals [2902]:
				xmin = 1195.3864
				xmax = 1195.5064
				text = "AW1"
			intervals [2903]:
				xmin = 1195.5064
				xmax = 1195.6564
				text = "T"
			intervals [2904]:
				xmin = 1195.6564
				xmax = 1196.1984
				text = "sp"
			intervals [2905]:
				xmin = 1196.1984
				xmax = 1196.2484
				text = "W"
			intervals [2906]:
				xmin = 1196.2484
				xmax = 1196.3184
				text = "IY1"
			intervals [2907]:
				xmin = 1196.3184
				xmax = 1196.3584
				text = "sp"
			intervals [2908]:
				xmin = 1196.3584
				xmax = 1196.4284
				text = "W"
			intervals [2909]:
				xmin = 1196.4284
				xmax = 1196.5184
				text = "ER0"
			intervals [2910]:
				xmin = 1196.5184
				xmax = 1196.5584
				text = "T"
			intervals [2911]:
				xmin = 1196.5584
				xmax = 1196.7284
				text = "AO1"
			intervals [2912]:
				xmin = 1196.7284
				xmax = 1196.8084
				text = "K"
			intervals [2913]:
				xmin = 1196.8084
				xmax = 1196.9184
				text = "IH0"
			intervals [2914]:
				xmin = 1196.9184
				xmax = 1196.9484
				text = "N"
			intervals [2915]:
				xmin = 1196.9484
				xmax = 1197.1184
				text = "sp"
			intervals [2916]:
				xmin = 1197.1184
				xmax = 1197.2384
				text = "AH0"
			intervals [2917]:
				xmin = 1197.2384
				xmax = 1197.2884
				text = "B"
			intervals [2918]:
				xmin = 1197.2884
				xmax = 1197.3284
				text = "AW1"
			intervals [2919]:
				xmin = 1197.3284
				xmax = 1197.3784
				text = "T"
			intervals [2920]:
				xmin = 1197.3784
				xmax = 1197.4084
				text = "AH1"
			intervals [2921]:
				xmin = 1197.4084
				xmax = 1197.6484
				text = "M"
			intervals [2922]:
				xmin = 1197.6484
				xmax = 1198.7489
				text = ""
			intervals [2923]:
				xmin = 1198.7489
				xmax = 1198.7789
				text = "sil"
			intervals [2924]:
				xmin = 1198.7789
				xmax = 1198.8989
				text = "OW1"
			intervals [2925]:
				xmin = 1198.8989
				xmax = 1199.0889
				text = "sp"
			intervals [2926]:
				xmin = 1199.0889
				xmax = 1199.1189
				text = "DH"
			intervals [2927]:
				xmin = 1199.1189
				xmax = 1199.2189
				text = "AH1"
			intervals [2928]:
				xmin = 1199.2189
				xmax = 1199.2589
				text = "P"
			intervals [2929]:
				xmin = 1199.2589
				xmax = 1199.3989
				text = "ER1"
			intervals [2930]:
				xmin = 1199.3989
				xmax = 1199.4689
				text = "S"
			intervals [2931]:
				xmin = 1199.4689
				xmax = 1199.4989
				text = "AH0"
			intervals [2932]:
				xmin = 1199.4989
				xmax = 1199.5289
				text = "N"
			intervals [2933]:
				xmin = 1199.5289
				xmax = 1199.5589
				text = "DH"
			intervals [2934]:
				xmin = 1199.5589
				xmax = 1199.6189
				text = "AH0"
			intervals [2935]:
				xmin = 1199.6189
				xmax = 1199.6689
				text = "T"
			intervals [2936]:
				xmin = 1199.6689
				xmax = 1199.7189
				text = "Z"
			intervals [2937]:
				xmin = 1199.7189
				xmax = 1199.7989
				text = "AH0"
			intervals [2938]:
				xmin = 1199.7989
				xmax = 1199.8589
				text = "L"
			intervals [2939]:
				xmin = 1199.8589
				xmax = 1200.0089
				text = "IY1"
			intervals [2940]:
				xmin = 1200.0089
				xmax = 1200.0889
				text = "D"
			intervals [2941]:
				xmin = 1200.0889
				xmax = 1200.1189
				text = "ER0"
			intervals [2942]:
				xmin = 1200.1189
				xmax = 1200.1489
				text = "Y"
			intervals [2943]:
				xmin = 1200.1489
				xmax = 1200.1789
				text = "UW1"
			intervals [2944]:
				xmin = 1200.1789
				xmax = 1200.2689
				text = "S"
			intervals [2945]:
				xmin = 1200.2689
				xmax = 1200.3389
				text = "EH1"
			intervals [2946]:
				xmin = 1200.3389
				xmax = 1200.3689
				text = "D"
			intervals [2947]:
				xmin = 1200.3689
				xmax = 1200.3989
				text = "DH"
			intervals [2948]:
				xmin = 1200.3989
				xmax = 1200.4289
				text = "AH0"
			intervals [2949]:
				xmin = 1200.4289
				xmax = 1200.5189
				text = "T"
			intervals [2950]:
				xmin = 1200.5189
				xmax = 1200.5889
				text = "Y"
			intervals [2951]:
				xmin = 1200.5889
				xmax = 1200.6489
				text = "UW1"
			intervals [2952]:
				xmin = 1200.6489
				xmax = 1200.7089
				text = "W"
			intervals [2953]:
				xmin = 1200.7089
				xmax = 1200.7689
				text = "ER0"
			intervals [2954]:
				xmin = 1200.7689
				xmax = 1200.7989
				text = "DH"
			intervals [2955]:
				xmin = 1200.7989
				xmax = 1200.8489
				text = "AH0"
			intervals [2956]:
				xmin = 1200.8489
				xmax = 1200.9289
				text = "L"
			intervals [2957]:
				xmin = 1200.9289
				xmax = 1200.9589
				text = "IY1"
			intervals [2958]:
				xmin = 1200.9589
				xmax = 1200.9889
				text = "D"
			intervals [2959]:
				xmin = 1200.9889
				xmax = 1201.2389
				text = "ER0"
			intervals [2960]:
				xmin = 1201.2389
				xmax = 1201.2689
				text = "sp"
			intervals [2961]:
				xmin = 1201.2689
				xmax = 1201.7689
				text = "spn"
			intervals [2962]:
				xmin = 1201.7689
				xmax = 1201.8089
				text = "M"
			intervals [2963]:
				xmin = 1201.8089
				xmax = 1201.8689
				text = "AO1"
			intervals [2964]:
				xmin = 1201.8689
				xmax = 1201.9089
				text = "R"
			intervals [2965]:
				xmin = 1201.9089
				xmax = 1201.9489
				text = "ER0"
			intervals [2966]:
				xmin = 1201.9489
				xmax = 1202.0089
				text = "L"
			intervals [2967]:
				xmin = 1202.0089
				xmax = 1202.1689
				text = "EH1"
			intervals [2968]:
				xmin = 1202.1689
				xmax = 1202.1989
				text = "S"
			intervals [2969]:
				xmin = 1202.1989
				xmax = 1202.2389
				text = "IH0"
			intervals [2970]:
				xmin = 1202.2389
				xmax = 1202.3089
				text = "N"
			intervals [2971]:
				xmin = 1202.3089
				xmax = 1202.3589
				text = "Y"
			intervals [2972]:
				xmin = 1202.3589
				xmax = 1202.3889
				text = "UH1"
			intervals [2973]:
				xmin = 1202.3889
				xmax = 1202.4289
				text = "R"
			intervals [2974]:
				xmin = 1202.4289
				xmax = 1202.5089
				text = "sp"
			intervals [2975]:
				xmin = 1202.5089
				xmax = 1202.5389
				text = "G"
			intervals [2976]:
				xmin = 1202.5389
				xmax = 1202.6389
				text = "R"
			intervals [2977]:
				xmin = 1202.6389
				xmax = 1202.6889
				text = "UW1"
			intervals [2978]:
				xmin = 1202.6889
				xmax = 1202.7489
				text = "P"
			intervals [2979]:
				xmin = 1202.7489
				xmax = 1203.2162
				text = "sp"
			intervals [2980]:
				xmin = 1203.2162
				xmax = 1203.2862
				text = "OW1"
			intervals [2981]:
				xmin = 1203.2862
				xmax = 1203.3862
				text = "W"
			intervals [2982]:
				xmin = 1203.3862
				xmax = 1203.4662
				text = "EY1"
			intervals [2983]:
				xmin = 1203.4662
				xmax = 1203.4962
				text = "T"
			intervals [2984]:
				xmin = 1203.4962
				xmax = 1203.5362
				text = "EY1"
			intervals [2985]:
				xmin = 1203.5362
				xmax = 1203.5662
				text = "M"
			intervals [2986]:
				xmin = 1203.5662
				xmax = 1203.5962
				text = "IH1"
			intervals [2987]:
				xmin = 1203.5962
				xmax = 1203.6262
				text = "N"
			intervals [2988]:
				xmin = 1203.6262
				xmax = 1203.6562
				text = "AH0"
			intervals [2989]:
				xmin = 1203.6562
				xmax = 1203.9062
				text = "T"
			intervals [2990]:
				xmin = 1203.9062
				xmax = 1205.6186
				text = ""
			intervals [2991]:
				xmin = 1205.6186
				xmax = 1205.6786
				text = "sil"
			intervals [2992]:
				xmin = 1205.6786
				xmax = 1205.9686
				text = "AH1"
			intervals [2993]:
				xmin = 1205.9686
				xmax = 1206.1386
				text = "M"
			intervals [2994]:
				xmin = 1206.1386
				xmax = 1206.1686
				text = "sp"
			intervals [2995]:
				xmin = 1206.1686
				xmax = 1206.2286
				text = "W"
			intervals [2996]:
				xmin = 1206.2286
				xmax = 1206.2686
				text = "IY1"
			intervals [2997]:
				xmin = 1206.2686
				xmax = 1206.3186
				text = "W"
			intervals [2998]:
				xmin = 1206.3186
				xmax = 1206.3886
				text = "ER1"
			intervals [2999]:
				xmin = 1206.3886
				xmax = 1206.4686
				text = "T"
			intervals [3000]:
				xmin = 1206.4686
				xmax = 1206.6586
				text = "AO1"
			intervals [3001]:
				xmin = 1206.6586
				xmax = 1206.7086
				text = "K"
			intervals [3002]:
				xmin = 1206.7086
				xmax = 1206.7586
				text = "IH0"
			intervals [3003]:
				xmin = 1206.7586
				xmax = 1206.8186
				text = "N"
			intervals [3004]:
				xmin = 1206.8186
				xmax = 1206.8886
				text = "AH0"
			intervals [3005]:
				xmin = 1206.8886
				xmax = 1206.9586
				text = "B"
			intervals [3006]:
				xmin = 1206.9586
				xmax = 1207.1186
				text = "AW1"
			intervals [3007]:
				xmin = 1207.1186
				xmax = 1207.2286
				text = "T"
			intervals [3008]:
				xmin = 1207.2286
				xmax = 1207.5456
				text = ""
			intervals [3009]:
				xmin = 1207.5456
				xmax = 1207.5856
				text = "sil"
			intervals [3010]:
				xmin = 1207.5856
				xmax = 1207.7856
				text = "AH1"
			intervals [3011]:
				xmin = 1207.7856
				xmax = 1207.8856
				text = "M"
			intervals [3012]:
				xmin = 1207.8856
				xmax = 1207.9556
				text = "Y"
			intervals [3013]:
				xmin = 1207.9556
				xmax = 1207.9956
				text = "UW1"
			intervals [3014]:
				xmin = 1207.9956
				xmax = 1208.0956
				text = "S"
			intervals [3015]:
				xmin = 1208.0956
				xmax = 1208.1756
				text = "EH1"
			intervals [3016]:
				xmin = 1208.1756
				xmax = 1208.2356
				text = "D"
			intervals [3017]:
				xmin = 1208.2356
				xmax = 1208.2856
				text = "Y"
			intervals [3018]:
				xmin = 1208.2856
				xmax = 1208.3856
				text = "UW1"
			intervals [3019]:
				xmin = 1208.3856
				xmax = 1208.4756
				text = "W"
			intervals [3020]:
				xmin = 1208.4756
				xmax = 1208.5856
				text = "ER0"
			intervals [3021]:
				xmin = 1208.5856
				xmax = 1208.6256
				text = "DH"
			intervals [3022]:
				xmin = 1208.6256
				xmax = 1208.7856
				text = "IY0"
			intervals [3023]:
				xmin = 1208.7856
				xmax = 1208.9356
				text = "AH1"
			intervals [3024]:
				xmin = 1208.9356
				xmax = 1209.0356
				text = "M"
			intervals [3025]:
				xmin = 1209.0356
				xmax = 1209.2933
				text = "sp"
			intervals [3026]:
				xmin = 1209.2933
				xmax = 1209.3733
				text = "L"
			intervals [3027]:
				xmin = 1209.3733
				xmax = 1209.4333
				text = "IY1"
			intervals [3028]:
				xmin = 1209.4333
				xmax = 1209.4933
				text = "D"
			intervals [3029]:
				xmin = 1209.4933
				xmax = 1209.5233
				text = "ER0"
			intervals [3030]:
				xmin = 1209.5233
				xmax = 1209.5733
				text = "IH1"
			intervals [3031]:
				xmin = 1209.5733
				xmax = 1209.6333
				text = "N"
			intervals [3032]:
				xmin = 1209.6333
				xmax = 1209.6733
				text = "Y"
			intervals [3033]:
				xmin = 1209.6733
				xmax = 1209.7133
				text = "UH1"
			intervals [3034]:
				xmin = 1209.7133
				xmax = 1209.8233
				text = "R"
			intervals [3035]:
				xmin = 1209.8233
				xmax = 1209.8833
				text = "G"
			intervals [3036]:
				xmin = 1209.8833
				xmax = 1209.9733
				text = "R"
			intervals [3037]:
				xmin = 1209.9733
				xmax = 1210.0733
				text = "UW1"
			intervals [3038]:
				xmin = 1210.0733
				xmax = 1210.1033
				text = "P"
			intervals [3039]:
				xmin = 1210.1033
				xmax = 1210.1633
				text = "W"
			intervals [3040]:
				xmin = 1210.1633
				xmax = 1210.2033
				text = "AY1"
			intervals [3041]:
				xmin = 1210.2033
				xmax = 1210.2333
				text = "W"
			intervals [3042]:
				xmin = 1210.2333
				xmax = 1210.2633
				text = "AA1"
			intervals [3043]:
				xmin = 1210.2633
				xmax = 1210.2933
				text = "Z"
			intervals [3044]:
				xmin = 1210.2933
				xmax = 1210.3233
				text = "DH"
			intervals [3045]:
				xmin = 1210.3233
				xmax = 1210.3533
				text = "AH0"
			intervals [3046]:
				xmin = 1210.3533
				xmax = 1210.3833
				text = "T"
			intervals [3047]:
				xmin = 1210.3833
				xmax = 1211.4033
				text = "spn"
			intervals [3048]:
				xmin = 1211.4033
				xmax = 1222.3847
				text = "sp"
			intervals [3049]:
				xmin = 1222.3847
				xmax = 1222.5747
				text = "spn"
			intervals [3050]:
				xmin = 1222.5747
				xmax = 1222.8847
				text = "sp"
			intervals [3051]:
				xmin = 1222.8847
				xmax = 1227.2197
				text = ""
			intervals [3052]:
				xmin = 1227.2197
				xmax = 1227.4897
				text = "M"
			intervals [3053]:
				xmin = 1227.4897
				xmax = 1227.5597
				text = "HH"
			intervals [3054]:
				xmin = 1227.5597
				xmax = 1227.7797
				text = "M"
			intervals [3055]:
				xmin = 1227.7797
				xmax = 1228.5633
				text = "sp"
			intervals [3056]:
				xmin = 1228.5633
				xmax = 1228.7533
				text = "spn"
			intervals [3057]:
				xmin = 1228.7533
				xmax = 1229.3292
				text = ""
			intervals [3058]:
				xmin = 1229.3292
				xmax = 1229.4592
				text = "W"
			intervals [3059]:
				xmin = 1229.4592
				xmax = 1229.4892
				text = "EH1"
			intervals [3060]:
				xmin = 1229.4892
				xmax = 1229.5292
				text = "L"
			intervals [3061]:
				xmin = 1229.5292
				xmax = 1229.5892
				text = "G"
			intervals [3062]:
				xmin = 1229.5892
				xmax = 1229.6892
				text = "OW1"
			intervals [3063]:
				xmin = 1229.6892
				xmax = 1229.7892
				text = "sp"
			intervals [3064]:
				xmin = 1229.7892
				xmax = 1229.8192
				text = "AA1"
			intervals [3065]:
				xmin = 1229.8192
				xmax = 1229.9492
				text = "N"
			intervals [3066]:
				xmin = 1229.9492
				xmax = 1230.0992
				text = "sp"
			intervals [3067]:
				xmin = 1230.0992
				xmax = 1230.1492
				text = "AY1"
			intervals [3068]:
				xmin = 1230.1492
				xmax = 1230.3892
				text = "M"
			intervals [3069]:
				xmin = 1230.3892
				xmax = 1231.2892
				text = "sp"
			intervals [3070]:
				xmin = 1231.2892
				xmax = 1231.3192
				text = "spn"
			intervals [3071]:
				xmin = 1231.3192
				xmax = 1231.5892
				text = "sp"
			intervals [3072]:
				xmin = 1231.5892
				xmax = 1234.5068
				text = ""
			intervals [3073]:
				xmin = 1234.5068
				xmax = 1234.7968
				text = "M"
			intervals [3074]:
				xmin = 1234.7968
				xmax = 1234.8468
				text = "HH"
			intervals [3075]:
				xmin = 1234.8468
				xmax = 1234.9568
				text = "M"
			intervals [3076]:
				xmin = 1234.9568
				xmax = 1235.8828
				text = ""
			intervals [3077]:
				xmin = 1235.8828
				xmax = 1236.9528
				text = "spn"
			intervals [3078]:
				xmin = 1236.9528
				xmax = 1238.2428
				text = "sp"
			intervals [3079]:
				xmin = 1238.2428
				xmax = 1240.8289
				text = ""
			intervals [3080]:
				xmin = 1240.8289
				xmax = 1240.9389
				text = "M"
			intervals [3081]:
				xmin = 1240.9389
				xmax = 1241.1289
				text = "HH"
			intervals [3082]:
				xmin = 1241.1289
				xmax = 1241.1889
				text = "M"
			intervals [3083]:
				xmin = 1241.1889
				xmax = 1244.8231
				text = ""
			intervals [3084]:
				xmin = 1244.8231
				xmax = 1244.9031
				text = "M"
			intervals [3085]:
				xmin = 1244.9031
				xmax = 1244.9331
				text = "HH"
			intervals [3086]:
				xmin = 1244.9331
				xmax = 1245.1631
				text = "M"
			intervals [3087]:
				xmin = 1245.1631
				xmax = 1245.2631
				text = "sp"
			intervals [3088]:
				xmin = 1245.2631
				xmax = 1245.4331
				text = ""
			intervals [3089]:
				xmin = 1245.4331
				xmax = 1245.5031
				text = "DH"
			intervals [3090]:
				xmin = 1245.5031
				xmax = 1245.5431
				text = "AH0"
			intervals [3091]:
				xmin = 1245.5431
				xmax = 1245.5831
				text = "T"
			intervals [3092]:
				xmin = 1245.5831
				xmax = 1245.6731
				text = "sp"
			intervals [3093]:
				xmin = 1245.6731
				xmax = 1245.7131
				text = "Z"
[truncated: 1,407,490 more chars]
