# Supplementary material for: Considering Performance in the Automated and Manual Coding of Sociolinguistic Variables: Lessons From Variable (ING)
Source: Front Artif Intell. 2021 Apr 29;4:648543. doi: 10.3389/frai.2021.648543 (PMC8117961; doi:10.3389/frai.2021.648543)
Supplement: Supplementary file 5 [file Data_Sheet_5.ZIP › CORAAL_VARAligned_as_TextGrids_p1/DCA_se2_ag1_f_03_1.TextGrid]

File type = "ooTextFile"
Object class = "TextGrid"

xmin = 0.0
xmax = 2149.699977324263
tiers? <exists>
size = 6
item []:
	item [1]:
		class = "IntervalTier"
		name = "DCA_int_03 - words"
		xmin = 0.0
		xmax = 2149.699977324263
		intervals: size = 2042
			intervals [1]:
				xmin = 0.0
				xmax = 0.536
				text = ""
			intervals [2]:
				xmin = 0.536
				xmax = 0.856
				text = "first"
			intervals [3]:
				xmin = 0.856
				xmax = 0.886
				text = ""
			intervals [4]:
				xmin = 0.886
				xmax = 1.086
				text = "thing"
			intervals [5]:
				xmin = 1.086
				xmax = 1.136
				text = "i"
			intervals [6]:
				xmin = 1.136
				xmax = 1.416
				text = "wanna"
			intervals [7]:
				xmin = 1.416
				xmax = 1.606
				text = "know"
			intervals [8]:
				xmin = 1.606
				xmax = 2.056
				text = "about"
			intervals [9]:
				xmin = 2.056
				xmax = 2.326
				text = "you"
			intervals [10]:
				xmin = 2.326
				xmax = 2.366
				text = ""
			intervals [11]:
				xmin = 2.366
				xmax = 2.426
				text = "is"
			intervals [12]:
				xmin = 2.426
				xmax = 2.626
				text = "what"
			intervals [13]:
				xmin = 2.626
				xmax = 2.656
				text = ""
			intervals [14]:
				xmin = 2.656
				xmax = 2.866
				text = "you"
			intervals [15]:
				xmin = 2.866
				xmax = 2.896
				text = ""
			intervals [16]:
				xmin = 2.896
				xmax = 3.046
				text = "do"
			intervals [17]:
				xmin = 3.046
				xmax = 4.5742
				text = ""
			intervals [18]:
				xmin = 4.5742
				xmax = 4.8842
				text = "say"
			intervals [19]:
				xmin = 4.8842
				xmax = 5.1542
				text = "after"
			intervals [20]:
				xmin = 5.1542
				xmax = 5.1842
				text = ""
			intervals [21]:
				xmin = 5.1842
				xmax = 5.7242
				text = "school"
			intervals [22]:
				xmin = 5.7242
				xmax = 5.7842
				text = "or"
			intervals [23]:
				xmin = 5.7842
				xmax = 6.0442
				text = "during"
			intervals [24]:
				xmin = 6.0442
				xmax = 6.1242
				text = "the"
			intervals [25]:
				xmin = 6.1242
				xmax = 6.2242
				text = ""
			intervals [26]:
				xmin = 6.2242
				xmax = 6.5442
				text = "summer"
			intervals [27]:
				xmin = 6.5442
				xmax = 6.5742
				text = ""
			intervals [28]:
				xmin = 6.5742
				xmax = 6.6942
				text = "you"
			intervals [29]:
				xmin = 6.6942
				xmax = 6.8842
				text = "know"
			intervals [30]:
				xmin = 6.8842
				xmax = 6.9142
				text = ""
			intervals [31]:
				xmin = 6.9142
				xmax = 7.0642
				text = "when"
			intervals [32]:
				xmin = 7.0642
				xmax = 7.1542
				text = "you"
			intervals [33]:
				xmin = 7.1542
				xmax = 7.3242
				text = "have"
			intervals [34]:
				xmin = 7.3242
				xmax = 7.4042
				text = ""
			intervals [35]:
				xmin = 7.4042
				xmax = 7.5842
				text = "free"
			intervals [36]:
				xmin = 7.5842
				xmax = 7.6142
				text = ""
			intervals [37]:
				xmin = 7.6142
				xmax = 7.8842
				text = "time"
			intervals [38]:
				xmin = 7.8842
				xmax = 8.0042
				text = "what"
			intervals [39]:
				xmin = 8.0042
				xmax = 8.1542
				text = "kind"
			intervals [40]:
				xmin = 8.1542
				xmax = 8.2242
				text = "of"
			intervals [41]:
				xmin = 8.2242
				xmax = 8.2842
				text = ""
			intervals [42]:
				xmin = 8.2842
				xmax = 8.5742
				text = "games"
			intervals [43]:
				xmin = 8.5742
				xmax = 8.6342
				text = ""
			intervals [44]:
				xmin = 8.6342
				xmax = 8.6942
				text = "do"
			intervals [45]:
				xmin = 8.6942
				xmax = 8.7842
				text = "you"
			intervals [46]:
				xmin = 8.7842
				xmax = 8.8442
				text = ""
			intervals [47]:
				xmin = 8.8442
				xmax = 9.1042
				text = "play"
			intervals [48]:
				xmin = 9.1042
				xmax = 15.1515
				text = ""
			intervals [49]:
				xmin = 15.1515
				xmax = 15.6315
				text = "huh"
			intervals [50]:
				xmin = 15.6315
				xmax = 17.109
				text = ""
			intervals [51]:
				xmin = 17.109
				xmax = 17.289
				text = "wait"
			intervals [52]:
				xmin = 17.289
				xmax = 17.389
				text = "a"
			intervals [53]:
				xmin = 17.389
				xmax = 17.539
				text = "minute"
			intervals [54]:
				xmin = 17.539
				xmax = 18.329
				text = "<unk>"
			intervals [55]:
				xmin = 18.329
				xmax = 18.8122
				text = ""
			intervals [56]:
				xmin = 18.8122
				xmax = 19.1822
				text = "huh"
			intervals [57]:
				xmin = 19.1822
				xmax = 22.0508
				text = ""
			intervals [58]:
				xmin = 22.0508
				xmax = 22.4708
				text = "uh-huh"
			intervals [59]:
				xmin = 22.4708
				xmax = 41.4074
				text = ""
			intervals [60]:
				xmin = 41.4074
				xmax = 41.8774
				text = "mm-hm"
			intervals [61]:
				xmin = 41.8774
				xmax = 46.0394
				text = ""
			intervals [62]:
				xmin = 46.0394
				xmax = 46.2094
				text = "well"
			intervals [63]:
				xmin = 46.2094
				xmax = 46.3594
				text = "that"
			intervals [64]:
				xmin = 46.3594
				xmax = 46.3894
				text = ""
			intervals [65]:
				xmin = 46.3894
				xmax = 46.4194
				text = "s"
			intervals [66]:
				xmin = 46.4194
				xmax = 46.4494
				text = ""
			intervals [67]:
				xmin = 46.4494
				xmax = 46.8494
				text = "something"
			intervals [68]:
				xmin = 46.8494
				xmax = 47.0194
				text = "i've"
			intervals [69]:
				xmin = 47.0194
				xmax = 47.2494
				text = "never"
			intervals [70]:
				xmin = 47.2494
				xmax = 47.4194
				text = "even"
			intervals [71]:
				xmin = 47.4194
				xmax = 47.6994
				text = "heard"
			intervals [72]:
				xmin = 47.6994
				xmax = 47.7594
				text = "of"
			intervals [73]:
				xmin = 47.7594
				xmax = 47.9894
				text = "that"
			intervals [74]:
				xmin = 47.9894
				xmax = 48.0294
				text = ""
			intervals [75]:
				xmin = 48.0294
				xmax = 48.4194
				text = "before"
			intervals [76]:
				xmin = 48.4194
				xmax = 49.5242
				text = ""
			intervals [77]:
				xmin = 49.5242
				xmax = 49.5542
				text = "i"
			intervals [78]:
				xmin = 49.5542
				xmax = 49.9442
				text = "is"
			intervals [79]:
				xmin = 49.9442
				xmax = 50.0742
				text = "there"
			intervals [80]:
				xmin = 50.0742
				xmax = 50.4442
				text = "anything"
			intervals [81]:
				xmin = 50.4442
				xmax = 50.5942
				text = "else"
			intervals [82]:
				xmin = 50.5942
				xmax = 50.6242
				text = ""
			intervals [83]:
				xmin = 50.6242
				xmax = 50.7942
				text = "that"
			intervals [84]:
				xmin = 50.7942
				xmax = 50.8242
				text = ""
			intervals [85]:
				xmin = 50.8242
				xmax = 50.9342
				text = "you"
			intervals [86]:
				xmin = 50.9342
				xmax = 50.9842
				text = ""
			intervals [87]:
				xmin = 50.9842
				xmax = 51.1842
				text = "play"
			intervals [88]:
				xmin = 51.1842
				xmax = 52.2575
				text = ""
			intervals [89]:
				xmin = 52.2575
				xmax = 52.4175
				text = "like"
			intervals [90]:
				xmin = 52.4175
				xmax = 52.4475
				text = ""
			intervals [91]:
				xmin = 52.4475
				xmax = 52.6575
				text = "what"
			intervals [92]:
				xmin = 52.6575
				xmax = 57.2527
				text = ""
			intervals [93]:
				xmin = 57.2527
				xmax = 57.6527
				text = "mm-hm"
			intervals [94]:
				xmin = 57.6527
				xmax = 60.0483
				text = ""
			intervals [95]:
				xmin = 60.0483
				xmax = 60.3883
				text = "mm-hm"
			intervals [96]:
				xmin = 60.3883
				xmax = 63.9701
				text = ""
			intervals [97]:
				xmin = 63.9701
				xmax = 64.4401
				text = "mm-hm"
			intervals [98]:
				xmin = 64.4401
				xmax = 71.1971
				text = ""
			intervals [99]:
				xmin = 71.1971
				xmax = 71.5471
				text = "okay"
			intervals [100]:
				xmin = 71.5471
				xmax = 71.6571
				text = "let"
			intervals [101]:
				xmin = 71.6571
				xmax = 71.7071
				text = "s"
			intervals [102]:
				xmin = 71.7071
				xmax = 71.8671
				text = "go"
			intervals [103]:
				xmin = 71.8671
				xmax = 72.1571
				text = "back"
			intervals [104]:
				xmin = 72.1571
				xmax = 72.1871
				text = ""
			intervals [105]:
				xmin = 72.1871
				xmax = 72.3171
				text = "now"
			intervals [106]:
				xmin = 72.3171
				xmax = 72.4571
				text = "you"
			intervals [107]:
				xmin = 72.4571
				xmax = 72.7771
				text = "said"
			intervals [108]:
				xmin = 72.7771
				xmax = 72.8071
				text = ""
			intervals [109]:
				xmin = 72.8071
				xmax = 72.8871
				text = "you"
			intervals [110]:
				xmin = 72.8871
				xmax = 72.9471
				text = ""
			intervals [111]:
				xmin = 72.9471
				xmax = 73.3171
				text = "play"
			intervals [112]:
				xmin = 73.3171
				xmax = 73.6971
				text = "um"
			intervals [113]:
				xmin = 73.6971
				xmax = 74.3272
				text = ""
			intervals [114]:
				xmin = 74.3272
				xmax = 75.0072
				text = "kickball"
			intervals [115]:
				xmin = 75.0072
				xmax = 75.5877
				text = ""
			intervals [116]:
				xmin = 75.5877
				xmax = 75.7277
				text = "how"
			intervals [117]:
				xmin = 75.7277
				xmax = 75.8477
				text = "do"
			intervals [118]:
				xmin = 75.8477
				xmax = 75.9077
				text = "you"
			intervals [119]:
				xmin = 75.9077
				xmax = 75.9377
				text = ""
			intervals [120]:
				xmin = 75.9377
				xmax = 76.1077
				text = "play"
			intervals [121]:
				xmin = 76.1077
				xmax = 76.3677
				text = "that"
			intervals [122]:
				xmin = 76.3677
				xmax = 83.2917
				text = ""
			intervals [123]:
				xmin = 83.2917
				xmax = 83.5717
				text = "oh"
			intervals [124]:
				xmin = 83.5717
				xmax = 83.6717
				text = "it"
			intervals [125]:
				xmin = 83.6717
				xmax = 83.7017
				text = ""
			intervals [126]:
				xmin = 83.7017
				xmax = 83.7317
				text = "s"
			intervals [127]:
				xmin = 83.7317
				xmax = 84.0017
				text = "something"
			intervals [128]:
				xmin = 84.0017
				xmax = 84.0917
				text = "that"
			intervals [129]:
				xmin = 84.0917
				xmax = 84.1217
				text = ""
			intervals [130]:
				xmin = 84.1217
				xmax = 84.1517
				text = "s"
			intervals [131]:
				xmin = 84.1517
				xmax = 84.3917
				text = "like"
			intervals [132]:
				xmin = 84.3917
				xmax = 85.0017
				text = "baseball"
			intervals [133]:
				xmin = 85.0017
				xmax = 85.1317
				text = "and"
			intervals [134]:
				xmin = 85.1317
				xmax = 85.2317
				text = "you"
			intervals [135]:
				xmin = 85.2317
				xmax = 85.4217
				text = "kick"
			intervals [136]:
				xmin = 85.4217
				xmax = 85.6217
				text = "the"
			intervals [137]:
				xmin = 85.6217
				xmax = 85.8617
				text = "ball"
			intervals [138]:
				xmin = 85.8617
				xmax = 86.5467
				text = ""
			intervals [139]:
				xmin = 86.5467
				xmax = 86.8867
				text = "uh-huh"
			intervals [140]:
				xmin = 86.8867
				xmax = 87.741
				text = ""
			intervals [141]:
				xmin = 87.741
				xmax = 88.061
				text = "um"
			intervals [142]:
				xmin = 88.061
				xmax = 88.091
				text = ""
			intervals [143]:
				xmin = 88.091
				xmax = 88.231
				text = "well"
			intervals [144]:
				xmin = 88.231
				xmax = 88.351
				text = "how"
			intervals [145]:
				xmin = 88.351
				xmax = 88.461
				text = "do"
			intervals [146]:
				xmin = 88.461
				xmax = 88.531
				text = "you"
			intervals [147]:
				xmin = 88.531
				xmax = 88.981
				text = "decide"
			intervals [148]:
				xmin = 88.981
				xmax = 89.051
				text = "do"
			intervals [149]:
				xmin = 89.051
				xmax = 89.141
				text = "you"
			intervals [150]:
				xmin = 89.141
				xmax = 89.171
				text = ""
			intervals [151]:
				xmin = 89.171
				xmax = 89.421
				text = "choose"
			intervals [152]:
				xmin = 89.421
				xmax = 89.591
				text = "up"
			intervals [153]:
				xmin = 89.591
				xmax = 89.631
				text = ""
			intervals [154]:
				xmin = 89.631
				xmax = 90.011
				text = "sides"
			intervals [155]:
				xmin = 90.011
				xmax = 90.061
				text = ""
			intervals [156]:
				xmin = 90.061
				xmax = 90.111
				text = "or"
			intervals [157]:
				xmin = 90.111
				xmax = 90.161
				text = ""
			intervals [158]:
				xmin = 90.161
				xmax = 90.441
				text = "something"
			intervals [159]:
				xmin = 90.441
				xmax = 91.5148
				text = ""
			intervals [160]:
				xmin = 91.5148
				xmax = 91.5948
				text = "how"
			intervals [161]:
				xmin = 91.5948
				xmax = 91.7348
				text = "many"
			intervals [162]:
				xmin = 91.7348
				xmax = 91.8248
				text = ""
			intervals [163]:
				xmin = 91.8248
				xmax = 92.0148
				text = "people"
			intervals [164]:
				xmin = 92.0148
				xmax = 92.0448
				text = "are"
			intervals [165]:
				xmin = 92.0448
				xmax = 92.0748
				text = ""
			intervals [166]:
				xmin = 92.0748
				xmax = 92.1448
				text = "on"
			intervals [167]:
				xmin = 92.1448
				xmax = 92.2248
				text = "a"
			intervals [168]:
				xmin = 92.2248
				xmax = 92.3148
				text = ""
			intervals [169]:
				xmin = 92.3148
				xmax = 92.5748
				text = "team"
			intervals [170]:
				xmin = 92.5748
				xmax = 94.5374
				text = ""
			intervals [171]:
				xmin = 94.5374
				xmax = 95.0774
				text = "mm-hm"
			intervals [172]:
				xmin = 95.0774
				xmax = 95.4498
				text = ""
			intervals [173]:
				xmin = 95.4498
				xmax = 95.5898
				text = "how"
			intervals [174]:
				xmin = 95.5898
				xmax = 95.7298
				text = "do"
			intervals [175]:
				xmin = 95.7298
				xmax = 95.7998
				text = "you"
			intervals [176]:
				xmin = 95.7998
				xmax = 95.8698
				text = ""
			intervals [177]:
				xmin = 95.8698
				xmax = 96.0898
				text = "choose"
			intervals [178]:
				xmin = 96.0898
				xmax = 96.2298
				text = "up"
			intervals [179]:
				xmin = 96.2298
				xmax = 96.4698
				text = "sides"
			intervals [180]:
				xmin = 96.4698
				xmax = 105.269
				text = ""
			intervals [181]:
				xmin = 105.269
				xmax = 105.549
				text = "mm-hm"
			intervals [182]:
				xmin = 105.549
				xmax = 105.7993
				text = ""
			intervals [183]:
				xmin = 105.7993
				xmax = 105.9693
				text = "how"
			intervals [184]:
				xmin = 105.9693
				xmax = 106.0793
				text = "do"
			intervals [185]:
				xmin = 106.0793
				xmax = 106.2193
				text = "you"
			intervals [186]:
				xmin = 106.2193
				xmax = 106.5193
				text = "how"
			intervals [187]:
				xmin = 106.5193
				xmax = 106.5793
				text = "do"
			intervals [188]:
				xmin = 106.5793
				xmax = 106.9093
				text = "well"
			intervals [189]:
				xmin = 106.9093
				xmax = 106.9393
				text = ""
			intervals [190]:
				xmin = 106.9393
				xmax = 107.1693
				text = "who"
			intervals [191]:
				xmin = 107.1693
				xmax = 107.2693
				text = ""
			intervals [192]:
				xmin = 107.2693
				xmax = 107.5093
				text = "gets"
			intervals [193]:
				xmin = 107.5093
				xmax = 107.5893
				text = "to"
			intervals [194]:
				xmin = 107.5893
				xmax = 108.0993
				text = "determine"
			intervals [195]:
				xmin = 108.0993
				xmax = 108.2893
				text = "who"
			intervals [196]:
				xmin = 108.2893
				xmax = 108.3393
				text = "s"
			intervals [197]:
				xmin = 108.3393
				xmax = 108.3793
				text = ""
			intervals [198]:
				xmin = 108.3793
				xmax = 108.6593
				text = "whose"
			intervals [199]:
				xmin = 108.6593
				xmax = 108.6893
				text = ""
			intervals [200]:
				xmin = 108.6893
				xmax = 108.7193
				text = "s"
			intervals [201]:
				xmin = 108.7193
				xmax = 108.7493
				text = ""
			intervals [202]:
				xmin = 108.7493
				xmax = 109.1793
				text = "captain"
			intervals [203]:
				xmin = 109.1793
				xmax = 113.9809
				text = ""
			intervals [204]:
				xmin = 113.9809
				xmax = 114.2609
				text = "oh"
			intervals [205]:
				xmin = 114.2609
				xmax = 114.9294
				text = ""
			intervals [206]:
				xmin = 114.9294
				xmax = 115.0894
				text = "well"
			intervals [207]:
				xmin = 115.0894
				xmax = 115.2594
				text = "that"
			intervals [208]:
				xmin = 115.2594
				xmax = 115.2894
				text = ""
			intervals [209]:
				xmin = 115.2894
				xmax = 115.3794
				text = "s"
			intervals [210]:
				xmin = 115.3794
				xmax = 115.8094
				text = "fair"
			intervals [211]:
				xmin = 115.8094
				xmax = 116.0509
				text = ""
			intervals [212]:
				xmin = 116.0509
				xmax = 116.1609
				text = "we"
			intervals [213]:
				xmin = 116.1609
				xmax = 116.3909
				text = "never"
			intervals [214]:
				xmin = 116.3909
				xmax = 116.4209
				text = ""
			intervals [215]:
				xmin = 116.4209
				xmax = 116.5809
				text = "did"
			intervals [216]:
				xmin = 116.5809
				xmax = 116.6109
				text = ""
			intervals [217]:
				xmin = 116.6109
				xmax = 116.8709
				text = "anything"
			intervals [218]:
				xmin = 116.8709
				xmax = 116.9009
				text = ""
			intervals [219]:
				xmin = 116.9009
				xmax = 117.0809
				text = "like"
			intervals [220]:
				xmin = 117.0809
				xmax = 117.1309
				text = ""
			intervals [221]:
				xmin = 117.1309
				xmax = 117.3909
				text = "that"
			intervals [222]:
				xmin = 117.3909
				xmax = 117.5909
				text = "<unk>"
			intervals [223]:
				xmin = 117.5909
				xmax = 125.0285
				text = ""
			intervals [224]:
				xmin = 125.0285
				xmax = 125.5285
				text = "mm-mm"
			intervals [225]:
				xmin = 125.5285
				xmax = 130.9936
				text = ""
			intervals [226]:
				xmin = 130.9936
				xmax = 131.4636
				text = "mm-hm"
			intervals [227]:
				xmin = 131.4636
				xmax = 138.4229
				text = ""
			intervals [228]:
				xmin = 138.4229
				xmax = 138.5229
				text = "you"
			intervals [229]:
				xmin = 138.5229
				xmax = 138.7229
				text = "mean"
			intervals [230]:
				xmin = 138.7229
				xmax = 138.8229
				text = "you"
			intervals [231]:
				xmin = 138.8229
				xmax = 138.9929
				text = "get"
			intervals [232]:
				xmin = 138.9929
				xmax = 139.5129
				text = "tackled"
			intervals [233]:
				xmin = 139.5129
				xmax = 141.6404
				text = ""
			intervals [234]:
				xmin = 141.6404
				xmax = 141.7404
				text = "you"
			intervals [235]:
				xmin = 141.7404
				xmax = 141.9104
				text = "mean"
			intervals [236]:
				xmin = 141.9104
				xmax = 142.2404
				text = "people"
			intervals [237]:
				xmin = 142.2404
				xmax = 142.5504
				text = "actually"
			intervals [238]:
				xmin = 142.5504
				xmax = 142.5904
				text = ""
			intervals [239]:
				xmin = 142.5904
				xmax = 142.7804
				text = "try"
			intervals [240]:
				xmin = 142.7804
				xmax = 142.8704
				text = "to"
			intervals [241]:
				xmin = 142.8704
				xmax = 143.1004
				text = "knock"
			intervals [242]:
				xmin = 143.1004
				xmax = 143.1504
				text = ""
			intervals [243]:
				xmin = 143.1504
				xmax = 143.2404
				text = "you"
			intervals [244]:
				xmin = 143.2404
				xmax = 143.5904
				text = "down"
			intervals [245]:
				xmin = 143.5904
				xmax = 144.647
				text = ""
			intervals [246]:
				xmin = 144.647
				xmax = 144.827
				text = "oh"
			intervals [247]:
				xmin = 144.827
				xmax = 144.917
				text = ""
			intervals [248]:
				xmin = 144.917
				xmax = 144.977
				text = "my"
			intervals [249]:
				xmin = 144.977
				xmax = 145.087
				text = ""
			intervals [250]:
				xmin = 145.087
				xmax = 145.497
				text = "goodness"
			intervals [251]:
				xmin = 145.497
				xmax = 145.547
				text = ""
			intervals [252]:
				xmin = 145.547
				xmax = 145.677
				text = "have"
			intervals [253]:
				xmin = 145.677
				xmax = 145.707
				text = ""
			intervals [254]:
				xmin = 145.707
				xmax = 145.797
				text = "you"
			intervals [255]:
				xmin = 145.797
				xmax = 145.927
				text = "ever"
			intervals [256]:
				xmin = 145.927
				xmax = 146.197
				text = "gotten"
			intervals [257]:
				xmin = 146.197
				xmax = 146.457
				text = "hurt"
			intervals [258]:
				xmin = 146.457
				xmax = 147.5883
				text = ""
			intervals [259]:
				xmin = 147.5883
				xmax = 147.6983
				text = "oh"
			intervals [260]:
				xmin = 147.6983
				xmax = 148.0383
				text = ""
			intervals [261]:
				xmin = 148.0383
				xmax = 148.0983
				text = "boy"
			intervals [262]:
				xmin = 148.0983
				xmax = 149.1263
				text = ""
			intervals [263]:
				xmin = 149.1263
				xmax = 149.6963
				text = "um"
			intervals [264]:
				xmin = 149.6963
				xmax = 151.0451
				text = ""
			intervals [265]:
				xmin = 151.0451
				xmax = 151.1451
				text = "is"
			intervals [266]:
				xmin = 151.1451
				xmax = 151.1751
				text = ""
			intervals [267]:
				xmin = 151.1751
				xmax = 151.3851
				text = "there"
			intervals [268]:
				xmin = 151.3851
				xmax = 151.5751
				text = "any"
			intervals [269]:
				xmin = 151.5751
				xmax = 151.8251
				text = "kind"
			intervals [270]:
				xmin = 151.8251
				xmax = 151.9551
				text = "of"
			intervals [271]:
				xmin = 151.9551
				xmax = 152.3518
				text = ""
			intervals [272]:
				xmin = 152.3518
				xmax = 152.6418
				text = "say"
			intervals [273]:
				xmin = 152.6418
				xmax = 152.6818
				text = ""
			intervals [274]:
				xmin = 152.6818
				xmax = 153.2418
				text = "rhymes"
			intervals [275]:
				xmin = 153.2418
				xmax = 153.2718
				text = ""
			intervals [276]:
				xmin = 153.2718
				xmax = 153.4518
				text = "that"
			intervals [277]:
				xmin = 153.4518
				xmax = 153.6118
				text = "you"
			intervals [278]:
				xmin = 153.6118
				xmax = 153.6718
				text = ""
			intervals [279]:
				xmin = 153.6718
				xmax = 153.9418
				text = "say"
			intervals [280]:
				xmin = 153.9418
				xmax = 153.9718
				text = ""
			intervals [281]:
				xmin = 153.9718
				xmax = 154.1018
				text = "when"
			intervals [282]:
				xmin = 154.1018
				xmax = 154.2318
				text = "you"
			intervals [283]:
				xmin = 154.2318
				xmax = 154.2618
				text = ""
			intervals [284]:
				xmin = 154.2618
				xmax = 154.5418
				text = "play"
			intervals [285]:
				xmin = 154.5418
				xmax = 156.085
				text = ""
			intervals [286]:
				xmin = 156.085
				xmax = 156.505
				text = "anything"
			intervals [287]:
				xmin = 156.505
				xmax = 156.535
				text = ""
			intervals [288]:
				xmin = 156.535
				xmax = 156.705
				text = "any"
			intervals [289]:
				xmin = 156.705
				xmax = 156.765
				text = ""
			intervals [290]:
				xmin = 156.765
				xmax = 156.975
				text = "type"
			intervals [291]:
				xmin = 156.975
				xmax = 157.035
				text = "of"
			intervals [292]:
				xmin = 157.035
				xmax = 157.065
				text = ""
			intervals [293]:
				xmin = 157.065
				xmax = 157.395
				text = "rhymes"
			intervals [294]:
				xmin = 157.395
				xmax = 157.425
				text = ""
			intervals [295]:
				xmin = 157.425
				xmax = 157.515
				text = "that"
			intervals [296]:
				xmin = 157.515
				xmax = 157.585
				text = ""
			intervals [297]:
				xmin = 157.585
				xmax = 157.655
				text = "you"
			intervals [298]:
				xmin = 157.655
				xmax = 157.745
				text = "can"
			intervals [299]:
				xmin = 157.745
				xmax = 157.865
				text = ""
			intervals [300]:
				xmin = 157.865
				xmax = 158.115
				text = "think"
			intervals [301]:
				xmin = 158.115
				xmax = 158.175
				text = "of"
			intervals [302]:
				xmin = 158.175
				xmax = 160.4082
				text = ""
			intervals [303]:
				xmin = 160.4082
				xmax = 160.7582
				text = "oh"
			intervals [304]:
				xmin = 160.7582
				xmax = 160.7982
				text = ""
			intervals [305]:
				xmin = 160.7982
				xmax = 161.1682
				text = "mm-hm"
			intervals [306]:
				xmin = 161.1682
				xmax = 161.5481
				text = ""
			intervals [307]:
				xmin = 161.5481
				xmax = 161.7081
				text = "what"
			intervals [308]:
				xmin = 161.7081
				xmax = 161.9881
				text = "about"
			intervals [309]:
				xmin = 161.9881
				xmax = 162.3781
				text = "rhymes"
			intervals [310]:
				xmin = 162.3781
				xmax = 162.4181
				text = ""
			intervals [311]:
				xmin = 162.4181
				xmax = 162.7381
				text = "uh"
			intervals [312]:
				xmin = 162.7381
				xmax = 162.8281
				text = ""
			intervals [313]:
				xmin = 162.8281
				xmax = 163.3481
				text = "for"
			intervals [314]:
				xmin = 163.3481
				xmax = 163.3781
				text = ""
			intervals [315]:
				xmin = 163.3781
				xmax = 163.7381
				text = "um"
			intervals [316]:
				xmin = 163.7381
				xmax = 164.8777
				text = ""
			intervals [317]:
				xmin = 164.8777
				xmax = 165.3777
				text = "for"
			intervals [318]:
				xmin = 165.3777
				xmax = 165.4077
				text = ""
			intervals [319]:
				xmin = 165.4077
				xmax = 165.9377
				text = "um"
			intervals [320]:
				xmin = 165.9377
				xmax = 166.8604
				text = ""
			intervals [321]:
				xmin = 166.8604
				xmax = 167.1004
				text = "jump"
			intervals [322]:
				xmin = 167.1004
				xmax = 167.1904
				text = ""
			intervals [323]:
				xmin = 167.1904
				xmax = 167.4004
				text = "rope"
			intervals [324]:
				xmin = 167.4004
				xmax = 187.1387
				text = ""
			intervals [325]:
				xmin = 187.1387
				xmax = 187.5387
				text = "huh"
			intervals [326]:
				xmin = 187.5387
				xmax = 188.9881
				text = ""
			intervals [327]:
				xmin = 188.9881
				xmax = 189.2581
				text = "while"
			intervals [328]:
				xmin = 189.2581
				xmax = 189.3781
				text = "you're"
			intervals [329]:
				xmin = 189.3781
				xmax = 189.7481
				text = "jumping"
			intervals [330]:
				xmin = 189.7481
				xmax = 190.1081
				text = "rope"
			intervals [331]:
				xmin = 190.1081
				xmax = 190.5481
				text = "<unk>"
			intervals [332]:
				xmin = 190.5481
				xmax = 191.2772
				text = ""
			intervals [333]:
				xmin = 191.2772
				xmax = 191.4272
				text = "how"
			intervals [334]:
				xmin = 191.4272
				xmax = 191.6172
				text = "can"
			intervals [335]:
				xmin = 191.6172
				xmax = 191.7472
				text = "you"
			intervals [336]:
				xmin = 191.7472
				xmax = 191.9272
				text = "do"
			intervals [337]:
				xmin = 191.9272
				xmax = 192.3172
				text = "that"
			intervals [338]:
				xmin = 192.3172
				xmax = 194.4121
				text = ""
			intervals [339]:
				xmin = 194.4121
				xmax = 194.7021
				text = "good"
			intervals [340]:
				xmin = 194.7021
				xmax = 194.7921
				text = ""
			intervals [341]:
				xmin = 194.7921
				xmax = 195.2121
				text = "gracious"
			intervals [342]:
				xmin = 195.2121
				xmax = 196.1389
				text = ""
			intervals [343]:
				xmin = 196.1389
				xmax = 196.6589
				text = "okay"
			intervals [344]:
				xmin = 196.6589
				xmax = 196.9413
				text = ""
			intervals [345]:
				xmin = 196.9413
				xmax = 197.3213
				text = "um"
			intervals [346]:
				xmin = 197.3213
				xmax = 197.6596
				text = ""
			intervals [347]:
				xmin = 197.6596
				xmax = 197.8596
				text = "let"
			intervals [348]:
				xmin = 197.8596
				xmax = 197.8896
				text = ""
			intervals [349]:
				xmin = 197.8896
				xmax = 197.9196
				text = "s"
			intervals [350]:
				xmin = 197.9196
				xmax = 197.9796
				text = ""
			intervals [351]:
				xmin = 197.9796
				xmax = 198.0696
				text = "see"
			intervals [352]:
				xmin = 198.0696
				xmax = 198.3496
				text = "you"
			intervals [353]:
				xmin = 198.3496
				xmax = 198.6296
				text = "named"
			intervals [354]:
				xmin = 198.6296
				xmax = 198.9696
				text = "another"
			intervals [355]:
				xmin = 198.9696
				xmax = 199.0896
				text = ""
			intervals [356]:
				xmin = 199.0896
				xmax = 199.4496
				text = "game"
			intervals [357]:
				xmin = 199.4496
				xmax = 200.2416
				text = ""
			intervals [358]:
				xmin = 200.2416
				xmax = 200.4816
				text = "what"
			intervals [359]:
				xmin = 200.4816
				xmax = 200.6716
				text = "was"
			intervals [360]:
				xmin = 200.6716
				xmax = 200.7316
				text = ""
			intervals [361]:
				xmin = 200.7316
				xmax = 200.8416
				text = "it"
			intervals [362]:
				xmin = 200.8416
				xmax = 201.5627
				text = ""
			intervals [363]:
				xmin = 201.5627
				xmax = 202.2827
				text = "volleyball"
			intervals [364]:
				xmin = 202.2827
				xmax = 202.6587
				text = ""
			intervals [365]:
				xmin = 202.6587
				xmax = 202.7787
				text = "see"
			intervals [366]:
				xmin = 202.7787
				xmax = 202.8387
				text = "i"
			intervals [367]:
				xmin = 202.8387
				xmax = 203.0387
				text = ""
			intervals [368]:
				xmin = 203.0387
				xmax = 203.1587
				text = "think"
			intervals [369]:
				xmin = 203.1587
				xmax = 203.2287
				text = "i"
			intervals [370]:
				xmin = 203.2287
				xmax = 203.7087
				text = "remember"
			intervals [371]:
				xmin = 203.7087
				xmax = 203.7387
				text = ""
			intervals [372]:
				xmin = 203.7387
				xmax = 204.0587
				text = "playing"
			intervals [373]:
				xmin = 204.0587
				xmax = 204.2987
				text = "that"
			intervals [374]:
				xmin = 204.2987
				xmax = 204.3387
				text = ""
			intervals [375]:
				xmin = 204.3387
				xmax = 204.3987
				text = "in"
			intervals [376]:
				xmin = 204.3987
				xmax = 204.4687
				text = ""
			intervals [377]:
				xmin = 204.4687
				xmax = 204.8287
				text = "school"
			intervals [378]:
				xmin = 204.8287
				xmax = 205.5151
				text = ""
			intervals [379]:
				xmin = 205.5151
				xmax = 205.6551
				text = "how"
			intervals [380]:
				xmin = 205.6551
				xmax = 205.7651
				text = "do"
			intervals [381]:
				xmin = 205.7651
				xmax = 205.9551
				text = "you"
			intervals [382]:
				xmin = 205.9551
				xmax = 205.9851
				text = ""
			intervals [383]:
				xmin = 205.9851
				xmax = 206.1551
				text = "d"
			intervals [384]:
				xmin = 206.1551
				xmax = 206.1951
				text = ""
			intervals [385]:
				xmin = 206.1951
				xmax = 206.6951
				text = "describe"
			intervals [386]:
				xmin = 206.6951
				xmax = 206.8051
				text = "how"
			intervals [387]:
				xmin = 206.8051
				xmax = 206.9451
				text = "you"
			intervals [388]:
				xmin = 206.9451
				xmax = 207.1751
				text = "play"
			intervals [389]:
				xmin = 207.1751
				xmax = 207.2151
				text = ""
			intervals [390]:
				xmin = 207.2151
				xmax = 207.5551
				text = "volleyball"
			intervals [391]:
				xmin = 207.5551
				xmax = 210.8474
				text = ""
			intervals [392]:
				xmin = 210.8474
				xmax = 211.1474
				text = "mm-hm"
			intervals [393]:
				xmin = 211.1474
				xmax = 219.1414
				text = ""
			intervals [394]:
				xmin = 219.1414
				xmax = 219.5314
				text = "mm-hm"
			intervals [395]:
				xmin = 219.5314
				xmax = 235.1941
				text = ""
			intervals [396]:
				xmin = 235.1941
				xmax = 235.6541
				text = "mm-hm"
			intervals [397]:
				xmin = 235.6541
				xmax = 236.696
				text = ""
			intervals [398]:
				xmin = 236.696
				xmax = 236.726
				text = "<unk>"
			intervals [399]:
				xmin = 236.726
				xmax = 237.006
				text = "you"
			intervals [400]:
				xmin = 237.006
				xmax = 237.036
				text = ""
			intervals [401]:
				xmin = 237.036
				xmax = 237.186
				text = "said"
			intervals [402]:
				xmin = 237.186
				xmax = 237.286
				text = "you"
			intervals [403]:
				xmin = 237.286
				xmax = 237.876
				text = "rotate"
			intervals [404]:
				xmin = 237.876
				xmax = 238.671
				text = ""
			intervals [405]:
				xmin = 238.671
				xmax = 238.891
				text = "what"
			intervals [406]:
				xmin = 238.891
				xmax = 238.981
				text = ""
			intervals [407]:
				xmin = 238.981
				xmax = 239.261
				text = "what"
			intervals [408]:
				xmin = 239.261
				xmax = 239.291
				text = ""
			intervals [409]:
				xmin = 239.291
				xmax = 239.501
				text = "what"
			intervals [410]:
				xmin = 239.501
				xmax = 239.591
				text = "does"
			intervals [411]:
				xmin = 239.591
				xmax = 239.621
				text = ""
			intervals [412]:
				xmin = 239.621
				xmax = 239.761
				text = "that"
			intervals [413]:
				xmin = 239.761
				xmax = 239.811
				text = ""
			intervals [414]:
				xmin = 239.811
				xmax = 240.001
				text = "mean"
			intervals [415]:
				xmin = 240.001
				xmax = 246.5704
				text = ""
			intervals [416]:
				xmin = 246.5704
				xmax = 246.8404
				text = "oh"
			intervals [417]:
				xmin = 246.8404
				xmax = 246.8904
				text = ""
			intervals [418]:
				xmin = 246.8904
				xmax = 247.0804
				text = "i"
			intervals [419]:
				xmin = 247.0804
				xmax = 247.1104
				text = ""
			intervals [420]:
				xmin = 247.1104
				xmax = 247.3304
				text = "see"
			intervals [421]:
				xmin = 247.3304
				xmax = 248.0811
				text = ""
			intervals [422]:
				xmin = 248.0811
				xmax = 248.2211
				text = "so"
			intervals [423]:
				xmin = 248.2211
				xmax = 248.4611
				text = "did"
			intervals [424]:
				xmin = 248.4611
				xmax = 248.5911
				text = "you"
			intervals [425]:
				xmin = 248.5911
				xmax = 248.6311
				text = ""
			intervals [426]:
				xmin = 248.6311
				xmax = 248.9211
				text = "take"
			intervals [427]:
				xmin = 248.9211
				xmax = 249.2011
				text = "turns"
			intervals [428]:
				xmin = 249.2011
				xmax = 249.2311
				text = ""
			intervals [429]:
				xmin = 249.2311
				xmax = 249.5811
				text = "sort"
			intervals [430]:
				xmin = 249.5811
				xmax = 249.6511
				text = "of"
			intervals [431]:
				xmin = 249.6511
				xmax = 251.5039
				text = ""
			intervals [432]:
				xmin = 251.5039
				xmax = 251.9139
				text = "um"
			intervals [433]:
				xmin = 251.9139
				xmax = 252.5704
				text = ""
			intervals [434]:
				xmin = 252.5704
				xmax = 252.7304
				text = "what"
			intervals [435]:
				xmin = 252.7304
				xmax = 252.9704
				text = "about"
			intervals [436]:
				xmin = 252.9704
				xmax = 253.6504
				text = "hopscotch"
			intervals [437]:
				xmin = 253.6504
				xmax = 253.7461
				text = ""
			intervals [438]:
				xmin = 253.7461
				xmax = 253.8961
				text = "did"
			intervals [439]:
				xmin = 253.8961
				xmax = 253.9561
				text = "you"
			intervals [440]:
				xmin = 253.9561
				xmax = 254.0561
				text = "ever"
			intervals [441]:
				xmin = 254.0561
				xmax = 254.1361
				text = ""
			intervals [442]:
				xmin = 254.1361
				xmax = 254.2361
				text = "play"
			intervals [443]:
				xmin = 254.2361
				xmax = 254.2861
				text = ""
			intervals [444]:
				xmin = 254.2861
				xmax = 254.4261
				text = "that"
			intervals [445]:
				xmin = 254.4261
				xmax = 254.5361
				text = "i"
			intervals [446]:
				xmin = 254.5361
				xmax = 254.5661
				text = ""
			intervals [447]:
				xmin = 254.5661
				xmax = 254.7261
				text = "used"
			intervals [448]:
				xmin = 254.7261
				xmax = 254.7961
				text = "to"
			intervals [449]:
				xmin = 254.7961
				xmax = 254.8261
				text = ""
			intervals [450]:
				xmin = 254.8261
				xmax = 254.9461
				text = "play"
			intervals [451]:
				xmin = 254.9461
				xmax = 255.0661
				text = ""
			intervals [452]:
				xmin = 255.0661
				xmax = 255.1561
				text = "that"
			intervals [453]:
				xmin = 255.1561
				xmax = 255.8886
				text = ""
			intervals [454]:
				xmin = 255.8886
				xmax = 256.3486
				text = "describe"
			intervals [455]:
				xmin = 256.3486
				xmax = 256.4686
				text = "how"
			intervals [456]:
				xmin = 256.4686
				xmax = 256.5686
				text = "you"
			intervals [457]:
				xmin = 256.5686
				xmax = 256.7386
				text = "play"
			intervals [458]:
				xmin = 256.7386
				xmax = 257.3286
				text = "hopscotch"
			intervals [459]:
				xmin = 257.3286
				xmax = 292.7267
				text = ""
			intervals [460]:
				xmin = 292.7267
				xmax = 292.8467
				text = "so"
			intervals [461]:
				xmin = 292.8467
				xmax = 293.1567
				text = "wait"
			intervals [462]:
				xmin = 293.1567
				xmax = 293.3267
				text = "a"
			intervals [463]:
				xmin = 293.3267
				xmax = 293.3667
				text = ""
			intervals [464]:
				xmin = 293.3667
				xmax = 293.6467
				text = "minute"
			intervals [465]:
				xmin = 293.6467
				xmax = 293.6767
				text = ""
			intervals [466]:
				xmin = 293.6767
				xmax = 293.8067
				text = "if"
			intervals [467]:
				xmin = 293.8067
				xmax = 294.2167
				text = "um"
			intervals [468]:
				xmin = 294.2167
				xmax = 294.5235
				text = ""
			intervals [469]:
				xmin = 294.5235
				xmax = 294.7235
				text = "if"
			intervals [470]:
				xmin = 294.7235
				xmax = 295.0135
				text = "you"
			intervals [471]:
				xmin = 295.0135
				xmax = 295.4035
				text = "had"
			intervals [472]:
				xmin = 295.4035
				xmax = 295.4335
				text = ""
			intervals [473]:
				xmin = 295.4335
				xmax = 295.9635
				text = "one"
			intervals [474]:
				xmin = 295.9635
				xmax = 296.8956
				text = ""
			intervals [475]:
				xmin = 296.8956
				xmax = 297.0356
				text = "let"
			intervals [476]:
				xmin = 297.0356
				xmax = 297.1256
				text = "me"
			intervals [477]:
				xmin = 297.1256
				xmax = 297.1956
				text = ""
			intervals [478]:
				xmin = 297.1956
				xmax = 297.4756
				text = "see"
			intervals [479]:
				xmin = 297.4756
				xmax = 297.6856
				text = "if"
			intervals [480]:
				xmin = 297.6856
				xmax = 298.1156
				text = "somebody"
			intervals [481]:
				xmin = 298.1156
				xmax = 298.3151
				text = ""
			intervals [482]:
				xmin = 298.3151
				xmax = 298.5451
				text = "person"
			intervals [483]:
				xmin = 298.5451
				xmax = 298.6351
				text = "that"
			intervals [484]:
				xmin = 298.6351
				xmax = 298.8151
				text = "went"
			intervals [485]:
				xmin = 298.8151
				xmax = 298.8451
				text = ""
			intervals [486]:
				xmin = 298.8451
				xmax = 299.1551
				text = "before"
			intervals [487]:
				xmin = 299.1551
				xmax = 299.3451
				text = "you"
			intervals [488]:
				xmin = 299.3451
				xmax = 299.5651
				text = "had"
			intervals [489]:
				xmin = 299.5651
				xmax = 299.5951
				text = ""
			intervals [490]:
				xmin = 299.5951
				xmax = 299.9751
				text = "one"
			intervals [491]:
				xmin = 299.9751
				xmax = 300.5541
				text = ""
			intervals [492]:
				xmin = 300.5541
				xmax = 300.6641
				text = "and"
			intervals [493]:
				xmin = 300.6641
				xmax = 300.7741
				text = "it"
			intervals [494]:
				xmin = 300.7741
				xmax = 300.8541
				text = "s"
			intervals [495]:
				xmin = 300.8541
				xmax = 300.8841
				text = ""
			intervals [496]:
				xmin = 300.8841
				xmax = 301.1541
				text = "your"
			intervals [497]:
				xmin = 301.1541
				xmax = 301.4341
				text = "go"
			intervals [498]:
				xmin = 301.4341
				xmax = 308.2098
				text = ""
			intervals [499]:
				xmin = 308.2098
				xmax = 308.4998
				text = "oh"
			intervals [500]:
				xmin = 308.4998
				xmax = 308.5598
				text = ""
			intervals [501]:
				xmin = 308.5598
				xmax = 308.7198
				text = "and"
			intervals [502]:
				xmin = 308.7198
				xmax = 308.8598
				text = "you"
			intervals [503]:
				xmin = 308.8598
				xmax = 309.0598
				text = "don't"
			intervals [504]:
				xmin = 309.0598
				xmax = 309.1098
				text = "g-"
			intervals [505]:
				xmin = 309.1098
				xmax = 309.3198
				text = ""
			intervals [506]:
				xmin = 309.3198
				xmax = 309.4598
				text = "go"
			intervals [507]:
				xmin = 309.4598
				xmax = 309.7998
				text = "start"
			intervals [508]:
				xmin = 309.7998
				xmax = 309.8798
				text = "at"
			intervals [509]:
				xmin = 309.8798
				xmax = 310.1398
				text = "one"
			intervals [510]:
				xmin = 310.1398
				xmax = 310.1698
				text = ""
			intervals [511]:
				xmin = 310.1698
				xmax = 310.5798
				text = "yourself"
			intervals [512]:
				xmin = 310.5798
				xmax = 311.3613
				text = ""
			intervals [513]:
				xmin = 311.3613
				xmax = 311.4913
				text = "i"
			intervals [514]:
				xmin = 311.4913
				xmax = 311.6013
				text = ""
			intervals [515]:
				xmin = 311.6013
				xmax = 311.7913
				text = "see"
			intervals [516]:
				xmin = 311.7913
				xmax = 312.6911
				text = ""
			intervals [517]:
				xmin = 312.6911
				xmax = 313.1111
				text = "okay"
			intervals [518]:
				xmin = 313.1111
				xmax = 313.6155
				text = ""
			intervals [519]:
				xmin = 313.6155
				xmax = 313.9955
				text = "um"
			intervals [520]:
				xmin = 313.9955
				xmax = 314.9481
				text = ""
			intervals [521]:
				xmin = 314.9481
				xmax = 315.3581
				text = "well"
			intervals [522]:
				xmin = 315.3581
				xmax = 315.5581
				text = "that"
			intervals [523]:
				xmin = 315.5581
				xmax = 315.6281
				text = "s"
			intervals [524]:
				xmin = 315.6281
				xmax = 315.7181
				text = "what"
			intervals [525]:
				xmin = 315.7181
				xmax = 315.7881
				text = ""
			intervals [526]:
				xmin = 315.7881
				xmax = 315.8881
				text = "you"
			intervals [527]:
				xmin = 315.8881
				xmax = 315.9181
				text = ""
			intervals [528]:
				xmin = 315.9181
				xmax = 316.1481
				text = "do"
			intervals [529]:
				xmin = 316.1481
				xmax = 316.2981
				text = "after"
			intervals [530]:
				xmin = 316.2981
				xmax = 316.4181
				text = ""
			intervals [531]:
				xmin = 316.4181
				xmax = 316.8881
				text = "school"
			intervals [532]:
				xmin = 316.8881
				xmax = 318.4713
				text = ""
			intervals [533]:
				xmin = 318.4713
				xmax = 318.8313
				text = "and"
			intervals [534]:
				xmin = 318.8313
				xmax = 319.0495
				text = ""
			intervals [535]:
				xmin = 319.0495
				xmax = 319.2395
				text = "what"
			intervals [536]:
				xmin = 319.2395
				xmax = 319.4995
				text = "about"
			intervals [537]:
				xmin = 319.4995
				xmax = 319.5695
				text = ""
			intervals [538]:
				xmin = 319.5695
				xmax = 320.0295
				text = "school"
			intervals [539]:
				xmin = 320.0295
				xmax = 320.0895
				text = ""
			intervals [540]:
				xmin = 320.0895
				xmax = 320.3895
				text = "anyway"
			intervals [541]:
				xmin = 320.3895
				xmax = 320.4295
				text = ""
			intervals [542]:
				xmin = 320.4295
				xmax = 320.6295
				text = "what"
			intervals [543]:
				xmin = 320.6295
				xmax = 320.6695
				text = ""
			intervals [544]:
				xmin = 320.6695
				xmax = 320.9395
				text = "school"
			intervals [545]:
				xmin = 320.9395
				xmax = 320.9695
				text = ""
			intervals [546]:
				xmin = 320.9695
				xmax = 321.0295
				text = "do"
			intervals [547]:
				xmin = 321.0295
				xmax = 321.0995
				text = "you"
			intervals [548]:
				xmin = 321.0995
				xmax = 321.1395
				text = ""
			intervals [549]:
				xmin = 321.1395
				xmax = 321.2495
				text = "go"
			intervals [550]:
				xmin = 321.2495
				xmax = 321.3295
				text = ""
			intervals [551]:
				xmin = 321.3295
				xmax = 321.5295
				text = "to"
			intervals [552]:
				xmin = 321.5295
				xmax = 321.6795
				text = ""
			intervals [553]:
				xmin = 321.6795
				xmax = 321.7495
				text = "you"
			intervals [554]:
				xmin = 321.7495
				xmax = 322.0595
				text = ""
			intervals [555]:
				xmin = 322.0595
				xmax = 322.1895
				text = "said"
			intervals [556]:
				xmin = 322.1895
				xmax = 322.2495
				text = ""
			intervals [557]:
				xmin = 322.2495
				xmax = 322.6095
				text = "um"
			intervals [558]:
				xmin = 322.6095
				xmax = 324.0771
				text = ""
			intervals [559]:
				xmin = 324.0771
				xmax = 324.6171
				text = "rdx"
			intervals [560]:
				xmin = 324.6171
				xmax = 324.7971
				text = "did"
			intervals [561]:
				xmin = 324.7971
				xmax = 324.9571
				text = "you"
			intervals [562]:
				xmin = 324.9571
				xmax = 325.1571
				text = "like"
			intervals [563]:
				xmin = 325.1571
				xmax = 325.2071
				text = ""
			intervals [564]:
				xmin = 325.2071
				xmax = 325.3571
				text = "it"
			intervals [565]:
				xmin = 325.3571
				xmax = 327.8268
				text = ""
			intervals [566]:
				xmin = 327.8268
				xmax = 328.0368
				text = "what"
			intervals [567]:
				xmin = 328.0368
				xmax = 328.1668
				text = "did"
			intervals [568]:
				xmin = 328.1668
				xmax = 328.2668
				text = "you"
			intervals [569]:
				xmin = 328.2668
				xmax = 328.3168
				text = ""
			intervals [570]:
				xmin = 328.3168
				xmax = 328.6468
				text = "study"
			intervals [571]:
				xmin = 328.6468
				xmax = 341.5334
				text = ""
			intervals [572]:
				xmin = 341.5334
				xmax = 341.6734
				text = "well"
			intervals [573]:
				xmin = 341.6734
				xmax = 341.7634
				text = "what"
			intervals [574]:
				xmin = 341.7634
				xmax = 341.8634
				text = "did"
			intervals [575]:
				xmin = 341.8634
				xmax = 341.9834
				text = "what"
			intervals [576]:
				xmin = 341.9834
				xmax = 342.1334
				text = "did"
			intervals [577]:
				xmin = 342.1334
				xmax = 342.2034
				text = "you"
			intervals [578]:
				xmin = 342.2034
				xmax = 342.5134
				text = "study"
			intervals [579]:
				xmin = 342.5134
				xmax = 342.6234
				text = "in"
			intervals [580]:
				xmin = 342.6234
				xmax = 342.6834
				text = ""
			intervals [581]:
				xmin = 342.6834
				xmax = 343.0534
				text = "history"
			intervals [582]:
				xmin = 343.0534
				xmax = 353.7575
				text = ""
			intervals [583]:
				xmin = 353.7575
				xmax = 354.2375
				text = "mm-hm"
			intervals [584]:
				xmin = 354.2375
				xmax = 357.5773
				text = ""
			intervals [585]:
				xmin = 357.5773
				xmax = 358.1173
				text = "mm-hm"
			intervals [586]:
				xmin = 358.1173
				xmax = 375.7755
				text = ""
			intervals [587]:
				xmin = 375.7755
				xmax = 376.3255
				text = "mm-hm"
			intervals [588]:
				xmin = 376.3255
				xmax = 377.0921
				text = ""
			intervals [589]:
				xmin = 377.0921
				xmax = 377.2721
				text = "what"
			intervals [590]:
				xmin = 377.2721
				xmax = 377.3221
				text = ""
			intervals [591]:
				xmin = 377.3221
				xmax = 377.5521
				text = "things"
			intervals [592]:
				xmin = 377.5521
				xmax = 377.6321
				text = ""
			intervals [593]:
				xmin = 377.6321
				xmax = 377.7221
				text = "do"
			intervals [594]:
				xmin = 377.7221
				xmax = 377.8421
				text = "you"
			intervals [595]:
				xmin = 377.8421
				xmax = 378.1321
				text = "study"
			intervals [596]:
				xmin = 378.1321
				xmax = 378.3721
				text = "about"
			intervals [597]:
				xmin = 378.3721
				xmax = 378.4021
				text = ""
			intervals [598]:
				xmin = 378.4021
				xmax = 378.5521
				text = "these"
			intervals [599]:
				xmin = 378.5521
				xmax = 378.6621
				text = ""
			intervals [600]:
				xmin = 378.6621
				xmax = 379.0021
				text = "countries"
			intervals [601]:
				xmin = 379.0021
				xmax = 394.7068
				text = ""
			intervals [602]:
				xmin = 394.7068
				xmax = 395.0268
				text = "different"
			intervals [603]:
				xmin = 395.0268
				xmax = 395.2568
				text = "what"
			intervals [604]:
				xmin = 395.2568
				xmax = 396.2275
				text = ""
			intervals [605]:
				xmin = 396.2275
				xmax = 396.6675
				text = "oh"
			intervals [606]:
				xmin = 396.6675
				xmax = 396.7075
				text = ""
			intervals [607]:
				xmin = 396.7075
				xmax = 396.8475
				text = "oh"
			intervals [608]:
				xmin = 396.8475
				xmax = 404.4657
				text = ""
			intervals [609]:
				xmin = 404.4657
				xmax = 404.5857
				text = "what"
			intervals [610]:
				xmin = 404.5857
				xmax = 404.6757
				text = "was"
			intervals [611]:
				xmin = 404.6757
				xmax = 404.7357
				text = "the"
			intervals [612]:
				xmin = 404.7357
				xmax = 404.9057
				text = "most"
			intervals [613]:
				xmin = 404.9057
				xmax = 404.9657
				text = ""
			intervals [614]:
				xmin = 404.9657
				xmax = 405.2957
				text = "different"
			intervals [615]:
				xmin = 405.2957
				xmax = 405.5857
				text = "people"
			intervals [616]:
				xmin = 405.5857
				xmax = 405.6757
				text = "you"
			intervals [617]:
				xmin = 405.6757
				xmax = 405.7057
				text = ""
			intervals [618]:
				xmin = 405.7057
				xmax = 405.9457
				text = "ever"
			intervals [619]:
				xmin = 405.9457
				xmax = 406.3457
				text = "studied"
			intervals [620]:
				xmin = 406.3457
				xmax = 407.8322
				text = ""
			intervals [621]:
				xmin = 407.8322
				xmax = 408.3622
				text = "africa"
			intervals [622]:
				xmin = 408.3622
				xmax = 408.5922
				text = ""
			intervals [623]:
				xmin = 408.5922
				xmax = 408.8922
				text = "why"
			intervals [624]:
				xmin = 408.8922
				xmax = 418.892
				text = ""
			intervals [625]:
				xmin = 418.892
				xmax = 419.452
				text = "mm-hm"
			intervals [626]:
				xmin = 419.452
				xmax = 420.3807
				text = ""
			intervals [627]:
				xmin = 420.3807
				xmax = 420.8007
				text = "really"
			intervals [628]:
				xmin = 420.8007
				xmax = 421.1607
				text = "different"
			intervals [629]:
				xmin = 421.1607
				xmax = 421.3607
				text = "huh"
			intervals [630]:
				xmin = 421.3607
				xmax = 422.0615
				text = ""
			intervals [631]:
				xmin = 422.0615
				xmax = 422.7015
				text = "mm-hm"
			intervals [632]:
				xmin = 422.7015
				xmax = 423.8232
				text = ""
			intervals [633]:
				xmin = 423.8232
				xmax = 424.1532
				text = "um"
			intervals [634]:
				xmin = 424.1532
				xmax = 426.7152
				text = ""
			intervals [635]:
				xmin = 426.7152
				xmax = 427.0452
				text = "what"
			intervals [636]:
				xmin = 427.0452
				xmax = 427.0952
				text = ""
			intervals [637]:
				xmin = 427.0952
				xmax = 427.3352
				text = "uh"
			intervals [638]:
				xmin = 427.3352
				xmax = 427.4952
				text = "what"
			intervals [639]:
				xmin = 427.4952
				xmax = 427.6052
				text = ""
			intervals [640]:
				xmin = 427.6052
				xmax = 427.9052
				text = "was"
			intervals [641]:
				xmin = 427.9052
				xmax = 428.0852
				text = "your"
			intervals [642]:
				xmin = 428.0852
				xmax = 428.4152
				text = "favorite"
			intervals [643]:
				xmin = 428.4152
				xmax = 428.6152
				text = "teacher"
			intervals [644]:
				xmin = 428.6152
				xmax = 428.6452
				text = ""
			intervals [645]:
				xmin = 428.6452
				xmax = 428.8252
				text = "in"
			intervals [646]:
				xmin = 428.8252
				xmax = 428.8652
				text = ""
			intervals [647]:
				xmin = 428.8652
				xmax = 429.0952
				text = "school"
			intervals [648]:
				xmin = 429.0952
				xmax = 433.3516
				text = ""
			intervals [649]:
				xmin = 433.3516
				xmax = 433.6416
				text = "<unk>"
			intervals [650]:
				xmin = 433.6416
				xmax = 434.8431
				text = ""
			intervals [651]:
				xmin = 434.8431
				xmax = 435.0631
				text = "all"
			intervals [652]:
				xmin = 435.0631
				xmax = 435.1231
				text = "the"
			intervals [653]:
				xmin = 435.1231
				xmax = 435.2531
				text = "way"
			intervals [654]:
				xmin = 435.2531
				xmax = 435.4131
				text = ""
			intervals [655]:
				xmin = 435.4131
				xmax = 435.5731
				text = "back"
			intervals [656]:
				xmin = 435.5731
				xmax = 435.9731
				text = "then"
			intervals [657]:
				xmin = 435.9731
				xmax = 437.0781
				text = ""
			intervals [658]:
				xmin = 437.0781
				xmax = 437.1581
				text = "uh"
			intervals [659]:
				xmin = 437.1581
				xmax = 437.6781
				text = "well"
			intervals [660]:
				xmin = 437.6781
				xmax = 437.8481
				text = "what"
			intervals [661]:
				xmin = 437.8481
				xmax = 438.0981
				text = "what"
			intervals [662]:
				xmin = 438.0981
				xmax = 438.2581
				text = "was"
			intervals [663]:
				xmin = 438.2581
				xmax = 438.2981
				text = ""
			intervals [664]:
				xmin = 438.2981
				xmax = 438.4981
				text = "it"
			intervals [665]:
				xmin = 438.4981
				xmax = 438.9281
				text = "about"
			intervals [666]:
				xmin = 438.9281
				xmax = 438.9881
				text = ""
			intervals [667]:
				xmin = 438.9881
				xmax = 439.2581
				text = "her"
			intervals [668]:
				xmin = 439.2581
				xmax = 439.2881
				text = ""
			intervals [669]:
				xmin = 439.2881
				xmax = 439.4381
				text = "that"
			intervals [670]:
				xmin = 439.4381
				xmax = 439.5181
				text = ""
			intervals [671]:
				xmin = 439.5181
				xmax = 439.7481
				text = "made"
			intervals [672]:
				xmin = 439.7481
				xmax = 439.7781
				text = ""
			intervals [673]:
				xmin = 439.7781
				xmax = 439.9281
				text = "you"
			intervals [674]:
				xmin = 439.9281
				xmax = 439.9581
				text = ""
			intervals [675]:
				xmin = 439.9581
				xmax = 440.1081
				text = "like"
			intervals [676]:
				xmin = 440.1081
				xmax = 440.2381
				text = ""
			intervals [677]:
				xmin = 440.2381
				xmax = 440.3881
				text = "her"
			intervals [678]:
				xmin = 440.3881
				xmax = 447.6263
				text = ""
			intervals [679]:
				xmin = 447.6263
				xmax = 448.0863
				text = "mm-hm"
			intervals [680]:
				xmin = 448.0863
				xmax = 453.1478
				text = ""
			intervals [681]:
				xmin = 453.1478
				xmax = 453.6578
				text = "mm-hm"
			intervals [682]:
				xmin = 453.6578
				xmax = 465.2535
				text = ""
			intervals [683]:
				xmin = 465.2535
				xmax = 465.5135
				text = "mm-hm"
			intervals [684]:
				xmin = 465.5135
				xmax = 470.0352
				text = ""
			intervals [685]:
				xmin = 470.0352
				xmax = 470.2152
				text = "well"
			intervals [686]:
				xmin = 470.2152
				xmax = 470.4352
				text = "that"
			intervals [687]:
				xmin = 470.4352
				xmax = 470.4952
				text = "s"
			intervals [688]:
				xmin = 470.4952
				xmax = 470.5252
				text = ""
			intervals [689]:
				xmin = 470.5252
				xmax = 470.8052
				text = "good"
			intervals [690]:
				xmin = 470.8052
				xmax = 470.9252
				text = "that"
			intervals [691]:
				xmin = 470.9252
				xmax = 470.9552
				text = ""
			intervals [692]:
				xmin = 470.9552
				xmax = 470.9852
				text = "s"
			intervals [693]:
				xmin = 470.9852
				xmax = 471.0452
				text = ""
			intervals [694]:
				xmin = 471.0452
				xmax = 471.2252
				text = "nice"
			intervals [695]:
				xmin = 471.2252
				xmax = 471.5846
				text = ""
			intervals [696]:
				xmin = 471.5846
				xmax = 471.7646
				text = "what"
			intervals [697]:
				xmin = 471.7646
				xmax = 472.0046
				text = "about"
			intervals [698]:
				xmin = 472.0046
				xmax = 472.0346
				text = "a"
			intervals [699]:
				xmin = 472.0346
				xmax = 472.0646
				text = ""
			intervals [700]:
				xmin = 472.0646
				xmax = 472.4146
				text = "teacher"
			intervals [701]:
				xmin = 472.4146
				xmax = 472.4646
				text = ""
			intervals [702]:
				xmin = 472.4646
				xmax = 472.5746
				text = "you"
			intervals [703]:
				xmin = 472.5746
				xmax = 472.6946
				text = "just"
			intervals [704]:
				xmin = 472.6946
				xmax = 472.9446
				text = "couldn't"
			intervals [705]:
				xmin = 472.9446
				xmax = 473.0846
				text = ""
			intervals [706]:
				xmin = 473.0846
				xmax = 473.5246
				text = "stand"
			intervals [707]:
				xmin = 473.5246
				xmax = 479.0458
				text = ""
			intervals [708]:
				xmin = 479.0458
				xmax = 479.4058
				text = "mm-hm"
			intervals [709]:
				xmin = 479.4058
				xmax = 483.5949
				text = ""
			intervals [710]:
				xmin = 483.5949
				xmax = 484.0849
				text = "mm-hm"
			intervals [711]:
				xmin = 484.0849
				xmax = 486.9793
				text = ""
			intervals [712]:
				xmin = 486.9793
				xmax = 487.2993
				text = "mm"
			intervals [713]:
				xmin = 487.2993
				xmax = 502.5315
				text = ""
			intervals [714]:
				xmin = 502.5315
				xmax = 502.7715
				text = "<unk>"
			intervals [715]:
				xmin = 502.7715
				xmax = 503.3915
				text = "really"
			intervals [716]:
				xmin = 503.3915
				xmax = 505.8803
				text = ""
			intervals [717]:
				xmin = 505.8803
				xmax = 506.2303
				text = "that"
			intervals [718]:
				xmin = 506.2303
				xmax = 506.5003
				text = "s"
			intervals [719]:
				xmin = 506.5003
				xmax = 506.5403
				text = ""
			intervals [720]:
				xmin = 506.5403
				xmax = 506.6603
				text = "funny"
			intervals [721]:
				xmin = 506.6603
				xmax = 527.6732
				text = ""
			intervals [722]:
				xmin = 527.6732
				xmax = 528.1432
				text = "mm-hm"
			intervals [723]:
				xmin = 528.1432
				xmax = 531.0843
				text = ""
			intervals [724]:
				xmin = 531.0843
				xmax = 531.3243
				text = "oh"
			intervals [725]:
				xmin = 531.3243
				xmax = 531.3743
				text = ""
			intervals [726]:
				xmin = 531.3743
				xmax = 531.5943
				text = "yeah"
			intervals [727]:
				xmin = 531.5943
				xmax = 550.6777
				text = ""
			intervals [728]:
				xmin = 550.6777
				xmax = 551.2577
				text = "mm-hm"
			intervals [729]:
				xmin = 551.2577
				xmax = 554.9592
				text = ""
			intervals [730]:
				xmin = 554.9592
				xmax = 555.2992
				text = "oh"
			intervals [731]:
				xmin = 555.2992
				xmax = 555.3392
				text = ""
			intervals [732]:
				xmin = 555.3392
				xmax = 555.6392
				text = "boy"
			intervals [733]:
				xmin = 555.6392
				xmax = 556.8287
				text = ""
			intervals [734]:
				xmin = 556.8287
				xmax = 557.0687
				text = "uh"
			intervals [735]:
				xmin = 557.0687
				xmax = 558.0973
				text = ""
			intervals [736]:
				xmin = 558.0973
				xmax = 558.3973
				text = "did"
			intervals [737]:
				xmin = 558.3973
				xmax = 558.4973
				text = "you"
			intervals [738]:
				xmin = 558.4973
				xmax = 558.7373
				text = "think"
			intervals [739]:
				xmin = 558.7373
				xmax = 558.8573
				text = "she"
			intervals [740]:
				xmin = 558.8573
				xmax = 559.0973
				text = "was"
			intervals [741]:
				xmin = 559.0973
				xmax = 559.1373
				text = ""
			intervals [742]:
				xmin = 559.1373
				xmax = 559.4673
				text = "fair"
			intervals [743]:
				xmin = 559.4673
				xmax = 561.7595
				text = ""
			intervals [744]:
				xmin = 561.7595
				xmax = 561.9095
				text = "did"
			intervals [745]:
				xmin = 561.9095
				xmax = 562.0495
				text = "she"
			intervals [746]:
				xmin = 562.0495
				xmax = 562.5395
				text = "holler"
			intervals [747]:
				xmin = 562.5395
				xmax = 562.5695
				text = "a"
			intervals [748]:
				xmin = 562.5695
				xmax = 562.7295
				text = "lot"
			intervals [749]:
				xmin = 562.7295
				xmax = 563.3369
				text = ""
			intervals [750]:
				xmin = 563.3369
				xmax = 563.5069
				text = "who"
			intervals [751]:
				xmin = 563.5069
				xmax = 563.7569
				text = "s"
			intervals [752]:
				xmin = 563.7569
				xmax = 563.8969
				text = "the"
			intervals [753]:
				xmin = 563.8969
				xmax = 564.0092
				text = ""
			intervals [754]:
				xmin = 564.0092
				xmax = 564.1792
				text = "who"
			intervals [755]:
				xmin = 564.1792
				xmax = 564.2092
				text = "s"
			intervals [756]:
				xmin = 564.2092
				xmax = 564.2692
				text = "the"
			intervals [757]:
				xmin = 564.2692
				xmax = 564.3092
				text = ""
			intervals [758]:
				xmin = 564.3092
				xmax = 564.6192
				text = "teacher"
			intervals [759]:
				xmin = 564.6192
				xmax = 564.7692
				text = "that"
			intervals [760]:
				xmin = 564.7692
				xmax = 565.1792
				text = "hollered"
			intervals [761]:
				xmin = 565.1792
				xmax = 565.2792
				text = "the"
			intervals [762]:
				xmin = 565.2792
				xmax = 565.3092
				text = ""
			intervals [763]:
				xmin = 565.3092
				xmax = 565.5792
				text = "most"
			intervals [764]:
				xmin = 565.5792
				xmax = 565.6192
				text = ""
			intervals [765]:
				xmin = 565.6192
				xmax = 565.7692
				text = "that"
			intervals [766]:
				xmin = 565.7692
				xmax = 565.8692
				text = "you"
			intervals [767]:
				xmin = 565.8692
				xmax = 566.0192
				text = "ever"
			intervals [768]:
				xmin = 566.0192
				xmax = 566.2992
				text = "had"
			intervals [769]:
				xmin = 566.2992
				xmax = 574.921
				text = ""
			intervals [770]:
				xmin = 574.921
				xmax = 575.351
				text = "mm-hm"
			intervals [771]:
				xmin = 575.351
				xmax = 580.1009
				text = ""
			intervals [772]:
				xmin = 580.1009
				xmax = 580.1309
				text = "oh"
			intervals [773]:
				xmin = 580.1309
				xmax = 580.1609
				text = ""
			intervals [774]:
				xmin = 580.1609
				xmax = 580.6009
				text = "good"
			intervals [775]:
				xmin = 580.6009
				xmax = 580.7009
				text = ""
			intervals [776]:
				xmin = 580.7009
				xmax = 581.0509
				text = "lord"
			intervals [777]:
				xmin = 581.0509
				xmax = 583.9926
				text = ""
			intervals [778]:
				xmin = 583.9926
				xmax = 584.5326
				text = "mm-hm"
			intervals [779]:
				xmin = 584.5326
				xmax = 585.3828
				text = ""
			intervals [780]:
				xmin = 585.3828
				xmax = 585.5128
				text = "what"
			intervals [781]:
				xmin = 585.5128
				xmax = 585.5628
				text = ""
			intervals [782]:
				xmin = 585.5628
				xmax = 585.7528
				text = "kinds"
			intervals [783]:
				xmin = 585.7528
				xmax = 585.8328
				text = "of"
			intervals [784]:
				xmin = 585.8328
				xmax = 586.0128
				text = "things"
			intervals [785]:
				xmin = 586.0128
				xmax = 586.0728
				text = ""
			intervals [786]:
				xmin = 586.0728
				xmax = 586.1828
				text = "did"
			intervals [787]:
				xmin = 586.1828
				xmax = 586.3128
				text = "she"
			intervals [788]:
				xmin = 586.3128
				xmax = 586.3428
				text = ""
			intervals [789]:
				xmin = 586.3428
				xmax = 586.5628
				text = "get"
			intervals [790]:
				xmin = 586.5628
				xmax = 586.7428
				text = "after"
			intervals [791]:
				xmin = 586.7428
				xmax = 586.7728
				text = ""
			intervals [792]:
				xmin = 586.7728
				xmax = 586.9428
				text = "you"
			intervals [793]:
				xmin = 586.9428
				xmax = 587.0528
				text = ""
			intervals [794]:
				xmin = 587.0528
				xmax = 587.2728
				text = "for"
			intervals [795]:
				xmin = 587.2728
				xmax = 587.6519
				text = ""
			intervals [796]:
				xmin = 587.6519
				xmax = 587.9119
				text = "other"
			intervals [797]:
				xmin = 587.9119
				xmax = 588.1319
				text = "than"
			intervals [798]:
				xmin = 588.1319
				xmax = 588.3419
				text = "that"
			intervals [799]:
				xmin = 588.3419
				xmax = 588.7619
				text = "clapping"
			intervals [800]:
				xmin = 588.7619
				xmax = 589.3119
				text = "<unk>"
			intervals [801]:
				xmin = 589.3119
				xmax = 591.3268
				text = ""
			intervals [802]:
				xmin = 591.3268
				xmax = 591.6668
				text = "huh"
			intervals [803]:
				xmin = 591.6668
				xmax = 593.3197
				text = ""
			intervals [804]:
				xmin = 593.3197
				xmax = 593.6397
				text = "the"
			intervals [805]:
				xmin = 593.6397
				xmax = 593.9492
				text = ""
			intervals [806]:
				xmin = 593.9492
				xmax = 594.3792
				text = "teacher"
			intervals [807]:
				xmin = 594.3792
				xmax = 615.320
				text = ""
			intervals [808]:
				xmin = 615.320
				xmax = 615.870
				text = "mm-hm"
			intervals [809]:
				xmin = 615.870
				xmax = 617.675
				text = ""
			intervals [810]:
				xmin = 617.675
				xmax = 617.995
				text = "uh"
			intervals [811]:
				xmin = 617.995
				xmax = 620.4115
				text = ""
			intervals [812]:
				xmin = 620.4115
				xmax = 620.5615
				text = "well"
			intervals [813]:
				xmin = 620.5615
				xmax = 620.6615
				text = "what"
			intervals [814]:
				xmin = 620.6615
				xmax = 620.8815
				text = "about"
			intervals [815]:
				xmin = 620.8815
				xmax = 621.0415
				text = ""
			intervals [816]:
				xmin = 621.0415
				xmax = 621.4315
				text = "uh"
			intervals [817]:
				xmin = 621.4315
				xmax = 621.5315
				text = ""
			intervals [818]:
				xmin = 621.5315
				xmax = 621.8815
				text = "after"
			intervals [819]:
				xmin = 621.8815
				xmax = 621.9115
				text = ""
			intervals [820]:
				xmin = 621.9115
				xmax = 622.3315
				text = "school"
			intervals [821]:
				xmin = 622.3315
				xmax = 622.3615
				text = ""
			intervals [822]:
				xmin = 622.3615
				xmax = 622.5515
				text = "what"
			intervals [823]:
				xmin = 622.5515
				xmax = 622.6115
				text = "do"
			intervals [824]:
				xmin = 622.6115
				xmax = 622.8715
				text = "you"
			intervals [825]:
				xmin = 622.8715
				xmax = 623.2989
				text = ""
			intervals [826]:
				xmin = 623.2989
				xmax = 623.6289
				text = "kids"
			intervals [827]:
				xmin = 623.6289
				xmax = 623.6589
				text = ""
			intervals [828]:
				xmin = 623.6589
				xmax = 623.8189
				text = "do"
			intervals [829]:
				xmin = 623.8189
				xmax = 624.0692
				text = ""
			intervals [830]:
				xmin = 624.0692
				xmax = 624.1792
				text = "what"
			intervals [831]:
				xmin = 624.1792
				xmax = 624.2392
				text = "do"
			intervals [832]:
				xmin = 624.2392
				xmax = 624.3092
				text = "you"
			intervals [833]:
				xmin = 624.3092
				xmax = 624.4792
				text = "do"
			intervals [834]:
				xmin = 624.4792
				xmax = 625.7089
				text = ""
			intervals [835]:
				xmin = 625.7089
				xmax = 626.1689
				text = "describe"
			intervals [836]:
				xmin = 626.1689
				xmax = 626.1989
				text = "a"
			intervals [837]:
				xmin = 626.1989
				xmax = 626.2289
				text = ""
			intervals [838]:
				xmin = 626.2289
				xmax = 626.6389
				text = "typical"
			intervals [839]:
				xmin = 626.6389
				xmax = 626.8589
				text = "day"
			intervals [840]:
				xmin = 626.8589
				xmax = 627.1089
				text = "after"
			intervals [841]:
				xmin = 627.1089
				xmax = 627.1489
				text = ""
			intervals [842]:
				xmin = 627.1489
				xmax = 627.3989
				text = "school"
			intervals [843]:
				xmin = 627.3989
				xmax = 627.4289
				text = ""
			intervals [844]:
				xmin = 627.4289
				xmax = 627.5789
				text = "in"
			intervals [845]:
				xmin = 627.5789
				xmax = 627.7389
				text = ""
			intervals [846]:
				xmin = 627.7389
				xmax = 627.8989
				text = "other"
			intervals [847]:
				xmin = 627.8989
				xmax = 627.9489
				text = ""
			intervals [848]:
				xmin = 627.9489
				xmax = 628.2389
				text = "words"
			intervals [849]:
				xmin = 628.2389
				xmax = 636.7004
				text = ""
			intervals [850]:
				xmin = 636.7004
				xmax = 636.8704
				text = "oh"
			intervals [851]:
				xmin = 636.8704
				xmax = 636.9804
				text = "you"
			intervals [852]:
				xmin = 636.9804
				xmax = 637.1104
				text = "have"
			intervals [853]:
				xmin = 637.1104
				xmax = 637.1504
				text = "a"
			intervals [854]:
				xmin = 637.1504
				xmax = 637.1904
				text = ""
			intervals [855]:
				xmin = 637.1904
				xmax = 637.6604
				text = "dog"
			intervals [856]:
				xmin = 637.6604
				xmax = 638.1203
				text = ""
			intervals [857]:
				xmin = 638.1203
				xmax = 638.2603
				text = "well"
			intervals [858]:
				xmin = 638.2603
				xmax = 638.5603
				text = "tell"
			intervals [859]:
				xmin = 638.5603
				xmax = 638.6303
				text = "me"
			intervals [860]:
				xmin = 638.6303
				xmax = 638.6603
				text = ""
			intervals [861]:
				xmin = 638.6603
				xmax = 638.8503
				text = "about"
			intervals [862]:
				xmin = 638.8503
				xmax = 638.9503
				text = "her"
			intervals [863]:
				xmin = 638.9503
				xmax = 641.948
				text = ""
			intervals [864]:
				xmin = 641.948
				xmax = 642.328
				text = "mm-hm"
			intervals [865]:
				xmin = 642.328
				xmax = 653.2752
				text = ""
			intervals [866]:
				xmin = 653.2752
				xmax = 653.6852
				text = "mm"
			intervals [867]:
				xmin = 653.6852
				xmax = 663.7724
				text = ""
			intervals [868]:
				xmin = 663.7724
				xmax = 664.3624
				text = "mm-hm"
			intervals [869]:
				xmin = 664.3624
				xmax = 679.4695
				text = ""
			intervals [870]:
				xmin = 679.4695
				xmax = 679.9695
				text = "mm-hm"
			intervals [871]:
				xmin = 679.9695
				xmax = 699.4772
				text = ""
			intervals [872]:
				xmin = 699.4772
				xmax = 700.1372
				text = "aw"
			intervals [873]:
				xmin = 700.1372
				xmax = 706.1434
				text = ""
			intervals [874]:
				xmin = 706.1434
				xmax = 706.6934
				text = "aw"
			intervals [875]:
				xmin = 706.6934
				xmax = 709.647
				text = ""
			intervals [876]:
				xmin = 709.647
				xmax = 709.707
				text = "oh"
			intervals [877]:
				xmin = 709.707
				xmax = 710.0806
				text = ""
			intervals [878]:
				xmin = 710.0806
				xmax = 710.7806
				text = "concussion"
			intervals [879]:
				xmin = 710.7806
				xmax = 711.3599
				text = ""
			intervals [880]:
				xmin = 711.3599
				xmax = 711.5699
				text = "that"
			intervals [881]:
				xmin = 711.5699
				xmax = 711.8499
				text = "means"
			intervals [882]:
				xmin = 711.8499
				xmax = 712.0199
				text = ""
			intervals [883]:
				xmin = 712.0199
				xmax = 712.0799
				text = "a"
			intervals [884]:
				xmin = 712.0799
				xmax = 712.2899
				text = "hit"
			intervals [885]:
				xmin = 712.2899
				xmax = 712.4199
				text = "on"
			intervals [886]:
				xmin = 712.4199
				xmax = 712.4899
				text = "the"
			intervals [887]:
				xmin = 712.4899
				xmax = 712.8699
				text = "head"
			intervals [888]:
				xmin = 712.8699
				xmax = 713.0999
				text = "doesn't"
			intervals [889]:
				xmin = 713.0999
				xmax = 713.2199
				text = "it"
			intervals [890]:
				xmin = 713.2199
				xmax = 713.3199
				text = "how"
			intervals [891]:
				xmin = 713.3199
				xmax = 713.8699
				text = ""
			intervals [892]:
				xmin = 713.8699
				xmax = 713.9899
				text = "did"
			intervals [893]:
				xmin = 713.9899
				xmax = 714.3699
				text = "<unk>"
			intervals [894]:
				xmin = 714.3699
				xmax = 715.0695
				text = ""
			intervals [895]:
				xmin = 715.0695
				xmax = 715.4095
				text = "aw"
			intervals [896]:
				xmin = 715.4095
				xmax = 719.1314
				text = ""
			intervals [897]:
				xmin = 719.1314
				xmax = 720.0214
				text = "aw"
			intervals [898]:
				xmin = 720.0214
				xmax = 721.1181
				text = ""
			intervals [899]:
				xmin = 721.1181
				xmax = 721.2381
				text = "uh"
			intervals [900]:
				xmin = 721.2381
				xmax = 721.4081
				text = "well"
			intervals [901]:
				xmin = 721.4081
				xmax = 721.4781
				text = "do"
			intervals [902]:
				xmin = 721.4781
				xmax = 721.6081
				text = "you"
			intervals [903]:
				xmin = 721.6081
				xmax = 721.7981
				text = "know"
			intervals [904]:
				xmin = 721.7981
				xmax = 721.9081
				text = "who"
			intervals [905]:
				xmin = 721.9081
				xmax = 722.1381
				text = "did"
			intervals [906]:
				xmin = 722.1381
				xmax = 722.2981
				text = "it"
			intervals [907]:
				xmin = 722.2981
				xmax = 724.2228
				text = ""
			intervals [908]:
				xmin = 724.2228
				xmax = 724.2928
				text = "do"
			intervals [909]:
				xmin = 724.2928
				xmax = 724.3228
				text = ""
			intervals [910]:
				xmin = 724.3228
				xmax = 724.3828
				text = "you"
			intervals [911]:
				xmin = 724.3828
				xmax = 724.5328
				text = "have"
			intervals [912]:
				xmin = 724.5328
				xmax = 724.7128
				text = "any"
			intervals [913]:
				xmin = 724.7128
				xmax = 725.0328
				text = "idea"
			intervals [914]:
				xmin = 725.0328
				xmax = 733.2258
				text = ""
			intervals [915]:
				xmin = 733.2258
				xmax = 733.8658
				text = "mm-hm"
			intervals [916]:
				xmin = 733.8658
				xmax = 751.1533
				text = ""
			intervals [917]:
				xmin = 751.1533
				xmax = 751.6533
				text = "mm-hm"
			intervals [918]:
				xmin = 751.6533
				xmax = 760.2872
				text = ""
			intervals [919]:
				xmin = 760.2872
				xmax = 760.7972
				text = "mm-hm"
			intervals [920]:
				xmin = 760.7972
				xmax = 761.2678
				text = ""
			intervals [921]:
				xmin = 761.2678
				xmax = 761.3978
				text = "what"
			intervals [922]:
				xmin = 761.3978
				xmax = 761.4578
				text = ""
			intervals [923]:
				xmin = 761.4578
				xmax = 761.6378
				text = "would"
			intervals [924]:
				xmin = 761.6378
				xmax = 761.7178
				text = "you"
			intervals [925]:
				xmin = 761.7178
				xmax = 761.9378
				text = "say"
			intervals [926]:
				xmin = 761.9378
				xmax = 762.2478
				text = "about"
			intervals [927]:
				xmin = 762.2478
				xmax = 762.2878
				text = ""
			intervals [928]:
				xmin = 762.2878
				xmax = 762.4878
				text = "what"
			intervals [929]:
				xmin = 762.4878
				xmax = 762.6078
				text = ""
			intervals [930]:
				xmin = 762.6078
				xmax = 762.9278
				text = "four"
			intervals [931]:
				xmin = 762.9278
				xmax = 763.1878
				text = ""
			intervals [932]:
				xmin = 763.1878
				xmax = 763.3178
				text = "four"
			intervals [933]:
				xmin = 763.3178
				xmax = 763.4378
				text = ""
			intervals [934]:
				xmin = 763.4378
				xmax = 763.6078
				text = "feet"
			intervals [935]:
				xmin = 763.6078
				xmax = 764.2386
				text = ""
			intervals [936]:
				xmin = 764.2386
				xmax = 764.4286
				text = "about"
			intervals [937]:
				xmin = 764.4286
				xmax = 764.4586
				text = ""
			intervals [938]:
				xmin = 764.4586
				xmax = 764.6586
				text = "four"
			intervals [939]:
				xmin = 764.6586
				xmax = 764.6886
				text = ""
			intervals [940]:
				xmin = 764.6886
				xmax = 764.7886
				text = "feet"
			intervals [941]:
				xmin = 764.7886
				xmax = 764.8186
				text = ""
			intervals [942]:
				xmin = 764.8186
				xmax = 764.9686
				text = "high"
			intervals [943]:
				xmin = 764.9686
				xmax = 764.9986
				text = ""
			intervals [944]:
				xmin = 764.9986
				xmax = 765.3186
				text = "mm-hm"
			intervals [945]:
				xmin = 765.3186
				xmax = 770.1423
				text = ""
			intervals [946]:
				xmin = 770.1423
				xmax = 770.5723
				text = "goodness"
			intervals [947]:
				xmin = 770.5723
				xmax = 771.0623
				text = "gracious"
			intervals [948]:
				xmin = 771.0623
				xmax = 771.0923
				text = ""
			intervals [949]:
				xmin = 771.0923
				xmax = 771.4823
				text = "<unk>"
			intervals [950]:
				xmin = 771.4823
				xmax = 772.8128
				text = ""
			intervals [951]:
				xmin = 772.8128
				xmax = 773.4328
				text = "mm-hm"
			intervals [952]:
				xmin = 773.4328
				xmax = 778.6841
				text = ""
			intervals [953]:
				xmin = 778.6841
				xmax = 779.2941
				text = "mm-hm"
			intervals [954]:
				xmin = 779.2941
				xmax = 816.6691
				text = ""
			intervals [955]:
				xmin = 816.6691
				xmax = 817.3091
				text = "mm-mm"
			intervals [956]:
				xmin = 817.3091
				xmax = 819.6656
				text = ""
			intervals [957]:
				xmin = 819.6656
				xmax = 820.1556
				text = "um"
			intervals [958]:
				xmin = 820.1556
				xmax = 820.8917
				text = ""
			intervals [959]:
				xmin = 820.8917
				xmax = 821.0417
				text = "wh-"
			intervals [960]:
				xmin = 821.0417
				xmax = 821.1317
				text = ""
			intervals [961]:
				xmin = 821.1317
				xmax = 821.2417
				text = "wh-"
			intervals [962]:
				xmin = 821.2417
				xmax = 821.4517
				text = ""
			intervals [963]:
				xmin = 821.4517
				xmax = 821.6617
				text = "what"
			intervals [964]:
				xmin = 821.6617
				xmax = 821.7217
				text = "s"
			intervals [965]:
				xmin = 821.7217
				xmax = 821.7617
				text = ""
			intervals [966]:
				xmin = 821.7617
				xmax = 821.8817
				text = "a"
			intervals [967]:
				xmin = 821.8817
				xmax = 821.9217
				text = ""
			intervals [968]:
				xmin = 821.9217
				xmax = 822.2817
				text = "funny"
			intervals [969]:
				xmin = 822.2817
				xmax = 822.8732
				text = ""
			intervals [970]:
				xmin = 822.8732
				xmax = 823.1932
				text = "funny"
			intervals [971]:
				xmin = 823.1932
				xmax = 823.2332
				text = ""
			intervals [972]:
				xmin = 823.2332
				xmax = 823.6732
				text = "story"
			intervals [973]:
				xmin = 823.6732
				xmax = 823.9432
				text = "about"
			intervals [974]:
				xmin = 823.9432
				xmax = 823.9832
				text = ""
			intervals [975]:
				xmin = 823.9832
				xmax = 824.1632
				text = "your"
			intervals [976]:
				xmin = 824.1632
				xmax = 824.1932
				text = ""
			intervals [977]:
				xmin = 824.1932
				xmax = 824.5532
				text = "dog"
			intervals [978]:
				xmin = 824.5532
				xmax = 824.7049
				text = ""
			intervals [979]:
				xmin = 824.7049
				xmax = 824.8549
				text = "wh-"
			intervals [980]:
				xmin = 824.8549
				xmax = 824.9249
				text = ""
			intervals [981]:
				xmin = 824.9249
				xmax = 825.0249
				text = "what"
			intervals [982]:
				xmin = 825.0249
				xmax = 825.0549
				text = ""
			intervals [983]:
				xmin = 825.0549
				xmax = 825.0849
				text = "s"
			intervals [984]:
				xmin = 825.0849
				xmax = 825.1149
				text = ""
			intervals [985]:
				xmin = 825.1149
				xmax = 825.1749
				text = "the"
			intervals [986]:
				xmin = 825.1749
				xmax = 825.2749
				text = ""
			intervals [987]:
				xmin = 825.2749
				xmax = 825.6549
				text = "funniest"
			intervals [988]:
				xmin = 825.6549
				xmax = 825.7649
				text = ""
			intervals [989]:
				xmin = 825.7649
				xmax = 825.9549
				text = "thing"
			intervals [990]:
				xmin = 825.9549
				xmax = 826.0249
				text = ""
			intervals [991]:
				xmin = 826.0249
				xmax = 826.1449
				text = "he"
			intervals [992]:
				xmin = 826.1449
				xmax = 826.3249
				text = "ever"
			intervals [993]:
				xmin = 826.3249
				xmax = 826.4349
				text = ""
			intervals [994]:
				xmin = 826.4349
				xmax = 826.6649
				text = "did"
			intervals [995]:
				xmin = 826.6649
				xmax = 827.4068
				text = ""
			intervals [996]:
				xmin = 827.4068
				xmax = 827.6668
				text = "she"
			intervals [997]:
				xmin = 827.6668
				xmax = 827.7868
				text = "ever"
			intervals [998]:
				xmin = 827.7868
				xmax = 827.8768
				text = ""
			intervals [999]:
				xmin = 827.8768
				xmax = 828.0168
				text = "did"
			intervals [1000]:
				xmin = 828.0168
				xmax = 828.0668
				text = ""
			intervals [1001]:
				xmin = 828.0668
				xmax = 828.2068
				text = "rather"
			intervals [1002]:
				xmin = 828.2068
				xmax = 828.4668
				text = ""
			intervals [1003]:
				xmin = 828.4668
				xmax = 828.6168
				text = "what"
			intervals [1004]:
				xmin = 828.6168
				xmax = 828.6468
				text = "s"
			intervals [1005]:
				xmin = 828.6468
				xmax = 828.7168
				text = "her"
			intervals [1006]:
				xmin = 828.7168
				xmax = 828.9668
				text = "name"
			intervals [1007]:
				xmin = 828.9668
				xmax = 830.0526
				text = ""
			intervals [1008]:
				xmin = 830.0526
				xmax = 830.5126
				text = "mm-hm"
			intervals [1009]:
				xmin = 830.5126
				xmax = 840.6046
				text = ""
			intervals [1010]:
				xmin = 840.6046
				xmax = 840.7346
				text = "mm"
			intervals [1011]:
				xmin = 840.7346
				xmax = 841.9346
				text = "mm-hm"
			intervals [1012]:
				xmin = 841.9346
				xmax = 844.8027
				text = ""
			intervals [1013]:
				xmin = 844.8027
				xmax = 845.0727
				text = "well"
			intervals [1014]:
				xmin = 845.0727
				xmax = 845.4327
				text = "whatever"
			intervals [1015]:
				xmin = 845.4327
				xmax = 845.9627
				text = "happened"
			intervals [1016]:
				xmin = 845.9627
				xmax = 846.3027
				text = "um"
			intervals [1017]:
				xmin = 846.3027
				xmax = 846.712
				text = ""
			intervals [1018]:
				xmin = 846.712
				xmax = 846.922
				text = "how"
			intervals [1019]:
				xmin = 846.922
				xmax = 847.042
				text = "did"
			intervals [1020]:
				xmin = 847.042
				xmax = 847.132
				text = "you"
			intervals [1021]:
				xmin = 847.132
				xmax = 847.282
				text = "get"
			intervals [1022]:
				xmin = 847.282
				xmax = 847.342
				text = ""
			intervals [1023]:
				xmin = 847.342
				xmax = 847.562
				text = "that"
			intervals [1024]:
				xmin = 847.562
				xmax = 847.652
				text = ""
			intervals [1025]:
				xmin = 847.652
				xmax = 847.942
				text = "first"
			intervals [1026]:
				xmin = 847.942
				xmax = 847.972
				text = ""
			intervals [1027]:
				xmin = 847.972
				xmax = 848.292
				text = "dog"
			intervals [1028]:
				xmin = 848.292
				xmax = 848.482
				text = "what"
			intervals [1029]:
				xmin = 848.482
				xmax = 848.752
				text = "was"
			intervals [1030]:
				xmin = 848.752
				xmax = 849.4561
				text = ""
			intervals [1031]:
				xmin = 849.4561
				xmax = 850.2761
				text = "<unk>"
			intervals [1032]:
				xmin = 850.2761
				xmax = 852.7983
				text = ""
			intervals [1033]:
				xmin = 852.7983
				xmax = 852.9283
				text = "you"
			intervals [1034]:
				xmin = 852.9283
				xmax = 853.3383
				text = "what"
			intervals [1035]:
				xmin = 853.3383
				xmax = 855.3544
				text = ""
			intervals [1036]:
				xmin = 855.3544
				xmax = 855.6544
				text = "right"
			intervals [1037]:
				xmin = 855.6544
				xmax = 855.7744
				text = "now"
			intervals [1038]:
				xmin = 855.7744
				xmax = 856.8117
				text = ""
			intervals [1039]:
				xmin = 856.8117
				xmax = 856.9217
				text = "oh"
			intervals [1040]:
				xmin = 856.9217
				xmax = 857.0917
				text = "you"
			intervals [1041]:
				xmin = 857.0917
				xmax = 857.4217
				text = "had"
			intervals [1042]:
				xmin = 857.4217
				xmax = 857.6417
				text = "them"
			intervals [1043]:
				xmin = 857.6417
				xmax = 858.1717
				text = "along"
			intervals [1044]:
				xmin = 858.1717
				xmax = 859.2925
				text = ""
			intervals [1045]:
				xmin = 859.2925
				xmax = 859.9625
				text = "wow"
			intervals [1046]:
				xmin = 859.9625
				xmax = 864.1587
				text = ""
			intervals [1047]:
				xmin = 864.1587
				xmax = 864.8087
				text = "mm-hm"
			intervals [1048]:
				xmin = 864.8087
				xmax = 885.8417
				text = ""
			intervals [1049]:
				xmin = 885.8417
				xmax = 886.2217
				text = "oh"
			intervals [1050]:
				xmin = 886.2217
				xmax = 886.5117
				text = "um"
			intervals [1051]:
				xmin = 886.5117
				xmax = 887.5501
				text = ""
			intervals [1052]:
				xmin = 887.5501
				xmax = 887.8501
				text = "yeah"
			intervals [1053]:
				xmin = 887.8501
				xmax = 887.8801
				text = ""
			intervals [1054]:
				xmin = 887.8801
				xmax = 888.6301
				text = "dalmation"
			intervals [1055]:
				xmin = 888.6301
				xmax = 905.6738
				text = ""
			intervals [1056]:
				xmin = 905.6738
				xmax = 905.9738
				text = "what"
			intervals [1057]:
				xmin = 905.9738
				xmax = 906.0538
				text = ""
			intervals [1058]:
				xmin = 906.0538
				xmax = 906.2838
				text = "happened"
			intervals [1059]:
				xmin = 906.2838
				xmax = 906.3138
				text = ""
			intervals [1060]:
				xmin = 906.3138
				xmax = 906.4138
				text = "to"
			intervals [1061]:
				xmin = 906.4138
				xmax = 906.5938
				text = "'em"
			intervals [1062]:
				xmin = 906.5938
				xmax = 906.6238
				text = ""
			intervals [1063]:
				xmin = 906.6238
				xmax = 906.8138
				text = "then"
			intervals [1064]:
				xmin = 906.8138
				xmax = 907.1897
				text = ""
			intervals [1065]:
				xmin = 907.1897
				xmax = 907.2197
				text = "i"
			intervals [1066]:
				xmin = 907.2197
				xmax = 907.2597
				text = ""
			intervals [1067]:
				xmin = 907.2597
				xmax = 907.4997
				text = "mean"
			intervals [1068]:
				xmin = 907.4997
				xmax = 907.6497
				text = "why"
			intervals [1069]:
				xmin = 907.6497
				xmax = 907.7697
				text = "didn't"
			intervals [1070]:
				xmin = 907.7697
				xmax = 907.8697
				text = "you"
			intervals [1071]:
				xmin = 907.8697
				xmax = 917.973
				text = ""
			intervals [1072]:
				xmin = 917.973
				xmax = 918.403
				text = "mm-hm"
			intervals [1073]:
				xmin = 918.403
				xmax = 925.7221
				text = ""
			intervals [1074]:
				xmin = 925.7221
				xmax = 926.1121
				text = "mm-hm"
			intervals [1075]:
				xmin = 926.1121
				xmax = 930.6154
				text = ""
			intervals [1076]:
				xmin = 930.6154
				xmax = 930.9654
				text = "oh"
			intervals [1077]:
				xmin = 930.9654
				xmax = 930.9954
				text = ""
			intervals [1078]:
				xmin = 930.9954
				xmax = 931.1654
				text = "what"
			intervals [1079]:
				xmin = 931.1654
				xmax = 931.3654
				text = "was"
			intervals [1080]:
				xmin = 931.3654
				xmax = 931.4954
				text = "he"
			intervals [1081]:
				xmin = 931.4954
				xmax = 931.5254
				text = ""
			intervals [1082]:
				xmin = 931.5254
				xmax = 931.7954
				text = "too"
			intervals [1083]:
				xmin = 931.7954
				xmax = 932.0154
				text = "little"
			intervals [1084]:
				xmin = 932.0154
				xmax = 932.8427
				text = ""
			intervals [1085]:
				xmin = 932.8427
				xmax = 933.3327
				text = "uh-huh"
			intervals [1086]:
				xmin = 933.3327
				xmax = 933.8379
				text = ""
			intervals [1087]:
				xmin = 933.8379
				xmax = 934.1779
				text = "mm"
			intervals [1088]:
				xmin = 934.1779
				xmax = 935.7268
				text = ""
			intervals [1089]:
				xmin = 935.7268
				xmax = 936.2068
				text = "well"
			intervals [1090]:
				xmin = 936.2068
				xmax = 936.343
				text = ""
			intervals [1091]:
				xmin = 936.343
				xmax = 936.733
				text = "um"
			intervals [1092]:
				xmin = 936.733
				xmax = 937.1826
				text = ""
			intervals [1093]:
				xmin = 937.1826
				xmax = 937.2826
				text = "do"
			intervals [1094]:
				xmin = 937.2826
				xmax = 937.4126
				text = "you"
			intervals [1095]:
				xmin = 937.4126
				xmax = 937.7426
				text = "watch"
			intervals [1096]:
				xmin = 937.7426
				xmax = 938.1726
				text = "tv"
			intervals [1097]:
				xmin = 938.1726
				xmax = 939.1043
				text = ""
			intervals [1098]:
				xmin = 939.1043
				xmax = 939.6043
				text = "mm-hm"
			intervals [1099]:
				xmin = 939.6043
				xmax = 939.7243
				text = ""
			intervals [1100]:
				xmin = 939.7243
				xmax = 939.8743
				text = "what"
			intervals [1101]:
				xmin = 939.8743
				xmax = 939.9343
				text = "s"
			intervals [1102]:
				xmin = 939.9343
				xmax = 939.9843
				text = ""
			intervals [1103]:
				xmin = 939.9843
				xmax = 940.2143
				text = "what"
			intervals [1104]:
				xmin = 940.2143
				xmax = 940.2443
				text = ""
			intervals [1105]:
				xmin = 940.2443
				xmax = 940.2943
				text = "s"
			intervals [1106]:
				xmin = 940.2943
				xmax = 940.3243
				text = ""
			intervals [1107]:
				xmin = 940.3243
				xmax = 940.5643
				text = "some"
			intervals [1108]:
				xmin = 940.5643
				xmax = 940.6243
				text = "of"
			intervals [1109]:
				xmin = 940.6243
				xmax = 940.6543
				text = ""
			intervals [1110]:
				xmin = 940.6543
				xmax = 940.7843
				text = "your"
			intervals [1111]:
				xmin = 940.7843
				xmax = 940.8243
				text = ""
			intervals [1112]:
				xmin = 940.8243
				xmax = 941.0543
				text = "favorite"
			intervals [1113]:
				xmin = 941.0543
				xmax = 941.0843
				text = ""
			intervals [1114]:
				xmin = 941.0843
				xmax = 941.4743
				text = "shows"
			intervals [1115]:
				xmin = 941.4743
				xmax = 951.8523
				text = ""
			intervals [1116]:
				xmin = 951.8523
				xmax = 952.2423
				text = "mm"
			intervals [1117]:
				xmin = 952.2423
				xmax = 953.141
				text = ""
			intervals [1118]:
				xmin = 953.141
				xmax = 953.491
				text = "mm"
			intervals [1119]:
				xmin = 953.491
				xmax = 953.9153
				text = ""
			intervals [1120]:
				xmin = 953.9153
				xmax = 954.0753
				text = "can"
			intervals [1121]:
				xmin = 954.0753
				xmax = 954.2253
				text = "you"
			intervals [1122]:
				xmin = 954.2253
				xmax = 954.2553
				text = ""
			intervals [1123]:
				xmin = 954.2553
				xmax = 954.4453
				text = "think"
			intervals [1124]:
				xmin = 954.4453
				xmax = 954.6653
				text = "which"
			intervals [1125]:
				xmin = 954.6653
				xmax = 954.8653
				text = "one"
			intervals [1126]:
				xmin = 954.8653
				xmax = 954.9953
				text = "was"
			intervals [1127]:
				xmin = 954.9953
				xmax = 955.0853
				text = "your"
			intervals [1128]:
				xmin = 955.0853
				xmax = 955.3253
				text = ""
			intervals [1129]:
				xmin = 955.3253
				xmax = 955.6153
				text = "best"
			intervals [1130]:
				xmin = 955.6153
				xmax = 955.7716
				text = ""
			intervals [1131]:
				xmin = 955.7716
				xmax = 955.9316
				text = "your"
			intervals [1132]:
				xmin = 955.9316
				xmax = 956.0516
				text = ""
			intervals [1133]:
				xmin = 956.0516
				xmax = 956.4216
				text = "favorite"
			intervals [1134]:
				xmin = 956.4216
				xmax = 956.4516
				text = ""
			intervals [1135]:
				xmin = 956.4516
				xmax = 956.6416
				text = "one"
			intervals [1136]:
				xmin = 956.6416
				xmax = 956.7616
				text = ""
			intervals [1137]:
				xmin = 956.7616
				xmax = 956.8216
				text = "the"
			intervals [1138]:
				xmin = 956.8216
				xmax = 957.0016
				text = "one"
			intervals [1139]:
				xmin = 957.0016
				xmax = 957.0916
				text = "that"
			intervals [1140]:
				xmin = 957.0916
				xmax = 957.2116
				text = ""
			intervals [1141]:
				xmin = 957.2116
				xmax = 957.4016
				text = "you"
			intervals [1142]:
				xmin = 957.4016
				xmax = 957.4416
				text = ""
			intervals [1143]:
				xmin = 957.4416
				xmax = 957.6916
				text = "will"
			intervals [1144]:
				xmin = 957.6916
				xmax = 957.7216
				text = ""
			intervals [1145]:
				xmin = 957.7216
				xmax = 958.0216
				text = "not"
			intervals [1146]:
				xmin = 958.0216
				xmax = 958.4016
				text = "miss"
			intervals [1147]:
				xmin = 958.4016
				xmax = 958.4316
				text = ""
			intervals [1148]:
				xmin = 958.4316
				xmax = 958.6616
				text = "<unk>"
			intervals [1149]:
				xmin = 958.6616
				xmax = 961.4146
				text = ""
			intervals [1150]:
				xmin = 961.4146
				xmax = 961.5546
				text = "can"
			intervals [1151]:
				xmin = 961.5546
				xmax = 961.6646
				text = "you"
			intervals [1152]:
				xmin = 961.6646
				xmax = 962.1546
				text = "remember"
			intervals [1153]:
				xmin = 962.1546
				xmax = 962.2746
				text = "an"
			intervals [1154]:
				xmin = 962.2746
				xmax = 962.8946
				text = "episode"
			intervals [1155]:
				xmin = 962.8946
				xmax = 962.9546
				text = "of"
			intervals [1156]:
				xmin = 962.9546
				xmax = 962.9846
				text = ""
			intervals [1157]:
				xmin = 962.9846
				xmax = 963.3146
				text = "mission"
			intervals [1158]:
				xmin = 963.3146
				xmax = 964.0046
				text = "impossible"
			intervals [1159]:
				xmin = 964.0046
				xmax = 966.0403
				text = ""
			intervals [1160]:
				xmin = 966.0403
				xmax = 966.1803
				text = "that"
			intervals [1161]:
				xmin = 966.1803
				xmax = 966.2703
				text = "you"
			intervals [1162]:
				xmin = 966.2703
				xmax = 966.3103
				text = ""
			intervals [1163]:
				xmin = 966.3103
				xmax = 966.4103
				text = "can"
			intervals [1164]:
				xmin = 966.4103
				xmax = 966.4903
				text = ""
			intervals [1165]:
				xmin = 966.4903
				xmax = 966.6203
				text = "tell"
			intervals [1166]:
				xmin = 966.6203
				xmax = 966.6903
				text = "me"
			intervals [1167]:
				xmin = 966.6903
				xmax = 966.7203
				text = ""
			intervals [1168]:
				xmin = 966.7203
				xmax = 967.2303
				text = "about"
			intervals [1169]:
				xmin = 967.2303
				xmax = 967.4003
				text = ""
			intervals [1170]:
				xmin = 967.4003
				xmax = 967.4903
				text = "give"
			intervals [1171]:
				xmin = 967.4903
				xmax = 967.6103
				text = "me"
			intervals [1172]:
				xmin = 967.6103
				xmax = 967.6503
				text = "a"
			intervals [1173]:
				xmin = 967.6503
				xmax = 967.6803
				text = ""
			intervals [1174]:
				xmin = 967.6803
				xmax = 968.1403
				text = "story"
			intervals [1175]:
				xmin = 968.1403
				xmax = 968.2203
				text = ""
			intervals [1176]:
				xmin = 968.2203
				xmax = 968.3103
				text = "tell"
			intervals [1177]:
				xmin = 968.3103
				xmax = 968.3403
				text = ""
			intervals [1178]:
				xmin = 968.3403
				xmax = 968.5503
				text = "me"
			intervals [1179]:
				xmin = 968.5503
				xmax = 968.6003
				text = ""
			intervals [1180]:
				xmin = 968.6003
				xmax = 968.6403
				text = "a"
			intervals [1181]:
				xmin = 968.6403
				xmax = 968.6803
				text = ""
			intervals [1182]:
				xmin = 968.6803
				xmax = 969.0303
				text = "story"
			intervals [1183]:
				xmin = 969.0303
				xmax = 979.6553
				text = ""
			intervals [1184]:
				xmin = 979.6553
				xmax = 979.9453
				text = "mm-hm"
			intervals [1185]:
				xmin = 979.9453
				xmax = 980.3453
				text = "mm-hm"
			intervals [1186]:
				xmin = 980.3453
				xmax = 996.7772
				text = ""
			intervals [1187]:
				xmin = 996.7772
				xmax = 997.1072
				text = "oh"
			intervals [1188]:
				xmin = 997.1072
				xmax = 998.2212
				text = ""
			intervals [1189]:
				xmin = 998.2212
				xmax = 998.4712
				text = "oh"
			intervals [1190]:
				xmin = 998.4712
				xmax = 998.8412
				text = "really"
			intervals [1191]:
				xmin = 998.8412
				xmax = 999.2309
				text = ""
			intervals [1192]:
				xmin = 999.2309
				xmax = 999.3609
				text = "oh"
			intervals [1193]:
				xmin = 999.3609
				xmax = 999.4609
				text = "i"
			intervals [1194]:
				xmin = 999.4609
				xmax = 999.6209
				text = "didn't"
			intervals [1195]:
				xmin = 999.6209
				xmax = 999.7809
				text = "know"
			intervals [1196]:
				xmin = 999.7809
				xmax = 999.8509
				text = ""
			intervals [1197]:
				xmin = 999.8509
				xmax = 999.9709
				text = "that"
			intervals [1198]:
				xmin = 999.9709
				xmax = 1020.3044
				text = ""
			intervals [1199]:
				xmin = 1020.3044
				xmax = 1020.7944
				text = "mm-hm"
			intervals [1200]:
				xmin = 1020.7944
				xmax = 1055.5177
				text = ""
			intervals [1201]:
				xmin = 1055.5177
				xmax = 1055.7977
				text = "hm"
			intervals [1202]:
				xmin = 1055.7977
				xmax = 1066.0308
				text = ""
			intervals [1203]:
				xmin = 1066.0308
				xmax = 1066.7508
				text = "mm"
			intervals [1204]:
				xmin = 1066.7508
				xmax = 1077.8444
				text = ""
			intervals [1205]:
				xmin = 1077.8444
				xmax = 1078.4844
				text = "mm-hm"
			intervals [1206]:
				xmin = 1078.4844
				xmax = 1089.4166
				text = ""
			intervals [1207]:
				xmin = 1089.4166
				xmax = 1089.8666
				text = "mm-hm"
			intervals [1208]:
				xmin = 1089.8666
				xmax = 1099.8753
				text = ""
			intervals [1209]:
				xmin = 1099.8753
				xmax = 1100.5153
				text = "mm-hm"
			intervals [1210]:
				xmin = 1100.5153
				xmax = 1102.6065
				text = ""
			intervals [1211]:
				xmin = 1102.6065
				xmax = 1102.8965
				text = "that"
			intervals [1212]:
				xmin = 1102.8965
				xmax = 1103.1065
				text = "is"
			intervals [1213]:
				xmin = 1103.1065
				xmax = 1103.3265
				text = "really"
			intervals [1214]:
				xmin = 1103.3265
				xmax = 1103.3965
				text = "a"
			intervals [1215]:
				xmin = 1103.3965
				xmax = 1103.4265
				text = ""
			intervals [1216]:
				xmin = 1103.4265
				xmax = 1104.0265
				text = "fascinating"
			intervals [1217]:
				xmin = 1104.0265
				xmax = 1104.0565
				text = ""
			intervals [1218]:
				xmin = 1104.0565
				xmax = 1104.2365
				text = "show"
			intervals [1219]:
				xmin = 1104.2365
				xmax = 1104.5365
				text = "isn't"
			intervals [1220]:
				xmin = 1104.5365
				xmax = 1104.5665
				text = ""
			intervals [1221]:
				xmin = 1104.5665
				xmax = 1104.6865
				text = "it"
			intervals [1222]:
				xmin = 1104.6865
				xmax = 1105.0479
				text = ""
			intervals [1223]:
				xmin = 1105.0479
				xmax = 1105.7079
				text = "mm-hm"
			intervals [1224]:
				xmin = 1105.7079
				xmax = 1106.0319
				text = ""
			intervals [1225]:
				xmin = 1106.0319
				xmax = 1106.5619
				text = "<unk>"
			intervals [1226]:
				xmin = 1106.5619
				xmax = 1109.4215
				text = ""
			intervals [1227]:
				xmin = 1109.4215
				xmax = 1109.7815
				text = "what"
			intervals [1228]:
				xmin = 1109.7815
				xmax = 1111.4809
				text = ""
			intervals [1229]:
				xmin = 1111.4809
				xmax = 1111.5609
				text = "oh"
			intervals [1230]:
				xmin = 1111.5609
				xmax = 1111.7909
				text = "that"
			intervals [1231]:
				xmin = 1111.7909
				xmax = 1111.9909
				text = "should"
			intervals [1232]:
				xmin = 1111.9909
				xmax = 1112.0209
				text = ""
			intervals [1233]:
				xmin = 1112.0209
				xmax = 1112.1609
				text = "be"
			intervals [1234]:
				xmin = 1112.1609
				xmax = 1112.3409
				text = ""
			intervals [1235]:
				xmin = 1112.3409
				xmax = 1112.4409
				text = "good"
			intervals [1236]:
				xmin = 1112.4409
				xmax = 1112.4709
				text = ""
			intervals [1237]:
				xmin = 1112.4709
				xmax = 1112.7309
				text = "shouldn't"
			intervals [1238]:
				xmin = 1112.7309
				xmax = 1112.7609
				text = ""
			intervals [1239]:
				xmin = 1112.7609
				xmax = 1112.8309
				text = "it"
			intervals [1240]:
				xmin = 1112.8309
				xmax = 1114.3226
				text = ""
			intervals [1241]:
				xmin = 1114.3226
				xmax = 1114.9426
				text = "mm-hm"
			intervals [1242]:
				xmin = 1114.9426
				xmax = 1115.4915
				text = ""
			intervals [1243]:
				xmin = 1115.4915
				xmax = 1115.7415
				text = "the"
			intervals [1244]:
				xmin = 1115.7415
				xmax = 1116.0215
				text = "what"
			intervals [1245]:
				xmin = 1116.0215
				xmax = 1118.5834
				text = ""
			intervals [1246]:
				xmin = 1118.5834
				xmax = 1119.0434
				text = "oh"
			intervals [1247]:
				xmin = 1119.0434
				xmax = 1136.9586
				text = ""
			intervals [1248]:
				xmin = 1136.9586
				xmax = 1137.1686
				text = "oh"
			intervals [1249]:
				xmin = 1137.1686
				xmax = 1137.8586
				text = "cartoon"
			intervals [1250]:
				xmin = 1137.8586
				xmax = 1138.5457
				text = ""
			intervals [1251]:
				xmin = 1138.5457
				xmax = 1138.7357
				text = "what"
			intervals [1252]:
				xmin = 1138.7357
				xmax = 1138.9457
				text = "is"
			intervals [1253]:
				xmin = 1138.9457
				xmax = 1139.1457
				text = "it"
			intervals [1254]:
				xmin = 1139.1457
				xmax = 1139.1757
				text = ""
			intervals [1255]:
				xmin = 1139.1757
				xmax = 1139.3757
				text = "i've"
			intervals [1256]:
				xmin = 1139.3757
				xmax = 1139.6057
				text = "never"
			intervals [1257]:
				xmin = 1139.6057
				xmax = 1139.7157
				text = "heard"
			intervals [1258]:
				xmin = 1139.7157
				xmax = 1139.7757
				text = "of"
			intervals [1259]:
				xmin = 1139.7757
				xmax = 1139.8657
				text = "that"
			intervals [1260]:
				xmin = 1139.8657
				xmax = 1139.9557
				text = "one"
			intervals [1261]:
				xmin = 1139.9557
				xmax = 1144.4954
				text = ""
			intervals [1262]:
				xmin = 1144.4954
				xmax = 1144.7854
				text = "which"
			intervals [1263]:
				xmin = 1144.7854
				xmax = 1145.1654
				text = "channel"
			intervals [1264]:
				xmin = 1145.1654
				xmax = 1145.2254
				text = "is"
			intervals [1265]:
				xmin = 1145.2254
				xmax = 1145.2854
				text = ""
			intervals [1266]:
				xmin = 1145.2854
				xmax = 1145.3654
				text = "it"
			intervals [1267]:
				xmin = 1145.3654
				xmax = 1145.5954
				text = "coming"
			intervals [1268]:
				xmin = 1145.5954
				xmax = 1145.6354
				text = ""
			intervals [1269]:
				xmin = 1145.6354
				xmax = 1145.7254
				text = "on"
			intervals [1270]:
				xmin = 1145.7254
				xmax = 1148.264
				text = ""
			intervals [1271]:
				xmin = 1148.264
				xmax = 1148.404
				text = "on"
			intervals [1272]:
				xmin = 1148.404
				xmax = 1148.764
				text = "channel"
			intervals [1273]:
				xmin = 1148.764
				xmax = 1148.814
				text = ""
			intervals [1274]:
				xmin = 1148.814
				xmax = 1149.124
				text = "five"
			intervals [1275]:
				xmin = 1149.124
				xmax = 1150.2338
				text = ""
			intervals [1276]:
				xmin = 1150.2338
				xmax = 1150.3538
				text = "and"
			intervals [1277]:
				xmin = 1150.3538
				xmax = 1150.6338
				text = "they're"
			intervals [1278]:
				xmin = 1150.6338
				xmax = 1150.9381
				text = ""
			intervals [1279]:
				xmin = 1150.9381
				xmax = 1151.5581
				text = "teenagers"
			intervals [1280]:
				xmin = 1151.5581
				xmax = 1151.7681
				text = "young"
			intervals [1281]:
				xmin = 1151.7681
				xmax = 1151.7981
				text = ""
			intervals [1282]:
				xmin = 1151.7981
				xmax = 1152.4381
				text = "teenagers"
			intervals [1283]:
				xmin = 1152.4381
				xmax = 1152.8381
				text = "negroes"
			intervals [1284]:
				xmin = 1152.8381
				xmax = 1152.9181
				text = "and"
			intervals [1285]:
				xmin = 1152.9181
				xmax = 1153.2881
				text = "whites"
			intervals [1286]:
				xmin = 1153.2881
				xmax = 1154.3986
				text = ""
			intervals [1287]:
				xmin = 1154.3986
				xmax = 1154.5986
				text = "<unk>"
			intervals [1288]:
				xmin = 1154.5986
				xmax = 1154.7686
				text = "i"
			intervals [1289]:
				xmin = 1154.7686
				xmax = 1155.0386
				text = "gotta"
			intervals [1290]:
				xmin = 1155.0386
				xmax = 1155.0686
				text = ""
			intervals [1291]:
				xmin = 1155.0686
				xmax = 1155.2586
				text = "see"
			intervals [1292]:
				xmin = 1155.2586
				xmax = 1155.6586
				text = "that"
			intervals [1293]:
				xmin = 1155.6586
				xmax = 1155.8486
				text = "no"
			intervals [1294]:
				xmin = 1155.8486
				xmax = 1155.9486
				text = "i"
			intervals [1295]:
				xmin = 1155.9486
				xmax = 1156.1386
				text = "didn't"
			intervals [1296]:
				xmin = 1156.1386
				xmax = 1156.2686
				text = "know"
			intervals [1297]:
				xmin = 1156.2686
				xmax = 1156.4286
				text = "that"
			intervals [1298]:
				xmin = 1156.4286
				xmax = 1156.5786
				text = "was"
			intervals [1299]:
				xmin = 1156.5786
				xmax = 1156.6186
				text = ""
			intervals [1300]:
				xmin = 1156.6186
				xmax = 1156.8686
				text = "coming"
			intervals [1301]:
				xmin = 1156.8686
				xmax = 1157.0086
				text = "on"
			intervals [1302]:
				xmin = 1157.0086
				xmax = 1158.1038
				text = ""
			intervals [1303]:
				xmin = 1158.1038
				xmax = 1158.5638
				text = "um"
			intervals [1304]:
				xmin = 1158.5638
				xmax = 1159.9247
				text = ""
			intervals [1305]:
				xmin = 1159.9247
				xmax = 1160.1947
				text = "what"
			intervals [1306]:
				xmin = 1160.1947
				xmax = 1160.4547
				text = "about"
			intervals [1307]:
				xmin = 1160.4547
				xmax = 1160.4847
				text = ""
			intervals [1308]:
				xmin = 1160.4847
				xmax = 1160.5447
				text = "the"
			intervals [1309]:
				xmin = 1160.5447
				xmax = 1161.1847
				text = "movies"
			intervals [1310]:
				xmin = 1161.1847
				xmax = 1161.2147
				text = ""
			intervals [1311]:
				xmin = 1161.2147
				xmax = 1161.2847
				text = "do"
			intervals [1312]:
				xmin = 1161.2847
				xmax = 1161.3947
				text = "you"
			intervals [1313]:
				xmin = 1161.3947
				xmax = 1161.7147
				text = "ever"
			intervals [1314]:
				xmin = 1161.7147
				xmax = 1162.1298
				text = ""
			intervals [1315]:
				xmin = 1162.1298
				xmax = 1162.2798
				text = "you"
			intervals [1316]:
				xmin = 1162.2798
				xmax = 1162.4498
				text = "go"
			intervals [1317]:
				xmin = 1162.4498
				xmax = 1162.5298
				text = "to"
			intervals [1318]:
				xmin = 1162.5298
				xmax = 1163.0098
				text = "movies"
			intervals [1319]:
				xmin = 1163.0098
				xmax = 1163.0398
				text = ""
			intervals [1320]:
				xmin = 1163.0398
				xmax = 1163.2998
				text = "very"
			intervals [1321]:
				xmin = 1163.2998
				xmax = 1163.3298
				text = ""
			intervals [1322]:
				xmin = 1163.3298
				xmax = 1163.4598
				text = "much"
			intervals [1323]:
				xmin = 1163.4598
				xmax = 1171.614
				text = ""
			intervals [1324]:
				xmin = 1171.614
				xmax = 1171.794
				text = "oh"
			intervals [1325]:
				xmin = 1171.794
				xmax = 1171.964
				text = ""
			intervals [1326]:
				xmin = 1171.964
				xmax = 1172.244
				text = "boy"
			intervals [1327]:
				xmin = 1172.244
				xmax = 1172.9378
				text = ""
			intervals [1328]:
				xmin = 1172.9378
				xmax = 1173.2378
				text = "those"
			intervals [1329]:
				xmin = 1173.2378
				xmax = 1173.2778
				text = ""
			intervals [1330]:
				xmin = 1173.2778
				xmax = 1173.3078
				text = "are"
			intervals [1331]:
				xmin = 1173.3078
				xmax = 1173.5978
				text = "all"
			intervals [1332]:
				xmin = 1173.5978
				xmax = 1173.7778
				text = "good"
			intervals [1333]:
				xmin = 1173.7778
				xmax = 1173.8078
				text = ""
			intervals [1334]:
				xmin = 1173.8078
				xmax = 1174.2678
				text = "movies"
			intervals [1335]:
				xmin = 1174.2678
				xmax = 1174.3978
				text = "i"
			intervals [1336]:
				xmin = 1174.3978
				xmax = 1174.4478
				text = ""
			intervals [1337]:
				xmin = 1174.4478
				xmax = 1174.6478
				text = "which"
			intervals [1338]:
				xmin = 1174.6478
				xmax = 1174.8778
				text = "one"
			intervals [1339]:
				xmin = 1174.8778
				xmax = 1174.9878
				text = "did"
			intervals [1340]:
				xmin = 1174.9878
				xmax = 1175.0678
				text = ""
			intervals [1341]:
				xmin = 1175.0678
				xmax = 1175.1878
				text = "you"
			intervals [1342]:
				xmin = 1175.1878
				xmax = 1175.3278
				text = "like"
			intervals [1343]:
				xmin = 1175.3278
				xmax = 1175.4378
				text = ""
			intervals [1344]:
				xmin = 1175.4378
				xmax = 1175.5078
				text = "the"
			intervals [1345]:
				xmin = 1175.5078
				xmax = 1175.5778
				text = ""
			intervals [1346]:
				xmin = 1175.5778
				xmax = 1175.8678
				text = "best"
			intervals [1347]:
				xmin = 1175.8678
				xmax = 1177.7191
				text = ""
			intervals [1348]:
				xmin = 1177.7191
				xmax = 1178.2691
				text = "mm-hm"
			intervals [1349]:
				xmin = 1178.2691
				xmax = 1187.078
				text = ""
			intervals [1350]:
				xmin = 1187.078
				xmax = 1187.548
				text = "mm-hm"
			intervals [1351]:
				xmin = 1187.548
				xmax = 1188.4386
				text = ""
			intervals [1352]:
				xmin = 1188.4386
				xmax = 1188.6986
				text = "did"
			intervals [1353]:
				xmin = 1188.6986
				xmax = 1188.8186
				text = "they"
			intervals [1354]:
				xmin = 1188.8186
				xmax = 1188.8686
				text = ""
			intervals [1355]:
				xmin = 1188.8686
				xmax = 1188.9786
				text = "say"
			intervals [1356]:
				xmin = 1188.9786
				xmax = 1189.0586
				text = "it"
			intervals [1357]:
				xmin = 1189.0586
				xmax = 1189.1686
				text = "was"
			intervals [1358]:
				xmin = 1189.1686
				xmax = 1189.2886
				text = ""
			intervals [1359]:
				xmin = 1189.2886
				xmax = 1189.5086
				text = "good"
			intervals [1360]:
				xmin = 1189.5086
				xmax = 1190.2351
				text = ""
			intervals [1361]:
				xmin = 1190.2351
				xmax = 1190.5751
				text = "mm-hm"
			intervals [1362]:
				xmin = 1190.5751
				xmax = 1191.6959
				text = ""
			intervals [1363]:
				xmin = 1191.6959
				xmax = 1191.9959
				text = "which"
			intervals [1364]:
				xmin = 1191.9959
				xmax = 1192.1359
				text = "one"
			intervals [1365]:
				xmin = 1192.1359
				xmax = 1192.1959
				text = "do"
			intervals [1366]:
				xmin = 1192.1959
				xmax = 1192.2559
				text = "you"
			intervals [1367]:
				xmin = 1192.2559
				xmax = 1192.3759
				text = "feel"
			intervals [1368]:
				xmin = 1192.3759
				xmax = 1192.5559
				text = "like"
			intervals [1369]:
				xmin = 1192.5559
				xmax = 1192.8459
				text = "telling"
			intervals [1370]:
				xmin = 1192.8459
				xmax = 1192.9759
				text = "me"
			intervals [1371]:
				xmin = 1192.9759
				xmax = 1193.2959
				text = "about"
			intervals [1372]:
				xmin = 1193.2959
				xmax = 1195.2652
				text = ""
			intervals [1373]:
				xmin = 1195.2652
				xmax = 1195.6852
				text = "okay"
			intervals [1374]:
				xmin = 1195.6852
				xmax = 1196.0452
				text = "<unk>"
			intervals [1375]:
				xmin = 1196.0452
				xmax = 1200.3909
				text = ""
			intervals [1376]:
				xmin = 1200.3909
				xmax = 1200.8609
				text = "yeah"
			intervals [1377]:
				xmin = 1200.8609
				xmax = 1201.0251
				text = ""
			intervals [1378]:
				xmin = 1201.0251
				xmax = 1201.3251
				text = "<unk>"
			intervals [1379]:
				xmin = 1201.3251
				xmax = 1201.3951
				text = ""
			intervals [1380]:
				xmin = 1201.3951
				xmax = 1201.5251
				text = "i"
			intervals [1381]:
				xmin = 1201.5251
				xmax = 1201.7451
				text = "wouldn't"
			intervals [1382]:
				xmin = 1201.7451
				xmax = 1201.9051
				text = "let"
			intervals [1383]:
				xmin = 1201.9051
				xmax = 1202.0051
				text = "you"
			intervals [1384]:
				xmin = 1202.0051
				xmax = 1202.2651
				text = "tell"
			intervals [1385]:
				xmin = 1202.2651
				xmax = 1202.3151
				text = ""
			intervals [1386]:
				xmin = 1202.3151
				xmax = 1202.4151
				text = "me"
			intervals [1387]:
				xmin = 1202.4151
				xmax = 1202.8951
				text = "otherwise"
			intervals [1388]:
				xmin = 1202.8951
				xmax = 1202.9551
				text = ""
			intervals [1389]:
				xmin = 1202.9551
				xmax = 1203.5451
				text = "<unk>"
			intervals [1390]:
				xmin = 1203.5451
				xmax = 1205.3841
				text = ""
			intervals [1391]:
				xmin = 1205.3841
				xmax = 1205.8541
				text = "okay"
			intervals [1392]:
				xmin = 1205.8541
				xmax = 1213.1793
				text = ""
			intervals [1393]:
				xmin = 1213.1793
				xmax = 1213.6993
				text = "mm-hm"
			intervals [1394]:
				xmin = 1213.6993
				xmax = 1259.1386
				text = ""
			intervals [1395]:
				xmin = 1259.1386
				xmax = 1259.7286
				text = "mm-hm"
			intervals [1396]:
				xmin = 1259.7286
				xmax = 1284.1059
				text = ""
			intervals [1397]:
				xmin = 1284.1059
				xmax = 1284.4859
				text = "yeah"
			intervals [1398]:
				xmin = 1284.4859
				xmax = 1298.9727
				text = ""
			intervals [1399]:
				xmin = 1298.9727
				xmax = 1299.4427
				text = "mm-hm"
			intervals [1400]:
				xmin = 1299.4427
				xmax = 1326.3389
				text = ""
			intervals [1401]:
				xmin = 1326.3389
				xmax = 1327.0089
				text = "mm-hm"
			intervals [1402]:
				xmin = 1327.0089
				xmax = 1328.9061
				text = ""
			intervals [1403]:
				xmin = 1328.9061
				xmax = 1329.4461
				text = "mm-hm"
			intervals [1404]:
				xmin = 1329.4461
				xmax = 1341.9864
				text = ""
			intervals [1405]:
				xmin = 1341.9864
				xmax = 1342.2264
				text = "who"
			intervals [1406]:
				xmin = 1342.2264
				xmax = 1342.2564
				text = ""
			intervals [1407]:
				xmin = 1342.2564
				xmax = 1342.3164
				text = "the"
			intervals [1408]:
				xmin = 1342.3164
				xmax = 1342.6264
				text = "boy"
			intervals [1409]:
				xmin = 1342.6264
				xmax = 1413.7469
				text = ""
			intervals [1410]:
				xmin = 1413.7469
				xmax = 1414.3169
				text = "mm-hm"
			intervals [1411]:
				xmin = 1414.3169
				xmax = 1422.653
				text = ""
			intervals [1412]:
				xmin = 1422.653
				xmax = 1423.083
				text = "mm-hm"
			intervals [1413]:
				xmin = 1423.083
				xmax = 1440.2612
				text = ""
			intervals [1414]:
				xmin = 1440.2612
				xmax = 1440.8012
				text = "mm-hm"
			intervals [1415]:
				xmin = 1440.8012
				xmax = 1473.2724
				text = ""
			intervals [1416]:
				xmin = 1473.2724
				xmax = 1473.5724
				text = "mm-hm"
			intervals [1417]:
				xmin = 1473.5724
				xmax = 1479.253
				text = ""
			intervals [1418]:
				xmin = 1479.253
				xmax = 1479.783
				text = "mm-hm"
			intervals [1419]:
				xmin = 1479.783
				xmax = 1519.7868
				text = ""
			intervals [1420]:
				xmin = 1519.7868
				xmax = 1520.0968
				text = "mm"
			intervals [1421]:
				xmin = 1520.0968
				xmax = 1526.6661
				text = ""
			intervals [1422]:
				xmin = 1526.6661
				xmax = 1527.1561
				text = "mm"
			intervals [1423]:
				xmin = 1527.1561
				xmax = 1527.6166
				text = ""
			intervals [1424]:
				xmin = 1527.6166
				xmax = 1528.1866
				text = "mm-hm"
			intervals [1425]:
				xmin = 1528.1866
				xmax = 1537.9461
				text = ""
			intervals [1426]:
				xmin = 1537.9461
				xmax = 1538.5461
				text = "mm-hm"
			intervals [1427]:
				xmin = 1538.5461
				xmax = 1542.6071
				text = ""
			intervals [1428]:
				xmin = 1542.6071
				xmax = 1542.9571
				text = "mm-hm"
			intervals [1429]:
				xmin = 1542.9571
				xmax = 1551.8149
				text = ""
			intervals [1430]:
				xmin = 1551.8149
				xmax = 1552.5449
				text = "<unk>"
			intervals [1431]:
				xmin = 1552.5449
				xmax = 1552.9959
				text = ""
			intervals [1432]:
				xmin = 1552.9959
				xmax = 1553.1059
				text = "go"
			intervals [1433]:
				xmin = 1553.1059
				xmax = 1553.2259
				text = "ahead"
			intervals [1434]:
				xmin = 1553.2259
				xmax = 1553.3859
				text = "and"
			intervals [1435]:
				xmin = 1553.3859
				xmax = 1553.6159
				text = "finish"
			intervals [1436]:
				xmin = 1553.6159
				xmax = 1553.6459
				text = ""
			intervals [1437]:
				xmin = 1553.6459
				xmax = 1553.7059
				text = "the"
			intervals [1438]:
				xmin = 1553.7059
				xmax = 1553.7359
				text = ""
			intervals [1439]:
				xmin = 1553.7359
				xmax = 1554.1759
				text = "story"
			intervals [1440]:
				xmin = 1554.1759
				xmax = 1554.2059
				text = ""
			intervals [1441]:
				xmin = 1554.2059
				xmax = 1554.4259
				text = "now"
			intervals [1442]:
				xmin = 1554.4259
				xmax = 1573.6802
				text = ""
			intervals [1443]:
				xmin = 1573.6802
				xmax = 1574.2402
				text = "mm-hm"
			intervals [1444]:
				xmin = 1574.2402
				xmax = 1588.8722
				text = ""
			intervals [1445]:
				xmin = 1588.8722
				xmax = 1589.4822
				text = "mm-hm"
			intervals [1446]:
				xmin = 1589.4822
				xmax = 1595.3379
				text = ""
			intervals [1447]:
				xmin = 1595.3379
				xmax = 1595.8679
				text = "mm-hm"
			intervals [1448]:
				xmin = 1595.8679
				xmax = 1619.2985
				text = ""
			intervals [1449]:
				xmin = 1619.2985
				xmax = 1619.6385
				text = "mm-hm"
			intervals [1450]:
				xmin = 1619.6385
				xmax = 1643.9888
				text = ""
			intervals [1451]:
				xmin = 1643.9888
				xmax = 1644.4788
				text = "mm-hm"
			intervals [1452]:
				xmin = 1644.4788
				xmax = 1655.4483
				text = ""
			intervals [1453]:
				xmin = 1655.4483
				xmax = 1655.6783
				text = "ooh"
			intervals [1454]:
				xmin = 1655.6783
				xmax = 1656.0135
				text = ""
			intervals [1455]:
				xmin = 1656.0135
				xmax = 1656.4135
				text = "how"
			intervals [1456]:
				xmin = 1656.4135
				xmax = 1656.9035
				text = "gruesome"
			intervals [1457]:
				xmin = 1656.9035
				xmax = 1661.0372
				text = ""
			intervals [1458]:
				xmin = 1661.0372
				xmax = 1661.3072
				text = "well"
			intervals [1459]:
				xmin = 1661.3072
				xmax = 1661.4372
				text = "uh"
			intervals [1460]:
				xmin = 1661.4372
				xmax = 1661.9272
				text = "on"
			intervals [1461]:
				xmin = 1661.9272
				xmax = 1662.0172
				text = "the"
			intervals [1462]:
				xmin = 1662.0172
				xmax = 1662.3172
				text = "whole"
			intervals [1463]:
				xmin = 1662.3172
				xmax = 1662.3472
				text = ""
			intervals [1464]:
				xmin = 1662.3472
				xmax = 1662.5372
				text = "did"
			intervals [1465]:
				xmin = 1662.5372
				xmax = 1662.6172
				text = "you"
			intervals [1466]:
				xmin = 1662.6172
				xmax = 1662.6572
				text = ""
			intervals [1467]:
				xmin = 1662.6572
				xmax = 1662.8872
				text = "like"
			intervals [1468]:
				xmin = 1662.8872
				xmax = 1662.9172
				text = ""
			intervals [1469]:
				xmin = 1662.9172
				xmax = 1662.9972
				text = "the"
			intervals [1470]:
				xmin = 1662.9972
				xmax = 1663.0872
				text = ""
			intervals [1471]:
				xmin = 1663.0872
				xmax = 1663.4772
				text = "movie"
			intervals [1472]:
				xmin = 1663.4772
				xmax = 1663.5572
				text = ""
			intervals [1473]:
				xmin = 1663.5572
				xmax = 1663.9372
				text = "<unk>"
			intervals [1474]:
				xmin = 1663.9372
				xmax = 1664.5474
				text = ""
			intervals [1475]:
				xmin = 1664.5474
				xmax = 1665.1174
				text = "mm-hm"
			intervals [1476]:
				xmin = 1665.1174
				xmax = 1665.1674
				text = ""
			intervals [1477]:
				xmin = 1665.1674
				xmax = 1665.3274
				text = "says"
			intervals [1478]:
				xmin = 1665.3274
				xmax = 1665.3574
				text = ""
			intervals [1479]:
				xmin = 1665.3574
				xmax = 1665.4674
				text = "it"
			intervals [1480]:
				xmin = 1665.4674
				xmax = 1665.4974
				text = ""
			intervals [1481]:
				xmin = 1665.4974
				xmax = 1665.5474
				text = "s"
			intervals [1482]:
				xmin = 1665.5474
				xmax = 1665.9074
				text = "very"
			intervals [1483]:
				xmin = 1665.9074
				xmax = 1666.0074
				text = ""
			intervals [1484]:
				xmin = 1666.0074
				xmax = 1666.4074
				text = "exciting"
			intervals [1485]:
				xmin = 1666.4074
				xmax = 1666.4374
				text = ""
			intervals [1486]:
				xmin = 1666.4374
				xmax = 1666.6274
				text = "really"
			intervals [1487]:
				xmin = 1666.6274
				xmax = 1667.4852
				text = ""
			intervals [1488]:
				xmin = 1667.4852
				xmax = 1667.9152
				text = "um"
			intervals [1489]:
				xmin = 1667.9152
				xmax = 1670.1714
				text = ""
			intervals [1490]:
				xmin = 1670.1714
				xmax = 1670.3814
				text = "what"
			intervals [1491]:
				xmin = 1670.3814
				xmax = 1670.7214
				text = "about"
			intervals [1492]:
				xmin = 1670.7214
				xmax = 1670.8614
				text = "your"
			intervals [1493]:
				xmin = 1670.8614
				xmax = 1671.2514
				text = "group"
			intervals [1494]:
				xmin = 1671.2514
				xmax = 1671.5714
				text = "of"
			intervals [1495]:
				xmin = 1671.5714
				xmax = 1671.6714
				text = ""
			intervals [1496]:
				xmin = 1671.6714
				xmax = 1671.9814
				text = "kids"
			intervals [1497]:
				xmin = 1671.9814
				xmax = 1672.0114
				text = ""
			intervals [1498]:
				xmin = 1672.0114
				xmax = 1672.1714
				text = "that"
			intervals [1499]:
				xmin = 1672.1714
				xmax = 1672.2414
				text = "you"
			intervals [1500]:
				xmin = 1672.2414
				xmax = 1672.4114
				text = "hang"
			intervals [1501]:
				xmin = 1672.4114
				xmax = 1672.8414
				text = "around"
			intervals [1502]:
				xmin = 1672.8414
				xmax = 1672.9914
				text = "with"
			intervals [1503]:
				xmin = 1672.9914
				xmax = 1673.4995
				text = ""
			intervals [1504]:
				xmin = 1673.4995
				xmax = 1673.6495
				text = "are"
			intervals [1505]:
				xmin = 1673.6495
				xmax = 1673.7295
				text = "they"
			intervals [1506]:
				xmin = 1673.7295
				xmax = 1673.7895
				text = ""
			intervals [1507]:
				xmin = 1673.7895
				xmax = 1674.2895
				text = "mostly"
			intervals [1508]:
				xmin = 1674.2895
				xmax = 1674.3195
				text = ""
			intervals [1509]:
				xmin = 1674.3195
				xmax = 1674.4595
				text = "th-"
			intervals [1510]:
				xmin = 1674.4595
				xmax = 1674.5095
				text = ""
			intervals [1511]:
				xmin = 1674.5095
				xmax = 1674.5695
				text = "th-"
			intervals [1512]:
				xmin = 1674.5695
				xmax = 1674.7895
				text = ""
			intervals [1513]:
				xmin = 1674.7895
				xmax = 1674.8895
				text = "the"
			intervals [1514]:
				xmin = 1674.8895
				xmax = 1674.9795
				text = ""
			intervals [1515]:
				xmin = 1674.9795
				xmax = 1675.3195
				text = "girls"
			intervals [1516]:
				xmin = 1675.3195
				xmax = 1675.4395
				text = "that"
			intervals [1517]:
				xmin = 1675.4395
				xmax = 1675.5795
				text = "are"
			intervals [1518]:
				xmin = 1675.5795
				xmax = 1675.7595
				text = "with"
			intervals [1519]:
				xmin = 1675.7595
				xmax = 1675.8095
				text = ""
			intervals [1520]:
				xmin = 1675.8095
				xmax = 1675.8895
				text = "you"
			intervals [1521]:
				xmin = 1675.8895
				xmax = 1675.9195
				text = ""
			intervals [1522]:
				xmin = 1675.9195
				xmax = 1676.2195
				text = "now"
			intervals [1523]:
				xmin = 1676.2195
				xmax = 1676.3195
				text = ""
			intervals [1524]:
				xmin = 1676.3195
				xmax = 1676.5195
				text = "or"
			intervals [1525]:
				xmin = 1676.5195
				xmax = 1677.0832
				text = ""
			intervals [1526]:
				xmin = 1677.0832
				xmax = 1677.3232
				text = "mm-hm"
			intervals [1527]:
				xmin = 1677.3232
				xmax = 1686.2791
				text = ""
			intervals [1528]:
				xmin = 1686.2791
				xmax = 1686.7991
				text = "mm-hm"
			intervals [1529]:
				xmin = 1686.7991
				xmax = 1688.8321
				text = ""
			intervals [1530]:
				xmin = 1688.8321
				xmax = 1689.4521
				text = "mm-hm"
			intervals [1531]:
				xmin = 1689.4521
				xmax = 1694.7395
				text = ""
			intervals [1532]:
				xmin = 1694.7395
				xmax = 1695.3495
				text = "uh"
			intervals [1533]:
				xmin = 1695.3495
				xmax = 1696.0512
				text = ""
			intervals [1534]:
				xmin = 1696.0512
				xmax = 1696.1312
				text = "do"
			intervals [1535]:
				xmin = 1696.1312
				xmax = 1696.2512
				text = "you"
			intervals [1536]:
				xmin = 1696.2512
				xmax = 1696.4712
				text = "have"
			intervals [1537]:
				xmin = 1696.4712
				xmax = 1696.7712
				text = "any"
			intervals [1538]:
				xmin = 1696.7712
				xmax = 1697.5218
				text = ""
			intervals [1539]:
				xmin = 1697.5218
				xmax = 1697.9018
				text = "um"
			intervals [1540]:
				xmin = 1697.9018
				xmax = 1699.7395
				text = ""
			intervals [1541]:
				xmin = 1699.7395
				xmax = 1700.0695
				text = "what"
			intervals [1542]:
				xmin = 1700.0695
				xmax = 1700.1495
				text = "uh"
			intervals [1543]:
				xmin = 1700.1495
				xmax = 1700.3995
				text = "what"
			intervals [1544]:
				xmin = 1700.3995
				xmax = 1700.6095
				text = "what"
			intervals [1545]:
				xmin = 1700.6095
				xmax = 1700.6395
				text = ""
			intervals [1546]:
				xmin = 1700.6395
				xmax = 1700.6995
				text = "s"
			intervals [1547]:
				xmin = 1700.6995
				xmax = 1700.9095
				text = "the"
			intervals [1548]:
				xmin = 1700.9095
				xmax = 1701.0595
				text = "age"
			intervals [1549]:
				xmin = 1701.0595
				xmax = 1701.3295
				text = "group"
			intervals [1550]:
				xmin = 1701.3295
				xmax = 1702.1768
				text = ""
			intervals [1551]:
				xmin = 1702.1768
				xmax = 1702.2668
				text = "of"
			intervals [1552]:
				xmin = 1702.2668
				xmax = 1702.2968
				text = ""
			intervals [1553]:
				xmin = 1702.2968
				xmax = 1702.3768
				text = "the"
			intervals [1554]:
				xmin = 1702.3768
				xmax = 1702.4168
				text = ""
			intervals [1555]:
				xmin = 1702.4168
				xmax = 1702.7268
				text = "girls"
			intervals [1556]:
				xmin = 1702.7268
				xmax = 1702.8568
				text = "that"
			intervals [1557]:
				xmin = 1702.8568
				xmax = 1702.9768
				text = "you"
			intervals [1558]:
				xmin = 1702.9768
				xmax = 1703.1968
				text = "hang"
			intervals [1559]:
				xmin = 1703.1968
				xmax = 1703.2268
				text = ""
			intervals [1560]:
				xmin = 1703.2268
				xmax = 1703.3668
				text = "with"
			intervals [1561]:
				xmin = 1703.3668
				xmax = 1703.9948
				text = ""
			intervals [1562]:
				xmin = 1703.9948
				xmax = 1704.1748
				text = "how"
			intervals [1563]:
				xmin = 1704.1748
				xmax = 1704.2248
				text = ""
			intervals [1564]:
				xmin = 1704.2248
				xmax = 1704.3548
				text = "old"
			intervals [1565]:
				xmin = 1704.3548
				xmax = 1704.4848
				text = "are"
			intervals [1566]:
				xmin = 1704.4848
				xmax = 1704.5148
				text = ""
			intervals [1567]:
				xmin = 1704.5148
				xmax = 1704.5748
				text = "they"
			intervals [1568]:
				xmin = 1704.5748
				xmax = 1714.3565
				text = ""
			intervals [1569]:
				xmin = 1714.3565
				xmax = 1714.8565
				text = "mm-hm"
			intervals [1570]:
				xmin = 1714.8565
				xmax = 1720.412
				text = ""
			intervals [1571]:
				xmin = 1720.412
				xmax = 1720.882
				text = "mm-hm"
			intervals [1572]:
				xmin = 1720.882
				xmax = 1726.7422
				text = ""
			intervals [1573]:
				xmin = 1726.7422
				xmax = 1727.2622
				text = "mm-hm"
			intervals [1574]:
				xmin = 1727.2622
				xmax = 1728.8868
				text = ""
			intervals [1575]:
				xmin = 1728.8868
				xmax = 1729.5668
				text = "mm-hm"
			intervals [1576]:
				xmin = 1729.5668
				xmax = 1730.4625
				text = ""
			intervals [1577]:
				xmin = 1730.4625
				xmax = 1731.0125
				text = "well"
			intervals [1578]:
				xmin = 1731.0125
				xmax = 1731.0425
				text = ""
			intervals [1579]:
				xmin = 1731.0425
				xmax = 1731.1025
				text = "uh"
			intervals [1580]:
				xmin = 1731.1025
				xmax = 1731.2825
				text = "is"
			intervals [1581]:
				xmin = 1731.2825
				xmax = 1731.3225
				text = ""
			intervals [1582]:
				xmin = 1731.3225
				xmax = 1731.5325
				text = "there"
			intervals [1583]:
				xmin = 1731.5325
				xmax = 1732.0756
				text = ""
			intervals [1584]:
				xmin = 1732.0756
				xmax = 1732.3856
				text = "any"
			intervals [1585]:
				xmin = 1732.3856
				xmax = 1732.6856
				text = "one"
			intervals [1586]:
				xmin = 1732.6856
				xmax = 1732.7956
				text = "of"
			intervals [1587]:
				xmin = 1732.7956
				xmax = 1732.8256
				text = ""
			intervals [1588]:
				xmin = 1732.8256
				xmax = 1733.2456
				text = "you"
			intervals [1589]:
				xmin = 1733.2456
				xmax = 1733.2756
				text = ""
			intervals [1590]:
				xmin = 1733.2756
				xmax = 1733.4656
				text = "who"
			intervals [1591]:
				xmin = 1733.4656
				xmax = 1733.7662
				text = ""
			intervals [1592]:
				xmin = 1733.7662
				xmax = 1733.9862
				text = "is"
			intervals [1593]:
				xmin = 1733.9862
				xmax = 1734.0162
				text = ""
			intervals [1594]:
				xmin = 1734.0162
				xmax = 1734.6462
				text = "considered"
			intervals [1595]:
				xmin = 1734.6462
				xmax = 1734.7762
				text = ""
			intervals [1596]:
				xmin = 1734.7762
				xmax = 1735.1562
				text = "the"
			intervals [1597]:
				xmin = 1735.1562
				xmax = 1735.5026
				text = ""
			intervals [1598]:
				xmin = 1735.5026
				xmax = 1736.0226
				text = "boss"
			intervals [1599]:
				xmin = 1736.0226
				xmax = 1736.1226
				text = "or"
			intervals [1600]:
				xmin = 1736.1226
				xmax = 1736.2026
				text = "the"
			intervals [1601]:
				xmin = 1736.2026
				xmax = 1736.2426
				text = ""
			intervals [1602]:
				xmin = 1736.2426
				xmax = 1736.8226
				text = "leader"
			intervals [1603]:
				xmin = 1736.8226
				xmax = 1737.8525
				text = ""
			intervals [1604]:
				xmin = 1737.8525
				xmax = 1737.9325
				text = "the"
			intervals [1605]:
				xmin = 1737.9325
				xmax = 1738.1025
				text = "one"
			intervals [1606]:
				xmin = 1738.1025
				xmax = 1738.2325
				text = "that"
			intervals [1607]:
				xmin = 1738.2325
				xmax = 1738.4325
				text = "they"
			intervals [1608]:
				xmin = 1738.4325
				xmax = 1738.5725
				text = ""
			intervals [1609]:
				xmin = 1738.5725
				xmax = 1739.4325
				text = "name"
			intervals [1610]:
				xmin = 1739.4325
				xmax = 1742.096
				text = ""
			intervals [1611]:
				xmin = 1742.096
				xmax = 1742.646
				text = "mm-hm"
			intervals [1612]:
				xmin = 1742.646
				xmax = 1763.0158
				text = ""
			intervals [1613]:
				xmin = 1763.0158
				xmax = 1763.6458
				text = "mm-hm"
			intervals [1614]:
				xmin = 1763.6458
				xmax = 1766.118
				text = ""
			intervals [1615]:
				xmin = 1766.118
				xmax = 1766.788
				text = "mm-hm"
			intervals [1616]:
				xmin = 1766.788
				xmax = 1774.9625
				text = ""
			intervals [1617]:
				xmin = 1774.9625
				xmax = 1775.5525
				text = "mm-hm"
			intervals [1618]:
				xmin = 1775.5525
				xmax = 1781.9715
				text = ""
			intervals [1619]:
				xmin = 1781.9715
				xmax = 1782.5515
				text = "mm-hm"
			intervals [1620]:
				xmin = 1782.5515
				xmax = 1785.4807
				text = ""
			intervals [1621]:
				xmin = 1785.4807
				xmax = 1785.8107
				text = "well"
			intervals [1622]:
				xmin = 1785.8107
				xmax = 1786.2507
				text = "um"
			intervals [1623]:
				xmin = 1786.2507
				xmax = 1786.8231
				text = ""
			intervals [1624]:
				xmin = 1786.8231
				xmax = 1787.0831
				text = "is"
			intervals [1625]:
				xmin = 1787.0831
				xmax = 1787.3731
				text = "she"
			intervals [1626]:
				xmin = 1787.3731
				xmax = 1787.5897
				text = ""
			intervals [1627]:
				xmin = 1787.5897
				xmax = 1787.6197
				text = "i"
			intervals [1628]:
				xmin = 1787.6197
				xmax = 1787.6497
				text = ""
			intervals [1629]:
				xmin = 1787.6497
				xmax = 1787.8797
				text = "do"
			intervals [1630]:
				xmin = 1787.8797
				xmax = 1787.9097
				text = ""
			intervals [1631]:
				xmin = 1787.9097
				xmax = 1788.0997
				text = "you"
			intervals [1632]:
				xmin = 1788.0997
				xmax = 1788.2997
				text = "think"
			intervals [1633]:
				xmin = 1788.2997
				xmax = 1788.4097
				text = "she"
			intervals [1634]:
				xmin = 1788.4097
				xmax = 1788.4397
				text = "s"
			intervals [1635]:
				xmin = 1788.4397
				xmax = 1788.4997
				text = ""
			intervals [1636]:
				xmin = 1788.4997
				xmax = 1788.5697
				text = "the"
			intervals [1637]:
				xmin = 1788.5697
				xmax = 1788.6097
				text = ""
			intervals [1638]:
				xmin = 1788.6097
				xmax = 1788.9297
				text = "boss"
			intervals [1639]:
				xmin = 1788.9297
				xmax = 1789.1297
				text = "cause"
			intervals [1640]:
				xmin = 1789.1297
				xmax = 1789.2697
				text = "she"
			intervals [1641]:
				xmin = 1789.2697
				xmax = 1789.3297
				text = "s"
			intervals [1642]:
				xmin = 1789.3297
				xmax = 1789.6297
				text = "older"
			intervals [1643]:
				xmin = 1789.6297
				xmax = 1792.6812
				text = ""
			intervals [1644]:
				xmin = 1792.6812
				xmax = 1793.0712
				text = "uh-huh"
			intervals [1645]:
				xmin = 1793.0712
				xmax = 1804.6038
				text = ""
			intervals [1646]:
				xmin = 1804.6038
				xmax = 1804.7038
				text = "and"
			intervals [1647]:
				xmin = 1804.7038
				xmax = 1804.8138
				text = "you"
			intervals [1648]:
				xmin = 1804.8138
				xmax = 1804.9738
				text = "didn't"
			intervals [1649]:
				xmin = 1804.9738
				xmax = 1805.1438
				text = "tell"
			intervals [1650]:
				xmin = 1805.1438
				xmax = 1805.2538
				text = "me"
			intervals [1651]:
				xmin = 1805.2538
				xmax = 1805.5238
				text = "about"
			intervals [1652]:
				xmin = 1805.5238
				xmax = 1805.7138
				text = "this"
			intervals [1653]:
				xmin = 1805.7138
				xmax = 1805.7538
				text = ""
			intervals [1654]:
				xmin = 1805.7538
				xmax = 1805.8338
				text = "r-"
			intervals [1655]:
				xmin = 1805.8338
				xmax = 1805.8638
				text = ""
			intervals [1656]:
				xmin = 1805.8638
				xmax = 1806.5438
				text = "reform"
			intervals [1657]:
				xmin = 1806.5438
				xmax = 1806.6538
				text = ""
			intervals [1658]:
				xmin = 1806.6538
				xmax = 1807.1338
				text = "school"
			intervals [1659]:
				xmin = 1807.1338
				xmax = 1807.311
				text = ""
			intervals [1660]:
				xmin = 1807.311
				xmax = 1807.851
				text = "<unk>"
			intervals [1661]:
				xmin = 1807.851
				xmax = 1808.7786
				text = ""
			intervals [1662]:
				xmin = 1808.7786
				xmax = 1808.9386
				text = "how"
			intervals [1663]:
				xmin = 1808.9386
				xmax = 1808.9986
				text = "do"
			intervals [1664]:
				xmin = 1808.9986
				xmax = 1809.0886
				text = "you"
			intervals [1665]:
				xmin = 1809.0886
				xmax = 1809.1286
				text = ""
			intervals [1666]:
				xmin = 1809.1286
				xmax = 1809.3086
				text = "play"
			intervals [1667]:
				xmin = 1809.3086
				xmax = 1809.8686
				text = "reform"
			intervals [1668]:
				xmin = 1809.8686
				xmax = 1810.3086
				text = ""
			intervals [1669]:
				xmin = 1810.3086
				xmax = 1810.4286
				text = "school"
			intervals [1670]:
				xmin = 1810.4286
				xmax = 1810.5086
				text = "<unk>"
			intervals [1671]:
				xmin = 1810.5086
				xmax = 1845.7199
				text = ""
			intervals [1672]:
				xmin = 1845.7199
				xmax = 1846.1799
				text = "mm-hm"
			intervals [1673]:
				xmin = 1846.1799
				xmax = 1849.667
				text = ""
			intervals [1674]:
				xmin = 1849.667
				xmax = 1850.497
				text = "mm-hm"
			intervals [1675]:
				xmin = 1850.497
				xmax = 1872.3061
				text = ""
			intervals [1676]:
				xmin = 1872.3061
				xmax = 1872.6661
				text = "well"
			intervals [1677]:
				xmin = 1872.6661
				xmax = 1872.7761
				text = "that"
			intervals [1678]:
				xmin = 1872.7761
				xmax = 1872.8461
				text = "s"
			intervals [1679]:
				xmin = 1872.8461
				xmax = 1872.8761
				text = ""
			intervals [1680]:
				xmin = 1872.8761
				xmax = 1873.1361
				text = "very"
			intervals [1681]:
				xmin = 1873.1361
				xmax = 1873.1661
				text = ""
			intervals [1682]:
				xmin = 1873.1661
				xmax = 1873.7461
				text = "interesting"
			intervals [1683]:
				xmin = 1873.7461
				xmax = 1874.315
				text = ""
			intervals [1684]:
				xmin = 1874.315
				xmax = 1874.525
				text = "um"
			intervals [1685]:
				xmin = 1874.525
				xmax = 1875.8706
				text = ""
			intervals [1686]:
				xmin = 1875.8706
				xmax = 1876.1806
				text = "can"
			intervals [1687]:
				xmin = 1876.1806
				xmax = 1876.2106
				text = ""
			intervals [1688]:
				xmin = 1876.2106
				xmax = 1876.5306
				text = "uh"
			intervals [1689]:
				xmin = 1876.5306
				xmax = 1876.5706
				text = ""
			intervals [1690]:
				xmin = 1876.5706
				xmax = 1876.8606
				text = "any"
			intervals [1691]:
				xmin = 1876.8606
				xmax = 1876.9706
				text = ""
			intervals [1692]:
				xmin = 1876.9706
				xmax = 1877.0706
				text = "uh"
			intervals [1693]:
				xmin = 1877.0706
				xmax = 1877.2206
				text = ""
			intervals [1694]:
				xmin = 1877.2206
				xmax = 1877.4706
				text = "any"
			intervals [1695]:
				xmin = 1877.4706
				xmax = 1878.006
				text = ""
			intervals [1696]:
				xmin = 1878.006
				xmax = 1878.356
				text = "say"
			intervals [1697]:
				xmin = 1878.356
				xmax = 1879.026
				text = "outsiders"
			intervals [1698]:
				xmin = 1879.026
				xmax = 1879.056
				text = ""
			intervals [1699]:
				xmin = 1879.056
				xmax = 1879.236
				text = "get"
			intervals [1700]:
				xmin = 1879.236
				xmax = 1879.466
				text = "into"
			intervals [1701]:
				xmin = 1879.466
				xmax = 1879.636
				text = "your"
			intervals [1702]:
				xmin = 1879.636
				xmax = 1879.676
				text = ""
			intervals [1703]:
				xmin = 1879.676
				xmax = 1879.966
				text = "little"
			intervals [1704]:
				xmin = 1879.966
				xmax = 1879.996
				text = ""
			intervals [1705]:
				xmin = 1879.996
				xmax = 1880.266
				text = "group"
			intervals [1706]:
				xmin = 1880.266
				xmax = 1882.4969
				text = ""
			intervals [1707]:
				xmin = 1882.4969
				xmax = 1882.7469
				text = "not"
			intervals [1708]:
				xmin = 1882.7469
				xmax = 1883.1069
				text = "really"
			intervals [1709]:
				xmin = 1883.1069
				xmax = 1883.4169
				text = "huh"
			intervals [1710]:
				xmin = 1883.4169
				xmax = 1883.6369
				text = "<unk>"
			intervals [1711]:
				xmin = 1883.6369
				xmax = 1884.2318
				text = ""
			intervals [1712]:
				xmin = 1884.2318
				xmax = 1884.4818
				text = "well"
			intervals [1713]:
				xmin = 1884.4818
				xmax = 1884.6418
				text = "what"
			intervals [1714]:
				xmin = 1884.6418
				xmax = 1884.7418
				text = "would"
			intervals [1715]:
				xmin = 1884.7418
				xmax = 1884.8618
				text = "they"
			intervals [1716]:
				xmin = 1884.8618
				xmax = 1885.0418
				text = "have"
			intervals [1717]:
				xmin = 1885.0418
				xmax = 1885.0718
				text = ""
			intervals [1718]:
				xmin = 1885.0718
				xmax = 1885.1418
				text = "to"
			intervals [1719]:
				xmin = 1885.1418
				xmax = 1885.2418
				text = ""
			intervals [1720]:
				xmin = 1885.2418
				xmax = 1885.4918
				text = "do"
			intervals [1721]:
				xmin = 1885.4918
				xmax = 1885.8318
				text = "or"
			intervals [1722]:
				xmin = 1885.8318
				xmax = 1886.0018
				text = ""
			intervals [1723]:
				xmin = 1886.0018
				xmax = 1886.2218
				text = "or"
			intervals [1724]:
				xmin = 1886.2218
				xmax = 1886.3118
				text = ""
			intervals [1725]:
				xmin = 1886.3118
				xmax = 1886.5818
				text = "be"
			intervals [1726]:
				xmin = 1886.5818
				xmax = 1887.096
				text = ""
			intervals [1727]:
				xmin = 1887.096
				xmax = 1887.226
				text = "in"
			intervals [1728]:
				xmin = 1887.226
				xmax = 1887.416
				text = "order"
			intervals [1729]:
				xmin = 1887.416
				xmax = 1887.456
				text = ""
			intervals [1730]:
				xmin = 1887.456
				xmax = 1887.566
				text = "to"
			intervals [1731]:
				xmin = 1887.566
				xmax = 1887.616
				text = ""
			intervals [1732]:
				xmin = 1887.616
				xmax = 1887.736
				text = "be"
			intervals [1733]:
				xmin = 1887.736
				xmax = 1887.816
				text = ""
			intervals [1734]:
				xmin = 1887.816
				xmax = 1888.126
				text = "in"
			intervals [1735]:
				xmin = 1888.126
				xmax = 1888.156
				text = ""
			intervals [1736]:
				xmin = 1888.156
				xmax = 1888.256
				text = "your"
			intervals [1737]:
				xmin = 1888.256
				xmax = 1888.7677
				text = ""
			intervals [1738]:
				xmin = 1888.7677
				xmax = 1888.8877
				text = "in"
			intervals [1739]:
				xmin = 1888.8877
				xmax = 1888.9177
				text = ""
			intervals [1740]:
				xmin = 1888.9177
				xmax = 1889.0477
				text = "your"
			intervals [1741]:
				xmin = 1889.0477
				xmax = 1889.1477
				text = ""
			intervals [1742]:
				xmin = 1889.1477
				xmax = 1889.3777
				text = "group"
			intervals [1743]:
				xmin = 1889.3777
				xmax = 1896.8803
				text = ""
			intervals [1744]:
				xmin = 1896.8803
				xmax = 1897.2003
				text = "mm"
			intervals [1745]:
				xmin = 1897.2003
				xmax = 1905.6905
				text = ""
			intervals [1746]:
				xmin = 1905.6905
				xmax = 1906.3505
				text = "<unk>"
			intervals [1747]:
				xmin = 1906.3505
				xmax = 1923.5847
				text = ""
			intervals [1748]:
				xmin = 1923.5847
				xmax = 1923.9947
				text = "huh"
			intervals [1749]:
				xmin = 1923.9947
				xmax = 1926.0948
				text = ""
			intervals [1750]:
				xmin = 1926.0948
				xmax = 1926.4248
				text = "well"
			intervals [1751]:
				xmin = 1926.4248
				xmax = 1926.5248
				text = ""
			intervals [1752]:
				xmin = 1926.5248
				xmax = 1926.5848
				text = "she"
			intervals [1753]:
				xmin = 1926.5848
				xmax = 1926.6148
				text = ""
			intervals [1754]:
				xmin = 1926.6148
				xmax = 1926.7048
				text = "could"
			intervals [1755]:
				xmin = 1926.7048
				xmax = 1926.8448
				text = ""
			intervals [1756]:
				xmin = 1926.8448
				xmax = 1926.9848
				text = "get"
			intervals [1757]:
				xmin = 1926.9848
				xmax = 1927.4848
				text = "arrested"
			intervals [1758]:
				xmin = 1927.4848
				xmax = 1927.5148
				text = ""
			intervals [1759]:
				xmin = 1927.5148
				xmax = 1927.8448
				text = "couldn't"
			intervals [1760]:
				xmin = 1927.8448
				xmax = 1928.1548
				text = "she"
			intervals [1761]:
				xmin = 1928.1548
				xmax = 1929.0401
				text = ""
			intervals [1762]:
				xmin = 1929.0401
				xmax = 1930.5801
				text = "<unk>"
			intervals [1763]:
				xmin = 1930.5801
				xmax = 1932.2095
				text = ""
			intervals [1764]:
				xmin = 1932.2095
				xmax = 1932.4995
				text = "uh"
			intervals [1765]:
				xmin = 1932.4995
				xmax = 1933.058
				text = ""
			intervals [1766]:
				xmin = 1933.058
				xmax = 1933.238
				text = "what"
			intervals [1767]:
				xmin = 1933.238
				xmax = 1933.298
				text = "do"
			intervals [1768]:
				xmin = 1933.298
				xmax = 1933.428
				text = "you"
			intervals [1769]:
				xmin = 1933.428
				xmax = 1933.458
				text = ""
			intervals [1770]:
				xmin = 1933.458
				xmax = 1933.658
				text = "think"
			intervals [1771]:
				xmin = 1933.658
				xmax = 1933.728
				text = "you"
			intervals [1772]:
				xmin = 1933.728
				xmax = 1933.758
				text = "d"
			intervals [1773]:
				xmin = 1933.758
				xmax = 1933.938
				text = "like"
			intervals [1774]:
				xmin = 1933.938
				xmax = 1933.988
				text = ""
			intervals [1775]:
				xmin = 1933.988
				xmax = 1934.058
				text = "to"
			intervals [1776]:
				xmin = 1934.058
				xmax = 1934.108
				text = ""
			intervals [1777]:
				xmin = 1934.108
				xmax = 1934.228
				text = "be"
			intervals [1778]:
				xmin = 1934.228
				xmax = 1934.408
				text = "when"
			intervals [1779]:
				xmin = 1934.408
				xmax = 1934.588
				text = ""
			intervals [1780]:
				xmin = 1934.588
				xmax = 1934.708
				text = "you"
			intervals [1781]:
				xmin = 1934.708
				xmax = 1934.758
				text = ""
			intervals [1782]:
				xmin = 1934.758
				xmax = 1934.928
				text = "finish"
			intervals [1783]:
				xmin = 1934.928
				xmax = 1934.988
				text = ""
			intervals [1784]:
				xmin = 1934.988
				xmax = 1935.288
				text = "school"
			intervals [1785]:
				xmin = 1935.288
				xmax = 1938.6185
				text = ""
			intervals [1786]:
				xmin = 1938.6185
				xmax = 1939.0785
				text = "mm-hm"
			intervals [1787]:
				xmin = 1939.0785
				xmax = 1945.6836
				text = ""
			intervals [1788]:
				xmin = 1945.6836
				xmax = 1945.8536
				text = "oh"
			intervals [1789]:
				xmin = 1945.8536
				xmax = 1945.8836
				text = ""
			intervals [1790]:
				xmin = 1945.8836
				xmax = 1945.9536
				text = "you"
			intervals [1791]:
				xmin = 1945.9536
				xmax = 1946.5136
				text = "sing"
			intervals [1792]:
				xmin = 1946.5136
				xmax = 1949.2712
				text = ""
			intervals [1793]:
				xmin = 1949.2712
				xmax = 1949.5212
				text = "mm-hm"
			intervals [1794]:
				xmin = 1949.5212
				xmax = 1951.4643
				text = ""
			intervals [1795]:
				xmin = 1951.4643
				xmax = 1951.6243
				text = "what"
			intervals [1796]:
				xmin = 1951.6243
				xmax = 1951.6843
				text = "do"
			intervals [1797]:
				xmin = 1951.6843
				xmax = 1951.7443
				text = "you"
			intervals [1798]:
				xmin = 1951.7443
				xmax = 1951.7743
				text = ""
			intervals [1799]:
				xmin = 1951.7743
				xmax = 1951.9143
				text = "think"
			intervals [1800]:
				xmin = 1951.9143
				xmax = 1951.9743
				text = "you"
			intervals [1801]:
				xmin = 1951.9743
				xmax = 1952.1743
				text = "have"
			intervals [1802]:
				xmin = 1952.1743
				xmax = 1952.2343
				text = "to"
			intervals [1803]:
				xmin = 1952.2343
				xmax = 1952.3243
				text = ""
			intervals [1804]:
				xmin = 1952.3243
				xmax = 1952.5243
				text = "do"
			intervals [1805]:
				xmin = 1952.5243
				xmax = 1952.6543
				text = "in"
			intervals [1806]:
				xmin = 1952.6543
				xmax = 1952.7143
				text = ""
			intervals [1807]:
				xmin = 1952.7143
				xmax = 1952.8643
				text = "order"
			intervals [1808]:
				xmin = 1952.8643
				xmax = 1952.9843
				text = "to"
			intervals [1809]:
				xmin = 1952.9843
				xmax = 1953.1743
				text = "be"
			intervals [1810]:
				xmin = 1953.1743
				xmax = 1953.2143
				text = "a"
			intervals [1811]:
				xmin = 1953.2143
				xmax = 1953.2543
				text = ""
			intervals [1812]:
				xmin = 1953.2543
				xmax = 1953.6943
				text = "singer"
			intervals [1813]:
				xmin = 1953.6943
				xmax = 1959.720
				text = ""
			intervals [1814]:
				xmin = 1959.720
				xmax = 1960.340
				text = "mm-hm"
			intervals [1815]:
				xmin = 1960.340
				xmax = 1960.6284
				text = ""
			intervals [1816]:
				xmin = 1960.6284
				xmax = 1960.7684
				text = "well"
			intervals [1817]:
				xmin = 1960.7684
				xmax = 1960.9684
				text = "you're"
			intervals [1818]:
				xmin = 1960.9684
				xmax = 1961.0584
				text = ""
			intervals [1819]:
				xmin = 1961.0584
				xmax = 1961.2984
				text = "young"
			intervals [1820]:
				xmin = 1961.2984
				xmax = 1977.1029
				text = ""
			intervals [1821]:
				xmin = 1977.1029
				xmax = 1977.4229
				text = "mm"
			intervals [1822]:
				xmin = 1977.4229
				xmax = 1978.3464
				text = ""
			intervals [1823]:
				xmin = 1978.3464
				xmax = 1978.5164
				text = "mm-hm"
			intervals [1824]:
				xmin = 1978.5164
				xmax = 1980.5233
				text = ""
			intervals [1825]:
				xmin = 1980.5233
				xmax = 1980.7533
				text = "well"
			intervals [1826]:
				xmin = 1980.7533
				xmax = 1980.9133
				text = "that"
			intervals [1827]:
				xmin = 1980.9133
				xmax = 1980.9433
				text = ""
			intervals [1828]:
				xmin = 1980.9433
				xmax = 1981.2333
				text = "sounds"
			intervals [1829]:
				xmin = 1981.2333
				xmax = 1981.2633
				text = ""
			intervals [1830]:
				xmin = 1981.2633
				xmax = 1981.3933
				text = "really"
			intervals [1831]:
				xmin = 1981.3933
				xmax = 1981.6033
				text = ""
			intervals [1832]:
				xmin = 1981.6033
				xmax = 1981.9333
				text = "interesting"
			intervals [1833]:
				xmin = 1981.9333
				xmax = 1982.5962
				text = ""
			intervals [1834]:
				xmin = 1982.5962
				xmax = 1982.9162
				text = "um"
			intervals [1835]:
				xmin = 1982.9162
				xmax = 1983.0762
				text = ""
			intervals [1836]:
				xmin = 1983.0762
				xmax = 1983.3162
				text = "what"
			intervals [1837]:
				xmin = 1983.3162
				xmax = 1984.6872
				text = ""
			intervals [1838]:
				xmin = 1984.6872
				xmax = 1984.8372
				text = "if"
			intervals [1839]:
				xmin = 1984.8372
				xmax = 1984.9572
				text = "you"
			intervals [1840]:
				xmin = 1984.9572
				xmax = 1985.1272
				text = "had"
			intervals [1841]:
				xmin = 1985.1272
				xmax = 1985.3372
				text = "all"
			intervals [1842]:
				xmin = 1985.3372
				xmax = 1985.3972
				text = "the"
			intervals [1843]:
				xmin = 1985.3972
				xmax = 1985.6872
				text = "money"
			intervals [1844]:
				xmin = 1985.6872
				xmax = 1985.7172
				text = ""
			intervals [1845]:
				xmin = 1985.7172
				xmax = 1985.9272
				text = "you"
			intervals [1846]:
				xmin = 1985.9272
				xmax = 1986.1572
				text = "wanted"
			intervals [1847]:
				xmin = 1986.1572
				xmax = 1986.3672
				text = "in"
			intervals [1848]:
				xmin = 1986.3672
				xmax = 1986.3972
				text = ""
			intervals [1849]:
				xmin = 1986.3972
				xmax = 1986.5972
				text = "the"
			intervals [1850]:
				xmin = 1986.5972
				xmax = 1986.6372
				text = ""
			intervals [1851]:
				xmin = 1986.6372
				xmax = 1987.1072
				text = "world"
			intervals [1852]:
				xmin = 1987.1072
				xmax = 1987.4374
				text = ""
			intervals [1853]:
				xmin = 1987.4374
				xmax = 1987.6074
				text = "what"
			intervals [1854]:
				xmin = 1987.6074
				xmax = 1987.7474
				text = "would"
			intervals [1855]:
				xmin = 1987.7474
				xmax = 1987.8574
				text = "you"
			intervals [1856]:
				xmin = 1987.8574
				xmax = 1987.8874
				text = ""
			intervals [1857]:
				xmin = 1987.8874
				xmax = 1988.0574
				text = "do"
			intervals [1858]:
				xmin = 1988.0574
				xmax = 1988.0874
				text = ""
			intervals [1859]:
				xmin = 1988.0874
				xmax = 1988.1974
				text = "with"
			intervals [1860]:
				xmin = 1988.1974
				xmax = 1988.2574
				text = ""
			intervals [1861]:
				xmin = 1988.2574
				xmax = 1988.4674
				text = "it"
			intervals [1862]:
				xmin = 1988.4674
				xmax = 1990.7759
				text = ""
			intervals [1863]:
				xmin = 1990.7759
				xmax = 1990.9759
				text = "just"
			intervals [1864]:
				xmin = 1990.9759
				xmax = 1991.4859
				text = "pretend"
			intervals [1865]:
				xmin = 1991.4859
				xmax = 1991.5459
				text = "you"
			intervals [1866]:
				xmin = 1991.5459
				xmax = 1991.5759
				text = ""
			intervals [1867]:
				xmin = 1991.5759
				xmax = 1991.7559
				text = "had"
			intervals [1868]:
				xmin = 1991.7559
				xmax = 1992.1666
				text = ""
			intervals [1869]:
				xmin = 1992.1666
				xmax = 1992.3166
				text = "you"
			intervals [1870]:
				xmin = 1992.3166
				xmax = 1992.5366
				text = "had"
			intervals [1871]:
				xmin = 1992.5366
				xmax = 1992.6266
				text = "a"
			intervals [1872]:
				xmin = 1992.6266
				xmax = 1992.6566
				text = ""
			intervals [1873]:
				xmin = 1992.6566
				xmax = 1993.0966
				text = "million"
			intervals [1874]:
				xmin = 1993.0966
				xmax = 1993.6466
				text = "dollars"
			intervals [1875]:
				xmin = 1993.6466
				xmax = 2018.9225
				text = ""
			intervals [1876]:
				xmin = 2018.9225
				xmax = 2019.5625
				text = "mm-hm"
			intervals [1877]:
				xmin = 2019.5625
				xmax = 2022.6932
				text = ""
			intervals [1878]:
				xmin = 2022.6932
				xmax = 2022.9332
				text = "well"
			intervals [1879]:
				xmin = 2022.9332
				xmax = 2023.0532
				text = "that"
			intervals [1880]:
				xmin = 2023.0532
				xmax = 2023.1332
				text = ""
			intervals [1881]:
				xmin = 2023.1332
				xmax = 2023.2132
				text = "s"
			intervals [1882]:
				xmin = 2023.2132
				xmax = 2023.3832
				text = "all"
			intervals [1883]:
				xmin = 2023.3832
				xmax = 2023.4132
				text = ""
			intervals [1884]:
				xmin = 2023.4132
				xmax = 2023.6932
				text = "very"
			intervals [1885]:
				xmin = 2023.6932
				xmax = 2024.4532
				text = "interesting"
			intervals [1886]:
				xmin = 2024.4532
				xmax = 2025.0213
				text = ""
			intervals [1887]:
				xmin = 2025.0213
				xmax = 2025.4513
				text = "um"
			intervals [1888]:
				xmin = 2025.4513
				xmax = 2025.9376
				text = ""
			intervals [1889]:
				xmin = 2025.9376
				xmax = 2026.1276
				text = "can"
			intervals [1890]:
				xmin = 2026.1276
				xmax = 2026.1976
				text = "you"
			intervals [1891]:
				xmin = 2026.1976
				xmax = 2026.6676
				text = "remember"
			intervals [1892]:
				xmin = 2026.6676
				xmax = 2026.8584
				text = ""
			intervals [1893]:
				xmin = 2026.8584
				xmax = 2026.9684
				text = "a"
			intervals [1894]:
				xmin = 2026.9684
				xmax = 2027.0584
				text = ""
			intervals [1895]:
				xmin = 2027.0584
				xmax = 2027.2584
				text = "time"
			intervals [1896]:
				xmin = 2027.2584
				xmax = 2027.4684
				text = "when"
			intervals [1897]:
				xmin = 2027.4684
				xmax = 2027.6084
				text = "you"
			intervals [1898]:
				xmin = 2027.6084
				xmax = 2027.6684
				text = "were"
			intervals [1899]:
				xmin = 2027.6684
				xmax = 2027.7484
				text = ""
			intervals [1900]:
				xmin = 2027.7484
				xmax = 2027.8084
				text = "the"
			intervals [1901]:
				xmin = 2027.8084
				xmax = 2027.8384
				text = ""
			intervals [1902]:
				xmin = 2027.8384
				xmax = 2028.6984
				text = "scaredest"
			intervals [1903]:
				xmin = 2028.6984
				xmax = 2028.7284
				text = ""
			intervals [1904]:
				xmin = 2028.7284
				xmax = 2028.8784
				text = "you"
			intervals [1905]:
				xmin = 2028.8784
				xmax = 2028.9084
				text = ""
			intervals [1906]:
				xmin = 2028.9084
				xmax = 2028.9384
				text = "e"
			intervals [1907]:
				xmin = 2028.9384
				xmax = 2029.4152
				text = ""
			intervals [1908]:
				xmin = 2029.4152
				xmax = 2029.8052
				text = "ever"
			intervals [1909]:
				xmin = 2029.8052
				xmax = 2029.8652
				text = ""
			intervals [1910]:
				xmin = 2029.8652
				xmax = 2030.0252
				text = "been"
			intervals [1911]:
				xmin = 2030.0252
				xmax = 2030.1252
				text = "in"
			intervals [1912]:
				xmin = 2030.1252
				xmax = 2030.1552
				text = ""
			intervals [1913]:
				xmin = 2030.1552
				xmax = 2030.3052
				text = "your"
			intervals [1914]:
				xmin = 2030.3052
				xmax = 2030.3352
				text = ""
			intervals [1915]:
				xmin = 2030.3352
				xmax = 2030.5552
				text = "whole"
			intervals [1916]:
				xmin = 2030.5552
				xmax = 2030.5852
				text = ""
			intervals [1917]:
				xmin = 2030.5852
				xmax = 2030.8652
				text = "life"
			intervals [1918]:
				xmin = 2030.8652
				xmax = 2034.3875
				text = ""
			intervals [1919]:
				xmin = 2034.3875
				xmax = 2034.5475
				text = "you"
			intervals [1920]:
				xmin = 2034.5475
				xmax = 2034.6875
				text = "ever"
			intervals [1921]:
				xmin = 2034.6875
				xmax = 2034.7275
				text = ""
			intervals [1922]:
				xmin = 2034.7275
				xmax = 2034.8675
				text = "been"
			intervals [1923]:
				xmin = 2034.8675
				xmax = 2034.8975
				text = ""
			intervals [1924]:
				xmin = 2034.8975
				xmax = 2035.4975
				text = "scared"
			intervals [1925]:
				xmin = 2035.4975
				xmax = 2036.0704
				text = ""
			intervals [1926]:
				xmin = 2036.0704
				xmax = 2036.5004
				text = "never"
			intervals [1927]:
				xmin = 2036.5004
				xmax = 2037.1808
				text = ""
			intervals [1928]:
				xmin = 2037.1808
				xmax = 2037.5308
				text = "well"
			intervals [1929]:
				xmin = 2037.5308
				xmax = 2037.6308
				text = "when"
			intervals [1930]:
				xmin = 2037.6308
				xmax = 2037.6608
				text = "<unk>"
			intervals [1931]:
				xmin = 2037.6608
				xmax = 2037.8408
				text = "when"
			intervals [1932]:
				xmin = 2037.8408
				xmax = 2037.9308
				text = "were"
			intervals [1933]:
				xmin = 2037.9308
				xmax = 2038.0508
				text = "you"
			intervals [1934]:
				xmin = 2038.0508
				xmax = 2038.1908
				text = "the"
			intervals [1935]:
				xmin = 2038.1908
				xmax = 2038.6108
				text = "happiest"
			intervals [1936]:
				xmin = 2038.6108
				xmax = 2045.3857
				text = ""
			intervals [1937]:
				xmin = 2045.3857
				xmax = 2045.8357
				text = "mm-hm"
			intervals [1938]:
				xmin = 2045.8357
				xmax = 2055.3195
				text = ""
			intervals [1939]:
				xmin = 2055.3195
				xmax = 2055.8095
				text = "mm-hm"
			intervals [1940]:
				xmin = 2055.8095
				xmax = 2059.1122
				text = ""
			intervals [1941]:
				xmin = 2059.1122
				xmax = 2059.7222
				text = "mm-hm"
			intervals [1942]:
				xmin = 2059.7222
				xmax = 2060.8399
				text = ""
			intervals [1943]:
				xmin = 2060.8399
				xmax = 2060.9499
				text = "oh"
			intervals [1944]:
				xmin = 2060.9499
				xmax = 2061.0599
				text = "well"
			intervals [1945]:
				xmin = 2061.0599
				xmax = 2061.2299
				text = "that"
			intervals [1946]:
				xmin = 2061.2299
				xmax = 2061.2699
				text = ""
			intervals [1947]:
				xmin = 2061.2699
				xmax = 2061.5299
				text = "sounds"
			intervals [1948]:
				xmin = 2061.5299
				xmax = 2061.7799
				text = ""
			intervals [1949]:
				xmin = 2061.7799
				xmax = 2061.9499
				text = "real"
			intervals [1950]:
				xmin = 2061.9499
				xmax = 2062.0299
				text = ""
			intervals [1951]:
				xmin = 2062.0299
				xmax = 2062.3099
				text = "good"
			intervals [1952]:
				xmin = 2062.3099
				xmax = 2063.0523
				text = ""
			intervals [1953]:
				xmin = 2063.0523
				xmax = 2063.2223
				text = "what"
			intervals [1954]:
				xmin = 2063.2223
				xmax = 2063.6923
				text = "about"
			intervals [1955]:
				xmin = 2063.6923
				xmax = 2063.8423
				text = "uh"
			intervals [1956]:
				xmin = 2063.8423
				xmax = 2064.4923
				text = "holidays"
			intervals [1957]:
				xmin = 2064.4923
				xmax = 2064.5223
				text = ""
			intervals [1958]:
				xmin = 2064.5223
				xmax = 2064.6623
				text = "how"
			intervals [1959]:
				xmin = 2064.6623
				xmax = 2064.7423
				text = "do"
			intervals [1960]:
				xmin = 2064.7423
				xmax = 2064.7723
				text = ""
			intervals [1961]:
				xmin = 2064.7723
				xmax = 2065.1023
				text = "you"
			intervals [1962]:
				xmin = 2065.1023
				xmax = 2065.3794
				text = ""
			intervals [1963]:
				xmin = 2065.3794
				xmax = 2065.4394
				text = "h"
			intervals [1964]:
				xmin = 2065.4394
				xmax = 2065.5194
				text = ""
			intervals [1965]:
				xmin = 2065.5194
				xmax = 2065.6694
				text = "how"
			intervals [1966]:
				xmin = 2065.6694
				xmax = 2065.7194
				text = ""
			intervals [1967]:
				xmin = 2065.7194
				xmax = 2065.7894
				text = "s"
			intervals [1968]:
				xmin = 2065.7894
				xmax = 2065.8794
				text = "your"
			intervals [1969]:
				xmin = 2065.8794
				xmax = 2065.9594
				text = ""
			intervals [1970]:
				xmin = 2065.9594
				xmax = 2066.3994
				text = "family"
			intervals [1971]:
				xmin = 2066.3994
				xmax = 2067.4282
				text = ""
			intervals [1972]:
				xmin = 2067.4282
				xmax = 2067.9082
				text = "celebrate"
			intervals [1973]:
				xmin = 2067.9082
				xmax = 2068.0582
				text = "let"
			intervals [1974]:
				xmin = 2068.0582
				xmax = 2068.0982
				text = ""
			intervals [1975]:
				xmin = 2068.0982
				xmax = 2068.1382
				text = "s"
			intervals [1976]:
				xmin = 2068.1382
				xmax = 2068.2882
				text = "say"
			intervals [1977]:
				xmin = 2068.2882
				xmax = 2068.7882
				text = "christmas"
			intervals [1978]:
				xmin = 2068.7882
				xmax = 2068.8182
				text = ""
			intervals [1979]:
				xmin = 2068.8182
				xmax = 2068.8982
				text = "how"
			intervals [1980]:
				xmin = 2068.8982
				xmax = 2068.9582
				text = "do"
			intervals [1981]:
				xmin = 2068.9582
				xmax = 2069.0782
				text = "you"
			intervals [1982]:
				xmin = 2069.0782
				xmax = 2069.1082
				text = ""
			intervals [1983]:
				xmin = 2069.1082
				xmax = 2069.5582
				text = "celebrate"
			intervals [1984]:
				xmin = 2069.5582
				xmax = 2069.6882
				text = ""
			intervals [1985]:
				xmin = 2069.6882
				xmax = 2070.1382
				text = "christmas"
			intervals [1986]:
				xmin = 2070.1382
				xmax = 2074.4135
				text = ""
			intervals [1987]:
				xmin = 2074.4135
				xmax = 2074.4735
				text = "<unk>"
			intervals [1988]:
				xmin = 2074.4735
				xmax = 2095.9292
				text = ""
			intervals [1989]:
				xmin = 2095.9292
				xmax = 2096.5092
				text = "mm-hm"
			intervals [1990]:
				xmin = 2096.5092
				xmax = 2113.4484
				text = ""
			intervals [1991]:
				xmin = 2113.4484
				xmax = 2113.8384
				text = "oh"
			intervals [1992]:
				xmin = 2113.8384
				xmax = 2114.2884
				text = ""
			intervals [1993]:
				xmin = 2114.2884
				xmax = 2114.3984
				text = "wow"
			intervals [1994]:
				xmin = 2114.3984
				xmax = 2119.2516
				text = ""
			intervals [1995]:
				xmin = 2119.2516
				xmax = 2119.6216
				text = "oh"
			intervals [1996]:
				xmin = 2119.6216
				xmax = 2119.6816
				text = "you"
			intervals [1997]:
				xmin = 2119.6816
				xmax = 2119.7116
				text = ""
			intervals [1998]:
				xmin = 2119.7116
				xmax = 2119.8816
				text = "did"
			intervals [1999]:
				xmin = 2119.8816
				xmax = 2119.9116
				text = ""
			intervals [2000]:
				xmin = 2119.9116
				xmax = 2120.3916
				text = "that"
			intervals [2001]:
				xmin = 2120.3916
				xmax = 2120.4416
				text = ""
			intervals [2002]:
				xmin = 2120.4416
				xmax = 2120.4716
				text = "s"
			intervals [2003]:
				xmin = 2120.4716
				xmax = 2120.7816
				text = ""
			intervals [2004]:
				xmin = 2120.7816
				xmax = 2121.0116
				text = "nice"
			intervals [2005]:
				xmin = 2121.0116
				xmax = 2125.9546
				text = ""
			intervals [2006]:
				xmin = 2125.9546
				xmax = 2126.4446
				text = "yeah"
			intervals [2007]:
				xmin = 2126.4446
				xmax = 2129.6175
				text = ""
			intervals [2008]:
				xmin = 2129.6175
				xmax = 2130.0275
				text = "mm"
			intervals [2009]:
				xmin = 2130.0275
				xmax = 2134.6005
				text = ""
			intervals [2010]:
				xmin = 2134.6005
				xmax = 2135.2105
				text = "mm-hm"
			intervals [2011]:
				xmin = 2135.2105
				xmax = 2137.6211
				text = ""
			intervals [2012]:
				xmin = 2137.6211
				xmax = 2138.0211
				text = "mm-hm"
			intervals [2013]:
				xmin = 2138.0211
				xmax = 2139.7407
				text = ""
			intervals [2014]:
				xmin = 2139.7407
				xmax = 2140.0807
				text = "uh"
			intervals [2015]:
				xmin = 2140.0807
				xmax = 2141.2015
				text = ""
			intervals [2016]:
				xmin = 2141.2015
				xmax = 2141.2715
				text = "is"
			intervals [2017]:
				xmin = 2141.2715
				xmax = 2141.4415
				text = "it"
			intervals [2018]:
				xmin = 2141.4415
				xmax = 2141.4915
				text = ""
			intervals [2019]:
				xmin = 2141.4915
				xmax = 2141.8515
				text = "something"
			intervals [2020]:
				xmin = 2141.8515
				xmax = 2142.1015
				text = "like"
			intervals [2021]:
				xmin = 2142.1015
				xmax = 2142.2215
				text = ""
			intervals [2022]:
				xmin = 2142.2215
				xmax = 2142.3315
				text = "this"
			intervals [2023]:
				xmin = 2142.3315
				xmax = 2142.7015
				text = "one"
			intervals [2024]:
				xmin = 2142.7015
				xmax = 2142.7315
				text = ""
			intervals [2025]:
				xmin = 2142.7315
				xmax = 2142.8215
				text = "or"
			intervals [2026]:
				xmin = 2142.8215
				xmax = 2143.0363
				text = ""
			intervals [2027]:
				xmin = 2143.0363
				xmax = 2143.1263
				text = "but"
			intervals [2028]:
				xmin = 2143.1263
				xmax = 2143.2463
				text = "it"
			intervals [2029]:
				xmin = 2143.2463
				xmax = 2143.2763
				text = ""
			intervals [2030]:
				xmin = 2143.2763
				xmax = 2143.3063
				text = "s"
			intervals [2031]:
				xmin = 2143.3063
				xmax = 2143.3363
				text = ""
			intervals [2032]:
				xmin = 2143.3363
				xmax = 2143.9463
				text = "smaller"
			intervals [2033]:
				xmin = 2143.9463
				xmax = 2144.0163
				text = "it"
			intervals [2034]:
				xmin = 2144.0163
				xmax = 2144.0763
				text = "s"
			intervals [2035]:
				xmin = 2144.0763
				xmax = 2144.3763
				text = "small"
			intervals [2036]:
				xmin = 2144.3763
				xmax = 2145.0709
				text = ""
			intervals [2037]:
				xmin = 2145.0709
				xmax = 2145.4009
				text = "<unk>"
			intervals [2038]:
				xmin = 2145.4009
				xmax = 2148.0172
				text = ""
			intervals [2039]:
				xmin = 2148.0172
				xmax = 2148.7272
				text = "okay"
			intervals [2040]:
				xmin = 2148.7272
				xmax = 2148.7572
				text = ""
			intervals [2041]:
				xmin = 2148.7572
				xmax = 2149.1572
				text = "um"
			intervals [2042]:
				xmin = 2149.1572
				xmax = 2149.699977324263
				text = ""
	item [2]:
		class = "IntervalTier"
		name = "DCA_int_03 - phones"
		xmin = 0.0
		xmax = 2149.699977324263
		intervals: size = 4652
			intervals [1]:
				xmin = 0.0
				xmax = 0.536
				text = ""
			intervals [2]:
				xmin = 0.536
				xmax = 0.646
				text = "F"
			intervals [3]:
				xmin = 0.646
				xmax = 0.746
				text = "ER1"
			intervals [4]:
				xmin = 0.746
				xmax = 0.806
				text = "S"
			intervals [5]:
				xmin = 0.806
				xmax = 0.856
				text = "T"
			intervals [6]:
				xmin = 0.856
				xmax = 0.886
				text = "sp"
			intervals [7]:
				xmin = 0.886
				xmax = 0.926
				text = "TH"
			intervals [8]:
				xmin = 0.926
				xmax = 0.976
				text = "IH1"
			intervals [9]:
				xmin = 0.976
				xmax = 1.086
				text = "NG"
			intervals [10]:
				xmin = 1.086
				xmax = 1.136
				text = "AY1"
			intervals [11]:
				xmin = 1.136
				xmax = 1.266
				text = "W"
			intervals [12]:
				xmin = 1.266
				xmax = 1.296
				text = "AA1"
			intervals [13]:
				xmin = 1.296
				xmax = 1.336
				text = "N"
			intervals [14]:
				xmin = 1.336
				xmax = 1.416
				text = "AH0"
			intervals [15]:
				xmin = 1.416
				xmax = 1.536
				text = "N"
			intervals [16]:
				xmin = 1.536
				xmax = 1.606
				text = "OW1"
			intervals [17]:
				xmin = 1.606
				xmax = 1.776
				text = "AH0"
			intervals [18]:
				xmin = 1.776
				xmax = 1.826
				text = "B"
			intervals [19]:
				xmin = 1.826
				xmax = 1.986
				text = "AW1"
			intervals [20]:
				xmin = 1.986
				xmax = 2.056
				text = "T"
			intervals [21]:
				xmin = 2.056
				xmax = 2.166
				text = "Y"
			intervals [22]:
				xmin = 2.166
				xmax = 2.326
				text = "UW1"
			intervals [23]:
				xmin = 2.326
				xmax = 2.366
				text = "sp"
			intervals [24]:
				xmin = 2.366
				xmax = 2.396
				text = "IH0"
			intervals [25]:
				xmin = 2.396
				xmax = 2.426
				text = "Z"
			intervals [26]:
				xmin = 2.426
				xmax = 2.456
				text = "HH"
			intervals [27]:
				xmin = 2.456
				xmax = 2.506
				text = "W"
			intervals [28]:
				xmin = 2.506
				xmax = 2.546
				text = "AH1"
			intervals [29]:
				xmin = 2.546
				xmax = 2.626
				text = "T"
			intervals [30]:
				xmin = 2.626
				xmax = 2.656
				text = "sp"
			intervals [31]:
				xmin = 2.656
				xmax = 2.786
				text = "Y"
			intervals [32]:
				xmin = 2.786
				xmax = 2.866
				text = "UW1"
			intervals [33]:
				xmin = 2.866
				xmax = 2.896
				text = "sp"
			intervals [34]:
				xmin = 2.896
				xmax = 2.986
				text = "D"
			intervals [35]:
				xmin = 2.986
				xmax = 3.046
				text = "UW1"
			intervals [36]:
				xmin = 3.046
				xmax = 3.266
				text = "sp"
			intervals [37]:
				xmin = 3.266
				xmax = 4.5742
				text = ""
			intervals [38]:
				xmin = 4.5742
				xmax = 4.6842
				text = "S"
			intervals [39]:
				xmin = 4.6842
				xmax = 4.8842
				text = "EY1"
			intervals [40]:
				xmin = 4.8842
				xmax = 4.9942
				text = "AE1"
			intervals [41]:
				xmin = 4.9942
				xmax = 5.0742
				text = "F"
			intervals [42]:
				xmin = 5.0742
				xmax = 5.1242
				text = "T"
			intervals [43]:
				xmin = 5.1242
				xmax = 5.1542
				text = "ER0"
			intervals [44]:
				xmin = 5.1542
				xmax = 5.1842
				text = "sp"
			intervals [45]:
				xmin = 5.1842
				xmax = 5.3142
				text = "S"
			intervals [46]:
				xmin = 5.3142
				xmax = 5.3742
				text = "K"
			intervals [47]:
				xmin = 5.3742
				xmax = 5.6142
				text = "UW1"
			intervals [48]:
				xmin = 5.6142
				xmax = 5.7242
				text = "L"
			intervals [49]:
				xmin = 5.7242
				xmax = 5.7842
				text = "ER0"
			intervals [50]:
				xmin = 5.7842
				xmax = 5.8642
				text = "D"
			intervals [51]:
				xmin = 5.8642
				xmax = 5.9042
				text = "UH1"
			intervals [52]:
				xmin = 5.9042
				xmax = 5.9342
				text = "R"
			intervals [53]:
				xmin = 5.9342
				xmax = 5.9742
				text = "IH0"
			intervals [54]:
				xmin = 5.9742
				xmax = 6.0442
				text = "N"
			intervals [55]:
				xmin = 6.0442
				xmax = 6.0742
				text = "DH"
			intervals [56]:
				xmin = 6.0742
				xmax = 6.1242
				text = "AH0"
			intervals [57]:
				xmin = 6.1242
				xmax = 6.2242
				text = "sp"
			intervals [58]:
				xmin = 6.2242
				xmax = 6.2742
				text = "S"
			intervals [59]:
				xmin = 6.2742
				xmax = 6.3242
				text = "AH1"
			intervals [60]:
				xmin = 6.3242
				xmax = 6.4742
				text = "M"
			intervals [61]:
				xmin = 6.4742
				xmax = 6.5442
				text = "ER0"
			intervals [62]:
				xmin = 6.5442
				xmax = 6.5742
				text = "sp"
			intervals [63]:
				xmin = 6.5742
				xmax = 6.6442
				text = "Y"
			intervals [64]:
				xmin = 6.6442
				xmax = 6.6942
				text = "UW1"
			intervals [65]:
				xmin = 6.6942
				xmax = 6.7542
				text = "N"
			intervals [66]:
				xmin = 6.7542
				xmax = 6.8842
				text = "OW1"
			intervals [67]:
				xmin = 6.8842
				xmax = 6.9142
				text = "sp"
			intervals [68]:
				xmin = 6.9142
				xmax = 6.9442
				text = "W"
			intervals [69]:
				xmin = 6.9442
				xmax = 6.9942
				text = "EH1"
			intervals [70]:
				xmin = 6.9942
				xmax = 7.0642
				text = "N"
			intervals [71]:
				xmin = 7.0642
				xmax = 7.1242
				text = "Y"
			intervals [72]:
				xmin = 7.1242
				xmax = 7.1542
				text = "UW1"
			intervals [73]:
				xmin = 7.1542
				xmax = 7.2042
				text = "HH"
			intervals [74]:
				xmin = 7.2042
				xmax = 7.2442
				text = "AE1"
			intervals [75]:
				xmin = 7.2442
				xmax = 7.3242
				text = "V"
			intervals [76]:
				xmin = 7.3242
				xmax = 7.4042
				text = "sp"
			intervals [77]:
				xmin = 7.4042
				xmax = 7.4442
				text = "F"
			intervals [78]:
				xmin = 7.4442
				xmax = 7.5042
				text = "R"
			intervals [79]:
				xmin = 7.5042
				xmax = 7.5842
				text = "IY1"
			intervals [80]:
				xmin = 7.5842
				xmax = 7.6142
				text = "sp"
			intervals [81]:
				xmin = 7.6142
				xmax = 7.7042
				text = "T"
			intervals [82]:
				xmin = 7.7042
				xmax = 7.8342
				text = "AY1"
			intervals [83]:
				xmin = 7.8342
				xmax = 7.8842
				text = "M"
			intervals [84]:
				xmin = 7.8842
				xmax = 7.9142
				text = "HH"
			intervals [85]:
				xmin = 7.9142
				xmax = 7.9442
				text = "W"
			intervals [86]:
				xmin = 7.9442
				xmax = 7.9742
				text = "AH1"
			intervals [87]:
				xmin = 7.9742
				xmax = 8.0042
				text = "T"
			intervals [88]:
				xmin = 8.0042
				xmax = 8.0742
				text = "K"
			intervals [89]:
				xmin = 8.0742
				xmax = 8.1142
				text = "AY1"
			intervals [90]:
				xmin = 8.1142
				xmax = 8.1542
				text = "N"
			intervals [91]:
				xmin = 8.1542
				xmax = 8.1942
				text = "AH0"
			intervals [92]:
				xmin = 8.1942
				xmax = 8.2242
				text = "V"
			intervals [93]:
				xmin = 8.2242
				xmax = 8.2842
				text = "sp"
			intervals [94]:
				xmin = 8.2842
				xmax = 8.3442
				text = "G"
			intervals [95]:
				xmin = 8.3442
				xmax = 8.3942
				text = "EY1"
			intervals [96]:
				xmin = 8.3942
				xmax = 8.4942
				text = "M"
			intervals [97]:
				xmin = 8.4942
				xmax = 8.5742
				text = "Z"
			intervals [98]:
				xmin = 8.5742
				xmax = 8.6342
				text = "sp"
			intervals [99]:
				xmin = 8.6342
				xmax = 8.6642
				text = "D"
			intervals [100]:
				xmin = 8.6642
				xmax = 8.6942
				text = "UW1"
			intervals [101]:
				xmin = 8.6942
				xmax = 8.7242
				text = "Y"
			intervals [102]:
				xmin = 8.7242
				xmax = 8.7842
				text = "UW1"
			intervals [103]:
				xmin = 8.7842
				xmax = 8.8442
				text = "sp"
			intervals [104]:
				xmin = 8.8442
				xmax = 8.9442
				text = "P"
			intervals [105]:
				xmin = 8.9442
				xmax = 9.0142
				text = "L"
			intervals [106]:
				xmin = 9.0142
				xmax = 9.1042
				text = "EY1"
			intervals [107]:
				xmin = 9.1042
				xmax = 9.1342
				text = "sp"
			intervals [108]:
				xmin = 9.1342
				xmax = 15.1515
				text = ""
			intervals [109]:
				xmin = 15.1515
				xmax = 15.2215
				text = "HH"
			intervals [110]:
				xmin = 15.2215
				xmax = 15.6315
				text = "AH1"
			intervals [111]:
				xmin = 15.6315
				xmax = 17.109
				text = ""
			intervals [112]:
				xmin = 17.109
				xmax = 17.229
				text = "W"
			intervals [113]:
				xmin = 17.229
				xmax = 17.259
				text = "EY1"
			intervals [114]:
				xmin = 17.259
				xmax = 17.289
				text = "T"
			intervals [115]:
				xmin = 17.289
				xmax = 17.389
				text = "EY1"
			intervals [116]:
				xmin = 17.389
				xmax = 17.419
				text = "M"
			intervals [117]:
				xmin = 17.419
				xmax = 17.449
				text = "IH1"
			intervals [118]:
				xmin = 17.449
				xmax = 17.479
				text = "N"
			intervals [119]:
				xmin = 17.479
				xmax = 17.509
				text = "AH0"
			intervals [120]:
				xmin = 17.509
				xmax = 17.539
				text = "T"
			intervals [121]:
				xmin = 17.539
				xmax = 18.329
				text = "spn"
			intervals [122]:
				xmin = 18.329
				xmax = 18.8122
				text = ""
			intervals [123]:
				xmin = 18.8122
				xmax = 18.9022
				text = "HH"
			intervals [124]:
				xmin = 18.9022
				xmax = 19.1822
				text = "AH1"
			intervals [125]:
				xmin = 19.1822
				xmax = 22.0508
				text = ""
			intervals [126]:
				xmin = 22.0508
				xmax = 22.2108
				text = "AH1"
			intervals [127]:
				xmin = 22.2108
				xmax = 22.4208
				text = "HH"
			intervals [128]:
				xmin = 22.4208
				xmax = 22.4708
				text = "AH1"
			intervals [129]:
				xmin = 22.4708
				xmax = 22.5308
				text = "sp"
			intervals [130]:
				xmin = 22.5308
				xmax = 41.4074
				text = ""
			intervals [131]:
				xmin = 41.4074
				xmax = 41.4574
				text = "M"
			intervals [132]:
				xmin = 41.4574
				xmax = 41.5274
				text = "HH"
			intervals [133]:
				xmin = 41.5274
				xmax = 41.8774
				text = "M"
			intervals [134]:
				xmin = 41.8774
				xmax = 46.0394
				text = "sp"
			intervals [135]:
				xmin = 46.0394
				xmax = 46.0994
				text = "W"
			intervals [136]:
				xmin = 46.0994
				xmax = 46.1694
				text = "EH1"
			intervals [137]:
				xmin = 46.1694
				xmax = 46.2094
				text = "L"
			intervals [138]:
				xmin = 46.2094
				xmax = 46.2494
				text = "DH"
			intervals [139]:
				xmin = 46.2494
				xmax = 46.3294
				text = "AH0"
			intervals [140]:
				xmin = 46.3294
				xmax = 46.3594
				text = "T"
			intervals [141]:
				xmin = 46.3594
				xmax = 46.3894
				text = "sp"
			intervals [142]:
				xmin = 46.3894
				xmax = 46.4194
				text = "Z"
			intervals [143]:
				xmin = 46.4194
				xmax = 46.4494
				text = "sp"
			intervals [144]:
				xmin = 46.4494
				xmax = 46.5494
				text = "S"
			intervals [145]:
				xmin = 46.5494
				xmax = 46.6494
				text = "AH1"
			intervals [146]:
				xmin = 46.6494
				xmax = 46.6994
				text = "M"
			intervals [147]:
				xmin = 46.6994
				xmax = 46.7594
				text = "TH"
			intervals [148]:
				xmin = 46.7594
				xmax = 46.7894
				text = "IH0"
			intervals [149]:
				xmin = 46.7894
				xmax = 46.8494
				text = "N"
			intervals [150]:
				xmin = 46.8494
				xmax = 46.9394
				text = "AY1"
			intervals [151]:
				xmin = 46.9394
				xmax = 47.0194
				text = "V"
			intervals [152]:
				xmin = 47.0194
				xmax = 47.0594
				text = "N"
			intervals [153]:
				xmin = 47.0594
				xmax = 47.1194
				text = "EH1"
			intervals [154]:
				xmin = 47.1194
				xmax = 47.1894
				text = "V"
			intervals [155]:
				xmin = 47.1894
				xmax = 47.2494
				text = "ER0"
			intervals [156]:
				xmin = 47.2494
				xmax = 47.3094
				text = "IY1"
			intervals [157]:
				xmin = 47.3094
				xmax = 47.3394
				text = "V"
			intervals [158]:
				xmin = 47.3394
				xmax = 47.3894
				text = "IH0"
			intervals [159]:
				xmin = 47.3894
				xmax = 47.4194
				text = "N"
			intervals [160]:
				xmin = 47.4194
				xmax = 47.5094
				text = "HH"
			intervals [161]:
				xmin = 47.5094
				xmax = 47.6694
				text = "ER1"
			intervals [162]:
				xmin = 47.6694
				xmax = 47.6994
				text = "D"
			intervals [163]:
				xmin = 47.6994
				xmax = 47.7294
				text = "AH0"
			intervals [164]:
				xmin = 47.7294
				xmax = 47.7594
				text = "V"
			intervals [165]:
				xmin = 47.7594
				xmax = 47.7994
				text = "DH"
			intervals [166]:
				xmin = 47.7994
				xmax = 47.8894
				text = "AE1"
			intervals [167]:
				xmin = 47.8894
				xmax = 47.9894
				text = "T"
			intervals [168]:
				xmin = 47.9894
				xmax = 48.0294
				text = "sp"
			intervals [169]:
				xmin = 48.0294
				xmax = 48.0594
				text = "B"
			intervals [170]:
				xmin = 48.0594
				xmax = 48.1594
				text = "IH0"
			intervals [171]:
				xmin = 48.1594
				xmax = 48.2694
				text = "F"
			intervals [172]:
				xmin = 48.2694
				xmax = 48.3694
				text = "AO1"
			intervals [173]:
				xmin = 48.3694
				xmax = 48.4194
				text = "R"
			intervals [174]:
				xmin = 48.4194
				xmax = 49.5242
				text = "sp"
			intervals [175]:
				xmin = 49.5242
				xmax = 49.5542
				text = "AY1"
			intervals [176]:
				xmin = 49.5542
				xmax = 49.8342
				text = "IH1"
			intervals [177]:
				xmin = 49.8342
				xmax = 49.9442
				text = "Z"
			intervals [178]:
				xmin = 49.9442
				xmax = 49.9842
				text = "DH"
			intervals [179]:
				xmin = 49.9842
				xmax = 50.0142
				text = "EH1"
			intervals [180]:
				xmin = 50.0142
				xmax = 50.0742
				text = "R"
			intervals [181]:
				xmin = 50.0742
				xmax = 50.1142
				text = "EH1"
			intervals [182]:
				xmin = 50.1142
				xmax = 50.2142
				text = "N"
			intervals [183]:
				xmin = 50.2142
				xmax = 50.2442
				text = "IY0"
			intervals [184]:
				xmin = 50.2442
				xmax = 50.3142
				text = "TH"
			intervals [185]:
				xmin = 50.3142
				xmax = 50.3442
				text = "IH2"
			intervals [186]:
				xmin = 50.3442
				xmax = 50.4442
				text = "NG"
			intervals [187]:
				xmin = 50.4442
				xmax = 50.5142
				text = "EH1"
			intervals [188]:
				xmin = 50.5142
				xmax = 50.5642
				text = "L"
			intervals [189]:
				xmin = 50.5642
				xmax = 50.5942
				text = "S"
			intervals [190]:
				xmin = 50.5942
				xmax = 50.6242
				text = "sp"
			intervals [191]:
				xmin = 50.6242
				xmax = 50.7042
				text = "DH"
			intervals [192]:
				xmin = 50.7042
				xmax = 50.7542
				text = "AH0"
			intervals [193]:
				xmin = 50.7542
				xmax = 50.7942
				text = "T"
			intervals [194]:
				xmin = 50.7942
				xmax = 50.8242
				text = "sp"
			intervals [195]:
				xmin = 50.8242
				xmax = 50.8642
				text = "Y"
			intervals [196]:
				xmin = 50.8642
				xmax = 50.9342
				text = "UW1"
			intervals [197]:
				xmin = 50.9342
				xmax = 50.9842
				text = "sp"
			intervals [198]:
				xmin = 50.9842
				xmax = 51.0242
				text = "P"
			intervals [199]:
				xmin = 51.0242
				xmax = 51.1142
				text = "L"
			intervals [200]:
				xmin = 51.1142
				xmax = 51.1842
				text = "EY1"
			intervals [201]:
				xmin = 51.1842
				xmax = 52.2575
				text = "sp"
			intervals [202]:
				xmin = 52.2575
				xmax = 52.3175
				text = "L"
			intervals [203]:
				xmin = 52.3175
				xmax = 52.3575
				text = "AY1"
			intervals [204]:
				xmin = 52.3575
				xmax = 52.4175
				text = "K"
			intervals [205]:
				xmin = 52.4175
				xmax = 52.4475
				text = "sp"
			intervals [206]:
				xmin = 52.4475
				xmax = 52.4775
				text = "HH"
			intervals [207]:
				xmin = 52.4775
				xmax = 52.5175
				text = "W"
			intervals [208]:
				xmin = 52.5175
				xmax = 52.5675
				text = "AH1"
			intervals [209]:
				xmin = 52.5675
				xmax = 52.6575
				text = "T"
			intervals [210]:
				xmin = 52.6575
				xmax = 52.6875
				text = "sp"
			intervals [211]:
				xmin = 52.6875
				xmax = 57.2527
				text = ""
			intervals [212]:
				xmin = 57.2527
				xmax = 57.3727
				text = "M"
			intervals [213]:
				xmin = 57.3727
				xmax = 57.4027
				text = "HH"
			intervals [214]:
				xmin = 57.4027
				xmax = 57.6527
				text = "M"
			intervals [215]:
				xmin = 57.6527
				xmax = 57.7427
				text = "sp"
			intervals [216]:
				xmin = 57.7427
				xmax = 60.0483
				text = ""
			intervals [217]:
				xmin = 60.0483
				xmax = 60.0883
				text = "M"
			intervals [218]:
				xmin = 60.0883
				xmax = 60.1283
				text = "HH"
			intervals [219]:
				xmin = 60.1283
				xmax = 60.3883
				text = "M"
			intervals [220]:
				xmin = 60.3883
				xmax = 60.5583
				text = "sp"
			intervals [221]:
				xmin = 60.5583
				xmax = 63.9701
				text = ""
			intervals [222]:
				xmin = 63.9701
				xmax = 64.0001
				text = "M"
			intervals [223]:
				xmin = 64.0001
				xmax = 64.0401
				text = "HH"
			intervals [224]:
				xmin = 64.0401
				xmax = 64.4401
				text = "M"
			intervals [225]:
				xmin = 64.4401
				xmax = 71.1971
				text = "sp"
			intervals [226]:
				xmin = 71.1971
				xmax = 71.2871
				text = "OW2"
			intervals [227]:
				xmin = 71.2871
				xmax = 71.3971
				text = "K"
			intervals [228]:
				xmin = 71.3971
				xmax = 71.5471
				text = "EY1"
			intervals [229]:
				xmin = 71.5471
				xmax = 71.5771
				text = "L"
			intervals [230]:
				xmin = 71.5771
				xmax = 71.6271
				text = "EH1"
			intervals [231]:
				xmin = 71.6271
				xmax = 71.6571
				text = "T"
			intervals [232]:
				xmin = 71.6571
				xmax = 71.7071
				text = "Z"
			intervals [233]:
				xmin = 71.7071
				xmax = 71.7671
				text = "G"
			intervals [234]:
				xmin = 71.7671
				xmax = 71.8671
				text = "OW1"
			intervals [235]:
				xmin = 71.8671
				xmax = 71.9471
				text = "B"
			intervals [236]:
				xmin = 71.9471
				xmax = 72.0671
				text = "AE1"
			intervals [237]:
				xmin = 72.0671
				xmax = 72.1571
				text = "K"
			intervals [238]:
				xmin = 72.1571
				xmax = 72.1871
				text = "sp"
			intervals [239]:
				xmin = 72.1871
				xmax = 72.2571
				text = "N"
			intervals [240]:
				xmin = 72.2571
				xmax = 72.3171
				text = "AW1"
			intervals [241]:
				xmin = 72.3171
				xmax = 72.4071
				text = "Y"
			intervals [242]:
				xmin = 72.4071
				xmax = 72.4571
				text = "UW1"
			intervals [243]:
				xmin = 72.4571
				xmax = 72.5971
				text = "S"
			intervals [244]:
				xmin = 72.5971
				xmax = 72.7271
				text = "EH1"
			intervals [245]:
				xmin = 72.7271
				xmax = 72.7771
				text = "D"
			intervals [246]:
				xmin = 72.7771
				xmax = 72.8071
				text = "sp"
			intervals [247]:
				xmin = 72.8071
				xmax = 72.8371
				text = "Y"
			intervals [248]:
				xmin = 72.8371
				xmax = 72.8871
				text = "UW1"
			intervals [249]:
				xmin = 72.8871
				xmax = 72.9471
				text = "sp"
			intervals [250]:
				xmin = 72.9471
				xmax = 73.0071
				text = "P"
			intervals [251]:
				xmin = 73.0071
				xmax = 73.0871
				text = "L"
			intervals [252]:
				xmin = 73.0871
				xmax = 73.3171
				text = "EY1"
			intervals [253]:
				xmin = 73.3171
				xmax = 73.5271
				text = "AH1"
			intervals [254]:
				xmin = 73.5271
				xmax = 73.6971
				text = "M"
			intervals [255]:
				xmin = 73.6971
				xmax = 73.7671
				text = "sp"
			intervals [256]:
				xmin = 73.7671
				xmax = 74.3272
				text = ""
			intervals [257]:
				xmin = 74.3272
				xmax = 74.3972
				text = "K"
			intervals [258]:
				xmin = 74.3972
				xmax = 74.5272
				text = "IH1"
			intervals [259]:
				xmin = 74.5272
				xmax = 74.5872
				text = "K"
			intervals [260]:
				xmin = 74.5872
				xmax = 74.6272
				text = "B"
			intervals [261]:
				xmin = 74.6272
				xmax = 74.6672
				text = "AH0"
			intervals [262]:
				xmin = 74.6672
				xmax = 75.0072
				text = "L"
			intervals [263]:
				xmin = 75.0072
				xmax = 75.5877
				text = ""
			intervals [264]:
				xmin = 75.5877
				xmax = 75.6877
				text = "HH"
			intervals [265]:
				xmin = 75.6877
				xmax = 75.7277
				text = "AW1"
			intervals [266]:
				xmin = 75.7277
				xmax = 75.8177
				text = "D"
			intervals [267]:
				xmin = 75.8177
				xmax = 75.8477
				text = "UW1"
			intervals [268]:
				xmin = 75.8477
				xmax = 75.8777
				text = "Y"
			intervals [269]:
				xmin = 75.8777
				xmax = 75.9077
				text = "UW1"
			intervals [270]:
				xmin = 75.9077
				xmax = 75.9377
				text = "sp"
			intervals [271]:
				xmin = 75.9377
				xmax = 75.9777
				text = "P"
			intervals [272]:
				xmin = 75.9777
				xmax = 76.0277
				text = "L"
			intervals [273]:
				xmin = 76.0277
				xmax = 76.1077
				text = "EY1"
			intervals [274]:
				xmin = 76.1077
				xmax = 76.1877
				text = "DH"
			intervals [275]:
				xmin = 76.1877
				xmax = 76.2677
				text = "AE1"
			intervals [276]:
				xmin = 76.2677
				xmax = 76.3677
				text = "T"
			intervals [277]:
				xmin = 76.3677
				xmax = 83.2917
				text = "sp"
			intervals [278]:
				xmin = 83.2917
				xmax = 83.5717
				text = "OW1"
			intervals [279]:
				xmin = 83.5717
				xmax = 83.6417
				text = "IH0"
			intervals [280]:
				xmin = 83.6417
				xmax = 83.6717
				text = "T"
			intervals [281]:
				xmin = 83.6717
				xmax = 83.7017
				text = "sp"
			intervals [282]:
				xmin = 83.7017
				xmax = 83.7317
				text = "Z"
			intervals [283]:
				xmin = 83.7317
				xmax = 83.7717
				text = "S"
			intervals [284]:
				xmin = 83.7717
				xmax = 83.8217
				text = "AH1"
			intervals [285]:
				xmin = 83.8217
				xmax = 83.9117
				text = "M"
			intervals [286]:
				xmin = 83.9117
				xmax = 83.9417
				text = "TH"
			intervals [287]:
				xmin = 83.9417
				xmax = 83.9717
				text = "IH0"
			intervals [288]:
				xmin = 83.9717
				xmax = 84.0017
				text = "N"
			intervals [289]:
				xmin = 84.0017
				xmax = 84.0317
				text = "DH"
			intervals [290]:
				xmin = 84.0317
				xmax = 84.0617
				text = "AH0"
			intervals [291]:
				xmin = 84.0617
				xmax = 84.0917
				text = "T"
			intervals [292]:
				xmin = 84.0917
				xmax = 84.1217
				text = "sp"
			intervals [293]:
				xmin = 84.1217
				xmax = 84.1517
				text = "Z"
			intervals [294]:
				xmin = 84.1517
				xmax = 84.2517
				text = "L"
			intervals [295]:
				xmin = 84.2517
				xmax = 84.3017
				text = "AY1"
			intervals [296]:
				xmin = 84.3017
				xmax = 84.3917
				text = "K"
			intervals [297]:
				xmin = 84.3917
				xmax = 84.4517
				text = "B"
			intervals [298]:
				xmin = 84.4517
				xmax = 84.5917
				text = "EY1"
			intervals [299]:
				xmin = 84.5917
				xmax = 84.6617
				text = "S"
			intervals [300]:
				xmin = 84.6617
				xmax = 84.7217
				text = "B"
			intervals [301]:
				xmin = 84.7217
				xmax = 84.9717
				text = "AO1"
			intervals [302]:
				xmin = 84.9717
				xmax = 85.0017
				text = "L"
			intervals [303]:
				xmin = 85.0017
				xmax = 85.0417
				text = "AH0"
			intervals [304]:
				xmin = 85.0417
				xmax = 85.1317
				text = "N"
			intervals [305]:
				xmin = 85.1317
				xmax = 85.1817
				text = "Y"
			intervals [306]:
				xmin = 85.1817
				xmax = 85.2317
				text = "UW1"
			intervals [307]:
				xmin = 85.2317
				xmax = 85.3217
				text = "K"
			intervals [308]:
				xmin = 85.3217
				xmax = 85.3917
				text = "IH1"
			intervals [309]:
				xmin = 85.3917
				xmax = 85.4217
				text = "K"
			intervals [310]:
				xmin = 85.4217
				xmax = 85.4517
				text = "DH"
			intervals [311]:
				xmin = 85.4517
				xmax = 85.6217
				text = "AH1"
			intervals [312]:
				xmin = 85.6217
				xmax = 85.6517
				text = "B"
			intervals [313]:
				xmin = 85.6517
				xmax = 85.8117
				text = "AO1"
			intervals [314]:
				xmin = 85.8117
				xmax = 85.8617
				text = "L"
			intervals [315]:
				xmin = 85.8617
				xmax = 86.5467
				text = "sp"
			intervals [316]:
				xmin = 86.5467
				xmax = 86.6867
				text = "AH1"
			intervals [317]:
				xmin = 86.6867
				xmax = 86.7467
				text = "HH"
			intervals [318]:
				xmin = 86.7467
				xmax = 86.8867
				text = "AH1"
			intervals [319]:
				xmin = 86.8867
				xmax = 87.741
				text = "sp"
			intervals [320]:
				xmin = 87.741
				xmax = 87.951
				text = "AH1"
			intervals [321]:
				xmin = 87.951
				xmax = 88.061
				text = "M"
			intervals [322]:
				xmin = 88.061
				xmax = 88.091
				text = "sp"
			intervals [323]:
				xmin = 88.091
				xmax = 88.171
				text = "W"
			intervals [324]:
				xmin = 88.171
				xmax = 88.201
				text = "EH1"
			intervals [325]:
				xmin = 88.201
				xmax = 88.231
				text = "L"
			intervals [326]:
				xmin = 88.231
				xmax = 88.301
				text = "HH"
			intervals [327]:
				xmin = 88.301
				xmax = 88.351
				text = "AW1"
			intervals [328]:
				xmin = 88.351
				xmax = 88.431
				text = "D"
			intervals [329]:
				xmin = 88.431
				xmax = 88.461
				text = "UW1"
			intervals [330]:
				xmin = 88.461
				xmax = 88.491
				text = "Y"
			intervals [331]:
				xmin = 88.491
				xmax = 88.531
				text = "UW1"
			intervals [332]:
				xmin = 88.531
				xmax = 88.581
				text = "D"
			intervals [333]:
				xmin = 88.581
				xmax = 88.631
				text = "IH2"
			intervals [334]:
				xmin = 88.631
				xmax = 88.781
				text = "S"
			intervals [335]:
				xmin = 88.781
				xmax = 88.931
				text = "AY1"
			intervals [336]:
				xmin = 88.931
				xmax = 88.981
				text = "D"
			intervals [337]:
				xmin = 88.981
				xmax = 89.011
				text = "D"
			intervals [338]:
				xmin = 89.011
				xmax = 89.051
				text = "UW1"
			intervals [339]:
				xmin = 89.051
				xmax = 89.091
				text = "Y"
			intervals [340]:
				xmin = 89.091
				xmax = 89.141
				text = "UW1"
			intervals [341]:
				xmin = 89.141
				xmax = 89.171
				text = "sp"
			intervals [342]:
				xmin = 89.171
				xmax = 89.261
				text = "CH"
			intervals [343]:
				xmin = 89.261
				xmax = 89.341
				text = "UW1"
			intervals [344]:
				xmin = 89.341
				xmax = 89.421
				text = "Z"
			intervals [345]:
				xmin = 89.421
				xmax = 89.491
				text = "AH1"
			intervals [346]:
				xmin = 89.491
				xmax = 89.591
				text = "P"
			intervals [347]:
				xmin = 89.591
				xmax = 89.631
				text = "sp"
			intervals [348]:
				xmin = 89.631
				xmax = 89.711
				text = "S"
			intervals [349]:
				xmin = 89.711
				xmax = 89.931
				text = "AY1"
			intervals [350]:
				xmin = 89.931
				xmax = 89.981
				text = "D"
			intervals [351]:
				xmin = 89.981
				xmax = 90.011
				text = "Z"
			intervals [352]:
				xmin = 90.011
				xmax = 90.061
				text = "sp"
			intervals [353]:
				xmin = 90.061
				xmax = 90.111
				text = "ER0"
			intervals [354]:
				xmin = 90.111
				xmax = 90.161
				text = "sp"
			intervals [355]:
				xmin = 90.161
				xmax = 90.201
				text = "S"
			intervals [356]:
				xmin = 90.201
				xmax = 90.241
				text = "AH1"
			intervals [357]:
				xmin = 90.241
				xmax = 90.271
				text = "M"
			intervals [358]:
				xmin = 90.271
				xmax = 90.301
				text = "TH"
			intervals [359]:
				xmin = 90.301
				xmax = 90.331
				text = "IH0"
			intervals [360]:
				xmin = 90.331
				xmax = 90.441
				text = "N"
			intervals [361]:
				xmin = 90.441
				xmax = 90.521
				text = "sp"
			intervals [362]:
				xmin = 90.521
				xmax = 91.5148
				text = ""
			intervals [363]:
				xmin = 91.5148
				xmax = 91.5648
				text = "HH"
			intervals [364]:
				xmin = 91.5648
				xmax = 91.5948
				text = "AW1"
			intervals [365]:
				xmin = 91.5948
				xmax = 91.6448
				text = "M"
			intervals [366]:
				xmin = 91.6448
				xmax = 91.6748
				text = "EH1"
			intervals [367]:
				xmin = 91.6748
				xmax = 91.7048
				text = "N"
			intervals [368]:
				xmin = 91.7048
				xmax = 91.7348
				text = "IY0"
			intervals [369]:
				xmin = 91.7348
				xmax = 91.8248
				text = "sp"
			intervals [370]:
				xmin = 91.8248
				xmax = 91.8648
				text = "P"
			intervals [371]:
				xmin = 91.8648
				xmax = 91.9148
				text = "IY1"
			intervals [372]:
				xmin = 91.9148
				xmax = 91.9548
				text = "P"
			intervals [373]:
				xmin = 91.9548
				xmax = 91.9848
				text = "AH0"
			intervals [374]:
				xmin = 91.9848
				xmax = 92.0148
				text = "L"
			intervals [375]:
				xmin = 92.0148
				xmax = 92.0448
				text = "ER0"
			intervals [376]:
				xmin = 92.0448
				xmax = 92.0748
				text = "sp"
			intervals [377]:
				xmin = 92.0748
				xmax = 92.1148
				text = "AO1"
			intervals [378]:
				xmin = 92.1148
				xmax = 92.1448
				text = "N"
			intervals [379]:
				xmin = 92.1448
				xmax = 92.2248
				text = "AH0"
			intervals [380]:
				xmin = 92.2248
				xmax = 92.3148
				text = "sp"
			intervals [381]:
				xmin = 92.3148
				xmax = 92.3448
				text = "T"
			intervals [382]:
				xmin = 92.3448
				xmax = 92.3748
				text = "IY1"
			intervals [383]:
				xmin = 92.3748
				xmax = 92.5748
				text = "M"
			intervals [384]:
				xmin = 92.5748
				xmax = 94.5374
				text = ""
			intervals [385]:
				xmin = 94.5374
				xmax = 94.6974
				text = "M"
			intervals [386]:
				xmin = 94.6974
				xmax = 94.7274
				text = "HH"
			intervals [387]:
				xmin = 94.7274
				xmax = 95.0774
				text = "M"
			intervals [388]:
				xmin = 95.0774
				xmax = 95.2174
				text = "sp"
			intervals [389]:
				xmin = 95.2174
				xmax = 95.4498
				text = ""
			intervals [390]:
				xmin = 95.4498
				xmax = 95.5298
				text = "HH"
			intervals [391]:
				xmin = 95.5298
				xmax = 95.5898
				text = "AW1"
			intervals [392]:
				xmin = 95.5898
				xmax = 95.6998
				text = "D"
			intervals [393]:
				xmin = 95.6998
				xmax = 95.7298
				text = "UW1"
			intervals [394]:
				xmin = 95.7298
				xmax = 95.7598
				text = "Y"
			intervals [395]:
				xmin = 95.7598
				xmax = 95.7998
				text = "UW1"
			intervals [396]:
				xmin = 95.7998
				xmax = 95.8698
				text = "sp"
			intervals [397]:
				xmin = 95.8698
				xmax = 95.9098
				text = "CH"
			intervals [398]:
				xmin = 95.9098
				xmax = 96.0198
				text = "UW1"
			intervals [399]:
				xmin = 96.0198
				xmax = 96.0898
				text = "Z"
			intervals [400]:
				xmin = 96.0898
				xmax = 96.1498
				text = "AH1"
			intervals [401]:
				xmin = 96.1498
				xmax = 96.2298
				text = "P"
			intervals [402]:
				xmin = 96.2298
				xmax = 96.3398
				text = "S"
			intervals [403]:
				xmin = 96.3398
				xmax = 96.4098
				text = "AY1"
			intervals [404]:
				xmin = 96.4098
				xmax = 96.4398
				text = "D"
			intervals [405]:
				xmin = 96.4398
				xmax = 96.4698
				text = "Z"
			intervals [406]:
				xmin = 96.4698
				xmax = 105.269
				text = "sp"
			intervals [407]:
				xmin = 105.269
				xmax = 105.319
				text = "M"
			intervals [408]:
				xmin = 105.319
				xmax = 105.369
				text = "HH"
			intervals [409]:
				xmin = 105.369
				xmax = 105.549
				text = "M"
			intervals [410]:
				xmin = 105.549
				xmax = 105.699
				text = "sp"
			intervals [411]:
				xmin = 105.699
				xmax = 105.7993
				text = ""
			intervals [412]:
				xmin = 105.7993
				xmax = 105.8693
				text = "HH"
			intervals [413]:
				xmin = 105.8693
				xmax = 105.9693
				text = "AW1"
			intervals [414]:
				xmin = 105.9693
				xmax = 106.0493
				text = "D"
			intervals [415]:
				xmin = 106.0493
				xmax = 106.0793
				text = "UW1"
			intervals [416]:
				xmin = 106.0793
				xmax = 106.1093
				text = "Y"
			intervals [417]:
				xmin = 106.1093
				xmax = 106.2193
				text = "UW1"
			intervals [418]:
				xmin = 106.2193
				xmax = 106.3593
				text = "HH"
			intervals [419]:
				xmin = 106.3593
				xmax = 106.5193
				text = "AW1"
			intervals [420]:
				xmin = 106.5193
				xmax = 106.5493
				text = "D"
			intervals [421]:
				xmin = 106.5493
				xmax = 106.5793
				text = "UW1"
			intervals [422]:
				xmin = 106.5793
				xmax = 106.6593
				text = "W"
			intervals [423]:
				xmin = 106.6593
				xmax = 106.7293
				text = "EH1"
			intervals [424]:
				xmin = 106.7293
				xmax = 106.9093
				text = "L"
			intervals [425]:
				xmin = 106.9093
				xmax = 106.9393
				text = "sp"
			intervals [426]:
				xmin = 106.9393
				xmax = 106.9993
				text = "HH"
			intervals [427]:
				xmin = 106.9993
				xmax = 107.1693
				text = "UW1"
			intervals [428]:
				xmin = 107.1693
				xmax = 107.2693
				text = "sp"
			intervals [429]:
				xmin = 107.2693
				xmax = 107.3393
				text = "G"
			intervals [430]:
				xmin = 107.3393
				xmax = 107.3993
				text = "EH1"
			intervals [431]:
				xmin = 107.3993
				xmax = 107.4793
				text = "T"
			intervals [432]:
				xmin = 107.4793
				xmax = 107.5093
				text = "S"
			intervals [433]:
				xmin = 107.5093
				xmax = 107.5393
				text = "T"
			intervals [434]:
				xmin = 107.5393
				xmax = 107.5893
				text = "IH0"
			intervals [435]:
				xmin = 107.5893
				xmax = 107.6693
				text = "D"
			intervals [436]:
				xmin = 107.6693
				xmax = 107.7593
				text = "IH0"
			intervals [437]:
				xmin = 107.7593
				xmax = 107.8593
				text = "T"
			intervals [438]:
				xmin = 107.8593
				xmax = 107.9593
				text = "ER1"
			intervals [439]:
				xmin = 107.9593
				xmax = 108.0393
				text = "M"
			intervals [440]:
				xmin = 108.0393
				xmax = 108.0693
				text = "AH0"
			intervals [441]:
				xmin = 108.0693
				xmax = 108.0993
				text = "N"
			intervals [442]:
				xmin = 108.0993
				xmax = 108.1793
				text = "HH"
			intervals [443]:
				xmin = 108.1793
				xmax = 108.2893
				text = "UW1"
			intervals [444]:
				xmin = 108.2893
				xmax = 108.3393
				text = "Z"
			intervals [445]:
				xmin = 108.3393
				xmax = 108.3793
				text = "sp"
			intervals [446]:
				xmin = 108.3793
				xmax = 108.4293
				text = "HH"
			intervals [447]:
				xmin = 108.4293
				xmax = 108.5093
				text = "UW1"
			intervals [448]:
				xmin = 108.5093
				xmax = 108.6593
				text = "Z"
			intervals [449]:
				xmin = 108.6593
				xmax = 108.6893
				text = "sp"
			intervals [450]:
				xmin = 108.6893
				xmax = 108.7193
				text = "Z"
			intervals [451]:
				xmin = 108.7193
				xmax = 108.7493
				text = "sp"
			intervals [452]:
				xmin = 108.7493
				xmax = 108.8493
				text = "K"
			intervals [453]:
				xmin = 108.8493
				xmax = 108.9693
				text = "AE1"
			intervals [454]:
				xmin = 108.9693
				xmax = 109.0593
				text = "P"
			intervals [455]:
				xmin = 109.0593
				xmax = 109.0893
				text = "T"
			intervals [456]:
				xmin = 109.0893
				xmax = 109.1193
				text = "AH0"
			intervals [457]:
				xmin = 109.1193
				xmax = 109.1793
				text = "N"
			intervals [458]:
				xmin = 109.1793
				xmax = 113.9809
				text = "sp"
			intervals [459]:
				xmin = 113.9809
				xmax = 114.2609
				text = "OW1"
			intervals [460]:
				xmin = 114.2609
				xmax = 114.3109
				text = "sp"
			intervals [461]:
				xmin = 114.3109
				xmax = 114.9294
				text = ""
			intervals [462]:
				xmin = 114.9294
				xmax = 115.0294
				text = "W"
			intervals [463]:
				xmin = 115.0294
				xmax = 115.0594
				text = "EH1"
			intervals [464]:
				xmin = 115.0594
				xmax = 115.0894
				text = "L"
			intervals [465]:
				xmin = 115.0894
				xmax = 115.1394
				text = "DH"
			intervals [466]:
				xmin = 115.1394
				xmax = 115.2194
				text = "AH0"
			intervals [467]:
				xmin = 115.2194
				xmax = 115.2594
				text = "T"
			intervals [468]:
				xmin = 115.2594
				xmax = 115.2894
				text = "sp"
			intervals [469]:
				xmin = 115.2894
				xmax = 115.3794
				text = "S"
			intervals [470]:
				xmin = 115.3794
				xmax = 115.5094
				text = "F"
			intervals [471]:
				xmin = 115.5094
				xmax = 115.5694
				text = "EH1"
			intervals [472]:
				xmin = 115.5694
				xmax = 115.8094
				text = "R"
			intervals [473]:
				xmin = 115.8094
				xmax = 116.0509
				text = "sp"
			intervals [474]:
				xmin = 116.0509
				xmax = 116.1109
				text = "W"
			intervals [475]:
				xmin = 116.1109
				xmax = 116.1609
				text = "IY1"
			intervals [476]:
				xmin = 116.1609
				xmax = 116.2209
				text = "N"
			intervals [477]:
				xmin = 116.2209
				xmax = 116.2709
				text = "EH1"
			intervals [478]:
				xmin = 116.2709
				xmax = 116.3209
				text = "V"
			intervals [479]:
				xmin = 116.3209
				xmax = 116.3909
				text = "ER0"
			intervals [480]:
				xmin = 116.3909
				xmax = 116.4209
				text = "sp"
			intervals [481]:
				xmin = 116.4209
				xmax = 116.4609
				text = "D"
			intervals [482]:
				xmin = 116.4609
				xmax = 116.5509
				text = "IH0"
			intervals [483]:
				xmin = 116.5509
				xmax = 116.5809
				text = "D"
			intervals [484]:
				xmin = 116.5809
				xmax = 116.6109
				text = "sp"
			intervals [485]:
				xmin = 116.6109
				xmax = 116.6409
				text = "EH1"
			intervals [486]:
				xmin = 116.6409
				xmax = 116.6709
				text = "N"
			intervals [487]:
				xmin = 116.6709
				xmax = 116.7209
				text = "IY0"
			intervals [488]:
				xmin = 116.7209
				xmax = 116.7909
				text = "TH"
			intervals [489]:
				xmin = 116.7909
				xmax = 116.8309
				text = "IH2"
			intervals [490]:
				xmin = 116.8309
				xmax = 116.8709
				text = "N"
			intervals [491]:
				xmin = 116.8709
				xmax = 116.9009
				text = "sp"
			intervals [492]:
				xmin = 116.9009
				xmax = 116.9709
				text = "L"
			intervals [493]:
				xmin = 116.9709
				xmax = 117.0409
				text = "AY1"
			intervals [494]:
				xmin = 117.0409
				xmax = 117.0809
				text = "K"
			intervals [495]:
				xmin = 117.0809
				xmax = 117.1309
				text = "sp"
			intervals [496]:
				xmin = 117.1309
				xmax = 117.1909
				text = "DH"
			intervals [497]:
				xmin = 117.1909
				xmax = 117.3209
				text = "AE1"
			intervals [498]:
				xmin = 117.3209
				xmax = 117.3909
				text = "T"
			intervals [499]:
				xmin = 117.3909
				xmax = 117.5909
				text = "spn"
			intervals [500]:
				xmin = 117.5909
				xmax = 117.7009
				text = "sp"
			intervals [501]:
				xmin = 117.7009
				xmax = 125.0285
				text = ""
			intervals [502]:
				xmin = 125.0285
				xmax = 125.4785
				text = "M"
			intervals [503]:
				xmin = 125.4785
				xmax = 125.5285
				text = "M"
			intervals [504]:
				xmin = 125.5285
				xmax = 130.9936
				text = ""
			intervals [505]:
				xmin = 130.9936
				xmax = 131.3136
				text = "M"
			intervals [506]:
				xmin = 131.3136
				xmax = 131.3436
				text = "HH"
			intervals [507]:
				xmin = 131.3436
				xmax = 131.4636
				text = "M"
			intervals [508]:
				xmin = 131.4636
				xmax = 131.5736
				text = "sp"
			intervals [509]:
				xmin = 131.5736
				xmax = 138.4229
				text = ""
			intervals [510]:
				xmin = 138.4229
				xmax = 138.4929
				text = "Y"
			intervals [511]:
				xmin = 138.4929
				xmax = 138.5229
				text = "UW1"
			intervals [512]:
				xmin = 138.5229
				xmax = 138.5929
				text = "M"
			intervals [513]:
				xmin = 138.5929
				xmax = 138.6229
				text = "IY1"
			intervals [514]:
				xmin = 138.6229
				xmax = 138.7229
				text = "N"
			intervals [515]:
				xmin = 138.7229
				xmax = 138.7529
				text = "Y"
			intervals [516]:
				xmin = 138.7529
				xmax = 138.8229
				text = "UW1"
			intervals [517]:
				xmin = 138.8229
				xmax = 138.8629
				text = "G"
			intervals [518]:
				xmin = 138.8629
				xmax = 138.9029
				text = "EH1"
			intervals [519]:
				xmin = 138.9029
				xmax = 138.9929
				text = "T"
			intervals [520]:
				xmin = 138.9929
				xmax = 139.1029
				text = "T"
			intervals [521]:
				xmin = 139.1029
				xmax = 139.2429
				text = "AE1"
			intervals [522]:
				xmin = 139.2429
				xmax = 139.3029
				text = "K"
			intervals [523]:
				xmin = 139.3029
				xmax = 139.3429
				text = "AH0"
			intervals [524]:
				xmin = 139.3429
				xmax = 139.4429
				text = "L"
			intervals [525]:
				xmin = 139.4429
				xmax = 139.5129
				text = "D"
			intervals [526]:
				xmin = 139.5129
				xmax = 139.5629
				text = "sp"
			intervals [527]:
				xmin = 139.5629
				xmax = 141.6404
				text = ""
			intervals [528]:
				xmin = 141.6404
				xmax = 141.7104
				text = "Y"
			intervals [529]:
				xmin = 141.7104
				xmax = 141.7404
				text = "UW1"
			intervals [530]:
				xmin = 141.7404
				xmax = 141.7904
				text = "M"
			intervals [531]:
				xmin = 141.7904
				xmax = 141.8504
				text = "IY1"
			intervals [532]:
				xmin = 141.8504
				xmax = 141.9104
				text = "N"
			intervals [533]:
				xmin = 141.9104
				xmax = 141.9804
				text = "P"
			intervals [534]:
				xmin = 141.9804
				xmax = 142.0504
				text = "IY1"
			intervals [535]:
				xmin = 142.0504
				xmax = 142.1204
				text = "P"
			intervals [536]:
				xmin = 142.1204
				xmax = 142.1704
				text = "AH0"
			intervals [537]:
				xmin = 142.1704
				xmax = 142.2404
				text = "L"
			intervals [538]:
				xmin = 142.2404
				xmax = 142.3104
				text = "AE1"
			intervals [539]:
				xmin = 142.3104
				xmax = 142.4004
				text = "K"
			intervals [540]:
				xmin = 142.4004
				xmax = 142.4604
				text = "CH"
			intervals [541]:
				xmin = 142.4604
				xmax = 142.5004
				text = "L"
			intervals [542]:
				xmin = 142.5004
				xmax = 142.5504
				text = "IY0"
			intervals [543]:
				xmin = 142.5504
				xmax = 142.5904
				text = "sp"
			intervals [544]:
				xmin = 142.5904
				xmax = 142.6804
				text = "T"
			intervals [545]:
				xmin = 142.6804
				xmax = 142.7204
				text = "R"
			intervals [546]:
				xmin = 142.7204
				xmax = 142.7804
				text = "AY1"
			intervals [547]:
				xmin = 142.7804
				xmax = 142.8204
				text = "T"
			intervals [548]:
				xmin = 142.8204
				xmax = 142.8704
				text = "AH0"
			intervals [549]:
				xmin = 142.8704
				xmax = 142.9604
				text = "N"
			intervals [550]:
				xmin = 142.9604
				xmax = 143.0604
				text = "AA1"
			intervals [551]:
				xmin = 143.0604
				xmax = 143.1004
				text = "K"
			intervals [552]:
				xmin = 143.1004
				xmax = 143.1504
				text = "sp"
			intervals [553]:
				xmin = 143.1504
				xmax = 143.2004
				text = "Y"
			intervals [554]:
				xmin = 143.2004
				xmax = 143.2404
				text = "UW1"
			intervals [555]:
				xmin = 143.2404
				xmax = 143.3204
				text = "D"
			intervals [556]:
				xmin = 143.3204
				xmax = 143.5304
				text = "AW1"
			intervals [557]:
				xmin = 143.5304
				xmax = 143.5904
				text = "N"
			intervals [558]:
				xmin = 143.5904
				xmax = 144.647
				text = "sp"
			intervals [559]:
				xmin = 144.647
				xmax = 144.827
				text = "OW1"
			intervals [560]:
				xmin = 144.827
				xmax = 144.917
				text = "sp"
			intervals [561]:
				xmin = 144.917
				xmax = 144.947
				text = "M"
			intervals [562]:
				xmin = 144.947
				xmax = 144.977
				text = "AY1"
			intervals [563]:
				xmin = 144.977
				xmax = 145.087
				text = "sp"
			intervals [564]:
				xmin = 145.087
				xmax = 145.167
				text = "G"
			intervals [565]:
				xmin = 145.167
				xmax = 145.197
				text = "UH1"
			intervals [566]:
				xmin = 145.197
				xmax = 145.227
				text = "D"
			intervals [567]:
				xmin = 145.227
				xmax = 145.257
				text = "N"
			intervals [568]:
				xmin = 145.257
				xmax = 145.287
				text = "AH0"
			intervals [569]:
				xmin = 145.287
				xmax = 145.497
				text = "S"
			intervals [570]:
				xmin = 145.497
				xmax = 145.547
				text = "sp"
			intervals [571]:
				xmin = 145.547
				xmax = 145.587
				text = "HH"
			intervals [572]:
				xmin = 145.587
				xmax = 145.617
				text = "AE1"
			intervals [573]:
				xmin = 145.617
				xmax = 145.677
				text = "V"
			intervals [574]:
				xmin = 145.677
				xmax = 145.707
				text = "sp"
			intervals [575]:
				xmin = 145.707
				xmax = 145.767
				text = "Y"
			intervals [576]:
				xmin = 145.767
				xmax = 145.797
				text = "UW1"
			intervals [577]:
				xmin = 145.797
				xmax = 145.827
				text = "EH1"
			intervals [578]:
				xmin = 145.827
				xmax = 145.857
				text = "V"
			intervals [579]:
				xmin = 145.857
				xmax = 145.927
				text = "ER0"
			intervals [580]:
				xmin = 145.927
				xmax = 146.007
				text = "G"
			intervals [581]:
				xmin = 146.007
				xmax = 146.057
				text = "AA1"
			intervals [582]:
				xmin = 146.057
				xmax = 146.097
				text = "T"
			intervals [583]:
				xmin = 146.097
				xmax = 146.127
				text = "AH0"
			intervals [584]:
				xmin = 146.127
				xmax = 146.197
				text = "N"
			intervals [585]:
				xmin = 146.197
				xmax = 146.307
				text = "HH"
			intervals [586]:
				xmin = 146.307
				xmax = 146.427
				text = "ER1"
			intervals [587]:
				xmin = 146.427
				xmax = 146.457
				text = "T"
			intervals [588]:
				xmin = 146.457
				xmax = 147.5883
				text = "sp"
			intervals [589]:
				xmin = 147.5883
				xmax = 147.6983
				text = "OW1"
			intervals [590]:
				xmin = 147.6983
				xmax = 148.0383
				text = "sp"
			intervals [591]:
				xmin = 148.0383
				xmax = 148.0683
				text = "B"
			intervals [592]:
				xmin = 148.0683
				xmax = 148.0983
				text = "OY1"
			intervals [593]:
				xmin = 148.0983
				xmax = 149.1263
				text = "sp"
			intervals [594]:
				xmin = 149.1263
				xmax = 149.2563
				text = "AH1"
			intervals [595]:
				xmin = 149.2563
				xmax = 149.6963
				text = "M"
			intervals [596]:
				xmin = 149.6963
				xmax = 150.9951
				text = ""
			intervals [597]:
				xmin = 150.9951
				xmax = 151.0451
				text = "sil"
			intervals [598]:
				xmin = 151.0451
				xmax = 151.0951
				text = "IH0"
			intervals [599]:
				xmin = 151.0951
				xmax = 151.1451
				text = "Z"
			intervals [600]:
				xmin = 151.1451
				xmax = 151.1751
				text = "sp"
			intervals [601]:
				xmin = 151.1751
				xmax = 151.2451
				text = "DH"
			intervals [602]:
				xmin = 151.2451
				xmax = 151.3251
				text = "EH1"
			intervals [603]:
				xmin = 151.3251
				xmax = 151.3851
				text = "R"
			intervals [604]:
				xmin = 151.3851
				xmax = 151.4351
				text = "EH1"
			intervals [605]:
				xmin = 151.4351
				xmax = 151.4951
				text = "N"
			intervals [606]:
				xmin = 151.4951
				xmax = 151.5751
				text = "IY0"
			intervals [607]:
				xmin = 151.5751
				xmax = 151.6951
				text = "K"
			intervals [608]:
				xmin = 151.6951
				xmax = 151.7651
				text = "AY1"
			intervals [609]:
				xmin = 151.7651
				xmax = 151.8251
				text = "N"
			intervals [610]:
				xmin = 151.8251
				xmax = 151.8951
				text = "AH0"
			intervals [611]:
				xmin = 151.8951
				xmax = 151.9551
				text = "V"
			intervals [612]:
				xmin = 151.9551
				xmax = 152.3518
				text = ""
			intervals [613]:
				xmin = 152.3518
				xmax = 152.4418
				text = "S"
			intervals [614]:
				xmin = 152.4418
				xmax = 152.6418
				text = "EY1"
			intervals [615]:
				xmin = 152.6418
				xmax = 152.6818
				text = "sp"
			intervals [616]:
				xmin = 152.6818
				xmax = 152.8118
				text = "R"
			intervals [617]:
				xmin = 152.8118
				xmax = 153.1218
				text = "AY1"
			intervals [618]:
				xmin = 153.1218
				xmax = 153.1918
				text = "M"
			intervals [619]:
				xmin = 153.1918
				xmax = 153.2418
				text = "Z"
			intervals [620]:
				xmin = 153.2418
				xmax = 153.2718
				text = "sp"
			intervals [621]:
				xmin = 153.2718
				xmax = 153.3318
				text = "DH"
			intervals [622]:
				xmin = 153.3318
				xmax = 153.3918
				text = "AH0"
			intervals [623]:
				xmin = 153.3918
				xmax = 153.4518
				text = "T"
			intervals [624]:
				xmin = 153.4518
				xmax = 153.5318
				text = "Y"
			intervals [625]:
				xmin = 153.5318
				xmax = 153.6118
				text = "UW1"
			intervals [626]:
				xmin = 153.6118
				xmax = 153.6718
				text = "sp"
			intervals [627]:
				xmin = 153.6718
				xmax = 153.7518
				text = "S"
			intervals [628]:
				xmin = 153.7518
				xmax = 153.9418
				text = "EY1"
			intervals [629]:
				xmin = 153.9418
				xmax = 153.9718
				text = "sp"
			intervals [630]:
				xmin = 153.9718
				xmax = 154.0218
				text = "W"
			intervals [631]:
				xmin = 154.0218
				xmax = 154.0618
				text = "EH1"
			intervals [632]:
				xmin = 154.0618
				xmax = 154.1018
				text = "N"
			intervals [633]:
				xmin = 154.1018
				xmax = 154.1318
				text = "Y"
			intervals [634]:
				xmin = 154.1318
				xmax = 154.2318
				text = "UW1"
			intervals [635]:
				xmin = 154.2318
				xmax = 154.2618
				text = "sp"
			intervals [636]:
				xmin = 154.2618
				xmax = 154.3518
				text = "P"
			intervals [637]:
				xmin = 154.3518
				xmax = 154.4218
				text = "L"
			intervals [638]:
				xmin = 154.4218
				xmax = 154.5418
				text = "EY1"
			intervals [639]:
				xmin = 154.5418
				xmax = 154.5718
				text = "sp"
			intervals [640]:
				xmin = 154.5718
				xmax = 156.085
				text = ""
			intervals [641]:
				xmin = 156.085
				xmax = 156.165
				text = "EH1"
			intervals [642]:
				xmin = 156.165
				xmax = 156.235
				text = "N"
			intervals [643]:
				xmin = 156.235
				xmax = 156.265
				text = "IY0"
			intervals [644]:
				xmin = 156.265
				xmax = 156.425
				text = "TH"
			intervals [645]:
				xmin = 156.425
				xmax = 156.475
				text = "IH2"
			intervals [646]:
				xmin = 156.475
				xmax = 156.505
				text = "NG"
			intervals [647]:
				xmin = 156.505
				xmax = 156.535
				text = "sp"
			intervals [648]:
				xmin = 156.535
				xmax = 156.585
				text = "EH1"
			intervals [649]:
				xmin = 156.585
				xmax = 156.615
				text = "N"
			intervals [650]:
				xmin = 156.615
				xmax = 156.705
				text = "IY0"
			intervals [651]:
				xmin = 156.705
				xmax = 156.765
				text = "sp"
			intervals [652]:
				xmin = 156.765
				xmax = 156.835
				text = "T"
			intervals [653]:
				xmin = 156.835
				xmax = 156.885
				text = "AY1"
			intervals [654]:
				xmin = 156.885
				xmax = 156.975
				text = "P"
			intervals [655]:
				xmin = 156.975
				xmax = 157.005
				text = "AH0"
			intervals [656]:
				xmin = 157.005
				xmax = 157.035
				text = "V"
			intervals [657]:
				xmin = 157.035
				xmax = 157.065
				text = "sp"
			intervals [658]:
				xmin = 157.065
				xmax = 157.215
				text = "R"
			intervals [659]:
				xmin = 157.215
				xmax = 157.265
				text = "AY1"
			intervals [660]:
				xmin = 157.265
				xmax = 157.325
				text = "M"
			intervals [661]:
				xmin = 157.325
				xmax = 157.395
				text = "Z"
			intervals [662]:
				xmin = 157.395
				xmax = 157.425
				text = "sp"
			intervals [663]:
				xmin = 157.425
				xmax = 157.455
				text = "DH"
			intervals [664]:
				xmin = 157.455
				xmax = 157.485
				text = "AH0"
			intervals [665]:
				xmin = 157.485
				xmax = 157.515
				text = "T"
			intervals [666]:
				xmin = 157.515
				xmax = 157.585
				text = "sp"
			intervals [667]:
				xmin = 157.585
				xmax = 157.615
				text = "Y"
			intervals [668]:
				xmin = 157.615
				xmax = 157.655
				text = "UW1"
			intervals [669]:
				xmin = 157.655
				xmax = 157.685
				text = "K"
			intervals [670]:
				xmin = 157.685
				xmax = 157.715
				text = "AH0"
			intervals [671]:
				xmin = 157.715
				xmax = 157.745
				text = "N"
			intervals [672]:
				xmin = 157.745
				xmax = 157.865
				text = "sp"
			intervals [673]:
				xmin = 157.865
				xmax = 157.895
				text = "TH"
			intervals [674]:
				xmin = 157.895
				xmax = 157.925
				text = "IH1"
			intervals [675]:
				xmin = 157.925
				xmax = 157.965
				text = "NG"
			intervals [676]:
				xmin = 157.965
				xmax = 158.115
				text = "K"
			intervals [677]:
				xmin = 158.115
				xmax = 158.145
				text = "AH0"
			intervals [678]:
				xmin = 158.145
				xmax = 158.175
				text = "V"
			intervals [679]:
				xmin = 158.175
				xmax = 160.3682
				text = ""
			intervals [680]:
				xmin = 160.3682
				xmax = 160.4082
				text = "sil"
			intervals [681]:
				xmin = 160.4082
				xmax = 160.7582
				text = "OW1"
			intervals [682]:
				xmin = 160.7582
				xmax = 160.7982
				text = "sp"
			intervals [683]:
				xmin = 160.7982
				xmax = 161.0082
				text = "M"
			intervals [684]:
				xmin = 161.0082
				xmax = 161.0482
				text = "HH"
			intervals [685]:
				xmin = 161.0482
				xmax = 161.1682
				text = "M"
			intervals [686]:
				xmin = 161.1682
				xmax = 161.1982
				text = "sp"
			intervals [687]:
				xmin = 161.1982
				xmax = 161.5481
				text = ""
			intervals [688]:
				xmin = 161.5481
				xmax = 161.6281
				text = "W"
			intervals [689]:
				xmin = 161.6281
				xmax = 161.6781
				text = "AH1"
			intervals [690]:
				xmin = 161.6781
				xmax = 161.7081
				text = "T"
			intervals [691]:
				xmin = 161.7081
				xmax = 161.7481
				text = "AH0"
			intervals [692]:
				xmin = 161.7481
				xmax = 161.7981
				text = "B"
			intervals [693]:
				xmin = 161.7981
				xmax = 161.9281
				text = "AW1"
			intervals [694]:
				xmin = 161.9281
				xmax = 161.9881
				text = "T"
			intervals [695]:
				xmin = 161.9881
				xmax = 162.0581
				text = "R"
			intervals [696]:
				xmin = 162.0581
				xmax = 162.2081
				text = "AY1"
			intervals [697]:
				xmin = 162.2081
				xmax = 162.2981
				text = "M"
			intervals [698]:
				xmin = 162.2981
				xmax = 162.3781
				text = "Z"
			intervals [699]:
				xmin = 162.3781
				xmax = 162.4181
				text = "sp"
			intervals [700]:
				xmin = 162.4181
				xmax = 162.7381
				text = "AH1"
			intervals [701]:
				xmin = 162.7381
				xmax = 162.8281
				text = "sp"
			intervals [702]:
				xmin = 162.8281
				xmax = 162.8881
				text = "F"
			intervals [703]:
				xmin = 162.8881
				xmax = 163.0681
				text = "AO1"
			intervals [704]:
				xmin = 163.0681
				xmax = 163.3481
				text = "R"
			intervals [705]:
				xmin = 163.3481
				xmax = 163.3781
				text = "sp"
			intervals [706]:
				xmin = 163.3781
				xmax = 163.6081
				text = "AH1"
			intervals [707]:
				xmin = 163.6081
				xmax = 163.7381
				text = "M"
			intervals [708]:
				xmin = 163.7381
				xmax = 163.7981
				text = "sp"
			intervals [709]:
				xmin = 163.7981
				xmax = 164.8777
				text = ""
			intervals [710]:
				xmin = 164.8777
				xmax = 164.9577
				text = "F"
			intervals [711]:
				xmin = 164.9577
				xmax = 165.0877
				text = "AO1"
			intervals [712]:
				xmin = 165.0877
				xmax = 165.3777
				text = "R"
			intervals [713]:
				xmin = 165.3777
				xmax = 165.4077
				text = "sp"
			intervals [714]:
				xmin = 165.4077
				xmax = 165.5477
				text = "AH1"
			intervals [715]:
				xmin = 165.5477
				xmax = 165.9377
				text = "M"
			intervals [716]:
				xmin = 165.9377
				xmax = 165.9677
				text = "sp"
			intervals [717]:
				xmin = 165.9677
				xmax = 166.8604
				text = ""
			intervals [718]:
				xmin = 166.8604
				xmax = 166.9804
				text = "JH"
			intervals [719]:
				xmin = 166.9804
				xmax = 167.0204
				text = "AH1"
			intervals [720]:
				xmin = 167.0204
				xmax = 167.0704
				text = "M"
			intervals [721]:
				xmin = 167.0704
				xmax = 167.1004
				text = "P"
			intervals [722]:
				xmin = 167.1004
				xmax = 167.1904
				text = "sp"
			intervals [723]:
				xmin = 167.1904
				xmax = 167.2704
				text = "R"
			intervals [724]:
				xmin = 167.2704
				xmax = 167.3504
				text = "OW1"
			intervals [725]:
				xmin = 167.3504
				xmax = 167.4004
				text = "P"
			intervals [726]:
				xmin = 167.4004
				xmax = 167.4404
				text = "sp"
			intervals [727]:
				xmin = 167.4404
				xmax = 187.1387
				text = ""
			intervals [728]:
				xmin = 187.1387
				xmax = 187.2087
				text = "HH"
			intervals [729]:
				xmin = 187.2087
				xmax = 187.5387
				text = "AH1"
			intervals [730]:
				xmin = 187.5387
				xmax = 187.5987
				text = "sp"
			intervals [731]:
				xmin = 187.5987
				xmax = 188.9881
				text = ""
			intervals [732]:
				xmin = 188.9881
				xmax = 189.0281
				text = "HH"
			intervals [733]:
				xmin = 189.0281
				xmax = 189.0981
				text = "W"
			intervals [734]:
				xmin = 189.0981
				xmax = 189.2081
				text = "AY1"
			intervals [735]:
				xmin = 189.2081
				xmax = 189.2581
				text = "L"
			intervals [736]:
				xmin = 189.2581
				xmax = 189.2881
				text = "Y"
			intervals [737]:
				xmin = 189.2881
				xmax = 189.3481
				text = "UW1"
			intervals [738]:
				xmin = 189.3481
				xmax = 189.3781
				text = "R"
			intervals [739]:
				xmin = 189.3781
				xmax = 189.4281
				text = "JH"
			intervals [740]:
				xmin = 189.4281
				xmax = 189.4981
				text = "AH1"
			intervals [741]:
				xmin = 189.4981
				xmax = 189.5781
				text = "M"
			intervals [742]:
				xmin = 189.5781
				xmax = 189.6181
				text = "P"
			intervals [743]:
				xmin = 189.6181
				xmax = 189.6481
				text = "IH0"
			intervals [744]:
				xmin = 189.6481
				xmax = 189.7481
				text = "N"
			intervals [745]:
				xmin = 189.7481
				xmax = 189.8481
				text = "R"
			intervals [746]:
				xmin = 189.8481
				xmax = 190.0481
				text = "OW1"
			intervals [747]:
				xmin = 190.0481
				xmax = 190.1081
				text = "P"
			intervals [748]:
				xmin = 190.1081
				xmax = 190.5481
				text = "spn"
			intervals [749]:
				xmin = 190.5481
				xmax = 191.2772
				text = ""
			intervals [750]:
				xmin = 191.2772
				xmax = 191.3372
				text = "HH"
			intervals [751]:
				xmin = 191.3372
				xmax = 191.4272
				text = "AW1"
			intervals [752]:
				xmin = 191.4272
				xmax = 191.5372
				text = "K"
			intervals [753]:
				xmin = 191.5372
				xmax = 191.5672
				text = "AH0"
			intervals [754]:
				xmin = 191.5672
				xmax = 191.6172
				text = "N"
			intervals [755]:
				xmin = 191.6172
				xmax = 191.6572
				text = "Y"
			intervals [756]:
				xmin = 191.6572
				xmax = 191.7472
				text = "UW1"
			intervals [757]:
				xmin = 191.7472
				xmax = 191.7872
				text = "D"
			intervals [758]:
				xmin = 191.7872
				xmax = 191.9272
				text = "UW1"
			intervals [759]:
				xmin = 191.9272
				xmax = 191.9972
				text = "DH"
			intervals [760]:
				xmin = 191.9972
				xmax = 192.2872
				text = "AE1"
			intervals [761]:
				xmin = 192.2872
				xmax = 192.3172
				text = "T"
			intervals [762]:
				xmin = 192.3172
				xmax = 194.3821
				text = ""
			intervals [763]:
				xmin = 194.3821
				xmax = 194.4121
				text = "sil"
			intervals [764]:
				xmin = 194.4121
				xmax = 194.4621
				text = "G"
			intervals [765]:
				xmin = 194.4621
				xmax = 194.6321
				text = "IH0"
			intervals [766]:
				xmin = 194.6321
				xmax = 194.7021
				text = "D"
			intervals [767]:
				xmin = 194.7021
				xmax = 194.7921
				text = "sp"
			intervals [768]:
				xmin = 194.7921
				xmax = 194.8421
				text = "G"
			intervals [769]:
				xmin = 194.8421
				xmax = 194.9121
				text = "R"
			intervals [770]:
				xmin = 194.9121
				xmax = 195.0921
				text = "EY1"
			intervals [771]:
				xmin = 195.0921
				xmax = 195.1321
				text = "SH"
			intervals [772]:
				xmin = 195.1321
				xmax = 195.1621
				text = "AH0"
			intervals [773]:
				xmin = 195.1621
				xmax = 195.2121
				text = "S"
			intervals [774]:
				xmin = 195.2121
				xmax = 196.1389
				text = "sp"
			intervals [775]:
				xmin = 196.1389
				xmax = 196.2789
				text = "OW2"
			intervals [776]:
				xmin = 196.2789
				xmax = 196.4089
				text = "K"
			intervals [777]:
				xmin = 196.4089
				xmax = 196.6589
				text = "EY1"
			intervals [778]:
				xmin = 196.6589
				xmax = 196.9413
				text = "sp"
			intervals [779]:
				xmin = 196.9413
				xmax = 197.2213
				text = "AH1"
			intervals [780]:
				xmin = 197.2213
				xmax = 197.3213
				text = "M"
			intervals [781]:
				xmin = 197.3213
				xmax = 197.6596
				text = "sp"
			intervals [782]:
				xmin = 197.6596
				xmax = 197.6896
				text = "L"
			intervals [783]:
				xmin = 197.6896
				xmax = 197.7696
				text = "EH1"
			intervals [784]:
				xmin = 197.7696
				xmax = 197.8596
				text = "T"
			intervals [785]:
				xmin = 197.8596
				xmax = 197.8896
				text = "sp"
			intervals [786]:
				xmin = 197.8896
				xmax = 197.9196
				text = "Z"
			intervals [787]:
				xmin = 197.9196
				xmax = 197.9796
				text = "sp"
			intervals [788]:
				xmin = 197.9796
				xmax = 198.0296
				text = "S"
			intervals [789]:
				xmin = 198.0296
				xmax = 198.0696
				text = "IY1"
			intervals [790]:
				xmin = 198.0696
				xmax = 198.2096
				text = "Y"
			intervals [791]:
				xmin = 198.2096
				xmax = 198.3496
				text = "UW1"
			intervals [792]:
				xmin = 198.3496
				xmax = 198.4096
				text = "N"
			intervals [793]:
				xmin = 198.4096
				xmax = 198.4596
				text = "EY1"
			intervals [794]:
				xmin = 198.4596
				xmax = 198.5896
				text = "M"
			intervals [795]:
				xmin = 198.5896
				xmax = 198.6296
				text = "D"
			intervals [796]:
				xmin = 198.6296
				xmax = 198.6996
				text = "AH0"
			intervals [797]:
				xmin = 198.6996
				xmax = 198.7696
				text = "N"
			intervals [798]:
				xmin = 198.7696
				xmax = 198.8496
				text = "AH1"
			intervals [799]:
				xmin = 198.8496
				xmax = 198.9396
				text = "DH"
			intervals [800]:
				xmin = 198.9396
				xmax = 198.9696
				text = "ER0"
			intervals [801]:
				xmin = 198.9696
				xmax = 199.0896
				text = "sp"
			intervals [802]:
				xmin = 199.0896
				xmax = 199.1396
				text = "G"
			intervals [803]:
				xmin = 199.1396
				xmax = 199.1696
				text = "EY1"
			intervals [804]:
				xmin = 199.1696
				xmax = 199.4496
				text = "M"
			intervals [805]:
				xmin = 199.4496
				xmax = 199.4796
				text = "sp"
			intervals [806]:
				xmin = 199.4796
				xmax = 200.2416
				text = ""
			intervals [807]:
				xmin = 200.2416
				xmax = 200.3916
				text = "HH"
			intervals [808]:
				xmin = 200.3916
				xmax = 200.4216
				text = "W"
			intervals [809]:
				xmin = 200.4216
				xmax = 200.4516
				text = "AH1"
			intervals [810]:
				xmin = 200.4516
				xmax = 200.4816
				text = "T"
			intervals [811]:
				xmin = 200.4816
				xmax = 200.5916
				text = "W"
			intervals [812]:
				xmin = 200.5916
				xmax = 200.6416
				text = "AO1"
			intervals [813]:
				xmin = 200.6416
				xmax = 200.6716
				text = "Z"
			intervals [814]:
				xmin = 200.6716
				xmax = 200.7316
				text = "sp"
			intervals [815]:
				xmin = 200.7316
				xmax = 200.8116
				text = "IH0"
			intervals [816]:
				xmin = 200.8116
				xmax = 200.8416
				text = "T"
			intervals [817]:
				xmin = 200.8416
				xmax = 201.5627
				text = ""
			intervals [818]:
				xmin = 201.5627
				xmax = 201.6527
				text = "V"
			intervals [819]:
				xmin = 201.6527
				xmax = 201.8227
				text = "AA1"
			intervals [820]:
				xmin = 201.8227
				xmax = 201.9127
				text = "L"
			intervals [821]:
				xmin = 201.9127
				xmax = 202.0227
				text = "IY0"
			intervals [822]:
				xmin = 202.0227
				xmax = 202.0727
				text = "B"
			intervals [823]:
				xmin = 202.0727
				xmax = 202.1127
				text = "AO2"
			intervals [824]:
				xmin = 202.1127
				xmax = 202.2827
				text = "L"
			intervals [825]:
				xmin = 202.2827
				xmax = 202.3127
				text = "sp"
			intervals [826]:
				xmin = 202.3127
				xmax = 202.6587
				text = ""
			intervals [827]:
				xmin = 202.6587
				xmax = 202.7287
				text = "S"
			intervals [828]:
				xmin = 202.7287
				xmax = 202.7787
				text = "IY1"
			intervals [829]:
				xmin = 202.7787
				xmax = 202.8387
				text = "AY1"
			intervals [830]:
				xmin = 202.8387
				xmax = 203.0387
				text = "sp"
			intervals [831]:
				xmin = 203.0387
				xmax = 203.0687
				text = "TH"
			intervals [832]:
				xmin = 203.0687
				xmax = 203.0987
				text = "IH1"
			intervals [833]:
				xmin = 203.0987
				xmax = 203.1287
				text = "NG"
			intervals [834]:
				xmin = 203.1287
				xmax = 203.1587
				text = "K"
			intervals [835]:
				xmin = 203.1587
				xmax = 203.2287
				text = "AY1"
			intervals [836]:
				xmin = 203.2287
				xmax = 203.3087
				text = "R"
			intervals [837]:
				xmin = 203.3087
				xmax = 203.3687
				text = "IH0"
			intervals [838]:
				xmin = 203.3687
				xmax = 203.4787
				text = "M"
			intervals [839]:
				xmin = 203.4787
				xmax = 203.5287
				text = "EH1"
			intervals [840]:
				xmin = 203.5287
				xmax = 203.6287
				text = "M"
			intervals [841]:
				xmin = 203.6287
				xmax = 203.6787
				text = "B"
			intervals [842]:
				xmin = 203.6787
				xmax = 203.7087
				text = "ER0"
			intervals [843]:
				xmin = 203.7087
				xmax = 203.7387
				text = "sp"
			intervals [844]:
				xmin = 203.7387
				xmax = 203.8187
				text = "P"
			intervals [845]:
				xmin = 203.8187
				xmax = 203.8687
				text = "L"
			intervals [846]:
				xmin = 203.8687
				xmax = 203.9687
				text = "EY1"
			intervals [847]:
				xmin = 203.9687
				xmax = 203.9987
				text = "IH0"
			intervals [848]:
				xmin = 203.9987
				xmax = 204.0587
				text = "N"
			intervals [849]:
				xmin = 204.0587
				xmax = 204.0987
				text = "DH"
			intervals [850]:
				xmin = 204.0987
				xmax = 204.2287
				text = "AH0"
			intervals [851]:
				xmin = 204.2287
				xmax = 204.2987
				text = "T"
			intervals [852]:
				xmin = 204.2987
				xmax = 204.3387
				text = "sp"
			intervals [853]:
				xmin = 204.3387
				xmax = 204.3687
				text = "IH0"
			intervals [854]:
				xmin = 204.3687
				xmax = 204.3987
				text = "N"
			intervals [855]:
				xmin = 204.3987
				xmax = 204.4687
				text = "sp"
			intervals [856]:
				xmin = 204.4687
				xmax = 204.5387
				text = "S"
			intervals [857]:
				xmin = 204.5387
				xmax = 204.5887
				text = "K"
			intervals [858]:
				xmin = 204.5887
				xmax = 204.6187
				text = "UW1"
			intervals [859]:
				xmin = 204.6187
				xmax = 204.8287
				text = "L"
			intervals [860]:
				xmin = 204.8287
				xmax = 205.5151
				text = "sp"
			intervals [861]:
				xmin = 205.5151
				xmax = 205.5751
				text = "HH"
			intervals [862]:
				xmin = 205.5751
				xmax = 205.6551
				text = "AW1"
			intervals [863]:
				xmin = 205.6551
				xmax = 205.7351
				text = "D"
			intervals [864]:
				xmin = 205.7351
				xmax = 205.7651
				text = "UW1"
			intervals [865]:
				xmin = 205.7651
				xmax = 205.8151
				text = "Y"
			intervals [866]:
				xmin = 205.8151
				xmax = 205.9551
				text = "UW1"
			intervals [867]:
				xmin = 205.9551
				xmax = 205.9851
				text = "sp"
			intervals [868]:
				xmin = 205.9851
				xmax = 206.0951
				text = "IH0"
			intervals [869]:
				xmin = 206.0951
				xmax = 206.1551
				text = "D"
			intervals [870]:
				xmin = 206.1551
				xmax = 206.1951
				text = "sp"
			intervals [871]:
				xmin = 206.1951
				xmax = 206.2651
				text = "D"
			intervals [872]:
				xmin = 206.2651
				xmax = 206.3451
				text = "IH0"
			intervals [873]:
				xmin = 206.3451
				xmax = 206.4251
				text = "S"
			intervals [874]:
				xmin = 206.4251
				xmax = 206.4651
				text = "K"
			intervals [875]:
				xmin = 206.4651
				xmax = 206.5151
				text = "R"
			intervals [876]:
				xmin = 206.5151
				xmax = 206.6451
				text = "AY1"
			intervals [877]:
				xmin = 206.6451
				xmax = 206.6951
				text = "B"
			intervals [878]:
				xmin = 206.6951
				xmax = 206.7451
				text = "HH"
			intervals [879]:
				xmin = 206.7451
				xmax = 206.8051
				text = "AW1"
			intervals [880]:
				xmin = 206.8051
				xmax = 206.9051
				text = "Y"
			intervals [881]:
				xmin = 206.9051
				xmax = 206.9451
				text = "UW1"
			intervals [882]:
				xmin = 206.9451
				xmax = 207.0451
				text = "P"
			intervals [883]:
				xmin = 207.0451
				xmax = 207.0951
				text = "L"
			intervals [884]:
				xmin = 207.0951
				xmax = 207.1751
				text = "EY1"
			intervals [885]:
				xmin = 207.1751
				xmax = 207.2151
				text = "sp"
			intervals [886]:
				xmin = 207.2151
				xmax = 207.2451
				text = "V"
			intervals [887]:
				xmin = 207.2451
				xmax = 207.3751
				text = "AA1"
			intervals [888]:
				xmin = 207.3751
				xmax = 207.4251
				text = "L"
			intervals [889]:
				xmin = 207.4251
				xmax = 207.4651
				text = "IY0"
			intervals [890]:
				xmin = 207.4651
				xmax = 207.4951
				text = "B"
			intervals [891]:
				xmin = 207.4951
				xmax = 207.5251
				text = "AO2"
			intervals [892]:
				xmin = 207.5251
				xmax = 207.5551
				text = "L"
			intervals [893]:
				xmin = 207.5551
				xmax = 210.8474
				text = "sp"
			intervals [894]:
				xmin = 210.8474
				xmax = 210.9174
				text = "M"
			intervals [895]:
				xmin = 210.9174
				xmax = 210.9874
				text = "HH"
			intervals [896]:
				xmin = 210.9874
				xmax = 211.1474
				text = "M"
			intervals [897]:
				xmin = 211.1474
				xmax = 211.2574
				text = "sp"
			intervals [898]:
				xmin = 211.2574
				xmax = 219.1414
				text = ""
			intervals [899]:
				xmin = 219.1414
				xmax = 219.3314
				text = "M"
			intervals [900]:
				xmin = 219.3314
				xmax = 219.3914
				text = "HH"
			intervals [901]:
				xmin = 219.3914
				xmax = 219.5314
				text = "M"
			intervals [902]:
				xmin = 219.5314
				xmax = 235.1941
				text = "sp"
			intervals [903]:
				xmin = 235.1941
				xmax = 235.3141
				text = "M"
			intervals [904]:
				xmin = 235.3141
				xmax = 235.3741
				text = "HH"
			intervals [905]:
				xmin = 235.3741
				xmax = 235.6541
				text = "M"
			intervals [906]:
				xmin = 235.6541
				xmax = 236.696
				text = "sp"
			intervals [907]:
				xmin = 236.696
				xmax = 236.726
				text = "spn"
			intervals [908]:
				xmin = 236.726
				xmax = 236.916
				text = "Y"
			intervals [909]:
				xmin = 236.916
				xmax = 237.006
				text = "UW1"
			intervals [910]:
				xmin = 237.006
				xmax = 237.036
				text = "sp"
			intervals [911]:
				xmin = 237.036
				xmax = 237.066
				text = "S"
			intervals [912]:
				xmin = 237.066
				xmax = 237.156
				text = "EH1"
			intervals [913]:
				xmin = 237.156
				xmax = 237.186
				text = "D"
			intervals [914]:
				xmin = 237.186
				xmax = 237.216
				text = "Y"
			intervals [915]:
				xmin = 237.216
				xmax = 237.286
				text = "UW1"
			intervals [916]:
				xmin = 237.286
				xmax = 237.436
				text = "R"
			intervals [917]:
				xmin = 237.436
				xmax = 237.586
				text = "OW1"
			intervals [918]:
				xmin = 237.586
				xmax = 237.706
				text = "T"
			intervals [919]:
				xmin = 237.706
				xmax = 237.826
				text = "EY2"
			intervals [920]:
				xmin = 237.826
				xmax = 237.876
				text = "T"
			intervals [921]:
				xmin = 237.876
				xmax = 238.631
				text = ""
			intervals [922]:
				xmin = 238.631
				xmax = 238.671
				text = "sil"
			intervals [923]:
				xmin = 238.671
				xmax = 238.761
				text = "HH"
			intervals [924]:
				xmin = 238.761
				xmax = 238.801
				text = "W"
			intervals [925]:
				xmin = 238.801
				xmax = 238.851
				text = "AH1"
			intervals [926]:
				xmin = 238.851
				xmax = 238.891
				text = "T"
			intervals [927]:
				xmin = 238.891
				xmax = 238.981
				text = "sp"
			intervals [928]:
				xmin = 238.981
				xmax = 239.061
				text = "HH"
			intervals [929]:
				xmin = 239.061
				xmax = 239.101
				text = "W"
			intervals [930]:
				xmin = 239.101
				xmax = 239.171
				text = "AH1"
			intervals [931]:
				xmin = 239.171
				xmax = 239.261
				text = "T"
			intervals [932]:
				xmin = 239.261
				xmax = 239.291
				text = "sp"
			intervals [933]:
				xmin = 239.291
				xmax = 239.441
				text = "W"
			intervals [934]:
				xmin = 239.441
				xmax = 239.471
				text = "AH1"
			intervals [935]:
				xmin = 239.471
				xmax = 239.501
				text = "T"
			intervals [936]:
				xmin = 239.501
				xmax = 239.531
				text = "D"
			intervals [937]:
				xmin = 239.531
				xmax = 239.561
				text = "IH0"
			intervals [938]:
				xmin = 239.561
				xmax = 239.591
				text = "Z"
			intervals [939]:
				xmin = 239.591
				xmax = 239.621
				text = "sp"
			intervals [940]:
				xmin = 239.621
				xmax = 239.661
				text = "DH"
			intervals [941]:
				xmin = 239.661
				xmax = 239.721
				text = "AH0"
			intervals [942]:
				xmin = 239.721
				xmax = 239.761
				text = "T"
			intervals [943]:
				xmin = 239.761
				xmax = 239.811
				text = "sp"
			intervals [944]:
				xmin = 239.811
				xmax = 239.841
				text = "M"
			intervals [945]:
				xmin = 239.841
				xmax = 239.871
				text = "IY1"
			intervals [946]:
				xmin = 239.871
				xmax = 240.001
				text = "N"
			intervals [947]:
				xmin = 240.001
				xmax = 246.5704
				text = "sp"
			intervals [948]:
				xmin = 246.5704
				xmax = 246.8404
				text = "OW1"
			intervals [949]:
				xmin = 246.8404
				xmax = 246.8904
				text = "sp"
			intervals [950]:
				xmin = 246.8904
				xmax = 247.0804
				text = "AY1"
			intervals [951]:
				xmin = 247.0804
				xmax = 247.1104
				text = "sp"
			intervals [952]:
				xmin = 247.1104
				xmax = 247.2404
				text = "S"
			intervals [953]:
				xmin = 247.2404
				xmax = 247.3304
				text = "IY1"
			intervals [954]:
				xmin = 247.3304
				xmax = 248.0811
				text = "sp"
			intervals [955]:
				xmin = 248.0811
				xmax = 248.1311
				text = "S"
			intervals [956]:
				xmin = 248.1311
				xmax = 248.2211
				text = "OW1"
			intervals [957]:
				xmin = 248.2211
				xmax = 248.3111
				text = "D"
			intervals [958]:
				xmin = 248.3111
				xmax = 248.3611
				text = "IH0"
			intervals [959]:
				xmin = 248.3611
				xmax = 248.4611
				text = "D"
			intervals [960]:
				xmin = 248.4611
				xmax = 248.5111
				text = "Y"
			intervals [961]:
				xmin = 248.5111
				xmax = 248.5911
				text = "UW1"
			intervals [962]:
				xmin = 248.5911
				xmax = 248.6311
				text = "sp"
			intervals [963]:
				xmin = 248.6311
				xmax = 248.7211
				text = "T"
			intervals [964]:
				xmin = 248.7211
				xmax = 248.8011
				text = "EY1"
			intervals [965]:
				xmin = 248.8011
				xmax = 248.9211
				text = "K"
			intervals [966]:
				xmin = 248.9211
				xmax = 248.9611
				text = "T"
			intervals [967]:
				xmin = 248.9611
				xmax = 249.1111
				text = "ER1"
			intervals [968]:
				xmin = 249.1111
				xmax = 249.1711
				text = "N"
			intervals [969]:
				xmin = 249.1711
				xmax = 249.2011
				text = "Z"
			intervals [970]:
				xmin = 249.2011
				xmax = 249.2311
				text = "sp"
			intervals [971]:
				xmin = 249.2311
				xmax = 249.3611
				text = "S"
			intervals [972]:
				xmin = 249.3611
				xmax = 249.3911
				text = "AO1"
			intervals [973]:
				xmin = 249.3911
				xmax = 249.4211
				text = "R"
			intervals [974]:
				xmin = 249.4211
				xmax = 249.5811
				text = "T"
			intervals [975]:
				xmin = 249.5811
				xmax = 249.6111
				text = "AH0"
			intervals [976]:
				xmin = 249.6111
				xmax = 249.6511
				text = "V"
			intervals [977]:
				xmin = 249.6511
				xmax = 251.5039
				text = "sp"
			intervals [978]:
				xmin = 251.5039
				xmax = 251.7239
				text = "AH1"
			intervals [979]:
				xmin = 251.7239
				xmax = 251.9139
				text = "M"
			intervals [980]:
				xmin = 251.9139
				xmax = 251.9639
				text = "sp"
			intervals [981]:
				xmin = 251.9639
				xmax = 252.5704
				text = ""
			intervals [982]:
				xmin = 252.5704
				xmax = 252.6204
				text = "HH"
			intervals [983]:
				xmin = 252.6204
				xmax = 252.6604
				text = "W"
			intervals [984]:
				xmin = 252.6604
				xmax = 252.7004
				text = "AH1"
			intervals [985]:
				xmin = 252.7004
				xmax = 252.7304
				text = "T"
			intervals [986]:
				xmin = 252.7304
				xmax = 252.7804
				text = "AH0"
			intervals [987]:
				xmin = 252.7804
				xmax = 252.8304
				text = "B"
			intervals [988]:
				xmin = 252.8304
				xmax = 252.8904
				text = "AW1"
			intervals [989]:
				xmin = 252.8904
				xmax = 252.9704
				text = "T"
			intervals [990]:
				xmin = 252.9704
				xmax = 253.0404
				text = "HH"
			intervals [991]:
				xmin = 253.0404
				xmax = 253.1204
				text = "AA1"
			intervals [992]:
				xmin = 253.1204
				xmax = 253.2304
				text = "P"
			intervals [993]:
				xmin = 253.2304
				xmax = 253.2804
				text = "S"
			intervals [994]:
				xmin = 253.2804
				xmax = 253.3404
				text = "K"
			intervals [995]:
				xmin = 253.3404
				xmax = 253.4604
				text = "AA2"
			intervals [996]:
				xmin = 253.4604
				xmax = 253.6504
				text = "CH"
			intervals [997]:
				xmin = 253.6504
				xmax = 253.7461
				text = ""
			intervals [998]:
				xmin = 253.7461
				xmax = 253.8361
				text = "D"
			intervals [999]:
				xmin = 253.8361
				xmax = 253.8661
				text = "IH0"
			intervals [1000]:
				xmin = 253.8661
				xmax = 253.8961
				text = "D"
			intervals [1001]:
				xmin = 253.8961
				xmax = 253.9261
				text = "Y"
			intervals [1002]:
				xmin = 253.9261
				xmax = 253.9561
				text = "UW1"
			intervals [1003]:
				xmin = 253.9561
				xmax = 253.9861
				text = "EH1"
			intervals [1004]:
				xmin = 253.9861
				xmax = 254.0261
				text = "V"
			intervals [1005]:
				xmin = 254.0261
				xmax = 254.0561
				text = "ER0"
			intervals [1006]:
				xmin = 254.0561
				xmax = 254.1361
				text = "sp"
			intervals [1007]:
				xmin = 254.1361
				xmax = 254.1761
				text = "P"
			intervals [1008]:
				xmin = 254.1761
				xmax = 254.2061
				text = "L"
			intervals [1009]:
				xmin = 254.2061
				xmax = 254.2361
				text = "EY1"
			intervals [1010]:
				xmin = 254.2361
				xmax = 254.2861
				text = "sp"
			intervals [1011]:
				xmin = 254.2861
				xmax = 254.3561
				text = "DH"
			intervals [1012]:
				xmin = 254.3561
				xmax = 254.3861
				text = "AE1"
			intervals [1013]:
				xmin = 254.3861
				xmax = 254.4261
				text = "T"
			intervals [1014]:
				xmin = 254.4261
				xmax = 254.5361
				text = "AY1"
			intervals [1015]:
				xmin = 254.5361
				xmax = 254.5661
				text = "sp"
			intervals [1016]:
				xmin = 254.5661
				xmax = 254.5961
				text = "Y"
			intervals [1017]:
				xmin = 254.5961
				xmax = 254.6461
				text = "UW1"
			intervals [1018]:
				xmin = 254.6461
				xmax = 254.6961
				text = "Z"
			intervals [1019]:
				xmin = 254.6961
				xmax = 254.7261
				text = "D"
			intervals [1020]:
				xmin = 254.7261
				xmax = 254.7661
				text = "T"
			intervals [1021]:
				xmin = 254.7661
				xmax = 254.7961
				text = "IH0"
			intervals [1022]:
				xmin = 254.7961
				xmax = 254.8261
				text = "sp"
			intervals [1023]:
				xmin = 254.8261
				xmax = 254.8661
				text = "P"
			intervals [1024]:
				xmin = 254.8661
				xmax = 254.8961
				text = "L"
			intervals [1025]:
				xmin = 254.8961
				xmax = 254.9461
				text = "EY1"
			intervals [1026]:
				xmin = 254.9461
				xmax = 255.0661
				text = "sp"
			intervals [1027]:
				xmin = 255.0661
				xmax = 255.0961
				text = "DH"
			intervals [1028]:
				xmin = 255.0961
				xmax = 255.1261
				text = "AH0"
			intervals [1029]:
				xmin = 255.1261
				xmax = 255.1561
				text = "T"
			intervals [1030]:
				xmin = 255.1561
				xmax = 255.1861
				text = "sp"
			intervals [1031]:
				xmin = 255.1861
				xmax = 255.8886
				text = ""
			intervals [1032]:
				xmin = 255.8886
				xmax = 255.9886
				text = "D"
			intervals [1033]:
				xmin = 255.9886
				xmax = 256.0286
				text = "IH0"
			intervals [1034]:
				xmin = 256.0286
				xmax = 256.0986
				text = "S"
			intervals [1035]:
				xmin = 256.0986
				xmax = 256.1386
				text = "K"
			intervals [1036]:
				xmin = 256.1386
				xmax = 256.1986
				text = "R"
			intervals [1037]:
				xmin = 256.1986
				xmax = 256.2886
				text = "AY1"
			intervals [1038]:
				xmin = 256.2886
				xmax = 256.3486
				text = "B"
			intervals [1039]:
				xmin = 256.3486
				xmax = 256.3986
				text = "HH"
			intervals [1040]:
				xmin = 256.3986
				xmax = 256.4686
				text = "AW1"
			intervals [1041]:
				xmin = 256.4686
				xmax = 256.5086
				text = "Y"
			intervals [1042]:
				xmin = 256.5086
				xmax = 256.5686
				text = "UW1"
			intervals [1043]:
				xmin = 256.5686
				xmax = 256.6486
				text = "P"
			intervals [1044]:
				xmin = 256.6486
				xmax = 256.6986
				text = "L"
			intervals [1045]:
				xmin = 256.6986
				xmax = 256.7386
				text = "EY1"
			intervals [1046]:
				xmin = 256.7386
				xmax = 256.8086
				text = "HH"
			intervals [1047]:
				xmin = 256.8086
				xmax = 256.8886
				text = "AA1"
			intervals [1048]:
				xmin = 256.8886
				xmax = 256.9886
				text = "P"
			intervals [1049]:
				xmin = 256.9886
				xmax = 257.0486
				text = "S"
			intervals [1050]:
				xmin = 257.0486
				xmax = 257.1186
				text = "K"
			intervals [1051]:
				xmin = 257.1186
				xmax = 257.2086
				text = "AA2"
			intervals [1052]:
				xmin = 257.2086
				xmax = 257.3286
				text = "CH"
			intervals [1053]:
				xmin = 257.3286
				xmax = 292.6967
				text = ""
			intervals [1054]:
				xmin = 292.6967
				xmax = 292.7267
				text = "sil"
			intervals [1055]:
				xmin = 292.7267
				xmax = 292.7567
				text = "S"
			intervals [1056]:
				xmin = 292.7567
				xmax = 292.8467
				text = "OW1"
			intervals [1057]:
				xmin = 292.8467
				xmax = 292.9767
				text = "W"
			intervals [1058]:
				xmin = 292.9767
				xmax = 293.0367
				text = "EY1"
			intervals [1059]:
				xmin = 293.0367
				xmax = 293.1567
				text = "T"
			intervals [1060]:
				xmin = 293.1567
				xmax = 293.3267
				text = "EY1"
			intervals [1061]:
				xmin = 293.3267
				xmax = 293.3667
				text = "sp"
			intervals [1062]:
				xmin = 293.3667
				xmax = 293.3967
				text = "M"
			intervals [1063]:
				xmin = 293.3967
				xmax = 293.5167
				text = "IH1"
			intervals [1064]:
				xmin = 293.5167
				xmax = 293.5567
				text = "N"
			intervals [1065]:
				xmin = 293.5567
				xmax = 293.5867
				text = "AH0"
			intervals [1066]:
				xmin = 293.5867
				xmax = 293.6467
				text = "T"
			intervals [1067]:
				xmin = 293.6467
				xmax = 293.6767
				text = "sp"
			intervals [1068]:
				xmin = 293.6767
				xmax = 293.7067
				text = "IH0"
			intervals [1069]:
				xmin = 293.7067
				xmax = 293.8067
				text = "F"
			intervals [1070]:
				xmin = 293.8067
				xmax = 293.8367
				text = "AH1"
			intervals [1071]:
				xmin = 293.8367
				xmax = 294.2167
				text = "M"
			intervals [1072]:
				xmin = 294.2167
				xmax = 294.4735
				text = ""
			intervals [1073]:
				xmin = 294.4735
				xmax = 294.5235
				text = "sil"
			intervals [1074]:
				xmin = 294.5235
				xmax = 294.6535
				text = "IH1"
			intervals [1075]:
				xmin = 294.6535
				xmax = 294.7235
				text = "F"
			intervals [1076]:
				xmin = 294.7235
				xmax = 294.7835
				text = "Y"
			intervals [1077]:
				xmin = 294.7835
				xmax = 295.0135
				text = "UW1"
			intervals [1078]:
				xmin = 295.0135
				xmax = 295.0735
				text = "HH"
			intervals [1079]:
				xmin = 295.0735
				xmax = 295.2935
				text = "AE1"
			intervals [1080]:
				xmin = 295.2935
				xmax = 295.4035
				text = "D"
			intervals [1081]:
				xmin = 295.4035
				xmax = 295.4335
				text = "sp"
			intervals [1082]:
				xmin = 295.4335
				xmax = 295.5135
				text = "HH"
			intervals [1083]:
				xmin = 295.5135
				xmax = 295.5735
				text = "W"
			intervals [1084]:
				xmin = 295.5735
				xmax = 295.7735
				text = "AH1"
			intervals [1085]:
				xmin = 295.7735
				xmax = 295.9635
				text = "N"
			intervals [1086]:
				xmin = 295.9635
				xmax = 295.9935
				text = "sp"
			intervals [1087]:
				xmin = 295.9935
				xmax = 296.8956
				text = ""
			intervals [1088]:
				xmin = 296.8956
				xmax = 296.9656
				text = "L"
			intervals [1089]:
				xmin = 296.9656
				xmax = 296.9956
				text = "EH1"
			intervals [1090]:
				xmin = 296.9956
				xmax = 297.0356
				text = "T"
			intervals [1091]:
				xmin = 297.0356
				xmax = 297.0956
				text = "M"
			intervals [1092]:
				xmin = 297.0956
				xmax = 297.1256
				text = "IY1"
			intervals [1093]:
				xmin = 297.1256
				xmax = 297.1956
				text = "sp"
			intervals [1094]:
				xmin = 297.1956
				xmax = 297.3756
				text = "S"
			intervals [1095]:
				xmin = 297.3756
				xmax = 297.4756
				text = "IY1"
			intervals [1096]:
				xmin = 297.4756
				xmax = 297.5956
				text = "IH0"
			intervals [1097]:
				xmin = 297.5956
				xmax = 297.6856
				text = "F"
			intervals [1098]:
				xmin = 297.6856
				xmax = 297.7356
				text = "S"
			intervals [1099]:
				xmin = 297.7356
				xmax = 297.7656
				text = "AH1"
			intervals [1100]:
				xmin = 297.7656
				xmax = 297.8256
				text = "M"
			intervals [1101]:
				xmin = 297.8256
				xmax = 297.8656
				text = "B"
			intervals [1102]:
				xmin = 297.8656
				xmax = 297.9156
				text = "AA2"
			intervals [1103]:
				xmin = 297.9156
				xmax = 298.0856
				text = "D"
			intervals [1104]:
				xmin = 298.0856
				xmax = 298.1156
				text = "IY0"
			intervals [1105]:
				xmin = 298.1156
				xmax = 298.1856
				text = "sp"
			intervals [1106]:
				xmin = 298.1856
				xmax = 298.3151
				text = ""
			intervals [1107]:
				xmin = 298.3151
				xmax = 298.3851
				text = "P"
			intervals [1108]:
				xmin = 298.3851
				xmax = 298.4451
				text = "ER1"
			intervals [1109]:
				xmin = 298.4451
				xmax = 298.4851
				text = "S"
			intervals [1110]:
				xmin = 298.4851
				xmax = 298.5151
				text = "AH0"
			intervals [1111]:
				xmin = 298.5151
				xmax = 298.5451
				text = "N"
			intervals [1112]:
				xmin = 298.5451
				xmax = 298.5751
				text = "DH"
			intervals [1113]:
				xmin = 298.5751
				xmax = 298.6051
				text = "AE1"
			intervals [1114]:
				xmin = 298.6051
				xmax = 298.6351
				text = "T"
			intervals [1115]:
				xmin = 298.6351
				xmax = 298.7051
				text = "W"
			intervals [1116]:
				xmin = 298.7051
				xmax = 298.7451
				text = "EH1"
			intervals [1117]:
				xmin = 298.7451
				xmax = 298.7851
				text = "N"
			intervals [1118]:
				xmin = 298.7851
				xmax = 298.8151
				text = "T"
			intervals [1119]:
				xmin = 298.8151
				xmax = 298.8451
				text = "sp"
			intervals [1120]:
				xmin = 298.8451
				xmax = 298.8751
				text = "B"
			intervals [1121]:
				xmin = 298.8751
				xmax = 298.9851
				text = "IH0"
			intervals [1122]:
				xmin = 298.9851
				xmax = 299.0551
				text = "F"
			intervals [1123]:
				xmin = 299.0551
				xmax = 299.1051
				text = "AO1"
			intervals [1124]:
				xmin = 299.1051
				xmax = 299.1551
				text = "R"
			intervals [1125]:
				xmin = 299.1551
				xmax = 299.2351
				text = "Y"
			intervals [1126]:
				xmin = 299.2351
				xmax = 299.3451
				text = "UW1"
			intervals [1127]:
				xmin = 299.3451
				xmax = 299.4151
				text = "HH"
			intervals [1128]:
				xmin = 299.4151
				xmax = 299.4851
				text = "AE1"
			intervals [1129]:
				xmin = 299.4851
				xmax = 299.5651
				text = "D"
			intervals [1130]:
				xmin = 299.5651
				xmax = 299.5951
				text = "sp"
			intervals [1131]:
				xmin = 299.5951
				xmax = 299.7351
				text = "W"
			intervals [1132]:
				xmin = 299.7351
				xmax = 299.8551
				text = "AH1"
			intervals [1133]:
				xmin = 299.8551
				xmax = 299.9751
				text = "N"
			intervals [1134]:
				xmin = 299.9751
				xmax = 300.5541
				text = "sp"
			intervals [1135]:
				xmin = 300.5541
				xmax = 300.6041
				text = "AE1"
			intervals [1136]:
				xmin = 300.6041
				xmax = 300.6641
				text = "N"
			intervals [1137]:
				xmin = 300.6641
				xmax = 300.7341
				text = "IH0"
			intervals [1138]:
				xmin = 300.7341
				xmax = 300.7741
				text = "T"
			intervals [1139]:
				xmin = 300.7741
				xmax = 300.8541
				text = "Z"
			intervals [1140]:
				xmin = 300.8541
				xmax = 300.8841
				text = "sp"
			intervals [1141]:
				xmin = 300.8841
				xmax = 300.9441
				text = "Y"
			intervals [1142]:
				xmin = 300.9441
				xmax = 301.0441
				text = "AO1"
			intervals [1143]:
				xmin = 301.0441
				xmax = 301.1541
				text = "R"
			intervals [1144]:
				xmin = 301.1541
				xmax = 301.2241
				text = "G"
			intervals [1145]:
				xmin = 301.2241
				xmax = 301.4341
				text = "OW1"
			intervals [1146]:
				xmin = 301.4341
				xmax = 308.2098
				text = "sp"
			intervals [1147]:
				xmin = 308.2098
				xmax = 308.4998
				text = "OW1"
			intervals [1148]:
				xmin = 308.4998
				xmax = 308.5598
				text = "sp"
			intervals [1149]:
				xmin = 308.5598
				xmax = 308.6398
				text = "AE1"
			intervals [1150]:
				xmin = 308.6398
				xmax = 308.7198
				text = "N"
			intervals [1151]:
				xmin = 308.7198
				xmax = 308.8098
				text = "Y"
			intervals [1152]:
				xmin = 308.8098
				xmax = 308.8598
				text = "UW1"
			intervals [1153]:
				xmin = 308.8598
				xmax = 308.8998
				text = "D"
			intervals [1154]:
				xmin = 308.8998
				xmax = 308.9498
				text = "OW1"
			intervals [1155]:
				xmin = 308.9498
				xmax = 309.0198
				text = "N"
			intervals [1156]:
				xmin = 309.0198
				xmax = 309.0598
				text = "T"
			intervals [1157]:
				xmin = 309.0598
				xmax = 309.1098
				text = "G"
			intervals [1158]:
				xmin = 309.1098
				xmax = 309.3198
				text = "sp"
			intervals [1159]:
				xmin = 309.3198
				xmax = 309.3798
				text = "G"
			intervals [1160]:
				xmin = 309.3798
				xmax = 309.4598
				text = "OW1"
			intervals [1161]:
				xmin = 309.4598
				xmax = 309.5698
				text = "S"
			intervals [1162]:
				xmin = 309.5698
				xmax = 309.6198
				text = "T"
			intervals [1163]:
				xmin = 309.6198
				xmax = 309.7398
				text = "AA1"
			intervals [1164]:
				xmin = 309.7398
				xmax = 309.7698
				text = "R"
			intervals [1165]:
				xmin = 309.7698
				xmax = 309.7998
				text = "T"
			intervals [1166]:
				xmin = 309.7998
				xmax = 309.8298
				text = "AE1"
			intervals [1167]:
				xmin = 309.8298
				xmax = 309.8798
				text = "T"
			intervals [1168]:
				xmin = 309.8798
				xmax = 309.9798
				text = "HH"
			intervals [1169]:
				xmin = 309.9798
				xmax = 310.0098
				text = "W"
			intervals [1170]:
				xmin = 310.0098
				xmax = 310.0498
				text = "AH1"
			intervals [1171]:
				xmin = 310.0498
				xmax = 310.1398
				text = "N"
			intervals [1172]:
				xmin = 310.1398
				xmax = 310.1698
				text = "sp"
			intervals [1173]:
				xmin = 310.1698
				xmax = 310.1998
				text = "Y"
			intervals [1174]:
				xmin = 310.1998
				xmax = 310.2498
				text = "ER0"
			intervals [1175]:
				xmin = 310.2498
				xmax = 310.3798
				text = "S"
			intervals [1176]:
				xmin = 310.3798
				xmax = 310.4398
				text = "EH1"
			intervals [1177]:
				xmin = 310.4398
				xmax = 310.5298
				text = "L"
			intervals [1178]:
				xmin = 310.5298
				xmax = 310.5798
				text = "F"
			intervals [1179]:
				xmin = 310.5798
				xmax = 311.3613
				text = ""
			intervals [1180]:
				xmin = 311.3613
				xmax = 311.4913
				text = "AY1"
			intervals [1181]:
				xmin = 311.4913
				xmax = 311.6013
				text = "sp"
			intervals [1182]:
				xmin = 311.6013
				xmax = 311.6613
				text = "S"
			intervals [1183]:
				xmin = 311.6613
				xmax = 311.7913
				text = "IY1"
			intervals [1184]:
				xmin = 311.7913
				xmax = 312.6911
				text = "sp"
			intervals [1185]:
				xmin = 312.6911
				xmax = 312.8611
				text = "OW2"
			intervals [1186]:
				xmin = 312.8611
				xmax = 312.9611
				text = "K"
			intervals [1187]:
				xmin = 312.9611
				xmax = 313.1111
				text = "EY1"
			intervals [1188]:
				xmin = 313.1111
				xmax = 313.6155
				text = "sp"
			intervals [1189]:
				xmin = 313.6155
				xmax = 313.8555
				text = "AH1"
			intervals [1190]:
				xmin = 313.8555
				xmax = 313.9955
				text = "M"
			intervals [1191]:
				xmin = 313.9955
				xmax = 314.0655
				text = "sp"
			intervals [1192]:
				xmin = 314.0655
				xmax = 314.9481
				text = ""
			intervals [1193]:
				xmin = 314.9481
				xmax = 315.0481
				text = "W"
			intervals [1194]:
				xmin = 315.0481
				xmax = 315.2081
				text = "EH1"
			intervals [1195]:
				xmin = 315.2081
				xmax = 315.3581
				text = "L"
			intervals [1196]:
				xmin = 315.3581
				xmax = 315.4381
				text = "DH"
			intervals [1197]:
				xmin = 315.4381
				xmax = 315.5181
				text = "AH0"
			intervals [1198]:
				xmin = 315.5181
				xmax = 315.5581
				text = "T"
			intervals [1199]:
				xmin = 315.5581
				xmax = 315.6281
				text = "Z"
			intervals [1200]:
				xmin = 315.6281
				xmax = 315.6581
				text = "W"
			intervals [1201]:
				xmin = 315.6581
				xmax = 315.6881
				text = "AH1"
			intervals [1202]:
				xmin = 315.6881
				xmax = 315.7181
				text = "T"
			intervals [1203]:
				xmin = 315.7181
				xmax = 315.7881
				text = "sp"
			intervals [1204]:
				xmin = 315.7881
				xmax = 315.8181
				text = "Y"
			intervals [1205]:
				xmin = 315.8181
				xmax = 315.8881
				text = "UW1"
			intervals [1206]:
				xmin = 315.8881
				xmax = 315.9181
				text = "sp"
			intervals [1207]:
				xmin = 315.9181
				xmax = 315.9681
				text = "D"
			intervals [1208]:
				xmin = 315.9681
				xmax = 316.1481
				text = "UW1"
			intervals [1209]:
				xmin = 316.1481
				xmax = 316.2081
				text = "AE1"
			intervals [1210]:
				xmin = 316.2081
				xmax = 316.2381
				text = "F"
			intervals [1211]:
				xmin = 316.2381
				xmax = 316.2681
				text = "T"
			intervals [1212]:
				xmin = 316.2681
				xmax = 316.2981
				text = "ER0"
			intervals [1213]:
				xmin = 316.2981
				xmax = 316.4181
				text = "sp"
			intervals [1214]:
				xmin = 316.4181
				xmax = 316.5881
				text = "S"
			intervals [1215]:
				xmin = 316.5881
				xmax = 316.6281
				text = "K"
			intervals [1216]:
				xmin = 316.6281
				xmax = 316.6581
				text = "UW1"
			intervals [1217]:
				xmin = 316.6581
				xmax = 316.8881
				text = "L"
			intervals [1218]:
				xmin = 316.8881
				xmax = 318.4713
				text = "sp"
			intervals [1219]:
				xmin = 318.4713
				xmax = 318.5313
				text = "AE1"
			intervals [1220]:
				xmin = 318.5313
				xmax = 318.8313
				text = "N"
			intervals [1221]:
				xmin = 318.8313
				xmax = 319.0495
				text = "sp"
			intervals [1222]:
				xmin = 319.0495
				xmax = 319.1795
				text = "W"
			intervals [1223]:
				xmin = 319.1795
				xmax = 319.2095
				text = "AH1"
			intervals [1224]:
				xmin = 319.2095
				xmax = 319.2395
				text = "T"
			intervals [1225]:
				xmin = 319.2395
				xmax = 319.2995
				text = "AH0"
			intervals [1226]:
				xmin = 319.2995
				xmax = 319.3495
				text = "B"
			intervals [1227]:
				xmin = 319.3495
				xmax = 319.4395
				text = "AW1"
			intervals [1228]:
				xmin = 319.4395
				xmax = 319.4995
				text = "T"
			intervals [1229]:
				xmin = 319.4995
				xmax = 319.5695
				text = "sp"
			intervals [1230]:
				xmin = 319.5695
				xmax = 319.6595
				text = "S"
			intervals [1231]:
				xmin = 319.6595
				xmax = 319.7195
				text = "K"
			intervals [1232]:
				xmin = 319.7195
				xmax = 319.7695
				text = "UW1"
			intervals [1233]:
				xmin = 319.7695
				xmax = 320.0295
				text = "L"
			intervals [1234]:
				xmin = 320.0295
				xmax = 320.0895
				text = "sp"
			intervals [1235]:
				xmin = 320.0895
				xmax = 320.1195
				text = "EH1"
			intervals [1236]:
				xmin = 320.1195
				xmax = 320.1495
				text = "N"
			intervals [1237]:
				xmin = 320.1495
				xmax = 320.1795
				text = "IY0"
			intervals [1238]:
				xmin = 320.1795
				xmax = 320.3295
				text = "W"
			intervals [1239]:
				xmin = 320.3295
				xmax = 320.3895
				text = "EY2"
			intervals [1240]:
				xmin = 320.3895
				xmax = 320.4295
				text = "sp"
			intervals [1241]:
				xmin = 320.4295
				xmax = 320.4895
				text = "HH"
			intervals [1242]:
				xmin = 320.4895
				xmax = 320.5195
				text = "W"
			intervals [1243]:
				xmin = 320.5195
				xmax = 320.5895
				text = "AH1"
			intervals [1244]:
				xmin = 320.5895
				xmax = 320.6295
				text = "T"
			intervals [1245]:
				xmin = 320.6295
				xmax = 320.6695
				text = "sp"
			intervals [1246]:
				xmin = 320.6695
				xmax = 320.7595
				text = "S"
			intervals [1247]:
				xmin = 320.7595
				xmax = 320.8195
				text = "K"
			intervals [1248]:
				xmin = 320.8195
				xmax = 320.8795
				text = "UW1"
			intervals [1249]:
				xmin = 320.8795
				xmax = 320.9395
				text = "L"
			intervals [1250]:
				xmin = 320.9395
				xmax = 320.9695
				text = "sp"
			intervals [1251]:
				xmin = 320.9695
				xmax = 320.9995
				text = "D"
			intervals [1252]:
				xmin = 320.9995
				xmax = 321.0295
				text = "UW1"
			intervals [1253]:
				xmin = 321.0295
				xmax = 321.0595
				text = "Y"
			intervals [1254]:
				xmin = 321.0595
				xmax = 321.0995
				text = "UW1"
			intervals [1255]:
				xmin = 321.0995
				xmax = 321.1395
				text = "sp"
			intervals [1256]:
				xmin = 321.1395
				xmax = 321.1695
				text = "G"
			intervals [1257]:
				xmin = 321.1695
				xmax = 321.2495
				text = "OW1"
			intervals [1258]:
				xmin = 321.2495
				xmax = 321.3295
				text = "sp"
			intervals [1259]:
				xmin = 321.3295
				xmax = 321.3895
				text = "T"
			intervals [1260]:
				xmin = 321.3895
				xmax = 321.5295
				text = "UW1"
			intervals [1261]:
				xmin = 321.5295
				xmax = 321.6795
				text = "sp"
			intervals [1262]:
				xmin = 321.6795
				xmax = 321.7095
				text = "Y"
			intervals [1263]:
				xmin = 321.7095
				xmax = 321.7495
				text = "UW1"
			intervals [1264]:
				xmin = 321.7495
				xmax = 322.0595
				text = "sp"
			intervals [1265]:
				xmin = 322.0595
				xmax = 322.0895
				text = "S"
			intervals [1266]:
				xmin = 322.0895
				xmax = 322.1195
				text = "EH1"
			intervals [1267]:
				xmin = 322.1195
				xmax = 322.1895
				text = "D"
			intervals [1268]:
				xmin = 322.1895
				xmax = 322.2495
				text = "sp"
			intervals [1269]:
				xmin = 322.2495
				xmax = 322.2995
				text = "AH1"
			intervals [1270]:
				xmin = 322.2995
				xmax = 322.6095
				text = "M"
			intervals [1271]:
				xmin = 322.6095
				xmax = 324.0771
				text = ""
			intervals [1272]:
				xmin = 324.0771
				xmax = 324.6171
				text = "TN"
			intervals [1273]:
				xmin = 324.6171
				xmax = 324.6971
				text = "D"
			intervals [1274]:
				xmin = 324.6971
				xmax = 324.7271
				text = "IH0"
			intervals [1275]:
				xmin = 324.7271
				xmax = 324.7971
				text = "D"
			intervals [1276]:
				xmin = 324.7971
				xmax = 324.8471
				text = "Y"
			intervals [1277]:
				xmin = 324.8471
				xmax = 324.9571
				text = "UW1"
			intervals [1278]:
				xmin = 324.9571
				xmax = 325.0471
				text = "L"
			intervals [1279]:
				xmin = 325.0471
				xmax = 325.0971
				text = "AY1"
			intervals [1280]:
				xmin = 325.0971
				xmax = 325.1571
				text = "K"
			intervals [1281]:
				xmin = 325.1571
				xmax = 325.2071
				text = "sp"
			intervals [1282]:
				xmin = 325.2071
				xmax = 325.2971
				text = "IH0"
			intervals [1283]:
				xmin = 325.2971
				xmax = 325.3571
				text = "T"
			intervals [1284]:
				xmin = 325.3571
				xmax = 325.3971
				text = "sp"
			intervals [1285]:
				xmin = 325.3971
				xmax = 327.8268
				text = ""
			intervals [1286]:
				xmin = 327.8268
				xmax = 327.8768
				text = "HH"
			intervals [1287]:
				xmin = 327.8768
				xmax = 327.9068
				text = "W"
			intervals [1288]:
				xmin = 327.9068
				xmax = 327.9768
				text = "AH1"
			intervals [1289]:
				xmin = 327.9768
				xmax = 328.0368
				text = "T"
			intervals [1290]:
				xmin = 328.0368
				xmax = 328.0668
				text = "D"
			intervals [1291]:
				xmin = 328.0668
				xmax = 328.0968
				text = "IH0"
			intervals [1292]:
				xmin = 328.0968
				xmax = 328.1668
				text = "D"
			intervals [1293]:
				xmin = 328.1668
				xmax = 328.2168
				text = "Y"
			intervals [1294]:
				xmin = 328.2168
				xmax = 328.2668
				text = "UW1"
			intervals [1295]:
				xmin = 328.2668
				xmax = 328.3168
				text = "sp"
			intervals [1296]:
				xmin = 328.3168
				xmax = 328.3768
				text = "S"
			intervals [1297]:
				xmin = 328.3768
				xmax = 328.4368
				text = "T"
			intervals [1298]:
				xmin = 328.4368
				xmax = 328.5168
				text = "AH1"
			intervals [1299]:
				xmin = 328.5168
				xmax = 328.5868
				text = "D"
			intervals [1300]:
				xmin = 328.5868
				xmax = 328.6468
				text = "IY0"
			intervals [1301]:
				xmin = 328.6468
				xmax = 328.7568
				text = "sp"
			intervals [1302]:
				xmin = 328.7568
				xmax = 341.5334
				text = ""
			intervals [1303]:
				xmin = 341.5334
				xmax = 341.6134
				text = "W"
			intervals [1304]:
				xmin = 341.6134
				xmax = 341.6434
				text = "EH1"
			intervals [1305]:
				xmin = 341.6434
				xmax = 341.6734
				text = "L"
			intervals [1306]:
				xmin = 341.6734
				xmax = 341.7034
				text = "W"
			intervals [1307]:
				xmin = 341.7034
				xmax = 341.7334
				text = "AH1"
			intervals [1308]:
				xmin = 341.7334
				xmax = 341.7634
				text = "T"
			intervals [1309]:
				xmin = 341.7634
				xmax = 341.7934
				text = "D"
			intervals [1310]:
				xmin = 341.7934
				xmax = 341.8234
				text = "IH0"
			intervals [1311]:
				xmin = 341.8234
				xmax = 341.8634
				text = "D"
			intervals [1312]:
				xmin = 341.8634
				xmax = 341.9134
				text = "W"
			intervals [1313]:
				xmin = 341.9134
				xmax = 341.9534
				text = "AH1"
			intervals [1314]:
				xmin = 341.9534
				xmax = 341.9834
				text = "T"
			intervals [1315]:
				xmin = 341.9834
				xmax = 342.0134
				text = "D"
			intervals [1316]:
				xmin = 342.0134
				xmax = 342.0934
				text = "IH0"
			intervals [1317]:
				xmin = 342.0934
				xmax = 342.1334
				text = "D"
			intervals [1318]:
				xmin = 342.1334
				xmax = 342.1634
				text = "Y"
			intervals [1319]:
				xmin = 342.1634
				xmax = 342.2034
				text = "UW1"
			intervals [1320]:
				xmin = 342.2034
				xmax = 342.3034
				text = "S"
			intervals [1321]:
				xmin = 342.3034
				xmax = 342.3634
				text = "T"
			intervals [1322]:
				xmin = 342.3634
				xmax = 342.4434
				text = "AH1"
			intervals [1323]:
				xmin = 342.4434
				xmax = 342.4834
				text = "D"
			intervals [1324]:
				xmin = 342.4834
				xmax = 342.5134
				text = "IY0"
			intervals [1325]:
				xmin = 342.5134
				xmax = 342.5434
				text = "IH0"
			intervals [1326]:
				xmin = 342.5434
				xmax = 342.6234
				text = "N"
			intervals [1327]:
				xmin = 342.6234
				xmax = 342.6834
				text = "sp"
			intervals [1328]:
				xmin = 342.6834
				xmax = 342.7334
				text = "HH"
			intervals [1329]:
				xmin = 342.7334
				xmax = 342.8134
				text = "IH1"
			intervals [1330]:
				xmin = 342.8134
				xmax = 342.8934
				text = "S"
			intervals [1331]:
				xmin = 342.8934
				xmax = 342.9534
				text = "T"
			intervals [1332]:
				xmin = 342.9534
				xmax = 343.0034
				text = "R"
			intervals [1333]:
				xmin = 343.0034
				xmax = 343.0534
				text = "IY0"
			intervals [1334]:
				xmin = 343.0534
				xmax = 343.1734
				text = "sp"
			intervals [1335]:
				xmin = 343.1734
				xmax = 353.7575
				text = ""
			intervals [1336]:
				xmin = 353.7575
				xmax = 354.0775
				text = "M"
			intervals [1337]:
				xmin = 354.0775
				xmax = 354.1075
				text = "HH"
			intervals [1338]:
				xmin = 354.1075
				xmax = 354.2375
				text = "M"
			intervals [1339]:
				xmin = 354.2375
				xmax = 357.5773
				text = ""
			intervals [1340]:
				xmin = 357.5773
				xmax = 357.6273
				text = "M"
			intervals [1341]:
				xmin = 357.6273
				xmax = 357.6573
				text = "HH"
			intervals [1342]:
				xmin = 357.6573
				xmax = 358.1173
				text = "M"
			intervals [1343]:
				xmin = 358.1173
				xmax = 358.1873
				text = "sp"
			intervals [1344]:
				xmin = 358.1873
				xmax = 375.7755
				text = ""
			intervals [1345]:
				xmin = 375.7755
				xmax = 376.0555
				text = "M"
			intervals [1346]:
				xmin = 376.0555
				xmax = 376.0855
				text = "HH"
			intervals [1347]:
				xmin = 376.0855
				xmax = 376.3255
				text = "M"
			intervals [1348]:
				xmin = 376.3255
				xmax = 377.0921
				text = "sp"
			intervals [1349]:
				xmin = 377.0921
				xmax = 377.1421
				text = "HH"
			intervals [1350]:
				xmin = 377.1421
				xmax = 377.1921
				text = "W"
			intervals [1351]:
				xmin = 377.1921
				xmax = 377.2321
				text = "AH1"
			intervals [1352]:
				xmin = 377.2321
				xmax = 377.2721
				text = "T"
			intervals [1353]:
				xmin = 377.2721
				xmax = 377.3221
				text = "sp"
			intervals [1354]:
				xmin = 377.3221
				xmax = 377.3521
				text = "TH"
			intervals [1355]:
				xmin = 377.3521
				xmax = 377.4221
				text = "IH1"
			intervals [1356]:
				xmin = 377.4221
				xmax = 377.5121
				text = "NG"
			intervals [1357]:
				xmin = 377.5121
				xmax = 377.5521
				text = "Z"
			intervals [1358]:
				xmin = 377.5521
				xmax = 377.6321
				text = "sp"
			intervals [1359]:
				xmin = 377.6321
				xmax = 377.6721
				text = "D"
			intervals [1360]:
				xmin = 377.6721
				xmax = 377.7221
				text = "UW1"
			intervals [1361]:
				xmin = 377.7221
				xmax = 377.7621
				text = "Y"
			intervals [1362]:
				xmin = 377.7621
				xmax = 377.8421
				text = "UW1"
			intervals [1363]:
				xmin = 377.8421
				xmax = 377.9121
				text = "S"
			intervals [1364]:
				xmin = 377.9121
				xmax = 377.9621
				text = "T"
			intervals [1365]:
				xmin = 377.9621
				xmax = 377.9921
				text = "AH1"
			intervals [1366]:
				xmin = 377.9921
				xmax = 378.1021
				text = "D"
			intervals [1367]:
				xmin = 378.1021
				xmax = 378.1321
				text = "IY0"
			intervals [1368]:
				xmin = 378.1321
				xmax = 378.2021
				text = "AH0"
			intervals [1369]:
				xmin = 378.2021
				xmax = 378.2421
				text = "B"
			intervals [1370]:
				xmin = 378.2421
				xmax = 378.2821
				text = "AW1"
			intervals [1371]:
				xmin = 378.2821
				xmax = 378.3721
				text = "T"
			intervals [1372]:
				xmin = 378.3721
				xmax = 378.4021
				text = "sp"
			intervals [1373]:
				xmin = 378.4021
				xmax = 378.4421
				text = "DH"
			intervals [1374]:
				xmin = 378.4421
				xmax = 378.5021
				text = "IY1"
			intervals [1375]:
				xmin = 378.5021
				xmax = 378.5521
				text = "Z"
			intervals [1376]:
				xmin = 378.5521
				xmax = 378.6621
				text = "sp"
			intervals [1377]:
				xmin = 378.6621
				xmax = 378.7021
				text = "K"
			intervals [1378]:
				xmin = 378.7021
				xmax = 378.7421
				text = "AH1"
			intervals [1379]:
				xmin = 378.7421
				xmax = 378.8321
				text = "N"
			intervals [1380]:
				xmin = 378.8321
				xmax = 378.9121
				text = "T"
			intervals [1381]:
				xmin = 378.9121
				xmax = 378.9421
				text = "R"
			intervals [1382]:
				xmin = 378.9421
				xmax = 378.9721
				text = "IY0"
			intervals [1383]:
				xmin = 378.9721
				xmax = 379.0021
				text = "Z"
			intervals [1384]:
				xmin = 379.0021
				xmax = 379.1121
				text = "sp"
			intervals [1385]:
				xmin = 379.1121
				xmax = 394.7068
				text = ""
			intervals [1386]:
				xmin = 394.7068
				xmax = 394.7468
				text = "D"
			intervals [1387]:
				xmin = 394.7468
				xmax = 394.7868
				text = "IH1"
			intervals [1388]:
				xmin = 394.7868
				xmax = 394.8168
				text = "F"
			intervals [1389]:
				xmin = 394.8168
				xmax = 394.8568
				text = "ER0"
			intervals [1390]:
				xmin = 394.8568
				xmax = 394.8968
				text = "AH0"
			intervals [1391]:
				xmin = 394.8968
				xmax = 394.9268
				text = "N"
			intervals [1392]:
				xmin = 394.9268
				xmax = 395.0268
				text = "T"
			intervals [1393]:
				xmin = 395.0268
				xmax = 395.0768
				text = "HH"
			intervals [1394]:
				xmin = 395.0768
				xmax = 395.1368
				text = "W"
			intervals [1395]:
				xmin = 395.1368
				xmax = 395.2068
				text = "AH1"
			intervals [1396]:
				xmin = 395.2068
				xmax = 395.2568
				text = "T"
			intervals [1397]:
				xmin = 395.2568
				xmax = 395.2868
				text = "sp"
			intervals [1398]:
				xmin = 395.2868
				xmax = 396.2275
				text = ""
			intervals [1399]:
				xmin = 396.2275
				xmax = 396.6675
				text = "OW1"
			intervals [1400]:
				xmin = 396.6675
				xmax = 396.7075
				text = "sp"
			intervals [1401]:
				xmin = 396.7075
				xmax = 396.8475
				text = "OW1"
			intervals [1402]:
				xmin = 396.8475
				xmax = 396.9475
				text = "sp"
			intervals [1403]:
				xmin = 396.9475
				xmax = 404.4657
				text = ""
			intervals [1404]:
				xmin = 404.4657
				xmax = 404.5257
				text = "W"
			intervals [1405]:
				xmin = 404.5257
				xmax = 404.5557
				text = "AH1"
			intervals [1406]:
				xmin = 404.5557
				xmax = 404.5857
				text = "T"
			intervals [1407]:
				xmin = 404.5857
				xmax = 404.6157
				text = "W"
			intervals [1408]:
				xmin = 404.6157
				xmax = 404.6457
				text = "AA1"
			intervals [1409]:
				xmin = 404.6457
				xmax = 404.6757
				text = "Z"
			intervals [1410]:
				xmin = 404.6757
				xmax = 404.7057
				text = "DH"
			intervals [1411]:
				xmin = 404.7057
				xmax = 404.7357
				text = "AH0"
			intervals [1412]:
				xmin = 404.7357
				xmax = 404.8057
				text = "M"
			intervals [1413]:
				xmin = 404.8057
				xmax = 404.8757
				text = "OW1"
			intervals [1414]:
				xmin = 404.8757
				xmax = 404.9057
				text = "S"
			intervals [1415]:
				xmin = 404.9057
				xmax = 404.9657
				text = "sp"
			intervals [1416]:
				xmin = 404.9657
				xmax = 405.0057
				text = "D"
			intervals [1417]:
				xmin = 405.0057
				xmax = 405.0557
				text = "IH1"
			intervals [1418]:
				xmin = 405.0557
				xmax = 405.1757
				text = "F"
			intervals [1419]:
				xmin = 405.1757
				xmax = 405.2057
				text = "ER0"
			intervals [1420]:
				xmin = 405.2057
				xmax = 405.2357
				text = "AH0"
			intervals [1421]:
				xmin = 405.2357
				xmax = 405.2657
				text = "N"
			intervals [1422]:
				xmin = 405.2657
				xmax = 405.2957
				text = "T"
			intervals [1423]:
				xmin = 405.2957
				xmax = 405.3657
				text = "P"
			intervals [1424]:
				xmin = 405.3657
				xmax = 405.4257
				text = "IY1"
			intervals [1425]:
				xmin = 405.4257
				xmax = 405.5257
				text = "P"
			intervals [1426]:
				xmin = 405.5257
				xmax = 405.5557
				text = "AH0"
			intervals [1427]:
				xmin = 405.5557
				xmax = 405.5857
				text = "L"
			intervals [1428]:
				xmin = 405.5857
				xmax = 405.6157
				text = "Y"
			intervals [1429]:
				xmin = 405.6157
				xmax = 405.6757
				text = "UW1"
			intervals [1430]:
				xmin = 405.6757
				xmax = 405.7057
				text = "sp"
			intervals [1431]:
				xmin = 405.7057
				xmax = 405.7857
				text = "EH1"
			intervals [1432]:
				xmin = 405.7857
				xmax = 405.8457
				text = "V"
			intervals [1433]:
				xmin = 405.8457
				xmax = 405.9457
				text = "ER0"
			intervals [1434]:
				xmin = 405.9457
				xmax = 406.0457
				text = "S"
			intervals [1435]:
				xmin = 406.0457
				xmax = 406.1157
				text = "T"
			intervals [1436]:
				xmin = 406.1157
				xmax = 406.1757
				text = "AH1"
			intervals [1437]:
				xmin = 406.1757
				xmax = 406.2057
				text = "D"
			intervals [1438]:
				xmin = 406.2057
				xmax = 406.2357
				text = "IY0"
			intervals [1439]:
				xmin = 406.2357
				xmax = 406.3457
				text = "D"
			intervals [1440]:
				xmin = 406.3457
				xmax = 406.4057
				text = "sp"
			intervals [1441]:
				xmin = 406.4057
				xmax = 407.8322
				text = ""
			intervals [1442]:
				xmin = 407.8322
				xmax = 408.0322
				text = "AE1"
			intervals [1443]:
				xmin = 408.0322
				xmax = 408.1822
				text = "F"
			intervals [1444]:
				xmin = 408.1822
				xmax = 408.2122
				text = "ER0"
			intervals [1445]:
				xmin = 408.2122
				xmax = 408.3322
				text = "K"
			intervals [1446]:
				xmin = 408.3322
				xmax = 408.3622
				text = "AH0"
			intervals [1447]:
				xmin = 408.3622
				xmax = 408.5922
				text = "sp"
			intervals [1448]:
				xmin = 408.5922
				xmax = 408.6422
				text = "HH"
			intervals [1449]:
				xmin = 408.6422
				xmax = 408.7722
				text = "W"
			intervals [1450]:
				xmin = 408.7722
				xmax = 408.8922
				text = "AY1"
			intervals [1451]:
				xmin = 408.8922
				xmax = 408.9222
				text = "sp"
			intervals [1452]:
				xmin = 408.9222
				xmax = 418.892
				text = ""
			intervals [1453]:
				xmin = 418.892
				xmax = 418.932
				text = "M"
			intervals [1454]:
				xmin = 418.932
				xmax = 418.962
				text = "HH"
			intervals [1455]:
				xmin = 418.962
				xmax = 419.452
				text = "M"
			intervals [1456]:
				xmin = 419.452
				xmax = 419.502
				text = "sp"
			intervals [1457]:
				xmin = 419.502
				xmax = 420.3807
				text = ""
			intervals [1458]:
				xmin = 420.3807
				xmax = 420.5407
				text = "R"
			intervals [1459]:
				xmin = 420.5407
				xmax = 420.6107
				text = "IY1"
			intervals [1460]:
				xmin = 420.6107
				xmax = 420.7007
				text = "L"
			intervals [1461]:
				xmin = 420.7007
				xmax = 420.8007
				text = "IY0"
			intervals [1462]:
				xmin = 420.8007
				xmax = 420.8507
				text = "D"
			intervals [1463]:
				xmin = 420.8507
				xmax = 420.9207
				text = "IH1"
			intervals [1464]:
				xmin = 420.9207
				xmax = 421.0207
				text = "F"
			intervals [1465]:
				xmin = 421.0207
				xmax = 421.0507
				text = "R"
			intervals [1466]:
				xmin = 421.0507
				xmax = 421.1007
				text = "AH0"
			intervals [1467]:
				xmin = 421.1007
				xmax = 421.1307
				text = "N"
			intervals [1468]:
				xmin = 421.1307
				xmax = 421.1607
				text = "T"
			intervals [1469]:
				xmin = 421.1607
				xmax = 421.1907
				text = "HH"
			intervals [1470]:
				xmin = 421.1907
				xmax = 421.3607
				text = "AH1"
			intervals [1471]:
				xmin = 421.3607
				xmax = 421.4107
				text = "sp"
			intervals [1472]:
				xmin = 421.4107
				xmax = 422.0615
				text = ""
			intervals [1473]:
				xmin = 422.0615
				xmax = 422.0915
				text = "M"
			intervals [1474]:
				xmin = 422.0915
				xmax = 422.1215
				text = "HH"
			intervals [1475]:
				xmin = 422.1215
				xmax = 422.7015
				text = "M"
			intervals [1476]:
				xmin = 422.7015
				xmax = 423.8232
				text = "sp"
			intervals [1477]:
				xmin = 423.8232
				xmax = 424.0332
				text = "AH1"
			intervals [1478]:
				xmin = 424.0332
				xmax = 424.1532
				text = "M"
			intervals [1479]:
				xmin = 424.1532
				xmax = 424.2132
				text = "sp"
			intervals [1480]:
				xmin = 424.2132
				xmax = 426.7152
				text = ""
			intervals [1481]:
				xmin = 426.7152
				xmax = 426.8452
				text = "HH"
			intervals [1482]:
				xmin = 426.8452
				xmax = 426.8852
				text = "W"
			intervals [1483]:
				xmin = 426.8852
				xmax = 426.9452
				text = "AH1"
			intervals [1484]:
				xmin = 426.9452
				xmax = 427.0452
				text = "T"
			intervals [1485]:
				xmin = 427.0452
				xmax = 427.0952
				text = "sp"
			intervals [1486]:
				xmin = 427.0952
				xmax = 427.3352
				text = "AH1"
			intervals [1487]:
				xmin = 427.3352
				xmax = 427.4352
				text = "W"
			intervals [1488]:
				xmin = 427.4352
				xmax = 427.4652
				text = "AH1"
			intervals [1489]:
				xmin = 427.4652
				xmax = 427.4952
				text = "T"
			intervals [1490]:
				xmin = 427.4952
				xmax = 427.6052
				text = "sp"
			intervals [1491]:
				xmin = 427.6052
				xmax = 427.7052
				text = "W"
			intervals [1492]:
				xmin = 427.7052
				xmax = 427.7552
				text = "AO1"
			intervals [1493]:
				xmin = 427.7552
				xmax = 427.9052
				text = "Z"
			intervals [1494]:
				xmin = 427.9052
				xmax = 427.9352
				text = "Y"
			intervals [1495]:
				xmin = 427.9352
				xmax = 427.9652
				text = "UH1"
			intervals [1496]:
				xmin = 427.9652
				xmax = 428.0852
				text = "R"
			intervals [1497]:
				xmin = 428.0852
				xmax = 428.1252
				text = "F"
			intervals [1498]:
				xmin = 428.1252
				xmax = 428.2452
				text = "EY1"
			intervals [1499]:
				xmin = 428.2452
				xmax = 428.3152
				text = "V"
			intervals [1500]:
				xmin = 428.3152
				xmax = 428.3452
				text = "ER0"
			intervals [1501]:
				xmin = 428.3452
				xmax = 428.3752
				text = "IH0"
			intervals [1502]:
				xmin = 428.3752
				xmax = 428.4152
				text = "T"
			intervals [1503]:
				xmin = 428.4152
				xmax = 428.4952
				text = "T"
			intervals [1504]:
				xmin = 428.4952
				xmax = 428.5552
				text = "IY1"
			intervals [1505]:
				xmin = 428.5552
				xmax = 428.5852
				text = "CH"
			intervals [1506]:
				xmin = 428.5852
				xmax = 428.6152
				text = "ER0"
			intervals [1507]:
				xmin = 428.6152
				xmax = 428.6452
				text = "sp"
			intervals [1508]:
				xmin = 428.6452
				xmax = 428.7352
				text = "IH0"
			intervals [1509]:
				xmin = 428.7352
				xmax = 428.8252
				text = "N"
			intervals [1510]:
				xmin = 428.8252
				xmax = 428.8652
				text = "sp"
			intervals [1511]:
				xmin = 428.8652
				xmax = 428.9652
				text = "S"
			intervals [1512]:
				xmin = 428.9652
				xmax = 428.9952
				text = "K"
			intervals [1513]:
				xmin = 428.9952
				xmax = 429.0252
				text = "UW1"
			intervals [1514]:
				xmin = 429.0252
				xmax = 429.0952
				text = "L"
			intervals [1515]:
				xmin = 429.0952
				xmax = 433.3516
				text = "sp"
			intervals [1516]:
				xmin = 433.3516
				xmax = 433.6416
				text = "spn"
			intervals [1517]:
				xmin = 433.6416
				xmax = 433.8816
				text = "sp"
			intervals [1518]:
				xmin = 433.8816
				xmax = 434.8431
				text = ""
			intervals [1519]:
				xmin = 434.8431
				xmax = 435.0331
				text = "AO1"
			intervals [1520]:
				xmin = 435.0331
				xmax = 435.0631
				text = "L"
			intervals [1521]:
				xmin = 435.0631
				xmax = 435.0931
				text = "DH"
			intervals [1522]:
				xmin = 435.0931
				xmax = 435.1231
				text = "AH0"
			intervals [1523]:
				xmin = 435.1231
				xmax = 435.2231
				text = "W"
			intervals [1524]:
				xmin = 435.2231
				xmax = 435.2531
				text = "EY1"
			intervals [1525]:
				xmin = 435.2531
				xmax = 435.4131
				text = "sp"
			intervals [1526]:
				xmin = 435.4131
				xmax = 435.4431
				text = "B"
			intervals [1527]:
				xmin = 435.4431
				xmax = 435.4731
				text = "AE1"
			intervals [1528]:
				xmin = 435.4731
				xmax = 435.5731
				text = "K"
			intervals [1529]:
				xmin = 435.5731
				xmax = 435.6231
				text = "DH"
			intervals [1530]:
				xmin = 435.6231
				xmax = 435.7731
				text = "EH1"
			intervals [1531]:
				xmin = 435.7731
				xmax = 435.9731
				text = "N"
			intervals [1532]:
				xmin = 435.9731
				xmax = 437.0481
				text = ""
			intervals [1533]:
				xmin = 437.0481
				xmax = 437.0781
				text = "sil"
			intervals [1534]:
				xmin = 437.0781
				xmax = 437.1581
				text = "AH1"
			intervals [1535]:
				xmin = 437.1581
				xmax = 437.1881
				text = "W"
			intervals [1536]:
				xmin = 437.1881
				xmax = 437.2281
				text = "EH1"
			intervals [1537]:
				xmin = 437.2281
				xmax = 437.6781
				text = "L"
			intervals [1538]:
				xmin = 437.6781
				xmax = 437.7281
				text = "W"
			intervals [1539]:
				xmin = 437.7281
				xmax = 437.7981
				text = "AH1"
			intervals [1540]:
				xmin = 437.7981
				xmax = 437.8481
				text = "T"
			intervals [1541]:
				xmin = 437.8481
				xmax = 437.9481
				text = "HH"
			intervals [1542]:
				xmin = 437.9481
				xmax = 437.9781
				text = "W"
			intervals [1543]:
				xmin = 437.9781
				xmax = 438.0081
				text = "AH1"
			intervals [1544]:
				xmin = 438.0081
				xmax = 438.0981
				text = "T"
			intervals [1545]:
				xmin = 438.0981
				xmax = 438.1481
				text = "W"
			intervals [1546]:
				xmin = 438.1481
				xmax = 438.2281
				text = "AO1"
			intervals [1547]:
				xmin = 438.2281
				xmax = 438.2581
				text = "Z"
			intervals [1548]:
				xmin = 438.2581
				xmax = 438.2981
				text = "sp"
			intervals [1549]:
				xmin = 438.2981
				xmax = 438.4581
				text = "IH0"
			intervals [1550]:
				xmin = 438.4581
				xmax = 438.4981
				text = "T"
			intervals [1551]:
				xmin = 438.4981
				xmax = 438.7081
				text = "AH0"
			intervals [1552]:
				xmin = 438.7081
				xmax = 438.7481
				text = "B"
			intervals [1553]:
				xmin = 438.7481
				xmax = 438.8481
				text = "AW1"
			intervals [1554]:
				xmin = 438.8481
				xmax = 438.9281
				text = "T"
			intervals [1555]:
				xmin = 438.9281
				xmax = 438.9881
				text = "sp"
			intervals [1556]:
				xmin = 438.9881
				xmax = 439.0381
				text = "HH"
			intervals [1557]:
				xmin = 439.0381
				xmax = 439.2581
				text = "ER0"
			intervals [1558]:
				xmin = 439.2581
				xmax = 439.2881
				text = "sp"
			intervals [1559]:
				xmin = 439.2881
				xmax = 439.3281
				text = "DH"
			intervals [1560]:
				xmin = 439.3281
				xmax = 439.3681
				text = "AH0"
			intervals [1561]:
				xmin = 439.3681
				xmax = 439.4381
				text = "T"
			intervals [1562]:
				xmin = 439.4381
				xmax = 439.5181
				text = "sp"
			intervals [1563]:
				xmin = 439.5181
				xmax = 439.6081
				text = "M"
			intervals [1564]:
				xmin = 439.6081
				xmax = 439.6981
				text = "EY1"
			intervals [1565]:
				xmin = 439.6981
				xmax = 439.7481
				text = "D"
			intervals [1566]:
				xmin = 439.7481
				xmax = 439.7781
				text = "sp"
			intervals [1567]:
				xmin = 439.7781
				xmax = 439.8281
				text = "Y"
			intervals [1568]:
				xmin = 439.8281
				xmax = 439.9281
				text = "UW1"
			intervals [1569]:
				xmin = 439.9281
				xmax = 439.9581
				text = "sp"
			intervals [1570]:
				xmin = 439.9581
				xmax = 440.0181
				text = "L"
			intervals [1571]:
				xmin = 440.0181
				xmax = 440.0481
				text = "AY1"
			intervals [1572]:
				xmin = 440.0481
				xmax = 440.1081
				text = "K"
			intervals [1573]:
				xmin = 440.1081
				xmax = 440.2381
				text = "sp"
			intervals [1574]:
				xmin = 440.2381
				xmax = 440.2681
				text = "HH"
			intervals [1575]:
				xmin = 440.2681
				xmax = 440.3881
				text = "ER0"
			intervals [1576]:
				xmin = 440.3881
				xmax = 447.6263
				text = ""
			intervals [1577]:
				xmin = 447.6263
				xmax = 447.8063
				text = "M"
			intervals [1578]:
				xmin = 447.8063
				xmax = 447.8463
				text = "HH"
			intervals [1579]:
				xmin = 447.8463
				xmax = 448.0863
				text = "M"
			intervals [1580]:
				xmin = 448.0863
				xmax = 448.2163
				text = "sp"
			intervals [1581]:
				xmin = 448.2163
				xmax = 453.1478
				text = ""
			intervals [1582]:
				xmin = 453.1478
				xmax = 453.2378
				text = "M"
			intervals [1583]:
				xmin = 453.2378
				xmax = 453.2678
				text = "HH"
			intervals [1584]:
				xmin = 453.2678
				xmax = 453.6578
				text = "M"
			intervals [1585]:
				xmin = 453.6578
				xmax = 453.8378
				text = "sp"
			intervals [1586]:
				xmin = 453.8378
				xmax = 465.2535
				text = ""
			intervals [1587]:
				xmin = 465.2535
				xmax = 465.3135
				text = "M"
			intervals [1588]:
				xmin = 465.3135
				xmax = 465.3435
				text = "HH"
			intervals [1589]:
				xmin = 465.3435
				xmax = 465.5135
				text = "M"
			intervals [1590]:
				xmin = 465.5135
				xmax = 465.9135
				text = "sp"
			intervals [1591]:
				xmin = 465.9135
				xmax = 470.0352
				text = ""
			intervals [1592]:
				xmin = 470.0352
				xmax = 470.1252
				text = "W"
			intervals [1593]:
				xmin = 470.1252
				xmax = 470.1552
				text = "EH1"
			intervals [1594]:
				xmin = 470.1552
				xmax = 470.2152
				text = "L"
			intervals [1595]:
				xmin = 470.2152
				xmax = 470.2652
				text = "DH"
			intervals [1596]:
				xmin = 470.2652
				xmax = 470.4052
				text = "AH0"
			intervals [1597]:
				xmin = 470.4052
				xmax = 470.4352
				text = "T"
			intervals [1598]:
				xmin = 470.4352
				xmax = 470.4952
				text = "Z"
			intervals [1599]:
				xmin = 470.4952
				xmax = 470.5252
				text = "sp"
			intervals [1600]:
				xmin = 470.5252
				xmax = 470.5952
				text = "G"
			intervals [1601]:
				xmin = 470.5952
				xmax = 470.7752
				text = "IH0"
			intervals [1602]:
				xmin = 470.7752
				xmax = 470.8052
				text = "D"
			intervals [1603]:
				xmin = 470.8052
				xmax = 470.8352
				text = "DH"
			intervals [1604]:
				xmin = 470.8352
				xmax = 470.8952
				text = "AH0"
			intervals [1605]:
				xmin = 470.8952
				xmax = 470.9252
				text = "T"
			intervals [1606]:
				xmin = 470.9252
				xmax = 470.9552
				text = "sp"
			intervals [1607]:
				xmin = 470.9552
				xmax = 470.9852
				text = "Z"
			intervals [1608]:
				xmin = 470.9852
				xmax = 471.0452
				text = "sp"
			intervals [1609]:
				xmin = 471.0452
				xmax = 471.0952
				text = "N"
			intervals [1610]:
				xmin = 471.0952
				xmax = 471.1552
				text = "AY1"
			intervals [1611]:
				xmin = 471.1552
				xmax = 471.2252
				text = "S"
			intervals [1612]:
				xmin = 471.2252
				xmax = 471.3052
				text = "sp"
			intervals [1613]:
				xmin = 471.3052
				xmax = 471.5846
				text = ""
			intervals [1614]:
				xmin = 471.5846
				xmax = 471.6446
				text = "HH"
			intervals [1615]:
				xmin = 471.6446
				xmax = 471.6846
				text = "W"
			intervals [1616]:
				xmin = 471.6846
				xmax = 471.7346
				text = "AH1"
			intervals [1617]:
				xmin = 471.7346
				xmax = 471.7646
				text = "T"
			intervals [1618]:
				xmin = 471.7646
				xmax = 471.8146
				text = "AH0"
			intervals [1619]:
				xmin = 471.8146
				xmax = 471.8946
				text = "B"
			intervals [1620]:
				xmin = 471.8946
				xmax = 471.9746
				text = "AW1"
			intervals [1621]:
				xmin = 471.9746
				xmax = 472.0046
				text = "T"
			intervals [1622]:
				xmin = 472.0046
				xmax = 472.0346
				text = "AH0"
			intervals [1623]:
				xmin = 472.0346
				xmax = 472.0646
				text = "sp"
			intervals [1624]:
				xmin = 472.0646
				xmax = 472.1446
				text = "T"
			intervals [1625]:
				xmin = 472.1446
				xmax = 472.2946
				text = "IY1"
			intervals [1626]:
				xmin = 472.2946
				xmax = 472.3746
				text = "CH"
			intervals [1627]:
				xmin = 472.3746
				xmax = 472.4146
				text = "ER0"
			intervals [1628]:
				xmin = 472.4146
				xmax = 472.4646
				text = "sp"
			intervals [1629]:
				xmin = 472.4646
				xmax = 472.5446
				text = "Y"
			intervals [1630]:
				xmin = 472.5446
				xmax = 472.5746
				text = "UW1"
			intervals [1631]:
				xmin = 472.5746
				xmax = 472.6346
				text = "JH"
			intervals [1632]:
				xmin = 472.6346
				xmax = 472.6646
				text = "IH0"
			intervals [1633]:
				xmin = 472.6646
				xmax = 472.6946
				text = "S"
			intervals [1634]:
				xmin = 472.6946
				xmax = 472.7546
				text = "K"
			intervals [1635]:
				xmin = 472.7546
				xmax = 472.8146
				text = "UH1"
			intervals [1636]:
				xmin = 472.8146
				xmax = 472.8446
				text = "D"
			intervals [1637]:
				xmin = 472.8446
				xmax = 472.8746
				text = "AH0"
			intervals [1638]:
				xmin = 472.8746
				xmax = 472.9146
				text = "N"
			intervals [1639]:
				xmin = 472.9146
				xmax = 472.9446
				text = "T"
			intervals [1640]:
				xmin = 472.9446
				xmax = 473.0846
				text = "sp"
			intervals [1641]:
				xmin = 473.0846
				xmax = 473.1146
				text = "S"
			intervals [1642]:
				xmin = 473.1146
				xmax = 473.1546
				text = "T"
			intervals [1643]:
				xmin = 473.1546
				xmax = 473.3846
				text = "AE1"
			intervals [1644]:
				xmin = 473.3846
				xmax = 473.4446
				text = "N"
			intervals [1645]:
				xmin = 473.4446
				xmax = 473.5246
				text = "D"
			intervals [1646]:
				xmin = 473.5246
				xmax = 479.0458
				text = ""
			intervals [1647]:
				xmin = 479.0458
				xmax = 479.0958
				text = "M"
			intervals [1648]:
				xmin = 479.0958
				xmax = 479.1258
				text = "HH"
			intervals [1649]:
				xmin = 479.1258
				xmax = 479.4058
				text = "M"
			intervals [1650]:
				xmin = 479.4058
				xmax = 479.6258
				text = "sp"
			intervals [1651]:
				xmin = 479.6258
				xmax = 483.5949
				text = ""
			intervals [1652]:
				xmin = 483.5949
				xmax = 483.8649
				text = "M"
			intervals [1653]:
				xmin = 483.8649
				xmax = 483.9049
				text = "HH"
			intervals [1654]:
				xmin = 483.9049
				xmax = 484.0849
				text = "M"
			intervals [1655]:
				xmin = 484.0849
				xmax = 484.1549
				text = "sp"
			intervals [1656]:
				xmin = 484.1549
				xmax = 486.9793
				text = ""
			intervals [1657]:
				xmin = 486.9793
				xmax = 487.2993
				text = "M"
			intervals [1658]:
				xmin = 487.2993
				xmax = 487.3593
				text = "sp"
			intervals [1659]:
				xmin = 487.3593
				xmax = 502.5315
				text = ""
			intervals [1660]:
				xmin = 502.5315
				xmax = 502.7715
				text = "spn"
			intervals [1661]:
				xmin = 502.7715
				xmax = 503.0215
				text = "R"
			intervals [1662]:
				xmin = 503.0215
				xmax = 503.1715
				text = "IY1"
			intervals [1663]:
				xmin = 503.1715
				xmax = 503.2915
				text = "L"
			intervals [1664]:
				xmin = 503.2915
				xmax = 503.3915
				text = "IY0"
			intervals [1665]:
				xmin = 503.3915
				xmax = 503.4315
				text = "sp"
			intervals [1666]:
				xmin = 503.4315
				xmax = 505.8803
				text = ""
			intervals [1667]:
				xmin = 505.8803
				xmax = 505.9103
				text = "DH"
			intervals [1668]:
				xmin = 505.9103
				xmax = 506.1403
				text = "AH0"
			intervals [1669]:
				xmin = 506.1403
				xmax = 506.2303
				text = "T"
			intervals [1670]:
				xmin = 506.2303
				xmax = 506.4603
				text = "EH1"
			intervals [1671]:
				xmin = 506.4603
				xmax = 506.5003
				text = "S"
			intervals [1672]:
				xmin = 506.5003
				xmax = 506.5403
				text = "sp"
			intervals [1673]:
				xmin = 506.5403
				xmax = 506.5703
				text = "F"
			intervals [1674]:
				xmin = 506.5703
				xmax = 506.6003
				text = "AH1"
			intervals [1675]:
				xmin = 506.6003
				xmax = 506.6303
				text = "N"
			intervals [1676]:
				xmin = 506.6303
				xmax = 506.6603
				text = "IY0"
			intervals [1677]:
				xmin = 506.6603
				xmax = 527.6732
				text = "sp"
			intervals [1678]:
				xmin = 527.6732
				xmax = 527.8832
				text = "M"
			intervals [1679]:
				xmin = 527.8832
				xmax = 527.9132
				text = "HH"
			intervals [1680]:
				xmin = 527.9132
				xmax = 528.1432
				text = "M"
			intervals [1681]:
				xmin = 528.1432
				xmax = 531.0843
				text = ""
			intervals [1682]:
				xmin = 531.0843
				xmax = 531.3243
				text = "OW1"
			intervals [1683]:
				xmin = 531.3243
				xmax = 531.3743
				text = "sp"
			intervals [1684]:
				xmin = 531.3743
				xmax = 531.4143
				text = "Y"
			intervals [1685]:
				xmin = 531.4143
				xmax = 531.5943
				text = "AE1"
			intervals [1686]:
				xmin = 531.5943
				xmax = 531.6643
				text = "sp"
			intervals [1687]:
				xmin = 531.6643
				xmax = 550.6777
				text = ""
			intervals [1688]:
				xmin = 550.6777
				xmax = 551.0777
				text = "M"
			intervals [1689]:
				xmin = 551.0777
				xmax = 551.1377
				text = "HH"
			intervals [1690]:
				xmin = 551.1377
				xmax = 551.2577
				text = "M"
			intervals [1691]:
				xmin = 551.2577
				xmax = 551.3177
				text = "sp"
			intervals [1692]:
				xmin = 551.3177
				xmax = 554.9592
				text = ""
			intervals [1693]:
				xmin = 554.9592
				xmax = 555.2992
				text = "OW1"
			intervals [1694]:
				xmin = 555.2992
				xmax = 555.3392
				text = "sp"
			intervals [1695]:
				xmin = 555.3392
				xmax = 555.4692
				text = "B"
			intervals [1696]:
				xmin = 555.4692
				xmax = 555.6392
				text = "OY1"
			intervals [1697]:
				xmin = 555.6392
				xmax = 556.8287
				text = "sp"
			intervals [1698]:
				xmin = 556.8287
				xmax = 557.0687
				text = "AH1"
			intervals [1699]:
				xmin = 557.0687
				xmax = 557.2487
				text = "sp"
			intervals [1700]:
				xmin = 557.2487
				xmax = 558.0973
				text = ""
			intervals [1701]:
				xmin = 558.0973
				xmax = 558.2373
				text = "D"
			intervals [1702]:
				xmin = 558.2373
				xmax = 558.3073
				text = "IH0"
			intervals [1703]:
				xmin = 558.3073
				xmax = 558.3973
				text = "D"
			intervals [1704]:
				xmin = 558.3973
				xmax = 558.4573
				text = "Y"
			intervals [1705]:
				xmin = 558.4573
				xmax = 558.4973
				text = "UW1"
			intervals [1706]:
				xmin = 558.4973
				xmax = 558.5773
				text = "TH"
			intervals [1707]:
				xmin = 558.5773
				xmax = 558.6173
				text = "IH1"
			intervals [1708]:
				xmin = 558.6173
				xmax = 558.6873
				text = "NG"
			intervals [1709]:
				xmin = 558.6873
				xmax = 558.7373
				text = "K"
			intervals [1710]:
				xmin = 558.7373
				xmax = 558.8073
				text = "SH"
			intervals [1711]:
				xmin = 558.8073
				xmax = 558.8573
				text = "IY1"
			intervals [1712]:
				xmin = 558.8573
				xmax = 558.9673
				text = "W"
			intervals [1713]:
				xmin = 558.9673
				xmax = 558.9973
				text = "AH0"
			intervals [1714]:
				xmin = 558.9973
				xmax = 559.0973
				text = "Z"
			intervals [1715]:
				xmin = 559.0973
				xmax = 559.1373
				text = "sp"
			intervals [1716]:
				xmin = 559.1373
				xmax = 559.1873
				text = "F"
			intervals [1717]:
				xmin = 559.1873
				xmax = 559.3273
				text = "EH1"
			intervals [1718]:
				xmin = 559.3273
				xmax = 559.4673
				text = "R"
			intervals [1719]:
				xmin = 559.4673
				xmax = 559.5173
				text = "sp"
			intervals [1720]:
				xmin = 559.5173
				xmax = 561.7595
				text = ""
			intervals [1721]:
				xmin = 561.7595
				xmax = 561.8195
				text = "D"
			intervals [1722]:
				xmin = 561.8195
				xmax = 561.8595
				text = "IH0"
			intervals [1723]:
				xmin = 561.8595
				xmax = 561.9095
				text = "D"
			intervals [1724]:
				xmin = 561.9095
				xmax = 562.0095
				text = "SH"
			intervals [1725]:
				xmin = 562.0095
				xmax = 562.0495
				text = "IY1"
			intervals [1726]:
				xmin = 562.0495
				xmax = 562.1395
				text = "HH"
			intervals [1727]:
				xmin = 562.1395
				xmax = 562.1895
				text = "AA1"
			intervals [1728]:
				xmin = 562.1895
				xmax = 562.5095
				text = "L"
			intervals [1729]:
				xmin = 562.5095
				xmax = 562.5395
				text = "ER0"
			intervals [1730]:
				xmin = 562.5395
				xmax = 562.5695
				text = "AH0"
			intervals [1731]:
				xmin = 562.5695
				xmax = 562.5995
				text = "L"
			intervals [1732]:
				xmin = 562.5995
				xmax = 562.6395
				text = "AO1"
			intervals [1733]:
				xmin = 562.6395
				xmax = 562.7295
				text = "T"
			intervals [1734]:
				xmin = 562.7295
				xmax = 562.7595
				text = "sp"
			intervals [1735]:
				xmin = 562.7595
				xmax = 563.3369
				text = ""
			intervals [1736]:
				xmin = 563.3369
				xmax = 563.4169
				text = "HH"
			intervals [1737]:
				xmin = 563.4169
				xmax = 563.5069
				text = "UW1"
			intervals [1738]:
				xmin = 563.5069
				xmax = 563.7269
				text = "EH1"
			intervals [1739]:
				xmin = 563.7269
				xmax = 563.7569
				text = "S"
			intervals [1740]:
				xmin = 563.7569
				xmax = 563.7869
				text = "DH"
			intervals [1741]:
				xmin = 563.7869
				xmax = 563.8969
				text = "AH1"
			intervals [1742]:
				xmin = 563.8969
				xmax = 564.0092
				text = ""
			intervals [1743]:
				xmin = 564.0092
				xmax = 564.0792
				text = "HH"
			intervals [1744]:
				xmin = 564.0792
				xmax = 564.1792
				text = "UW1"
			intervals [1745]:
				xmin = 564.1792
				xmax = 564.2092
				text = "Z"
			intervals [1746]:
				xmin = 564.2092
				xmax = 564.2392
				text = "DH"
			intervals [1747]:
				xmin = 564.2392
				xmax = 564.2692
				text = "AH0"
			intervals [1748]:
				xmin = 564.2692
				xmax = 564.3092
				text = "sp"
			intervals [1749]:
				xmin = 564.3092
				xmax = 564.3892
				text = "T"
			intervals [1750]:
				xmin = 564.3892
				xmax = 564.5092
				text = "IY1"
			intervals [1751]:
				xmin = 564.5092
				xmax = 564.5392
				text = "CH"
			intervals [1752]:
				xmin = 564.5392
				xmax = 564.6192
				text = "ER0"
			intervals [1753]:
				xmin = 564.6192
				xmax = 564.6892
				text = "DH"
			intervals [1754]:
				xmin = 564.6892
				xmax = 564.7192
				text = "AE1"
			intervals [1755]:
				xmin = 564.7192
				xmax = 564.7692
				text = "T"
			intervals [1756]:
				xmin = 564.7692
				xmax = 564.8592
				text = "HH"
			intervals [1757]:
				xmin = 564.8592
				xmax = 564.9692
				text = "AA1"
			intervals [1758]:
				xmin = 564.9692
				xmax = 565.1192
				text = "L"
			intervals [1759]:
				xmin = 565.1192
				xmax = 565.1492
				text = "ER0"
			intervals [1760]:
				xmin = 565.1492
				xmax = 565.1792
				text = "D"
			intervals [1761]:
				xmin = 565.1792
				xmax = 565.2092
				text = "DH"
			intervals [1762]:
				xmin = 565.2092
				xmax = 565.2792
				text = "IY0"
			intervals [1763]:
				xmin = 565.2792
				xmax = 565.3092
				text = "sp"
			intervals [1764]:
				xmin = 565.3092
				xmax = 565.3392
				text = "M"
			intervals [1765]:
				xmin = 565.3392
				xmax = 565.4792
				text = "OW1"
			intervals [1766]:
				xmin = 565.4792
				xmax = 565.5792
				text = "S"
			intervals [1767]:
				xmin = 565.5792
				xmax = 565.6192
				text = "sp"
			intervals [1768]:
				xmin = 565.6192
				xmax = 565.6692
				text = "DH"
			intervals [1769]:
				xmin = 565.6692
				xmax = 565.7292
				text = "AH0"
			intervals [1770]:
				xmin = 565.7292
				xmax = 565.7692
				text = "T"
			intervals [1771]:
				xmin = 565.7692
				xmax = 565.8392
				text = "Y"
			intervals [1772]:
				xmin = 565.8392
				xmax = 565.8692
				text = "UW1"
			intervals [1773]:
				xmin = 565.8692
				xmax = 565.9092
				text = "EH1"
			intervals [1774]:
				xmin = 565.9092
				xmax = 565.9892
				text = "V"
			intervals [1775]:
				xmin = 565.9892
				xmax = 566.0192
				text = "ER0"
			intervals [1776]:
				xmin = 566.0192
				xmax = 566.0492
				text = "HH"
			intervals [1777]:
				xmin = 566.0492
				xmax = 566.0792
				text = "AE1"
			intervals [1778]:
				xmin = 566.0792
				xmax = 566.2992
				text = "D"
			intervals [1779]:
				xmin = 566.2992
				xmax = 574.871
				text = ""
			intervals [1780]:
				xmin = 574.871
				xmax = 574.921
				text = "sil"
			intervals [1781]:
				xmin = 574.921
				xmax = 574.951
				text = "M"
			intervals [1782]:
				xmin = 574.951
				xmax = 574.981
				text = "HH"
			intervals [1783]:
				xmin = 574.981
				xmax = 575.351
				text = "M"
			intervals [1784]:
				xmin = 575.351
				xmax = 575.391
				text = "sp"
			intervals [1785]:
				xmin = 575.391
				xmax = 580.1009
				text = ""
			intervals [1786]:
				xmin = 580.1009
				xmax = 580.1309
				text = "OW1"
			intervals [1787]:
				xmin = 580.1309
				xmax = 580.1609
				text = "sp"
			intervals [1788]:
				xmin = 580.1609
				xmax = 580.2609
				text = "G"
			intervals [1789]:
				xmin = 580.2609
				xmax = 580.5509
				text = "IH0"
			intervals [1790]:
				xmin = 580.5509
				xmax = 580.6009
				text = "D"
			intervals [1791]:
				xmin = 580.6009
				xmax = 580.7009
				text = "sp"
			intervals [1792]:
				xmin = 580.7009
				xmax = 580.7609
				text = "L"
			intervals [1793]:
				xmin = 580.7609
				xmax = 580.9009
				text = "AO1"
			intervals [1794]:
				xmin = 580.9009
				xmax = 580.9309
				text = "R"
			intervals [1795]:
				xmin = 580.9309
				xmax = 581.0509
				text = "D"
			intervals [1796]:
				xmin = 581.0509
				xmax = 583.9926
				text = ""
			intervals [1797]:
				xmin = 583.9926
				xmax = 584.3226
				text = "M"
			intervals [1798]:
				xmin = 584.3226
				xmax = 584.5026
				text = "HH"
			intervals [1799]:
				xmin = 584.5026
				xmax = 584.5326
				text = "M"
			intervals [1800]:
				xmin = 584.5326
				xmax = 584.6026
				text = "sp"
			intervals [1801]:
				xmin = 584.6026
				xmax = 585.3828
				text = ""
			intervals [1802]:
				xmin = 585.3828
				xmax = 585.4528
				text = "W"
			intervals [1803]:
				xmin = 585.4528
				xmax = 585.4828
				text = "AH1"
			intervals [1804]:
				xmin = 585.4828
				xmax = 585.5128
				text = "T"
			intervals [1805]:
				xmin = 585.5128
				xmax = 585.5628
				text = "sp"
			intervals [1806]:
				xmin = 585.5628
				xmax = 585.6328
				text = "K"
			intervals [1807]:
				xmin = 585.6328
				xmax = 585.6628
				text = "AY1"
			intervals [1808]:
				xmin = 585.6628
				xmax = 585.7128
				text = "N"
			intervals [1809]:
				xmin = 585.7128
				xmax = 585.7528
				text = "Z"
			intervals [1810]:
				xmin = 585.7528
				xmax = 585.7928
				text = "AH0"
			intervals [1811]:
				xmin = 585.7928
				xmax = 585.8328
				text = "V"
			intervals [1812]:
				xmin = 585.8328
				xmax = 585.8728
				text = "TH"
			intervals [1813]:
				xmin = 585.8728
				xmax = 585.9128
				text = "IH1"
			intervals [1814]:
				xmin = 585.9128
				xmax = 585.9828
				text = "NG"
			intervals [1815]:
				xmin = 585.9828
				xmax = 586.0128
				text = "Z"
			intervals [1816]:
				xmin = 586.0128
				xmax = 586.0728
				text = "sp"
			intervals [1817]:
				xmin = 586.0728
				xmax = 586.1028
				text = "D"
			intervals [1818]:
				xmin = 586.1028
				xmax = 586.1328
				text = "IH0"
			intervals [1819]:
				xmin = 586.1328
				xmax = 586.1828
				text = "D"
			intervals [1820]:
				xmin = 586.1828
				xmax = 586.2828
				text = "SH"
			intervals [1821]:
				xmin = 586.2828
				xmax = 586.3128
				text = "IY1"
			intervals [1822]:
				xmin = 586.3128
				xmax = 586.3428
				text = "sp"
			intervals [1823]:
				xmin = 586.3428
				xmax = 586.4028
				text = "G"
			intervals [1824]:
				xmin = 586.4028
				xmax = 586.4728
				text = "IH1"
			intervals [1825]:
				xmin = 586.4728
				xmax = 586.5628
				text = "T"
			intervals [1826]:
				xmin = 586.5628
				xmax = 586.6028
				text = "AE1"
			intervals [1827]:
				xmin = 586.6028
				xmax = 586.6828
				text = "F"
			intervals [1828]:
				xmin = 586.6828
				xmax = 586.7128
				text = "T"
			intervals [1829]:
				xmin = 586.7128
				xmax = 586.7428
				text = "ER0"
			intervals [1830]:
				xmin = 586.7428
				xmax = 586.7728
				text = "sp"
			intervals [1831]:
				xmin = 586.7728
				xmax = 586.8128
				text = "Y"
			intervals [1832]:
				xmin = 586.8128
				xmax = 586.9428
				text = "UW1"
			intervals [1833]:
				xmin = 586.9428
				xmax = 587.0528
				text = "sp"
			intervals [1834]:
				xmin = 587.0528
				xmax = 587.1028
				text = "F"
			intervals [1835]:
				xmin = 587.1028
				xmax = 587.2728
				text = "ER0"
			intervals [1836]:
				xmin = 587.2728
				xmax = 587.6519
				text = ""
			intervals [1837]:
				xmin = 587.6519
				xmax = 587.8119
				text = "AH1"
			intervals [1838]:
				xmin = 587.8119
				xmax = 587.8619
				text = "DH"
			intervals [1839]:
				xmin = 587.8619
				xmax = 587.9119
				text = "ER0"
			intervals [1840]:
				xmin = 587.9119
				xmax = 588.0419
				text = "DH"
			intervals [1841]:
				xmin = 588.0419
				xmax = 588.0819
				text = "AH0"
			intervals [1842]:
				xmin = 588.0819
				xmax = 588.1319
				text = "N"
			intervals [1843]:
				xmin = 588.1319
				xmax = 588.1819
				text = "DH"
			intervals [1844]:
				xmin = 588.1819
				xmax = 588.2919
				text = "AE1"
			intervals [1845]:
				xmin = 588.2919
				xmax = 588.3419
				text = "T"
			intervals [1846]:
				xmin = 588.3419
				xmax = 588.4219
				text = "K"
			intervals [1847]:
				xmin = 588.4219
				xmax = 588.5119
				text = "L"
			intervals [1848]:
				xmin = 588.5119
				xmax = 588.6319
				text = "AE1"
			intervals [1849]:
				xmin = 588.6319
				xmax = 588.7019
				text = "P"
			intervals [1850]:
				xmin = 588.7019
				xmax = 588.7319
				text = "IH0"
			intervals [1851]:
				xmin = 588.7319
				xmax = 588.7619
				text = "NG"
			intervals [1852]:
				xmin = 588.7619
				xmax = 589.3119
				text = "spn"
			intervals [1853]:
				xmin = 589.3119
				xmax = 591.3268
				text = ""
			intervals [1854]:
				xmin = 591.3268
				xmax = 591.3768
				text = "HH"
			intervals [1855]:
				xmin = 591.3768
				xmax = 591.6668
				text = "AH1"
			intervals [1856]:
				xmin = 591.6668
				xmax = 593.3197
				text = ""
			intervals [1857]:
				xmin = 593.3197
				xmax = 593.3897
				text = "DH"
			intervals [1858]:
				xmin = 593.3897
				xmax = 593.6397
				text = "AH1"
			intervals [1859]:
				xmin = 593.6397
				xmax = 593.6697
				text = "sp"
			intervals [1860]:
				xmin = 593.6697
				xmax = 593.9492
				text = ""
			intervals [1861]:
				xmin = 593.9492
				xmax = 594.0192
				text = "T"
			intervals [1862]:
				xmin = 594.0192
				xmax = 594.1592
				text = "IY1"
			intervals [1863]:
				xmin = 594.1592
				xmax = 594.2292
				text = "CH"
			intervals [1864]:
				xmin = 594.2292
				xmax = 594.3792
				text = "ER0"
			intervals [1865]:
				xmin = 594.3792
				xmax = 594.4492
				text = "sp"
			intervals [1866]:
				xmin = 594.4492
				xmax = 615.320
				text = ""
			intervals [1867]:
				xmin = 615.320
				xmax = 615.740
				text = "M"
			intervals [1868]:
				xmin = 615.740
				xmax = 615.800
				text = "HH"
			intervals [1869]:
				xmin = 615.800
				xmax = 615.870
				text = "M"
			intervals [1870]:
				xmin = 615.870
				xmax = 617.675
				text = "sp"
			intervals [1871]:
				xmin = 617.675
				xmax = 617.995
				text = "AH1"
			intervals [1872]:
				xmin = 617.995
				xmax = 618.175
				text = "sp"
			intervals [1873]:
				xmin = 618.175
				xmax = 620.4115
				text = ""
			intervals [1874]:
				xmin = 620.4115
				xmax = 620.5015
				text = "W"
			intervals [1875]:
				xmin = 620.5015
				xmax = 620.5315
				text = "EH1"
			intervals [1876]:
				xmin = 620.5315
				xmax = 620.5615
				text = "L"
			intervals [1877]:
				xmin = 620.5615
				xmax = 620.5915
				text = "W"
			intervals [1878]:
				xmin = 620.5915
				xmax = 620.6315
				text = "AH1"
			intervals [1879]:
				xmin = 620.6315
				xmax = 620.6615
				text = "T"
			intervals [1880]:
				xmin = 620.6615
				xmax = 620.7215
				text = "AH0"
			intervals [1881]:
				xmin = 620.7215
				xmax = 620.7715
				text = "B"
			intervals [1882]:
				xmin = 620.7715
				xmax = 620.8515
				text = "AW1"
			intervals [1883]:
				xmin = 620.8515
				xmax = 620.8815
				text = "T"
			intervals [1884]:
				xmin = 620.8815
				xmax = 621.0415
				text = "sp"
			intervals [1885]:
				xmin = 621.0415
				xmax = 621.4315
				text = "AH1"
			intervals [1886]:
				xmin = 621.4315
				xmax = 621.5315
				text = "sp"
			intervals [1887]:
				xmin = 621.5315
				xmax = 621.7115
				text = "AE1"
			intervals [1888]:
				xmin = 621.7115
				xmax = 621.8215
				text = "F"
			intervals [1889]:
				xmin = 621.8215
				xmax = 621.8515
				text = "T"
			intervals [1890]:
				xmin = 621.8515
				xmax = 621.8815
				text = "ER0"
			intervals [1891]:
				xmin = 621.8815
				xmax = 621.9115
				text = "sp"
			intervals [1892]:
				xmin = 621.9115
				xmax = 622.0915
				text = "S"
			intervals [1893]:
				xmin = 622.0915
				xmax = 622.1415
				text = "K"
			intervals [1894]:
				xmin = 622.1415
				xmax = 622.2415
				text = "UW1"
			intervals [1895]:
				xmin = 622.2415
				xmax = 622.3315
				text = "L"
			intervals [1896]:
				xmin = 622.3315
				xmax = 622.3615
				text = "sp"
			intervals [1897]:
				xmin = 622.3615
				xmax = 622.4015
				text = "HH"
			intervals [1898]:
				xmin = 622.4015
				xmax = 622.4415
				text = "W"
			intervals [1899]:
				xmin = 622.4415
				xmax = 622.4815
				text = "AH1"
			intervals [1900]:
				xmin = 622.4815
				xmax = 622.5515
				text = "T"
			intervals [1901]:
				xmin = 622.5515
				xmax = 622.5815
				text = "D"
			intervals [1902]:
				xmin = 622.5815
				xmax = 622.6115
				text = "UW1"
			intervals [1903]:
				xmin = 622.6115
				xmax = 622.6515
				text = "Y"
			intervals [1904]:
				xmin = 622.6515
				xmax = 622.8715
				text = "UW1"
			intervals [1905]:
				xmin = 622.8715
				xmax = 623.2989
				text = "sp"
			intervals [1906]:
				xmin = 623.2989
				xmax = 623.3789
				text = "K"
			intervals [1907]:
				xmin = 623.3789
				xmax = 623.4389
				text = "IH1"
			intervals [1908]:
				xmin = 623.4389
				xmax = 623.5489
				text = "D"
			intervals [1909]:
				xmin = 623.5489
				xmax = 623.6289
				text = "Z"
			intervals [1910]:
				xmin = 623.6289
				xmax = 623.6589
				text = "sp"
			intervals [1911]:
				xmin = 623.6589
				xmax = 623.6989
				text = "D"
			intervals [1912]:
				xmin = 623.6989
				xmax = 623.8189
				text = "UW1"
			intervals [1913]:
				xmin = 623.8189
				xmax = 623.9589
				text = "sp"
			intervals [1914]:
				xmin = 623.9589
				xmax = 624.0692
				text = ""
			intervals [1915]:
				xmin = 624.0692
				xmax = 624.1192
				text = "W"
			intervals [1916]:
				xmin = 624.1192
				xmax = 624.1492
				text = "AH1"
			intervals [1917]:
				xmin = 624.1492
				xmax = 624.1792
				text = "T"
			intervals [1918]:
				xmin = 624.1792
				xmax = 624.2092
				text = "D"
			intervals [1919]:
				xmin = 624.2092
				xmax = 624.2392
				text = "UW1"
			intervals [1920]:
				xmin = 624.2392
				xmax = 624.2792
				text = "Y"
			intervals [1921]:
				xmin = 624.2792
				xmax = 624.3092
				text = "UW1"
			intervals [1922]:
				xmin = 624.3092
				xmax = 624.4092
				text = "D"
			intervals [1923]:
				xmin = 624.4092
				xmax = 624.4792
				text = "UW1"
			intervals [1924]:
				xmin = 624.4792
				xmax = 624.6092
				text = "sp"
			intervals [1925]:
				xmin = 624.6092
				xmax = 625.7089
				text = ""
			intervals [1926]:
				xmin = 625.7089
				xmax = 625.7489
				text = "D"
			intervals [1927]:
				xmin = 625.7489
				xmax = 625.7989
				text = "IH0"
			intervals [1928]:
				xmin = 625.7989
				xmax = 625.9089
				text = "S"
			intervals [1929]:
				xmin = 625.9089
				xmax = 625.9389
				text = "K"
			intervals [1930]:
				xmin = 625.9389
				xmax = 625.9789
				text = "R"
			intervals [1931]:
				xmin = 625.9789
				xmax = 626.0689
				text = "AY1"
			intervals [1932]:
				xmin = 626.0689
				xmax = 626.1689
				text = "B"
			intervals [1933]:
				xmin = 626.1689
				xmax = 626.1989
				text = "AH0"
			intervals [1934]:
				xmin = 626.1989
				xmax = 626.2289
				text = "sp"
			intervals [1935]:
				xmin = 626.2289
				xmax = 626.3089
				text = "T"
			intervals [1936]:
				xmin = 626.3089
				xmax = 626.3889
				text = "IH1"
			intervals [1937]:
				xmin = 626.3889
				xmax = 626.4489
				text = "P"
			intervals [1938]:
				xmin = 626.4489
				xmax = 626.4789
				text = "AH0"
			intervals [1939]:
				xmin = 626.4789
				xmax = 626.5189
				text = "K"
			intervals [1940]:
				xmin = 626.5189
				xmax = 626.5589
				text = "AH0"
			intervals [1941]:
				xmin = 626.5589
				xmax = 626.6389
				text = "L"
			intervals [1942]:
				xmin = 626.6389
				xmax = 626.7089
				text = "D"
			intervals [1943]:
				xmin = 626.7089
				xmax = 626.8589
				text = "EY1"
			intervals [1944]:
				xmin = 626.8589
				xmax = 626.9689
				text = "AE1"
			intervals [1945]:
				xmin = 626.9689
				xmax = 627.0489
				text = "F"
			intervals [1946]:
				xmin = 627.0489
				xmax = 627.0789
				text = "T"
			intervals [1947]:
				xmin = 627.0789
				xmax = 627.1089
				text = "ER0"
			intervals [1948]:
				xmin = 627.1089
				xmax = 627.1489
				text = "sp"
			intervals [1949]:
				xmin = 627.1489
				xmax = 627.2689
				text = "S"
			intervals [1950]:
				xmin = 627.2689
				xmax = 627.3189
				text = "K"
			intervals [1951]:
				xmin = 627.3189
				xmax = 627.3689
				text = "UW1"
			intervals [1952]:
				xmin = 627.3689
				xmax = 627.3989
				text = "L"
			intervals [1953]:
				xmin = 627.3989
				xmax = 627.4289
				text = "sp"
			intervals [1954]:
				xmin = 627.4289
				xmax = 627.4589
				text = "IH0"
			intervals [1955]:
				xmin = 627.4589
				xmax = 627.5789
				text = "N"
			intervals [1956]:
				xmin = 627.5789
				xmax = 627.7389
				text = "sp"
			intervals [1957]:
				xmin = 627.7389
				xmax = 627.7789
				text = "AH1"
			intervals [1958]:
				xmin = 627.7789
				xmax = 627.8589
				text = "DH"
			intervals [1959]:
				xmin = 627.8589
				xmax = 627.8989
				text = "ER0"
			intervals [1960]:
				xmin = 627.8989
				xmax = 627.9489
				text = "sp"
			intervals [1961]:
				xmin = 627.9489
				xmax = 628.0589
				text = "W"
			intervals [1962]:
				xmin = 628.0589
				xmax = 628.0889
				text = "ER1"
			intervals [1963]:
				xmin = 628.0889
				xmax = 628.1689
				text = "D"
			intervals [1964]:
				xmin = 628.1689
				xmax = 628.2389
				text = "Z"
			intervals [1965]:
				xmin = 628.2389
				xmax = 636.6604
				text = ""
			intervals [1966]:
				xmin = 636.6604
				xmax = 636.7004
				text = "sil"
			intervals [1967]:
				xmin = 636.7004
				xmax = 636.8704
				text = "OW1"
			intervals [1968]:
				xmin = 636.8704
				xmax = 636.9504
				text = "Y"
			intervals [1969]:
				xmin = 636.9504
				xmax = 636.9804
				text = "UW1"
			intervals [1970]:
				xmin = 636.9804
				xmax = 637.0204
				text = "HH"
			intervals [1971]:
				xmin = 637.0204
				xmax = 637.0504
				text = "AE1"
			intervals [1972]:
				xmin = 637.0504
				xmax = 637.1104
				text = "V"
			intervals [1973]:
				xmin = 637.1104
				xmax = 637.1504
				text = "AH0"
			intervals [1974]:
				xmin = 637.1504
				xmax = 637.1904
				text = "sp"
			intervals [1975]:
				xmin = 637.1904
				xmax = 637.2504
				text = "D"
			intervals [1976]:
				xmin = 637.2504
				xmax = 637.6204
				text = "AO1"
			intervals [1977]:
				xmin = 637.6204
				xmax = 637.6604
				text = "G"
			intervals [1978]:
				xmin = 637.6604
				xmax = 638.1203
				text = ""
			intervals [1979]:
				xmin = 638.1203
				xmax = 638.1603
				text = "W"
			intervals [1980]:
				xmin = 638.1603
				xmax = 638.1903
				text = "EH1"
			intervals [1981]:
				xmin = 638.1903
				xmax = 638.2603
				text = "L"
			intervals [1982]:
				xmin = 638.2603
				xmax = 638.3903
				text = "T"
			intervals [1983]:
				xmin = 638.3903
				xmax = 638.4503
				text = "EH1"
			intervals [1984]:
				xmin = 638.4503
				xmax = 638.5603
				text = "L"
			intervals [1985]:
				xmin = 638.5603
				xmax = 638.6003
				text = "M"
			intervals [1986]:
				xmin = 638.6003
				xmax = 638.6303
				text = "IY1"
			intervals [1987]:
				xmin = 638.6303
				xmax = 638.6603
				text = "sp"
			intervals [1988]:
				xmin = 638.6603
				xmax = 638.6903
				text = "AH0"
			intervals [1989]:
				xmin = 638.6903
				xmax = 638.7303
				text = "B"
			intervals [1990]:
				xmin = 638.7303
				xmax = 638.8203
				text = "AW1"
			intervals [1991]:
				xmin = 638.8203
				xmax = 638.8503
				text = "T"
			intervals [1992]:
				xmin = 638.8503
				xmax = 638.8803
				text = "HH"
			intervals [1993]:
				xmin = 638.8803
				xmax = 638.9503
				text = "ER0"
			intervals [1994]:
				xmin = 638.9503
				xmax = 639.0503
				text = "sp"
			intervals [1995]:
				xmin = 639.0503
				xmax = 641.948
				text = ""
			intervals [1996]:
				xmin = 641.948
				xmax = 642.268
				text = "M"
			intervals [1997]:
				xmin = 642.268
				xmax = 642.298
				text = "HH"
			intervals [1998]:
				xmin = 642.298
				xmax = 642.328
				text = "M"
			intervals [1999]:
				xmin = 642.328
				xmax = 642.428
				text = "sp"
			intervals [2000]:
				xmin = 642.428
				xmax = 653.2752
				text = ""
			intervals [2001]:
				xmin = 653.2752
				xmax = 653.6852
				text = "M"
			intervals [2002]:
				xmin = 653.6852
				xmax = 653.7252
				text = "sp"
			intervals [2003]:
				xmin = 653.7252
				xmax = 663.7724
				text = ""
			intervals [2004]:
				xmin = 663.7724
				xmax = 664.0424
				text = "M"
			intervals [2005]:
				xmin = 664.0424
				xmax = 664.1324
				text = "HH"
			intervals [2006]:
				xmin = 664.1324
				xmax = 664.3624
				text = "M"
			intervals [2007]:
				xmin = 664.3624
				xmax = 664.3924
				text = "sp"
			intervals [2008]:
				xmin = 664.3924
				xmax = 679.4695
				text = ""
			intervals [2009]:
				xmin = 679.4695
				xmax = 679.7995
				text = "M"
			intervals [2010]:
				xmin = 679.7995
				xmax = 679.8795
				text = "HH"
			intervals [2011]:
				xmin = 679.8795
				xmax = 679.9695
				text = "M"
			intervals [2012]:
				xmin = 679.9695
				xmax = 680.0295
				text = "sp"
			intervals [2013]:
				xmin = 680.0295
				xmax = 699.4772
				text = ""
			intervals [2014]:
				xmin = 699.4772
				xmax = 700.1372
				text = "AO1"
			intervals [2015]:
				xmin = 700.1372
				xmax = 706.1434
				text = "sp"
			intervals [2016]:
				xmin = 706.1434
				xmax = 706.6934
				text = "AO1"
			intervals [2017]:
				xmin = 706.6934
				xmax = 709.647
				text = "sp"
			intervals [2018]:
				xmin = 709.647
				xmax = 709.707
				text = "OW1"
			intervals [2019]:
				xmin = 709.707
				xmax = 709.927
				text = "sp"
			intervals [2020]:
				xmin = 709.927
				xmax = 710.0806
				text = ""
			intervals [2021]:
				xmin = 710.0806
				xmax = 710.1606
				text = "K"
			intervals [2022]:
				xmin = 710.1606
				xmax = 710.2006
				text = "AH0"
			intervals [2023]:
				xmin = 710.2006
				xmax = 710.2806
				text = "N"
			intervals [2024]:
				xmin = 710.2806
				xmax = 710.3906
				text = "K"
			intervals [2025]:
				xmin = 710.3906
				xmax = 710.4906
				text = "AH1"
			intervals [2026]:
				xmin = 710.4906
				xmax = 710.6406
				text = "SH"
			intervals [2027]:
				xmin = 710.6406
				xmax = 710.6906
				text = "AH0"
			intervals [2028]:
				xmin = 710.6906
				xmax = 710.7806
				text = "N"
			intervals [2029]:
				xmin = 710.7806
				xmax = 711.3599
				text = ""
			intervals [2030]:
				xmin = 711.3599
				xmax = 711.4799
				text = "DH"
			intervals [2031]:
				xmin = 711.4799
				xmax = 711.5299
				text = "AH0"
			intervals [2032]:
				xmin = 711.5299
				xmax = 711.5699
				text = "T"
			intervals [2033]:
				xmin = 711.5699
				xmax = 711.6499
				text = "M"
			intervals [2034]:
				xmin = 711.6499
				xmax = 711.7699
				text = "IY1"
			intervals [2035]:
				xmin = 711.7699
				xmax = 711.8199
				text = "N"
			intervals [2036]:
				xmin = 711.8199
				xmax = 711.8499
				text = "Z"
			intervals [2037]:
				xmin = 711.8499
				xmax = 712.0199
				text = "sp"
			intervals [2038]:
				xmin = 712.0199
				xmax = 712.0799
				text = "AH0"
			intervals [2039]:
				xmin = 712.0799
				xmax = 712.1699
				text = "HH"
			intervals [2040]:
				xmin = 712.1699
				xmax = 712.2099
				text = "IH1"
			intervals [2041]:
				xmin = 712.2099
				xmax = 712.2899
				text = "T"
			intervals [2042]:
				xmin = 712.2899
				xmax = 712.3499
				text = "AO1"
			intervals [2043]:
				xmin = 712.3499
				xmax = 712.4199
				text = "N"
			intervals [2044]:
				xmin = 712.4199
				xmax = 712.4599
				text = "DH"
			intervals [2045]:
				xmin = 712.4599
				xmax = 712.4899
				text = "AH0"
			intervals [2046]:
				xmin = 712.4899
				xmax = 712.5799
				text = "HH"
			intervals [2047]:
				xmin = 712.5799
				xmax = 712.7899
				text = "EH1"
			intervals [2048]:
				xmin = 712.7899
				xmax = 712.8699
				text = "D"
			intervals [2049]:
				xmin = 712.8699
				xmax = 712.8999
				text = "D"
			intervals [2050]:
				xmin = 712.8999
				xmax = 712.9399
				text = "AH1"
			intervals [2051]:
				xmin = 712.9399
				xmax = 712.9799
				text = "Z"
			intervals [2052]:
				xmin = 712.9799
				xmax = 713.0099
				text = "AH0"
			intervals [2053]:
				xmin = 713.0099
				xmax = 713.0499
				text = "N"
			intervals [2054]:
				xmin = 713.0499
				xmax = 713.0999
				text = "T"
			intervals [2055]:
				xmin = 713.0999
				xmax = 713.1599
				text = "IH0"
			intervals [2056]:
				xmin = 713.1599
				xmax = 713.2199
				text = "T"
			intervals [2057]:
				xmin = 713.2199
				xmax = 713.2899
				text = "HH"
			intervals [2058]:
				xmin = 713.2899
				xmax = 713.3199
				text = "AW1"
			intervals [2059]:
				xmin = 713.3199
				xmax = 713.8699
				text = "sp"
			intervals [2060]:
				xmin = 713.8699
				xmax = 713.8999
				text = "D"
			intervals [2061]:
				xmin = 713.8999
				xmax = 713.9399
				text = "IH1"
			intervals [2062]:
				xmin = 713.9399
				xmax = 713.9899
				text = "D"
			intervals [2063]:
				xmin = 713.9899
				xmax = 714.3699
				text = "spn"
			intervals [2064]:
				xmin = 714.3699
				xmax = 714.9295
				text = ""
			intervals [2065]:
				xmin = 714.9295
				xmax = 715.0695
				text = "sil"
			intervals [2066]:
				xmin = 715.0695
				xmax = 715.4095
				text = "AO1"
			intervals [2067]:
				xmin = 715.4095
				xmax = 719.1314
				text = "sp"
			intervals [2068]:
				xmin = 719.1314
				xmax = 720.0214
				text = "AO1"
			intervals [2069]:
				xmin = 720.0214
				xmax = 721.1181
				text = "sp"
			intervals [2070]:
				xmin = 721.1181
				xmax = 721.2381
				text = "AH1"
			intervals [2071]:
				xmin = 721.2381
				xmax = 721.2781
				text = "W"
			intervals [2072]:
				xmin = 721.2781
				xmax = 721.3081
				text = "EH1"
			intervals [2073]:
				xmin = 721.3081
				xmax = 721.4081
				text = "L"
			intervals [2074]:
				xmin = 721.4081
				xmax = 721.4481
				text = "D"
			intervals [2075]:
				xmin = 721.4481
				xmax = 721.4781
				text = "UW1"
			intervals [2076]:
				xmin = 721.4781
				xmax = 721.5781
				text = "Y"
			intervals [2077]:
				xmin = 721.5781
				xmax = 721.6081
				text = "UW1"
			intervals [2078]:
				xmin = 721.6081
				xmax = 721.6481
				text = "N"
			intervals [2079]:
				xmin = 721.6481
				xmax = 721.7981
				text = "OW1"
			intervals [2080]:
				xmin = 721.7981
				xmax = 721.8681
				text = "HH"
			intervals [2081]:
				xmin = 721.8681
				xmax = 721.9081
				text = "UW1"
			intervals [2082]:
				xmin = 721.9081
				xmax = 721.9881
				text = "D"
			intervals [2083]:
				xmin = 721.9881
				xmax = 722.0881
				text = "IH1"
			intervals [2084]:
				xmin = 722.0881
				xmax = 722.1381
				text = "D"
			intervals [2085]:
				xmin = 722.1381
				xmax = 722.2681
				text = "IH1"
			intervals [2086]:
				xmin = 722.2681
				xmax = 722.2981
				text = "T"
			intervals [2087]:
				xmin = 722.2981
				xmax = 722.3881
				text = "sp"
			intervals [2088]:
				xmin = 722.3881
				xmax = 724.2228
				text = ""
			intervals [2089]:
				xmin = 724.2228
				xmax = 724.2628
				text = "D"
			intervals [2090]:
				xmin = 724.2628
				xmax = 724.2928
				text = "UW1"
			intervals [2091]:
				xmin = 724.2928
				xmax = 724.3228
				text = "sp"
			intervals [2092]:
				xmin = 724.3228
				xmax = 724.3528
				text = "Y"
			intervals [2093]:
				xmin = 724.3528
				xmax = 724.3828
				text = "UW1"
			intervals [2094]:
				xmin = 724.3828
				xmax = 724.4228
				text = "HH"
			intervals [2095]:
				xmin = 724.4228
				xmax = 724.4528
				text = "AE1"
			intervals [2096]:
				xmin = 724.4528
				xmax = 724.5328
				text = "V"
			intervals [2097]:
				xmin = 724.5328
				xmax = 724.5628
				text = "EH1"
			intervals [2098]:
				xmin = 724.5628
				xmax = 724.6028
				text = "N"
			intervals [2099]:
				xmin = 724.6028
				xmax = 724.7128
				text = "IY0"
			intervals [2100]:
				xmin = 724.7128
				xmax = 724.8028
				text = "AY0"
			intervals [2101]:
				xmin = 724.8028
				xmax = 724.9128
				text = "D"
			intervals [2102]:
				xmin = 724.9128
				xmax = 725.0028
				text = "IY1"
			intervals [2103]:
				xmin = 725.0028
				xmax = 725.0328
				text = "AH0"
			intervals [2104]:
				xmin = 725.0328
				xmax = 725.2228
				text = "sp"
			intervals [2105]:
				xmin = 725.2228
				xmax = 733.2258
				text = ""
			intervals [2106]:
				xmin = 733.2258
				xmax = 733.7558
				text = "M"
			intervals [2107]:
				xmin = 733.7558
				xmax = 733.7958
				text = "HH"
			intervals [2108]:
				xmin = 733.7958
				xmax = 733.8658
				text = "M"
			intervals [2109]:
				xmin = 733.8658
				xmax = 751.1533
				text = ""
			intervals [2110]:
				xmin = 751.1533
				xmax = 751.1833
				text = "M"
			intervals [2111]:
				xmin = 751.1833
				xmax = 751.2333
				text = "HH"
			intervals [2112]:
				xmin = 751.2333
				xmax = 751.6533
				text = "M"
			intervals [2113]:
				xmin = 751.6533
				xmax = 760.2872
				text = ""
			intervals [2114]:
				xmin = 760.2872
				xmax = 760.3372
				text = "M"
			intervals [2115]:
				xmin = 760.3372
				xmax = 760.3672
				text = "HH"
			intervals [2116]:
				xmin = 760.3672
				xmax = 760.7972
				text = "M"
			intervals [2117]:
				xmin = 760.7972
				xmax = 760.8272
				text = "sp"
			intervals [2118]:
				xmin = 760.8272
				xmax = 761.2678
				text = ""
			intervals [2119]:
				xmin = 761.2678
				xmax = 761.2978
				text = "W"
			intervals [2120]:
				xmin = 761.2978
				xmax = 761.3678
				text = "AH1"
			intervals [2121]:
				xmin = 761.3678
				xmax = 761.3978
				text = "T"
			intervals [2122]:
				xmin = 761.3978
				xmax = 761.4578
				text = "sp"
			intervals [2123]:
				xmin = 761.4578
				xmax = 761.4878
				text = "W"
			intervals [2124]:
				xmin = 761.4878
				xmax = 761.5178
				text = "UH1"
			intervals [2125]:
				xmin = 761.5178
				xmax = 761.6378
				text = "D"
			intervals [2126]:
				xmin = 761.6378
				xmax = 761.6678
				text = "Y"
			intervals [2127]:
				xmin = 761.6678
				xmax = 761.7178
				text = "UW1"
			intervals [2128]:
				xmin = 761.7178
				xmax = 761.8578
				text = "S"
			intervals [2129]:
				xmin = 761.8578
				xmax = 761.9378
				text = "EY1"
			intervals [2130]:
				xmin = 761.9378
				xmax = 761.9678
				text = "AH0"
			intervals [2131]:
				xmin = 761.9678
				xmax = 762.0078
				text = "B"
			intervals [2132]:
				xmin = 762.0078
				xmax = 762.1278
				text = "AW1"
			intervals [2133]:
				xmin = 762.1278
				xmax = 762.2478
				text = "T"
			intervals [2134]:
				xmin = 762.2478
				xmax = 762.2878
				text = "sp"
			intervals [2135]:
				xmin = 762.2878
				xmax = 762.3378
				text = "HH"
			intervals [2136]:
				xmin = 762.3378
				xmax = 762.3778
				text = "W"
			intervals [2137]:
				xmin = 762.3778
				xmax = 762.4278
				text = "AH1"
			intervals [2138]:
				xmin = 762.4278
				xmax = 762.4878
				text = "T"
			intervals [2139]:
				xmin = 762.4878
				xmax = 762.6078
				text = "sp"
			intervals [2140]:
				xmin = 762.6078
				xmax = 762.6578
				text = "F"
			intervals [2141]:
				xmin = 762.6578
				xmax = 762.8178
				text = "AO1"
			intervals [2142]:
				xmin = 762.8178
				xmax = 762.9278
				text = "R"
			intervals [2143]:
				xmin = 762.9278
				xmax = 763.1878
				text = "sp"
			intervals [2144]:
				xmin = 763.1878
				xmax = 763.2378
				text = "F"
			intervals [2145]:
				xmin = 763.2378
				xmax = 763.2878
				text = "AO1"
			intervals [2146]:
				xmin = 763.2878
				xmax = 763.3178
				text = "R"
			intervals [2147]:
				xmin = 763.3178
				xmax = 763.4378
				text = "sp"
			intervals [2148]:
				xmin = 763.4378
				xmax = 763.4778
				text = "F"
			intervals [2149]:
				xmin = 763.4778
				xmax = 763.5178
				text = "IY1"
			intervals [2150]:
				xmin = 763.5178
				xmax = 763.6078
				text = "T"
			intervals [2151]:
				xmin = 763.6078
				xmax = 764.2386
				text = "sp"
			intervals [2152]:
				xmin = 764.2386
				xmax = 764.2686
				text = "AH0"
			intervals [2153]:
				xmin = 764.2686
				xmax = 764.2986
				text = "B"
			intervals [2154]:
				xmin = 764.2986
				xmax = 764.3686
				text = "AW1"
			intervals [2155]:
				xmin = 764.3686
				xmax = 764.4286
				text = "T"
			intervals [2156]:
				xmin = 764.4286
				xmax = 764.4586
				text = "sp"
			intervals [2157]:
				xmin = 764.4586
				xmax = 764.4986
				text = "F"
			intervals [2158]:
				xmin = 764.4986
				xmax = 764.5886
				text = "AO1"
			intervals [2159]:
				xmin = 764.5886
				xmax = 764.6586
				text = "R"
			intervals [2160]:
				xmin = 764.6586
				xmax = 764.6886
				text = "sp"
			intervals [2161]:
				xmin = 764.6886
				xmax = 764.7186
				text = "F"
			intervals [2162]:
				xmin = 764.7186
				xmax = 764.7586
				text = "IY1"
			intervals [2163]:
				xmin = 764.7586
				xmax = 764.7886
				text = "T"
			intervals [2164]:
				xmin = 764.7886
				xmax = 764.8186
				text = "sp"
			intervals [2165]:
				xmin = 764.8186
				xmax = 764.8686
				text = "HH"
			intervals [2166]:
				xmin = 764.8686
				xmax = 764.9686
				text = "AY1"
			intervals [2167]:
				xmin = 764.9686
				xmax = 764.9986
				text = "sp"
			intervals [2168]:
				xmin = 764.9986
				xmax = 765.0286
				text = "M"
			intervals [2169]:
				xmin = 765.0286
				xmax = 765.0886
				text = "HH"
			intervals [2170]:
				xmin = 765.0886
				xmax = 765.3186
				text = "M"
			intervals [2171]:
				xmin = 765.3186
				xmax = 765.4886
				text = "sp"
			intervals [2172]:
				xmin = 765.4886
				xmax = 770.1423
				text = ""
			intervals [2173]:
				xmin = 770.1423
				xmax = 770.2123
				text = "G"
			intervals [2174]:
				xmin = 770.2123
				xmax = 770.2423
				text = "UH1"
			intervals [2175]:
				xmin = 770.2423
				xmax = 770.3023
				text = "D"
			intervals [2176]:
				xmin = 770.3023
				xmax = 770.3723
				text = "N"
			intervals [2177]:
				xmin = 770.3723
				xmax = 770.5423
				text = "AH0"
			intervals [2178]:
				xmin = 770.5423
				xmax = 770.5723
				text = "S"
			intervals [2179]:
				xmin = 770.5723
				xmax = 770.6023
				text = "G"
			intervals [2180]:
				xmin = 770.6023
				xmax = 770.6323
				text = "R"
			intervals [2181]:
				xmin = 770.6323
				xmax = 770.8123
				text = "EY1"
			intervals [2182]:
				xmin = 770.8123
				xmax = 770.8723
				text = "SH"
			intervals [2183]:
				xmin = 770.8723
				xmax = 770.9223
				text = "AH0"
			intervals [2184]:
				xmin = 770.9223
				xmax = 771.0623
				text = "S"
			intervals [2185]:
				xmin = 771.0623
				xmax = 771.0923
				text = "sp"
			intervals [2186]:
				xmin = 771.0923
				xmax = 771.4823
				text = "spn"
			intervals [2187]:
				xmin = 771.4823
				xmax = 772.8128
				text = ""
			intervals [2188]:
				xmin = 772.8128
				xmax = 773.3728
				text = "M"
			intervals [2189]:
				xmin = 773.3728
				xmax = 773.4028
				text = "HH"
			intervals [2190]:
				xmin = 773.4028
				xmax = 773.4328
				text = "M"
			intervals [2191]:
				xmin = 773.4328
				xmax = 773.4628
				text = "sp"
			intervals [2192]:
				xmin = 773.4628
				xmax = 778.6841
				text = ""
			intervals [2193]:
				xmin = 778.6841
				xmax = 779.1641
				text = "M"
			intervals [2194]:
				xmin = 779.1641
				xmax = 779.1941
				text = "HH"
			intervals [2195]:
				xmin = 779.1941
				xmax = 779.2941
				text = "M"
			intervals [2196]:
				xmin = 779.2941
				xmax = 779.3641
				text = "sp"
			intervals [2197]:
				xmin = 779.3641
				xmax = 816.6691
				text = ""
			intervals [2198]:
				xmin = 816.6691
				xmax = 817.2791
				text = "M"
			intervals [2199]:
				xmin = 817.2791
				xmax = 817.3091
				text = "M"
			intervals [2200]:
				xmin = 817.3091
				xmax = 819.6156
				text = ""
			intervals [2201]:
				xmin = 819.6156
				xmax = 819.6656
				text = "sil"
			intervals [2202]:
				xmin = 819.6656
				xmax = 819.8556
				text = "AH1"
			intervals [2203]:
				xmin = 819.8556
				xmax = 820.1556
				text = "M"
			intervals [2204]:
				xmin = 820.1556
				xmax = 820.8117
				text = ""
			intervals [2205]:
				xmin = 820.8117
				xmax = 820.8917
				text = "sil"
			intervals [2206]:
				xmin = 820.8917
				xmax = 821.0417
				text = "W"
			intervals [2207]:
				xmin = 821.0417
				xmax = 821.1317
				text = "sp"
			intervals [2208]:
				xmin = 821.1317
				xmax = 821.2417
				text = "W"
			intervals [2209]:
				xmin = 821.2417
				xmax = 821.4517
				text = "sp"
			intervals [2210]:
				xmin = 821.4517
				xmax = 821.5517
				text = "HH"
			intervals [2211]:
				xmin = 821.5517
				xmax = 821.5917
				text = "W"
			intervals [2212]:
				xmin = 821.5917
				xmax = 821.6317
				text = "AH1"
			intervals [2213]:
				xmin = 821.6317
				xmax = 821.6617
				text = "T"
			intervals [2214]:
				xmin = 821.6617
				xmax = 821.7217
				text = "Z"
			intervals [2215]:
				xmin = 821.7217
				xmax = 821.7617
				text = "sp"
			intervals [2216]:
				xmin = 821.7617
				xmax = 821.8817
				text = "AH0"
			intervals [2217]:
				xmin = 821.8817
				xmax = 821.9217
				text = "sp"
			intervals [2218]:
				xmin = 821.9217
				xmax = 821.9817
				text = "F"
			intervals [2219]:
				xmin = 821.9817
				xmax = 822.0717
				text = "AH1"
			intervals [2220]:
				xmin = 822.0717
				xmax = 822.1317
				text = "N"
			intervals [2221]:
				xmin = 822.1317
				xmax = 822.2817
				text = "IY0"
			intervals [2222]:
				xmin = 822.2817
				xmax = 822.3317
				text = "sp"
			intervals [2223]:
				xmin = 822.3317
				xmax = 822.8732
				text = ""
			intervals [2224]:
				xmin = 822.8732
				xmax = 822.9632
				text = "F"
			intervals [2225]:
				xmin = 822.9632
				xmax = 823.0032
				text = "AH1"
			intervals [2226]:
				xmin = 823.0032
				xmax = 823.0532
				text = "N"
			intervals [2227]:
				xmin = 823.0532
				xmax = 823.1932
				text = "IY0"
			intervals [2228]:
				xmin = 823.1932
				xmax = 823.2332
				text = "sp"
			intervals [2229]:
				xmin = 823.2332
				xmax = 823.2932
				text = "S"
			intervals [2230]:
				xmin = 823.2932
				xmax = 823.3532
				text = "T"
			intervals [2231]:
				xmin = 823.3532
				xmax = 823.5032
				text = "AO1"
			intervals [2232]:
				xmin = 823.5032
				xmax = 823.5832
				text = "R"
			intervals [2233]:
				xmin = 823.5832
				xmax = 823.6732
				text = "IY0"
			intervals [2234]:
				xmin = 823.6732
				xmax = 823.7632
				text = "AH0"
			intervals [2235]:
				xmin = 823.7632
				xmax = 823.8132
				text = "B"
			intervals [2236]:
				xmin = 823.8132
				xmax = 823.8932
				text = "AW1"
			intervals [2237]:
				xmin = 823.8932
				xmax = 823.9432
				text = "T"
			intervals [2238]:
				xmin = 823.9432
				xmax = 823.9832
				text = "sp"
			intervals [2239]:
				xmin = 823.9832
				xmax = 824.0832
				text = "Y"
			intervals [2240]:
				xmin = 824.0832
				xmax = 824.1132
				text = "UH1"
			intervals [2241]:
				xmin = 824.1132
				xmax = 824.1632
				text = "R"
			intervals [2242]:
				xmin = 824.1632
				xmax = 824.1932
				text = "sp"
			intervals [2243]:
				xmin = 824.1932
				xmax = 824.2432
				text = "D"
			intervals [2244]:
				xmin = 824.2432
				xmax = 824.5232
				text = "AO1"
			intervals [2245]:
				xmin = 824.5232
				xmax = 824.5532
				text = "G"
			intervals [2246]:
				xmin = 824.5532
				xmax = 824.6232
				text = "sp"
			intervals [2247]:
				xmin = 824.6232
				xmax = 824.7049
				text = ""
			intervals [2248]:
				xmin = 824.7049
				xmax = 824.8549
				text = "W"
			intervals [2249]:
				xmin = 824.8549
				xmax = 824.9249
				text = "sp"
			intervals [2250]:
				xmin = 824.9249
				xmax = 824.9649
				text = "W"
			intervals [2251]:
				xmin = 824.9649
				xmax = 824.9949
				text = "AH1"
			intervals [2252]:
				xmin = 824.9949
				xmax = 825.0249
				text = "T"
			intervals [2253]:
				xmin = 825.0249
				xmax = 825.0549
				text = "sp"
			intervals [2254]:
				xmin = 825.0549
				xmax = 825.0849
				text = "Z"
			intervals [2255]:
				xmin = 825.0849
				xmax = 825.1149
				text = "sp"
			intervals [2256]:
				xmin = 825.1149
				xmax = 825.1449
				text = "DH"
			intervals [2257]:
				xmin = 825.1449
				xmax = 825.1749
				text = "AH0"
			intervals [2258]:
				xmin = 825.1749
				xmax = 825.2749
				text = "sp"
			intervals [2259]:
				xmin = 825.2749
				xmax = 825.3549
				text = "F"
			intervals [2260]:
				xmin = 825.3549
				xmax = 825.4149
				text = "AH1"
			intervals [2261]:
				xmin = 825.4149
				xmax = 825.5049
				text = "N"
			intervals [2262]:
				xmin = 825.5049
				xmax = 825.5649
				text = "IY0"
			intervals [2263]:
				xmin = 825.5649
				xmax = 825.5949
				text = "AH0"
			intervals [2264]:
				xmin = 825.5949
				xmax = 825.6249
				text = "S"
			intervals [2265]:
				xmin = 825.6249
				xmax = 825.6549
				text = "T"
			intervals [2266]:
				xmin = 825.6549
				xmax = 825.7649
				text = "sp"
			intervals [2267]:
				xmin = 825.7649
				xmax = 825.7949
				text = "TH"
			intervals [2268]:
				xmin = 825.7949
				xmax = 825.8249
				text = "IH1"
			intervals [2269]:
				xmin = 825.8249
				xmax = 825.9549
				text = "NG"
			intervals [2270]:
				xmin = 825.9549
				xmax = 826.0249
				text = "sp"
			intervals [2271]:
				xmin = 826.0249
				xmax = 826.0549
				text = "HH"
			intervals [2272]:
				xmin = 826.0549
				xmax = 826.1449
				text = "IY1"
			intervals [2273]:
				xmin = 826.1449
				xmax = 826.1949
				text = "EH1"
			intervals [2274]:
				xmin = 826.1949
				xmax = 826.2649
				text = "V"
			intervals [2275]:
				xmin = 826.2649
				xmax = 826.3249
				text = "ER0"
			intervals [2276]:
				xmin = 826.3249
				xmax = 826.4349
				text = "sp"
			intervals [2277]:
				xmin = 826.4349
				xmax = 826.4749
				text = "D"
			intervals [2278]:
				xmin = 826.4749
				xmax = 826.5049
				text = "IH0"
			intervals [2279]:
				xmin = 826.5049
				xmax = 826.6649
				text = "D"
			intervals [2280]:
				xmin = 826.6649
				xmax = 826.7549
				text = "sp"
			intervals [2281]:
				xmin = 826.7549
				xmax = 827.4068
				text = ""
			intervals [2282]:
				xmin = 827.4068
				xmax = 827.4968
				text = "SH"
			intervals [2283]:
				xmin = 827.4968
				xmax = 827.6668
				text = "IY1"
			intervals [2284]:
				xmin = 827.6668
				xmax = 827.7068
				text = "EH1"
			intervals [2285]:
				xmin = 827.7068
				xmax = 827.7368
				text = "V"
			intervals [2286]:
				xmin = 827.7368
				xmax = 827.7868
				text = "ER0"
			intervals [2287]:
				xmin = 827.7868
				xmax = 827.8768
				text = "sp"
			intervals [2288]:
				xmin = 827.8768
				xmax = 827.9468
				text = "D"
			intervals [2289]:
				xmin = 827.9468
				xmax = 827.9868
				text = "IH0"
			intervals [2290]:
				xmin = 827.9868
				xmax = 828.0168
				text = "D"
			intervals [2291]:
				xmin = 828.0168
				xmax = 828.0668
				text = "sp"
			intervals [2292]:
				xmin = 828.0668
				xmax = 828.0968
				text = "R"
			intervals [2293]:
				xmin = 828.0968
				xmax = 828.1268
				text = "AH1"
			intervals [2294]:
				xmin = 828.1268
				xmax = 828.1568
				text = "DH"
			intervals [2295]:
				xmin = 828.1568
				xmax = 828.2068
				text = "ER0"
			intervals [2296]:
				xmin = 828.2068
				xmax = 828.4668
				text = "sp"
			intervals [2297]:
				xmin = 828.4668
				xmax = 828.5068
				text = "HH"
			intervals [2298]:
				xmin = 828.5068
				xmax = 828.5368
				text = "W"
			intervals [2299]:
				xmin = 828.5368
				xmax = 828.5868
				text = "AH1"
			intervals [2300]:
				xmin = 828.5868
				xmax = 828.6168
				text = "T"
			intervals [2301]:
				xmin = 828.6168
				xmax = 828.6468
				text = "Z"
			intervals [2302]:
				xmin = 828.6468
				xmax = 828.6868
				text = "HH"
			intervals [2303]:
				xmin = 828.6868
				xmax = 828.7168
				text = "ER0"
			intervals [2304]:
				xmin = 828.7168
				xmax = 828.7668
				text = "N"
			intervals [2305]:
				xmin = 828.7668
				xmax = 828.8768
				text = "EY1"
			intervals [2306]:
				xmin = 828.8768
				xmax = 828.9668
				text = "M"
			intervals [2307]:
				xmin = 828.9668
				xmax = 829.0268
				text = "sp"
			intervals [2308]:
				xmin = 829.0268
				xmax = 830.0526
				text = ""
			intervals [2309]:
				xmin = 830.0526
				xmax = 830.1326
				text = "M"
			intervals [2310]:
				xmin = 830.1326
				xmax = 830.1626
				text = "HH"
			intervals [2311]:
				xmin = 830.1626
				xmax = 830.5126
				text = "M"
			intervals [2312]:
				xmin = 830.5126
				xmax = 840.6046
				text = "sp"
			intervals [2313]:
				xmin = 840.6046
				xmax = 840.7346
				text = "M"
			intervals [2314]:
				xmin = 840.7346
				xmax = 840.7646
				text = "M"
			intervals [2315]:
				xmin = 840.7646
				xmax = 840.7946
				text = "HH"
			intervals [2316]:
				xmin = 840.7946
				xmax = 841.9346
				text = "M"
			intervals [2317]:
				xmin = 841.9346
				xmax = 844.8027
				text = ""
			intervals [2318]:
				xmin = 844.8027
				xmax = 844.8927
				text = "W"
			intervals [2319]:
				xmin = 844.8927
				xmax = 844.9827
				text = "EH1"
			intervals [2320]:
				xmin = 844.9827
				xmax = 845.0727
				text = "L"
			intervals [2321]:
				xmin = 845.0727
				xmax = 845.1227
				text = "W"
			intervals [2322]:
				xmin = 845.1227
				xmax = 845.1527
				text = "AH2"
			intervals [2323]:
				xmin = 845.1527
				xmax = 845.2527
				text = "T"
			intervals [2324]:
				xmin = 845.2527
				xmax = 845.2927
				text = "EH1"
			intervals [2325]:
				xmin = 845.2927
				xmax = 845.3727
				text = "V"
			intervals [2326]:
				xmin = 845.3727
				xmax = 845.4327
				text = "ER0"
			intervals [2327]:
				xmin = 845.4327
				xmax = 845.5227
				text = "HH"
			intervals [2328]:
				xmin = 845.5227
				xmax = 845.6427
				text = "AE1"
			intervals [2329]:
				xmin = 845.6427
				xmax = 845.7527
				text = "P"
			intervals [2330]:
				xmin = 845.7527
				xmax = 845.8427
				text = "AH0"
			intervals [2331]:
				xmin = 845.8427
				xmax = 845.9227
				text = "N"
			intervals [2332]:
				xmin = 845.9227
				xmax = 845.9627
				text = "D"
			intervals [2333]:
				xmin = 845.9627
				xmax = 846.1427
				text = "AH1"
			intervals [2334]:
				xmin = 846.1427
				xmax = 846.3027
				text = "M"
			intervals [2335]:
				xmin = 846.3027
				xmax = 846.712
				text = ""
			intervals [2336]:
				xmin = 846.712
				xmax = 846.822
				text = "HH"
			intervals [2337]:
				xmin = 846.822
				xmax = 846.922
				text = "AW1"
			intervals [2338]:
				xmin = 846.922
				xmax = 846.962
				text = "D"
			intervals [2339]:
				xmin = 846.962
				xmax = 846.992
				text = "IH0"
			intervals [2340]:
				xmin = 846.992
				xmax = 847.042
				text = "D"
			intervals [2341]:
				xmin = 847.042
				xmax = 847.082
				text = "Y"
			intervals [2342]:
				xmin = 847.082
				xmax = 847.132
				text = "UW1"
			intervals [2343]:
				xmin = 847.132
				xmax = 847.192
				text = "G"
			intervals [2344]:
				xmin = 847.192
				xmax = 847.232
				text = "IH1"
			intervals [2345]:
				xmin = 847.232
				xmax = 847.282
				text = "T"
			intervals [2346]:
				xmin = 847.282
				xmax = 847.342
				text = "sp"
			intervals [2347]:
				xmin = 847.342
				xmax = 847.382
				text = "DH"
			intervals [2348]:
				xmin = 847.382
				xmax = 847.462
				text = "AE1"
			intervals [2349]:
				xmin = 847.462
				xmax = 847.562
				text = "T"
			intervals [2350]:
				xmin = 847.562
				xmax = 847.652
				text = "sp"
			intervals [2351]:
				xmin = 847.652
				xmax = 847.732
				text = "F"
			intervals [2352]:
				xmin = 847.732
				xmax = 847.832
				text = "ER1"
			intervals [2353]:
				xmin = 847.832
				xmax = 847.912
				text = "S"
			intervals [2354]:
				xmin = 847.912
				xmax = 847.942
				text = "T"
			intervals [2355]:
				xmin = 847.942
				xmax = 847.972
				text = "sp"
			intervals [2356]:
				xmin = 847.972
				xmax = 848.032
				text = "D"
			intervals [2357]:
				xmin = 848.032
				xmax = 848.262
				text = "AO1"
			intervals [2358]:
				xmin = 848.262
				xmax = 848.292
				text = "G"
			intervals [2359]:
				xmin = 848.292
				xmax = 848.332
				text = "HH"
			intervals [2360]:
				xmin = 848.332
				xmax = 848.362
				text = "W"
			intervals [2361]:
				xmin = 848.362
				xmax = 848.392
				text = "AH1"
			intervals [2362]:
				xmin = 848.392
				xmax = 848.482
				text = "T"
			intervals [2363]:
				xmin = 848.482
				xmax = 848.512
				text = "W"
			intervals [2364]:
				xmin = 848.512
				xmax = 848.542
				text = "AH0"
			intervals [2365]:
				xmin = 848.542
				xmax = 848.752
				text = "Z"
			intervals [2366]:
				xmin = 848.752
				xmax = 849.4561
				text = "sp"
			intervals [2367]:
				xmin = 849.4561
				xmax = 850.2761
				text = "spn"
			intervals [2368]:
				xmin = 850.2761
				xmax = 852.7583
				text = ""
			intervals [2369]:
				xmin = 852.7583
				xmax = 852.7983
				text = "sil"
			intervals [2370]:
				xmin = 852.7983
				xmax = 852.8583
				text = "Y"
			intervals [2371]:
				xmin = 852.8583
				xmax = 852.9283
				text = "UW1"
			intervals [2372]:
				xmin = 852.9283
				xmax = 853.0083
				text = "HH"
			intervals [2373]:
				xmin = 853.0083
				xmax = 853.0583
				text = "W"
			intervals [2374]:
				xmin = 853.0583
				xmax = 853.2983
				text = "AH1"
			intervals [2375]:
				xmin = 853.2983
				xmax = 853.3383
				text = "T"
			intervals [2376]:
				xmin = 853.3383
				xmax = 853.3883
				text = "sp"
			intervals [2377]:
				xmin = 853.3883
				xmax = 855.3544
				text = ""
			intervals [2378]:
				xmin = 855.3544
				xmax = 855.4744
				text = "R"
			intervals [2379]:
				xmin = 855.4744
				xmax = 855.5744
				text = "AY1"
			intervals [2380]:
				xmin = 855.5744
				xmax = 855.6544
				text = "T"
			intervals [2381]:
				xmin = 855.6544
				xmax = 855.7444
				text = "N"
			intervals [2382]:
				xmin = 855.7444
				xmax = 855.7744
				text = "AW1"
			intervals [2383]:
				xmin = 855.7744
				xmax = 856.1444
				text = "sp"
			intervals [2384]:
				xmin = 856.1444
				xmax = 856.8117
				text = ""
			intervals [2385]:
				xmin = 856.8117
				xmax = 856.9217
				text = "OW1"
			intervals [2386]:
				xmin = 856.9217
				xmax = 857.0417
				text = "Y"
			intervals [2387]:
				xmin = 857.0417
				xmax = 857.0917
				text = "UW1"
			intervals [2388]:
				xmin = 857.0917
				xmax = 857.3617
				text = "HH"
			intervals [2389]:
				xmin = 857.3617
				xmax = 857.3917
				text = "AE1"
			intervals [2390]:
				xmin = 857.3917
				xmax = 857.4217
				text = "D"
			intervals [2391]:
				xmin = 857.4217
				xmax = 857.4517
				text = "DH"
			intervals [2392]:
				xmin = 857.4517
				xmax = 857.5117
				text = "EH1"
			intervals [2393]:
				xmin = 857.5117
				xmax = 857.6417
				text = "M"
			intervals [2394]:
				xmin = 857.6417
				xmax = 857.6717
				text = "AH0"
			intervals [2395]:
				xmin = 857.6717
				xmax = 857.7017
				text = "L"
			intervals [2396]:
				xmin = 857.7017
				xmax = 858.1417
				text = "AO1"
			intervals [2397]:
				xmin = 858.1417
				xmax = 858.1717
				text = "NG"
			intervals [2398]:
				xmin = 858.1717
				xmax = 859.2925
				text = ""
			intervals [2399]:
				xmin = 859.2925
				xmax = 859.4825
				text = "W"
			intervals [2400]:
				xmin = 859.4825
				xmax = 859.9625
				text = "AW1"
			intervals [2401]:
				xmin = 859.9625
				xmax = 860.0025
				text = "sp"
			intervals [2402]:
				xmin = 860.0025
				xmax = 864.1587
				text = ""
			intervals [2403]:
				xmin = 864.1587
				xmax = 864.5287
				text = "M"
			intervals [2404]:
				xmin = 864.5287
				xmax = 864.5687
				text = "HH"
			intervals [2405]:
				xmin = 864.5687
				xmax = 864.8087
				text = "M"
			intervals [2406]:
				xmin = 864.8087
				xmax = 885.8417
				text = "sp"
			intervals [2407]:
				xmin = 885.8417
				xmax = 886.2217
				text = "OW1"
			intervals [2408]:
				xmin = 886.2217
				xmax = 886.2717
				text = "AH1"
			intervals [2409]:
				xmin = 886.2717
				xmax = 886.5117
				text = "M"
			intervals [2410]:
				xmin = 886.5117
				xmax = 887.5001
				text = ""
			intervals [2411]:
				xmin = 887.5001
				xmax = 887.5501
				text = "sil"
			intervals [2412]:
				xmin = 887.5501
				xmax = 887.7001
				text = "Y"
			intervals [2413]:
				xmin = 887.7001
				xmax = 887.8501
				text = "AE1"
			intervals [2414]:
				xmin = 887.8501
				xmax = 887.8801
				text = "sp"
			intervals [2415]:
				xmin = 887.8801
				xmax = 887.9701
				text = "D"
			intervals [2416]:
				xmin = 887.9701
				xmax = 888.0401
				text = "AE0"
			intervals [2417]:
				xmin = 888.0401
				xmax = 888.1301
				text = "L"
			intervals [2418]:
				xmin = 888.1301
				xmax = 888.2301
				text = "M"
			intervals [2419]:
				xmin = 888.2301
				xmax = 888.3601
				text = "EY1"
			intervals [2420]:
				xmin = 888.3601
				xmax = 888.4901
				text = "SH"
			intervals [2421]:
				xmin = 888.4901
				xmax = 888.5301
				text = "AH0"
			intervals [2422]:
				xmin = 888.5301
				xmax = 888.6301
				text = "N"
			intervals [2423]:
				xmin = 888.6301
				xmax = 905.6738
				text = ""
			intervals [2424]:
				xmin = 905.6738
				xmax = 905.7238
				text = "HH"
			intervals [2425]:
				xmin = 905.7238
				xmax = 905.7838
				text = "W"
			intervals [2426]:
				xmin = 905.7838
				xmax = 905.8838
				text = "AH1"
			intervals [2427]:
				xmin = 905.8838
				xmax = 905.9738
				text = "T"
			intervals [2428]:
				xmin = 905.9738
				xmax = 906.0538
				text = "sp"
			intervals [2429]:
				xmin = 906.0538
				xmax = 906.0838
				text = "HH"
			intervals [2430]:
				xmin = 906.0838
				xmax = 906.1138
				text = "AE1"
			intervals [2431]:
				xmin = 906.1138
				xmax = 906.1938
				text = "P"
			intervals [2432]:
				xmin = 906.1938
				xmax = 906.2238
				text = "AH0"
			intervals [2433]:
				xmin = 906.2238
				xmax = 906.2538
				text = "N"
			intervals [2434]:
				xmin = 906.2538
				xmax = 906.2838
				text = "D"
			intervals [2435]:
				xmin = 906.2838
				xmax = 906.3138
				text = "sp"
			intervals [2436]:
				xmin = 906.3138
				xmax = 906.3838
				text = "T"
			intervals [2437]:
				xmin = 906.3838
				xmax = 906.4138
				text = "AH0"
			intervals [2438]:
				xmin = 906.4138
				xmax = 906.4738
				text = "AH0"
			intervals [2439]:
				xmin = 906.4738
				xmax = 906.5938
				text = "M"
			intervals [2440]:
				xmin = 906.5938
				xmax = 906.6238
				text = "sp"
			intervals [2441]:
				xmin = 906.6238
				xmax = 906.6538
				text = "DH"
			intervals [2442]:
				xmin = 906.6538
				xmax = 906.6838
				text = "EH1"
			intervals [2443]:
				xmin = 906.6838
				xmax = 906.8138
				text = "N"
			intervals [2444]:
				xmin = 906.8138
				xmax = 906.8438
				text = "sp"
			intervals [2445]:
				xmin = 906.8438
				xmax = 907.1897
				text = ""
			intervals [2446]:
				xmin = 907.1897
				xmax = 907.2197
				text = "AY1"
			intervals [2447]:
				xmin = 907.2197
				xmax = 907.2597
				text = "sp"
			intervals [2448]:
				xmin = 907.2597
				xmax = 907.3997
				text = "M"
			intervals [2449]:
				xmin = 907.3997
				xmax = 907.4297
				text = "IY1"
			intervals [2450]:
				xmin = 907.4297
				xmax = 907.4997
				text = "N"
			intervals [2451]:
				xmin = 907.4997
				xmax = 907.5997
				text = "W"
			intervals [2452]:
				xmin = 907.5997
				xmax = 907.6497
				text = "AY1"
			intervals [2453]:
				xmin = 907.6497
				xmax = 907.6797
				text = "D"
			intervals [2454]:
				xmin = 907.6797
				xmax = 907.7097
				text = "IH1"
			intervals [2455]:
				xmin = 907.7097
				xmax = 907.7397
				text = "N"
			intervals [2456]:
				xmin = 907.7397
				xmax = 907.7697
				text = "T"
			intervals [2457]:
				xmin = 907.7697
				xmax = 907.7997
				text = "Y"
			intervals [2458]:
				xmin = 907.7997
				xmax = 907.8697
				text = "UW1"
			intervals [2459]:
				xmin = 907.8697
				xmax = 907.9097
				text = "sp"
			intervals [2460]:
				xmin = 907.9097
				xmax = 917.973
				text = ""
			intervals [2461]:
				xmin = 917.973
				xmax = 918.083
				text = "M"
			intervals [2462]:
				xmin = 918.083
				xmax = 918.113
				text = "HH"
			intervals [2463]:
				xmin = 918.113
				xmax = 918.403
				text = "M"
			intervals [2464]:
				xmin = 918.403
				xmax = 918.503
				text = "sp"
			intervals [2465]:
				xmin = 918.503
				xmax = 925.7221
				text = ""
			intervals [2466]:
				xmin = 925.7221
				xmax = 925.8421
				text = "M"
			intervals [2467]:
				xmin = 925.8421
				xmax = 925.8721
				text = "HH"
			intervals [2468]:
				xmin = 925.8721
				xmax = 926.1121
				text = "M"
			intervals [2469]:
				xmin = 926.1121
				xmax = 930.6154
				text = "sp"
			intervals [2470]:
				xmin = 930.6154
				xmax = 930.9654
				text = "OW1"
			intervals [2471]:
				xmin = 930.9654
				xmax = 930.9954
				text = "sp"
			intervals [2472]:
				xmin = 930.9954
				xmax = 931.0354
				text = "HH"
			intervals [2473]:
				xmin = 931.0354
				xmax = 931.0754
				text = "W"
			intervals [2474]:
				xmin = 931.0754
				xmax = 931.1354
				text = "AH1"
			intervals [2475]:
				xmin = 931.1354
				xmax = 931.1654
				text = "T"
			intervals [2476]:
				xmin = 931.1654
				xmax = 931.1954
				text = "W"
			intervals [2477]:
				xmin = 931.1954
				xmax = 931.2854
				text = "AO1"
			intervals [2478]:
				xmin = 931.2854
				xmax = 931.3654
				text = "Z"
			intervals [2479]:
				xmin = 931.3654
				xmax = 931.4054
				text = "HH"
			intervals [2480]:
				xmin = 931.4054
				xmax = 931.4954
				text = "IY1"
			intervals [2481]:
				xmin = 931.4954
				xmax = 931.5254
				text = "sp"
			intervals [2482]:
				xmin = 931.5254
				xmax = 931.6154
				text = "T"
			intervals [2483]:
				xmin = 931.6154
				xmax = 931.7954
				text = "UW1"
			intervals [2484]:
				xmin = 931.7954
				xmax = 931.8354
				text = "L"
			intervals [2485]:
				xmin = 931.8354
				xmax = 931.8654
				text = "IH1"
			intervals [2486]:
				xmin = 931.8654
				xmax = 931.8954
				text = "T"
			intervals [2487]:
				xmin = 931.8954
				xmax = 931.9854
				text = "AH0"
			intervals [2488]:
				xmin = 931.9854
				xmax = 932.0154
				text = "L"
			intervals [2489]:
				xmin = 932.0154
				xmax = 932.8027
				text = ""
			intervals [2490]:
				xmin = 932.8027
				xmax = 932.8427
				text = "sil"
			intervals [2491]:
				xmin = 932.8427
				xmax = 932.9227
				text = "AH1"
			intervals [2492]:
				xmin = 932.9227
				xmax = 932.9527
				text = "HH"
			intervals [2493]:
				xmin = 932.9527
				xmax = 933.3327
				text = "AH1"
			intervals [2494]:
				xmin = 933.3327
				xmax = 933.4327
				text = "sp"
			intervals [2495]:
				xmin = 933.4327
				xmax = 933.8379
				text = ""
			intervals [2496]:
				xmin = 933.8379
				xmax = 934.1779
				text = "M"
			intervals [2497]:
				xmin = 934.1779
				xmax = 934.3479
				text = "sp"
			intervals [2498]:
				xmin = 934.3479
				xmax = 935.7268
				text = ""
			intervals [2499]:
				xmin = 935.7268
				xmax = 935.8468
				text = "W"
			intervals [2500]:
				xmin = 935.8468
				xmax = 935.9768
				text = "EH1"
			intervals [2501]:
				xmin = 935.9768
				xmax = 936.2068
				text = "L"
			intervals [2502]:
				xmin = 936.2068
				xmax = 936.313
				text = ""
			intervals [2503]:
				xmin = 936.313
				xmax = 936.343
				text = "sil"
			intervals [2504]:
				xmin = 936.343
				xmax = 936.553
				text = "AH1"
			intervals [2505]:
				xmin = 936.553
				xmax = 936.733
				text = "M"
			intervals [2506]:
				xmin = 936.733
				xmax = 936.883
				text = "sp"
			intervals [2507]:
				xmin = 936.883
				xmax = 937.1826
				text = ""
			intervals [2508]:
				xmin = 937.1826
				xmax = 937.2426
				text = "D"
			intervals [2509]:
				xmin = 937.2426
				xmax = 937.2826
				text = "UW1"
			intervals [2510]:
				xmin = 937.2826
				xmax = 937.3226
				text = "Y"
			intervals [2511]:
				xmin = 937.3226
				xmax = 937.4126
				text = "UW1"
			intervals [2512]:
				xmin = 937.4126
				xmax = 937.4726
				text = "W"
			intervals [2513]:
				xmin = 937.4726
				xmax = 937.6026
				text = "AA1"
			intervals [2514]:
				xmin = 937.6026
				xmax = 937.7426
				text = "CH"
			intervals [2515]:
				xmin = 937.7426
				xmax = 937.8326
				text = "T"
			intervals [2516]:
				xmin = 937.8326
				xmax = 937.8926
				text = "IY1"
			intervals [2517]:
				xmin = 937.8926
				xmax = 938.0326
				text = "V"
			intervals [2518]:
				xmin = 938.0326
				xmax = 938.1726
				text = "IY1"
			intervals [2519]:
				xmin = 938.1726
				xmax = 938.2526
				text = "sp"
			intervals [2520]:
				xmin = 938.2526
				xmax = 939.1043
				text = ""
			intervals [2521]:
				xmin = 939.1043
				xmax = 939.1443
				text = "M"
			intervals [2522]:
				xmin = 939.1443
				xmax = 939.1743
				text = "HH"
			intervals [2523]:
				xmin = 939.1743
				xmax = 939.6043
				text = "M"
			intervals [2524]:
				xmin = 939.6043
				xmax = 939.7243
				text = "sp"
			intervals [2525]:
				xmin = 939.7243
				xmax = 939.7543
				text = "HH"
			intervals [2526]:
				xmin = 939.7543
				xmax = 939.7943
				text = "W"
			intervals [2527]:
				xmin = 939.7943
				xmax = 939.8443
				text = "AH1"
			intervals [2528]:
				xmin = 939.8443
				xmax = 939.8743
				text = "T"
			intervals [2529]:
				xmin = 939.8743
				xmax = 939.9343
				text = "Z"
			intervals [2530]:
				xmin = 939.9343
				xmax = 939.9843
				text = "sp"
			intervals [2531]:
				xmin = 939.9843
				xmax = 940.1443
				text = "W"
			intervals [2532]:
				xmin = 940.1443
				xmax = 940.1843
				text = "AH1"
			intervals [2533]:
				xmin = 940.1843
				xmax = 940.2143
				text = "T"
			intervals [2534]:
				xmin = 940.2143
				xmax = 940.2443
				text = "sp"
			intervals [2535]:
				xmin = 940.2443
				xmax = 940.2943
				text = "Z"
			intervals [2536]:
				xmin = 940.2943
				xmax = 940.3243
				text = "sp"
			intervals [2537]:
				xmin = 940.3243
				xmax = 940.5043
				text = "S"
			intervals [2538]:
				xmin = 940.5043
				xmax = 940.5343
				text = "AH1"
			intervals [2539]:
				xmin = 940.5343
				xmax = 940.5643
				text = "M"
			intervals [2540]:
				xmin = 940.5643
				xmax = 940.5943
				text = "AH0"
			intervals [2541]:
				xmin = 940.5943
				xmax = 940.6243
				text = "V"
			intervals [2542]:
				xmin = 940.6243
				xmax = 940.6543
				text = "sp"
			intervals [2543]:
				xmin = 940.6543
				xmax = 940.6843
				text = "Y"
			intervals [2544]:
				xmin = 940.6843
				xmax = 940.7143
				text = "UH1"
			intervals [2545]:
				xmin = 940.7143
				xmax = 940.7843
				text = "R"
			intervals [2546]:
				xmin = 940.7843
				xmax = 940.8243
				text = "sp"
			intervals [2547]:
				xmin = 940.8243
				xmax = 940.8543
				text = "F"
			intervals [2548]:
				xmin = 940.8543
				xmax = 940.9343
				text = "EY1"
			intervals [2549]:
				xmin = 940.9343
				xmax = 940.9643
				text = "V"
			intervals [2550]:
				xmin = 940.9643
				xmax = 940.9943
				text = "R"
			intervals [2551]:
				xmin = 940.9943
				xmax = 941.0243
				text = "AH0"
			intervals [2552]:
				xmin = 941.0243
				xmax = 941.0543
				text = "T"
			intervals [2553]:
				xmin = 941.0543
				xmax = 941.0843
				text = "sp"
			intervals [2554]:
				xmin = 941.0843
				xmax = 941.2643
				text = "SH"
			intervals [2555]:
				xmin = 941.2643
				xmax = 941.3243
				text = "OW1"
			intervals [2556]:
				xmin = 941.3243
				xmax = 941.4743
				text = "Z"
			intervals [2557]:
				xmin = 941.4743
				xmax = 951.8523
				text = "sp"
			intervals [2558]:
				xmin = 951.8523
				xmax = 952.2423
				text = "M"
			intervals [2559]:
				xmin = 952.2423
				xmax = 953.141
				text = ""
			intervals [2560]:
				xmin = 953.141
				xmax = 953.491
				text = "M"
			intervals [2561]:
				xmin = 953.491
				xmax = 953.661
				text = "sp"
			intervals [2562]:
				xmin = 953.661
				xmax = 953.9153
				text = ""
			intervals [2563]:
				xmin = 953.9153
				xmax = 953.9853
				text = "K"
			intervals [2564]:
				xmin = 953.9853
				xmax = 954.0353
				text = "AH0"
			intervals [2565]:
				xmin = 954.0353
				xmax = 954.0753
				text = "N"
			intervals [2566]:
				xmin = 954.0753
				xmax = 954.1453
				text = "Y"
			intervals [2567]:
				xmin = 954.1453
				xmax = 954.2253
				text = "UW1"
			intervals [2568]:
				xmin = 954.2253
				xmax = 954.2553
				text = "sp"
			intervals [2569]:
				xmin = 954.2553
				xmax = 954.2953
				text = "TH"
			intervals [2570]:
				xmin = 954.2953
				xmax = 954.3253
				text = "IH1"
			intervals [2571]:
				xmin = 954.3253
				xmax = 954.4153
				text = "NG"
			intervals [2572]:
				xmin = 954.4153
				xmax = 954.4453
				text = "K"
			intervals [2573]:
				xmin = 954.4453
				xmax = 954.4853
				text = "HH"
			intervals [2574]:
				xmin = 954.4853
				xmax = 954.5453
				text = "W"
			intervals [2575]:
				xmin = 954.5453
				xmax = 954.6053
				text = "IH1"
			intervals [2576]:
				xmin = 954.6053
				xmax = 954.6653
				text = "CH"
			intervals [2577]:
				xmin = 954.6653
				xmax = 954.7053
				text = "HH"
			intervals [2578]:
				xmin = 954.7053
				xmax = 954.7553
				text = "W"
			intervals [2579]:
				xmin = 954.7553
				xmax = 954.7953
				text = "AH1"
			intervals [2580]:
				xmin = 954.7953
				xmax = 954.8653
				text = "N"
			intervals [2581]:
				xmin = 954.8653
				xmax = 954.9153
				text = "W"
			intervals [2582]:
				xmin = 954.9153
				xmax = 954.9453
				text = "AH0"
			intervals [2583]:
				xmin = 954.9453
				xmax = 954.9953
				text = "Z"
			intervals [2584]:
				xmin = 954.9953
				xmax = 955.0253
				text = "Y"
			intervals [2585]:
				xmin = 955.0253
				xmax = 955.0553
				text = "UH1"
			intervals [2586]:
				xmin = 955.0553
				xmax = 955.0853
				text = "R"
			intervals [2587]:
				xmin = 955.0853
				xmax = 955.3253
				text = "sp"
			intervals [2588]:
				xmin = 955.3253
				xmax = 955.3953
				text = "B"
			intervals [2589]:
				xmin = 955.3953
				xmax = 955.5153
				text = "EH1"
			intervals [2590]:
				xmin = 955.5153
				xmax = 955.5653
				text = "S"
			intervals [2591]:
				xmin = 955.5653
				xmax = 955.6153
				text = "T"
			intervals [2592]:
				xmin = 955.6153
				xmax = 955.6853
				text = "sp"
			intervals [2593]:
				xmin = 955.6853
				xmax = 955.7716
				text = ""
			intervals [2594]:
				xmin = 955.7716
				xmax = 955.8616
				text = "Y"
			intervals [2595]:
				xmin = 955.8616
				xmax = 955.8916
				text = "UH1"
			intervals [2596]:
				xmin = 955.8916
				xmax = 955.9316
				text = "R"
			intervals [2597]:
				xmin = 955.9316
				xmax = 956.0516
				text = "sp"
			intervals [2598]:
				xmin = 956.0516
				xmax = 956.1116
				text = "F"
			intervals [2599]:
				xmin = 956.1116
				xmax = 956.2116
				text = "EY1"
			intervals [2600]:
				xmin = 956.2116
				xmax = 956.2916
				text = "V"
			intervals [2601]:
				xmin = 956.2916
				xmax = 956.3216
				text = "R"
			intervals [2602]:
				xmin = 956.3216
				xmax = 956.3516
				text = "AH0"
			intervals [2603]:
				xmin = 956.3516
				xmax = 956.4216
				text = "T"
			intervals [2604]:
				xmin = 956.4216
				xmax = 956.4516
				text = "sp"
			intervals [2605]:
				xmin = 956.4516
				xmax = 956.4916
				text = "HH"
			intervals [2606]:
				xmin = 956.4916
				xmax = 956.5316
				text = "W"
			intervals [2607]:
				xmin = 956.5316
				xmax = 956.5616
				text = "AH1"
			intervals [2608]:
				xmin = 956.5616
				xmax = 956.6416
				text = "N"
			intervals [2609]:
				xmin = 956.6416
				xmax = 956.7616
				text = "sp"
			intervals [2610]:
				xmin = 956.7616
				xmax = 956.7916
				text = "DH"
			intervals [2611]:
				xmin = 956.7916
				xmax = 956.8216
				text = "AH0"
			intervals [2612]:
				xmin = 956.8216
				xmax = 956.9316
				text = "W"
			intervals [2613]:
				xmin = 956.9316
				xmax = 956.9716
				text = "AH1"
			intervals [2614]:
				xmin = 956.9716
				xmax = 957.0016
				text = "N"
			intervals [2615]:
				xmin = 957.0016
				xmax = 957.0316
				text = "DH"
			intervals [2616]:
				xmin = 957.0316
				xmax = 957.0616
				text = "AH0"
			intervals [2617]:
				xmin = 957.0616
				xmax = 957.0916
				text = "T"
			intervals [2618]:
				xmin = 957.0916
				xmax = 957.2116
				text = "sp"
			intervals [2619]:
				xmin = 957.2116
				xmax = 957.2716
				text = "Y"
			intervals [2620]:
				xmin = 957.2716
				xmax = 957.4016
				text = "UW1"
			intervals [2621]:
				xmin = 957.4016
				xmax = 957.4416
				text = "sp"
			intervals [2622]:
				xmin = 957.4416
				xmax = 957.5316
				text = "W"
			intervals [2623]:
				xmin = 957.5316
				xmax = 957.5616
				text = "AH0"
			intervals [2624]:
				xmin = 957.5616
				xmax = 957.6916
				text = "L"
			intervals [2625]:
				xmin = 957.6916
				xmax = 957.7216
				text = "sp"
			intervals [2626]:
				xmin = 957.7216
				xmax = 957.7816
				text = "N"
			intervals [2627]:
				xmin = 957.7816
				xmax = 957.8916
				text = "AA1"
			intervals [2628]:
				xmin = 957.8916
				xmax = 958.0216
				text = "T"
			intervals [2629]:
				xmin = 958.0216
				xmax = 958.0916
				text = "M"
			intervals [2630]:
				xmin = 958.0916
				xmax = 958.2716
				text = "IH1"
			intervals [2631]:
				xmin = 958.2716
				xmax = 958.4016
				text = "S"
			intervals [2632]:
				xmin = 958.4016
				xmax = 958.4316
				text = "sp"
			intervals [2633]:
				xmin = 958.4316
				xmax = 958.6616
				text = "spn"
			intervals [2634]:
				xmin = 958.6616
				xmax = 958.7916
				text = "sp"
			intervals [2635]:
				xmin = 958.7916
				xmax = 961.4146
				text = ""
			intervals [2636]:
				xmin = 961.4146
				xmax = 961.4746
				text = "K"
			intervals [2637]:
				xmin = 961.4746
				xmax = 961.5046
				text = "AH0"
			intervals [2638]:
				xmin = 961.5046
				xmax = 961.5546
				text = "N"
			intervals [2639]:
				xmin = 961.5546
				xmax = 961.6146
				text = "Y"
			intervals [2640]:
				xmin = 961.6146
				xmax = 961.6646
				text = "UW1"
			intervals [2641]:
				xmin = 961.6646
				xmax = 961.6946
				text = "R"
			intervals [2642]:
				xmin = 961.6946
				xmax = 961.7246
				text = "IH0"
			intervals [2643]:
				xmin = 961.7246
				xmax = 961.9146
				text = "M"
			intervals [2644]:
				xmin = 961.9146
				xmax = 961.9646
				text = "EH1"
			intervals [2645]:
				xmin = 961.9646
				xmax = 962.0346
				text = "M"
			intervals [2646]:
				xmin = 962.0346
				xmax = 962.0846
				text = "B"
			intervals [2647]:
				xmin = 962.0846
				xmax = 962.1546
				text = "ER0"
			intervals [2648]:
				xmin = 962.1546
				xmax = 962.1846
				text = "AH0"
			intervals [2649]:
				xmin = 962.1846
				xmax = 962.2746
				text = "N"
			intervals [2650]:
				xmin = 962.2746
				xmax = 962.3546
				text = "EH1"
			intervals [2651]:
				xmin = 962.3546
				xmax = 962.4646
				text = "P"
			intervals [2652]:
				xmin = 962.4646
				xmax = 962.5146
				text = "IH0"
			intervals [2653]:
				xmin = 962.5146
				xmax = 962.6746
				text = "S"
			intervals [2654]:
				xmin = 962.6746
				xmax = 962.8646
				text = "OW2"
			intervals [2655]:
				xmin = 962.8646
				xmax = 962.8946
				text = "D"
			intervals [2656]:
				xmin = 962.8946
				xmax = 962.9246
				text = "AH0"
			intervals [2657]:
				xmin = 962.9246
				xmax = 962.9546
				text = "V"
			intervals [2658]:
				xmin = 962.9546
				xmax = 962.9846
				text = "sp"
			intervals [2659]:
				xmin = 962.9846
				xmax = 963.0546
				text = "M"
			intervals [2660]:
				xmin = 963.0546
				xmax = 963.1046
				text = "IH1"
			intervals [2661]:
				xmin = 963.1046
				xmax = 963.2146
				text = "SH"
			intervals [2662]:
				xmin = 963.2146
				xmax = 963.2646
				text = "AH0"
			intervals [2663]:
				xmin = 963.2646
				xmax = 963.3146
				text = "N"
			intervals [2664]:
				xmin = 963.3146
				xmax = 963.3546
				text = "IH0"
			intervals [2665]:
				xmin = 963.3546
				xmax = 963.4046
				text = "M"
			intervals [2666]:
				xmin = 963.4046
				xmax = 963.4846
				text = "P"
			intervals [2667]:
				xmin = 963.4846
				xmax = 963.6246
				text = "AA1"
			intervals [2668]:
				xmin = 963.6246
				xmax = 963.6546
				text = "S"
			intervals [2669]:
				xmin = 963.6546
				xmax = 963.6846
				text = "AH0"
			intervals [2670]:
				xmin = 963.6846
				xmax = 963.7546
				text = "B"
			intervals [2671]:
				xmin = 963.7546
				xmax = 963.8046
				text = "AH0"
			intervals [2672]:
				xmin = 963.8046
				xmax = 964.0046
				text = "L"
			intervals [2673]:
				xmin = 964.0046
				xmax = 964.1046
				text = "sp"
			intervals [2674]:
				xmin = 964.1046
				xmax = 966.0403
				text = ""
			intervals [2675]:
				xmin = 966.0403
				xmax = 966.0703
				text = "DH"
			intervals [2676]:
				xmin = 966.0703
				xmax = 966.1003
				text = "AH0"
			intervals [2677]:
				xmin = 966.1003
				xmax = 966.1803
				text = "T"
			intervals [2678]:
				xmin = 966.1803
				xmax = 966.2403
				text = "Y"
			intervals [2679]:
				xmin = 966.2403
				xmax = 966.2703
				text = "UW1"
			intervals [2680]:
				xmin = 966.2703
				xmax = 966.3103
				text = "sp"
			intervals [2681]:
				xmin = 966.3103
				xmax = 966.3403
				text = "K"
			intervals [2682]:
				xmin = 966.3403
				xmax = 966.3703
				text = "AH0"
			intervals [2683]:
				xmin = 966.3703
				xmax = 966.4103
				text = "N"
			intervals [2684]:
				xmin = 966.4103
				xmax = 966.4903
				text = "sp"
			intervals [2685]:
				xmin = 966.4903
				xmax = 966.5403
				text = "T"
			intervals [2686]:
				xmin = 966.5403
				xmax = 966.5903
				text = "EH1"
			intervals [2687]:
				xmin = 966.5903
				xmax = 966.6203
				text = "L"
			intervals [2688]:
				xmin = 966.6203
				xmax = 966.6603
				text = "M"
			intervals [2689]:
				xmin = 966.6603
				xmax = 966.6903
				text = "IY1"
			intervals [2690]:
				xmin = 966.6903
				xmax = 966.7203
				text = "sp"
			intervals [2691]:
				xmin = 966.7203
				xmax = 967.1403
				text = "AH0"
			intervals [2692]:
				xmin = 967.1403
				xmax = 967.1703
				text = "B"
			intervals [2693]:
				xmin = 967.1703
				xmax = 967.2003
				text = "AW1"
			intervals [2694]:
				xmin = 967.2003
				xmax = 967.2303
				text = "T"
			intervals [2695]:
				xmin = 967.2303
				xmax = 967.4003
				text = "sp"
			intervals [2696]:
				xmin = 967.4003
				xmax = 967.4303
				text = "G"
			intervals [2697]:
				xmin = 967.4303
				xmax = 967.4603
				text = "IH1"
			intervals [2698]:
				xmin = 967.4603
				xmax = 967.4903
				text = "V"
			intervals [2699]:
				xmin = 967.4903
				xmax = 967.5203
				text = "M"
			intervals [2700]:
				xmin = 967.5203
				xmax = 967.6103
				text = "IY1"
			intervals [2701]:
				xmin = 967.6103
				xmax = 967.6503
				text = "AH0"
			intervals [2702]:
				xmin = 967.6503
				xmax = 967.6803
				text = "sp"
			intervals [2703]:
				xmin = 967.6803
				xmax = 967.8703
				text = "S"
			intervals [2704]:
				xmin = 967.8703
				xmax = 967.9103
				text = "T"
			intervals [2705]:
				xmin = 967.9103
				xmax = 968.0003
				text = "AO1"
			intervals [2706]:
				xmin = 968.0003
				xmax = 968.0303
				text = "R"
			intervals [2707]:
				xmin = 968.0303
				xmax = 968.1403
				text = "IY0"
			intervals [2708]:
				xmin = 968.1403
				xmax = 968.2203
				text = "sp"
			intervals [2709]:
				xmin = 968.2203
				xmax = 968.2503
				text = "T"
			intervals [2710]:
				xmin = 968.2503
				xmax = 968.2803
				text = "EH1"
			intervals [2711]:
				xmin = 968.2803
				xmax = 968.3103
				text = "L"
			intervals [2712]:
				xmin = 968.3103
				xmax = 968.3403
				text = "sp"
			intervals [2713]:
				xmin = 968.3403
				xmax = 968.5203
				text = "M"
			intervals [2714]:
				xmin = 968.5203
				xmax = 968.5503
				text = "IY1"
			intervals [2715]:
				xmin = 968.5503
				xmax = 968.6003
				text = "sp"
			intervals [2716]:
				xmin = 968.6003
				xmax = 968.6403
				text = "AH0"
			intervals [2717]:
				xmin = 968.6403
				xmax = 968.6803
				text = "sp"
			intervals [2718]:
				xmin = 968.6803
				xmax = 968.8303
				text = "S"
			intervals [2719]:
				xmin = 968.8303
				xmax = 968.8603
				text = "T"
			intervals [2720]:
				xmin = 968.8603
				xmax = 968.9003
				text = "AO1"
			intervals [2721]:
				xmin = 968.9003
				xmax = 968.9803
				text = "R"
			intervals [2722]:
				xmin = 968.9803
				xmax = 969.0303
				text = "IY0"
			intervals [2723]:
				xmin = 969.0303
				xmax = 979.6553
				text = "sp"
			intervals [2724]:
				xmin = 979.6553
				xmax = 979.8653
				text = "M"
			intervals [2725]:
				xmin = 979.8653
				xmax = 979.9053
				text = "HH"
			intervals [2726]:
				xmin = 979.9053
				xmax = 979.9453
				text = "M"
			intervals [2727]:
				xmin = 979.9453
				xmax = 979.9853
				text = "M"
			intervals [2728]:
				xmin = 979.9853
				xmax = 980.0853
				text = "HH"
			intervals [2729]:
				xmin = 980.0853
				xmax = 980.3453
				text = "M"
			intervals [2730]:
				xmin = 980.3453
				xmax = 980.3753
				text = "sp"
			intervals [2731]:
				xmin = 980.3753
				xmax = 996.7772
				text = ""
			intervals [2732]:
				xmin = 996.7772
				xmax = 997.1072
				text = "OW1"
			intervals [2733]:
				xmin = 997.1072
				xmax = 998.2212
				text = "sp"
			intervals [2734]:
				xmin = 998.2212
				xmax = 998.4712
				text = "OW1"
			intervals [2735]:
				xmin = 998.4712
				xmax = 998.5312
				text = "R"
			intervals [2736]:
				xmin = 998.5312
				xmax = 998.6412
				text = "IH1"
			intervals [2737]:
				xmin = 998.6412
				xmax = 998.7612
				text = "L"
			intervals [2738]:
				xmin = 998.7612
				xmax = 998.8412
				text = "IY0"
			intervals [2739]:
				xmin = 998.8412
				xmax = 999.2309
				text = ""
			intervals [2740]:
				xmin = 999.2309
				xmax = 999.3609
				text = "OW1"
			intervals [2741]:
				xmin = 999.3609
				xmax = 999.4609
				text = "AY1"
			intervals [2742]:
				xmin = 999.4609
				xmax = 999.5109
				text = "D"
			intervals [2743]:
				xmin = 999.5109
				xmax = 999.5509
				text = "IH1"
			intervals [2744]:
				xmin = 999.5509
				xmax = 999.5909
				text = "N"
			intervals [2745]:
				xmin = 999.5909
				xmax = 999.6209
				text = "T"
			intervals [2746]:
				xmin = 999.6209
				xmax = 999.6909
				text = "N"
			intervals [2747]:
				xmin = 999.6909
				xmax = 999.7809
				text = "OW1"
			intervals [2748]:
				xmin = 999.7809
				xmax = 999.8509
				text = "sp"
			intervals [2749]:
				xmin = 999.8509
				xmax = 999.8809
				text = "DH"
			intervals [2750]:
				xmin = 999.8809
				xmax = 999.9309
				text = "AH0"
			intervals [2751]:
				xmin = 999.9309
				xmax = 999.9709
				text = "T"
			intervals [2752]:
				xmin = 999.9709
				xmax = 1000.0309
				text = "sp"
			intervals [2753]:
				xmin = 1000.0309
				xmax = 1020.3044
				text = ""
			intervals [2754]:
				xmin = 1020.3044
				xmax = 1020.4644
				text = "M"
			intervals [2755]:
				xmin = 1020.4644
				xmax = 1020.4944
				text = "HH"
			intervals [2756]:
				xmin = 1020.4944
				xmax = 1020.7944
				text = "M"
			intervals [2757]:
				xmin = 1020.7944
				xmax = 1055.5177
				text = ""
			intervals [2758]:
				xmin = 1055.5177
				xmax = 1055.5977
				text = "HH"
			intervals [2759]:
				xmin = 1055.5977
				xmax = 1055.7977
				text = "M"
			intervals [2760]:
				xmin = 1055.7977
				xmax = 1055.8777
				text = "sp"
			intervals [2761]:
				xmin = 1055.8777
				xmax = 1066.0308
				text = ""
			intervals [2762]:
				xmin = 1066.0308
				xmax = 1066.7508
				text = "M"
			intervals [2763]:
				xmin = 1066.7508
				xmax = 1077.8444
				text = ""
			intervals [2764]:
				xmin = 1077.8444
				xmax = 1078.0644
				text = "M"
			intervals [2765]:
				xmin = 1078.0644
				xmax = 1078.1044
				text = "HH"
			intervals [2766]:
				xmin = 1078.1044
				xmax = 1078.4844
				text = "M"
			intervals [2767]:
				xmin = 1078.4844
				xmax = 1089.4166
				text = ""
			intervals [2768]:
				xmin = 1089.4166
				xmax = 1089.6866
				text = "M"
			intervals [2769]:
				xmin = 1089.6866
				xmax = 1089.7366
				text = "HH"
			intervals [2770]:
				xmin = 1089.7366
				xmax = 1089.8666
				text = "M"
			intervals [2771]:
				xmin = 1089.8666
				xmax = 1089.9266
				text = "sp"
			intervals [2772]:
				xmin = 1089.9266
				xmax = 1099.8753
				text = ""
			intervals [2773]:
				xmin = 1099.8753
				xmax = 1100.1953
				text = "M"
			intervals [2774]:
				xmin = 1100.1953
				xmax = 1100.2453
				text = "HH"
			intervals [2775]:
				xmin = 1100.2453
				xmax = 1100.5153
				text = "M"
			intervals [2776]:
				xmin = 1100.5153
				xmax = 1100.6053
				text = "sp"
			intervals [2777]:
				xmin = 1100.6053
				xmax = 1102.6065
				text = ""
			intervals [2778]:
				xmin = 1102.6065
				xmax = 1102.6965
				text = "DH"
			intervals [2779]:
				xmin = 1102.6965
				xmax = 1102.8365
				text = "AE1"
			intervals [2780]:
				xmin = 1102.8365
				xmax = 1102.8965
				text = "T"
			intervals [2781]:
				xmin = 1102.8965
				xmax = 1102.9865
				text = "IH1"
			intervals [2782]:
				xmin = 1102.9865
				xmax = 1103.1065
				text = "Z"
			intervals [2783]:
				xmin = 1103.1065
				xmax = 1103.1365
				text = "R"
			intervals [2784]:
				xmin = 1103.1365
				xmax = 1103.2065
				text = "IY1"
			intervals [2785]:
				xmin = 1103.2065
				xmax = 1103.2765
				text = "L"
			intervals [2786]:
				xmin = 1103.2765
				xmax = 1103.3265
				text = "IY0"
			intervals [2787]:
				xmin = 1103.3265
				xmax = 1103.3965
				text = "AH0"
			intervals [2788]:
				xmin = 1103.3965
				xmax = 1103.4265
				text = "sp"
			intervals [2789]:
				xmin = 1103.4265
				xmax = 1103.4865
				text = "F"
			intervals [2790]:
				xmin = 1103.4865
				xmax = 1103.6365
				text = "AE1"
			intervals [2791]:
				xmin = 1103.6365
				xmax = 1103.6665
				text = "S"
			intervals [2792]:
				xmin = 1103.6665
				xmax = 1103.6965
				text = "AH0"
			intervals [2793]:
				xmin = 1103.6965
				xmax = 1103.7265
				text = "N"
			intervals [2794]:
				xmin = 1103.7265
				xmax = 1103.7565
				text = "EY2"
			intervals [2795]:
				xmin = 1103.7565
				xmax = 1103.7865
				text = "T"
			intervals [2796]:
				xmin = 1103.7865
				xmax = 1103.8165
				text = "IH0"
			intervals [2797]:
				xmin = 1103.8165
				xmax = 1104.0265
				text = "N"
			intervals [2798]:
				xmin = 1104.0265
				xmax = 1104.0565
				text = "sp"
			intervals [2799]:
				xmin = 1104.0565
				xmax = 1104.1265
				text = "SH"
			intervals [2800]:
				xmin = 1104.1265
				xmax = 1104.2365
				text = "OW1"
			intervals [2801]:
				xmin = 1104.2365
				xmax = 1104.3265
				text = "IH0"
			intervals [2802]:
				xmin = 1104.3265
				xmax = 1104.3565
				text = "Z"
			intervals [2803]:
				xmin = 1104.3565
				xmax = 1104.3865
				text = "AH0"
			intervals [2804]:
				xmin = 1104.3865
				xmax = 1104.4165
				text = "N"
			intervals [2805]:
				xmin = 1104.4165
				xmax = 1104.5365
				text = "T"
			intervals [2806]:
				xmin = 1104.5365
				xmax = 1104.5665
				text = "sp"
			intervals [2807]:
				xmin = 1104.5665
				xmax = 1104.5965
				text = "IH0"
			intervals [2808]:
				xmin = 1104.5965
				xmax = 1104.6865
				text = "T"
			intervals [2809]:
				xmin = 1104.6865
				xmax = 1105.0479
				text = ""
			intervals [2810]:
				xmin = 1105.0479
				xmax = 1105.1779
				text = "M"
			intervals [2811]:
				xmin = 1105.1779
				xmax = 1105.2179
				text = "HH"
			intervals [2812]:
				xmin = 1105.2179
				xmax = 1105.7079
				text = "M"
			intervals [2813]:
				xmin = 1105.7079
				xmax = 1106.0319
				text = ""
			intervals [2814]:
				xmin = 1106.0319
				xmax = 1106.5619
				text = "spn"
			intervals [2815]:
				xmin = 1106.5619
				xmax = 1109.3715
				text = ""
			intervals [2816]:
				xmin = 1109.3715
				xmax = 1109.4215
				text = "sil"
			intervals [2817]:
				xmin = 1109.4215
				xmax = 1109.5815
				text = "W"
			intervals [2818]:
				xmin = 1109.5815
				xmax = 1109.6915
				text = "AH1"
			intervals [2819]:
				xmin = 1109.6915
				xmax = 1109.7815
				text = "T"
			intervals [2820]:
				xmin = 1109.7815
				xmax = 1111.4409
				text = ""
			intervals [2821]:
				xmin = 1111.4409
				xmax = 1111.4809
				text = "sil"
			intervals [2822]:
				xmin = 1111.4809
				xmax = 1111.5609
				text = "OW1"
			intervals [2823]:
				xmin = 1111.5609
				xmax = 1111.6609
				text = "DH"
			intervals [2824]:
				xmin = 1111.6609
				xmax = 1111.7409
				text = "AE1"
			intervals [2825]:
				xmin = 1111.7409
				xmax = 1111.7909
				text = "T"
			intervals [2826]:
				xmin = 1111.7909
				xmax = 1111.9309
				text = "SH"
			intervals [2827]:
				xmin = 1111.9309
				xmax = 1111.9609
				text = "UH1"
			intervals [2828]:
				xmin = 1111.9609
				xmax = 1111.9909
				text = "D"
			intervals [2829]:
				xmin = 1111.9909
				xmax = 1112.0209
				text = "sp"
			intervals [2830]:
				xmin = 1112.0209
				xmax = 1112.0509
				text = "B"
			intervals [2831]:
				xmin = 1112.0509
				xmax = 1112.1609
				text = "IY0"
			intervals [2832]:
				xmin = 1112.1609
				xmax = 1112.3409
				text = "sp"
			intervals [2833]:
				xmin = 1112.3409
				xmax = 1112.3809
				text = "G"
			intervals [2834]:
				xmin = 1112.3809
				xmax = 1112.4109
				text = "IH0"
			intervals [2835]:
				xmin = 1112.4109
				xmax = 1112.4409
				text = "D"
			intervals [2836]:
				xmin = 1112.4409
				xmax = 1112.4709
				text = "sp"
			intervals [2837]:
				xmin = 1112.4709
				xmax = 1112.5709
				text = "SH"
			intervals [2838]:
				xmin = 1112.5709
				xmax = 1112.6009
				text = "UH1"
			intervals [2839]:
				xmin = 1112.6009
				xmax = 1112.6309
				text = "D"
			intervals [2840]:
				xmin = 1112.6309
				xmax = 1112.6609
				text = "AH0"
			intervals [2841]:
				xmin = 1112.6609
				xmax = 1112.6909
				text = "N"
			intervals [2842]:
				xmin = 1112.6909
				xmax = 1112.7309
				text = "T"
			intervals [2843]:
				xmin = 1112.7309
				xmax = 1112.7609
				text = "sp"
			intervals [2844]:
				xmin = 1112.7609
				xmax = 1112.7909
				text = "IH0"
			intervals [2845]:
				xmin = 1112.7909
				xmax = 1112.8309
				text = "T"
			intervals [2846]:
				xmin = 1112.8309
				xmax = 1112.8809
				text = "sp"
			intervals [2847]:
				xmin = 1112.8809
				xmax = 1114.3226
				text = ""
			intervals [2848]:
				xmin = 1114.3226
				xmax = 1114.3826
				text = "M"
			intervals [2849]:
				xmin = 1114.3826
				xmax = 1114.4126
				text = "HH"
			intervals [2850]:
				xmin = 1114.4126
				xmax = 1114.9426
				text = "M"
			intervals [2851]:
				xmin = 1114.9426
				xmax = 1115.0326
				text = "sp"
			intervals [2852]:
				xmin = 1115.0326
				xmax = 1115.4915
				text = ""
			intervals [2853]:
				xmin = 1115.4915
				xmax = 1115.5215
				text = "DH"
			intervals [2854]:
				xmin = 1115.5215
				xmax = 1115.7415
				text = "AH1"
			intervals [2855]:
				xmin = 1115.7415
				xmax = 1115.7915
				text = "W"
			intervals [2856]:
				xmin = 1115.7915
				xmax = 1115.8815
				text = "AH1"
			intervals [2857]:
				xmin = 1115.8815
				xmax = 1116.0215
				text = "T"
			intervals [2858]:
				xmin = 1116.0215
				xmax = 1118.5834
				text = ""
			intervals [2859]:
				xmin = 1118.5834
				xmax = 1119.0434
				text = "OW1"
			intervals [2860]:
				xmin = 1119.0434
				xmax = 1136.9586
				text = "sp"
			intervals [2861]:
				xmin = 1136.9586
				xmax = 1137.1686
				text = "OW1"
			intervals [2862]:
				xmin = 1137.1686
				xmax = 1137.2786
				text = "K"
			intervals [2863]:
				xmin = 1137.2786
				xmax = 1137.4486
				text = "AA0"
			intervals [2864]:
				xmin = 1137.4486
				xmax = 1137.4786
				text = "R"
			intervals [2865]:
				xmin = 1137.4786
				xmax = 1137.5386
				text = "T"
			intervals [2866]:
				xmin = 1137.5386
				xmax = 1137.7886
				text = "UW1"
			intervals [2867]:
				xmin = 1137.7886
				xmax = 1137.8586
				text = "N"
			intervals [2868]:
				xmin = 1137.8586
				xmax = 1137.9186
				text = "sp"
			intervals [2869]:
				xmin = 1137.9186
				xmax = 1138.5457
				text = ""
			intervals [2870]:
				xmin = 1138.5457
				xmax = 1138.6157
				text = "HH"
			intervals [2871]:
				xmin = 1138.6157
				xmax = 1138.6557
				text = "W"
			intervals [2872]:
				xmin = 1138.6557
				xmax = 1138.7057
				text = "AH1"
			intervals [2873]:
				xmin = 1138.7057
				xmax = 1138.7357
				text = "T"
			intervals [2874]:
				xmin = 1138.7357
				xmax = 1138.8157
				text = "IH1"
			intervals [2875]:
				xmin = 1138.8157
				xmax = 1138.9457
				text = "Z"
			intervals [2876]:
				xmin = 1138.9457
				xmax = 1139.0557
				text = "IH0"
			intervals [2877]:
				xmin = 1139.0557
				xmax = 1139.1457
				text = "T"
			intervals [2878]:
				xmin = 1139.1457
				xmax = 1139.1757
				text = "sp"
			intervals [2879]:
				xmin = 1139.1757
				xmax = 1139.3157
				text = "AY1"
			intervals [2880]:
				xmin = 1139.3157
				xmax = 1139.3757
				text = "V"
			intervals [2881]:
				xmin = 1139.3757
				xmax = 1139.4057
				text = "N"
			intervals [2882]:
				xmin = 1139.4057
				xmax = 1139.4357
				text = "EH1"
			intervals [2883]:
				xmin = 1139.4357
				xmax = 1139.5357
				text = "V"
			intervals [2884]:
				xmin = 1139.5357
				xmax = 1139.6057
				text = "ER0"
			intervals [2885]:
				xmin = 1139.6057
				xmax = 1139.6357
				text = "HH"
			intervals [2886]:
				xmin = 1139.6357
				xmax = 1139.6857
				text = "ER1"
			intervals [2887]:
				xmin = 1139.6857
				xmax = 1139.7157
				text = "D"
			intervals [2888]:
				xmin = 1139.7157
				xmax = 1139.7457
				text = "AH0"
			intervals [2889]:
				xmin = 1139.7457
				xmax = 1139.7757
				text = "V"
			intervals [2890]:
				xmin = 1139.7757
				xmax = 1139.8057
				text = "DH"
			intervals [2891]:
				xmin = 1139.8057
				xmax = 1139.8357
				text = "AH0"
			intervals [2892]:
				xmin = 1139.8357
				xmax = 1139.8657
				text = "T"
			intervals [2893]:
				xmin = 1139.8657
				xmax = 1139.8957
				text = "W"
			intervals [2894]:
				xmin = 1139.8957
				xmax = 1139.9257
				text = "AH1"
			intervals [2895]:
				xmin = 1139.9257
				xmax = 1139.9557
				text = "N"
			intervals [2896]:
				xmin = 1139.9557
				xmax = 1140.2657
				text = "sp"
			intervals [2897]:
				xmin = 1140.2657
				xmax = 1144.4954
				text = ""
			intervals [2898]:
				xmin = 1144.4954
				xmax = 1144.5354
				text = "HH"
			intervals [2899]:
				xmin = 1144.5354
				xmax = 1144.5954
				text = "W"
			intervals [2900]:
				xmin = 1144.5954
				xmax = 1144.6854
				text = "IH1"
			intervals [2901]:
				xmin = 1144.6854
				xmax = 1144.7854
				text = "CH"
			intervals [2902]:
				xmin = 1144.7854
				xmax = 1144.9254
				text = "CH"
			intervals [2903]:
				xmin = 1144.9254
				xmax = 1144.9654
				text = "AE1"
			intervals [2904]:
				xmin = 1144.9654
				xmax = 1145.0754
				text = "N"
			intervals [2905]:
				xmin = 1145.0754
				xmax = 1145.1054
				text = "AH0"
			intervals [2906]:
				xmin = 1145.1054
				xmax = 1145.1654
				text = "L"
			intervals [2907]:
				xmin = 1145.1654
				xmax = 1145.1954
				text = "IH0"
			intervals [2908]:
				xmin = 1145.1954
				xmax = 1145.2254
				text = "Z"
			intervals [2909]:
				xmin = 1145.2254
				xmax = 1145.2854
				text = "sp"
			intervals [2910]:
				xmin = 1145.2854
				xmax = 1145.3354
				text = "IH0"
			intervals [2911]:
				xmin = 1145.3354
				xmax = 1145.3654
				text = "T"
			intervals [2912]:
				xmin = 1145.3654
				xmax = 1145.4554
				text = "K"
			intervals [2913]:
				xmin = 1145.4554
				xmax = 1145.4854
				text = "AH1"
			intervals [2914]:
				xmin = 1145.4854
				xmax = 1145.5254
				text = "M"
			intervals [2915]:
				xmin = 1145.5254
				xmax = 1145.5554
				text = "IH0"
			intervals [2916]:
				xmin = 1145.5554
				xmax = 1145.5954
				text = "N"
			intervals [2917]:
				xmin = 1145.5954
				xmax = 1145.6354
				text = "sp"
			intervals [2918]:
				xmin = 1145.6354
				xmax = 1145.6654
				text = "AO1"
			intervals [2919]:
				xmin = 1145.6654
				xmax = 1145.7254
				text = "N"
			intervals [2920]:
				xmin = 1145.7254
				xmax = 1148.264
				text = "sp"
			intervals [2921]:
				xmin = 1148.264
				xmax = 1148.334
				text = "AA1"
			intervals [2922]:
				xmin = 1148.334
				xmax = 1148.404
				text = "N"
			intervals [2923]:
				xmin = 1148.404
				xmax = 1148.524
				text = "CH"
			intervals [2924]:
				xmin = 1148.524
				xmax = 1148.554
				text = "AE1"
			intervals [2925]:
				xmin = 1148.554
				xmax = 1148.604
				text = "N"
			intervals [2926]:
				xmin = 1148.604
				xmax = 1148.694
				text = "AH0"
			intervals [2927]:
				xmin = 1148.694
				xmax = 1148.764
				text = "L"
			intervals [2928]:
				xmin = 1148.764
				xmax = 1148.814
				text = "sp"
			intervals [2929]:
				xmin = 1148.814
				xmax = 1148.894
				text = "F"
			intervals [2930]:
				xmin = 1148.894
				xmax = 1148.974
				text = "AY1"
			intervals [2931]:
				xmin = 1148.974
				xmax = 1149.124
				text = "V"
			intervals [2932]:
				xmin = 1149.124
				xmax = 1150.2338
				text = "sp"
			intervals [2933]:
				xmin = 1150.2338
				xmax = 1150.3038
				text = "AH0"
			intervals [2934]:
				xmin = 1150.3038
				xmax = 1150.3538
				text = "N"
			intervals [2935]:
				xmin = 1150.3538
				xmax = 1150.3938
				text = "DH"
			intervals [2936]:
				xmin = 1150.3938
				xmax = 1150.5438
				text = "EH1"
			intervals [2937]:
				xmin = 1150.5438
				xmax = 1150.6338
				text = "R"
			intervals [2938]:
				xmin = 1150.6338
				xmax = 1150.7238
				text = "sp"
			intervals [2939]:
				xmin = 1150.7238
				xmax = 1150.9381
				text = ""
			intervals [2940]:
				xmin = 1150.9381
				xmax = 1151.0581
				text = "T"
			intervals [2941]:
				xmin = 1151.0581
				xmax = 1151.1381
				text = "IY1"
			intervals [2942]:
				xmin = 1151.1381
				xmax = 1151.2181
				text = "N"
			intervals [2943]:
				xmin = 1151.2181
				xmax = 1151.3781
				text = "EY2"
			intervals [2944]:
				xmin = 1151.3781
				xmax = 1151.4281
				text = "JH"
			intervals [2945]:
				xmin = 1151.4281
				xmax = 1151.4881
				text = "ER0"
			intervals [2946]:
				xmin = 1151.4881
				xmax = 1151.5581
				text = "Z"
			intervals [2947]:
				xmin = 1151.5581
				xmax = 1151.6381
				text = "Y"
			intervals [2948]:
				xmin = 1151.6381
				xmax = 1151.6981
				text = "AH1"
			intervals [2949]:
				xmin = 1151.6981
				xmax = 1151.7681
				text = "NG"
			intervals [2950]:
				xmin = 1151.7681
				xmax = 1151.7981
				text = "sp"
			intervals [2951]:
				xmin = 1151.7981
				xmax = 1151.8581
				text = "T"
			intervals [2952]:
				xmin = 1151.8581
				xmax = 1151.9581
				text = "IY1"
			intervals [2953]:
				xmin = 1151.9581
				xmax = 1152.0081
				text = "N"
			intervals [2954]:
				xmin = 1152.0081
				xmax = 1152.1981
				text = "EY2"
			intervals [2955]:
				xmin = 1152.1981
				xmax = 1152.2281
				text = "JH"
			intervals [2956]:
				xmin = 1152.2281
				xmax = 1152.3181
				text = "ER0"
			intervals [2957]:
				xmin = 1152.3181
				xmax = 1152.4381
				text = "Z"
			intervals [2958]:
				xmin = 1152.4381
				xmax = 1152.4781
				text = "N"
			intervals [2959]:
				xmin = 1152.4781
				xmax = 1152.5181
				text = "IY1"
			intervals [2960]:
				xmin = 1152.5181
				xmax = 1152.5981
				text = "G"
			intervals [2961]:
				xmin = 1152.5981
				xmax = 1152.6781
				text = "R"
			intervals [2962]:
				xmin = 1152.6781
				xmax = 1152.8081
				text = "OW0"
			intervals [2963]:
				xmin = 1152.8081
				xmax = 1152.8381
				text = "Z"
			intervals [2964]:
				xmin = 1152.8381
				xmax = 1152.8681
				text = "AH0"
			intervals [2965]:
				xmin = 1152.8681
				xmax = 1152.9181
				text = "N"
			intervals [2966]:
				xmin = 1152.9181
				xmax = 1153.0481
				text = "W"
			intervals [2967]:
				xmin = 1153.0481
				xmax = 1153.1481
				text = "AY1"
			intervals [2968]:
				xmin = 1153.1481
				xmax = 1153.2581
				text = "T"
			intervals [2969]:
				xmin = 1153.2581
				xmax = 1153.2881
				text = "S"
			intervals [2970]:
				xmin = 1153.2881
				xmax = 1154.3986
				text = "sp"
			intervals [2971]:
				xmin = 1154.3986
				xmax = 1154.5986
				text = "spn"
			intervals [2972]:
				xmin = 1154.5986
				xmax = 1154.7686
				text = "AY1"
			intervals [2973]:
				xmin = 1154.7686
				xmax = 1154.8386
				text = "G"
			intervals [2974]:
				xmin = 1154.8386
				xmax = 1154.8786
				text = "AA1"
			intervals [2975]:
				xmin = 1154.8786
				xmax = 1154.9286
				text = "T"
			intervals [2976]:
				xmin = 1154.9286
				xmax = 1155.0386
				text = "AH0"
			intervals [2977]:
				xmin = 1155.0386
				xmax = 1155.0686
				text = "sp"
			intervals [2978]:
				xmin = 1155.0686
				xmax = 1155.1286
				text = "S"
			intervals [2979]:
				xmin = 1155.1286
				xmax = 1155.2586
				text = "IY1"
			intervals [2980]:
				xmin = 1155.2586
				xmax = 1155.3286
				text = "DH"
			intervals [2981]:
				xmin = 1155.3286
				xmax = 1155.5986
				text = "AE1"
			intervals [2982]:
				xmin = 1155.5986
				xmax = 1155.6586
				text = "T"
			intervals [2983]:
				xmin = 1155.6586
				xmax = 1155.7186
				text = "N"
			intervals [2984]:
				xmin = 1155.7186
				xmax = 1155.8486
				text = "OW1"
			intervals [2985]:
				xmin = 1155.8486
				xmax = 1155.9486
				text = "AY1"
			intervals [2986]:
				xmin = 1155.9486
				xmax = 1155.9886
				text = "D"
			intervals [2987]:
				xmin = 1155.9886
				xmax = 1156.0586
				text = "IH1"
			intervals [2988]:
				xmin = 1156.0586
				xmax = 1156.1086
				text = "N"
			intervals [2989]:
				xmin = 1156.1086
				xmax = 1156.1386
				text = "T"
			intervals [2990]:
				xmin = 1156.1386
				xmax = 1156.1886
				text = "N"
			intervals [2991]:
				xmin = 1156.1886
				xmax = 1156.2686
				text = "OW1"
			intervals [2992]:
				xmin = 1156.2686
				xmax = 1156.3186
				text = "DH"
			intervals [2993]:
				xmin = 1156.3186
				xmax = 1156.3786
				text = "AH0"
			intervals [2994]:
				xmin = 1156.3786
				xmax = 1156.4286
				text = "T"
			intervals [2995]:
				xmin = 1156.4286
				xmax = 1156.4586
				text = "W"
			intervals [2996]:
				xmin = 1156.4586
				xmax = 1156.4886
				text = "AO1"
			intervals [2997]:
				xmin = 1156.4886
				xmax = 1156.5786
				text = "Z"
			intervals [2998]:
				xmin = 1156.5786
				xmax = 1156.6186
				text = "sp"
			intervals [2999]:
				xmin = 1156.6186
				xmax = 1156.6586
				text = "K"
			intervals [3000]:
				xmin = 1156.6586
				xmax = 1156.6986
				text = "AH1"
			intervals [3001]:
				xmin = 1156.6986
				xmax = 1156.7986
				text = "M"
			intervals [3002]:
				xmin = 1156.7986
				xmax = 1156.8286
				text = "IH0"
			intervals [3003]:
				xmin = 1156.8286
				xmax = 1156.8686
				text = "N"
			intervals [3004]:
				xmin = 1156.8686
				xmax = 1156.8986
				text = "AA1"
			intervals [3005]:
				xmin = 1156.8986
				xmax = 1157.0086
				text = "N"
			intervals [3006]:
				xmin = 1157.0086
				xmax = 1158.1038
				text = "sp"
			intervals [3007]:
				xmin = 1158.1038
				xmax = 1158.4438
				text = "AH1"
			intervals [3008]:
				xmin = 1158.4438
				xmax = 1158.5638
				text = "M"
			intervals [3009]:
				xmin = 1158.5638
				xmax = 1159.9247
				text = ""
			intervals [3010]:
				xmin = 1159.9247
				xmax = 1160.0147
				text = "HH"
			intervals [3011]:
				xmin = 1160.0147
				xmax = 1160.0647
				text = "W"
			intervals [3012]:
				xmin = 1160.0647
				xmax = 1160.1647
				text = "AH1"
			intervals [3013]:
				xmin = 1160.1647
				xmax = 1160.1947
				text = "T"
			intervals [3014]:
				xmin = 1160.1947
				xmax = 1160.2247
				text = "AH0"
			intervals [3015]:
				xmin = 1160.2247
				xmax = 1160.2547
				text = "B"
			intervals [3016]:
				xmin = 1160.2547
				xmax = 1160.4247
				text = "AW1"
			intervals [3017]:
				xmin = 1160.4247
				xmax = 1160.4547
				text = "T"
			intervals [3018]:
				xmin = 1160.4547
				xmax = 1160.4847
				text = "sp"
			intervals [3019]:
				xmin = 1160.4847
				xmax = 1160.5147
				text = "DH"
			intervals [3020]:
				xmin = 1160.5147
				xmax = 1160.5447
				text = "AH0"
			intervals [3021]:
				xmin = 1160.5447
				xmax = 1160.6947
				text = "M"
			intervals [3022]:
				xmin = 1160.6947
				xmax = 1160.8647
				text = "UW1"
			intervals [3023]:
				xmin = 1160.8647
				xmax = 1160.9347
				text = "V"
			intervals [3024]:
				xmin = 1160.9347
				xmax = 1161.0647
				text = "IY0"
			intervals [3025]:
				xmin = 1161.0647
				xmax = 1161.1847
				text = "Z"
			intervals [3026]:
				xmin = 1161.1847
				xmax = 1161.2147
				text = "sp"
			intervals [3027]:
				xmin = 1161.2147
				xmax = 1161.2447
				text = "D"
			intervals [3028]:
				xmin = 1161.2447
				xmax = 1161.2847
				text = "UW1"
			intervals [3029]:
				xmin = 1161.2847
				xmax = 1161.3647
				text = "Y"
			intervals [3030]:
				xmin = 1161.3647
				xmax = 1161.3947
				text = "UW1"
			intervals [3031]:
				xmin = 1161.3947
				xmax = 1161.4447
				text = "EH1"
			intervals [3032]:
				xmin = 1161.4447
				xmax = 1161.5547
				text = "V"
			intervals [3033]:
				xmin = 1161.5547
				xmax = 1161.7147
				text = "ER0"
			intervals [3034]:
				xmin = 1161.7147
				xmax = 1161.7447
				text = "sp"
			intervals [3035]:
				xmin = 1161.7447
				xmax = 1162.1298
				text = ""
			intervals [3036]:
				xmin = 1162.1298
				xmax = 1162.2198
				text = "Y"
			intervals [3037]:
				xmin = 1162.2198
				xmax = 1162.2798
				text = "UW1"
			intervals [3038]:
				xmin = 1162.2798
				xmax = 1162.3898
				text = "G"
			intervals [3039]:
				xmin = 1162.3898
				xmax = 1162.4498
				text = "OW1"
			intervals [3040]:
				xmin = 1162.4498
				xmax = 1162.4898
				text = "T"
			intervals [3041]:
				xmin = 1162.4898
				xmax = 1162.5298
				text = "AH0"
			intervals [3042]:
				xmin = 1162.5298
				xmax = 1162.6198
				text = "M"
			intervals [3043]:
				xmin = 1162.6198
				xmax = 1162.7398
				text = "UW1"
			intervals [3044]:
				xmin = 1162.7398
				xmax = 1162.8198
				text = "V"
			intervals [3045]:
				xmin = 1162.8198
				xmax = 1162.8498
				text = "IY0"
			intervals [3046]:
				xmin = 1162.8498
				xmax = 1163.0098
				text = "Z"
			intervals [3047]:
				xmin = 1163.0098
				xmax = 1163.0398
				text = "sp"
			intervals [3048]:
				xmin = 1163.0398
				xmax = 1163.0698
				text = "V"
			intervals [3049]:
				xmin = 1163.0698
				xmax = 1163.1098
				text = "EH1"
			intervals [3050]:
				xmin = 1163.1098
				xmax = 1163.1398
				text = "R"
			intervals [3051]:
				xmin = 1163.1398
				xmax = 1163.2998
				text = "IY0"
			intervals [3052]:
				xmin = 1163.2998
				xmax = 1163.3298
				text = "sp"
			intervals [3053]:
				xmin = 1163.3298
				xmax = 1163.3698
				text = "M"
			intervals [3054]:
				xmin = 1163.3698
				xmax = 1163.4298
				text = "AH1"
			intervals [3055]:
				xmin = 1163.4298
				xmax = 1163.4598
				text = "CH"
			intervals [3056]:
				xmin = 1163.4598
				xmax = 1171.584
				text = ""
			intervals [3057]:
				xmin = 1171.584
				xmax = 1171.614
				text = "sil"
			intervals [3058]:
				xmin = 1171.614
				xmax = 1171.794
				text = "OW1"
			intervals [3059]:
				xmin = 1171.794
				xmax = 1171.964
				text = "sp"
			intervals [3060]:
				xmin = 1171.964
				xmax = 1172.134
				text = "B"
			intervals [3061]:
				xmin = 1172.134
				xmax = 1172.244
				text = "OY1"
			intervals [3062]:
				xmin = 1172.244
				xmax = 1172.474
				text = "sp"
			intervals [3063]:
				xmin = 1172.474
				xmax = 1172.9378
				text = ""
			intervals [3064]:
				xmin = 1172.9378
				xmax = 1172.9678
				text = "DH"
			intervals [3065]:
				xmin = 1172.9678
				xmax = 1173.1578
				text = "OW1"
			intervals [3066]:
				xmin = 1173.1578
				xmax = 1173.2378
				text = "Z"
			intervals [3067]:
				xmin = 1173.2378
				xmax = 1173.2778
				text = "sp"
			intervals [3068]:
				xmin = 1173.2778
				xmax = 1173.3078
				text = "ER0"
			intervals [3069]:
				xmin = 1173.3078
				xmax = 1173.4678
				text = "AO1"
			intervals [3070]:
				xmin = 1173.4678
				xmax = 1173.5978
				text = "L"
			intervals [3071]:
				xmin = 1173.5978
				xmax = 1173.6578
				text = "G"
			intervals [3072]:
				xmin = 1173.6578
				xmax = 1173.7278
				text = "UH1"
			intervals [3073]:
				xmin = 1173.7278
				xmax = 1173.7778
				text = "D"
			intervals [3074]:
				xmin = 1173.7778
				xmax = 1173.8078
				text = "sp"
			intervals [3075]:
				xmin = 1173.8078
				xmax = 1173.9178
				text = "M"
			intervals [3076]:
				xmin = 1173.9178
				xmax = 1173.9778
				text = "UW1"
			intervals [3077]:
				xmin = 1173.9778
				xmax = 1174.0978
				text = "V"
			intervals [3078]:
				xmin = 1174.0978
				xmax = 1174.1778
				text = "IY0"
			intervals [3079]:
				xmin = 1174.1778
				xmax = 1174.2678
				text = "Z"
			intervals [3080]:
				xmin = 1174.2678
				xmax = 1174.3978
				text = "AY1"
			intervals [3081]:
				xmin = 1174.3978
				xmax = 1174.4478
				text = "sp"
			intervals [3082]:
				xmin = 1174.4478
				xmax = 1174.5778
				text = "W"
			intervals [3083]:
				xmin = 1174.5778
				xmax = 1174.6178
				text = "IH1"
			intervals [3084]:
				xmin = 1174.6178
				xmax = 1174.6478
				text = "CH"
			intervals [3085]:
				xmin = 1174.6478
				xmax = 1174.6978
				text = "HH"
			intervals [3086]:
				xmin = 1174.6978
				xmax = 1174.7578
				text = "W"
			intervals [3087]:
				xmin = 1174.7578
				xmax = 1174.8078
				text = "AH1"
			intervals [3088]:
				xmin = 1174.8078
				xmax = 1174.8778
				text = "N"
			intervals [3089]:
				xmin = 1174.8778
				xmax = 1174.9078
				text = "D"
			intervals [3090]:
				xmin = 1174.9078
				xmax = 1174.9378
				text = "IH0"
			intervals [3091]:
				xmin = 1174.9378
				xmax = 1174.9878
				text = "D"
			intervals [3092]:
				xmin = 1174.9878
				xmax = 1175.0678
				text = "sp"
			intervals [3093]:
				xmin = 1175.0678
				xmax = 1175.1178
				text = "Y"
			intervals [3094]:
				xmin = 1175.1178
				xmax = 1175.1878
				text = "UW1"
			intervals [3095]:
				xmin = 1175.1878
				xmax = 1175.2678
				text = "L"
			intervals [3096]:
				xmin = 1175.2678
				xmax = 1175.2978
				text = "AY1"
			intervals [3097]:
				xmin = 1175.2978
				xmax = 1175.3278
				text = "K"
			intervals [3098]:
				xmin = 1175.3278
				xmax = 1175.4378
				text = "sp"
			intervals [3099]:
				xmin = 1175.4378
				xmax = 1175.4778
				text = "DH"
			intervals [3100]:
				xmin = 1175.4778
				xmax = 1175.5078
				text = "AH0"
			intervals [3101]:
				xmin = 1175.5078
				xmax = 1175.5778
				text = "sp"
			intervals [3102]:
				xmin = 1175.5778
				xmax = 1175.6078
				text = "B"
			intervals [3103]:
				xmin = 1175.6078
				xmax = 1175.7278
				text = "EH1"
			intervals [3104]:
				xmin = 1175.7278
				xmax = 1175.7578
				text = "S"
			intervals [3105]:
				xmin = 1175.7578
				xmax = 1175.8678
				text = "T"
			intervals [3106]:
				xmin = 1175.8678
				xmax = 1177.7191
				text = ""
			intervals [3107]:
				xmin = 1177.7191
				xmax = 1178.0791
				text = "M"
			intervals [3108]:
				xmin = 1178.0791
				xmax = 1178.1191
				text = "HH"
			intervals [3109]:
				xmin = 1178.1191
				xmax = 1178.2691
				text = "M"
			intervals [3110]:
				xmin = 1178.2691
				xmax = 1178.3091
				text = "sp"
			intervals [3111]:
				xmin = 1178.3091
				xmax = 1187.078
				text = ""
			intervals [3112]:
				xmin = 1187.078
				xmax = 1187.258
				text = "M"
			intervals [3113]:
				xmin = 1187.258
				xmax = 1187.348
				text = "HH"
			intervals [3114]:
				xmin = 1187.348
				xmax = 1187.548
				text = "M"
			intervals [3115]:
				xmin = 1187.548
				xmax = 1187.668
				text = "sp"
			intervals [3116]:
				xmin = 1187.668
				xmax = 1188.4386
				text = ""
			intervals [3117]:
				xmin = 1188.4386
				xmax = 1188.5986
				text = "D"
			intervals [3118]:
				xmin = 1188.5986
				xmax = 1188.6286
				text = "IH0"
			intervals [3119]:
				xmin = 1188.6286
				xmax = 1188.6986
				text = "D"
			intervals [3120]:
				xmin = 1188.6986
				xmax = 1188.7486
				text = "DH"
			intervals [3121]:
				xmin = 1188.7486
				xmax = 1188.8186
				text = "EY1"
			intervals [3122]:
				xmin = 1188.8186
				xmax = 1188.8686
				text = "sp"
			intervals [3123]:
				xmin = 1188.8686
				xmax = 1188.9486
				text = "S"
			intervals [3124]:
				xmin = 1188.9486
				xmax = 1188.9786
				text = "EY1"
			intervals [3125]:
				xmin = 1188.9786
				xmax = 1189.0286
				text = "IH0"
			intervals [3126]:
				xmin = 1189.0286
				xmax = 1189.0586
				text = "T"
			intervals [3127]:
				xmin = 1189.0586
				xmax = 1189.0886
				text = "W"
			intervals [3128]:
				xmin = 1189.0886
				xmax = 1189.1186
				text = "AO1"
			intervals [3129]:
				xmin = 1189.1186
				xmax = 1189.1686
				text = "Z"
			intervals [3130]:
				xmin = 1189.1686
				xmax = 1189.2886
				text = "sp"
			intervals [3131]:
				xmin = 1189.2886
				xmax = 1189.3486
				text = "G"
			intervals [3132]:
				xmin = 1189.3486
				xmax = 1189.4786
				text = "IH0"
			intervals [3133]:
				xmin = 1189.4786
				xmax = 1189.5086
				text = "D"
			intervals [3134]:
				xmin = 1189.5086
				xmax = 1189.5586
				text = "sp"
			intervals [3135]:
				xmin = 1189.5586
				xmax = 1190.2351
				text = ""
			intervals [3136]:
				xmin = 1190.2351
				xmax = 1190.4951
				text = "M"
			intervals [3137]:
				xmin = 1190.4951
				xmax = 1190.5451
				text = "HH"
			intervals [3138]:
				xmin = 1190.5451
				xmax = 1190.5751
				text = "M"
			intervals [3139]:
				xmin = 1190.5751
				xmax = 1190.7751
				text = "sp"
			intervals [3140]:
				xmin = 1190.7751
				xmax = 1191.6959
				text = ""
			intervals [3141]:
				xmin = 1191.6959
				xmax = 1191.8259
				text = "HH"
			intervals [3142]:
				xmin = 1191.8259
				xmax = 1191.8659
				text = "W"
			intervals [3143]:
				xmin = 1191.8659
				xmax = 1191.9159
				text = "IH1"
			intervals [3144]:
				xmin = 1191.9159
				xmax = 1191.9959
				text = "CH"
			intervals [3145]:
				xmin = 1191.9959
				xmax = 1192.0559
				text = "W"
			intervals [3146]:
				xmin = 1192.0559
				xmax = 1192.1059
				text = "AH1"
			intervals [3147]:
				xmin = 1192.1059
				xmax = 1192.1359
				text = "N"
			intervals [3148]:
				xmin = 1192.1359
				xmax = 1192.1659
				text = "D"
			intervals [3149]:
				xmin = 1192.1659
				xmax = 1192.1959
				text = "UW1"
			intervals [3150]:
				xmin = 1192.1959
				xmax = 1192.2259
				text = "Y"
			intervals [3151]:
				xmin = 1192.2259
				xmax = 1192.2559
				text = "UW1"
			intervals [3152]:
				xmin = 1192.2559
				xmax = 1192.2959
				text = "F"
			intervals [3153]:
				xmin = 1192.2959
				xmax = 1192.3459
				text = "IY1"
			intervals [3154]:
				xmin = 1192.3459
				xmax = 1192.3759
				text = "L"
			intervals [3155]:
				xmin = 1192.3759
				xmax = 1192.4259
				text = "L"
			intervals [3156]:
				xmin = 1192.4259
				xmax = 1192.4659
				text = "AY1"
			intervals [3157]:
				xmin = 1192.4659
				xmax = 1192.5559
				text = "K"
			intervals [3158]:
				xmin = 1192.5559
				xmax = 1192.6259
				text = "T"
			intervals [3159]:
				xmin = 1192.6259
				xmax = 1192.6759
				text = "EH1"
			intervals [3160]:
				xmin = 1192.6759
				xmax = 1192.7859
				text = "L"
			intervals [3161]:
				xmin = 1192.7859
				xmax = 1192.8159
				text = "IH0"
			intervals [3162]:
				xmin = 1192.8159
				xmax = 1192.8459
				text = "N"
			intervals [3163]:
				xmin = 1192.8459
				xmax = 1192.8959
				text = "M"
			intervals [3164]:
				xmin = 1192.8959
				xmax = 1192.9759
				text = "IY1"
			intervals [3165]:
				xmin = 1192.9759
				xmax = 1193.0759
				text = "AH0"
			intervals [3166]:
				xmin = 1193.0759
				xmax = 1193.1159
				text = "B"
			intervals [3167]:
				xmin = 1193.1159
				xmax = 1193.2259
				text = "AW1"
			intervals [3168]:
				xmin = 1193.2259
				xmax = 1193.2959
				text = "T"
			intervals [3169]:
				xmin = 1193.2959
				xmax = 1195.2252
				text = ""
			intervals [3170]:
				xmin = 1195.2252
				xmax = 1195.2652
				text = "sil"
			intervals [3171]:
				xmin = 1195.2652
				xmax = 1195.4352
				text = "OW2"
			intervals [3172]:
				xmin = 1195.4352
				xmax = 1195.4952
				text = "K"
			intervals [3173]:
[truncated: 1,764,717 more chars]
