# Supplementary material for: Considering Performance in the Automated and Manual Coding of Sociolinguistic Variables: Lessons From Variable (ING)
Source: Front Artif Intell. 2021 Apr 29;4:648543. doi: 10.3389/frai.2021.648543 (PMC8117961; doi:10.3389/frai.2021.648543)
Supplement: Supplementary file 5 [file Data_Sheet_5.ZIP › CORAAL_VARAligned_as_TextGrids_p1/DCA_se3_ag3_m_01_1.TextGrid]

File type = "ooTextFile"
Object class = "TextGrid"

xmin = 0.0
xmax = 2853.0
tiers? <exists>
size = 4
item []:
	item [1]:
		class = "IntervalTier"
		name = "DCA_int_01 - words"
		xmin = 0.0
		xmax = 2853.0
		intervals: size = 1339
			intervals [1]:
				xmin = 0.0
				xmax = 0.5794
				text = ""
			intervals [2]:
				xmin = 0.5794
				xmax = 1.2494
				text = "okay"
			intervals [3]:
				xmin = 1.2494
				xmax = 1.6894
				text = "uh"
			intervals [4]:
				xmin = 1.6894
				xmax = 2.1426
				text = ""
			intervals [5]:
				xmin = 2.1426
				xmax = 2.2126
				text = "do"
			intervals [6]:
				xmin = 2.2126
				xmax = 2.4726
				text = "you"
			intervals [7]:
				xmin = 2.4726
				xmax = 2.7726
				text = "recall"
			intervals [8]:
				xmin = 2.7726
				xmax = 2.9726
				text = "what"
			intervals [9]:
				xmin = 2.9726
				xmax = 3.2226
				text = "kind"
			intervals [10]:
				xmin = 3.2226
				xmax = 3.3626
				text = "of"
			intervals [11]:
				xmin = 3.3626
				xmax = 3.8326
				text = "games"
			intervals [12]:
				xmin = 3.8326
				xmax = 4.1226
				text = "you"
			intervals [13]:
				xmin = 4.1226
				xmax = 4.2026
				text = ""
			intervals [14]:
				xmin = 4.2026
				xmax = 4.4526
				text = "used"
			intervals [15]:
				xmin = 4.4526
				xmax = 4.5926
				text = "to"
			intervals [16]:
				xmin = 4.5926
				xmax = 4.6326
				text = ""
			intervals [17]:
				xmin = 4.6326
				xmax = 4.9226
				text = "play"
			intervals [18]:
				xmin = 4.9226
				xmax = 5.0926
				text = "when"
			intervals [19]:
				xmin = 5.0926
				xmax = 5.1826
				text = "you"
			intervals [20]:
				xmin = 5.1826
				xmax = 5.3326
				text = "were"
			intervals [21]:
				xmin = 5.3326
				xmax = 5.4326
				text = "a"
			intervals [22]:
				xmin = 5.4326
				xmax = 5.7126
				text = "kid"
			intervals [23]:
				xmin = 5.7126
				xmax = 6.0626
				text = "around"
			intervals [24]:
				xmin = 6.0626
				xmax = 6.4138
				text = ""
			intervals [25]:
				xmin = 6.4138
				xmax = 6.6638
				text = "ten"
			intervals [26]:
				xmin = 6.6638
				xmax = 6.9238
				text = "years"
			intervals [27]:
				xmin = 6.9238
				xmax = 7.2538
				text = "old"
			intervals [28]:
				xmin = 7.2538
				xmax = 7.3538
				text = "or"
			intervals [29]:
				xmin = 7.3538
				xmax = 7.7438
				text = "so"
			intervals [30]:
				xmin = 7.7438
				xmax = 24.2879
				text = ""
			intervals [31]:
				xmin = 24.2879
				xmax = 24.6379
				text = "<unk>"
			intervals [32]:
				xmin = 24.6379
				xmax = 28.4134
				text = ""
			intervals [33]:
				xmin = 28.4134
				xmax = 28.8234
				text = "child"
			intervals [34]:
				xmin = 28.8234
				xmax = 28.9134
				text = "s"
			intervals [35]:
				xmin = 28.9134
				xmax = 29.2634
				text = "games"
			intervals [36]:
				xmin = 29.2634
				xmax = 29.4334
				text = "we're"
			intervals [37]:
				xmin = 29.4334
				xmax = 29.9034
				text = "interested"
			intervals [38]:
				xmin = 29.9034
				xmax = 30.1934
				text = "in"
			intervals [39]:
				xmin = 30.1934
				xmax = 30.5834
				text = ""
			intervals [40]:
				xmin = 30.5834
				xmax = 31.2734
				text = "especially"
			intervals [41]:
				xmin = 31.2734
				xmax = 31.9992
				text = ""
			intervals [42]:
				xmin = 31.9992
				xmax = 32.1992
				text = "what"
			intervals [43]:
				xmin = 32.1992
				xmax = 32.4892
				text = "about"
			intervals [44]:
				xmin = 32.4892
				xmax = 33.0592
				text = "marbles"
			intervals [45]:
				xmin = 33.0592
				xmax = 33.0992
				text = ""
			intervals [46]:
				xmin = 33.0992
				xmax = 33.1792
				text = "how"
			intervals [47]:
				xmin = 33.1792
				xmax = 33.3492
				text = "did"
			intervals [48]:
				xmin = 33.3492
				xmax = 33.4092
				text = "we"
			intervals [49]:
				xmin = 33.4092
				xmax = 33.6392
				text = "how"
			intervals [50]:
				xmin = 33.6392
				xmax = 33.9192
				text = ""
			intervals [51]:
				xmin = 33.9192
				xmax = 34.0892
				text = "did"
			intervals [52]:
				xmin = 34.0892
				xmax = 34.3792
				text = "that"
			intervals [53]:
				xmin = 34.3792
				xmax = 34.5092
				text = "work"
			intervals [54]:
				xmin = 34.5092
				xmax = 46.2828
				text = ""
			intervals [55]:
				xmin = 46.2828
				xmax = 46.4728
				text = "oh"
			intervals [56]:
				xmin = 46.4728
				xmax = 46.9028
				text = "yeah"
			intervals [57]:
				xmin = 46.9028
				xmax = 48.0314
				text = ""
			intervals [58]:
				xmin = 48.0314
				xmax = 48.1414
				text = "how"
			intervals [59]:
				xmin = 48.1414
				xmax = 48.3214
				text = "did"
			intervals [60]:
				xmin = 48.3214
				xmax = 48.4214
				text = "a"
			intervals [61]:
				xmin = 48.4214
				xmax = 48.6914
				text = "kid"
			intervals [62]:
				xmin = 48.6914
				xmax = 48.9314
				text = "go"
			intervals [63]:
				xmin = 48.9314
				xmax = 49.1414
				text = "about"
			intervals [64]:
				xmin = 49.1414
				xmax = 49.2614
				text = ""
			intervals [65]:
				xmin = 49.2614
				xmax = 49.5614
				text = "playing"
			intervals [66]:
				xmin = 49.5614
				xmax = 50.2114
				text = "marbles"
			intervals [67]:
				xmin = 50.2114
				xmax = 50.8321
				text = ""
			intervals [68]:
				xmin = 50.8321
				xmax = 51.8321
				text = "<unk>"
			intervals [69]:
				xmin = 51.8321
				xmax = 70.2689
				text = ""
			intervals [70]:
				xmin = 70.2689
				xmax = 70.3389
				text = "were"
			intervals [71]:
				xmin = 70.3389
				xmax = 70.6189
				text = "the"
			intervals [72]:
				xmin = 70.6189
				xmax = 70.6489
				text = ""
			intervals [73]:
				xmin = 70.6489
				xmax = 70.8589
				text = "marbles"
			intervals [74]:
				xmin = 70.8589
				xmax = 71.1989
				text = ""
			intervals [75]:
				xmin = 71.1989
				xmax = 71.3789
				text = "outside"
			intervals [76]:
				xmin = 71.3789
				xmax = 71.9568
				text = ""
			intervals [77]:
				xmin = 71.9568
				xmax = 72.1168
				text = "were"
			intervals [78]:
				xmin = 72.1168
				xmax = 72.1968
				text = "the"
			intervals [79]:
				xmin = 72.1968
				xmax = 72.6268
				text = "marbles"
			intervals [80]:
				xmin = 72.6268
				xmax = 72.9768
				text = "outside"
			intervals [81]:
				xmin = 72.9768
				xmax = 73.0668
				text = "of"
			intervals [82]:
				xmin = 73.0668
				xmax = 73.1468
				text = "the"
			intervals [83]:
				xmin = 73.1468
				xmax = 73.6468
				text = "circle"
			intervals [84]:
				xmin = 73.6468
				xmax = 93.9937
				text = ""
			intervals [85]:
				xmin = 93.9937
				xmax = 94.2237
				text = "was"
			intervals [86]:
				xmin = 94.2237
				xmax = 94.3937
				text = "there"
			intervals [87]:
				xmin = 94.3937
				xmax = 94.4237
				text = "a"
			intervals [88]:
				xmin = 94.4237
				xmax = 94.9037
				text = "special"
			intervals [89]:
				xmin = 94.9037
				xmax = 95.2237
				text = "name"
			intervals [90]:
				xmin = 95.2237
				xmax = 95.2537
				text = ""
			intervals [91]:
				xmin = 95.2537
				xmax = 95.3837
				text = "for"
			intervals [92]:
				xmin = 95.3837
				xmax = 95.5437
				text = "your"
			intervals [93]:
				xmin = 95.5437
				xmax = 95.6337
				text = ""
			intervals [94]:
				xmin = 95.6337
				xmax = 95.9837
				text = "favorite"
			intervals [95]:
				xmin = 95.9837
				xmax = 96.0537
				text = ""
			intervals [96]:
				xmin = 96.0537
				xmax = 96.6137
				text = "shooter"
			intervals [97]:
				xmin = 96.6137
				xmax = 103.2484
				text = ""
			intervals [98]:
				xmin = 103.2484
				xmax = 103.3384
				text = "there"
			intervals [99]:
				xmin = 103.3384
				xmax = 103.6284
				text = "wasn't"
			intervals [100]:
				xmin = 103.6284
				xmax = 103.7384
				text = "a"
			intervals [101]:
				xmin = 103.7384
				xmax = 104.1084
				text = "general"
			intervals [102]:
				xmin = 104.1084
				xmax = 104.3684
				text = "name"
			intervals [103]:
				xmin = 104.3684
				xmax = 104.6184
				text = "for"
			intervals [104]:
				xmin = 104.6184
				xmax = 104.9884
				text = "everybody"
			intervals [105]:
				xmin = 104.9884
				xmax = 105.0884
				text = "s"
			intervals [106]:
				xmin = 105.0884
				xmax = 105.1284
				text = ""
			intervals [107]:
				xmin = 105.1284
				xmax = 105.4684
				text = "favorite"
			intervals [108]:
				xmin = 105.4684
				xmax = 105.5384
				text = ""
			intervals [109]:
				xmin = 105.5384
				xmax = 105.8884
				text = "shooter"
			intervals [110]:
				xmin = 105.8884
				xmax = 106.0084
				text = "that"
			intervals [111]:
				xmin = 106.0084
				xmax = 106.1084
				text = ""
			intervals [112]:
				xmin = 106.1084
				xmax = 106.2284
				text = "you"
			intervals [113]:
				xmin = 106.2284
				xmax = 106.2584
				text = ""
			intervals [114]:
				xmin = 106.2584
				xmax = 106.6684
				text = "recall"
			intervals [115]:
				xmin = 106.6684
				xmax = 110.3617
				text = ""
			intervals [116]:
				xmin = 110.3617
				xmax = 110.5117
				text = "how"
			intervals [117]:
				xmin = 110.5117
				xmax = 110.8217
				text = "about"
			intervals [118]:
				xmin = 110.8217
				xmax = 110.8617
				text = "a"
			intervals [119]:
				xmin = 110.8617
				xmax = 111.3317
				text = "glass"
			intervals [120]:
				xmin = 111.3317
				xmax = 111.3717
				text = ""
			intervals [121]:
				xmin = 111.3717
				xmax = 111.8217
				text = "marble"
			intervals [122]:
				xmin = 111.8217
				xmax = 113.304
				text = ""
			intervals [123]:
				xmin = 113.304
				xmax = 113.374
				text = "is"
			intervals [124]:
				xmin = 113.374
				xmax = 113.544
				text = ""
			intervals [125]:
				xmin = 113.544
				xmax = 113.724
				text = "there"
			intervals [126]:
				xmin = 113.724
				xmax = 113.814
				text = "a"
			intervals [127]:
				xmin = 113.814
				xmax = 113.854
				text = ""
			intervals [128]:
				xmin = 113.854
				xmax = 114.224
				text = "different"
			intervals [129]:
				xmin = 114.224
				xmax = 114.444
				text = "name"
			intervals [130]:
				xmin = 114.444
				xmax = 136.1942
				text = ""
			intervals [131]:
				xmin = 136.1942
				xmax = 136.4042
				text = "did"
			intervals [132]:
				xmin = 136.4042
				xmax = 136.7942
				text = "anybody"
			intervals [133]:
				xmin = 136.7942
				xmax = 136.9842
				text = "ever"
			intervals [134]:
				xmin = 136.9842
				xmax = 137.2942
				text = "use"
			intervals [135]:
				xmin = 137.2942
				xmax = 137.6142
				text = "these"
			intervals [136]:
				xmin = 137.6142
				xmax = 137.7842
				text = ""
			intervals [137]:
				xmin = 137.7842
				xmax = 138.1042
				text = "uh"
			intervals [138]:
				xmin = 138.1042
				xmax = 139.2345
				text = ""
			intervals [139]:
				xmin = 139.2345
				xmax = 139.9145
				text = "m-"
			intervals [140]:
				xmin = 139.9145
				xmax = 139.9645
				text = ""
			intervals [141]:
				xmin = 139.9645
				xmax = 140.3645
				text = "metal"
			intervals [142]:
				xmin = 140.3645
				xmax = 140.3945
				text = ""
			intervals [143]:
				xmin = 140.3945
				xmax = 140.7445
				text = "ball"
			intervals [144]:
				xmin = 140.7445
				xmax = 141.3145
				text = "bearings"
			intervals [145]:
				xmin = 141.3145
				xmax = 141.3445
				text = ""
			intervals [146]:
				xmin = 141.3445
				xmax = 141.4145
				text = "for"
			intervals [147]:
				xmin = 141.4145
				xmax = 141.4845
				text = "a"
			intervals [148]:
				xmin = 141.4845
				xmax = 141.5345
				text = ""
			intervals [149]:
				xmin = 141.5345
				xmax = 141.9845
				text = "marble"
			intervals [150]:
				xmin = 141.9845
				xmax = 147.2617
				text = ""
			intervals [151]:
				xmin = 147.2617
				xmax = 147.6917
				text = "around"
			intervals [152]:
				xmin = 147.6917
				xmax = 147.8417
				text = "new"
			intervals [153]:
				xmin = 147.8417
				xmax = 148.1117
				text = "york"
			intervals [154]:
				xmin = 148.1117
				xmax = 148.1417
				text = ""
			intervals [155]:
				xmin = 148.1417
				xmax = 148.2717
				text = "they"
			intervals [156]:
				xmin = 148.2717
				xmax = 148.8617
				text = "sometimes"
			intervals [157]:
				xmin = 148.8617
				xmax = 148.9117
				text = ""
			intervals [158]:
				xmin = 148.9117
				xmax = 149.1717
				text = "use"
			intervals [159]:
				xmin = 149.1717
				xmax = 149.2017
				text = ""
			intervals [160]:
				xmin = 149.2017
				xmax = 149.4217
				text = "that"
			intervals [161]:
				xmin = 149.4217
				xmax = 149.4517
				text = ""
			intervals [162]:
				xmin = 149.4517
				xmax = 149.7317
				text = "call"
			intervals [163]:
				xmin = 149.7317
				xmax = 149.7617
				text = ""
			intervals [164]:
				xmin = 149.7617
				xmax = 149.8517
				text = "'em"
			intervals [165]:
				xmin = 149.8517
				xmax = 150.4717
				text = "stealies"
			intervals [166]:
				xmin = 150.4717
				xmax = 151.2391
				text = ""
			intervals [167]:
				xmin = 151.2391
				xmax = 151.7491
				text = "stealie"
			intervals [168]:
				xmin = 151.7491
				xmax = 158.535
				text = ""
			intervals [169]:
				xmin = 158.535
				xmax = 158.565
				text = "<unk>"
			intervals [170]:
				xmin = 158.565
				xmax = 158.675
				text = ""
			intervals [171]:
				xmin = 158.675
				xmax = 158.825
				text = "it"
			intervals [172]:
				xmin = 158.825
				xmax = 158.875
				text = "s"
			intervals [173]:
				xmin = 158.875
				xmax = 158.965
				text = "a"
			intervals [174]:
				xmin = 158.965
				xmax = 159.265
				text = "ball"
			intervals [175]:
				xmin = 159.265
				xmax = 159.295
				text = ""
			intervals [176]:
				xmin = 159.295
				xmax = 159.615
				text = "bearing"
			intervals [177]:
				xmin = 159.615
				xmax = 160.6559
				text = ""
			intervals [178]:
				xmin = 160.6559
				xmax = 160.8059
				text = "what"
			intervals [179]:
				xmin = 160.8059
				xmax = 161.0759
				text = "about"
			intervals [180]:
				xmin = 161.0759
				xmax = 161.3259
				text = "hide"
			intervals [181]:
				xmin = 161.3259
				xmax = 161.4859
				text = "and"
			intervals [182]:
				xmin = 161.4859
				xmax = 161.8459
				text = "seek"
			intervals [183]:
				xmin = 161.8459
				xmax = 161.8759
				text = ""
			intervals [184]:
				xmin = 161.8759
				xmax = 161.9359
				text = "how"
			intervals [185]:
				xmin = 161.9359
				xmax = 162.0359
				text = "would"
			intervals [186]:
				xmin = 162.0359
				xmax = 162.1159
				text = ""
			intervals [187]:
				xmin = 162.1159
				xmax = 162.3159
				text = "you"
			intervals [188]:
				xmin = 162.3159
				xmax = 162.3859
				text = "go"
			intervals [189]:
				xmin = 162.3859
				xmax = 162.4159
				text = ""
			intervals [190]:
				xmin = 162.4159
				xmax = 162.7059
				text = "about"
			intervals [191]:
				xmin = 162.7059
				xmax = 162.7959
				text = ""
			intervals [192]:
				xmin = 162.7959
				xmax = 163.0859
				text = "playing"
			intervals [193]:
				xmin = 163.0859
				xmax = 163.1159
				text = ""
			intervals [194]:
				xmin = 163.1159
				xmax = 163.2259
				text = "that"
			intervals [195]:
				xmin = 163.2259
				xmax = 232.7398
				text = ""
			intervals [196]:
				xmin = 232.7398
				xmax = 233.3398
				text = "<unk>"
			intervals [197]:
				xmin = 233.3398
				xmax = 254.9026
				text = ""
			intervals [198]:
				xmin = 254.9026
				xmax = 255.3326
				text = "mm-hm"
			intervals [199]:
				xmin = 255.3326
				xmax = 256.087
				text = ""
			intervals [200]:
				xmin = 256.087
				xmax = 256.217
				text = "now"
			intervals [201]:
				xmin = 256.217
				xmax = 256.277
				text = ""
			intervals [202]:
				xmin = 256.277
				xmax = 256.687
				text = "pretend"
			intervals [203]:
				xmin = 256.687
				xmax = 256.807
				text = "for"
			intervals [204]:
				xmin = 256.807
				xmax = 256.847
				text = "a"
			intervals [205]:
				xmin = 256.847
				xmax = 257.087
				text = "minute"
			intervals [206]:
				xmin = 257.087
				xmax = 257.117
				text = ""
			intervals [207]:
				xmin = 257.117
				xmax = 257.227
				text = "that"
			intervals [208]:
				xmin = 257.227
				xmax = 257.397
				text = "i'm"
			intervals [209]:
				xmin = 257.397
				xmax = 257.487
				text = "a"
			intervals [210]:
				xmin = 257.487
				xmax = 257.577
				text = ""
			intervals [211]:
				xmin = 257.577
				xmax = 257.997
				text = "foreigner"
			intervals [212]:
				xmin = 257.997
				xmax = 258.117
				text = "and"
			intervals [213]:
				xmin = 258.117
				xmax = 258.307
				text = "i've"
			intervals [214]:
				xmin = 258.307
				xmax = 258.597
				text = "never"
			intervals [215]:
				xmin = 258.597
				xmax = 258.777
				text = "heard"
			intervals [216]:
				xmin = 258.777
				xmax = 258.897
				text = "of"
			intervals [217]:
				xmin = 258.897
				xmax = 258.927
				text = ""
			intervals [218]:
				xmin = 258.927
				xmax = 259.117
				text = "hide"
			intervals [219]:
				xmin = 259.117
				xmax = 259.277
				text = "and"
			intervals [220]:
				xmin = 259.277
				xmax = 259.447
				text = "go"
			intervals [221]:
				xmin = 259.447
				xmax = 259.717
				text = ""
			intervals [222]:
				xmin = 259.717
				xmax = 259.807
				text = "seek"
			intervals [223]:
				xmin = 259.807
				xmax = 260.7907
				text = ""
			intervals [224]:
				xmin = 260.7907
				xmax = 260.9607
				text = "how"
			intervals [225]:
				xmin = 260.9607
				xmax = 261.1307
				text = "would"
			intervals [226]:
				xmin = 261.1307
				xmax = 261.2507
				text = "you"
			intervals [227]:
				xmin = 261.2507
				xmax = 261.2807
				text = ""
			intervals [228]:
				xmin = 261.2807
				xmax = 261.4407
				text = "tell"
			intervals [229]:
				xmin = 261.4407
				xmax = 261.5707
				text = "me"
			intervals [230]:
				xmin = 261.5707
				xmax = 261.8607
				text = "how"
			intervals [231]:
				xmin = 261.8607
				xmax = 261.9407
				text = ""
			intervals [232]:
				xmin = 261.9407
				xmax = 262.1007
				text = "you"
			intervals [233]:
				xmin = 262.1007
				xmax = 262.1807
				text = ""
			intervals [234]:
				xmin = 262.1807
				xmax = 262.3907
				text = "play"
			intervals [235]:
				xmin = 262.3907
				xmax = 262.5507
				text = "it"
			intervals [236]:
				xmin = 262.5507
				xmax = 262.6007
				text = "s"
			intervals [237]:
				xmin = 262.6007
				xmax = 263.3933
				text = ""
			intervals [238]:
				xmin = 263.3933
				xmax = 263.8433
				text = "start"
			intervals [239]:
				xmin = 263.8433
				xmax = 263.9033
				text = "to"
			intervals [240]:
				xmin = 263.9033
				xmax = 264.0433
				text = ""
			intervals [241]:
				xmin = 264.0433
				xmax = 264.2733
				text = "finish"
			intervals [242]:
				xmin = 264.2733
				xmax = 308.1111
				text = ""
			intervals [243]:
				xmin = 308.1111
				xmax = 308.3911
				text = "they"
			intervals [244]:
				xmin = 308.3911
				xmax = 308.5711
				text = "hide"
			intervals [245]:
				xmin = 308.5711
				xmax = 308.9011
				text = "while"
			intervals [246]:
				xmin = 308.9011
				xmax = 309.0811
				text = "your"
			intervals [247]:
				xmin = 309.0811
				xmax = 333.2577
				text = ""
			intervals [248]:
				xmin = 333.2577
				xmax = 333.6377
				text = "mm"
			intervals [249]:
				xmin = 333.6377
				xmax = 337.9787
				text = ""
			intervals [250]:
				xmin = 337.9787
				xmax = 338.0987
				text = "it"
			intervals [251]:
				xmin = 338.0987
				xmax = 338.2587
				text = "s"
			intervals [252]:
				xmin = 338.2587
				xmax = 338.5587
				text = "hard"
			intervals [253]:
				xmin = 338.5587
				xmax = 338.6187
				text = "to"
			intervals [254]:
				xmin = 338.6187
				xmax = 339.0287
				text = ""
			intervals [255]:
				xmin = 339.0287
				xmax = 339.2387
				text = "remember"
			intervals [256]:
				xmin = 339.2387
				xmax = 340.0669
				text = ""
			intervals [257]:
				xmin = 340.0669
				xmax = 340.3469
				text = "these"
			intervals [258]:
				xmin = 340.3469
				xmax = 340.3769
				text = ""
			intervals [259]:
				xmin = 340.3769
				xmax = 340.7369
				text = "kids"
			intervals [260]:
				xmin = 340.7369
				xmax = 340.7669
				text = ""
			intervals [261]:
				xmin = 340.7669
				xmax = 341.1469
				text = "game"
			intervals [262]:
				xmin = 341.1469
				xmax = 341.3743
				text = ""
			intervals [263]:
				xmin = 341.3743
				xmax = 341.4643
				text = "that"
			intervals [264]:
				xmin = 341.4643
				xmax = 341.8543
				text = "s"
			intervals [265]:
				xmin = 341.8543
				xmax = 341.8843
				text = ""
			intervals [266]:
				xmin = 341.8843
				xmax = 342.1843
				text = "good"
			intervals [267]:
				xmin = 342.1843
				xmax = 344.847
				text = ""
			intervals [268]:
				xmin = 344.847
				xmax = 345.067
				text = "uh"
			intervals [269]:
				xmin = 345.067
				xmax = 345.267
				text = "was"
			intervals [270]:
				xmin = 345.267
				xmax = 345.397
				text = "there"
			intervals [271]:
				xmin = 345.397
				xmax = 345.607
				text = "any"
			intervals [272]:
				xmin = 345.607
				xmax = 345.707
				text = "uh"
			intervals [273]:
				xmin = 345.707
				xmax = 345.767
				text = ""
			intervals [274]:
				xmin = 345.767
				xmax = 345.887
				text = "uh"
			intervals [275]:
				xmin = 345.887
				xmax = 346.057
				text = ""
			intervals [276]:
				xmin = 346.057
				xmax = 346.287
				text = "did"
			intervals [277]:
				xmin = 346.287
				xmax = 346.367
				text = "a"
			intervals [278]:
				xmin = 346.367
				xmax = 346.407
				text = ""
			intervals [279]:
				xmin = 346.407
				xmax = 346.817
				text = "person"
			intervals [280]:
				xmin = 346.817
				xmax = 347.127
				text = "want"
			intervals [281]:
				xmin = 347.127
				xmax = 347.287
				text = "to"
			intervals [282]:
				xmin = 347.287
				xmax = 347.497
				text = "be"
			intervals [283]:
				xmin = 347.497
				xmax = 347.667
				text = "it"
			intervals [284]:
				xmin = 347.667
				xmax = 347.737
				text = ""
			intervals [285]:
				xmin = 347.737
				xmax = 347.917
				text = "or"
			intervals [286]:
				xmin = 347.917
				xmax = 347.947
				text = ""
			intervals [287]:
				xmin = 347.947
				xmax = 348.117
				text = "did"
			intervals [288]:
				xmin = 348.117
				xmax = 348.197
				text = ""
			intervals [289]:
				xmin = 348.197
				xmax = 348.427
				text = "was"
			intervals [290]:
				xmin = 348.427
				xmax = 348.637
				text = "that"
			intervals [291]:
				xmin = 348.637
				xmax = 348.737
				text = "a"
			intervals [292]:
				xmin = 348.737
				xmax = 349.057
				text = "bad"
			intervals [293]:
				xmin = 349.057
				xmax = 349.097
				text = ""
			intervals [294]:
				xmin = 349.097
				xmax = 349.347
				text = "thing"
			intervals [295]:
				xmin = 349.347
				xmax = 357.1365
				text = ""
			intervals [296]:
				xmin = 357.1365
				xmax = 357.6465
				text = "mm-hm"
			intervals [297]:
				xmin = 357.6465
				xmax = 372.6408
				text = ""
			intervals [298]:
				xmin = 372.6408
				xmax = 372.8108
				text = "did"
			intervals [299]:
				xmin = 372.8108
				xmax = 372.8908
				text = "you"
			intervals [300]:
				xmin = 372.8908
				xmax = 373.1408
				text = "ever"
			intervals [301]:
				xmin = 373.1408
				xmax = 373.3108
				text = "use"
			intervals [302]:
				xmin = 373.3108
				xmax = 373.5708
				text = "any"
			intervals [303]:
				xmin = 373.5708
				xmax = 374.1208
				text = "rhymes"
			intervals [304]:
				xmin = 374.1208
				xmax = 374.1508
				text = ""
			intervals [305]:
				xmin = 374.1508
				xmax = 374.2108
				text = "to"
			intervals [306]:
				xmin = 374.2108
				xmax = 374.2808
				text = ""
			intervals [307]:
				xmin = 374.2808
				xmax = 374.7708
				text = "decide"
			intervals [308]:
				xmin = 374.7708
				xmax = 374.8008
				text = ""
			intervals [309]:
				xmin = 374.8008
				xmax = 374.9208
				text = "who"
			intervals [310]:
				xmin = 374.9208
				xmax = 374.9508
				text = ""
			intervals [311]:
				xmin = 374.9508
				xmax = 375.1408
				text = "was"
			intervals [312]:
				xmin = 375.1408
				xmax = 375.1708
				text = ""
			intervals [313]:
				xmin = 375.1708
				xmax = 375.3808
				text = "it"
			intervals [314]:
				xmin = 375.3808
				xmax = 377.4575
				text = ""
			intervals [315]:
				xmin = 377.4575
				xmax = 377.8575
				text = "one"
			intervals [316]:
				xmin = 377.8575
				xmax = 377.9075
				text = ""
			intervals [317]:
				xmin = 377.9075
				xmax = 378.1975
				text = "potato"
			intervals [318]:
				xmin = 378.1975
				xmax = 378.3275
				text = ""
			intervals [319]:
				xmin = 378.3275
				xmax = 378.6175
				text = "two"
			intervals [320]:
				xmin = 378.6175
				xmax = 378.6475
				text = ""
			intervals [321]:
				xmin = 378.6475
				xmax = 378.8475
				text = "potato"
			intervals [322]:
				xmin = 378.8475
				xmax = 379.6471
				text = ""
			intervals [323]:
				xmin = 379.6471
				xmax = 379.9771
				text = "engine"
			intervals [324]:
				xmin = 379.9771
				xmax = 380.0071
				text = ""
			intervals [325]:
				xmin = 380.0071
				xmax = 380.5371
				text = "engine"
			intervals [326]:
				xmin = 380.5371
				xmax = 380.5671
				text = ""
			intervals [327]:
				xmin = 380.5671
				xmax = 380.6771
				text = "or"
			intervals [328]:
				xmin = 380.6771
				xmax = 381.8029
				text = ""
			intervals [329]:
				xmin = 381.8029
				xmax = 381.8329
				text = "<unk>"
			intervals [330]:
				xmin = 381.8329
				xmax = 392.8974
				text = ""
			intervals [331]:
				xmin = 392.8974
				xmax = 393.1574
				text = "racing"
			intervals [332]:
				xmin = 393.1574
				xmax = 393.2174
				text = "for"
			intervals [333]:
				xmin = 393.2174
				xmax = 393.3174
				text = "the"
			intervals [334]:
				xmin = 393.3174
				xmax = 404.6807
				text = ""
			intervals [335]:
				xmin = 404.6807
				xmax = 404.9307
				text = "did"
			intervals [336]:
				xmin = 404.9307
				xmax = 405.3107
				text = ""
			intervals [337]:
				xmin = 405.3107
				xmax = 405.6107
				text = "was"
			intervals [338]:
				xmin = 405.6107
				xmax = 405.7407
				text = "there"
			intervals [339]:
				xmin = 405.7407
				xmax = 405.9307
				text = "any"
			intervals [340]:
				xmin = 405.9307
				xmax = 406.1807
				text = "other"
			intervals [341]:
				xmin = 406.1807
				xmax = 406.7831
				text = ""
			intervals [342]:
				xmin = 406.7831
				xmax = 407.1131
				text = "games"
			intervals [343]:
				xmin = 407.1131
				xmax = 407.2231
				text = "that"
			intervals [344]:
				xmin = 407.2231
				xmax = 407.3331
				text = "you"
			intervals [345]:
				xmin = 407.3331
				xmax = 407.6631
				text = "played"
			intervals [346]:
				xmin = 407.6631
				xmax = 407.8031
				text = "as"
			intervals [347]:
				xmin = 407.8031
				xmax = 407.9131
				text = "you"
			intervals [348]:
				xmin = 407.9131
				xmax = 407.9431
				text = ""
			intervals [349]:
				xmin = 407.9431
				xmax = 408.4631
				text = "grew"
			intervals [350]:
				xmin = 408.4631
				xmax = 408.4931
				text = ""
			intervals [351]:
				xmin = 408.4931
				xmax = 408.5831
				text = "up"
			intervals [352]:
				xmin = 408.5831
				xmax = 408.9031
				text = "older"
			intervals [353]:
				xmin = 408.9031
				xmax = 409.0631
				text = "than"
			intervals [354]:
				xmin = 409.0631
				xmax = 409.3131
				text = "that"
			intervals [355]:
				xmin = 409.3131
				xmax = 410.479
				text = ""
			intervals [356]:
				xmin = 410.479
				xmax = 410.619
				text = "was"
			intervals [357]:
				xmin = 410.619
				xmax = 410.739
				text = "it"
			intervals [358]:
				xmin = 410.739
				xmax = 410.769
				text = ""
			intervals [359]:
				xmin = 410.769
				xmax = 411.099
				text = "more"
			intervals [360]:
				xmin = 411.099
				xmax = 411.179
				text = ""
			intervals [361]:
				xmin = 411.179
				xmax = 411.749
				text = "athletics"
			intervals [362]:
				xmin = 411.749
				xmax = 411.849
				text = ""
			intervals [363]:
				xmin = 411.849
				xmax = 411.959
				text = "or"
			intervals [364]:
				xmin = 411.959
				xmax = 439.2398
				text = ""
			intervals [365]:
				xmin = 439.2398
				xmax = 439.6498
				text = "mm-hm"
			intervals [366]:
				xmin = 439.6498
				xmax = 443.1835
				text = ""
			intervals [367]:
				xmin = 443.1835
				xmax = 443.6135
				text = "mm-hm"
			intervals [368]:
				xmin = 443.6135
				xmax = 450.6231
				text = ""
			intervals [369]:
				xmin = 450.6231
				xmax = 450.9531
				text = "mm-hm"
			intervals [370]:
				xmin = 450.9531
				xmax = 483.5201
				text = ""
			intervals [371]:
				xmin = 483.5201
				xmax = 483.9601
				text = "mm-hm"
			intervals [372]:
				xmin = 483.9601
				xmax = 489.0102
				text = ""
			intervals [373]:
				xmin = 489.0102
				xmax = 489.4702
				text = "<unk>"
			intervals [374]:
				xmin = 489.4702
				xmax = 501.8232
				text = ""
			intervals [375]:
				xmin = 501.8232
				xmax = 502.2832
				text = "mm-hm"
			intervals [376]:
				xmin = 502.2832
				xmax = 528.760
				text = ""
			intervals [377]:
				xmin = 528.760
				xmax = 529.070
				text = "yeah"
			intervals [378]:
				xmin = 529.070
				xmax = 531.4675
				text = ""
			intervals [379]:
				xmin = 531.4675
				xmax = 531.6075
				text = "did"
			intervals [380]:
				xmin = 531.6075
				xmax = 531.6875
				text = ""
			intervals [381]:
				xmin = 531.6875
				xmax = 531.8375
				text = "you"
			intervals [382]:
				xmin = 531.8375
				xmax = 531.8675
				text = ""
			intervals [383]:
				xmin = 531.8675
				xmax = 532.0675
				text = "play"
			intervals [384]:
				xmin = 532.0675
				xmax = 532.1675
				text = "in"
			intervals [385]:
				xmin = 532.1675
				xmax = 532.2575
				text = ""
			intervals [386]:
				xmin = 532.2575
				xmax = 532.4575
				text = "art"
			intervals [387]:
				xmin = 532.4575
				xmax = 562.3638
				text = ""
			intervals [388]:
				xmin = 562.3638
				xmax = 562.7538
				text = "mm-hm"
			intervals [389]:
				xmin = 562.7538
				xmax = 563.8187
				text = ""
			intervals [390]:
				xmin = 563.8187
				xmax = 564.0087
				text = "good"
			intervals [391]:
				xmin = 564.0087
				xmax = 564.9726
				text = ""
			intervals [392]:
				xmin = 564.9726
				xmax = 565.0626
				text = "that"
			intervals [393]:
				xmin = 565.0626
				xmax = 565.0926
				text = ""
			intervals [394]:
				xmin = 565.0926
				xmax = 565.2626
				text = "s"
			intervals [395]:
				xmin = 565.2626
				xmax = 565.2926
				text = ""
			intervals [396]:
				xmin = 565.2926
				xmax = 565.5226
				text = "quite"
			intervals [397]:
				xmin = 565.5226
				xmax = 565.5926
				text = "a"
			intervals [398]:
				xmin = 565.5926
				xmax = 565.8226
				text = "run"
			intervals [399]:
				xmin = 565.8226
				xmax = 565.8526
				text = ""
			intervals [400]:
				xmin = 565.8526
				xmax = 566.1326
				text = "down"
			intervals [401]:
				xmin = 566.1326
				xmax = 566.7952
				text = ""
			intervals [402]:
				xmin = 566.7952
				xmax = 567.1452
				text = "delved"
			intervals [403]:
				xmin = 567.1452
				xmax = 567.2052
				text = "in"
			intervals [404]:
				xmin = 567.2052
				xmax = 567.2852
				text = "a"
			intervals [405]:
				xmin = 567.2852
				xmax = 567.4752
				text = "lot"
			intervals [406]:
				xmin = 567.4752
				xmax = 567.5752
				text = "of"
			intervals [407]:
				xmin = 567.5752
				xmax = 567.6652
				text = ""
			intervals [408]:
				xmin = 567.6652
				xmax = 568.0452
				text = "things"
			intervals [409]:
				xmin = 568.0452
				xmax = 568.6561
				text = ""
			intervals [410]:
				xmin = 568.6561
				xmax = 569.0361
				text = "um"
			intervals [411]:
				xmin = 569.0361
				xmax = 569.8703
				text = ""
			intervals [412]:
				xmin = 569.8703
				xmax = 570.0103
				text = "do"
			intervals [413]:
				xmin = 570.0103
				xmax = 570.1303
				text = "you"
			intervals [414]:
				xmin = 570.1303
				xmax = 570.4503
				text = "watch"
			intervals [415]:
				xmin = 570.4503
				xmax = 571.1403
				text = "television"
			intervals [416]:
				xmin = 571.1403
				xmax = 574.0299
				text = ""
			intervals [417]:
				xmin = 574.0299
				xmax = 574.1099
				text = "do"
			intervals [418]:
				xmin = 574.1099
				xmax = 574.1699
				text = "you"
			intervals [419]:
				xmin = 574.1699
				xmax = 574.2999
				text = "have"
			intervals [420]:
				xmin = 574.2999
				xmax = 574.5399
				text = "any"
			intervals [421]:
				xmin = 574.5399
				xmax = 574.5699
				text = ""
			intervals [422]:
				xmin = 574.5699
				xmax = 574.9699
				text = "favorite"
			intervals [423]:
				xmin = 574.9699
				xmax = 575.0099
				text = ""
			intervals [424]:
				xmin = 575.0099
				xmax = 575.7499
				text = "programs"
			intervals [425]:
				xmin = 575.7499
				xmax = 577.1916
				text = ""
			intervals [426]:
				xmin = 577.1916
				xmax = 577.4416
				text = "show"
			intervals [427]:
				xmin = 577.4416
				xmax = 577.6716
				text = "that"
			intervals [428]:
				xmin = 577.6716
				xmax = 577.7616
				text = "you"
			intervals [429]:
				xmin = 577.7616
				xmax = 577.8816
				text = ""
			intervals [430]:
				xmin = 577.8816
				xmax = 578.2416
				text = "particularly"
			intervals [431]:
				xmin = 578.2416
				xmax = 578.2816
				text = ""
			intervals [432]:
				xmin = 578.2816
				xmax = 578.4516
				text = "like"
			intervals [433]:
				xmin = 578.4516
				xmax = 615.7267
				text = ""
			intervals [434]:
				xmin = 615.7267
				xmax = 615.8767
				text = "oh"
			intervals [435]:
				xmin = 615.8767
				xmax = 618.1907
				text = ""
			intervals [436]:
				xmin = 618.1907
				xmax = 618.3507
				text = "cut"
			intervals [437]:
				xmin = 618.3507
				xmax = 618.3807
				text = ""
			intervals [438]:
				xmin = 618.3807
				xmax = 618.4407
				text = "it"
			intervals [439]:
				xmin = 618.4407
				xmax = 618.4907
				text = ""
			intervals [440]:
				xmin = 618.4907
				xmax = 618.9107
				text = "down"
			intervals [441]:
				xmin = 618.9107
				xmax = 618.9407
				text = ""
			intervals [442]:
				xmin = 618.9407
				xmax = 618.9707
				text = "a"
			intervals [443]:
				xmin = 618.9707
				xmax = 619.1407
				text = "little"
			intervals [444]:
				xmin = 619.1407
				xmax = 619.1707
				text = ""
			intervals [445]:
				xmin = 619.1707
				xmax = 619.2407
				text = "huh"
			intervals [446]:
				xmin = 619.2407
				xmax = 619.739
				text = ""
			intervals [447]:
				xmin = 619.739
				xmax = 620.169
				text = "um"
			intervals [448]:
				xmin = 620.169
				xmax = 620.9302
				text = ""
			intervals [449]:
				xmin = 620.9302
				xmax = 621.2302
				text = "is"
			intervals [450]:
				xmin = 621.2302
				xmax = 621.6002
				text = "there"
			intervals [451]:
				xmin = 621.6002
				xmax = 621.6702
				text = ""
			intervals [452]:
				xmin = 621.6702
				xmax = 621.7702
				text = "an"
			intervals [453]:
				xmin = 621.7702
				xmax = 622.3002
				text = "adventure"
			intervals [454]:
				xmin = 622.3002
				xmax = 622.4102
				text = ""
			intervals [455]:
				xmin = 622.4102
				xmax = 622.9002
				text = "story"
			intervals [456]:
				xmin = 622.9002
				xmax = 623.0702
				text = "or"
			intervals [457]:
				xmin = 623.0702
				xmax = 623.4902
				text = "anything"
			intervals [458]:
				xmin = 623.4902
				xmax = 623.8402
				text = "that"
			intervals [459]:
				xmin = 623.8402
				xmax = 624.3999
				text = ""
			intervals [460]:
				xmin = 624.3999
				xmax = 624.6399
				text = "with"
			intervals [461]:
				xmin = 624.6399
				xmax = 624.7399
				text = "a"
			intervals [462]:
				xmin = 624.7399
				xmax = 625.2699
				text = "story"
			intervals [463]:
				xmin = 625.2699
				xmax = 625.3999
				text = "in"
			intervals [464]:
				xmin = 625.3999
				xmax = 625.5399
				text = "it"
			intervals [465]:
				xmin = 625.5399
				xmax = 625.5699
				text = ""
			intervals [466]:
				xmin = 625.5699
				xmax = 625.7599
				text = "that"
			intervals [467]:
				xmin = 625.7599
				xmax = 626.0099
				text = "you"
			intervals [468]:
				xmin = 626.0099
				xmax = 626.0699
				text = ""
			intervals [469]:
				xmin = 626.0699
				xmax = 626.4699
				text = "can"
			intervals [470]:
				xmin = 626.4699
				xmax = 626.4999
				text = ""
			intervals [471]:
				xmin = 626.4999
				xmax = 626.5299
				text = "<unk>"
			intervals [472]:
				xmin = 626.5299
				xmax = 626.5599
				text = ""
			intervals [473]:
				xmin = 626.5599
				xmax = 626.7599
				text = "relate"
			intervals [474]:
				xmin = 626.7599
				xmax = 628.0144
				text = ""
			intervals [475]:
				xmin = 628.0144
				xmax = 628.1244
				text = "see"
			intervals [476]:
				xmin = 628.1244
				xmax = 628.2444
				text = "what"
			intervals [477]:
				xmin = 628.2444
				xmax = 628.3944
				text = "i'm"
			intervals [478]:
				xmin = 628.3944
				xmax = 628.7544
				text = "after"
			intervals [479]:
				xmin = 628.7544
				xmax = 628.8344
				text = "is"
			intervals [480]:
				xmin = 628.8344
				xmax = 628.8844
				text = "i"
			intervals [481]:
				xmin = 628.8844
				xmax = 628.9744
				text = "would"
			intervals [482]:
				xmin = 628.9744
				xmax = 629.1844
				text = "like"
			intervals [483]:
				xmin = 629.1844
				xmax = 629.2444
				text = "you"
			intervals [484]:
				xmin = 629.2444
				xmax = 629.3644
				text = "to"
			intervals [485]:
				xmin = 629.3644
				xmax = 629.4044
				text = ""
			intervals [486]:
				xmin = 629.4044
				xmax = 629.5644
				text = "tell"
			intervals [487]:
				xmin = 629.5644
				xmax = 629.7144
				text = "me"
			intervals [488]:
				xmin = 629.7144
				xmax = 629.8244
				text = "an"
			intervals [489]:
				xmin = 629.8244
				xmax = 630.6344
				text = "episode"
			intervals [490]:
				xmin = 630.6344
				xmax = 631.7808
				text = ""
			intervals [491]:
				xmin = 631.7808
				xmax = 632.0508
				text = "of"
			intervals [492]:
				xmin = 632.0508
				xmax = 632.0908
				text = ""
			intervals [493]:
				xmin = 632.0908
				xmax = 632.3708
				text = "a"
			intervals [494]:
				xmin = 632.3708
				xmax = 632.5108
				text = ""
			intervals [495]:
				xmin = 632.5108
				xmax = 632.6408
				text = "a"
			intervals [496]:
				xmin = 632.6408
				xmax = 632.6708
				text = ""
			intervals [497]:
				xmin = 632.6708
				xmax = 633.0408
				text = "story"
			intervals [498]:
				xmin = 633.0408
				xmax = 633.2908
				text = "like"
			intervals [499]:
				xmin = 633.2908
				xmax = 633.4608
				text = "gun"
			intervals [500]:
				xmin = 633.4608
				xmax = 633.4908
				text = ""
			intervals [501]:
				xmin = 633.4908
				xmax = 633.8308
				text = "smoke"
			intervals [502]:
				xmin = 633.8308
				xmax = 633.8708
				text = ""
			intervals [503]:
				xmin = 633.8708
				xmax = 634.0308
				text = "or"
			intervals [504]:
				xmin = 634.0308
				xmax = 634.0908
				text = ""
			intervals [505]:
				xmin = 634.0908
				xmax = 634.4508
				text = "perry"
			intervals [506]:
				xmin = 634.4508
				xmax = 634.4808
				text = ""
			intervals [507]:
				xmin = 634.4808
				xmax = 634.9008
				text = "mason"
			intervals [508]:
				xmin = 634.9008
				xmax = 646.4597
				text = ""
			intervals [509]:
				xmin = 646.4597
				xmax = 646.9597
				text = "yeah"
			intervals [510]:
				xmin = 646.9597
				xmax = 647.1197
				text = "tell"
			intervals [511]:
				xmin = 647.1197
				xmax = 647.1797
				text = "me"
			intervals [512]:
				xmin = 647.1797
				xmax = 647.8197
				text = ""
			intervals [513]:
				xmin = 647.8197
				xmax = 647.9997
				text = "about"
			intervals [514]:
				xmin = 647.9997
				xmax = 648.2597
				text = "that"
			intervals [515]:
				xmin = 648.2597
				xmax = 648.3697
				text = "one"
			intervals [516]:
				xmin = 648.3697
				xmax = 720.8987
				text = ""
			intervals [517]:
				xmin = 720.8987
				xmax = 720.9287
				text = "oh"
			intervals [518]:
				xmin = 720.9287
				xmax = 721.7787
				text = "<unk>"
			intervals [519]:
				xmin = 721.7787
				xmax = 722.2147
				text = ""
			intervals [520]:
				xmin = 722.2147
				xmax = 722.8147
				text = "<unk>"
			intervals [521]:
				xmin = 722.8147
				xmax = 726.5766
				text = ""
			intervals [522]:
				xmin = 726.5766
				xmax = 726.7766
				text = "yeah"
			intervals [523]:
				xmin = 726.7766
				xmax = 735.0225
				text = ""
			intervals [524]:
				xmin = 735.0225
				xmax = 735.3725
				text = "mm-hm"
			intervals [525]:
				xmin = 735.3725
				xmax = 737.0653
				text = ""
			intervals [526]:
				xmin = 737.0653
				xmax = 737.3853
				text = "don't"
			intervals [527]:
				xmin = 737.3853
				xmax = 737.4253
				text = ""
			intervals [528]:
				xmin = 737.4253
				xmax = 737.5653
				text = "have"
			intervals [529]:
				xmin = 737.5653
				xmax = 737.6253
				text = "to"
			intervals [530]:
				xmin = 737.6253
				xmax = 738.2253
				text = "concentrate"
			intervals [531]:
				xmin = 738.2253
				xmax = 743.0625
				text = ""
			intervals [532]:
				xmin = 743.0625
				xmax = 743.6325
				text = "<unk>"
			intervals [533]:
				xmin = 743.6325
				xmax = 744.4551
				text = ""
			intervals [534]:
				xmin = 744.4551
				xmax = 744.7351
				text = "um"
			intervals [535]:
				xmin = 744.7351
				xmax = 744.7951
				text = "i"
			intervals [536]:
				xmin = 744.7951
				xmax = 745.0051
				text = "don't"
			intervals [537]:
				xmin = 745.0051
				xmax = 745.4051
				text = "wonder"
			intervals [538]:
				xmin = 745.4051
				xmax = 745.5051
				text = "that"
			intervals [539]:
				xmin = 745.5051
				xmax = 745.6051
				text = "you"
			intervals [540]:
				xmin = 745.6051
				xmax = 746.0751
				text = "remember"
			intervals [541]:
				xmin = 746.0751
				xmax = 746.4251
				text = "that"
			intervals [542]:
				xmin = 746.4251
				xmax = 746.6651
				text = "one"
			intervals [543]:
				xmin = 746.6651
				xmax = 749.6122
				text = ""
			intervals [544]:
				xmin = 749.6122
				xmax = 749.9122
				text = "most"
			intervals [545]:
				xmin = 749.9122
				xmax = 749.9722
				text = "of"
			intervals [546]:
				xmin = 749.9722
				xmax = 750.3322
				text = "his"
			intervals [547]:
				xmin = 750.3322
				xmax = 750.5122
				text = "are"
			intervals [548]:
				xmin = 750.5122
				xmax = 752.4884
				text = ""
			intervals [549]:
				xmin = 752.4884
				xmax = 752.5784
				text = "have"
			intervals [550]:
				xmin = 752.5784
				xmax = 752.6684
				text = "you"
			intervals [551]:
				xmin = 752.6684
				xmax = 752.8784
				text = "been"
			intervals [552]:
				xmin = 752.8784
				xmax = 753.0484
				text = "to"
			intervals [553]:
				xmin = 753.0484
				xmax = 753.0784
				text = "a"
			intervals [554]:
				xmin = 753.0784
				xmax = 753.4884
				text = "movie"
			intervals [555]:
				xmin = 753.4884
				xmax = 753.5184
				text = ""
			intervals [556]:
				xmin = 753.5184
				xmax = 754.0984
				text = "recently"
			intervals [557]:
				xmin = 754.0984
				xmax = 761.7475
				text = ""
			intervals [558]:
				xmin = 761.7475
				xmax = 761.8975
				text = "what"
			intervals [559]:
				xmin = 761.8975
				xmax = 762.1175
				text = "s"
			intervals [560]:
				xmin = 762.1175
				xmax = 762.4075
				text = "that"
			intervals [561]:
				xmin = 762.4075
				xmax = 762.4675
				text = ""
			intervals [562]:
				xmin = 762.4675
				xmax = 762.7175
				text = "about"
			intervals [563]:
				xmin = 762.7175
				xmax = 822.5277
				text = ""
			intervals [564]:
				xmin = 822.5277
				xmax = 823.0977
				text = "mm-hm"
			intervals [565]:
				xmin = 823.0977
				xmax = 934.0348
				text = ""
			intervals [566]:
				xmin = 934.0348
				xmax = 934.8648
				text = "<unk>"
			intervals [567]:
				xmin = 934.8648
				xmax = 946.5075
				text = ""
			intervals [568]:
				xmin = 946.5075
				xmax = 946.7075
				text = "in"
			intervals [569]:
				xmin = 946.7075
				xmax = 946.8375
				text = ""
			intervals [570]:
				xmin = 946.8375
				xmax = 947.0375
				text = "cold"
			intervals [571]:
				xmin = 947.0375
				xmax = 947.1575
				text = "blood"
			intervals [572]:
				xmin = 947.1575
				xmax = 949.7609
				text = ""
			intervals [573]:
				xmin = 949.7609
				xmax = 950.4909
				text = "<unk>"
			intervals [574]:
				xmin = 950.4909
				xmax = 950.6304
				text = ""
			intervals [575]:
				xmin = 950.6304
				xmax = 950.7504
				text = "you"
			intervals [576]:
				xmin = 950.7504
				xmax = 950.9904
				text = "didn't"
			intervals [577]:
				xmin = 950.9904
				xmax = 951.1404
				text = "like"
			intervals [578]:
				xmin = 951.1404
				xmax = 951.2004
				text = "it"
			intervals [579]:
				xmin = 951.2004
				xmax = 1000.2148
				text = ""
			intervals [580]:
				xmin = 1000.2148
				xmax = 1000.3348
				text = "i've"
			intervals [581]:
				xmin = 1000.3348
				xmax = 1000.5248
				text = "only"
			intervals [582]:
				xmin = 1000.5248
				xmax = 1000.6048
				text = ""
			intervals [583]:
				xmin = 1000.6048
				xmax = 1000.9048
				text = "read"
			intervals [584]:
				xmin = 1000.9048
				xmax = 1001.0448
				text = "the"
			intervals [585]:
				xmin = 1001.0448
				xmax = 1001.0748
				text = ""
			intervals [586]:
				xmin = 1001.0748
				xmax = 1001.2648
				text = "book"
			intervals [587]:
				xmin = 1001.2648
				xmax = 1001.8946
				text = ""
			intervals [588]:
				xmin = 1001.8946
				xmax = 1002.1846
				text = "didn't"
			intervals [589]:
				xmin = 1002.1846
				xmax = 1002.4546
				text = "really"
			intervals [590]:
				xmin = 1002.4546
				xmax = 1002.5246
				text = "do"
			intervals [591]:
				xmin = 1002.5246
				xmax = 1002.7846
				text = "anything"
			intervals [592]:
				xmin = 1002.7846
				xmax = 1002.8446
				text = "for"
			intervals [593]:
				xmin = 1002.8446
				xmax = 1002.9146
				text = "me"
			intervals [594]:
				xmin = 1002.9146
				xmax = 1003.6869
				text = ""
			intervals [595]:
				xmin = 1003.6869
				xmax = 1003.8169
				text = "is"
			intervals [596]:
				xmin = 1003.8169
				xmax = 1003.9569
				text = "it"
			intervals [597]:
				xmin = 1003.9569
				xmax = 1004.2669
				text = "close"
			intervals [598]:
				xmin = 1004.2669
				xmax = 1004.6869
				text = "to"
			intervals [599]:
				xmin = 1004.6869
				xmax = 1004.7169
				text = ""
			intervals [600]:
				xmin = 1004.7169
				xmax = 1004.7969
				text = "the"
			intervals [601]:
				xmin = 1004.7969
				xmax = 1004.8669
				text = ""
			intervals [602]:
				xmin = 1004.8669
				xmax = 1004.9569
				text = "book"
			intervals [603]:
				xmin = 1004.9569
				xmax = 1005.5969
				text = "<unk>"
			intervals [604]:
				xmin = 1005.5969
				xmax = 1022.908
				text = ""
			intervals [605]:
				xmin = 1022.908
				xmax = 1023.118
				text = "mm"
			intervals [606]:
				xmin = 1023.118
				xmax = 1034.7547
				text = ""
			intervals [607]:
				xmin = 1034.7547
				xmax = 1035.0247
				text = "hm"
			intervals [608]:
				xmin = 1035.0247
				xmax = 1038.1878
				text = ""
			intervals [609]:
				xmin = 1038.1878
				xmax = 1038.2778
				text = "have"
			intervals [610]:
				xmin = 1038.2778
				xmax = 1038.3778
				text = "to"
			intervals [611]:
				xmin = 1038.3778
				xmax = 1038.4078
				text = ""
			intervals [612]:
				xmin = 1038.4078
				xmax = 1038.7078
				text = "figure"
			intervals [613]:
				xmin = 1038.7078
				xmax = 1038.8978
				text = "that"
			intervals [614]:
				xmin = 1038.8978
				xmax = 1038.9278
				text = ""
			intervals [615]:
				xmin = 1038.9278
				xmax = 1039.0978
				text = "one"
			intervals [616]:
				xmin = 1039.0978
				xmax = 1039.1578
				text = "out"
			intervals [617]:
				xmin = 1039.1578
				xmax = 1087.553
				text = ""
			intervals [618]:
				xmin = 1087.553
				xmax = 1087.743
				text = "no"
			intervals [619]:
				xmin = 1087.743
				xmax = 1088.003
				text = "i"
			intervals [620]:
				xmin = 1088.003
				xmax = 1088.053
				text = ""
			intervals [621]:
				xmin = 1088.053
				xmax = 1088.373
				text = "haven't"
			intervals [622]:
				xmin = 1088.373
				xmax = 1090.3925
				text = ""
			intervals [623]:
				xmin = 1090.3925
				xmax = 1090.5025
				text = "my"
			intervals [624]:
				xmin = 1090.5025
				xmax = 1090.6725
				text = "wife"
			intervals [625]:
				xmin = 1090.6725
				xmax = 1090.7425
				text = ""
			intervals [626]:
				xmin = 1090.7425
				xmax = 1091.0925
				text = "probably"
			intervals [627]:
				xmin = 1091.0925
				xmax = 1091.3825
				text = "has"
			intervals [628]:
				xmin = 1091.3825
				xmax = 1091.4125
				text = ""
			intervals [629]:
				xmin = 1091.4125
				xmax = 1091.5325
				text = "she"
			intervals [630]:
				xmin = 1091.5325
				xmax = 1091.6725
				text = "s"
			intervals [631]:
				xmin = 1091.6725
				xmax = 1091.8025
				text = "a"
			intervals [632]:
				xmin = 1091.8025
				xmax = 1092.0225
				text = "great"
			intervals [633]:
				xmin = 1092.0225
				xmax = 1092.0625
				text = ""
			intervals [634]:
				xmin = 1092.0625
				xmax = 1092.5025
				text = "reader"
			intervals [635]:
				xmin = 1092.5025
				xmax = 1094.7222
				text = ""
			intervals [636]:
				xmin = 1094.7222
				xmax = 1094.9722
				text = "forget"
			intervals [637]:
				xmin = 1094.9722
				xmax = 1095.1622
				text = "we're"
			intervals [638]:
				xmin = 1095.1622
				xmax = 1095.2922
				text = "not"
			intervals [639]:
				xmin = 1095.2922
				xmax = 1095.7022
				text = "limited"
			intervals [640]:
				xmin = 1095.7022
				xmax = 1096.2222
				text = "technical"
			intervals [641]:
				xmin = 1096.2222
				xmax = 1096.5722
				text = "stuff"
			intervals [642]:
				xmin = 1096.5722
				xmax = 1096.9522
				text = "these"
			intervals [643]:
				xmin = 1096.9522
				xmax = 1096.9922
				text = ""
			intervals [644]:
				xmin = 1096.9922
				xmax = 1097.1622
				text = "days"
			intervals [645]:
				xmin = 1097.1622
				xmax = 1098.553
				text = ""
			intervals [646]:
				xmin = 1098.553
				xmax = 1098.633
				text = "you"
			intervals [647]:
				xmin = 1098.633
				xmax = 1098.823
				text = "say"
			intervals [648]:
				xmin = 1098.823
				xmax = 1098.923
				text = "you"
			intervals [649]:
				xmin = 1098.923
				xmax = 1099.123
				text = "have"
			intervals [650]:
				xmin = 1099.123
				xmax = 1099.203
				text = "a"
			intervals [651]:
				xmin = 1099.203
				xmax = 1099.673
				text = "dog"
			intervals [652]:
				xmin = 1099.673
				xmax = 1099.733
				text = ""
			intervals [653]:
				xmin = 1099.733
				xmax = 1099.893
				text = "uh"
			intervals [654]:
				xmin = 1099.893
				xmax = 1125.2686
				text = ""
			intervals [655]:
				xmin = 1125.2686
				xmax = 1125.4486
				text = "we"
			intervals [656]:
				xmin = 1125.4486
				xmax = 1125.5386
				text = ""
			intervals [657]:
				xmin = 1125.5386
				xmax = 1125.7486
				text = "had"
			intervals [658]:
				xmin = 1125.7486
				xmax = 1126.0386
				text = "a"
			intervals [659]:
				xmin = 1126.0386
				xmax = 1126.1186
				text = ""
			intervals [660]:
				xmin = 1126.1186
				xmax = 1126.2286
				text = "dog"
			intervals [661]:
				xmin = 1126.2286
				xmax = 1126.3486
				text = ""
			intervals [662]:
				xmin = 1126.3486
				xmax = 1126.7786
				text = "thirteen"
			intervals [663]:
				xmin = 1126.7786
				xmax = 1126.8086
				text = ""
			intervals [664]:
				xmin = 1126.8086
				xmax = 1126.8986
				text = "years"
			intervals [665]:
				xmin = 1126.8986
				xmax = 1127.2133
				text = ""
			intervals [666]:
				xmin = 1127.2133
				xmax = 1127.7133
				text = "<unk>"
			intervals [667]:
				xmin = 1127.7133
				xmax = 1129.644
				text = ""
			intervals [668]:
				xmin = 1129.644
				xmax = 1130.064
				text = "sad"
			intervals [669]:
				xmin = 1130.064
				xmax = 1130.294
				text = "huh"
			intervals [670]:
				xmin = 1130.294
				xmax = 1130.7389
				text = ""
			intervals [671]:
				xmin = 1130.7389
				xmax = 1130.9389
				text = "what"
			intervals [672]:
				xmin = 1130.9389
				xmax = 1130.9689
				text = "s"
			intervals [673]:
				xmin = 1130.9689
				xmax = 1131.1389
				text = "his"
			intervals [674]:
				xmin = 1131.1389
				xmax = 1131.4589
				text = "name"
			intervals [675]:
				xmin = 1131.4589
				xmax = 1168.169
				text = ""
			intervals [676]:
				xmin = 1168.169
				xmax = 1168.259
				text = "he"
			intervals [677]:
				xmin = 1168.259
				xmax = 1168.429
				text = "ever"
			intervals [678]:
				xmin = 1168.429
				xmax = 1168.719
				text = "done"
			intervals [679]:
				xmin = 1168.719
				xmax = 1169.099
				text = "anything"
			intervals [680]:
				xmin = 1169.099
				xmax = 1169.169
				text = ""
			intervals [681]:
				xmin = 1169.169
				xmax = 1169.509
				text = "funny"
			intervals [682]:
				xmin = 1169.509
				xmax = 1169.719
				text = "or"
			intervals [683]:
				xmin = 1169.719
				xmax = 1169.759
				text = ""
			intervals [684]:
				xmin = 1169.759
				xmax = 1170.279
				text = "amusing"
			intervals [685]:
				xmin = 1170.279
				xmax = 1170.9041
				text = ""
			intervals [686]:
				xmin = 1170.9041
				xmax = 1170.9941
				text = "that"
			intervals [687]:
				xmin = 1170.9941
				xmax = 1171.0241
				text = ""
			intervals [688]:
				xmin = 1171.0241
				xmax = 1171.3041
				text = "you"
			intervals [689]:
				xmin = 1171.3041
				xmax = 1171.3341
				text = ""
			intervals [690]:
				xmin = 1171.3341
				xmax = 1171.6141
				text = "recall"
			intervals [691]:
				xmin = 1171.6141
				xmax = 1172.775
				text = ""
			intervals [692]:
				xmin = 1172.775
				xmax = 1173.085
				text = "yeah"
			intervals [693]:
				xmin = 1173.085
				xmax = 1194.5195
				text = ""
			intervals [694]:
				xmin = 1194.5195
				xmax = 1195.0095
				text = "mm-hm"
			intervals [695]:
				xmin = 1195.0095
				xmax = 1197.0352
				text = ""
			intervals [696]:
				xmin = 1197.0352
				xmax = 1198.5252
				text = "<unk>"
			intervals [697]:
				xmin = 1198.5252
				xmax = 1199.4045
				text = ""
			intervals [698]:
				xmin = 1199.4045
				xmax = 1199.7845
				text = "little"
			intervals [699]:
				xmin = 1199.7845
				xmax = 1200.3345
				text = "birdseed"
			intervals [700]:
				xmin = 1200.3345
				xmax = 1200.4145
				text = ""
			intervals [701]:
				xmin = 1200.4145
				xmax = 1200.5245
				text = "huh"
			intervals [702]:
				xmin = 1200.5245
				xmax = 1206.3611
				text = ""
			intervals [703]:
				xmin = 1206.3611
				xmax = 1206.5711
				text = "well"
			intervals [704]:
				xmin = 1206.5711
				xmax = 1206.6311
				text = ""
			intervals [705]:
				xmin = 1206.6311
				xmax = 1206.8111
				text = "they're"
			intervals [706]:
				xmin = 1206.8111
				xmax = 1206.8511
				text = ""
			intervals [707]:
				xmin = 1206.8511
				xmax = 1207.3011
				text = "smart"
			intervals [708]:
				xmin = 1207.3011
				xmax = 1207.3411
				text = ""
			intervals [709]:
				xmin = 1207.3411
				xmax = 1207.4011
				text = "to"
			intervals [710]:
				xmin = 1207.4011
				xmax = 1207.4811
				text = ""
			intervals [711]:
				xmin = 1207.4811
				xmax = 1208.0111
				text = "do"
			intervals [712]:
				xmin = 1208.0111
				xmax = 1208.0511
				text = ""
			intervals [713]:
				xmin = 1208.0511
				xmax = 1208.3811
				text = "things"
			intervals [714]:
				xmin = 1208.3811
				xmax = 1208.4111
				text = ""
			intervals [715]:
				xmin = 1208.4111
				xmax = 1208.5111
				text = "like"
			intervals [716]:
				xmin = 1208.5111
				xmax = 1208.6111
				text = ""
			intervals [717]:
				xmin = 1208.6111
				xmax = 1208.8011
				text = "that"
			intervals [718]:
				xmin = 1208.8011
				xmax = 1210.9016
				text = ""
			intervals [719]:
				xmin = 1210.9016
				xmax = 1211.0116
				text = "do"
			intervals [720]:
				xmin = 1211.0116
				xmax = 1211.1416
				text = "you"
			intervals [721]:
				xmin = 1211.1416
				xmax = 1211.1716
				text = ""
			intervals [722]:
				xmin = 1211.1716
				xmax = 1211.3516
				text = "feed"
			intervals [723]:
				xmin = 1211.3516
				xmax = 1211.6916
				text = "him"
			intervals [724]:
				xmin = 1211.6916
				xmax = 1211.7516
				text = ""
			intervals [725]:
				xmin = 1211.7516
				xmax = 1211.7816
				text = "uh"
			intervals [726]:
				xmin = 1211.7816
				xmax = 1212.1116
				text = "canned"
			intervals [727]:
				xmin = 1212.1116
				xmax = 1212.4616
				text = "dog"
			intervals [728]:
				xmin = 1212.4616
				xmax = 1212.5116
				text = ""
			intervals [729]:
				xmin = 1212.5116
				xmax = 1212.8216
				text = "food"
			intervals [730]:
				xmin = 1212.8216
				xmax = 1246.8498
				text = ""
			intervals [731]:
				xmin = 1246.8498
				xmax = 1247.0998
				text = "worked"
			intervals [732]:
				xmin = 1247.0998
				xmax = 1247.1798
				text = ""
			intervals [733]:
				xmin = 1247.1798
				xmax = 1247.5698
				text = "twelve"
			intervals [734]:
				xmin = 1247.5698
				xmax = 1247.8298
				text = "years"
			intervals [735]:
				xmin = 1247.8298
				xmax = 1247.9298
				text = "it"
			intervals [736]:
				xmin = 1247.9298
				xmax = 1247.9698
				text = ""
			intervals [737]:
				xmin = 1247.9698
				xmax = 1248.1998
				text = "can't"
			intervals [738]:
				xmin = 1248.1998
				xmax = 1248.2298
				text = ""
			intervals [739]:
				xmin = 1248.2298
				xmax = 1248.3298
				text = "be"
			intervals [740]:
				xmin = 1248.3298
				xmax = 1248.9498
				text = "harmful"
			intervals [741]:
				xmin = 1248.9498
				xmax = 1274.0813
				text = ""
			intervals [742]:
				xmin = 1274.0813
				xmax = 1274.4513
				text = "huh"
			intervals [743]:
				xmin = 1274.4513
				xmax = 1274.5836
				text = ""
			intervals [744]:
				xmin = 1274.5836
				xmax = 1274.8036
				text = "is"
			intervals [745]:
				xmin = 1274.8036
				xmax = 1274.8336
				text = ""
			intervals [746]:
				xmin = 1274.8336
				xmax = 1274.9936
				text = "that"
			intervals [747]:
				xmin = 1274.9936
				xmax = 1275.1336
				text = "right"
			intervals [748]:
				xmin = 1275.1336
				xmax = 1278.161
				text = ""
			intervals [749]:
				xmin = 1278.161
				xmax = 1278.301
				text = "hm"
			intervals [750]:
				xmin = 1278.301
				xmax = 1278.331
				text = ""
			intervals [751]:
				xmin = 1278.331
				xmax = 1278.431
				text = "that"
			intervals [752]:
				xmin = 1278.431
				xmax = 1278.461
				text = ""
			intervals [753]:
				xmin = 1278.461
				xmax = 1278.591
				text = "s"
			intervals [754]:
				xmin = 1278.591
				xmax = 1278.631
				text = ""
			intervals [755]:
				xmin = 1278.631
				xmax = 1278.861
				text = "good"
			intervals [756]:
				xmin = 1278.861
				xmax = 1279.021
				text = ""
			intervals [757]:
				xmin = 1279.021
				xmax = 1279.111
				text = "do"
			intervals [758]:
				xmin = 1279.111
				xmax = 1279.241
				text = "you"
			intervals [759]:
				xmin = 1279.241
				xmax = 1279.911
				text = "remember"
			intervals [760]:
				xmin = 1279.911
				xmax = 1281.0659
				text = ""
			intervals [761]:
				xmin = 1281.0659
				xmax = 1281.3259
				text = "your"
			intervals [762]:
				xmin = 1281.3259
				xmax = 1281.7559
				text = "grammar"
			intervals [763]:
				xmin = 1281.7559
				xmax = 1281.7959
				text = ""
			intervals [764]:
				xmin = 1281.7959
				xmax = 1282.3459
				text = "school"
			intervals [765]:
				xmin = 1282.3459
				xmax = 1282.3759
				text = ""
			intervals [766]:
				xmin = 1282.3759
				xmax = 1282.4459
				text = "the"
			intervals [767]:
				xmin = 1282.4459
				xmax = 1282.4859
				text = ""
			intervals [768]:
				xmin = 1282.4859
				xmax = 1282.7459
				text = "things"
			intervals [769]:
				xmin = 1282.7459
				xmax = 1282.7859
				text = ""
			intervals [770]:
				xmin = 1282.7859
				xmax = 1282.8859
				text = "you"
			intervals [771]:
				xmin = 1282.8859
				xmax = 1282.9559
				text = ""
			intervals [772]:
				xmin = 1282.9559
				xmax = 1283.4359
				text = "studied"
			intervals [773]:
				xmin = 1283.4359
				xmax = 1283.6559
				text = ""
			intervals [774]:
				xmin = 1283.6559
				xmax = 1283.7459
				text = "there"
			intervals [775]:
				xmin = 1283.7459
				xmax = 1376.1753
				text = ""
			intervals [776]:
				xmin = 1376.1753
				xmax = 1376.5453
				text = "<unk>"
			intervals [777]:
				xmin = 1376.5453
				xmax = 1377.951
				text = ""
			intervals [778]:
				xmin = 1377.951
				xmax = 1377.981
				text = "i"
			intervals [779]:
				xmin = 1377.981
				xmax = 1378.011
				text = ""
			intervals [780]:
				xmin = 1378.011
				xmax = 1378.251
				text = "can"
			intervals [781]:
				xmin = 1378.251
				xmax = 1378.281
				text = ""
			intervals [782]:
				xmin = 1378.281
				xmax = 1378.781
				text = "remember"
			intervals [783]:
				xmin = 1378.781
				xmax = 1378.881
				text = ""
			intervals [784]:
				xmin = 1378.881
				xmax = 1379.441
				text = "penmanship"
			intervals [785]:
				xmin = 1379.441
				xmax = 1379.531
				text = "but"
			intervals [786]:
				xmin = 1379.531
				xmax = 1379.601
				text = "in"
			intervals [787]:
				xmin = 1379.601
				xmax = 1379.631
				text = ""
			intervals [788]:
				xmin = 1379.631
				xmax = 1379.861
				text = "my"
			intervals [789]:
				xmin = 1379.861
				xmax = 1379.921
				text = ""
			intervals [790]:
				xmin = 1379.921
				xmax = 1380.011
				text = "case"
			intervals [791]:
				xmin = 1380.011
				xmax = 1380.071
				text = "it"
			intervals [792]:
				xmin = 1380.071
				xmax = 1380.301
				text = ""
			intervals [793]:
				xmin = 1380.301
				xmax = 1380.521
				text = "didn't"
			intervals [794]:
				xmin = 1380.521
				xmax = 1380.611
				text = "do"
			intervals [795]:
				xmin = 1380.611
				xmax = 1380.711
				text = "much"
			intervals [796]:
				xmin = 1380.711
				xmax = 1380.931
				text = "good"
			intervals [797]:
				xmin = 1380.931
				xmax = 1381.001
				text = ""
			intervals [798]:
				xmin = 1381.001
				xmax = 1382.011
				text = "<unk>"
			intervals [799]:
				xmin = 1382.011
				xmax = 1382.5303
				text = ""
			intervals [800]:
				xmin = 1382.5303
				xmax = 1382.7603
				text = "what"
			intervals [801]:
				xmin = 1382.7603
				xmax = 1382.9303
				text = "use"
			intervals [802]:
				xmin = 1382.9303
				xmax = 1382.9903
				text = "is"
			intervals [803]:
				xmin = 1382.9903
				xmax = 1383.0503
				text = "it"
			intervals [804]:
				xmin = 1383.0503
				xmax = 1383.5303
				text = ""
			intervals [805]:
				xmin = 1383.5303
				xmax = 1383.6703
				text = "these"
			intervals [806]:
				xmin = 1383.6703
				xmax = 1383.7103
				text = ""
			intervals [807]:
				xmin = 1383.7103
				xmax = 1383.9603
				text = "days"
			intervals [808]:
				xmin = 1383.9603
				xmax = 1384.2303
				text = "right"
			intervals [809]:
				xmin = 1384.2303
				xmax = 1384.6751
				text = ""
			intervals [810]:
				xmin = 1384.6751
				xmax = 1385.7851
				text = "<unk>"
			intervals [811]:
				xmin = 1385.7851
				xmax = 1385.962
				text = ""
			intervals [812]:
				xmin = 1385.962
				xmax = 1386.032
				text = "do"
			intervals [813]:
				xmin = 1386.032
				xmax = 1386.132
				text = "you"
			intervals [814]:
				xmin = 1386.132
				xmax = 1386.432
				text = "remember"
			intervals [815]:
				xmin = 1386.432
				xmax = 1386.582
				text = "what"
			intervals [816]:
				xmin = 1386.582
				xmax = 1386.612
				text = ""
			intervals [817]:
				xmin = 1386.612
				xmax = 1386.722
				text = "the"
			intervals [818]:
				xmin = 1386.722
				xmax = 1387.012
				text = "kids"
			intervals [819]:
				xmin = 1387.012
				xmax = 1387.182
				text = "would"
			intervals [820]:
				xmin = 1387.182
				xmax = 1387.412
				text = "do"
			intervals [821]:
				xmin = 1387.412
				xmax = 1387.672
				text = "after"
			intervals [822]:
				xmin = 1387.672
				xmax = 1387.732
				text = ""
			intervals [823]:
				xmin = 1387.732
				xmax = 1388.162
				text = "school"
			intervals [824]:
				xmin = 1388.162
				xmax = 1388.352
				text = "was"
			intervals [825]:
				xmin = 1388.352
				xmax = 1388.632
				text = "out"
			intervals [826]:
				xmin = 1388.632
				xmax = 1408.9643
				text = ""
			intervals [827]:
				xmin = 1408.9643
				xmax = 1409.4843
				text = "mm-hm"
			intervals [828]:
				xmin = 1409.4843
				xmax = 1414.3345
				text = ""
			intervals [829]:
				xmin = 1414.3345
				xmax = 1415.0745
				text = "<unk>"
			intervals [830]:
				xmin = 1415.0745
				xmax = 1421.2873
				text = ""
			intervals [831]:
				xmin = 1421.2873
				xmax = 1421.6373
				text = "did"
			intervals [832]:
				xmin = 1421.6373
				xmax = 1421.6673
				text = ""
			intervals [833]:
				xmin = 1421.6673
				xmax = 1421.9573
				text = "kids"
			intervals [834]:
				xmin = 1421.9573
				xmax = 1422.0273
				text = ""
			intervals [835]:
				xmin = 1422.0273
				xmax = 1422.2473
				text = "play"
			intervals [836]:
				xmin = 1422.2473
				xmax = 1422.2773
				text = ""
			intervals [837]:
				xmin = 1422.2773
				xmax = 1422.5573
				text = "<unk>"
			intervals [838]:
				xmin = 1422.5573
				xmax = 1439.005
				text = ""
			intervals [839]:
				xmin = 1439.005
				xmax = 1439.945
				text = "<unk>"
			intervals [840]:
				xmin = 1439.945
				xmax = 1456.3087
				text = ""
			intervals [841]:
				xmin = 1456.3087
				xmax = 1457.3487
				text = "<unk>"
			intervals [842]:
				xmin = 1457.3487
				xmax = 1471.956
				text = ""
			intervals [843]:
				xmin = 1471.956
				xmax = 1472.216
				text = "kids"
			intervals [844]:
				xmin = 1472.216
				xmax = 1472.366
				text = "are"
			intervals [845]:
				xmin = 1472.366
				xmax = 1472.666
				text = "great"
			intervals [846]:
				xmin = 1472.666
				xmax = 1472.706
				text = ""
			intervals [847]:
				xmin = 1472.706
				xmax = 1472.816
				text = "that"
			intervals [848]:
				xmin = 1472.816
				xmax = 1472.886
				text = "way"
			intervals [849]:
				xmin = 1472.886
				xmax = 1499.5146
				text = ""
			intervals [850]:
				xmin = 1499.5146
				xmax = 1500.0746
				text = "mm-hm"
			intervals [851]:
				xmin = 1500.0746
				xmax = 1500.7456
				text = ""
			intervals [852]:
				xmin = 1500.7456
				xmax = 1501.0856
				text = "mm"
			intervals [853]:
				xmin = 1501.0856
				xmax = 1502.9517
				text = ""
			intervals [854]:
				xmin = 1502.9517
				xmax = 1503.0817
				text = "do"
			intervals [855]:
				xmin = 1503.0817
				xmax = 1503.3817
				text = "kids"
			intervals [856]:
				xmin = 1503.3817
				xmax = 1503.5817
				text = "do"
			intervals [857]:
				xmin = 1503.5817
				xmax = 1503.6817
				text = "the"
			intervals [858]:
				xmin = 1503.6817
				xmax = 1503.9617
				text = "same"
			intervals [859]:
				xmin = 1503.9617
				xmax = 1504.2717
				text = "sorts"
			intervals [860]:
				xmin = 1504.2717
				xmax = 1504.4217
				text = "of"
			intervals [861]:
				xmin = 1504.4217
				xmax = 1504.8017
				text = "things"
			intervals [862]:
				xmin = 1504.8017
				xmax = 1504.8317
				text = ""
			intervals [863]:
				xmin = 1504.8317
				xmax = 1505.2717
				text = "today"
			intervals [864]:
				xmin = 1505.2717
				xmax = 1505.3017
				text = ""
			intervals [865]:
				xmin = 1505.3017
				xmax = 1505.4517
				text = "as"
			intervals [866]:
				xmin = 1505.4517
				xmax = 1505.4817
				text = ""
			intervals [867]:
				xmin = 1505.4817
				xmax = 1505.6917
				text = "far"
			intervals [868]:
				xmin = 1505.6917
				xmax = 1505.7217
				text = ""
			intervals [869]:
				xmin = 1505.7217
				xmax = 1505.8717
				text = "you"
			intervals [870]:
				xmin = 1505.8717
				xmax = 1505.9017
				text = ""
			intervals [871]:
				xmin = 1505.9017
				xmax = 1506.1117
				text = "know"
			intervals [872]:
				xmin = 1506.1117
				xmax = 1551.5952
				text = ""
			intervals [873]:
				xmin = 1551.5952
				xmax = 1552.3952
				text = "<unk>"
			intervals [874]:
				xmin = 1552.3952
				xmax = 1552.6986
				text = ""
			intervals [875]:
				xmin = 1552.6986
				xmax = 1553.4886
				text = "<unk>"
			intervals [876]:
				xmin = 1553.4886
				xmax = 1555.1819
				text = ""
			intervals [877]:
				xmin = 1555.1819
				xmax = 1555.3319
				text = "you"
			intervals [878]:
				xmin = 1555.3319
				xmax = 1555.5019
				text = "ever"
			intervals [879]:
				xmin = 1555.5019
				xmax = 1555.6219
				text = "have"
			intervals [880]:
				xmin = 1555.6219
				xmax = 1555.7219
				text = "a"
			intervals [881]:
				xmin = 1555.7219
				xmax = 1555.7519
				text = ""
			intervals [882]:
				xmin = 1555.7519
				xmax = 1556.0519
				text = "teacher"
			intervals [883]:
				xmin = 1556.0519
				xmax = 1556.2219
				text = "that"
			intervals [884]:
				xmin = 1556.2219
				xmax = 1556.6119
				text = "hollered"
			intervals [885]:
				xmin = 1556.6119
				xmax = 1556.7419
				text = "a"
			intervals [886]:
				xmin = 1556.7419
				xmax = 1556.9219
				text = "lot"
			intervals [887]:
				xmin = 1556.9219
				xmax = 1590.1206
				text = ""
			intervals [888]:
				xmin = 1590.1206
				xmax = 1590.5906
				text = "<unk>"
			intervals [889]:
				xmin = 1590.5906
				xmax = 1606.6547
				text = ""
			intervals [890]:
				xmin = 1606.6547
				xmax = 1606.9547
				text = "mm-hm"
			intervals [891]:
				xmin = 1606.9547
				xmax = 1649.5985
				text = ""
			intervals [892]:
				xmin = 1649.5985
				xmax = 1649.8485
				text = "hm"
			intervals [893]:
				xmin = 1649.8485
				xmax = 1660.5141
				text = ""
			intervals [894]:
				xmin = 1660.5141
				xmax = 1660.7941
				text = "you"
			intervals [895]:
				xmin = 1660.7941
				xmax = 1660.9341
				text = "uh"
			intervals [896]:
				xmin = 1660.9341
				xmax = 1660.9641
				text = ""
			intervals [897]:
				xmin = 1660.9641
				xmax = 1661.5941
				text = "recall"
			intervals [898]:
				xmin = 1661.5941
				xmax = 1661.7974
				text = ""
			intervals [899]:
				xmin = 1661.7974
				xmax = 1662.0974
				text = "uh"
			intervals [900]:
				xmin = 1662.0974
				xmax = 1662.3474
				text = "any"
			intervals [901]:
				xmin = 1662.3474
				xmax = 1662.3874
				text = ""
			intervals [902]:
				xmin = 1662.3874
				xmax = 1662.6674
				text = "time"
			intervals [903]:
				xmin = 1662.6674
				xmax = 1662.7974
				text = "that"
			intervals [904]:
				xmin = 1662.7974
				xmax = 1663.0074
				text = "you"
			intervals [905]:
				xmin = 1663.0074
				xmax = 1663.2274
				text = "in"
			intervals [906]:
				xmin = 1663.2274
				xmax = 1663.2574
				text = ""
			intervals [907]:
				xmin = 1663.2574
				xmax = 1663.7874
				text = "particular"
			intervals [908]:
				xmin = 1663.7874
				xmax = 1664.7766
				text = ""
			intervals [909]:
				xmin = 1664.7766
				xmax = 1665.2466
				text = "singled"
			intervals [910]:
				xmin = 1665.2466
				xmax = 1665.4566
				text = "out"
			intervals [911]:
				xmin = 1665.4566
				xmax = 1665.5066
				text = ""
			intervals [912]:
				xmin = 1665.5066
				xmax = 1665.6466
				text = "for"
			intervals [913]:
				xmin = 1665.6466
				xmax = 1665.7066
				text = "a"
			intervals [914]:
				xmin = 1665.7066
				xmax = 1666.6166
				text = "lambasting"
			intervals [915]:
				xmin = 1666.6166
				xmax = 1680.118
				text = ""
			intervals [916]:
				xmin = 1680.118
				xmax = 1680.478
				text = "ooh"
			intervals [917]:
				xmin = 1680.478
				xmax = 1690.9485
				text = ""
			intervals [918]:
				xmin = 1690.9485
				xmax = 1691.6385
				text = "<unk>"
			intervals [919]:
				xmin = 1691.6385
				xmax = 1719.4955
				text = ""
			intervals [920]:
				xmin = 1719.4955
				xmax = 1720.4355
				text = "<unk>"
			intervals [921]:
				xmin = 1720.4355
				xmax = 1726.8389
				text = ""
			intervals [922]:
				xmin = 1726.8389
				xmax = 1727.2289
				text = "hm"
			intervals [923]:
				xmin = 1727.2289
				xmax = 1734.973
				text = ""
			intervals [924]:
				xmin = 1734.973
				xmax = 1736.483
				text = "<unk>"
			intervals [925]:
				xmin = 1736.483
				xmax = 1737.0534
				text = ""
			intervals [926]:
				xmin = 1737.0534
				xmax = 1738.1834
				text = "<unk>"
			intervals [927]:
				xmin = 1738.1834
				xmax = 1759.7046
				text = ""
			intervals [928]:
				xmin = 1759.7046
				xmax = 1759.7646
				text = "so"
			intervals [929]:
				xmin = 1759.7646
				xmax = 1759.8846
				text = "you"
			intervals [930]:
				xmin = 1759.8846
				xmax = 1759.9146
				text = ""
			intervals [931]:
				xmin = 1759.9146
				xmax = 1760.0946
				text = "think"
			intervals [932]:
				xmin = 1760.0946
				xmax = 1760.1546
				text = "it"
			intervals [933]:
				xmin = 1760.1546
				xmax = 1760.3046
				text = "was"
			intervals [934]:
				xmin = 1760.3046
				xmax = 1760.3446
				text = ""
			intervals [935]:
				xmin = 1760.3446
				xmax = 1760.7946
				text = "probably"
			intervals [936]:
				xmin = 1760.7946
				xmax = 1761.5799
				text = ""
			intervals [937]:
				xmin = 1761.5799
				xmax = 1761.9399
				text = "fair"
			intervals [938]:
				xmin = 1761.9399
				xmax = 1762.7445
				text = ""
			intervals [939]:
				xmin = 1762.7445
				xmax = 1762.9645
				text = "<unk>"
			intervals [940]:
				xmin = 1762.9645
				xmax = 1772.4163
				text = ""
			intervals [941]:
				xmin = 1772.4163
				xmax = 1773.4663
				text = "<unk>"
			intervals [942]:
				xmin = 1773.4663
				xmax = 1780.5423
				text = ""
			intervals [943]:
				xmin = 1780.5423
				xmax = 1780.7423
				text = "mm"
			intervals [944]:
				xmin = 1780.7423
				xmax = 1784.546
				text = ""
			intervals [945]:
				xmin = 1784.546
				xmax = 1784.666
				text = "can"
			intervals [946]:
				xmin = 1784.666
				xmax = 1784.696
				text = ""
			intervals [947]:
				xmin = 1784.696
				xmax = 1784.766
				text = "you"
			intervals [948]:
				xmin = 1784.766
				xmax = 1785.116
				text = "remember"
			intervals [949]:
				xmin = 1785.116
				xmax = 1785.266
				text = "the"
			intervals [950]:
				xmin = 1785.266
				xmax = 1785.546
				text = "best"
			intervals [951]:
				xmin = 1785.546
				xmax = 1786.016
				text = "teacher"
			intervals [952]:
				xmin = 1786.016
				xmax = 1786.076
				text = "you"
			intervals [953]:
				xmin = 1786.076
				xmax = 1786.306
				text = "ever"
			intervals [954]:
				xmin = 1786.306
				xmax = 1786.336
				text = ""
			intervals [955]:
				xmin = 1786.336
				xmax = 1786.726
				text = "had"
			intervals [956]:
				xmin = 1786.726
				xmax = 1791.8155
				text = ""
			intervals [957]:
				xmin = 1791.8155
				xmax = 1792.1755
				text = "hm"
			intervals [958]:
				xmin = 1792.1755
				xmax = 1827.3417
				text = ""
			intervals [959]:
				xmin = 1827.3417
				xmax = 1828.2917
				text = "<unk>"
			intervals [960]:
				xmin = 1828.2917
				xmax = 1829.7781
				text = ""
			intervals [961]:
				xmin = 1829.7781
				xmax = 1830.3481
				text = "what"
			intervals [962]:
				xmin = 1830.3481
				xmax = 1830.4481
				text = "is"
			intervals [963]:
				xmin = 1830.4481
				xmax = 1830.5281
				text = "it"
			intervals [964]:
				xmin = 1830.5281
				xmax = 1830.7281
				text = "that"
			intervals [965]:
				xmin = 1830.7281
				xmax = 1831.0681
				text = "makes"
			intervals [966]:
				xmin = 1831.0681
				xmax = 1831.1581
				text = "a"
			intervals [967]:
				xmin = 1831.1581
				xmax = 1831.3681
				text = "good"
			intervals [968]:
				xmin = 1831.3681
				xmax = 1831.4081
				text = ""
			intervals [969]:
				xmin = 1831.4081
				xmax = 1831.8181
				text = "teacher"
			intervals [970]:
				xmin = 1831.8181
				xmax = 1833.369
				text = ""
			intervals [971]:
				xmin = 1833.369
				xmax = 1833.619
				text = "think"
			intervals [972]:
				xmin = 1833.619
				xmax = 1833.819
				text = "back"
			intervals [973]:
				xmin = 1833.819
				xmax = 1857.0853
				text = ""
			intervals [974]:
				xmin = 1857.0853
				xmax = 1857.2653
				text = "that"
			intervals [975]:
				xmin = 1857.2653
				xmax = 1857.3253
				text = "s"
			intervals [976]:
				xmin = 1857.3253
				xmax = 1857.9353
				text = "okay"
			intervals [977]:
				xmin = 1857.9353
				xmax = 1874.555
				text = ""
			intervals [978]:
				xmin = 1874.555
				xmax = 1875.005
				text = "mm-hm"
			intervals [979]:
				xmin = 1875.005
				xmax = 1903.0714
				text = ""
			intervals [980]:
				xmin = 1903.0714
				xmax = 1903.4414
				text = "okay"
			intervals [981]:
				xmin = 1903.4414
				xmax = 1941.4909
				text = ""
			intervals [982]:
				xmin = 1941.4909
				xmax = 1942.0109
				text = "mm-hm"
			intervals [983]:
				xmin = 1942.0109
				xmax = 1943.582
				text = ""
			intervals [984]:
				xmin = 1943.582
				xmax = 1943.742
				text = "you're"
			intervals [985]:
				xmin = 1943.742
				xmax = 1943.772
				text = ""
			intervals [986]:
				xmin = 1943.772
				xmax = 1944.512
				text = "lucky"
			intervals [987]:
				xmin = 1944.512
				xmax = 1944.542
				text = ""
			intervals [988]:
				xmin = 1944.542
				xmax = 1944.602
				text = "to"
			intervals [989]:
				xmin = 1944.602
				xmax = 1944.812
				text = "have"
			intervals [990]:
				xmin = 1944.812
				xmax = 1944.952
				text = "so"
			intervals [991]:
				xmin = 1944.952
				xmax = 1944.992
				text = ""
			intervals [992]:
				xmin = 1944.992
				xmax = 1945.292
				text = "many"
			intervals [993]:
				xmin = 1945.292
				xmax = 1965.0143
				text = ""
			intervals [994]:
				xmin = 1965.0143
				xmax = 1965.1743
				text = "yeah"
			intervals [995]:
				xmin = 1965.1743
				xmax = 1965.3243
				text = "i"
			intervals [996]:
				xmin = 1965.3243
				xmax = 1965.3543
				text = ""
			intervals [997]:
				xmin = 1965.3543
				xmax = 1965.5643
				text = "think"
			intervals [998]:
				xmin = 1965.5643
				xmax = 1966.0843
				text = "everybody"
			intervals [999]:
				xmin = 1966.0843
				xmax = 1966.1643
				text = ""
			intervals [1000]:
				xmin = 1966.1643
				xmax = 1966.4643
				text = "feels"
			intervals [1001]:
				xmin = 1966.4643
				xmax = 1966.7043
				text = "that"
			intervals [1002]:
				xmin = 1966.7043
				xmax = 1966.8443
				text = "way"
			intervals [1003]:
				xmin = 1966.8443
				xmax = 1968.4372
				text = ""
			intervals [1004]:
				xmin = 1968.4372
				xmax = 1968.6472
				text = "when"
			intervals [1005]:
				xmin = 1968.6472
				xmax = 1968.7172
				text = ""
			intervals [1006]:
				xmin = 1968.7172
				xmax = 1968.8272
				text = "they"
			intervals [1007]:
				xmin = 1968.8272
				xmax = 1968.8572
				text = ""
			intervals [1008]:
				xmin = 1968.8572
				xmax = 1968.9772
				text = "think"
			intervals [1009]:
				xmin = 1968.9772
				xmax = 1969.2772
				text = "back"
			intervals [1010]:
				xmin = 1969.2772
				xmax = 1969.6679
				text = ""
			intervals [1011]:
				xmin = 1969.6679
				xmax = 1969.8179
				text = "was"
			intervals [1012]:
				xmin = 1969.8179
				xmax = 1969.9179
				text = "there"
			intervals [1013]:
				xmin = 1969.9179
				xmax = 1970.1379
				text = "ever"
			intervals [1014]:
				xmin = 1970.1379
				xmax = 1970.2179
				text = "a"
			intervals [1015]:
				xmin = 1970.2179
				xmax = 1970.5979
				text = "teacher"
			intervals [1016]:
				xmin = 1970.5979
				xmax = 1970.7179
				text = "that"
			intervals [1017]:
				xmin = 1970.7179
				xmax = 1970.8179
				text = "you"
			intervals [1018]:
				xmin = 1970.8179
				xmax = 1971.0679
				text = "just"
			intervals [1019]:
				xmin = 1971.0679
				xmax = 1971.4179
				text = "couldn't"
			intervals [1020]:
				xmin = 1971.4179
				xmax = 1971.8979
				text = "stand"
			intervals [1021]:
				xmin = 1971.8979
				xmax = 2007.9545
				text = ""
			intervals [1022]:
				xmin = 2007.9545
				xmax = 2008.3445
				text = "remember"
			intervals [1023]:
				xmin = 2008.3445
				xmax = 2008.5445
				text = "any"
			intervals [1024]:
				xmin = 2008.5445
				xmax = 2009.0045
				text = "cases"
			intervals [1025]:
				xmin = 2009.0045
				xmax = 2009.1645
				text = "where"
			intervals [1026]:
				xmin = 2009.1645
				xmax = 2009.2545
				text = "the"
			intervals [1027]:
				xmin = 2009.2545
				xmax = 2009.5145
				text = "kids"
			intervals [1028]:
				xmin = 2009.5145
				xmax = 2009.5945
				text = "in"
			intervals [1029]:
				xmin = 2009.5945
				xmax = 2009.7145
				text = "the"
			intervals [1030]:
				xmin = 2009.7145
				xmax = 2009.7445
				text = ""
			intervals [1031]:
				xmin = 2009.7445
				xmax = 2010.0945
				text = "class"
			intervals [1032]:
				xmin = 2010.0945
				xmax = 2010.3845
				text = "played"
			intervals [1033]:
				xmin = 2010.3845
				xmax = 2010.4745
				text = "a"
			intervals [1034]:
				xmin = 2010.4745
				xmax = 2010.7245
				text = "trick"
			intervals [1035]:
				xmin = 2010.7245
				xmax = 2010.7945
				text = ""
			intervals [1036]:
				xmin = 2010.7945
				xmax = 2010.8945
				text = "on"
			intervals [1037]:
				xmin = 2010.8945
				xmax = 2010.9245
				text = ""
			intervals [1038]:
				xmin = 2010.9245
				xmax = 2011.0045
				text = "the"
			intervals [1039]:
				xmin = 2011.0045
				xmax = 2011.1145
				text = ""
			intervals [1040]:
				xmin = 2011.1145
				xmax = 2011.5745
				text = "teacher"
			intervals [1041]:
				xmin = 2011.5745
				xmax = 2015.0586
				text = ""
			intervals [1042]:
				xmin = 2015.0586
				xmax = 2015.1686
				text = "put"
			intervals [1043]:
				xmin = 2015.1686
				xmax = 2015.4086
				text = "any"
			intervals [1044]:
				xmin = 2015.4086
				xmax = 2015.4886
				text = ""
			intervals [1045]:
				xmin = 2015.4886
				xmax = 2015.8286
				text = "tacks"
			intervals [1046]:
				xmin = 2015.8286
				xmax = 2016.0186
				text = "on"
			intervals [1047]:
				xmin = 2016.0186
				xmax = 2016.0486
				text = ""
			intervals [1048]:
				xmin = 2016.0486
				xmax = 2016.1286
				text = "the"
			intervals [1049]:
				xmin = 2016.1286
				xmax = 2016.5086
				text = "seat"
			intervals [1050]:
				xmin = 2016.5086
				xmax = 2016.5386
				text = ""
			intervals [1051]:
				xmin = 2016.5386
				xmax = 2016.5686
				text = "or"
			intervals [1052]:
				xmin = 2016.5686
				xmax = 2016.6086
				text = ""
			intervals [1053]:
				xmin = 2016.6086
				xmax = 2017.2186
				text = "anything"
			intervals [1054]:
				xmin = 2017.2186
				xmax = 2017.2486
				text = ""
			intervals [1055]:
				xmin = 2017.2486
				xmax = 2017.3086
				text = "of"
			intervals [1056]:
				xmin = 2017.3086
				xmax = 2017.3986
				text = "that"
			intervals [1057]:
				xmin = 2017.3986
				xmax = 2017.5186
				text = "nature"
			intervals [1058]:
				xmin = 2017.5186
				xmax = 2094.1114
				text = ""
			intervals [1059]:
				xmin = 2094.1114
				xmax = 2094.6214
				text = "<unk>"
			intervals [1060]:
				xmin = 2094.6214
				xmax = 2109.2499
				text = ""
			intervals [1061]:
				xmin = 2109.2499
				xmax = 2110.8499
				text = "<unk>"
			intervals [1062]:
				xmin = 2110.8499
				xmax = 2112.1134
				text = ""
			intervals [1063]:
				xmin = 2112.1134
				xmax = 2112.7534
				text = "never"
			intervals [1064]:
				xmin = 2112.7534
				xmax = 2112.9734
				text = "to"
			intervals [1065]:
				xmin = 2112.9734
				xmax = 2113.0134
				text = ""
			intervals [1066]:
				xmin = 2113.0134
				xmax = 2113.1634
				text = "use"
			intervals [1067]:
				xmin = 2113.1634
				xmax = 2113.3334
				text = "that"
			intervals [1068]:
				xmin = 2113.3334
				xmax = 2113.4734
				text = ""
			intervals [1069]:
				xmin = 2113.4734
				xmax = 2114.1434
				text = "excuse"
			intervals [1070]:
				xmin = 2114.1434
				xmax = 2114.8626
				text = ""
			intervals [1071]:
				xmin = 2114.8626
				xmax = 2115.0026
				text = "that"
			intervals [1072]:
				xmin = 2115.0026
				xmax = 2115.0326
				text = ""
			intervals [1073]:
				xmin = 2115.0326
				xmax = 2115.2326
				text = "s"
			intervals [1074]:
				xmin = 2115.2326
				xmax = 2115.2726
				text = ""
			intervals [1075]:
				xmin = 2115.2726
				xmax = 2115.4726
				text = "pretty"
			intervals [1076]:
				xmin = 2115.4726
				xmax = 2115.7226
				text = "good"
			intervals [1077]:
				xmin = 2115.7226
				xmax = 2117.9693
				text = ""
			intervals [1078]:
				xmin = 2117.9693
				xmax = 2118.4893
				text = "when"
			intervals [1079]:
				xmin = 2118.4893
				xmax = 2118.5193
				text = ""
			intervals [1080]:
				xmin = 2118.5193
				xmax = 2118.6993
				text = "you"
			intervals [1081]:
				xmin = 2118.6993
				xmax = 2118.9493
				text = "were"
			intervals [1082]:
				xmin = 2118.9493
				xmax = 2118.9993
				text = "a"
			intervals [1083]:
				xmin = 2118.9993
				xmax = 2119.0293
				text = ""
			intervals [1084]:
				xmin = 2119.0293
				xmax = 2119.2893
				text = "kid"
			intervals [1085]:
				xmin = 2119.2893
				xmax = 2119.4493
				text = "was"
			intervals [1086]:
				xmin = 2119.4493
				xmax = 2119.6293
				text = "there"
			intervals [1087]:
				xmin = 2119.6293
				xmax = 2119.6993
				text = "a"
			intervals [1088]:
				xmin = 2119.6993
				xmax = 2119.9893
				text = "certain"
			intervals [1089]:
				xmin = 2119.9893
				xmax = 2120.2793
				text = "n-"
			intervals [1090]:
				xmin = 2120.2793
				xmax = 2120.3993
				text = ""
			intervals [1091]:
				xmin = 2120.3993
				xmax = 2120.5393
				text = "or"
			intervals [1092]:
				xmin = 2120.5393
				xmax = 2121.3948
				text = ""
			intervals [1093]:
				xmin = 2121.3948
				xmax = 2121.7848
				text = "either"
			intervals [1094]:
				xmin = 2121.7848
				xmax = 2121.8948
				text = "as"
			intervals [1095]:
				xmin = 2121.8948
				xmax = 2122.0148
				text = "a"
			intervals [1096]:
				xmin = 2122.0148
				xmax = 2122.0448
				text = ""
			intervals [1097]:
				xmin = 2122.0448
				xmax = 2122.4648
				text = "younger"
			intervals [1098]:
				xmin = 2122.4648
				xmax = 2122.5248
				text = ""
			intervals [1099]:
				xmin = 2122.5248
				xmax = 2122.8048
				text = "child"
			intervals [1100]:
				xmin = 2122.8048
				xmax = 2122.9848
				text = "or"
			intervals [1101]:
				xmin = 2122.9848
				xmax = 2123.1948
				text = "as"
			intervals [1102]:
				xmin = 2123.1948
				xmax = 2123.2348
				text = "a"
			intervals [1103]:
				xmin = 2123.2348
				xmax = 2123.7451
				text = ""
			intervals [1104]:
				xmin = 2123.7451
				xmax = 2124.3151
				text = "teenager"
			intervals [1105]:
				xmin = 2124.3151
				xmax = 2124.7886
				text = ""
			intervals [1106]:
				xmin = 2124.7886
				xmax = 2124.9986
				text = "was"
			intervals [1107]:
				xmin = 2124.9986
				xmax = 2125.1586
				text = "there"
			intervals [1108]:
				xmin = 2125.1586
				xmax = 2125.2386
				text = "a"
			intervals [1109]:
				xmin = 2125.2386
				xmax = 2125.5086
				text = "bunch"
			intervals [1110]:
				xmin = 2125.5086
				xmax = 2125.6286
				text = "of"
			intervals [1111]:
				xmin = 2125.6286
				xmax = 2125.6586
				text = ""
			intervals [1112]:
				xmin = 2125.6586
				xmax = 2126.0786
				text = "kids"
			intervals [1113]:
				xmin = 2126.0786
				xmax = 2126.2886
				text = "that"
			intervals [1114]:
				xmin = 2126.2886
				xmax = 2126.943
				text = ""
			intervals [1115]:
				xmin = 2126.943
				xmax = 2127.143
				text = "that"
			intervals [1116]:
				xmin = 2127.143
				xmax = 2127.313
				text = "you"
			intervals [1117]:
				xmin = 2127.313
				xmax = 2128.083
				text = "associated"
			intervals [1118]:
				xmin = 2128.083
				xmax = 2128.293
				text = "with"
			intervals [1119]:
				xmin = 2128.293
				xmax = 2129.6029
				text = ""
			intervals [1120]:
				xmin = 2129.6029
				xmax = 2130.8029
				text = "<unk>"
			intervals [1121]:
				xmin = 2130.8029
				xmax = 2186.1924
				text = ""
			intervals [1122]:
				xmin = 2186.1924
				xmax = 2186.7424
				text = "uh-huh"
			intervals [1123]:
				xmin = 2186.7424
				xmax = 2241.1871
				text = ""
			intervals [1124]:
				xmin = 2241.1871
				xmax = 2241.7271
				text = "yeah"
			intervals [1125]:
				xmin = 2241.7271
				xmax = 2245.4718
				text = ""
			intervals [1126]:
				xmin = 2245.4718
				xmax = 2246.7118
				text = "<unk>"
			intervals [1127]:
				xmin = 2246.7118
				xmax = 2251.0365
				text = ""
			intervals [1128]:
				xmin = 2251.0365
				xmax = 2251.2565
				text = "was"
			intervals [1129]:
				xmin = 2251.2565
				xmax = 2251.5865
				text = "there"
			intervals [1130]:
				xmin = 2251.5865
				xmax = 2251.8436
				text = ""
			intervals [1131]:
				xmin = 2251.8436
				xmax = 2252.1636
				text = "a"
			intervals [1132]:
				xmin = 2252.1636
				xmax = 2252.2036
				text = ""
			intervals [1133]:
				xmin = 2252.2036
				xmax = 2252.4436
				text = "a"
			intervals [1134]:
				xmin = 2252.4436
				xmax = 2252.7536
				text = "way"
			intervals [1135]:
				xmin = 2252.7536
				xmax = 2253.0136
				text = "that"
			intervals [1136]:
				xmin = 2253.0136
				xmax = 2253.3318
				text = ""
			intervals [1137]:
				xmin = 2253.3318
				xmax = 2253.6718
				text = "new"
			intervals [1138]:
				xmin = 2253.6718
				xmax = 2253.9818
				text = "kids"
			intervals [1139]:
				xmin = 2253.9818
				xmax = 2254.1218
				text = "could"
			intervals [1140]:
				xmin = 2254.1218
				xmax = 2254.2418
				text = "have"
			intervals [1141]:
				xmin = 2254.2418
				xmax = 2254.6118
				text = "gotten"
			intervals [1142]:
				xmin = 2254.6118
				xmax = 2254.8518
				text = "into"
			intervals [1143]:
				xmin = 2254.8518
				xmax = 2255.1318
				text = "that"
			intervals [1144]:
				xmin = 2255.1318
				xmax = 2255.1618
				text = ""
			intervals [1145]:
				xmin = 2255.1618
				xmax = 2255.6118
				text = "group"
			intervals [1146]:
				xmin = 2255.6118
				xmax = 2256.7717
				text = ""
			intervals [1147]:
				xmin = 2256.7717
				xmax = 2259.0417
				text = "<unk>"
			intervals [1148]:
				xmin = 2259.0417
				xmax = 2259.5929
				text = ""
			intervals [1149]:
				xmin = 2259.5929
				xmax = 2261.2129
				text = "<unk>"
			intervals [1150]:
				xmin = 2261.2129
				xmax = 2299.8495
				text = ""
			intervals [1151]:
				xmin = 2299.8495
				xmax = 2300.2695
				text = "mm-hm"
			intervals [1152]:
				xmin = 2300.2695
				xmax = 2335.9339
				text = ""
			intervals [1153]:
				xmin = 2335.9339
				xmax = 2336.2239
				text = "could"
			intervals [1154]:
				xmin = 2336.2239
				xmax = 2336.2739
				text = ""
			intervals [1155]:
				xmin = 2336.2739
				xmax = 2336.5439
				text = "uh"
			intervals [1156]:
				xmin = 2336.5439
				xmax = 2337.3602
				text = ""
			intervals [1157]:
				xmin = 2337.3602
				xmax = 2337.5602
				text = "did"
			intervals [1158]:
				xmin = 2337.5602
				xmax = 2337.7402
				text = "any"
			intervals [1159]:
				xmin = 2337.7402
				xmax = 2337.8002
				text = "of"
			intervals [1160]:
				xmin = 2337.8002
				xmax = 2337.9802
				text = "them"
			intervals [1161]:
				xmin = 2337.9802
				xmax = 2338.2402
				text = "sort"
			intervals [1162]:
				xmin = 2338.2402
				xmax = 2338.4402
				text = "of"
			intervals [1163]:
				xmin = 2338.4402
				xmax = 2338.5502
				text = ""
			intervals [1164]:
				xmin = 2338.5502
				xmax = 2338.9502
				text = "make"
			intervals [1165]:
				xmin = 2338.9502
				xmax = 2339.2602
				text = "this"
			intervals [1166]:
				xmin = 2339.2602
				xmax = 2340.237
				text = ""
			intervals [1167]:
				xmin = 2340.237
				xmax = 2340.697
				text = "intimate"
			intervals [1168]:
				xmin = 2340.697
				xmax = 2340.727
				text = ""
			intervals [1169]:
				xmin = 2340.727
				xmax = 2340.967
				text = "group"
			intervals [1170]:
				xmin = 2340.967
				xmax = 2341.027
				text = ""
			intervals [1171]:
				xmin = 2341.027
				xmax = 2341.147
				text = "that"
			intervals [1172]:
				xmin = 2341.147
				xmax = 2341.277
				text = "you"
			intervals [1173]:
				xmin = 2341.277
				xmax = 2341.307
				text = ""
			intervals [1174]:
				xmin = 2341.307
				xmax = 2341.567
				text = "have"
			intervals [1175]:
				xmin = 2341.567
				xmax = 2341.597
				text = ""
			intervals [1176]:
				xmin = 2341.597
				xmax = 2341.707
				text = "that"
			intervals [1177]:
				xmin = 2341.707
				xmax = 2341.817
				text = "you"
			intervals [1178]:
				xmin = 2341.817
				xmax = 2341.987
				text = "went"
			intervals [1179]:
				xmin = 2341.987
				xmax = 2342.017
				text = ""
			intervals [1180]:
				xmin = 2342.017
				xmax = 2342.107
				text = "to"
			intervals [1181]:
				xmin = 2342.107
				xmax = 2342.137
				text = ""
			intervals [1182]:
				xmin = 2342.137
				xmax = 2342.597
				text = "movies"
			intervals [1183]:
				xmin = 2342.597
				xmax = 2342.627
				text = ""
			intervals [1184]:
				xmin = 2342.627
				xmax = 2342.947
				text = "with"
			intervals [1185]:
				xmin = 2342.947
				xmax = 2343.8551
				text = ""
			intervals [1186]:
				xmin = 2343.8551
				xmax = 2344.1051
				text = "were"
			intervals [1187]:
				xmin = 2344.1051
				xmax = 2344.3051
				text = "with"
			intervals [1188]:
				xmin = 2344.3051
				xmax = 2344.5351
				text = "all"
			intervals [1189]:
				xmin = 2344.5351
				xmax = 2344.5651
				text = ""
			intervals [1190]:
				xmin = 2344.5651
				xmax = 2344.6251
				text = "the"
			intervals [1191]:
				xmin = 2344.6251
				xmax = 2344.8051
				text = "time"
			intervals [1192]:
				xmin = 2344.8051
				xmax = 2344.8451
				text = ""
			intervals [1193]:
				xmin = 2344.8451
				xmax = 2344.9451
				text = "did"
			intervals [1194]:
				xmin = 2344.9451
				xmax = 2345.4013
				text = ""
			intervals [1195]:
				xmin = 2345.4013
				xmax = 2345.5913
				text = "any"
			intervals [1196]:
				xmin = 2345.5913
				xmax = 2345.6813
				text = "of"
			intervals [1197]:
				xmin = 2345.6813
				xmax = 2345.8713
				text = "them"
			intervals [1198]:
				xmin = 2345.8713
				xmax = 2346.0013
				text = "get"
			intervals [1199]:
				xmin = 2346.0013
				xmax = 2346.2013
				text = "into"
			intervals [1200]:
				xmin = 2346.2013
				xmax = 2346.2613
				text = ""
			intervals [1201]:
				xmin = 2346.2613
				xmax = 2346.5413
				text = "that"
			intervals [1202]:
				xmin = 2346.5413
				xmax = 2392.4787
				text = ""
			intervals [1203]:
				xmin = 2392.4787
				xmax = 2393.0087
				text = "mm-hm"
			intervals [1204]:
				xmin = 2393.0087
				xmax = 2399.6628
				text = ""
			intervals [1205]:
				xmin = 2399.6628
				xmax = 2400.1528
				text = "mm-hm"
			intervals [1206]:
				xmin = 2400.1528
				xmax = 2430.5324
				text = ""
			intervals [1207]:
				xmin = 2430.5324
				xmax = 2430.8524
				text = "mm-hm"
			intervals [1208]:
				xmin = 2430.8524
				xmax = 2467.0518
				text = ""
			intervals [1209]:
				xmin = 2467.0518
				xmax = 2467.2618
				text = "i'm"
			intervals [1210]:
				xmin = 2467.2618
				xmax = 2467.3318
				text = ""
			intervals [1211]:
				xmin = 2467.3318
				xmax = 2467.4618
				text = "going"
			intervals [1212]:
				xmin = 2467.4618
				xmax = 2467.4918
				text = ""
			intervals [1213]:
				xmin = 2467.4918
				xmax = 2467.5518
				text = "to"
			intervals [1214]:
				xmin = 2467.5518
				xmax = 2467.6418
				text = "cut"
			intervals [1215]:
				xmin = 2467.6418
				xmax = 2467.7018
				text = "you"
			intervals [1216]:
				xmin = 2467.7018
				xmax = 2467.8218
				text = "off"
			intervals [1217]:
				xmin = 2467.8218
				xmax = 2468.2479
				text = ""
			intervals [1218]:
				xmin = 2468.2479
				xmax = 2468.4879
				text = "so"
			intervals [1219]:
				xmin = 2468.4879
				xmax = 2469.7666
				text = ""
			intervals [1220]:
				xmin = 2469.7666
				xmax = 2469.9966
				text = "was"
			intervals [1221]:
				xmin = 2469.9966
				xmax = 2470.1766
				text = ""
			intervals [1222]:
				xmin = 2470.1766
				xmax = 2470.3566
				text = "did"
			intervals [1223]:
				xmin = 2470.3566
				xmax = 2470.5466
				text = "the"
			intervals [1224]:
				xmin = 2470.5466
				xmax = 2471.217
				text = ""
			intervals [1225]:
				xmin = 2471.217
				xmax = 2471.397
				text = "those"
			intervals [1226]:
				xmin = 2471.397
				xmax = 2471.587
				text = "kids"
			intervals [1227]:
				xmin = 2471.587
				xmax = 2471.737
				text = "have"
			intervals [1228]:
				xmin = 2471.737
				xmax = 2471.807
				text = "to"
			intervals [1229]:
				xmin = 2471.807
				xmax = 2471.977
				text = "do"
			intervals [1230]:
				xmin = 2471.977
				xmax = 2472.317
				text = "anything"
			intervals [1231]:
				xmin = 2472.317
				xmax = 2472.837
				text = "special"
			intervals [1232]:
				xmin = 2472.837
				xmax = 2472.867
				text = ""
			intervals [1233]:
				xmin = 2472.867
				xmax = 2472.977
				text = "to"
			intervals [1234]:
				xmin = 2472.977
				xmax = 2473.067
				text = "get"
			intervals [1235]:
				xmin = 2473.067
				xmax = 2473.207
				text = "into"
			intervals [1236]:
				xmin = 2473.207
				xmax = 2473.397
				text = "your"
			intervals [1237]:
				xmin = 2473.397
				xmax = 2473.757
				text = "group"
			intervals [1238]:
				xmin = 2473.757
				xmax = 2473.867
				text = "or"
			intervals [1239]:
				xmin = 2473.867
				xmax = 2474.027
				text = "they"
			intervals [1240]:
				xmin = 2474.027
				xmax = 2474.067
				text = ""
			intervals [1241]:
				xmin = 2474.067
				xmax = 2474.207
				text = "just"
			intervals [1242]:
				xmin = 2474.207
				xmax = 2474.507
				text = "start"
			intervals [1243]:
				xmin = 2474.507
				xmax = 2474.537
				text = ""
			intervals [1244]:
				xmin = 2474.537
				xmax = 2474.997
				text = "hanging"
			intervals [1245]:
				xmin = 2474.997
				xmax = 2475.057
				text = ""
			intervals [1246]:
				xmin = 2475.057
				xmax = 2475.287
				text = "around"
			intervals [1247]:
				xmin = 2475.287
				xmax = 2475.377
				text = "or"
			intervals [1248]:
				xmin = 2475.377
				xmax = 2475.407
				text = ""
			intervals [1249]:
				xmin = 2475.407
				xmax = 2475.527
				text = "how"
			intervals [1250]:
				xmin = 2475.527
				xmax = 2475.657
				text = "did"
			intervals [1251]:
				xmin = 2475.657
				xmax = 2475.877
				text = "that"
			intervals [1252]:
				xmin = 2475.877
				xmax = 2476.097
				text = "work"
			intervals [1253]:
				xmin = 2476.097
				xmax = 2544.3434
				text = ""
			intervals [1254]:
				xmin = 2544.3434
				xmax = 2544.4034
				text = "do"
			intervals [1255]:
				xmin = 2544.4034
				xmax = 2544.4634
				text = "you"
			intervals [1256]:
				xmin = 2544.4634
				xmax = 2544.6834
				text = "ever"
			intervals [1257]:
				xmin = 2544.6834
				xmax = 2544.8734
				text = "see"
			intervals [1258]:
				xmin = 2544.8734
				xmax = 2545.0634
				text = "any"
			intervals [1259]:
				xmin = 2545.0634
				xmax = 2545.1334
				text = "of"
			intervals [1260]:
				xmin = 2545.1334
				xmax = 2545.3234
				text = "these"
			intervals [1261]:
				xmin = 2545.3234
				xmax = 2545.3534
				text = ""
			intervals [1262]:
				xmin = 2545.3534
				xmax = 2545.6234
				text = "guys"
			intervals [1263]:
				xmin = 2545.6234
				xmax = 2546.0334
				text = ""
			intervals [1264]:
				xmin = 2546.0334
				xmax = 2546.4034
				text = "<unk>"
			intervals [1265]:
				xmin = 2546.4034
				xmax = 2646.4751
				text = ""
			intervals [1266]:
				xmin = 2646.4751
				xmax = 2646.9351
				text = "mm-hm"
			intervals [1267]:
				xmin = 2646.9351
				xmax = 2648.5876
				text = ""
			intervals [1268]:
				xmin = 2648.5876
				xmax = 2648.7576
				text = "are"
			intervals [1269]:
				xmin = 2648.7576
				xmax = 2649.0276
				text = "there"
			intervals [1270]:
				xmin = 2649.0276
				xmax = 2649.0576
				text = ""
			intervals [1271]:
				xmin = 2649.0576
				xmax = 2649.0876
				text = "uh"
			intervals [1272]:
				xmin = 2649.0876
				xmax = 2649.4247
				text = ""
			intervals [1273]:
				xmin = 2649.4247
				xmax = 2649.5847
				text = "is"
			intervals [1274]:
				xmin = 2649.5847
				xmax = 2649.8447
				text = "there"
			intervals [1275]:
				xmin = 2649.8447
				xmax = 2650.0647
				text = "a"
			intervals [1276]:
				xmin = 2650.0647
				xmax = 2650.1047
				text = ""
			intervals [1277]:
				xmin = 2650.1047
				xmax = 2650.6047
				text = "another"
			intervals [1278]:
				xmin = 2650.6047
				xmax = 2650.9147
				text = "group"
			intervals [1279]:
				xmin = 2650.9147
				xmax = 2650.9847
				text = "of"
			intervals [1280]:
				xmin = 2650.9847
				xmax = 2651.1047
				text = ""
			intervals [1281]:
				xmin = 2651.1047
				xmax = 2651.5547
				text = "people"
			intervals [1282]:
				xmin = 2651.5547
				xmax = 2652.2513
				text = ""
			intervals [1283]:
				xmin = 2652.2513
				xmax = 2652.3513
				text = "that"
			intervals [1284]:
				xmin = 2652.3513
				xmax = 2652.4913
				text = "you"
			intervals [1285]:
				xmin = 2652.4913
				xmax = 2653.0413
				text = "associate"
			intervals [1286]:
				xmin = 2653.0413
				xmax = 2653.2513
				text = "with"
			intervals [1287]:
				xmin = 2653.2513
				xmax = 2653.2813
				text = ""
			intervals [1288]:
				xmin = 2653.2813
				xmax = 2653.5313
				text = "now"
			intervals [1289]:
				xmin = 2653.5313
				xmax = 2653.6613
				text = ""
			intervals [1290]:
				xmin = 2653.6613
				xmax = 2654.1013
				text = "<unk>"
			intervals [1291]:
				xmin = 2654.1013
				xmax = 2693.6032
				text = ""
			intervals [1292]:
				xmin = 2693.6032
				xmax = 2693.9932
				text = "mm-hm"
			intervals [1293]:
				xmin = 2693.9932
				xmax = 2712.3424
				text = ""
			intervals [1294]:
				xmin = 2712.3424
				xmax = 2713.1224
				text = "<unk>"
			intervals [1295]:
				xmin = 2713.1224
				xmax = 2728.0089
				text = ""
			intervals [1296]:
				xmin = 2728.0089
				xmax = 2728.1089
				text = "that"
			intervals [1297]:
				xmin = 2728.1089
				xmax = 2728.2089
				text = "s"
			intervals [1298]:
				xmin = 2728.2089
				xmax = 2728.3589
				text = ""
			intervals [1299]:
				xmin = 2728.3589
				xmax = 2728.5689
				text = "great"
			intervals [1300]:
				xmin = 2728.5689
				xmax = 2730.9455
				text = ""
			intervals [1301]:
				xmin = 2730.9455
				xmax = 2731.1155
				text = "are"
			intervals [1302]:
				xmin = 2731.1155
				xmax = 2731.1455
				text = ""
			intervals [1303]:
				xmin = 2731.1455
				xmax = 2731.2355
				text = "there"
			intervals [1304]:
				xmin = 2731.2355
				xmax = 2731.4555
				text = "any"
			intervals [1305]:
				xmin = 2731.4555
				xmax = 2732.2555
				text = "caucasians"
			intervals [1306]:
				xmin = 2732.2555
				xmax = 2732.5355
				text = "in"
			intervals [1307]:
				xmin = 2732.5355
				xmax = 2732.6055
				text = ""
			intervals [1308]:
				xmin = 2732.6055
				xmax = 2732.8255
				text = "any"
			intervals [1309]:
				xmin = 2732.8255
				xmax = 2732.9055
				text = ""
			intervals [1310]:
				xmin = 2732.9055
				xmax = 2732.9655
				text = "of"
			intervals [1311]:
				xmin = 2732.9655
				xmax = 2733.0655
				text = "these"
			intervals [1312]:
				xmin = 2733.0655
				xmax = 2733.1055
				text = ""
			intervals [1313]:
				xmin = 2733.1055
				xmax = 2733.3055
				text = "groups"
			intervals [1314]:
				xmin = 2733.3055
				xmax = 2750.2742
				text = ""
			intervals [1315]:
				xmin = 2750.2742
				xmax = 2750.6642
				text = "yes"
			intervals [1316]:
				xmin = 2750.6642
				xmax = 2818.0428
				text = ""
			intervals [1317]:
				xmin = 2818.0428
				xmax = 2818.1128
				text = "it"
			intervals [1318]:
				xmin = 2818.1128
				xmax = 2818.1728
				text = "s"
			intervals [1319]:
				xmin = 2818.1728
				xmax = 2818.4128
				text = ""
			intervals [1320]:
				xmin = 2818.4128
				xmax = 2818.5028
				text = "good"
			intervals [1321]:
				xmin = 2818.5028
				xmax = 2818.5928
				text = "when"
			intervals [1322]:
				xmin = 2818.5928
				xmax = 2818.6628
				text = "you"
			intervals [1323]:
				xmin = 2818.6628
				xmax = 2818.8828
				text = "don't"
			intervals [1324]:
				xmin = 2818.8828
				xmax = 2819.0728
				text = "have"
			intervals [1325]:
				xmin = 2819.0728
				xmax = 2819.1328
				text = "to"
			intervals [1326]:
				xmin = 2819.1328
				xmax = 2819.7128
				text = "<unk>"
			intervals [1327]:
				xmin = 2819.7128
				xmax = 2835.651
				text = ""
			intervals [1328]:
				xmin = 2835.651
				xmax = 2835.791
				text = "what"
			intervals [1329]:
				xmin = 2835.791
				xmax = 2836.071
				text = "about"
			intervals [1330]:
				xmin = 2836.071
				xmax = 2836.141
				text = ""
			intervals [1331]:
				xmin = 2836.141
				xmax = 2836.361
				text = "your"
			intervals [1332]:
				xmin = 2836.361
				xmax = 2836.931
				text = "childhood"
			intervals [1333]:
				xmin = 2836.931
				xmax = 2837.001
				text = ""
			intervals [1334]:
				xmin = 2837.001
				xmax = 2837.501
				text = "friends"
			intervals [1335]:
				xmin = 2837.501
				xmax = 2852.3391
				text = ""
			intervals [1336]:
				xmin = 2852.3391
				xmax = 2852.3991
				text = "is"
			intervals [1337]:
				xmin = 2852.3991
				xmax = 2852.5091
				text = "that"
			intervals [1338]:
				xmin = 2852.5091
				xmax = 2852.6991
				text = "so"
			intervals [1339]:
				xmin = 2852.6991
				xmax = 2853.0
				text = ""
	item [2]:
		class = "IntervalTier"
		name = "DCA_int_01 - phones"
		xmin = 0.0
		xmax = 2853.0
		intervals: size = 3213
			intervals [1]:
				xmin = 0.0
				xmax = 0.5194
				text = ""
			intervals [2]:
				xmin = 0.5194
				xmax = 0.5794
				text = "sil"
			intervals [3]:
				xmin = 0.5794
				xmax = 0.7794
				text = "OW2"
			intervals [4]:
				xmin = 0.7794
				xmax = 0.9294
				text = "K"
			intervals [5]:
				xmin = 0.9294
				xmax = 1.2494
				text = "EY1"
			intervals [6]:
				xmin = 1.2494
				xmax = 1.6894
				text = "AH1"
			intervals [7]:
				xmin = 1.6894
				xmax = 2.1426
				text = ""
			intervals [8]:
				xmin = 2.1426
				xmax = 2.1826
				text = "D"
			intervals [9]:
				xmin = 2.1826
				xmax = 2.2126
				text = "UW1"
			intervals [10]:
				xmin = 2.2126
				xmax = 2.2426
				text = "Y"
			intervals [11]:
				xmin = 2.2426
				xmax = 2.4726
				text = "UW1"
			intervals [12]:
				xmin = 2.4726
				xmax = 2.5126
				text = "R"
			intervals [13]:
				xmin = 2.5126
				xmax = 2.5426
				text = "IH0"
			intervals [14]:
				xmin = 2.5426
				xmax = 2.5926
				text = "K"
			intervals [15]:
				xmin = 2.5926
				xmax = 2.7226
				text = "AO1"
			intervals [16]:
				xmin = 2.7226
				xmax = 2.7726
				text = "L"
			intervals [17]:
				xmin = 2.7726
				xmax = 2.8226
				text = "W"
			intervals [18]:
				xmin = 2.8226
				xmax = 2.9226
				text = "AH1"
			intervals [19]:
				xmin = 2.9226
				xmax = 2.9726
				text = "T"
			intervals [20]:
				xmin = 2.9726
				xmax = 3.0326
				text = "K"
			intervals [21]:
				xmin = 3.0326
				xmax = 3.1426
				text = "AY1"
			intervals [22]:
				xmin = 3.1426
				xmax = 3.1926
				text = "N"
			intervals [23]:
				xmin = 3.1926
				xmax = 3.2226
				text = "D"
			intervals [24]:
				xmin = 3.2226
				xmax = 3.2526
				text = "AH0"
			intervals [25]:
				xmin = 3.2526
				xmax = 3.3626
				text = "V"
			intervals [26]:
				xmin = 3.3626
				xmax = 3.4626
				text = "G"
			intervals [27]:
				xmin = 3.4626
				xmax = 3.5926
				text = "EY1"
			intervals [28]:
				xmin = 3.5926
				xmax = 3.8026
				text = "M"
			intervals [29]:
				xmin = 3.8026
				xmax = 3.8326
				text = "Z"
			intervals [30]:
				xmin = 3.8326
				xmax = 3.8626
				text = "Y"
			intervals [31]:
				xmin = 3.8626
				xmax = 4.1226
				text = "UW1"
			intervals [32]:
				xmin = 4.1226
				xmax = 4.2026
				text = "sp"
			intervals [33]:
				xmin = 4.2026
				xmax = 4.2726
				text = "Y"
			intervals [34]:
				xmin = 4.2726
				xmax = 4.3526
				text = "UW1"
			intervals [35]:
				xmin = 4.3526
				xmax = 4.4226
				text = "Z"
			intervals [36]:
				xmin = 4.4226
				xmax = 4.4526
				text = "D"
			intervals [37]:
				xmin = 4.4526
				xmax = 4.4826
				text = "T"
			intervals [38]:
				xmin = 4.4826
				xmax = 4.5926
				text = "AH0"
			intervals [39]:
				xmin = 4.5926
				xmax = 4.6326
				text = "sp"
			intervals [40]:
				xmin = 4.6326
				xmax = 4.6726
				text = "P"
			intervals [41]:
				xmin = 4.6726
				xmax = 4.7626
				text = "L"
			intervals [42]:
				xmin = 4.7626
				xmax = 4.9226
				text = "EY1"
			intervals [43]:
				xmin = 4.9226
				xmax = 4.9626
				text = "W"
			intervals [44]:
				xmin = 4.9626
				xmax = 5.0626
				text = "EH1"
			intervals [45]:
				xmin = 5.0626
				xmax = 5.0926
				text = "N"
			intervals [46]:
				xmin = 5.0926
				xmax = 5.1226
				text = "Y"
			intervals [47]:
				xmin = 5.1226
				xmax = 5.1826
				text = "UW1"
			intervals [48]:
				xmin = 5.1826
				xmax = 5.2626
				text = "W"
			intervals [49]:
				xmin = 5.2626
				xmax = 5.3326
				text = "ER0"
			intervals [50]:
				xmin = 5.3326
				xmax = 5.4326
				text = "AH0"
			intervals [51]:
				xmin = 5.4326
				xmax = 5.5326
				text = "K"
			intervals [52]:
				xmin = 5.5326
				xmax = 5.6126
				text = "IH1"
			intervals [53]:
				xmin = 5.6126
				xmax = 5.7126
				text = "D"
			intervals [54]:
				xmin = 5.7126
				xmax = 5.8526
				text = "ER0"
			intervals [55]:
				xmin = 5.8526
				xmax = 6.0026
				text = "AW1"
			intervals [56]:
				xmin = 6.0026
				xmax = 6.0326
				text = "N"
			intervals [57]:
				xmin = 6.0326
				xmax = 6.0626
				text = "D"
			intervals [58]:
				xmin = 6.0626
				xmax = 6.4138
				text = "sp"
			intervals [59]:
				xmin = 6.4138
				xmax = 6.5038
				text = "T"
			intervals [60]:
				xmin = 6.5038
				xmax = 6.5638
				text = "EH1"
			intervals [61]:
				xmin = 6.5638
				xmax = 6.6638
				text = "N"
			intervals [62]:
				xmin = 6.6638
				xmax = 6.7038
				text = "Y"
			intervals [63]:
				xmin = 6.7038
				xmax = 6.7538
				text = "IH1"
			intervals [64]:
				xmin = 6.7538
				xmax = 6.8438
				text = "R"
			intervals [65]:
				xmin = 6.8438
				xmax = 6.9238
				text = "Z"
			intervals [66]:
				xmin = 6.9238
				xmax = 7.1238
				text = "OW1"
			intervals [67]:
				xmin = 7.1238
				xmax = 7.2238
				text = "L"
			intervals [68]:
				xmin = 7.2238
				xmax = 7.2538
				text = "D"
			intervals [69]:
				xmin = 7.2538
				xmax = 7.3538
				text = "ER0"
			intervals [70]:
				xmin = 7.3538
				xmax = 7.4738
				text = "S"
			intervals [71]:
				xmin = 7.4738
				xmax = 7.7438
				text = "OW1"
			intervals [72]:
				xmin = 7.7438
				xmax = 24.2879
				text = ""
			intervals [73]:
				xmin = 24.2879
				xmax = 24.6379
				text = "spn"
			intervals [74]:
				xmin = 24.6379
				xmax = 24.7479
				text = "sp"
			intervals [75]:
				xmin = 24.7479
				xmax = 28.4134
				text = ""
			intervals [76]:
				xmin = 28.4134
				xmax = 28.5134
				text = "CH"
			intervals [77]:
				xmin = 28.5134
				xmax = 28.6834
				text = "AY1"
			intervals [78]:
				xmin = 28.6834
				xmax = 28.7934
				text = "L"
			intervals [79]:
				xmin = 28.7934
				xmax = 28.8234
				text = "D"
			intervals [80]:
				xmin = 28.8234
				xmax = 28.9134
				text = "Z"
			intervals [81]:
				xmin = 28.9134
				xmax = 28.9834
				text = "G"
			intervals [82]:
				xmin = 28.9834
				xmax = 29.0834
				text = "EY1"
			intervals [83]:
				xmin = 29.0834
				xmax = 29.2234
				text = "M"
			intervals [84]:
				xmin = 29.2234
				xmax = 29.2634
				text = "Z"
			intervals [85]:
				xmin = 29.2634
				xmax = 29.3634
				text = "W"
			intervals [86]:
				xmin = 29.3634
				xmax = 29.4334
				text = "ER1"
			intervals [87]:
				xmin = 29.4334
				xmax = 29.4734
				text = "IH1"
			intervals [88]:
				xmin = 29.4734
				xmax = 29.5234
				text = "N"
			intervals [89]:
				xmin = 29.5234
				xmax = 29.5834
				text = "T"
			intervals [90]:
				xmin = 29.5834
				xmax = 29.6234
				text = "R"
			intervals [91]:
				xmin = 29.6234
				xmax = 29.6834
				text = "IH0"
			intervals [92]:
				xmin = 29.6834
				xmax = 29.7534
				text = "S"
			intervals [93]:
				xmin = 29.7534
				xmax = 29.8134
				text = "T"
			intervals [94]:
				xmin = 29.8134
				xmax = 29.8634
				text = "IH0"
			intervals [95]:
				xmin = 29.8634
				xmax = 29.9034
				text = "D"
			intervals [96]:
				xmin = 29.9034
				xmax = 29.9334
				text = "IH0"
			intervals [97]:
				xmin = 29.9334
				xmax = 30.1934
				text = "N"
			intervals [98]:
				xmin = 30.1934
				xmax = 30.5834
				text = "sp"
			intervals [99]:
				xmin = 30.5834
				xmax = 30.6134
				text = "AH0"
			intervals [100]:
				xmin = 30.6134
				xmax = 30.6434
				text = "S"
			intervals [101]:
				xmin = 30.6434
				xmax = 30.6834
				text = "P"
			intervals [102]:
				xmin = 30.6834
				xmax = 30.7134
				text = "EH1"
			intervals [103]:
				xmin = 30.7134
				xmax = 30.7434
				text = "SH"
			intervals [104]:
				xmin = 30.7434
				xmax = 30.7734
				text = "AH0"
			intervals [105]:
				xmin = 30.7734
				xmax = 30.8134
				text = "L"
			intervals [106]:
				xmin = 30.8134
				xmax = 31.2734
				text = "IY0"
			intervals [107]:
				xmin = 31.2734
				xmax = 31.3834
				text = "sp"
			intervals [108]:
				xmin = 31.3834
				xmax = 31.9992
				text = ""
			intervals [109]:
				xmin = 31.9992
				xmax = 32.0692
				text = "HH"
			intervals [110]:
				xmin = 32.0692
				xmax = 32.1092
				text = "W"
			intervals [111]:
				xmin = 32.1092
				xmax = 32.1692
				text = "AH1"
			intervals [112]:
				xmin = 32.1692
				xmax = 32.1992
				text = "T"
			intervals [113]:
				xmin = 32.1992
				xmax = 32.2492
				text = "AH0"
			intervals [114]:
				xmin = 32.2492
				xmax = 32.2792
				text = "B"
			intervals [115]:
				xmin = 32.2792
				xmax = 32.4192
				text = "AW1"
			intervals [116]:
				xmin = 32.4192
				xmax = 32.4892
				text = "T"
			intervals [117]:
				xmin = 32.4892
				xmax = 32.5992
				text = "M"
			intervals [118]:
				xmin = 32.5992
				xmax = 32.7492
				text = "AA1"
			intervals [119]:
				xmin = 32.7492
				xmax = 32.7992
				text = "R"
			intervals [120]:
				xmin = 32.7992
				xmax = 32.8492
				text = "B"
			intervals [121]:
				xmin = 32.8492
				xmax = 32.8792
				text = "AH0"
			intervals [122]:
				xmin = 32.8792
				xmax = 33.0292
				text = "L"
			intervals [123]:
				xmin = 33.0292
				xmax = 33.0592
				text = "Z"
			intervals [124]:
				xmin = 33.0592
				xmax = 33.0992
				text = "sp"
			intervals [125]:
				xmin = 33.0992
				xmax = 33.1492
				text = "HH"
			intervals [126]:
				xmin = 33.1492
				xmax = 33.1792
				text = "AW1"
			intervals [127]:
				xmin = 33.1792
				xmax = 33.2892
				text = "D"
			intervals [128]:
				xmin = 33.2892
				xmax = 33.3192
				text = "IH0"
			intervals [129]:
				xmin = 33.3192
				xmax = 33.3492
				text = "D"
			intervals [130]:
				xmin = 33.3492
				xmax = 33.3792
				text = "W"
			intervals [131]:
				xmin = 33.3792
				xmax = 33.4092
				text = "IY1"
			intervals [132]:
				xmin = 33.4092
				xmax = 33.4392
				text = "HH"
			intervals [133]:
				xmin = 33.4392
				xmax = 33.6392
				text = "AW1"
			intervals [134]:
				xmin = 33.6392
				xmax = 33.9192
				text = "sp"
			intervals [135]:
				xmin = 33.9192
				xmax = 33.9792
				text = "D"
			intervals [136]:
				xmin = 33.9792
				xmax = 34.0392
				text = "IH1"
			intervals [137]:
				xmin = 34.0392
				xmax = 34.0892
				text = "D"
			intervals [138]:
				xmin = 34.0892
				xmax = 34.1192
				text = "DH"
			intervals [139]:
				xmin = 34.1192
				xmax = 34.1592
				text = "AH0"
			intervals [140]:
				xmin = 34.1592
				xmax = 34.3792
				text = "T"
			intervals [141]:
				xmin = 34.3792
				xmax = 34.4192
				text = "W"
			intervals [142]:
				xmin = 34.4192
				xmax = 34.4492
				text = "ER1"
			intervals [143]:
				xmin = 34.4492
				xmax = 34.5092
				text = "K"
			intervals [144]:
				xmin = 34.5092
				xmax = 34.5692
				text = "sp"
			intervals [145]:
				xmin = 34.5692
				xmax = 46.2828
				text = ""
			intervals [146]:
				xmin = 46.2828
				xmax = 46.4728
				text = "OW1"
			intervals [147]:
				xmin = 46.4728
				xmax = 46.5228
				text = "Y"
			intervals [148]:
				xmin = 46.5228
				xmax = 46.9028
				text = "AE1"
			intervals [149]:
				xmin = 46.9028
				xmax = 48.0314
				text = ""
			intervals [150]:
				xmin = 48.0314
				xmax = 48.0914
				text = "HH"
			intervals [151]:
				xmin = 48.0914
				xmax = 48.1414
				text = "AW1"
			intervals [152]:
				xmin = 48.1414
				xmax = 48.2614
				text = "D"
			intervals [153]:
				xmin = 48.2614
				xmax = 48.2914
				text = "IH0"
			intervals [154]:
				xmin = 48.2914
				xmax = 48.3214
				text = "D"
			intervals [155]:
				xmin = 48.3214
				xmax = 48.4214
				text = "EY1"
			intervals [156]:
				xmin = 48.4214
				xmax = 48.5114
				text = "K"
			intervals [157]:
				xmin = 48.5114
				xmax = 48.5714
				text = "IH1"
			intervals [158]:
				xmin = 48.5714
				xmax = 48.6914
				text = "D"
			intervals [159]:
				xmin = 48.6914
				xmax = 48.7614
				text = "G"
			intervals [160]:
				xmin = 48.7614
				xmax = 48.9314
				text = "OW1"
			intervals [161]:
				xmin = 48.9314
				xmax = 48.9614
				text = "AH0"
			intervals [162]:
				xmin = 48.9614
				xmax = 49.0014
				text = "B"
			intervals [163]:
				xmin = 49.0014
				xmax = 49.1014
				text = "AW1"
			intervals [164]:
				xmin = 49.1014
				xmax = 49.1414
				text = "T"
			intervals [165]:
				xmin = 49.1414
				xmax = 49.2614
				text = "sp"
			intervals [166]:
				xmin = 49.2614
				xmax = 49.2914
				text = "P"
			intervals [167]:
				xmin = 49.2914
				xmax = 49.3714
				text = "L"
			intervals [168]:
				xmin = 49.3714
				xmax = 49.4314
				text = "EY1"
			intervals [169]:
				xmin = 49.4314
				xmax = 49.4614
				text = "IH0"
			intervals [170]:
				xmin = 49.4614
				xmax = 49.5614
				text = "NG"
			intervals [171]:
				xmin = 49.5614
				xmax = 49.6214
				text = "M"
			intervals [172]:
				xmin = 49.6214
				xmax = 49.7714
				text = "AA1"
			intervals [173]:
				xmin = 49.7714
				xmax = 49.8014
				text = "R"
			intervals [174]:
				xmin = 49.8014
				xmax = 49.9014
				text = "B"
			intervals [175]:
				xmin = 49.9014
				xmax = 49.9314
				text = "AH0"
			intervals [176]:
				xmin = 49.9314
				xmax = 50.0414
				text = "L"
			intervals [177]:
				xmin = 50.0414
				xmax = 50.2114
				text = "Z"
			intervals [178]:
				xmin = 50.2114
				xmax = 50.8321
				text = "sp"
			intervals [179]:
				xmin = 50.8321
				xmax = 51.8321
				text = "spn"
			intervals [180]:
				xmin = 51.8321
				xmax = 51.9421
				text = "sp"
			intervals [181]:
				xmin = 51.9421
				xmax = 70.2689
				text = ""
			intervals [182]:
				xmin = 70.2689
				xmax = 70.3089
				text = "W"
			intervals [183]:
				xmin = 70.3089
				xmax = 70.3389
				text = "ER0"
			intervals [184]:
				xmin = 70.3389
				xmax = 70.3689
				text = "DH"
			intervals [185]:
				xmin = 70.3689
				xmax = 70.6189
				text = "AH1"
			intervals [186]:
				xmin = 70.6189
				xmax = 70.6489
				text = "sp"
			intervals [187]:
				xmin = 70.6489
				xmax = 70.6789
				text = "M"
			intervals [188]:
				xmin = 70.6789
				xmax = 70.7089
				text = "AA1"
			intervals [189]:
				xmin = 70.7089
				xmax = 70.7389
				text = "R"
			intervals [190]:
				xmin = 70.7389
				xmax = 70.7689
				text = "B"
			intervals [191]:
				xmin = 70.7689
				xmax = 70.7989
				text = "AH0"
			intervals [192]:
				xmin = 70.7989
				xmax = 70.8289
				text = "L"
			intervals [193]:
				xmin = 70.8289
				xmax = 70.8589
				text = "Z"
			intervals [194]:
				xmin = 70.8589
				xmax = 71.1989
				text = "sp"
			intervals [195]:
				xmin = 71.1989
				xmax = 71.2289
				text = "AW1"
			intervals [196]:
				xmin = 71.2289
				xmax = 71.2589
				text = "T"
			intervals [197]:
				xmin = 71.2589
				xmax = 71.2889
				text = "S"
			intervals [198]:
				xmin = 71.2889
				xmax = 71.3189
				text = "AY1"
			intervals [199]:
				xmin = 71.3189
				xmax = 71.3789
				text = "D"
			intervals [200]:
				xmin = 71.3789
				xmax = 71.5089
				text = "sp"
			intervals [201]:
				xmin = 71.5089
				xmax = 71.9568
				text = ""
			intervals [202]:
				xmin = 71.9568
				xmax = 72.0768
				text = "W"
			intervals [203]:
				xmin = 72.0768
				xmax = 72.1168
				text = "ER0"
			intervals [204]:
				xmin = 72.1168
				xmax = 72.1668
				text = "DH"
			intervals [205]:
				xmin = 72.1668
				xmax = 72.1968
				text = "AH0"
			intervals [206]:
				xmin = 72.1968
				xmax = 72.2968
				text = "M"
			intervals [207]:
				xmin = 72.2968
				xmax = 72.4068
				text = "AA1"
			intervals [208]:
				xmin = 72.4068
				xmax = 72.4468
				text = "R"
			intervals [209]:
				xmin = 72.4468
				xmax = 72.4768
				text = "B"
			intervals [210]:
				xmin = 72.4768
				xmax = 72.5068
				text = "AH0"
			intervals [211]:
				xmin = 72.5068
				xmax = 72.5568
				text = "L"
			intervals [212]:
				xmin = 72.5568
				xmax = 72.6268
				text = "Z"
			intervals [213]:
				xmin = 72.6268
				xmax = 72.6768
				text = "AW1"
			intervals [214]:
				xmin = 72.6768
				xmax = 72.7568
				text = "T"
			intervals [215]:
				xmin = 72.7568
				xmax = 72.8668
				text = "S"
			intervals [216]:
				xmin = 72.8668
				xmax = 72.9068
				text = "AY1"
			intervals [217]:
				xmin = 72.9068
				xmax = 72.9768
				text = "D"
			intervals [218]:
				xmin = 72.9768
				xmax = 73.0068
				text = "AH0"
			intervals [219]:
				xmin = 73.0068
				xmax = 73.0668
				text = "V"
			intervals [220]:
				xmin = 73.0668
				xmax = 73.0968
				text = "DH"
			intervals [221]:
				xmin = 73.0968
				xmax = 73.1468
				text = "AH0"
			intervals [222]:
				xmin = 73.1468
				xmax = 73.2568
				text = "S"
			intervals [223]:
				xmin = 73.2568
				xmax = 73.4768
				text = "ER1"
			intervals [224]:
				xmin = 73.4768
				xmax = 73.5068
				text = "K"
			intervals [225]:
				xmin = 73.5068
				xmax = 73.5668
				text = "AH0"
			intervals [226]:
				xmin = 73.5668
				xmax = 73.6468
				text = "L"
			intervals [227]:
				xmin = 73.6468
				xmax = 93.9937
				text = ""
			intervals [228]:
				xmin = 93.9937
				xmax = 94.0937
				text = "W"
			intervals [229]:
				xmin = 94.0937
				xmax = 94.1737
				text = "AO1"
			intervals [230]:
				xmin = 94.1737
				xmax = 94.2237
				text = "Z"
			intervals [231]:
				xmin = 94.2237
				xmax = 94.2637
				text = "DH"
			intervals [232]:
				xmin = 94.2637
				xmax = 94.3037
				text = "EH1"
			intervals [233]:
				xmin = 94.3037
				xmax = 94.3937
				text = "R"
			intervals [234]:
				xmin = 94.3937
				xmax = 94.4237
				text = "AH0"
			intervals [235]:
				xmin = 94.4237
				xmax = 94.4737
				text = "S"
			intervals [236]:
				xmin = 94.4737
				xmax = 94.5637
				text = "P"
			intervals [237]:
				xmin = 94.5637
				xmax = 94.6537
				text = "EH1"
			intervals [238]:
				xmin = 94.6537
				xmax = 94.7237
				text = "SH"
			intervals [239]:
				xmin = 94.7237
				xmax = 94.8237
				text = "AH0"
			intervals [240]:
				xmin = 94.8237
				xmax = 94.9037
				text = "L"
			intervals [241]:
				xmin = 94.9037
				xmax = 94.9537
				text = "N"
			intervals [242]:
				xmin = 94.9537
				xmax = 95.0337
				text = "EY1"
			intervals [243]:
				xmin = 95.0337
				xmax = 95.2237
				text = "M"
			intervals [244]:
				xmin = 95.2237
				xmax = 95.2537
				text = "sp"
			intervals [245]:
				xmin = 95.2537
				xmax = 95.2837
				text = "F"
			intervals [246]:
				xmin = 95.2837
				xmax = 95.3137
				text = "R"
			intervals [247]:
				xmin = 95.3137
				xmax = 95.3837
				text = "ER0"
			intervals [248]:
				xmin = 95.3837
				xmax = 95.4337
				text = "Y"
			intervals [249]:
				xmin = 95.4337
				xmax = 95.4737
				text = "UH1"
			intervals [250]:
				xmin = 95.4737
				xmax = 95.5437
				text = "R"
			intervals [251]:
				xmin = 95.5437
				xmax = 95.6337
				text = "sp"
			intervals [252]:
				xmin = 95.6337
				xmax = 95.6837
				text = "F"
			intervals [253]:
				xmin = 95.6837
				xmax = 95.7637
				text = "EY1"
			intervals [254]:
				xmin = 95.7637
				xmax = 95.8637
				text = "V"
			intervals [255]:
				xmin = 95.8637
				xmax = 95.8937
				text = "ER0"
			intervals [256]:
				xmin = 95.8937
				xmax = 95.9237
				text = "IH0"
			intervals [257]:
				xmin = 95.9237
				xmax = 95.9837
				text = "T"
			intervals [258]:
				xmin = 95.9837
				xmax = 96.0537
				text = "sp"
			intervals [259]:
				xmin = 96.0537
				xmax = 96.1037
				text = "SH"
			intervals [260]:
				xmin = 96.1037
				xmax = 96.2937
				text = "UW1"
			intervals [261]:
				xmin = 96.2937
				xmax = 96.3437
				text = "T"
			intervals [262]:
				xmin = 96.3437
				xmax = 96.6137
				text = "ER0"
			intervals [263]:
				xmin = 96.6137
				xmax = 96.6537
				text = "sp"
			intervals [264]:
				xmin = 96.6537
				xmax = 103.2484
				text = ""
			intervals [265]:
				xmin = 103.2484
				xmax = 103.2784
				text = "DH"
			intervals [266]:
				xmin = 103.2784
				xmax = 103.3084
				text = "EH1"
			intervals [267]:
				xmin = 103.3084
				xmax = 103.3384
				text = "R"
			intervals [268]:
				xmin = 103.3384
				xmax = 103.4184
				text = "W"
			intervals [269]:
				xmin = 103.4184
				xmax = 103.5084
				text = "AH1"
			intervals [270]:
				xmin = 103.5084
				xmax = 103.5384
				text = "Z"
			intervals [271]:
				xmin = 103.5384
				xmax = 103.5684
				text = "AH0"
			intervals [272]:
				xmin = 103.5684
				xmax = 103.5984
				text = "N"
			intervals [273]:
				xmin = 103.5984
				xmax = 103.6284
				text = "T"
			intervals [274]:
				xmin = 103.6284
				xmax = 103.7384
				text = "AH0"
			intervals [275]:
				xmin = 103.7384
				xmax = 103.8084
				text = "JH"
			intervals [276]:
				xmin = 103.8084
				xmax = 103.8984
				text = "EH1"
			intervals [277]:
				xmin = 103.8984
				xmax = 103.9584
				text = "N"
			intervals [278]:
				xmin = 103.9584
				xmax = 103.9884
				text = "ER0"
			intervals [279]:
				xmin = 103.9884
				xmax = 104.0284
				text = "AH0"
			intervals [280]:
				xmin = 104.0284
				xmax = 104.1084
				text = "L"
			intervals [281]:
				xmin = 104.1084
				xmax = 104.1484
				text = "N"
			intervals [282]:
				xmin = 104.1484
				xmax = 104.2584
				text = "EY1"
			intervals [283]:
				xmin = 104.2584
				xmax = 104.3684
				text = "M"
			intervals [284]:
				xmin = 104.3684
				xmax = 104.4384
				text = "F"
			intervals [285]:
				xmin = 104.4384
				xmax = 104.4684
				text = "R"
			intervals [286]:
				xmin = 104.4684
				xmax = 104.6184
				text = "ER0"
			intervals [287]:
				xmin = 104.6184
				xmax = 104.6484
				text = "EH1"
			intervals [288]:
				xmin = 104.6484
				xmax = 104.6784
				text = "V"
			intervals [289]:
				xmin = 104.6784
				xmax = 104.7084
				text = "R"
			intervals [290]:
				xmin = 104.7084
				xmax = 104.7584
				text = "IY0"
			intervals [291]:
				xmin = 104.7584
				xmax = 104.8084
				text = "B"
			intervals [292]:
				xmin = 104.8084
				xmax = 104.8384
				text = "AA2"
			intervals [293]:
				xmin = 104.8384
				xmax = 104.9284
				text = "D"
			intervals [294]:
				xmin = 104.9284
				xmax = 104.9884
				text = "IY0"
			intervals [295]:
				xmin = 104.9884
				xmax = 105.0884
				text = "Z"
			intervals [296]:
				xmin = 105.0884
				xmax = 105.1284
				text = "sp"
			intervals [297]:
				xmin = 105.1284
				xmax = 105.1784
				text = "F"
			intervals [298]:
				xmin = 105.1784
				xmax = 105.2784
				text = "EY1"
			intervals [299]:
				xmin = 105.2784
				xmax = 105.3184
				text = "V"
			intervals [300]:
				xmin = 105.3184
				xmax = 105.3684
				text = "ER0"
			intervals [301]:
				xmin = 105.3684
				xmax = 105.4084
				text = "IH0"
			intervals [302]:
				xmin = 105.4084
				xmax = 105.4684
				text = "T"
			intervals [303]:
				xmin = 105.4684
				xmax = 105.5384
				text = "sp"
			intervals [304]:
				xmin = 105.5384
				xmax = 105.5784
				text = "SH"
			intervals [305]:
				xmin = 105.5784
				xmax = 105.7384
				text = "UW1"
			intervals [306]:
				xmin = 105.7384
				xmax = 105.7684
				text = "T"
			intervals [307]:
				xmin = 105.7684
				xmax = 105.8884
				text = "ER0"
			intervals [308]:
				xmin = 105.8884
				xmax = 105.9284
				text = "DH"
			intervals [309]:
				xmin = 105.9284
				xmax = 105.9584
				text = "AH0"
			intervals [310]:
				xmin = 105.9584
				xmax = 106.0084
				text = "T"
			intervals [311]:
				xmin = 106.0084
				xmax = 106.1084
				text = "sp"
			intervals [312]:
				xmin = 106.1084
				xmax = 106.1984
				text = "Y"
			intervals [313]:
				xmin = 106.1984
				xmax = 106.2284
				text = "UW1"
			intervals [314]:
				xmin = 106.2284
				xmax = 106.2584
				text = "sp"
			intervals [315]:
				xmin = 106.2584
				xmax = 106.4084
				text = "R"
			intervals [316]:
				xmin = 106.4084
				xmax = 106.4384
				text = "IH0"
			intervals [317]:
				xmin = 106.4384
				xmax = 106.4684
				text = "K"
			intervals [318]:
				xmin = 106.4684
				xmax = 106.4984
				text = "AO1"
			intervals [319]:
				xmin = 106.4984
				xmax = 106.6684
				text = "L"
			intervals [320]:
				xmin = 106.6684
				xmax = 106.8084
				text = "sp"
			intervals [321]:
				xmin = 106.8084
				xmax = 110.3617
				text = ""
			intervals [322]:
				xmin = 110.3617
				xmax = 110.4717
				text = "HH"
			intervals [323]:
				xmin = 110.4717
				xmax = 110.5117
				text = "AW1"
			intervals [324]:
				xmin = 110.5117
				xmax = 110.5617
				text = "AH0"
			intervals [325]:
				xmin = 110.5617
				xmax = 110.6017
				text = "B"
			intervals [326]:
				xmin = 110.6017
				xmax = 110.6717
				text = "AW1"
			intervals [327]:
				xmin = 110.6717
				xmax = 110.8217
				text = "T"
			intervals [328]:
				xmin = 110.8217
				xmax = 110.8617
				text = "AH0"
			intervals [329]:
				xmin = 110.8617
				xmax = 110.9217
				text = "G"
			intervals [330]:
				xmin = 110.9217
				xmax = 111.0117
				text = "L"
			intervals [331]:
				xmin = 111.0117
				xmax = 111.2117
				text = "AE1"
			intervals [332]:
				xmin = 111.2117
				xmax = 111.3317
				text = "S"
			intervals [333]:
				xmin = 111.3317
				xmax = 111.3717
				text = "sp"
			intervals [334]:
				xmin = 111.3717
				xmax = 111.4017
				text = "M"
			intervals [335]:
				xmin = 111.4017
				xmax = 111.4317
				text = "AA1"
			intervals [336]:
				xmin = 111.4317
				xmax = 111.5217
				text = "R"
			intervals [337]:
				xmin = 111.5217
				xmax = 111.5617
				text = "B"
			intervals [338]:
				xmin = 111.5617
				xmax = 111.5917
				text = "AH0"
			intervals [339]:
				xmin = 111.5917
				xmax = 111.8217
				text = "L"
			intervals [340]:
				xmin = 111.8217
				xmax = 111.8517
				text = "sp"
			intervals [341]:
				xmin = 111.8517
				xmax = 113.304
				text = ""
			intervals [342]:
				xmin = 113.304
				xmax = 113.344
				text = "IH0"
			intervals [343]:
				xmin = 113.344
				xmax = 113.374
				text = "Z"
			intervals [344]:
				xmin = 113.374
				xmax = 113.544
				text = "sp"
			intervals [345]:
				xmin = 113.544
				xmax = 113.624
				text = "DH"
			intervals [346]:
				xmin = 113.624
				xmax = 113.694
				text = "EH1"
			intervals [347]:
				xmin = 113.694
				xmax = 113.724
				text = "R"
			intervals [348]:
				xmin = 113.724
				xmax = 113.814
				text = "AH0"
			intervals [349]:
				xmin = 113.814
				xmax = 113.854
				text = "sp"
			intervals [350]:
				xmin = 113.854
				xmax = 113.914
				text = "D"
			intervals [351]:
				xmin = 113.914
				xmax = 114.014
				text = "IH1"
			intervals [352]:
				xmin = 114.014
				xmax = 114.084
				text = "F"
			intervals [353]:
				xmin = 114.084
				xmax = 114.114
				text = "R"
			intervals [354]:
				xmin = 114.114
				xmax = 114.144
				text = "AH0"
			intervals [355]:
				xmin = 114.144
				xmax = 114.194
				text = "N"
			intervals [356]:
				xmin = 114.194
				xmax = 114.224
				text = "T"
			intervals [357]:
				xmin = 114.224
				xmax = 114.274
				text = "N"
			intervals [358]:
				xmin = 114.274
				xmax = 114.304
				text = "EY1"
			intervals [359]:
				xmin = 114.304
				xmax = 114.444
				text = "M"
			intervals [360]:
				xmin = 114.444
				xmax = 114.474
				text = "sp"
			intervals [361]:
				xmin = 114.474
				xmax = 136.1942
				text = ""
			intervals [362]:
				xmin = 136.1942
				xmax = 136.3242
				text = "D"
			intervals [363]:
				xmin = 136.3242
				xmax = 136.3742
				text = "IH0"
			intervals [364]:
				xmin = 136.3742
				xmax = 136.4042
				text = "D"
			intervals [365]:
				xmin = 136.4042
				xmax = 136.4642
				text = "EH1"
			intervals [366]:
				xmin = 136.4642
				xmax = 136.5542
				text = "N"
			intervals [367]:
				xmin = 136.5542
				xmax = 136.5942
				text = "IY0"
			intervals [368]:
				xmin = 136.5942
				xmax = 136.6442
				text = "B"
			intervals [369]:
				xmin = 136.6442
				xmax = 136.6942
				text = "AH0"
			intervals [370]:
				xmin = 136.6942
				xmax = 136.7342
				text = "D"
			intervals [371]:
				xmin = 136.7342
				xmax = 136.7942
				text = "IY0"
			intervals [372]:
				xmin = 136.7942
				xmax = 136.8342
				text = "EH1"
			intervals [373]:
				xmin = 136.8342
				xmax = 136.9142
				text = "V"
			intervals [374]:
				xmin = 136.9142
				xmax = 136.9842
				text = "ER0"
			intervals [375]:
				xmin = 136.9842
				xmax = 137.0642
				text = "Y"
			intervals [376]:
				xmin = 137.0642
				xmax = 137.1942
				text = "UW1"
			intervals [377]:
				xmin = 137.1942
				xmax = 137.2942
				text = "Z"
			intervals [378]:
				xmin = 137.2942
				xmax = 137.3442
				text = "DH"
			intervals [379]:
				xmin = 137.3442
				xmax = 137.5042
				text = "IY1"
			intervals [380]:
				xmin = 137.5042
				xmax = 137.6142
				text = "Z"
			intervals [381]:
				xmin = 137.6142
				xmax = 137.7842
				text = "sp"
			intervals [382]:
				xmin = 137.7842
				xmax = 138.1042
				text = "AH1"
			intervals [383]:
				xmin = 138.1042
				xmax = 138.1942
				text = "sp"
			intervals [384]:
				xmin = 138.1942
				xmax = 139.2345
				text = ""
			intervals [385]:
				xmin = 139.2345
				xmax = 139.9145
				text = "M"
			intervals [386]:
				xmin = 139.9145
				xmax = 139.9645
				text = "sp"
			intervals [387]:
				xmin = 139.9645
				xmax = 140.1045
				text = "M"
			intervals [388]:
				xmin = 140.1045
				xmax = 140.1545
				text = "EH1"
			intervals [389]:
				xmin = 140.1545
				xmax = 140.2145
				text = "T"
			intervals [390]:
				xmin = 140.2145
				xmax = 140.2545
				text = "AH0"
			intervals [391]:
				xmin = 140.2545
				xmax = 140.3645
				text = "L"
			intervals [392]:
				xmin = 140.3645
				xmax = 140.3945
				text = "sp"
			intervals [393]:
				xmin = 140.3945
				xmax = 140.4445
				text = "B"
			intervals [394]:
				xmin = 140.4445
				xmax = 140.5945
				text = "AO1"
			intervals [395]:
				xmin = 140.5945
				xmax = 140.7445
				text = "L"
			intervals [396]:
				xmin = 140.7445
				xmax = 140.7945
				text = "B"
			intervals [397]:
				xmin = 140.7945
				xmax = 140.9145
				text = "EH1"
			intervals [398]:
				xmin = 140.9145
				xmax = 141.0045
				text = "R"
			intervals [399]:
				xmin = 141.0045
				xmax = 141.0345
				text = "IH0"
			intervals [400]:
				xmin = 141.0345
				xmax = 141.1245
				text = "NG"
			intervals [401]:
				xmin = 141.1245
				xmax = 141.3145
				text = "Z"
			intervals [402]:
				xmin = 141.3145
				xmax = 141.3445
				text = "sp"
			intervals [403]:
				xmin = 141.3445
				xmax = 141.3745
				text = "F"
			intervals [404]:
				xmin = 141.3745
				xmax = 141.4145
				text = "ER0"
			intervals [405]:
				xmin = 141.4145
				xmax = 141.4845
				text = "AH0"
			intervals [406]:
				xmin = 141.4845
				xmax = 141.5345
				text = "sp"
			intervals [407]:
				xmin = 141.5345
				xmax = 141.5845
				text = "M"
			intervals [408]:
				xmin = 141.5845
				xmax = 141.7145
				text = "AA1"
			intervals [409]:
				xmin = 141.7145
				xmax = 141.7545
				text = "R"
			intervals [410]:
				xmin = 141.7545
				xmax = 141.7845
				text = "B"
			intervals [411]:
				xmin = 141.7845
				xmax = 141.8245
				text = "AH0"
			intervals [412]:
				xmin = 141.8245
				xmax = 141.9845
				text = "L"
			intervals [413]:
				xmin = 141.9845
				xmax = 142.0145
				text = "sp"
			intervals [414]:
				xmin = 142.0145
				xmax = 147.2617
				text = ""
			intervals [415]:
				xmin = 147.2617
				xmax = 147.4817
				text = "ER0"
			intervals [416]:
				xmin = 147.4817
				xmax = 147.5817
				text = "AW1"
			intervals [417]:
				xmin = 147.5817
				xmax = 147.6617
				text = "N"
			intervals [418]:
				xmin = 147.6617
				xmax = 147.6917
				text = "D"
			intervals [419]:
				xmin = 147.6917
				xmax = 147.7317
				text = "N"
			intervals [420]:
				xmin = 147.7317
				xmax = 147.8417
				text = "UW1"
			intervals [421]:
				xmin = 147.8417
				xmax = 147.9217
				text = "Y"
			intervals [422]:
				xmin = 147.9217
				xmax = 148.0017
				text = "AO1"
			intervals [423]:
				xmin = 148.0017
				xmax = 148.0617
				text = "R"
			intervals [424]:
				xmin = 148.0617
				xmax = 148.1117
				text = "K"
			intervals [425]:
				xmin = 148.1117
				xmax = 148.1417
				text = "sp"
			intervals [426]:
				xmin = 148.1417
				xmax = 148.2017
				text = "DH"
			intervals [427]:
				xmin = 148.2017
				xmax = 148.2717
				text = "EY1"
			intervals [428]:
				xmin = 148.2717
				xmax = 148.3817
				text = "S"
			intervals [429]:
				xmin = 148.3817
				xmax = 148.4217
				text = "AH1"
			intervals [430]:
				xmin = 148.4217
				xmax = 148.5817
				text = "M"
			intervals [431]:
				xmin = 148.5817
				xmax = 148.6317
				text = "T"
			intervals [432]:
				xmin = 148.6317
				xmax = 148.7417
				text = "AY2"
			intervals [433]:
				xmin = 148.7417
				xmax = 148.7917
				text = "M"
			intervals [434]:
				xmin = 148.7917
				xmax = 148.8617
				text = "Z"
			intervals [435]:
				xmin = 148.8617
				xmax = 148.9117
				text = "sp"
			intervals [436]:
				xmin = 148.9117
				xmax = 148.9617
				text = "Y"
			intervals [437]:
				xmin = 148.9617
				xmax = 149.0017
				text = "UW1"
			intervals [438]:
				xmin = 149.0017
				xmax = 149.1717
				text = "Z"
			intervals [439]:
				xmin = 149.1717
				xmax = 149.2017
				text = "sp"
			intervals [440]:
				xmin = 149.2017
				xmax = 149.2417
				text = "DH"
			intervals [441]:
				xmin = 149.2417
				xmax = 149.2717
				text = "AH0"
			intervals [442]:
				xmin = 149.2717
				xmax = 149.4217
				text = "T"
			intervals [443]:
				xmin = 149.4217
				xmax = 149.4517
				text = "sp"
			intervals [444]:
				xmin = 149.4517
				xmax = 149.5417
				text = "K"
			intervals [445]:
				xmin = 149.5417
				xmax = 149.5717
				text = "AO1"
			intervals [446]:
				xmin = 149.5717
				xmax = 149.7317
				text = "L"
			intervals [447]:
				xmin = 149.7317
				xmax = 149.7617
				text = "sp"
			intervals [448]:
				xmin = 149.7617
				xmax = 149.7917
				text = "AH0"
			intervals [449]:
				xmin = 149.7917
				xmax = 149.8517
				text = "M"
			intervals [450]:
				xmin = 149.8517
				xmax = 149.9517
				text = "S"
			intervals [451]:
				xmin = 149.9517
				xmax = 150.0017
				text = "T"
			intervals [452]:
				xmin = 150.0017
				xmax = 150.0617
				text = "IY1"
			intervals [453]:
				xmin = 150.0617
				xmax = 150.0917
				text = "L"
			intervals [454]:
				xmin = 150.0917
				xmax = 150.1217
				text = "IY0"
			intervals [455]:
				xmin = 150.1217
				xmax = 150.4717
				text = "Z"
			intervals [456]:
				xmin = 150.4717
				xmax = 150.5717
				text = "sp"
			intervals [457]:
				xmin = 150.5717
				xmax = 151.2391
				text = ""
			intervals [458]:
				xmin = 151.2391
				xmax = 151.3991
				text = "S"
			intervals [459]:
				xmin = 151.3991
				xmax = 151.4291
				text = "T"
			intervals [460]:
				xmin = 151.4291
				xmax = 151.6191
				text = "IY1"
			intervals [461]:
				xmin = 151.6191
				xmax = 151.7191
				text = "L"
			intervals [462]:
				xmin = 151.7191
				xmax = 151.7491
				text = "IY2"
			intervals [463]:
				xmin = 151.7491
				xmax = 151.8391
				text = "sp"
			intervals [464]:
				xmin = 151.8391
				xmax = 158.535
				text = ""
			intervals [465]:
				xmin = 158.535
				xmax = 158.565
				text = "spn"
			intervals [466]:
				xmin = 158.565
				xmax = 158.675
				text = "sp"
			intervals [467]:
				xmin = 158.675
				xmax = 158.775
				text = "IH0"
			intervals [468]:
				xmin = 158.775
				xmax = 158.825
				text = "T"
			intervals [469]:
				xmin = 158.825
				xmax = 158.875
				text = "Z"
			intervals [470]:
				xmin = 158.875
				xmax = 158.965
				text = "AH0"
			intervals [471]:
				xmin = 158.965
				xmax = 159.025
				text = "B"
			intervals [472]:
				xmin = 159.025
				xmax = 159.055
				text = "AO1"
			intervals [473]:
				xmin = 159.055
				xmax = 159.265
				text = "L"
			intervals [474]:
				xmin = 159.265
				xmax = 159.295
				text = "sp"
			intervals [475]:
				xmin = 159.295
				xmax = 159.335
				text = "B"
			intervals [476]:
				xmin = 159.335
				xmax = 159.435
				text = "EH1"
			intervals [477]:
				xmin = 159.435
				xmax = 159.465
				text = "R"
			intervals [478]:
				xmin = 159.465
				xmax = 159.495
				text = "IH0"
			intervals [479]:
				xmin = 159.495
				xmax = 159.615
				text = "NG"
			intervals [480]:
				xmin = 159.615
				xmax = 160.6559
				text = ""
			intervals [481]:
				xmin = 160.6559
				xmax = 160.6959
				text = "HH"
			intervals [482]:
				xmin = 160.6959
				xmax = 160.7359
				text = "W"
			intervals [483]:
				xmin = 160.7359
				xmax = 160.7759
				text = "AH1"
			intervals [484]:
				xmin = 160.7759
				xmax = 160.8059
				text = "T"
			intervals [485]:
				xmin = 160.8059
				xmax = 160.8659
				text = "AH0"
			intervals [486]:
				xmin = 160.8659
				xmax = 160.9059
				text = "B"
			intervals [487]:
				xmin = 160.9059
				xmax = 161.0359
				text = "AW1"
			intervals [488]:
				xmin = 161.0359
				xmax = 161.0759
				text = "T"
			intervals [489]:
				xmin = 161.0759
				xmax = 161.1459
				text = "HH"
			intervals [490]:
				xmin = 161.1459
				xmax = 161.2559
				text = "AY1"
			intervals [491]:
				xmin = 161.2559
				xmax = 161.3259
				text = "D"
			intervals [492]:
				xmin = 161.3259
				xmax = 161.3559
				text = "AH0"
			intervals [493]:
				xmin = 161.3559
				xmax = 161.4259
				text = "N"
			intervals [494]:
				xmin = 161.4259
				xmax = 161.4859
				text = "D"
			intervals [495]:
				xmin = 161.4859
				xmax = 161.6159
				text = "S"
			intervals [496]:
				xmin = 161.6159
				xmax = 161.7059
				text = "IY1"
			intervals [497]:
				xmin = 161.7059
				xmax = 161.8459
				text = "K"
			intervals [498]:
				xmin = 161.8459
				xmax = 161.8759
				text = "sp"
			intervals [499]:
				xmin = 161.8759
				xmax = 161.9059
				text = "HH"
			intervals [500]:
				xmin = 161.9059
				xmax = 161.9359
				text = "AW1"
			intervals [501]:
				xmin = 161.9359
				xmax = 161.9759
				text = "W"
			intervals [502]:
				xmin = 161.9759
				xmax = 162.0059
				text = "UH1"
			intervals [503]:
				xmin = 162.0059
				xmax = 162.0359
				text = "D"
			intervals [504]:
				xmin = 162.0359
				xmax = 162.1159
				text = "sp"
			intervals [505]:
				xmin = 162.1159
				xmax = 162.2859
				text = "Y"
			intervals [506]:
				xmin = 162.2859
				xmax = 162.3159
				text = "UW1"
			intervals [507]:
				xmin = 162.3159
				xmax = 162.3459
				text = "G"
			intervals [508]:
				xmin = 162.3459
				xmax = 162.3859
				text = "OW1"
			intervals [509]:
				xmin = 162.3859
				xmax = 162.4159
				text = "sp"
			intervals [510]:
				xmin = 162.4159
				xmax = 162.5059
				text = "AH0"
			intervals [511]:
				xmin = 162.5059
				xmax = 162.5359
				text = "B"
			intervals [512]:
				xmin = 162.5359
				xmax = 162.6059
				text = "AW1"
			intervals [513]:
				xmin = 162.6059
				xmax = 162.7059
				text = "T"
			intervals [514]:
				xmin = 162.7059
				xmax = 162.7959
				text = "sp"
			intervals [515]:
				xmin = 162.7959
				xmax = 162.8559
				text = "P"
			intervals [516]:
				xmin = 162.8559
				xmax = 162.8859
				text = "L"
			intervals [517]:
				xmin = 162.8859
				xmax = 162.9159
				text = "EY1"
			intervals [518]:
				xmin = 162.9159
				xmax = 162.9459
				text = "IH0"
			intervals [519]:
				xmin = 162.9459
				xmax = 163.0859
				text = "N"
			intervals [520]:
				xmin = 163.0859
				xmax = 163.1159
				text = "sp"
			intervals [521]:
				xmin = 163.1159
				xmax = 163.1559
				text = "DH"
			intervals [522]:
				xmin = 163.1559
				xmax = 163.1959
				text = "AH0"
			intervals [523]:
				xmin = 163.1959
				xmax = 163.2259
				text = "T"
			intervals [524]:
				xmin = 163.2259
				xmax = 232.7398
				text = ""
			intervals [525]:
				xmin = 232.7398
				xmax = 233.3398
				text = "spn"
			intervals [526]:
				xmin = 233.3398
				xmax = 254.9026
				text = ""
			intervals [527]:
				xmin = 254.9026
				xmax = 255.0326
				text = "M"
			intervals [528]:
				xmin = 255.0326
				xmax = 255.0626
				text = "HH"
			intervals [529]:
				xmin = 255.0626
				xmax = 255.3326
				text = "M"
			intervals [530]:
				xmin = 255.3326
				xmax = 255.4826
				text = "sp"
			intervals [531]:
				xmin = 255.4826
				xmax = 256.087
				text = ""
			intervals [532]:
				xmin = 256.087
				xmax = 256.177
				text = "N"
			intervals [533]:
				xmin = 256.177
				xmax = 256.217
				text = "AW1"
			intervals [534]:
				xmin = 256.217
				xmax = 256.277
				text = "sp"
			intervals [535]:
				xmin = 256.277
				xmax = 256.327
				text = "P"
			intervals [536]:
				xmin = 256.327
				xmax = 256.367
				text = "R"
			intervals [537]:
				xmin = 256.367
				xmax = 256.437
				text = "IY0"
			intervals [538]:
				xmin = 256.437
				xmax = 256.507
				text = "T"
			intervals [539]:
				xmin = 256.507
				xmax = 256.537
				text = "EH1"
			intervals [540]:
				xmin = 256.537
				xmax = 256.657
				text = "N"
			intervals [541]:
				xmin = 256.657
				xmax = 256.687
				text = "D"
			intervals [542]:
				xmin = 256.687
				xmax = 256.727
				text = "F"
			intervals [543]:
				xmin = 256.727
				xmax = 256.757
				text = "R"
			intervals [544]:
				xmin = 256.757
				xmax = 256.807
				text = "ER0"
			intervals [545]:
				xmin = 256.807
				xmax = 256.847
				text = "AH0"
			intervals [546]:
				xmin = 256.847
				xmax = 256.907
				text = "M"
			intervals [547]:
				xmin = 256.907
				xmax = 256.947
				text = "IH1"
			intervals [548]:
				xmin = 256.947
				xmax = 256.987
				text = "N"
			intervals [549]:
				xmin = 256.987
				xmax = 257.047
				text = "AH0"
			intervals [550]:
				xmin = 257.047
				xmax = 257.087
				text = "T"
			intervals [551]:
				xmin = 257.087
				xmax = 257.117
				text = "sp"
			intervals [552]:
				xmin = 257.117
				xmax = 257.147
				text = "DH"
			intervals [553]:
				xmin = 257.147
				xmax = 257.177
				text = "AH0"
			intervals [554]:
				xmin = 257.177
				xmax = 257.227
				text = "T"
			intervals [555]:
				xmin = 257.227
				xmax = 257.317
				text = "AY1"
			intervals [556]:
				xmin = 257.317
				xmax = 257.397
				text = "M"
			intervals [557]:
				xmin = 257.397
				xmax = 257.487
				text = "AH0"
			intervals [558]:
				xmin = 257.487
				xmax = 257.577
				text = "sp"
			intervals [559]:
				xmin = 257.577
				xmax = 257.637
				text = "F"
			intervals [560]:
				xmin = 257.637
				xmax = 257.737
				text = "AO1"
			intervals [561]:
				xmin = 257.737
				xmax = 257.847
				text = "R"
			intervals [562]:
				xmin = 257.847
				xmax = 257.897
				text = "N"
			intervals [563]:
				xmin = 257.897
				xmax = 257.997
				text = "ER0"
			intervals [564]:
				xmin = 257.997
				xmax = 258.027
				text = "AH0"
			intervals [565]:
				xmin = 258.027
				xmax = 258.117
				text = "N"
			intervals [566]:
				xmin = 258.117
				xmax = 258.207
				text = "AY1"
			intervals [567]:
				xmin = 258.207
				xmax = 258.307
				text = "V"
			intervals [568]:
				xmin = 258.307
				xmax = 258.347
				text = "N"
			intervals [569]:
				xmin = 258.347
				xmax = 258.397
				text = "EH1"
			intervals [570]:
				xmin = 258.397
				xmax = 258.467
				text = "V"
			intervals [571]:
				xmin = 258.467
				xmax = 258.597
				text = "ER0"
			intervals [572]:
				xmin = 258.597
				xmax = 258.657
				text = "HH"
			intervals [573]:
				xmin = 258.657
				xmax = 258.717
				text = "ER1"
			intervals [574]:
				xmin = 258.717
				xmax = 258.777
				text = "D"
			intervals [575]:
				xmin = 258.777
				xmax = 258.857
				text = "AH0"
			intervals [576]:
				xmin = 258.857
				xmax = 258.897
				text = "V"
			intervals [577]:
				xmin = 258.897
				xmax = 258.927
				text = "sp"
			intervals [578]:
				xmin = 258.927
				xmax = 258.967
				text = "HH"
			intervals [579]:
				xmin = 258.967
				xmax = 259.057
				text = "AY1"
			intervals [580]:
				xmin = 259.057
				xmax = 259.117
				text = "D"
			intervals [581]:
				xmin = 259.117
				xmax = 259.147
				text = "AH0"
			intervals [582]:
				xmin = 259.147
				xmax = 259.277
				text = "N"
			intervals [583]:
				xmin = 259.277
				xmax = 259.347
				text = "G"
			intervals [584]:
				xmin = 259.347
				xmax = 259.447
				text = "OW1"
			intervals [585]:
				xmin = 259.447
				xmax = 259.717
				text = "sp"
			intervals [586]:
				xmin = 259.717
				xmax = 259.747
				text = "S"
			intervals [587]:
				xmin = 259.747
				xmax = 259.777
				text = "IY1"
			intervals [588]:
				xmin = 259.777
				xmax = 259.807
				text = "K"
			intervals [589]:
				xmin = 259.807
				xmax = 259.907
				text = "sp"
			intervals [590]:
				xmin = 259.907
				xmax = 260.7907
				text = ""
			intervals [591]:
				xmin = 260.7907
				xmax = 260.9007
				text = "HH"
			intervals [592]:
				xmin = 260.9007
				xmax = 260.9607
				text = "AW1"
			intervals [593]:
				xmin = 260.9607
				xmax = 261.0107
				text = "W"
			intervals [594]:
				xmin = 261.0107
				xmax = 261.0607
				text = "UH1"
			intervals [595]:
				xmin = 261.0607
				xmax = 261.1307
				text = "D"
			intervals [596]:
				xmin = 261.1307
				xmax = 261.1607
				text = "Y"
			intervals [597]:
				xmin = 261.1607
				xmax = 261.2507
				text = "UW1"
			intervals [598]:
				xmin = 261.2507
				xmax = 261.2807
				text = "sp"
			intervals [599]:
				xmin = 261.2807
				xmax = 261.3207
				text = "T"
			intervals [600]:
				xmin = 261.3207
				xmax = 261.3707
				text = "EH1"
			intervals [601]:
				xmin = 261.3707
				xmax = 261.4407
				text = "L"
			intervals [602]:
				xmin = 261.4407
				xmax = 261.5207
				text = "M"
			intervals [603]:
				xmin = 261.5207
				xmax = 261.5707
				text = "IY1"
			intervals [604]:
				xmin = 261.5707
				xmax = 261.7107
				text = "HH"
			intervals [605]:
				xmin = 261.7107
				xmax = 261.8607
				text = "AW1"
			intervals [606]:
				xmin = 261.8607
				xmax = 261.9407
				text = "sp"
			intervals [607]:
				xmin = 261.9407
				xmax = 261.9807
				text = "Y"
			intervals [608]:
				xmin = 261.9807
				xmax = 262.1007
				text = "UW1"
			intervals [609]:
				xmin = 262.1007
				xmax = 262.1807
				text = "sp"
			intervals [610]:
				xmin = 262.1807
				xmax = 262.2107
				text = "P"
			intervals [611]:
				xmin = 262.2107
				xmax = 262.3607
				text = "L"
			intervals [612]:
				xmin = 262.3607
				xmax = 262.3907
				text = "EY1"
			intervals [613]:
				xmin = 262.3907
				xmax = 262.4707
				text = "IH1"
			intervals [614]:
				xmin = 262.4707
				xmax = 262.5507
				text = "T"
			intervals [615]:
				xmin = 262.5507
				xmax = 262.6007
				text = "Z"
			intervals [616]:
				xmin = 262.6007
				xmax = 262.6307
				text = "sp"
			intervals [617]:
				xmin = 262.6307
				xmax = 263.3933
				text = ""
			intervals [618]:
				xmin = 263.3933
				xmax = 263.5433
				text = "S"
			intervals [619]:
				xmin = 263.5433
				xmax = 263.6033
				text = "T"
			intervals [620]:
				xmin = 263.6033
				xmax = 263.6833
				text = "AA1"
			intervals [621]:
				xmin = 263.6833
				xmax = 263.7833
				text = "R"
			intervals [622]:
				xmin = 263.7833
				xmax = 263.8433
				text = "T"
			intervals [623]:
				xmin = 263.8433
				xmax = 263.8733
				text = "T"
			intervals [624]:
				xmin = 263.8733
				xmax = 263.9033
				text = "AH0"
			intervals [625]:
				xmin = 263.9033
				xmax = 264.0433
				text = "sp"
			intervals [626]:
				xmin = 264.0433
				xmax = 264.0733
				text = "F"
			intervals [627]:
				xmin = 264.0733
				xmax = 264.1733
				text = "IH1"
			intervals [628]:
				xmin = 264.1733
				xmax = 264.2133
				text = "N"
			intervals [629]:
				xmin = 264.2133
				xmax = 264.2433
				text = "IH0"
			intervals [630]:
				xmin = 264.2433
				xmax = 264.2733
				text = "SH"
			intervals [631]:
				xmin = 264.2733
				xmax = 264.4533
				text = "sp"
			intervals [632]:
				xmin = 264.4533
				xmax = 308.1111
				text = ""
			intervals [633]:
				xmin = 308.1111
				xmax = 308.2311
				text = "DH"
			intervals [634]:
				xmin = 308.2311
				xmax = 308.3911
				text = "EY1"
			intervals [635]:
				xmin = 308.3911
				xmax = 308.4711
				text = "HH"
			intervals [636]:
				xmin = 308.4711
				xmax = 308.5311
				text = "AY1"
			intervals [637]:
				xmin = 308.5311
				xmax = 308.5711
				text = "D"
			intervals [638]:
				xmin = 308.5711
				xmax = 308.7611
				text = "HH"
			intervals [639]:
				xmin = 308.7611
				xmax = 308.8211
				text = "W"
			intervals [640]:
				xmin = 308.8211
				xmax = 308.8511
				text = "AY1"
			intervals [641]:
				xmin = 308.8511
				xmax = 308.9011
				text = "L"
			intervals [642]:
				xmin = 308.9011
				xmax = 308.9811
				text = "Y"
			intervals [643]:
				xmin = 308.9811
				xmax = 309.0111
				text = "UH1"
			intervals [644]:
				xmin = 309.0111
				xmax = 309.0811
				text = "R"
			intervals [645]:
				xmin = 309.0811
				xmax = 309.2111
				text = "sp"
			intervals [646]:
				xmin = 309.2111
				xmax = 333.2577
				text = ""
			intervals [647]:
				xmin = 333.2577
				xmax = 333.6377
				text = "M"
			intervals [648]:
				xmin = 333.6377
				xmax = 337.9787
				text = ""
			intervals [649]:
				xmin = 337.9787
				xmax = 338.0387
				text = "IH0"
			intervals [650]:
				xmin = 338.0387
				xmax = 338.0987
				text = "T"
			intervals [651]:
				xmin = 338.0987
				xmax = 338.1787
				text = "EH1"
			intervals [652]:
				xmin = 338.1787
				xmax = 338.2587
				text = "S"
			intervals [653]:
				xmin = 338.2587
				xmax = 338.3087
				text = "HH"
			intervals [654]:
				xmin = 338.3087
				xmax = 338.3387
				text = "AA1"
			intervals [655]:
				xmin = 338.3387
				xmax = 338.5287
				text = "R"
			intervals [656]:
				xmin = 338.5287
				xmax = 338.5587
				text = "D"
			intervals [657]:
				xmin = 338.5587
				xmax = 338.5887
				text = "T"
			intervals [658]:
				xmin = 338.5887
				xmax = 338.6187
				text = "AH0"
			intervals [659]:
				xmin = 338.6187
				xmax = 339.0287
				text = "sp"
			intervals [660]:
				xmin = 339.0287
				xmax = 339.0587
				text = "R"
			intervals [661]:
				xmin = 339.0587
				xmax = 339.0887
				text = "IY0"
			intervals [662]:
				xmin = 339.0887
				xmax = 339.1187
				text = "M"
			intervals [663]:
				xmin = 339.1187
				xmax = 339.1487
				text = "EH1"
			intervals [664]:
				xmin = 339.1487
				xmax = 339.1787
				text = "M"
			intervals [665]:
				xmin = 339.1787
				xmax = 339.2087
				text = "B"
			intervals [666]:
				xmin = 339.2087
				xmax = 339.2387
				text = "ER0"
			intervals [667]:
				xmin = 339.2387
				xmax = 339.9869
				text = ""
			intervals [668]:
				xmin = 339.9869
				xmax = 340.0669
				text = "sil"
			intervals [669]:
				xmin = 340.0669
				xmax = 340.1469
				text = "DH"
			intervals [670]:
				xmin = 340.1469
				xmax = 340.1869
				text = "IY1"
			intervals [671]:
				xmin = 340.1869
				xmax = 340.3469
				text = "Z"
			intervals [672]:
				xmin = 340.3469
				xmax = 340.3769
				text = "sp"
			intervals [673]:
				xmin = 340.3769
				xmax = 340.4669
				text = "K"
			intervals [674]:
				xmin = 340.4669
				xmax = 340.4969
				text = "IH1"
			intervals [675]:
				xmin = 340.4969
				xmax = 340.5269
				text = "D"
			intervals [676]:
				xmin = 340.5269
				xmax = 340.7369
				text = "Z"
			intervals [677]:
				xmin = 340.7369
				xmax = 340.7669
				text = "sp"
			intervals [678]:
				xmin = 340.7669
				xmax = 340.8269
				text = "G"
			intervals [679]:
				xmin = 340.8269
				xmax = 340.8569
				text = "EY1"
			intervals [680]:
				xmin = 340.8569
				xmax = 341.1469
				text = "M"
			intervals [681]:
				xmin = 341.1469
				xmax = 341.3743
				text = "sp"
			intervals [682]:
				xmin = 341.3743
				xmax = 341.4043
				text = "DH"
			intervals [683]:
				xmin = 341.4043
				xmax = 341.4343
				text = "AH0"
			intervals [684]:
				xmin = 341.4343
				xmax = 341.4643
				text = "T"
			intervals [685]:
				xmin = 341.4643
				xmax = 341.8543
				text = "Z"
			intervals [686]:
				xmin = 341.8543
				xmax = 341.8843
				text = "sp"
			intervals [687]:
				xmin = 341.8843
				xmax = 341.9443
				text = "G"
			intervals [688]:
				xmin = 341.9443
				xmax = 342.0843
				text = "IH0"
			intervals [689]:
				xmin = 342.0843
				xmax = 342.1843
				text = "D"
			intervals [690]:
				xmin = 342.1843
				xmax = 342.2143
				text = "sp"
			intervals [691]:
				xmin = 342.2143
				xmax = 344.847
				text = ""
			intervals [692]:
				xmin = 344.847
				xmax = 345.067
				text = "AH1"
			intervals [693]:
				xmin = 345.067
				xmax = 345.157
				text = "W"
			intervals [694]:
				xmin = 345.157
				xmax = 345.217
				text = "AH1"
			intervals [695]:
				xmin = 345.217
				xmax = 345.267
				text = "Z"
			intervals [696]:
				xmin = 345.267
				xmax = 345.297
				text = "DH"
			intervals [697]:
				xmin = 345.297
				xmax = 345.337
				text = "EH1"
			intervals [698]:
				xmin = 345.337
				xmax = 345.397
				text = "R"
			intervals [699]:
				xmin = 345.397
				xmax = 345.447
				text = "EH1"
			intervals [700]:
				xmin = 345.447
				xmax = 345.497
				text = "N"
			intervals [701]:
				xmin = 345.497
				xmax = 345.607
				text = "IY0"
			intervals [702]:
				xmin = 345.607
				xmax = 345.707
				text = "AH1"
			intervals [703]:
				xmin = 345.707
				xmax = 345.767
				text = "sp"
			intervals [704]:
				xmin = 345.767
				xmax = 345.887
				text = "AH1"
			intervals [705]:
				xmin = 345.887
				xmax = 346.057
				text = "sp"
			intervals [706]:
				xmin = 346.057
				xmax = 346.177
				text = "D"
			intervals [707]:
				xmin = 346.177
				xmax = 346.217
				text = "IH1"
			intervals [708]:
				xmin = 346.217
				xmax = 346.287
				text = "D"
			intervals [709]:
				xmin = 346.287
				xmax = 346.367
				text = "AH0"
			intervals [710]:
				xmin = 346.367
				xmax = 346.407
				text = "sp"
			intervals [711]:
				xmin = 346.407
				xmax = 346.497
				text = "P"
			intervals [712]:
				xmin = 346.497
				xmax = 346.577
				text = "ER1"
			intervals [713]:
				xmin = 346.577
				xmax = 346.667
				text = "S"
			intervals [714]:
				xmin = 346.667
				xmax = 346.697
				text = "AH0"
			intervals [715]:
				xmin = 346.697
				xmax = 346.817
				text = "N"
			intervals [716]:
				xmin = 346.817
				xmax = 346.897
				text = "W"
			intervals [717]:
				xmin = 346.897
				xmax = 346.967
				text = "AA1"
			intervals [718]:
				xmin = 346.967
				xmax = 347.087
				text = "N"
			intervals [719]:
				xmin = 347.087
				xmax = 347.127
				text = "T"
			intervals [720]:
				xmin = 347.127
				xmax = 347.197
				text = "T"
			intervals [721]:
				xmin = 347.197
				xmax = 347.287
				text = "AH0"
			intervals [722]:
				xmin = 347.287
				xmax = 347.337
				text = "B"
			intervals [723]:
				xmin = 347.337
				xmax = 347.497
				text = "IY0"
			intervals [724]:
				xmin = 347.497
				xmax = 347.597
				text = "IH0"
			intervals [725]:
				xmin = 347.597
				xmax = 347.667
				text = "T"
			intervals [726]:
				xmin = 347.667
				xmax = 347.737
				text = "sp"
			intervals [727]:
				xmin = 347.737
				xmax = 347.917
				text = "ER0"
			intervals [728]:
				xmin = 347.917
				xmax = 347.947
				text = "sp"
			intervals [729]:
				xmin = 347.947
				xmax = 347.977
				text = "D"
			intervals [730]:
				xmin = 347.977
				xmax = 348.007
				text = "IH0"
			intervals [731]:
				xmin = 348.007
				xmax = 348.117
				text = "D"
			intervals [732]:
				xmin = 348.117
				xmax = 348.197
				text = "sp"
			intervals [733]:
				xmin = 348.197
				xmax = 348.327
				text = "W"
			intervals [734]:
				xmin = 348.327
				xmax = 348.377
				text = "AO1"
			intervals [735]:
				xmin = 348.377
				xmax = 348.427
				text = "Z"
			intervals [736]:
				xmin = 348.427
				xmax = 348.477
				text = "DH"
			intervals [737]:
				xmin = 348.477
				xmax = 348.597
				text = "AH0"
			intervals [738]:
				xmin = 348.597
				xmax = 348.637
				text = "T"
			intervals [739]:
				xmin = 348.637
				xmax = 348.737
				text = "AH0"
			intervals [740]:
				xmin = 348.737
				xmax = 348.797
				text = "B"
			intervals [741]:
				xmin = 348.797
				xmax = 348.947
				text = "AE1"
			intervals [742]:
				xmin = 348.947
				xmax = 349.057
				text = "D"
			intervals [743]:
				xmin = 349.057
				xmax = 349.097
				text = "sp"
			intervals [744]:
				xmin = 349.097
				xmax = 349.127
				text = "TH"
			intervals [745]:
				xmin = 349.127
				xmax = 349.197
				text = "IH1"
			intervals [746]:
				xmin = 349.197
				xmax = 349.347
				text = "NG"
			intervals [747]:
				xmin = 349.347
				xmax = 349.407
				text = "sp"
			intervals [748]:
				xmin = 349.407
				xmax = 357.1365
				text = ""
			intervals [749]:
				xmin = 357.1365
				xmax = 357.3265
				text = "M"
			intervals [750]:
				xmin = 357.3265
				xmax = 357.3665
				text = "HH"
			intervals [751]:
				xmin = 357.3665
				xmax = 357.6465
				text = "M"
			intervals [752]:
				xmin = 357.6465
				xmax = 372.6408
				text = "sp"
			intervals [753]:
				xmin = 372.6408
				xmax = 372.7108
				text = "D"
			intervals [754]:
				xmin = 372.7108
				xmax = 372.7608
				text = "IH0"
			intervals [755]:
				xmin = 372.7608
				xmax = 372.8108
				text = "D"
			intervals [756]:
				xmin = 372.8108
				xmax = 372.8608
				text = "Y"
			intervals [757]:
				xmin = 372.8608
				xmax = 372.8908
				text = "UW1"
			intervals [758]:
				xmin = 372.8908
				xmax = 372.9508
				text = "EH1"
			intervals [759]:
				xmin = 372.9508
				xmax = 373.0208
				text = "V"
			intervals [760]:
				xmin = 373.0208
				xmax = 373.1408
				text = "ER0"
			intervals [761]:
				xmin = 373.1408
				xmax = 373.2008
				text = "Y"
			intervals [762]:
				xmin = 373.2008
				xmax = 373.2608
				text = "UW1"
			intervals [763]:
				xmin = 373.2608
				xmax = 373.3108
				text = "Z"
			intervals [764]:
				xmin = 373.3108
				xmax = 373.3608
				text = "EH1"
			intervals [765]:
				xmin = 373.3608
				xmax = 373.4208
				text = "N"
			intervals [766]:
				xmin = 373.4208
				xmax = 373.5708
				text = "IY0"
			intervals [767]:
				xmin = 373.5708
				xmax = 373.6808
				text = "R"
			intervals [768]:
				xmin = 373.6808
				xmax = 373.9008
				text = "AY1"
			intervals [769]:
				xmin = 373.9008
				xmax = 374.0508
				text = "M"
			intervals [770]:
				xmin = 374.0508
				xmax = 374.1208
				text = "Z"
			intervals [771]:
				xmin = 374.1208
				xmax = 374.1508
				text = "sp"
			intervals [772]:
				xmin = 374.1508
				xmax = 374.1808
				text = "T"
			intervals [773]:
				xmin = 374.1808
				xmax = 374.2108
				text = "AH0"
			intervals [774]:
				xmin = 374.2108
				xmax = 374.2808
				text = "sp"
			intervals [775]:
				xmin = 374.2808
				xmax = 374.3208
				text = "D"
			intervals [776]:
				xmin = 374.3208
				xmax = 374.4108
				text = "IH2"
			intervals [777]:
				xmin = 374.4108
				xmax = 374.5308
				text = "S"
			intervals [778]:
				xmin = 374.5308
				xmax = 374.6308
				text = "AY1"
			intervals [779]:
				xmin = 374.6308
				xmax = 374.7708
				text = "D"
			intervals [780]:
				xmin = 374.7708
				xmax = 374.8008
				text = "sp"
			intervals [781]:
				xmin = 374.8008
				xmax = 374.8608
				text = "HH"
			intervals [782]:
				xmin = 374.8608
				xmax = 374.9208
				text = "UW1"
			intervals [783]:
				xmin = 374.9208
				xmax = 374.9508
				text = "sp"
			intervals [784]:
				xmin = 374.9508
				xmax = 374.9908
				text = "W"
			intervals [785]:
				xmin = 374.9908
				xmax = 375.0808
				text = "AO1"
			intervals [786]:
				xmin = 375.0808
				xmax = 375.1408
				text = "Z"
			intervals [787]:
				xmin = 375.1408
				xmax = 375.1708
				text = "sp"
			intervals [788]:
				xmin = 375.1708
				xmax = 375.2308
				text = "IH0"
			intervals [789]:
				xmin = 375.2308
				xmax = 375.3808
				text = "T"
			intervals [790]:
				xmin = 375.3808
				xmax = 375.6408
				text = "sp"
			intervals [791]:
				xmin = 375.6408
				xmax = 377.4575
				text = ""
			intervals [792]:
				xmin = 377.4575
				xmax = 377.5475
				text = "W"
			intervals [793]:
				xmin = 377.5475
				xmax = 377.6575
				text = "AH1"
			intervals [794]:
				xmin = 377.6575
				xmax = 377.8575
				text = "N"
			intervals [795]:
				xmin = 377.8575
				xmax = 377.9075
				text = "sp"
			intervals [796]:
				xmin = 377.9075
				xmax = 377.9375
				text = "P"
			intervals [797]:
				xmin = 377.9375
				xmax = 377.9675
				text = "AH0"
			intervals [798]:
				xmin = 377.9675
				xmax = 377.9975
				text = "T"
			intervals [799]:
				xmin = 377.9975
				xmax = 378.0875
				text = "EY1"
			intervals [800]:
				xmin = 378.0875
				xmax = 378.1675
				text = "T"
			intervals [801]:
				xmin = 378.1675
				xmax = 378.1975
				text = "OW2"
			intervals [802]:
				xmin = 378.1975
				xmax = 378.3275
				text = "sp"
			intervals [803]:
				xmin = 378.3275
				xmax = 378.3675
				text = "T"
			intervals [804]:
				xmin = 378.3675
				xmax = 378.6175
				text = "UW1"
			intervals [805]:
				xmin = 378.6175
				xmax = 378.6475
				text = "sp"
			intervals [806]:
				xmin = 378.6475
				xmax = 378.6775
				text = "P"
			intervals [807]:
				xmin = 378.6775
				xmax = 378.7075
				text = "AH0"
			intervals [808]:
				xmin = 378.7075
				xmax = 378.7375
				text = "T"
			intervals [809]:
				xmin = 378.7375
				xmax = 378.7875
				text = "EY1"
			intervals [810]:
				xmin = 378.7875
				xmax = 378.8175
				text = "T"
			intervals [811]:
				xmin = 378.8175
				xmax = 378.8475
				text = "OW2"
			intervals [812]:
				xmin = 378.8475
				xmax = 379.6471
				text = "sp"
			intervals [813]:
				xmin = 379.6471
				xmax = 379.6771
				text = "IH1"
			intervals [814]:
				xmin = 379.6771
				xmax = 379.8571
				text = "N"
			intervals [815]:
				xmin = 379.8571
				xmax = 379.8971
				text = "JH"
			intervals [816]:
				xmin = 379.8971
				xmax = 379.9271
				text = "AH0"
			intervals [817]:
				xmin = 379.9271
				xmax = 379.9771
				text = "N"
			intervals [818]:
				xmin = 379.9771
				xmax = 380.0071
				text = "sp"
			intervals [819]:
				xmin = 380.0071
				xmax = 380.0971
				text = "IH1"
			intervals [820]:
				xmin = 380.0971
				xmax = 380.2871
				text = "N"
			intervals [821]:
				xmin = 380.2871
				xmax = 380.3171
				text = "JH"
			intervals [822]:
				xmin = 380.3171
				xmax = 380.3771
				text = "AH0"
			intervals [823]:
				xmin = 380.3771
				xmax = 380.5371
				text = "N"
			intervals [824]:
				xmin = 380.5371
				xmax = 380.5671
				text = "sp"
			intervals [825]:
				xmin = 380.5671
				xmax = 380.6771
				text = "ER0"
			intervals [826]:
				xmin = 380.6771
				xmax = 381.0771
				text = "sp"
			intervals [827]:
				xmin = 381.0771
				xmax = 381.8029
				text = ""
			intervals [828]:
				xmin = 381.8029
				xmax = 381.8329
				text = "spn"
			intervals [829]:
				xmin = 381.8329
				xmax = 392.8974
				text = "sp"
			intervals [830]:
				xmin = 392.8974
				xmax = 393.0174
				text = "R"
			intervals [831]:
				xmin = 393.0174
				xmax = 393.0474
				text = "EY1"
			intervals [832]:
				xmin = 393.0474
				xmax = 393.0774
				text = "S"
			intervals [833]:
				xmin = 393.0774
				xmax = 393.1074
				text = "IH0"
			intervals [834]:
				xmin = 393.1074
				xmax = 393.1574
				text = "N"
			intervals [835]:
				xmin = 393.1574
				xmax = 393.1874
				text = "F"
			intervals [836]:
				xmin = 393.1874
				xmax = 393.2174
				text = "ER0"
			intervals [837]:
				xmin = 393.2174
				xmax = 393.2874
				text = "DH"
			intervals [838]:
				xmin = 393.2874
				xmax = 393.3174
				text = "AH0"
			intervals [839]:
				xmin = 393.3174
				xmax = 393.3474
				text = "sp"
			intervals [840]:
				xmin = 393.3474
				xmax = 404.6807
				text = ""
			intervals [841]:
				xmin = 404.6807
				xmax = 404.8207
				text = "D"
			intervals [842]:
				xmin = 404.8207
				xmax = 404.8807
				text = "IH0"
			intervals [843]:
				xmin = 404.8807
				xmax = 404.9307
				text = "D"
			intervals [844]:
				xmin = 404.9307
				xmax = 405.3107
				text = "sp"
			intervals [845]:
				xmin = 405.3107
				xmax = 405.5007
				text = "W"
			intervals [846]:
				xmin = 405.5007
				xmax = 405.5607
				text = "AO1"
			intervals [847]:
				xmin = 405.5607
				xmax = 405.6107
				text = "Z"
			intervals [848]:
				xmin = 405.6107
				xmax = 405.6407
				text = "DH"
			intervals [849]:
				xmin = 405.6407
				xmax = 405.6707
				text = "EH1"
			intervals [850]:
				xmin = 405.6707
				xmax = 405.7407
				text = "R"
			intervals [851]:
				xmin = 405.7407
				xmax = 405.7807
				text = "EH1"
			intervals [852]:
				xmin = 405.7807
				xmax = 405.8307
				text = "N"
			intervals [853]:
				xmin = 405.8307
				xmax = 405.9307
				text = "IY0"
			intervals [854]:
				xmin = 405.9307
				xmax = 405.9907
				text = "AH1"
			intervals [855]:
				xmin = 405.9907
				xmax = 406.0507
				text = "DH"
			intervals [856]:
				xmin = 406.0507
				xmax = 406.1807
				text = "ER0"
			intervals [857]:
				xmin = 406.1807
				xmax = 406.7831
				text = "sp"
			intervals [858]:
				xmin = 406.7831
				xmax = 406.8231
				text = "G"
			intervals [859]:
				xmin = 406.8231
				xmax = 406.9231
				text = "EY1"
			intervals [860]:
				xmin = 406.9231
				xmax = 407.0731
				text = "M"
			intervals [861]:
				xmin = 407.0731
				xmax = 407.1131
				text = "Z"
			intervals [862]:
				xmin = 407.1131
				xmax = 407.1431
				text = "DH"
			intervals [863]:
				xmin = 407.1431
				xmax = 407.1731
				text = "AH0"
			intervals [864]:
				xmin = 407.1731
				xmax = 407.2231
				text = "T"
			intervals [865]:
				xmin = 407.2231
				xmax = 407.3031
				text = "Y"
			intervals [866]:
				xmin = 407.3031
				xmax = 407.3331
				text = "UW1"
			intervals [867]:
				xmin = 407.3331
				xmax = 407.4431
				text = "P"
			intervals [868]:
				xmin = 407.4431
				xmax = 407.5431
				text = "L"
			intervals [869]:
				xmin = 407.5431
				xmax = 407.6331
				text = "EY1"
			intervals [870]:
				xmin = 407.6331
				xmax = 407.6631
				text = "D"
			intervals [871]:
				xmin = 407.6631
				xmax = 407.6931
				text = "EH1"
			intervals [872]:
				xmin = 407.6931
				xmax = 407.8031
				text = "Z"
			intervals [873]:
				xmin = 407.8031
				xmax = 407.8331
				text = "Y"
			intervals [874]:
				xmin = 407.8331
				xmax = 407.9131
				text = "UW1"
			intervals [875]:
				xmin = 407.9131
				xmax = 407.9431
				text = "sp"
			intervals [876]:
				xmin = 407.9431
				xmax = 408.0031
				text = "G"
			intervals [877]:
				xmin = 408.0031
				xmax = 408.0631
				text = "R"
			intervals [878]:
				xmin = 408.0631
				xmax = 408.4631
				text = "UW1"
			intervals [879]:
				xmin = 408.4631
				xmax = 408.4931
				text = "sp"
			intervals [880]:
				xmin = 408.4931
				xmax = 408.5231
				text = "AH1"
			intervals [881]:
				xmin = 408.5231
				xmax = 408.5831
				text = "P"
			intervals [882]:
				xmin = 408.5831
				xmax = 408.7531
				text = "OW1"
			intervals [883]:
				xmin = 408.7531
				xmax = 408.7931
				text = "L"
			intervals [884]:
				xmin = 408.7931
				xmax = 408.8231
				text = "D"
			intervals [885]:
				xmin = 408.8231
				xmax = 408.9031
				text = "ER0"
			intervals [886]:
				xmin = 408.9031
				xmax = 408.9531
				text = "DH"
			intervals [887]:
				xmin = 408.9531
				xmax = 409.0031
				text = "AH0"
			intervals [888]:
				xmin = 409.0031
				xmax = 409.0631
				text = "N"
			intervals [889]:
				xmin = 409.0631
				xmax = 409.1031
				text = "DH"
			intervals [890]:
				xmin = 409.1031
				xmax = 409.2731
				text = "AH0"
			intervals [891]:
				xmin = 409.2731
				xmax = 409.3131
				text = "T"
			intervals [892]:
				xmin = 409.3131
				xmax = 409.4831
				text = "sp"
			intervals [893]:
				xmin = 409.4831
				xmax = 410.479
				text = ""
			intervals [894]:
				xmin = 410.479
				xmax = 410.559
				text = "W"
			intervals [895]:
				xmin = 410.559
				xmax = 410.589
				text = "AO1"
			intervals [896]:
				xmin = 410.589
				xmax = 410.619
				text = "Z"
			intervals [897]:
				xmin = 410.619
				xmax = 410.649
				text = "IH0"
			intervals [898]:
				xmin = 410.649
				xmax = 410.739
				text = "T"
			intervals [899]:
				xmin = 410.739
				xmax = 410.769
				text = "sp"
			intervals [900]:
				xmin = 410.769
				xmax = 410.809
				text = "M"
			intervals [901]:
				xmin = 410.809
				xmax = 410.869
				text = "AO1"
			intervals [902]:
				xmin = 410.869
				xmax = 411.099
				text = "R"
			intervals [903]:
				xmin = 411.099
				xmax = 411.179
				text = "sp"
			intervals [904]:
				xmin = 411.179
				xmax = 411.209
				text = "AE0"
			intervals [905]:
				xmin = 411.209
				xmax = 411.249
				text = "TH"
			intervals [906]:
				xmin = 411.249
				xmax = 411.329
				text = "L"
			intervals [907]:
				xmin = 411.329
				xmax = 411.399
				text = "EH1"
			intervals [908]:
				xmin = 411.399
				xmax = 411.429
				text = "T"
			intervals [909]:
				xmin = 411.429
				xmax = 411.469
				text = "IH0"
			intervals [910]:
				xmin = 411.469
				xmax = 411.629
				text = "K"
			intervals [911]:
				xmin = 411.629
				xmax = 411.749
				text = "S"
			intervals [912]:
				xmin = 411.749
				xmax = 411.849
				text = "sp"
			intervals [913]:
				xmin = 411.849
				xmax = 411.959
				text = "ER0"
			intervals [914]:
				xmin = 411.959
				xmax = 439.2398
				text = ""
			intervals [915]:
				xmin = 439.2398
				xmax = 439.5198
				text = "M"
			intervals [916]:
				xmin = 439.5198
				xmax = 439.5698
				text = "HH"
			intervals [917]:
				xmin = 439.5698
				xmax = 439.6498
				text = "M"
			intervals [918]:
				xmin = 439.6498
				xmax = 439.6798
				text = "sp"
			intervals [919]:
				xmin = 439.6798
				xmax = 443.1835
				text = ""
			intervals [920]:
				xmin = 443.1835
				xmax = 443.3235
				text = "M"
			intervals [921]:
				xmin = 443.3235
				xmax = 443.4535
				text = "HH"
			intervals [922]:
				xmin = 443.4535
				xmax = 443.6135
				text = "M"
			intervals [923]:
				xmin = 443.6135
				xmax = 450.6231
				text = ""
			intervals [924]:
				xmin = 450.6231
				xmax = 450.8631
				text = "M"
			intervals [925]:
				xmin = 450.8631
				xmax = 450.8931
				text = "HH"
			intervals [926]:
				xmin = 450.8931
				xmax = 450.9531
				text = "M"
			intervals [927]:
				xmin = 450.9531
				xmax = 451.0631
				text = "sp"
			intervals [928]:
				xmin = 451.0631
				xmax = 483.5201
				text = ""
			intervals [929]:
				xmin = 483.5201
				xmax = 483.5701
				text = "M"
			intervals [930]:
				xmin = 483.5701
				xmax = 483.6001
				text = "HH"
			intervals [931]:
				xmin = 483.6001
				xmax = 483.9601
				text = "M"
			intervals [932]:
				xmin = 483.9601
				xmax = 483.9901
				text = "sp"
			intervals [933]:
				xmin = 483.9901
				xmax = 489.0102
				text = ""
			intervals [934]:
				xmin = 489.0102
				xmax = 489.4702
				text = "spn"
			intervals [935]:
				xmin = 489.4702
				xmax = 501.8232
				text = ""
			intervals [936]:
				xmin = 501.8232
				xmax = 502.1732
				text = "M"
			intervals [937]:
				xmin = 502.1732
				xmax = 502.2232
				text = "HH"
			intervals [938]:
				xmin = 502.2232
				xmax = 502.2832
				text = "M"
			intervals [939]:
				xmin = 502.2832
				xmax = 528.760
				text = ""
			intervals [940]:
				xmin = 528.760
				xmax = 528.960
				text = "Y"
			intervals [941]:
				xmin = 528.960
				xmax = 529.070
				text = "AE1"
			intervals [942]:
				xmin = 529.070
				xmax = 531.4675
				text = "sp"
			intervals [943]:
				xmin = 531.4675
				xmax = 531.5475
				text = "D"
			intervals [944]:
				xmin = 531.5475
				xmax = 531.5775
				text = "IH0"
			intervals [945]:
				xmin = 531.5775
				xmax = 531.6075
				text = "D"
			intervals [946]:
				xmin = 531.6075
				xmax = 531.6875
				text = "sp"
			intervals [947]:
				xmin = 531.6875
				xmax = 531.7275
				text = "Y"
			intervals [948]:
				xmin = 531.7275
				xmax = 531.8375
				text = "UW1"
			intervals [949]:
				xmin = 531.8375
				xmax = 531.8675
				text = "sp"
			intervals [950]:
				xmin = 531.8675
				xmax = 531.8975
				text = "P"
			intervals [951]:
				xmin = 531.8975
				xmax = 531.9975
				text = "L"
			intervals [952]:
				xmin = 531.9975
				xmax = 532.0675
				text = "EY1"
			intervals [953]:
				xmin = 532.0675
				xmax = 532.0975
				text = "IH0"
			intervals [954]:
				xmin = 532.0975
				xmax = 532.1675
				text = "N"
			intervals [955]:
				xmin = 532.1675
				xmax = 532.2575
				text = "sp"
			intervals [956]:
				xmin = 532.2575
				xmax = 532.2875
				text = "AA1"
			intervals [957]:
				xmin = 532.2875
				xmax = 532.3175
				text = "R"
			intervals [958]:
				xmin = 532.3175
				xmax = 532.4575
				text = "T"
			intervals [959]:
				xmin = 532.4575
				xmax = 532.8775
				text = "sp"
			intervals [960]:
				xmin = 532.8775
				xmax = 562.3638
				text = ""
			intervals [961]:
				xmin = 562.3638
				xmax = 562.5638
				text = "M"
			intervals [962]:
				xmin = 562.5638
				xmax = 562.6038
				text = "HH"
			intervals [963]:
				xmin = 562.6038
				xmax = 562.7538
				text = "M"
			intervals [964]:
				xmin = 562.7538
				xmax = 562.7838
				text = "sp"
			intervals [965]:
				xmin = 562.7838
				xmax = 563.8187
				text = ""
			intervals [966]:
				xmin = 563.8187
				xmax = 563.9187
				text = "G"
			intervals [967]:
				xmin = 563.9187
				xmax = 563.9487
				text = "IH0"
			intervals [968]:
				xmin = 563.9487
				xmax = 564.0087
				text = "D"
			intervals [969]:
				xmin = 564.0087
				xmax = 564.9726
				text = "sp"
			intervals [970]:
				xmin = 564.9726
				xmax = 565.0026
				text = "DH"
			intervals [971]:
				xmin = 565.0026
				xmax = 565.0326
				text = "AH0"
			intervals [972]:
				xmin = 565.0326
				xmax = 565.0626
				text = "T"
			intervals [973]:
				xmin = 565.0626
				xmax = 565.0926
				text = "sp"
			intervals [974]:
				xmin = 565.0926
				xmax = 565.2626
				text = "Z"
			intervals [975]:
				xmin = 565.2626
				xmax = 565.2926
				text = "sp"
			intervals [976]:
				xmin = 565.2926
				xmax = 565.3226
				text = "K"
			intervals [977]:
				xmin = 565.3226
				xmax = 565.3626
				text = "W"
			intervals [978]:
				xmin = 565.3626
				xmax = 565.4726
				text = "AY1"
			intervals [979]:
				xmin = 565.4726
				xmax = 565.5226
				text = "T"
			intervals [980]:
				xmin = 565.5226
				xmax = 565.5926
				text = "AH0"
			intervals [981]:
				xmin = 565.5926
				xmax = 565.6226
				text = "R"
			intervals [982]:
				xmin = 565.6226
				xmax = 565.7026
				text = "AH1"
			intervals [983]:
				xmin = 565.7026
				xmax = 565.8226
				text = "N"
			intervals [984]:
				xmin = 565.8226
				xmax = 565.8526
				text = "sp"
			intervals [985]:
				xmin = 565.8526
				xmax = 565.8926
				text = "D"
			intervals [986]:
				xmin = 565.8926
				xmax = 565.9826
				text = "AW1"
			intervals [987]:
				xmin = 565.9826
				xmax = 566.1326
				text = "N"
			intervals [988]:
				xmin = 566.1326
				xmax = 566.7952
				text = ""
			intervals [989]:
				xmin = 566.7952
				xmax = 566.8652
				text = "D"
			intervals [990]:
				xmin = 566.8652
				xmax = 566.9252
				text = "EH1"
			intervals [991]:
				xmin = 566.9252
				xmax = 567.0752
				text = "L"
			intervals [992]:
				xmin = 567.0752
				xmax = 567.1152
				text = "V"
			intervals [993]:
				xmin = 567.1152
				xmax = 567.1452
				text = "D"
			intervals [994]:
				xmin = 567.1452
				xmax = 567.1752
				text = "IH0"
			intervals [995]:
				xmin = 567.1752
				xmax = 567.2052
				text = "N"
			intervals [996]:
				xmin = 567.2052
				xmax = 567.2852
				text = "AH0"
			intervals [997]:
				xmin = 567.2852
				xmax = 567.3152
				text = "L"
			intervals [998]:
				xmin = 567.3152
				xmax = 567.4352
				text = "AA1"
			intervals [999]:
				xmin = 567.4352
				xmax = 567.4752
				text = "T"
			intervals [1000]:
				xmin = 567.4752
				xmax = 567.5052
				text = "AH0"
			intervals [1001]:
				xmin = 567.5052
				xmax = 567.5752
				text = "V"
			intervals [1002]:
				xmin = 567.5752
				xmax = 567.6652
				text = "sp"
			intervals [1003]:
				xmin = 567.6652
				xmax = 567.7152
				text = "TH"
			intervals [1004]:
				xmin = 567.7152
				xmax = 567.7852
				text = "IH1"
			intervals [1005]:
				xmin = 567.7852
				xmax = 567.9252
				text = "NG"
			intervals [1006]:
				xmin = 567.9252
				xmax = 568.0452
				text = "Z"
			intervals [1007]:
				xmin = 568.0452
				xmax = 568.6561
				text = "sp"
			intervals [1008]:
				xmin = 568.6561
				xmax = 568.8861
				text = "AH1"
			intervals [1009]:
				xmin = 568.8861
				xmax = 569.0361
				text = "M"
			intervals [1010]:
				xmin = 569.0361
				xmax = 569.8703
				text = ""
			intervals [1011]:
				xmin = 569.8703
				xmax = 569.9803
				text = "D"
			intervals [1012]:
				xmin = 569.9803
				xmax = 570.0103
				text = "UW1"
			intervals [1013]:
				xmin = 570.0103
				xmax = 570.0503
				text = "Y"
			intervals [1014]:
				xmin = 570.0503
				xmax = 570.1303
				text = "UW1"
			intervals [1015]:
				xmin = 570.1303
				xmax = 570.2003
				text = "W"
			intervals [1016]:
				xmin = 570.2003
				xmax = 570.3203
				text = "AA1"
			intervals [1017]:
				xmin = 570.3203
				xmax = 570.4503
				text = "CH"
			intervals [1018]:
				xmin = 570.4503
				xmax = 570.5203
				text = "T"
			intervals [1019]:
				xmin = 570.5203
				xmax = 570.5803
				text = "EH1"
			intervals [1020]:
				xmin = 570.5803
				xmax = 570.7003
				text = "L"
			intervals [1021]:
				xmin = 570.7003
				xmax = 570.7303
				text = "AH0"
			intervals [1022]:
				xmin = 570.7303
				xmax = 570.8103
				text = "V"
			intervals [1023]:
				xmin = 570.8103
				xmax = 570.9103
				text = "IH2"
			intervals [1024]:
				xmin = 570.9103
				xmax = 570.9703
				text = "ZH"
			intervals [1025]:
				xmin = 570.9703
				xmax = 571.0003
				text = "AH0"
			intervals [1026]:
				xmin = 571.0003
				xmax = 571.1403
				text = "N"
			intervals [1027]:
				xmin = 571.1403
				xmax = 571.2003
				text = "sp"
			intervals [1028]:
				xmin = 571.2003
				xmax = 574.0299
				text = ""
			intervals [1029]:
				xmin = 574.0299
				xmax = 574.0799
				text = "D"
			intervals [1030]:
				xmin = 574.0799
				xmax = 574.1099
				text = "UW1"
			intervals [1031]:
				xmin = 574.1099
				xmax = 574.1399
				text = "Y"
			intervals [1032]:
				xmin = 574.1399
				xmax = 574.1699
				text = "UW1"
			intervals [1033]:
				xmin = 574.1699
				xmax = 574.1999
				text = "HH"
			intervals [1034]:
				xmin = 574.1999
				xmax = 574.2299
				text = "AE1"
			intervals [1035]:
				xmin = 574.2299
				xmax = 574.2999
				text = "V"
			intervals [1036]:
				xmin = 574.2999
				xmax = 574.3399
				text = "EH1"
			intervals [1037]:
				xmin = 574.3399
				xmax = 574.4099
				text = "N"
			intervals [1038]:
				xmin = 574.4099
				xmax = 574.5399
				text = "IY0"
			intervals [1039]:
				xmin = 574.5399
				xmax = 574.5699
				text = "sp"
			intervals [1040]:
				xmin = 574.5699
				xmax = 574.6199
				text = "F"
			intervals [1041]:
				xmin = 574.6199
				xmax = 574.7399
				text = "EY1"
			intervals [1042]:
				xmin = 574.7399
				xmax = 574.7999
				text = "V"
			intervals [1043]:
				xmin = 574.7999
				xmax = 574.8299
				text = "ER0"
			intervals [1044]:
				xmin = 574.8299
				xmax = 574.9299
				text = "IH0"
			intervals [1045]:
				xmin = 574.9299
				xmax = 574.9699
				text = "T"
			intervals [1046]:
				xmin = 574.9699
				xmax = 575.0099
				text = "sp"
			intervals [1047]:
				xmin = 575.0099
				xmax = 575.0599
				text = "P"
			intervals [1048]:
				xmin = 575.0599
				xmax = 575.1199
				text = "R"
			intervals [1049]:
				xmin = 575.1199
				xmax = 575.2099
				text = "OW1"
			intervals [1050]:
				xmin = 575.2099
				xmax = 575.3199
				text = "G"
			intervals [1051]:
				xmin = 575.3199
				xmax = 575.3499
				text = "R"
			intervals [1052]:
				xmin = 575.3499
				xmax = 575.3799
				text = "AE2"
			intervals [1053]:
				xmin = 575.3799
				xmax = 575.4199
				text = "M"
			intervals [1054]:
				xmin = 575.4199
				xmax = 575.7499
				text = "Z"
			intervals [1055]:
				xmin = 575.7499
				xmax = 577.1916
				text = "sp"
			intervals [1056]:
				xmin = 577.1916
				xmax = 577.2216
				text = "SH"
			intervals [1057]:
				xmin = 577.2216
				xmax = 577.4416
				text = "OW1"
			intervals [1058]:
				xmin = 577.4416
				xmax = 577.5416
				text = "DH"
			intervals [1059]:
				xmin = 577.5416
				xmax = 577.5816
				text = "AH0"
			intervals [1060]:
				xmin = 577.5816
				xmax = 577.6716
				text = "T"
			intervals [1061]:
				xmin = 577.6716
				xmax = 577.7316
				text = "Y"
			intervals [1062]:
				xmin = 577.7316
				xmax = 577.7616
				text = "UW1"
			intervals [1063]:
				xmin = 577.7616
				xmax = 577.8816
				text = "sp"
			intervals [1064]:
				xmin = 577.8816
				xmax = 577.9116
				text = "P"
			intervals [1065]:
				xmin = 577.9116
				xmax = 577.9416
				text = "ER0"
			intervals [1066]:
				xmin = 577.9416
				xmax = 577.9716
				text = "T"
			intervals [1067]:
				xmin = 577.9716
				xmax = 578.0016
				text = "IH1"
			intervals [1068]:
				xmin = 578.0016
				xmax = 578.0616
				text = "K"
			intervals [1069]:
				xmin = 578.0616
				xmax = 578.0916
				text = "Y"
			intervals [1070]:
				xmin = 578.0916
				xmax = 578.1216
				text = "AH0"
			intervals [1071]:
				xmin = 578.1216
				xmax = 578.1516
				text = "L"
			intervals [1072]:
				xmin = 578.1516
				xmax = 578.1816
				text = "ER0"
			intervals [1073]:
				xmin = 578.1816
				xmax = 578.2116
				text = "L"
			intervals [1074]:
				xmin = 578.2116
				xmax = 578.2416
				text = "IY0"
			intervals [1075]:
				xmin = 578.2416
				xmax = 578.2816
				text = "sp"
			intervals [1076]:
				xmin = 578.2816
				xmax = 578.3416
				text = "L"
			intervals [1077]:
				xmin = 578.3416
				xmax = 578.3716
				text = "AY1"
			intervals [1078]:
				xmin = 578.3716
				xmax = 578.4516
				text = "K"
			intervals [1079]:
				xmin = 578.4516
				xmax = 615.7267
				text = "sp"
			intervals [1080]:
				xmin = 615.7267
				xmax = 615.8767
				text = "OW1"
			intervals [1081]:
				xmin = 615.8767
				xmax = 618.1907
				text = "sp"
			intervals [1082]:
				xmin = 618.1907
				xmax = 618.2607
				text = "K"
			intervals [1083]:
				xmin = 618.2607
				xmax = 618.3107
				text = "AH1"
			intervals [1084]:
				xmin = 618.3107
				xmax = 618.3507
				text = "T"
			intervals [1085]:
				xmin = 618.3507
				xmax = 618.3807
				text = "sp"
			intervals [1086]:
				xmin = 618.3807
				xmax = 618.4107
				text = "IH0"
			intervals [1087]:
				xmin = 618.4107
				xmax = 618.4407
				text = "T"
			intervals [1088]:
				xmin = 618.4407
				xmax = 618.4907
				text = "sp"
			intervals [1089]:
				xmin = 618.4907
				xmax = 618.5807
				text = "D"
			intervals [1090]:
				xmin = 618.5807
				xmax = 618.6607
				text = "AW1"
			intervals [1091]:
				xmin = 618.6607
				xmax = 618.9107
				text = "N"
			intervals [1092]:
				xmin = 618.9107
				xmax = 618.9407
				text = "sp"
			intervals [1093]:
				xmin = 618.9407
				xmax = 618.9707
				text = "AH0"
			intervals [1094]:
				xmin = 618.9707
				xmax = 619.0007
				text = "L"
			intervals [1095]:
				xmin = 619.0007
				xmax = 619.0307
				text = "IH1"
			intervals [1096]:
				xmin = 619.0307
				xmax = 619.0607
				text = "T"
			intervals [1097]:
				xmin = 619.0607
				xmax = 619.0907
				text = "AH0"
			intervals [1098]:
				xmin = 619.0907
				xmax = 619.1407
				text = "L"
			intervals [1099]:
				xmin = 619.1407
				xmax = 619.1707
				text = "sp"
			intervals [1100]:
				xmin = 619.1707
				xmax = 619.2007
				text = "HH"
			intervals [1101]:
				xmin = 619.2007
				xmax = 619.2407
				text = "AH1"
			intervals [1102]:
				xmin = 619.2407
				xmax = 619.739
				text = "sp"
			intervals [1103]:
				xmin = 619.739
				xmax = 619.929
				text = "AH1"
			intervals [1104]:
				xmin = 619.929
				xmax = 620.169
				text = "M"
			intervals [1105]:
				xmin = 620.169
				xmax = 620.219
				text = "sp"
			intervals [1106]:
				xmin = 620.219
				xmax = 620.9302
				text = ""
			intervals [1107]:
				xmin = 620.9302
				xmax = 621.2002
				text = "IH0"
			intervals [1108]:
				xmin = 621.2002
				xmax = 621.2302
				text = "Z"
			intervals [1109]:
				xmin = 621.2302
				xmax = 621.2602
				text = "DH"
			intervals [1110]:
				xmin = 621.2602
				xmax = 621.4102
				text = "EH1"
			intervals [1111]:
				xmin = 621.4102
				xmax = 621.6002
				text = "R"
			intervals [1112]:
				xmin = 621.6002
				xmax = 621.6702
				text = "sp"
			intervals [1113]:
				xmin = 621.6702
				xmax = 621.7102
				text = "AH0"
			intervals [1114]:
				xmin = 621.7102
				xmax = 621.7702
				text = "N"
			intervals [1115]:
				xmin = 621.7702
				xmax = 621.8602
				text = "AH0"
			intervals [1116]:
				xmin = 621.8602
				xmax = 621.8902
				text = "D"
			intervals [1117]:
				xmin = 621.8902
				xmax = 621.9402
				text = "V"
			intervals [1118]:
				xmin = 621.9402
				xmax = 622.0502
				text = "EH1"
			intervals [1119]:
				xmin = 622.0502
				xmax = 622.1102
				text = "N"
			intervals [1120]:
				xmin = 622.1102
				xmax = 622.1602
				text = "CH"
			intervals [1121]:
				xmin = 622.1602
				xmax = 622.3002
				text = "ER0"
			intervals [1122]:
				xmin = 622.3002
				xmax = 622.4102
				text = "sp"
			intervals [1123]:
				xmin = 622.4102
				xmax = 622.4402
				text = "S"
			intervals [1124]:
				xmin = 622.4402
				xmax = 622.5202
				text = "T"
			intervals [1125]:
				xmin = 622.5202
				xmax = 622.6702
				text = "AO1"
			intervals [1126]:
				xmin = 622.6702
				xmax = 622.7802
				text = "R"
			intervals [1127]:
				xmin = 622.7802
				xmax = 622.9002
				text = "IY0"
			intervals [1128]:
				xmin = 622.9002
				xmax = 623.0702
				text = "ER0"
			intervals [1129]:
				xmin = 623.0702
				xmax = 623.1402
				text = "EH1"
			intervals [1130]:
				xmin = 623.1402
				xmax = 623.2102
				text = "N"
			intervals [1131]:
				xmin = 623.2102
				xmax = 623.2702
				text = "IY0"
			intervals [1132]:
				xmin = 623.2702
				xmax = 623.4202
				text = "TH"
			intervals [1133]:
				xmin = 623.4202
				xmax = 623.4602
				text = "IH2"
			intervals [1134]:
				xmin = 623.4602
				xmax = 623.4902
				text = "N"
			intervals [1135]:
				xmin = 623.4902
				xmax = 623.5202
				text = "DH"
			intervals [1136]:
				xmin = 623.5202
				xmax = 623.6802
				text = "AH0"
			intervals [1137]:
				xmin = 623.6802
				xmax = 623.8402
				text = "T"
			intervals [1138]:
				xmin = 623.8402
				xmax = 624.3999
				text = "sp"
			intervals [1139]:
				xmin = 624.3999
				xmax = 624.5399
				text = "W"
			intervals [1140]:
				xmin = 624.5399
				xmax = 624.5899
				text = "IH0"
			intervals [1141]:
				xmin = 624.5899
				xmax = 624.6399
				text = "DH"
			intervals [1142]:
				xmin = 624.6399
				xmax = 624.7399
				text = "AH0"
			intervals [1143]:
				xmin = 624.7399
				xmax = 624.8299
				text = "S"
			intervals [1144]:
				xmin = 624.8299
				xmax = 624.9199
				text = "T"
			intervals [1145]:
				xmin = 624.9199
				xmax = 625.0699
				text = "AO1"
			intervals [1146]:
				xmin = 625.0699
				xmax = 625.1899
				text = "R"
			intervals [1147]:
				xmin = 625.1899
				xmax = 625.2699
				text = "IY0"
			intervals [1148]:
				xmin = 625.2699
				xmax = 625.3399
				text = "IH0"
			intervals [1149]:
				xmin = 625.3399
				xmax = 625.3999
				text = "N"
			intervals [1150]:
				xmin = 625.3999
				xmax = 625.4599
				text = "IH0"
			intervals [1151]:
				xmin = 625.4599
				xmax = 625.5399
				text = "T"
			intervals [1152]:
				xmin = 625.5399
				xmax = 625.5699
				text = "sp"
			intervals [1153]:
				xmin = 625.5699
				xmax = 625.6499
				text = "DH"
			intervals [1154]:
				xmin = 625.6499
				xmax = 625.6899
				text = "AH0"
			intervals [1155]:
				xmin = 625.6899
				xmax = 625.7599
				text = "T"
			intervals [1156]:
				xmin = 625.7599
				xmax = 625.8599
				text = "Y"
			intervals [1157]:
				xmin = 625.8599
				xmax = 626.0099
				text = "UW1"
			intervals [1158]:
				xmin = 626.0099
				xmax = 626.0699
				text = "sp"
			intervals [1159]:
				xmin = 626.0699
				xmax = 626.0999
				text = "K"
			intervals [1160]:
				xmin = 626.0999
				xmax = 626.1299
				text = "AH0"
			intervals [1161]:
				xmin = 626.1299
				xmax = 626.4699
				text = "N"
			intervals [1162]:
				xmin = 626.4699
				xmax = 626.4999
				text = "sp"
			intervals [1163]:
				xmin = 626.4999
				xmax = 626.5299
				text = "spn"
			intervals [1164]:
				xmin = 626.5299
				xmax = 626.5599
				text = "sp"
			intervals [1165]:
				xmin = 626.5599
				xmax = 626.5899
				text = "R"
			intervals [1166]:
				xmin = 626.5899
				xmax = 626.6199
				text = "IH0"
			intervals [1167]:
				xmin = 626.6199
				xmax = 626.6499
				text = "L"
			intervals [1168]:
				xmin = 626.6499
				xmax = 626.7299
				text = "EY1"
			intervals [1169]:
				xmin = 626.7299
				xmax = 626.7599
				text = "T"
			intervals [1170]:
				xmin = 626.7599
				xmax = 627.2399
				text = "sp"
			intervals [1171]:
				xmin = 627.2399
				xmax = 628.0144
				text = ""
			intervals [1172]:
				xmin = 628.0144
				xmax = 628.0844
				text = "S"
			intervals [1173]:
				xmin = 628.0844
				xmax = 628.1244
				text = "IY1"
			intervals [1174]:
				xmin = 628.1244
				xmax = 628.1744
				text = "W"
			intervals [1175]:
				xmin = 628.1744
				xmax = 628.2044
				text = "AH1"
			intervals [1176]:
				xmin = 628.2044
				xmax = 628.2444
				text = "T"
			intervals [1177]:
				xmin = 628.2444
				xmax = 628.3344
				text = "AY1"
			intervals [1178]:
				xmin = 628.3344
				xmax = 628.3944
				text = "M"
			intervals [1179]:
				xmin = 628.3944
				xmax = 628.5144
				text = "AE1"
			intervals [1180]:
				xmin = 628.5144
				xmax = 628.6344
				text = "F"
			intervals [1181]:
				xmin = 628.6344
				xmax = 628.6844
				text = "T"
			intervals [1182]:
				xmin = 628.6844
				xmax = 628.7544
				text = "ER0"
			intervals [1183]:
				xmin = 628.7544
				xmax = 628.7944
				text = "IH0"
			intervals [1184]:
				xmin = 628.7944
				xmax = 628.8344
				text = "Z"
			intervals [1185]:
				xmin = 628.8344
				xmax = 628.8844
				text = "AY1"
			intervals [1186]:
				xmin = 628.8844
				xmax = 628.9144
				text = "W"
			intervals [1187]:
				xmin = 628.9144
				xmax = 628.9444
				text = "UH1"
			intervals [1188]:
				xmin = 628.9444
				xmax = 628.9744
				text = "D"
			intervals [1189]:
				xmin = 628.9744
				xmax = 629.0344
				text = "L"
			intervals [1190]:
				xmin = 629.0344
				xmax = 629.0844
				text = "AY1"
			intervals [1191]:
				xmin = 629.0844
				xmax = 629.1844
				text = "K"
			intervals [1192]:
				xmin = 629.1844
				xmax = 629.2144
				text = "Y"
			intervals [1193]:
				xmin = 629.2144
				xmax = 629.2444
				text = "UW1"
			intervals [1194]:
				xmin = 629.2444
				xmax = 629.2744
				text = "T"
			intervals [1195]:
				xmin = 629.2744
				xmax = 629.3644
				text = "IH0"
			intervals [1196]:
				xmin = 629.3644
				xmax = 629.4044
				text = "sp"
			intervals [1197]:
				xmin = 629.4044
				xmax = 629.4444
				text = "T"
			intervals [1198]:
				xmin = 629.4444
				xmax = 629.5244
				text = "EH1"
			intervals [1199]:
				xmin = 629.5244
				xmax = 629.5644
				text = "L"
			intervals [1200]:
				xmin = 629.5644
				xmax = 629.6544
				text = "M"
			intervals [1201]:
				xmin = 629.6544
				xmax = 629.7144
				text = "IY1"
			intervals [1202]:
				xmin = 629.7144
				xmax = 629.7644
				text = "AH0"
			intervals [1203]:
				xmin = 629.7644
				xmax = 629.8244
				text = "N"
			intervals [1204]:
				xmin = 629.8244
				xmax = 629.9244
				text = "EH1"
			intervals [1205]:
				xmin = 629.9244
				xmax = 630.0644
				text = "P"
			intervals [1206]:
				xmin = 630.0644
				xmax = 630.1444
				text = "IH0"
			intervals [1207]:
				xmin = 630.1444
				xmax = 630.2744
				text = "S"
			intervals [1208]:
				xmin = 630.2744
				xmax = 630.4444
				text = "OW2"
			intervals [1209]:
				xmin = 630.4444
				xmax = 630.6344
				text = "D"
			intervals [1210]:
				xmin = 630.6344
				xmax = 631.7808
				text = "sp"
			intervals [1211]:
				xmin = 631.7808
				xmax = 632.0208
				text = "AH0"
			intervals [1212]:
				xmin = 632.0208
				xmax = 632.0508
				text = "V"
			intervals [1213]:
				xmin = 632.0508
				xmax = 632.0908
				text = "sp"
			intervals [1214]:
				xmin = 632.0908
				xmax = 632.3708
				text = "AH0"
			intervals [1215]:
				xmin = 632.3708
				xmax = 632.5108
				text = "sp"
			intervals [1216]:
				xmin = 632.5108
				xmax = 632.6408
				text = "AH0"
			intervals [1217]:
				xmin = 632.6408
				xmax = 632.6708
				text = "sp"
			intervals [1218]:
				xmin = 632.6708
				xmax = 632.7408
				text = "S"
			intervals [1219]:
				xmin = 632.7408
				xmax = 632.8108
				text = "T"
			intervals [1220]:
				xmin = 632.8108
				xmax = 632.9408
				text = "AO1"
			intervals [1221]:
				xmin = 632.9408
				xmax = 633.0008
				text = "R"
			intervals [1222]:
				xmin = 633.0008
				xmax = 633.0408
				text = "IY0"
			intervals [1223]:
				xmin = 633.0408
				xmax = 633.1108
				text = "L"
			intervals [1224]:
				xmin = 633.1108
				xmax = 633.1708
				text = "AY1"
			intervals [1225]:
				xmin = 633.1708
				xmax = 633.2908
				text = "K"
			intervals [1226]:
				xmin = 633.2908
				xmax = 633.3408
				text = "G"
			intervals [1227]:
				xmin = 633.3408
				xmax = 633.3908
				text = "AH1"
			intervals [1228]:
				xmin = 633.3908
				xmax = 633.4608
				text = "N"
			intervals [1229]:
				xmin = 633.4608
				xmax = 633.4908
				text = "sp"
			intervals [1230]:
				xmin = 633.4908
				xmax = 633.6508
				text = "S"
			intervals [1231]:
				xmin = 633.6508
				xmax = 633.7008
				text = "M"
			intervals [1232]:
				xmin = 633.7008
				xmax = 633.8008
				text = "OW1"
			intervals [1233]:
				xmin = 633.8008
				xmax = 633.8308
				text = "K"
			intervals [1234]:
				xmin = 633.8308
				xmax = 633.8708
				text = "sp"
			intervals [1235]:
				xmin = 633.8708
				xmax = 634.0308
				text = "ER0"
			intervals [1236]:
				xmin = 634.0308
				xmax = 634.0908
				text = "sp"
			intervals [1237]:
				xmin = 634.0908
				xmax = 634.1708
				text = "P"
			intervals [1238]:
				xmin = 634.1708
				xmax = 634.2408
				text = "EH1"
			intervals [1239]:
				xmin = 634.2408
				xmax = 634.3508
				text = "R"
			intervals [1240]:
				xmin = 634.3508
				xmax = 634.4508
				text = "IY0"
			intervals [1241]:
				xmin = 634.4508
				xmax = 634.4808
				text = "sp"
			intervals [1242]:
				xmin = 634.4808
				xmax = 634.5208
				text = "M"
			intervals [1243]:
				xmin = 634.5208
				xmax = 634.6808
				text = "EY1"
			intervals [1244]:
				xmin = 634.6808
				xmax = 634.7408
				text = "S"
			intervals [1245]:
				xmin = 634.7408
				xmax = 634.7708
				text = "AH0"
			intervals [1246]:
				xmin = 634.7708
				xmax = 634.9008
				text = "N"
			intervals [1247]:
				xmin = 634.9008
				xmax = 634.9308
				text = "sp"
			intervals [1248]:
				xmin = 634.9308
				xmax = 646.4597
				text = ""
			intervals [1249]:
				xmin = 646.4597
				xmax = 646.7997
				text = "Y"
			intervals [1250]:
				xmin = 646.7997
				xmax = 646.9597
				text = "AE1"
			intervals [1251]:
				xmin = 646.9597
				xmax = 646.9897
				text = "T"
			intervals [1252]:
				xmin = 646.9897
				xmax = 647.0397
				text = "EH1"
			intervals [1253]:
				xmin = 647.0397
				xmax = 647.1197
				text = "L"
			intervals [1254]:
				xmin = 647.1197
				xmax = 647.1497
				text = "M"
			intervals [1255]:
				xmin = 647.1497
				xmax = 647.1797
				text = "IY1"
			intervals [1256]:
				xmin = 647.1797
				xmax = 647.8197
				text = "sp"
			intervals [1257]:
				xmin = 647.8197
				xmax = 647.8497
				text = "AH0"
			intervals [1258]:
				xmin = 647.8497
				xmax = 647.8797
				text = "B"
			intervals [1259]:
				xmin = 647.8797
				xmax = 647.9697
				text = "AW1"
			intervals [1260]:
				xmin = 647.9697
				xmax = 647.9997
				text = "T"
			intervals [1261]:
				xmin = 647.9997
				xmax = 648.0797
				text = "DH"
			intervals [1262]:
				xmin = 648.0797
				xmax = 648.1097
				text = "AE1"
			intervals [1263]:
				xmin = 648.1097
				xmax = 648.2597
				text = "T"
			intervals [1264]:
				xmin = 648.2597
				xmax = 648.2897
				text = "W"
			intervals [1265]:
				xmin = 648.2897
				xmax = 648.3397
				text = "AH1"
			intervals [1266]:
				xmin = 648.3397
				xmax = 648.3697
				text = "N"
			intervals [1267]:
				xmin = 648.3697
				xmax = 720.8987
				text = ""
			intervals [1268]:
				xmin = 720.8987
				xmax = 720.9287
				text = "OW1"
			intervals [1269]:
				xmin = 720.9287
				xmax = 721.7787
				text = "spn"
			intervals [1270]:
				xmin = 721.7787
				xmax = 722.2147
				text = ""
			intervals [1271]:
				xmin = 722.2147
				xmax = 722.8147
				text = "spn"
			intervals [1272]:
				xmin = 722.8147
				xmax = 723.0247
				text = "sp"
			intervals [1273]:
				xmin = 723.0247
				xmax = 726.5766
				text = ""
			intervals [1274]:
				xmin = 726.5766
				xmax = 726.7466
				text = "Y"
			intervals [1275]:
				xmin = 726.7466
				xmax = 726.7766
				text = "AE1"
			intervals [1276]:
				xmin = 726.7766
				xmax = 726.9266
				text = "sp"
			intervals [1277]:
				xmin = 726.9266
				xmax = 735.0225
				text = ""
			intervals [1278]:
				xmin = 735.0225
				xmax = 735.1025
				text = "M"
			intervals [1279]:
				xmin = 735.1025
				xmax = 735.1725
				text = "HH"
			intervals [1280]:
				xmin = 735.1725
				xmax = 735.3725
				text = "M"
			intervals [1281]:
				xmin = 735.3725
				xmax = 737.0653
				text = "sp"
			intervals [1282]:
				xmin = 737.0653
				xmax = 737.1353
				text = "D"
			intervals [1283]:
				xmin = 737.1353
				xmax = 737.1953
				text = "OW1"
			intervals [1284]:
				xmin = 737.1953
				xmax = 737.3853
				text = "N"
			intervals [1285]:
				xmin = 737.3853
				xmax = 737.4253
				text = "sp"
			intervals [1286]:
				xmin = 737.4253
				xmax = 737.4853
				text = "HH"
			intervals [1287]:
				xmin = 737.4853
				xmax = 737.5153
				text = "AE1"
			intervals [1288]:
				xmin = 737.5153
				xmax = 737.5653
				text = "V"
			intervals [1289]:
				xmin = 737.5653
				xmax = 737.5953
				text = "T"
			intervals [1290]:
				xmin = 737.5953
				xmax = 737.6253
				text = "IH0"
			intervals [1291]:
				xmin = 737.6253
				xmax = 737.6653
				text = "K"
			intervals [1292]:
				xmin = 737.6653
				xmax = 737.7353
				text = "AA1"
			intervals [1293]:
				xmin = 737.7353
				xmax = 737.8753
				text = "N"
			intervals [1294]:
				xmin = 737.8753
				xmax = 737.9253
				text = "S"
			intervals [1295]:
				xmin = 737.9253
				xmax = 737.9853
				text = "AH0"
			intervals [1296]:
				xmin = 737.9853
				xmax = 738.0153
				text = "N"
			intervals [1297]:
				xmin = 738.0153
				xmax = 738.0853
				text = "T"
			intervals [1298]:
				xmin = 738.0853
				xmax = 738.1453
				text = "R"
			intervals [1299]:
				xmin = 738.1453
				xmax = 738.1953
				text = "EY2"
			intervals [1300]:
				xmin = 738.1953
				xmax = 738.2253
				text = "T"
			intervals [1301]:
				xmin = 738.2253
				xmax = 738.3753
				text = "sp"
			intervals [1302]:
				xmin = 738.3753
				xmax = 743.0625
				text = ""
			intervals [1303]:
				xmin = 743.0625
				xmax = 743.6325
				text = "spn"
			intervals [1304]:
				xmin = 743.6325
				xmax = 744.4551
				text = "sp"
			intervals [1305]:
				xmin = 744.4551
				xmax = 744.5351
				text = "AH1"
			intervals [1306]:
				xmin = 744.5351
				xmax = 744.7351
				text = "M"
			intervals [1307]:
				xmin = 744.7351
				xmax = 744.7951
				text = "AY1"
			intervals [1308]:
				xmin = 744.7951
				xmax = 744.8651
				text = "D"
			intervals [1309]:
				xmin = 744.8651
				xmax = 744.9351
				text = "OW1"
			intervals [1310]:
				xmin = 744.9351
				xmax = 745.0051
				text = "N"
			intervals [1311]:
				xmin = 745.0051
				xmax = 745.1051
				text = "W"
			intervals [1312]:
				xmin = 745.1051
				xmax = 745.1451
				text = "AH1"
			intervals [1313]:
				xmin = 745.1451
				xmax = 745.2051
				text = "N"
			intervals [1314]:
				xmin = 745.2051
				xmax = 745.2351
				text = "D"
			intervals [1315]:
				xmin = 745.2351
				xmax = 745.4051
				text = "ER0"
			intervals [1316]:
				xmin = 745.4051
				xmax = 745.4351
				text = "DH"
			intervals [1317]:
				xmin = 745.4351
				xmax = 745.4651
				text = "AH0"
			intervals [1318]:
				xmin = 745.4651
				xmax = 745.5051
				text = "T"
			intervals [1319]:
				xmin = 745.5051
				xmax = 745.5751
				text = "Y"
			intervals [1320]:
				xmin = 745.5751
				xmax = 745.6051
				text = "UW1"
			intervals [1321]:
				xmin = 745.6051
				xmax = 745.6451
				text = "R"
			intervals [1322]:
				xmin = 745.6451
				xmax = 745.7251
				text = "IY0"
			intervals [1323]:
				xmin = 745.7251
				xmax = 745.7651
				text = "M"
			intervals [1324]:
				xmin = 745.7651
				xmax = 745.8251
				text = "EH1"
			intervals [1325]:
				xmin = 745.8251
				xmax = 745.9151
				text = "M"
			intervals [1326]:
				xmin = 745.9151
				xmax = 745.9551
				text = "B"
			intervals [1327]:
				xmin = 745.9551
				xmax = 746.0751
				text = "ER0"
			intervals [1328]:
				xmin = 746.0751
				xmax = 746.1251
				text = "DH"
			intervals [1329]:
				xmin = 746.1251
				xmax = 746.2651
				text = "AH0"
			intervals [1330]:
				xmin = 746.2651
				xmax = 746.4251
				text = "T"
			intervals [1331]:
				xmin = 746.4251
				xmax = 746.4651
				text = "W"
			intervals [1332]:
				xmin = 746.4651
				xmax = 746.4951
				text = "AH1"
			intervals [1333]:
				xmin = 746.4951
				xmax = 746.6651
				text = "N"
			intervals [1334]:
				xmin = 746.6651
				xmax = 749.6122
				text = ""
			intervals [1335]:
				xmin = 749.6122
				xmax = 749.6422
				text = "M"
			intervals [1336]:
				xmin = 749.6422
				xmax = 749.7922
				text = "OW1"
			intervals [1337]:
				xmin = 749.7922
				xmax = 749.8822
				text = "S"
			intervals [1338]:
				xmin = 749.8822
				xmax = 749.9122
				text = "T"
			intervals [1339]:
				xmin = 749.9122
				xmax = 749.9422
				text = "AH0"
			intervals [1340]:
				xmin = 749.9422
				xmax = 749.9722
				text = "V"
			intervals [1341]:
				xmin = 749.9722
				xmax = 750.0622
				text = "HH"
			intervals [1342]:
				xmin = 750.0622
				xmax = 750.1822
				text = "IH0"
			intervals [1343]:
				xmin = 750.1822
				xmax = 750.3322
				text = "Z"
			intervals [1344]:
				xmin = 750.3322
				xmax = 750.5122
				text = "ER0"
			intervals [1345]:
				xmin = 750.5122
				xmax = 752.4884
				text = "sp"
			intervals [1346]:
				xmin = 752.4884
				xmax = 752.5184
				text = "HH"
			intervals [1347]:
				xmin = 752.5184
				xmax = 752.5484
				text = "AE1"
			intervals [1348]:
				xmin = 752.5484
				xmax = 752.5784
				text = "V"
			intervals [1349]:
				xmin = 752.5784
				xmax = 752.6184
				text = "Y"
			intervals [1350]:
				xmin = 752.6184
				xmax = 752.6684
				text = "UW1"
			intervals [1351]:
				xmin = 752.6684
				xmax = 752.7484
				text = "B"
			intervals [1352]:
				xmin = 752.7484
				xmax = 752.7884
				text = "IH1"
			intervals [1353]:
				xmin = 752.7884
				xmax = 752.8784
				text = "N"
			intervals [1354]:
				xmin = 752.8784
				xmax = 752.9484
				text = "T"
			intervals [1355]:
				xmin = 752.9484
				xmax = 753.0484
				text = "UW1"
			intervals [1356]:
				xmin = 753.0484
				xmax = 753.0784
				text = "AH0"
			intervals [1357]:
				xmin = 753.0784
				xmax = 753.1284
				text = "M"
			intervals [1358]:
				xmin = 753.1284
				xmax = 753.3084
				text = "UW1"
			intervals [1359]:
				xmin = 753.3084
				xmax = 753.3784
				text = "V"
			intervals [1360]:
				xmin = 753.3784
				xmax = 753.4884
				text = "IY0"
			intervals [1361]:
				xmin = 753.4884
				xmax = 753.5184
				text = "sp"
			intervals [1362]:
				xmin = 753.5184
				xmax = 753.5884
				text = "R"
			intervals [1363]:
				xmin = 753.5884
				xmax = 753.7084
				text = "IY1"
			intervals [1364]:
				xmin = 753.7084
				xmax = 753.7984
				text = "S"
			intervals [1365]:
				xmin = 753.7984
				xmax = 753.8384
				text = "AH0"
			intervals [1366]:
				xmin = 753.8384
				xmax = 753.8684
				text = "N"
			intervals [1367]:
				xmin = 753.8684
				xmax = 753.9084
				text = "T"
			intervals [1368]:
				xmin = 753.9084
				xmax = 753.9684
				text = "L"
			intervals [1369]:
				xmin = 753.9684
				xmax = 754.0984
				text = "IY0"
			intervals [1370]:
				xmin = 754.0984
				xmax = 754.2284
				text = "sp"
			intervals [1371]:
				xmin = 754.2284
				xmax = 761.7475
				text = ""
			intervals [1372]:
				xmin = 761.7475
				xmax = 761.8175
				text = "W"
			intervals [1373]:
				xmin = 761.8175
				xmax = 761.8475
				text = "AH1"
			intervals [1374]:
				xmin = 761.8475
				xmax = 761.8975
				text = "T"
			intervals [1375]:
				xmin = 761.8975
				xmax = 762.0775
				text = "EH1"
			intervals [1376]:
				xmin = 762.0775
				xmax = 762.1175
				text = "S"
			intervals [1377]:
				xmin = 762.1175
				xmax = 762.1475
				text = "DH"
			intervals [1378]:
				xmin = 762.1475
				xmax = 762.2775
				text = "AH0"
			intervals [1379]:
				xmin = 762.2775
				xmax = 762.4075
				text = "T"
			intervals [1380]:
				xmin = 762.4075
				xmax = 762.4675
				text = "sp"
			intervals [1381]:
				xmin = 762.4675
				xmax = 762.6075
				text = "AH0"
			intervals [1382]:
				xmin = 762.6075
				xmax = 762.6375
				text = "B"
			intervals [1383]:
				xmin = 762.6375
				xmax = 762.6675
				text = "AW1"
			intervals [1384]:
				xmin = 762.6675
				xmax = 762.7175
				text = "T"
			intervals [1385]:
				xmin = 762.7175
				xmax = 822.5277
				text = ""
			intervals [1386]:
				xmin = 822.5277
				xmax = 822.9077
				text = "M"
			intervals [1387]:
				xmin = 822.9077
				xmax = 822.9377
				text = "HH"
			intervals [1388]:
				xmin = 822.9377
				xmax = 823.0977
				text = "M"
			intervals [1389]:
				xmin = 823.0977
				xmax = 823.1277
				text = "sp"
			intervals [1390]:
				xmin = 823.1277
				xmax = 934.0348
				text = ""
			intervals [1391]:
				xmin = 934.0348
				xmax = 934.8648
				text = "spn"
			intervals [1392]:
				xmin = 934.8648
				xmax = 946.4575
				text = ""
			intervals [1393]:
				xmin = 946.4575
				xmax = 946.5075
				text = "sil"
			intervals [1394]:
				xmin = 946.5075
				xmax = 946.5375
				text = "IH0"
			intervals [1395]:
				xmin = 946.5375
				xmax = 946.7075
				text = "N"
			intervals [1396]:
				xmin = 946.7075
				xmax = 946.8375
				text = "sp"
			intervals [1397]:
				xmin = 946.8375
				xmax = 946.8875
				text = "K"
			intervals [1398]:
				xmin = 946.8875
				xmax = 946.9675
				text = "OW1"
			intervals [1399]:
				xmin = 946.9675
				xmax = 947.0075
				text = "L"
			intervals [1400]:
				xmin = 947.0075
				xmax = 947.0375
				text = "D"
			intervals [1401]:
				xmin = 947.0375
				xmax = 947.0675
				text = "B"
			intervals [1402]:
				xmin = 947.0675
				xmax = 947.0975
				text = "L"
			intervals [1403]:
				xmin = 947.0975
				xmax = 947.1275
				text = "AH1"
			intervals [1404]:
				xmin = 947.1275
				xmax = 947.1575
				text = "D"
			intervals [1405]:
				xmin = 947.1575
				xmax = 947.3275
				text = "sp"
			intervals [1406]:
				xmin = 947.3275
				xmax = 949.7609
				text = ""
			intervals [1407]:
				xmin = 949.7609
				xmax = 950.4909
				text = "spn"
			intervals [1408]:
				xmin = 950.4909
				xmax = 950.5704
				text = ""
			intervals [1409]:
				xmin = 950.5704
				xmax = 950.6304
				text = "sil"
			intervals [1410]:
				xmin = 950.6304
				xmax = 950.7204
				text = "Y"
			intervals [1411]:
				xmin = 950.7204
				xmax = 950.7504
				text = "UW1"
			intervals [1412]:
				xmin = 950.7504
				xmax = 950.7804
				text = "D"
			intervals [1413]:
				xmin = 950.7804
				xmax = 950.8304
				text = "IH1"
			intervals [1414]:
				xmin = 950.8304
				xmax = 950.8804
				text = "D"
			intervals [1415]:
				xmin = 950.8804
				xmax = 950.9104
				text = "AH0"
			intervals [1416]:
				xmin = 950.9104
				xmax = 950.9404
				text = "N"
			intervals [1417]:
				xmin = 950.9404
				xmax = 950.9904
				text = "T"
			intervals [1418]:
				xmin = 950.9904
				xmax = 951.0404
				text = "L"
			intervals [1419]:
				xmin = 951.0404
				xmax = 951.1104
				text = "AY1"
			intervals [1420]:
				xmin = 951.1104
				xmax = 951.1404
				text = "K"
			intervals [1421]:
				xmin = 951.1404
				xmax = 951.1704
				text = "IH0"
			intervals [1422]:
				xmin = 951.1704
				xmax = 951.2004
				text = "T"
			intervals [1423]:
				xmin = 951.2004
				xmax = 951.3404
				text = "sp"
			intervals [1424]:
				xmin = 951.3404
				xmax = 1000.2148
				text = ""
			intervals [1425]:
				xmin = 1000.2148
				xmax = 1000.2848
				text = "AY1"
			intervals [1426]:
				xmin = 1000.2848
				xmax = 1000.3348
				text = "V"
			intervals [1427]:
				xmin = 1000.3348
				xmax = 1000.3948
				text = "OW1"
			intervals [1428]:
				xmin = 1000.3948
				xmax = 1000.4248
				text = "N"
			intervals [1429]:
				xmin = 1000.4248
				xmax = 1000.4648
				text = "L"
			intervals [1430]:
				xmin = 1000.4648
				xmax = 1000.5248
				text = "IY0"
			intervals [1431]:
				xmin = 1000.5248
				xmax = 1000.6048
				text = "sp"
			intervals [1432]:
				xmin = 1000.6048
				xmax = 1000.7448
				text = "R"
			intervals [1433]:
				xmin = 1000.7448
				xmax = 1000.8048
				text = "EH1"
			intervals [1434]:
				xmin = 1000.8048
				xmax = 1000.9048
				text = "D"
			intervals [1435]:
				xmin = 1000.9048
				xmax = 1000.9448
				text = "DH"
			intervals [1436]:
				xmin = 1000.9448
				xmax = 1001.0448
				text = "AH0"
			intervals [1437]:
				xmin = 1001.0448
				xmax = 1001.0748
				text = "sp"
			intervals [1438]:
				xmin = 1001.0748
				xmax = 1001.1148
				text = "B"
			intervals [1439]:
				xmin = 1001.1148
				xmax = 1001.2248
				text = "UH1"
			intervals [1440]:
				xmin = 1001.2248
				xmax = 1001.2648
				text = "K"
			intervals [1441]:
				xmin = 1001.2648
				xmax = 1001.8946
				text = "sp"
			intervals [1442]:
				xmin = 1001.8946
				xmax = 1001.9846
				text = "D"
			intervals [1443]:
				xmin = 1001.9846
				xmax = 1002.1046
				text = "IH1"
			intervals [1444]:
				xmin = 1002.1046
				xmax = 1002.1346
				text = "N"
			intervals [1445]:
				xmin = 1002.1346
				xmax = 1002.1846
				text = "T"
			intervals [1446]:
				xmin = 1002.1846
				xmax = 1002.3146
				text = "R"
			intervals [1447]:
				xmin = 1002.3146
				xmax = 1002.3746
				text = "IY1"
			intervals [1448]:
				xmin = 1002.3746
				xmax = 1002.4046
				text = "L"
			intervals [1449]:
				xmin = 1002.4046
				xmax = 1002.4546
				text = "IY0"
			intervals [1450]:
				xmin = 1002.4546
				xmax = 1002.4846
				text = "D"
			intervals [1451]:
				xmin = 1002.4846
				xmax = 1002.5246
				text = "UW1"
			intervals [1452]:
				xmin = 1002.5246
				xmax = 1002.5646
				text = "EH1"
			intervals [1453]:
				xmin = 1002.5646
				xmax = 1002.6646
				text = "N"
			intervals [1454]:
				xmin = 1002.6646
				xmax = 1002.6946
				text = "IY0"
			intervals [1455]:
				xmin = 1002.6946
				xmax = 1002.7246
				text = "TH"
			intervals [1456]:
				xmin = 1002.7246
				xmax = 1002.7546
				text = "IH2"
			intervals [1457]:
				xmin = 1002.7546
				xmax = 1002.7846
				text = "N"
			intervals [1458]:
				xmin = 1002.7846
				xmax = 1002.8146
				text = "F"
			intervals [1459]:
				xmin = 1002.8146
				xmax = 1002.8446
				text = "ER0"
			intervals [1460]:
				xmin = 1002.8446
				xmax = 1002.8746
				text = "M"
			intervals [1461]:
				xmin = 1002.8746
				xmax = 1002.9146
				text = "IY1"
			intervals [1462]:
				xmin = 1002.9146
				xmax = 1003.6869
				text = "sp"
			intervals [1463]:
				xmin = 1003.6869
				xmax = 1003.7469
				text = "IH1"
			intervals [1464]:
				xmin = 1003.7469
				xmax = 1003.8169
				text = "Z"
			intervals [1465]:
				xmin = 1003.8169
				xmax = 1003.9069
				text = "IH0"
			intervals [1466]:
				xmin = 1003.9069
				xmax = 1003.9569
				text = "T"
			intervals [1467]:
				xmin = 1003.9569
				xmax = 1003.9869
				text = "K"
			intervals [1468]:
				xmin = 1003.9869
				xmax = 1004.0269
				text = "L"
			intervals [1469]:
				xmin = 1004.0269
				xmax = 1004.1469
				text = "OW1"
			intervals [1470]:
				xmin = 1004.1469
				xmax = 1004.2669
				text = "Z"
			intervals [1471]:
				xmin = 1004.2669
				xmax = 1004.3169
				text = "T"
			intervals [1472]:
				xmin = 1004.3169
				xmax = 1004.6869
				text = "UW1"
			intervals [1473]:
				xmin = 1004.6869
				xmax = 1004.7169
				text = "sp"
			intervals [1474]:
				xmin = 1004.7169
				xmax = 1004.7469
				text = "DH"
			intervals [1475]:
				xmin = 1004.7469
				xmax = 1004.7969
				text = "AH0"
			intervals [1476]:
				xmin = 1004.7969
				xmax = 1004.8669
				text = "sp"
			intervals [1477]:
				xmin = 1004.8669
				xmax = 1004.8969
				text = "B"
			intervals [1478]:
				xmin = 1004.8969
				xmax = 1004.9269
				text = "UH1"
			intervals [1479]:
				xmin = 1004.9269
				xmax = 1004.9569
				text = "K"
			intervals [1480]:
				xmin = 1004.9569
				xmax = 1005.5969
				text = "spn"
			intervals [1481]:
				xmin = 1005.5969
				xmax = 1022.908
				text = ""
			intervals [1482]:
				xmin = 1022.908
				xmax = 1023.118
				text = "M"
			intervals [1483]:
				xmin = 1023.118
				xmax = 1023.188
				text = "sp"
			intervals [1484]:
				xmin = 1023.188
				xmax = 1034.7547
				text = ""
			intervals [1485]:
				xmin = 1034.7547
				xmax = 1034.7947
				text = "HH"
			intervals [1486]:
				xmin = 1034.7947
				xmax = 1035.0247
				text = "M"
			intervals [1487]:
				xmin = 1035.0247
				xmax = 1035.1247
				text = "sp"
			intervals [1488]:
				xmin = 1035.1247
				xmax = 1038.1878
				text = ""
			intervals [1489]:
				xmin = 1038.1878
				xmax = 1038.2178
				text = "HH"
			intervals [1490]:
				xmin = 1038.2178
				xmax = 1038.2478
				text = "AE1"
			intervals [1491]:
				xmin = 1038.2478
				xmax = 1038.2778
				text = "V"
			intervals [1492]:
				xmin = 1038.2778
				xmax = 1038.3078
				text = "T"
			intervals [1493]:
				xmin = 1038.3078
				xmax = 1038.3778
				text = "AH0"
			intervals [1494]:
				xmin = 1038.3778
				xmax = 1038.4078
				text = "sp"
			intervals [1495]:
				xmin = 1038.4078
				xmax = 1038.4678
				text = "F"
			intervals [1496]:
				xmin = 1038.4678
				xmax = 1038.5378
				text = "IH1"
			intervals [1497]:
				xmin = 1038.5378
				xmax = 1038.5678
				text = "G"
			intervals [1498]:
				xmin = 1038.5678
				xmax = 1038.6578
				text = "Y"
			intervals [1499]:
				xmin = 1038.6578
				xmax = 1038.7078
				text = "ER0"
			intervals [1500]:
				xmin = 1038.7078
				xmax = 1038.7478
				text = "DH"
			intervals [1501]:
				xmin = 1038.7478
				xmax = 1038.8378
				text = "AH0"
			intervals [1502]:
				xmin = 1038.8378
				xmax = 1038.8978
				text = "T"
			intervals [1503]:
				xmin = 1038.8978
				xmax = 1038.9278
				text = "sp"
			intervals [1504]:
				xmin = 1038.9278
				xmax = 1039.0378
				text = "W"
			intervals [1505]:
				xmin = 1039.0378
				xmax = 1039.0678
				text = "AH1"
			intervals [1506]:
				xmin = 1039.0678
				xmax = 1039.0978
				text = "N"
			intervals [1507]:
				xmin = 1039.0978
				xmax = 1039.1278
				text = "AW1"
			intervals [1508]:
				xmin = 1039.1278
				xmax = 1039.1578
				text = "T"
			intervals [1509]:
				xmin = 1039.1578
				xmax = 1039.4178
				text = "sp"
			intervals [1510]:
				xmin = 1039.4178
				xmax = 1087.553
				text = ""
			intervals [1511]:
				xmin = 1087.553
				xmax = 1087.713
				text = "N"
			intervals [1512]:
				xmin = 1087.713
				xmax = 1087.743
				text = "OW1"
			intervals [1513]:
				xmin = 1087.743
				xmax = 1088.003
				text = "AY1"
			intervals [1514]:
				xmin = 1088.003
				xmax = 1088.053
				text = "sp"
			intervals [1515]:
				xmin = 1088.053
				xmax = 1088.083
				text = "HH"
			intervals [1516]:
				xmin = 1088.083
				xmax = 1088.113
				text = "AE1"
			intervals [1517]:
				xmin = 1088.113
				xmax = 1088.143
				text = "V"
			intervals [1518]:
				xmin = 1088.143
				xmax = 1088.173
				text = "AH0"
			intervals [1519]:
				xmin = 1088.173
				xmax = 1088.373
				text = "N"
			intervals [1520]:
				xmin = 1088.373
				xmax = 1090.3925
				text = ""
			intervals [1521]:
				xmin = 1090.3925
				xmax = 1090.4725
				text = "M"
			intervals [1522]:
				xmin = 1090.4725
				xmax = 1090.5025
				text = "AY1"
			intervals [1523]:
				xmin = 1090.5025
				xmax = 1090.5725
				text = "W"
			intervals [1524]:
				xmin = 1090.5725
				xmax = 1090.6225
				text = "AY1"
			intervals [1525]:
				xmin = 1090.6225
				xmax = 1090.6725
				text = "F"
			intervals [1526]:
				xmin = 1090.6725
				xmax = 1090.7425
				text = "sp"
			intervals [1527]:
				xmin = 1090.7425
				xmax = 1090.8025
				text = "P"
			intervals [1528]:
				xmin = 1090.8025
				xmax = 1090.8325
				text = "R"
			intervals [1529]:
				xmin = 1090.8325
				xmax = 1090.9125
				text = "AA1"
			intervals [1530]:
				xmin = 1090.9125
				xmax = 1091.0025
				text = "B"
			intervals [1531]:
				xmin = 1091.0025
				xmax = 1091.0625
				text = "L"
			intervals [1532]:
				xmin = 1091.0625
				xmax = 1091.0925
				text = "IY0"
			intervals [1533]:
				xmin = 1091.0925
				xmax = 1091.1225
				text = "HH"
			intervals [1534]:
				xmin = 1091.1225
				xmax = 1091.2825
				text = "AE1"
			intervals [1535]:
				xmin = 1091.2825
				xmax = 1091.3825
				text = "Z"
			intervals [1536]:
				xmin = 1091.3825
				xmax = 1091.4125
				text = "sp"
			intervals [1537]:
				xmin = 1091.4125
				xmax = 1091.4525
				text = "SH"
			intervals [1538]:
				xmin = 1091.4525
				xmax = 1091.5325
				text = "IY1"
			intervals [1539]:
				xmin = 1091.5325
				xmax = 1091.6425
				text = "EH1"
			intervals [1540]:
				xmin = 1091.6425
				xmax = 1091.6725
				text = "S"
			intervals [1541]:
				xmin = 1091.6725
				xmax = 1091.8025
				text = "AH0"
			intervals [1542]:
				xmin = 1091.8025
				xmax = 1091.8525
				text = "G"
			intervals [1543]:
				xmin = 1091.8525
				xmax = 1091.8925
				text = "R"
			intervals [1544]:
				xmin = 1091.8925
				xmax = 1091.9825
				text = "EY1"
			intervals [1545]:
				xmin = 1091.9825
				xmax = 1092.0225
				text = "T"
			intervals [1546]:
				xmin = 1092.0225
				xmax = 1092.0625
				text = "sp"
			intervals [1547]:
				xmin = 1092.0625
				xmax = 1092.2125
				text = "R"
			intervals [1548]:
				xmin = 1092.2125
				xmax = 1092.3025
				text = "IY1"
			intervals [1549]:
				xmin = 1092.3025
				xmax = 1092.3625
				text = "D"
			intervals [1550]:
				xmin = 1092.3625
				xmax = 1092.5025
				text = "ER0"
			intervals [1551]:
				xmin = 1092.5025
				xmax = 1094.7222
				text = "sp"
			intervals [1552]:
				xmin = 1094.7222
				xmax = 1094.8022
				text = "F"
			intervals [1553]:
				xmin = 1094.8022
				xmax = 1094.8522
				text = "ER0"
			intervals [1554]:
				xmin = 1094.8522
				xmax = 1094.8922
				text = "G"
			intervals [1555]:
				xmin = 1094.8922
				xmax = 1094.9422
				text = "EH1"
			intervals [1556]:
				xmin = 1094.9422
				xmax = 1094.9722
				text = "T"
			intervals [1557]:
				xmin = 1094.9722
				xmax = 1095.0422
				text = "W"
			intervals [1558]:
				xmin = 1095.0422
				xmax = 1095.1622
				text = "ER1"
			intervals [1559]:
				xmin = 1095.1622
				xmax = 1095.2222
				text = "N"
			intervals [1560]:
				xmin = 1095.2222
				xmax = 1095.2522
				text = "AA1"
			intervals [1561]:
				xmin = 1095.2522
				xmax = 1095.2922
				text = "T"
			intervals [1562]:
				xmin = 1095.2922
				xmax = 1095.3322
				text = "L"
			intervals [1563]:
				xmin = 1095.3322
				xmax = 1095.3622
				text = "IH1"
			intervals [1564]:
				xmin = 1095.3622
				xmax = 1095.4722
				text = "M"
			intervals [1565]:
				xmin = 1095.4722
				xmax = 1095.5222
				text = "AH0"
			intervals [1566]:
				xmin = 1095.5222
				xmax = 1095.6122
				text = "T"
			intervals [1567]:
				xmin = 1095.6122
				xmax = 1095.6422
				text = "AH0"
			intervals [1568]:
				xmin = 1095.6422
				xmax = 1095.7022
				text = "D"
			intervals [1569]:
				xmin = 1095.7022
				xmax = 1095.7822
				text = "T"
			intervals [1570]:
				xmin = 1095.7822
				xmax = 1095.8722
				text = "EH1"
			intervals [1571]:
				xmin = 1095.8722
				xmax = 1095.9522
				text = "K"
			intervals [1572]:
				xmin = 1095.9522
				xmax = 1095.9822
				text = "N"
			intervals [1573]:
				xmin = 1095.9822
				xmax = 1096.0122
				text = "IH0"
			intervals [1574]:
				xmin = 1096.0122
				xmax = 1096.0822
				text = "K"
			intervals [1575]:
				xmin = 1096.0822
				xmax = 1096.1322
				text = "AH0"
			intervals [1576]:
				xmin = 1096.1322
				xmax = 1096.2222
				text = "L"
			intervals [1577]:
				xmin = 1096.2222
				xmax = 1096.3522
				text = "S"
			intervals [1578]:
				xmin = 1096.3522
				xmax = 1096.4122
				text = "T"
			intervals [1579]:
				xmin = 1096.4122
				xmax = 1096.5122
				text = "AH1"
			intervals [1580]:
				xmin = 1096.5122
				xmax = 1096.5722
				text = "F"
			intervals [1581]:
				xmin = 1096.5722
				xmax = 1096.6022
				text = "DH"
			intervals [1582]:
				xmin = 1096.6022
				xmax = 1096.6322
				text = "IY1"
			intervals [1583]:
				xmin = 1096.6322
				xmax = 1096.9522
				text = "Z"
			intervals [1584]:
				xmin = 1096.9522
				xmax = 1096.9922
				text = "sp"
			intervals [1585]:
				xmin = 1096.9922
				xmax = 1097.0422
				text = "D"
			intervals [1586]:
				xmin = 1097.0422
				xmax = 1097.0822
				text = "EY1"
			intervals [1587]:
				xmin = 1097.0822
				xmax = 1097.1622
				text = "Z"
			intervals [1588]:
				xmin = 1097.1622
				xmax = 1098.553
				text = "sp"
			intervals [1589]:
				xmin = 1098.553
				xmax = 1098.583
				text = "Y"
			intervals [1590]:
				xmin = 1098.583
				xmax = 1098.633
				text = "UW1"
			intervals [1591]:
				xmin = 1098.633
				xmax = 1098.743
				text = "S"
			intervals [1592]:
				xmin = 1098.743
				xmax = 1098.823
				text = "EY1"
			intervals [1593]:
				xmin = 1098.823
				xmax = 1098.863
				text = "Y"
			intervals [1594]:
				xmin = 1098.863
				xmax = 1098.923
				text = "UW1"
			intervals [1595]:
				xmin = 1098.923
				xmax = 1098.963
				text = "HH"
			intervals [1596]:
				xmin = 1098.963
				xmax = 1099.023
				text = "AE1"
			intervals [1597]:
				xmin = 1099.023
				xmax = 1099.123
				text = "V"
			intervals [1598]:
				xmin = 1099.123
				xmax = 1099.203
				text = "AH0"
			intervals [1599]:
				xmin = 1099.203
				xmax = 1099.283
				text = "D"
			intervals [1600]:
				xmin = 1099.283
				xmax = 1099.523
				text = "AO1"
			intervals [1601]:
				xmin = 1099.523
				xmax = 1099.673
				text = "G"
			intervals [1602]:
				xmin = 1099.673
				xmax = 1099.733
				text = "sp"
			intervals [1603]:
				xmin = 1099.733
				xmax = 1099.893
				text = "AH1"
			intervals [1604]:
				xmin = 1099.893
				xmax = 1099.923
				text = "sp"
			intervals [1605]:
				xmin = 1099.923
				xmax = 1125.2686
				text = ""
			intervals [1606]:
				xmin = 1125.2686
				xmax = 1125.3986
				text = "W"
			intervals [1607]:
				xmin = 1125.3986
				xmax = 1125.4486
				text = "IY1"
			intervals [1608]:
				xmin = 1125.4486
				xmax = 1125.5386
				text = "sp"
			intervals [1609]:
				xmin = 1125.5386
				xmax = 1125.5686
				text = "HH"
			intervals [1610]:
				xmin = 1125.5686
				xmax = 1125.5986
				text = "AE1"
			intervals [1611]:
				xmin = 1125.5986
				xmax = 1125.7486
				text = "D"
			intervals [1612]:
				xmin = 1125.7486
				xmax = 1126.0386
				text = "AH0"
			intervals [1613]:
				xmin = 1126.0386
				xmax = 1126.1186
				text = "sp"
			intervals [1614]:
				xmin = 1126.1186
				xmax = 1126.1686
				text = "D"
			intervals [1615]:
				xmin = 1126.1686
				xmax = 1126.1986
				text = "AO1"
			intervals [1616]:
				xmin = 1126.1986
				xmax = 1126.2286
				text = "G"
			intervals [1617]:
				xmin = 1126.2286
				xmax = 1126.3486
				text = "sp"
			intervals [1618]:
				xmin = 1126.3486
				xmax = 1126.3786
				text = "TH"
			intervals [1619]:
				xmin = 1126.3786
				xmax = 1126.4086
				text = "ER1"
			intervals [1620]:
				xmin = 1126.4086
				xmax = 1126.4386
				text = "T"
			intervals [1621]:
				xmin = 1126.4386
				xmax = 1126.4686
				text = "IY1"
			intervals [1622]:
				xmin = 1126.4686
				xmax = 1126.7786
				text = "N"
			intervals [1623]:
				xmin = 1126.7786
				xmax = 1126.8086
				text = "sp"
			intervals [1624]:
				xmin = 1126.8086
				xmax = 1126.8386
				text = "Y"
			intervals [1625]:
				xmin = 1126.8386
				xmax = 1126.8686
				text = "ER0"
			intervals [1626]:
				xmin = 1126.8686
				xmax = 1126.8986
				text = "Z"
			intervals [1627]:
				xmin = 1126.8986
				xmax = 1127.2133
				text = "sp"
			intervals [1628]:
				xmin = 1127.2133
				xmax = 1127.7133
				text = "spn"
			intervals [1629]:
				xmin = 1127.7133
				xmax = 1127.7933
				text = "sp"
			intervals [1630]:
				xmin = 1127.7933
				xmax = 1129.644
				text = ""
			intervals [1631]:
				xmin = 1129.644
				xmax = 1129.814
				text = "S"
			intervals [1632]:
				xmin = 1129.814
				xmax = 1129.984
				text = "AE1"
			intervals [1633]:
				xmin = 1129.984
				xmax = 1130.064
				text = "D"
			intervals [1634]:
				xmin = 1130.064
				xmax = 1130.094
				text = "HH"
			intervals [1635]:
				xmin = 1130.094
				xmax = 1130.294
				text = "AH1"
			intervals [1636]:
				xmin = 1130.294
				xmax = 1130.394
				text = "sp"
			intervals [1637]:
				xmin = 1130.394
				xmax = 1130.7389
				text = ""
			intervals [1638]:
				xmin = 1130.7389
				xmax = 1130.7989
				text = "HH"
			intervals [1639]:
				xmin = 1130.7989
				xmax = 1130.8289
				text = "W"
			intervals [1640]:
				xmin = 1130.8289
				xmax = 1130.8789
				text = "AH1"
			intervals [1641]:
				xmin = 1130.8789
				xmax = 1130.9389
				text = "T"
			intervals [1642]:
				xmin = 1130.9389
				xmax = 1130.9689
				text = "Z"
			intervals [1643]:
				xmin = 1130.9689
				xmax = 1131.0189
				text = "HH"
			intervals [1644]:
				xmin = 1131.0189
				xmax = 1131.0689
				text = "IH0"
			intervals [1645]:
				xmin = 1131.0689
				xmax = 1131.1389
				text = "Z"
			intervals [1646]:
				xmin = 1131.1389
				xmax = 1131.2589
				text = "N"
			intervals [1647]:
				xmin = 1131.2589
				xmax = 1131.2889
				text = "EY1"
			intervals [1648]:
				xmin = 1131.2889
				xmax = 1131.4589
				text = "M"
			intervals [1649]:
				xmin = 1131.4589
				xmax = 1168.169
				text = "sp"
			intervals [1650]:
				xmin = 1168.169
				xmax = 1168.229
				text = "HH"
			intervals [1651]:
				xmin = 1168.229
				xmax = 1168.259
				text = "IY1"
			intervals [1652]:
				xmin = 1168.259
				xmax = 1168.309
				text = "EH1"
			intervals [1653]:
				xmin = 1168.309
				xmax = 1168.369
				text = "V"
			intervals [1654]:
				xmin = 1168.369
				xmax = 1168.429
				text = "ER0"
			intervals [1655]:
				xmin = 1168.429
				xmax = 1168.489
				text = "D"
			intervals [1656]:
				xmin = 1168.489
				xmax = 1168.639
				text = "AH1"
			intervals [1657]:
				xmin = 1168.639
				xmax = 1168.719
				text = "N"
			intervals [1658]:
				xmin = 1168.719
				xmax = 1168.749
				text = "EH1"
			intervals [1659]:
				xmin = 1168.749
				xmax = 1168.789
				text = "N"
			intervals [1660]:
				xmin = 1168.789
				xmax = 1168.829
				text = "IY0"
			intervals [1661]:
				xmin = 1168.829
				xmax = 1168.909
				text = "TH"
			intervals [1662]:
				xmin = 1168.909
				xmax = 1168.949
				text = "IH2"
			intervals [1663]:
				xmin = 1168.949
				xmax = 1169.099
				text = "N"
			intervals [1664]:
				xmin = 1169.099
				xmax = 1169.169
				text = "sp"
			intervals [1665]:
				xmin = 1169.169
				xmax = 1169.229
				text = "F"
			intervals [1666]:
				xmin = 1169.229
				xmax = 1169.309
				text = "AH1"
			intervals [1667]:
				xmin = 1169.309
				xmax = 1169.389
				text = "N"
			intervals [1668]:
				xmin = 1169.389
				xmax = 1169.509
				text = "IY0"
			intervals [1669]:
				xmin = 1169.509
				xmax = 1169.719
				text = "ER0"
			intervals [1670]:
				xmin = 1169.719
				xmax = 1169.759
				text = "sp"
			intervals [1671]:
				xmin = 1169.759
				xmax = 1169.789
				text = "AH0"
			intervals [1672]:
				xmin = 1169.789
				xmax = 1169.879
				text = "M"
			intervals [1673]:
				xmin = 1169.879
				xmax = 1169.929
				text = "Y"
			intervals [1674]:
				xmin = 1169.929
				xmax = 1169.959
				text = "UW1"
			intervals [1675]:
				xmin = 1169.959
				xmax = 1169.989
				text = "Z"
			intervals [1676]:
				xmin = 1169.989
				xmax = 1170.019
				text = "IH0"
			intervals [1677]:
				xmin = 1170.019
				xmax = 1170.279
				text = "N"
			intervals [1678]:
				xmin = 1170.279
				xmax = 1170.399
				text = "sp"
			intervals [1679]:
				xmin = 1170.399
				xmax = 1170.9041
				text = ""
			intervals [1680]:
				xmin = 1170.9041
				xmax = 1170.9341
				text = "DH"
			intervals [1681]:
				xmin = 1170.9341
				xmax = 1170.9641
				text = "AH0"
			intervals [1682]:
				xmin = 1170.9641
				xmax = 1170.9941
				text = "T"
			intervals [1683]:
				xmin = 1170.9941
				xmax = 1171.0241
				text = "sp"
			intervals [1684]:
				xmin = 1171.0241
				xmax = 1171.0741
				text = "Y"
			intervals [1685]:
				xmin = 1171.0741
				xmax = 1171.3041
				text = "UW1"
			intervals [1686]:
				xmin = 1171.3041
				xmax = 1171.3341
				text = "sp"
			intervals [1687]:
				xmin = 1171.3341
				xmax = 1171.3641
				text = "R"
			intervals [1688]:
				xmin = 1171.3641
				xmax = 1171.3941
				text = "IH0"
			intervals [1689]:
				xmin = 1171.3941
				xmax = 1171.4241
				text = "K"
			intervals [1690]:
				xmin = 1171.4241
				xmax = 1171.4741
				text = "AO1"
			intervals [1691]:
				xmin = 1171.4741
				xmax = 1171.6141
				text = "L"
			intervals [1692]:
				xmin = 1171.6141
				xmax = 1171.8741
				text = "sp"
			intervals [1693]:
				xmin = 1171.8741
				xmax = 1172.775
				text = ""
			intervals [1694]:
				xmin = 1172.775
				xmax = 1172.905
				text = "Y"
			intervals [1695]:
				xmin = 1172.905
				xmax = 1173.085
				text = "AE1"
			intervals [1696]:
				xmin = 1173.085
				xmax = 1173.175
				text = "sp"
			intervals [1697]:
				xmin = 1173.175
				xmax = 1194.5195
				text = ""
			intervals [1698]:
				xmin = 1194.5195
				xmax = 1194.5495
				text = "M"
			intervals [1699]:
				xmin = 1194.5495
				xmax = 1194.5795
				text = "HH"
			intervals [1700]:
				xmin = 1194.5795
				xmax = 1195.0095
				text = "M"
			intervals [1701]:
				xmin = 1195.0095
				xmax = 1197.0352
				text = ""
			intervals [1702]:
				xmin = 1197.0352
				xmax = 1198.5252
				text = "spn"
			intervals [1703]:
				xmin = 1198.5252
				xmax = 1199.4045
				text = ""
			intervals [1704]:
				xmin = 1199.4045
				xmax = 1199.6545
				text = "L"
			intervals [1705]:
				xmin = 1199.6545
				xmax = 1199.6945
				text = "IH1"
			intervals [1706]:
				xmin = 1199.6945
				xmax = 1199.7245
				text = "T"
			intervals [1707]:
				xmin = 1199.7245
				xmax = 1199.7545
				text = "AH0"
			intervals [1708]:
				xmin = 1199.7545
				xmax = 1199.7845
				text = "L"
			intervals [1709]:
				xmin = 1199.7845
				xmax = 1199.8745
				text = "B"
			intervals [1710]:
				xmin = 1199.8745
				xmax = 1199.9645
				text = "ER1"
			intervals [1711]:
				xmin = 1199.9645
				xmax = 1200.0045
				text = "R"
			intervals [1712]:
				xmin = 1200.0045
				xmax = 1200.0845
				text = "D"
			intervals [1713]:
				xmin = 1200.0845
				xmax = 1200.1945
				text = "S"
			intervals [1714]:
				xmin = 1200.1945
				xmax = 1200.2645
				text = "IY0"
			intervals [1715]:
				xmin = 1200.2645
				xmax = 1200.3345
				text = "D"
			intervals [1716]:
				xmin = 1200.3345
				xmax = 1200.4145
				text = "sp"
			intervals [1717]:
				xmin = 1200.4145
				xmax = 1200.4745
				text = "HH"
			intervals [1718]:
				xmin = 1200.4745
				xmax = 1200.5245
				text = "AH1"
			intervals [1719]:
				xmin = 1200.5245
				xmax = 1206.3611
				text = ""
			intervals [1720]:
				xmin = 1206.3611
				xmax = 1206.4911
				text = "W"
			intervals [1721]:
				xmin = 1206.4911
				xmax = 1206.5211
				text = "EH1"
			intervals [1722]:
				xmin = 1206.5211
				xmax = 1206.5711
				text = "L"
			intervals [1723]:
				xmin = 1206.5711
				xmax = 1206.6311
				text = "sp"
			intervals [1724]:
				xmin = 1206.6311
				xmax = 1206.6711
				text = "DH"
			intervals [1725]:
				xmin = 1206.6711
				xmax = 1206.7211
				text = "EH1"
			intervals [1726]:
				xmin = 1206.7211
				xmax = 1206.8111
				text = "R"
			intervals [1727]:
				xmin = 1206.8111
				xmax = 1206.8511
				text = "sp"
			intervals [1728]:
				xmin = 1206.8511
				xmax = 1207.0011
				text = "S"
			intervals [1729]:
				xmin = 1207.0011
				xmax = 1207.1211
				text = "M"
			intervals [1730]:
				xmin = 1207.1211
				xmax = 1207.1511
				text = "AA1"
			intervals [1731]:
				xmin = 1207.1511
				xmax = 1207.1811
				text = "R"
			intervals [1732]:
				xmin = 1207.1811
				xmax = 1207.3011
				text = "T"
			intervals [1733]:
				xmin = 1207.3011
				xmax = 1207.3411
				text = "sp"
			intervals [1734]:
				xmin = 1207.3411
				xmax = 1207.3711
				text = "T"
			intervals [1735]:
				xmin = 1207.3711
				xmax = 1207.4011
				text = "IH0"
			intervals [1736]:
				xmin = 1207.4011
				xmax = 1207.4811
				text = "sp"
			intervals [1737]:
				xmin = 1207.4811
				xmax = 1207.5111
				text = "D"
			intervals [1738]:
				xmin = 1207.5111
				xmax = 1208.0111
				text = "UW1"
			intervals [1739]:
				xmin = 1208.0111
				xmax = 1208.0511
				text = "sp"
			intervals [1740]:
				xmin = 1208.0511
				xmax = 1208.0811
				text = "TH"
			intervals [1741]:
				xmin = 1208.0811
				xmax = 1208.1211
				text = "IH1"
			intervals [1742]:
				xmin = 1208.1211
				xmax = 1208.1711
				text = "NG"
			intervals [1743]:
				xmin = 1208.1711
				xmax = 1208.3811
				text = "Z"
			intervals [1744]:
				xmin = 1208.3811
				xmax = 1208.4111
				text = "sp"
			intervals [1745]:
				xmin = 1208.4111
				xmax = 1208.4511
				text = "L"
			intervals [1746]:
				xmin = 1208.4511
				xmax = 1208.4811
				text = "AY1"
			intervals [1747]:
				xmin = 1208.4811
				xmax = 1208.5111
				text = "K"
			intervals [1748]:
				xmin = 1208.5111
				xmax = 1208.6111
				text = "sp"
			intervals [1749]:
				xmin = 1208.6111
				xmax = 1208.6411
				text = "DH"
			intervals [1750]:
				xmin = 1208.6411
				xmax = 1208.6811
				text = "AH0"
			intervals [1751]:
				xmin = 1208.6811
				xmax = 1208.8011
				text = "T"
			intervals [1752]:
				xmin = 1208.8011
				xmax = 1208.8811
				text = "sp"
			intervals [1753]:
				xmin = 1208.8811
				xmax = 1210.9016
				text = ""
			intervals [1754]:
				xmin = 1210.9016
				xmax = 1210.9816
				text = "D"
			intervals [1755]:
				xmin = 1210.9816
				xmax = 1211.0116
				text = "UW1"
			intervals [1756]:
				xmin = 1211.0116
				xmax = 1211.0416
				text = "Y"
			intervals [1757]:
				xmin = 1211.0416
				xmax = 1211.1416
				text = "UW1"
			intervals [1758]:
				xmin = 1211.1416
				xmax = 1211.1716
				text = "sp"
			intervals [1759]:
				xmin = 1211.1716
				xmax = 1211.2116
				text = "F"
			intervals [1760]:
				xmin = 1211.2116
				xmax = 1211.3216
				text = "IY1"
			intervals [1761]:
				xmin = 1211.3216
				xmax = 1211.3516
				text = "D"
			intervals [1762]:
				xmin = 1211.3516
				xmax = 1211.3916
				text = "IH0"
			intervals [1763]:
				xmin = 1211.3916
				xmax = 1211.6916
				text = "M"
			intervals [1764]:
				xmin = 1211.6916
				xmax = 1211.7516
				text = "sp"
			intervals [1765]:
				xmin = 1211.7516
				xmax = 1211.7816
				text = "AH1"
			intervals [1766]:
				xmin = 1211.7816
				xmax = 1211.8116
				text = "K"
			intervals [1767]:
				xmin = 1211.8116
				xmax = 1211.9116
				text = "AE1"
			intervals [1768]:
				xmin = 1211.9116
				xmax = 1212.0816
				text = "N"
			intervals [1769]:
				xmin = 1212.0816
				xmax = 1212.1116
				text = "D"
			intervals [1770]:
				xmin = 1212.1116
				xmax = 1212.1716
				text = "D"
			intervals [1771]:
				xmin = 1212.1716
				xmax = 1212.3316
				text = "AO1"
			intervals [1772]:
				xmin = 1212.3316
				xmax = 1212.4616
				text = "G"
			intervals [1773]:
				xmin = 1212.4616
				xmax = 1212.5116
				text = "sp"
			intervals [1774]:
				xmin = 1212.5116
				xmax = 1212.5416
				text = "F"
			intervals [1775]:
				xmin = 1212.5416
				xmax = 1212.7616
				text = "UW1"
			intervals [1776]:
				xmin = 1212.7616
				xmax = 1212.8216
				text = "D"
			intervals [1777]:
				xmin = 1212.8216
				xmax = 1212.8516
				text = "sp"
			intervals [1778]:
				xmin = 1212.8516
				xmax = 1246.8498
				text = ""
			intervals [1779]:
				xmin = 1246.8498
				xmax = 1246.9698
				text = "W"
			intervals [1780]:
				xmin = 1246.9698
				xmax = 1247.0398
				text = "ER1"
			intervals [1781]:
				xmin = 1247.0398
				xmax = 1247.0698
				text = "K"
			intervals [1782]:
				xmin = 1247.0698
				xmax = 1247.0998
				text = "T"
			intervals [1783]:
				xmin = 1247.0998
				xmax = 1247.1798
				text = "sp"
			intervals [1784]:
				xmin = 1247.1798
				xmax = 1247.2198
				text = "T"
			intervals [1785]:
				xmin = 1247.2198
				xmax = 1247.2598
				text = "W"
			intervals [1786]:
				xmin = 1247.2598
				xmax = 1247.5098
				text = "EH1"
			intervals [1787]:
				xmin = 1247.5098
				xmax = 1247.5398
				text = "L"
			intervals [1788]:
				xmin = 1247.5398
				xmax = 1247.5698
				text = "V"
			intervals [1789]:
				xmin = 1247.5698
				xmax = 1247.6098
				text = "Y"
			intervals [1790]:
				xmin = 1247.6098
				xmax = 1247.7798
				text = "ER0"
			intervals [1791]:
				xmin = 1247.7798
				xmax = 1247.8298
				text = "Z"
			intervals [1792]:
				xmin = 1247.8298
				xmax = 1247.8898
				text = "IH0"
			intervals [1793]:
				xmin = 1247.8898
				xmax = 1247.9298
				text = "T"
			intervals [1794]:
				xmin = 1247.9298
				xmax = 1247.9698
				text = "sp"
			intervals [1795]:
				xmin = 1247.9698
				xmax = 1248.0098
				text = "K"
			intervals [1796]:
				xmin = 1248.0098
				xmax = 1248.0798
				text = "AE1"
			intervals [1797]:
				xmin = 1248.0798
				xmax = 1248.1998
				text = "N"
			intervals [1798]:
				xmin = 1248.1998
				xmax = 1248.2298
				text = "sp"
			intervals [1799]:
				xmin = 1248.2298
				xmax = 1248.2798
				text = "B"
			intervals [1800]:
				xmin = 1248.2798
				xmax = 1248.3298
				text = "IY0"
			intervals [1801]:
				xmin = 1248.3298
				xmax = 1248.3898
				text = "HH"
			intervals [1802]:
				xmin = 1248.3898
				xmax = 1248.7598
				text = "AA1"
			intervals [1803]:
				xmin = 1248.7598
				xmax = 1248.8098
				text = "R"
			intervals [1804]:
				xmin = 1248.8098
				xmax = 1248.8398
				text = "M"
			intervals [1805]:
				xmin = 1248.8398
				xmax = 1248.8698
				text = "F"
			intervals [1806]:
				xmin = 1248.8698
				xmax = 1248.8998
				text = "AH0"
			intervals [1807]:
				xmin = 1248.8998
				xmax = 1248.9498
				text = "L"
			intervals [1808]:
				xmin = 1248.9498
				xmax = 1248.9798
				text = "sp"
			intervals [1809]:
				xmin = 1248.9798
				xmax = 1274.0813
				text = ""
			intervals [1810]:
				xmin = 1274.0813
				xmax = 1274.2113
				text = "HH"
			intervals [1811]:
				xmin = 1274.2113
				xmax = 1274.4513
				text = "AH1"
			intervals [1812]:
				xmin = 1274.4513
				xmax = 1274.5836
				text = ""
			intervals [1813]:
				xmin = 1274.5836
				xmax = 1274.7636
				text = "IH0"
			intervals [1814]:
				xmin = 1274.7636
				xmax = 1274.8036
				text = "Z"
			intervals [1815]:
				xmin = 1274.8036
				xmax = 1274.8336
				text = "sp"
			intervals [1816]:
				xmin = 1274.8336
				xmax = 1274.8636
				text = "DH"
			intervals [1817]:
				xmin = 1274.8636
				xmax = 1274.8936
				text = "AH0"
			intervals [1818]:
				xmin = 1274.8936
				xmax = 1274.9936
				text = "T"
			intervals [1819]:
				xmin = 1274.9936
				xmax = 1275.0736
				text = "R"
			intervals [1820]:
				xmin = 1275.0736
				xmax = 1275.1036
				text = "AY1"
			intervals [1821]:
				xmin = 1275.1036
				xmax = 1275.1336
				text = "T"
			intervals [1822]:
				xmin = 1275.1336
				xmax = 1275.3136
				text = "sp"
			intervals [1823]:
				xmin = 1275.3136
				xmax = 1278.161
				text = ""
			intervals [1824]:
				xmin = 1278.161
				xmax = 1278.221
				text = "HH"
			intervals [1825]:
				xmin = 1278.221
				xmax = 1278.301
				text = "M"
			intervals [1826]:
				xmin = 1278.301
				xmax = 1278.331
				text = "sp"
			intervals [1827]:
				xmin = 1278.331
				xmax = 1278.371
				text = "DH"
			intervals [1828]:
				xmin = 1278.371
				xmax = 1278.401
				text = "AH0"
			intervals [1829]:
				xmin = 1278.401
				xmax = 1278.431
				text = "T"
			intervals [1830]:
				xmin = 1278.431
				xmax = 1278.461
				text = "sp"
			intervals [1831]:
				xmin = 1278.461
				xmax = 1278.591
				text = "Z"
			intervals [1832]:
				xmin = 1278.591
				xmax = 1278.631
				text = "sp"
			intervals [1833]:
				xmin = 1278.631
				xmax = 1278.701
				text = "G"
			intervals [1834]:
				xmin = 1278.701
				xmax = 1278.791
				text = "IH0"
			intervals [1835]:
				xmin = 1278.791
				xmax = 1278.861
				text = "D"
			intervals [1836]:
				xmin = 1278.861
				xmax = 1279.021
				text = "sp"
			intervals [1837]:
				xmin = 1279.021
				xmax = 1279.061
				text = "D"
			intervals [1838]:
				xmin = 1279.061
				xmax = 1279.111
				text = "UW1"
			intervals [1839]:
				xmin = 1279.111
				xmax = 1279.181
				text = "Y"
			intervals [1840]:
				xmin = 1279.181
				xmax = 1279.241
				text = "UW1"
			intervals [1841]:
				xmin = 1279.241
				xmax = 1279.301
				text = "R"
			intervals [1842]:
				xmin = 1279.301
				xmax = 1279.381
				text = "IY0"
			intervals [1843]:
				xmin = 1279.381
				xmax = 1279.421
				text = "M"
			intervals [1844]:
				xmin = 1279.421
				xmax = 1279.501
				text = "EH1"
			intervals [1845]:
				xmin = 1279.501
				xmax = 1279.631
				text = "M"
			intervals [1846]:
				xmin = 1279.631
				xmax = 1279.681
				text = "B"
			intervals [1847]:
				xmin = 1279.681
				xmax = 1279.911
				text = "ER0"
			intervals [1848]:
				xmin = 1279.911
				xmax = 1280.091
				text = "sp"
			intervals [1849]:
				xmin = 1280.091
				xmax = 1281.0659
				text = ""
			intervals [1850]:
				xmin = 1281.0659
				xmax = 1281.1859
				text = "Y"
			intervals [1851]:
				xmin = 1281.1859
				xmax = 1281.2359
				text = "UH1"
			intervals [1852]:
				xmin = 1281.2359
				xmax = 1281.3259
				text = "R"
			intervals [1853]:
				xmin = 1281.3259
				xmax = 1281.3859
				text = "G"
			intervals [1854]:
				xmin = 1281.3859
				xmax = 1281.4559
				text = "R"
			intervals [1855]:
				xmin = 1281.4559
				xmax = 1281.5759
				text = "AE1"
			intervals [1856]:
				xmin = 1281.5759
				xmax = 1281.6659
				text = "M"
			intervals [1857]:
				xmin = 1281.6659
				xmax = 1281.7559
				text = "ER0"
			intervals [1858]:
				xmin = 1281.7559
				xmax = 1281.7959
				text = "sp"
			intervals [1859]:
				xmin = 1281.7959
				xmax = 1281.9059
				text = "S"
			intervals [1860]:
				xmin = 1281.9059
				xmax = 1281.9759
				text = "K"
			intervals [1861]:
				xmin = 1281.9759
				xmax = 1282.1459
				text = "UW1"
			intervals [1862]:
				xmin = 1282.1459
				xmax = 1282.3459
				text = "L"
			intervals [1863]:
				xmin = 1282.3459
				xmax = 1282.3759
				text = "sp"
			intervals [1864]:
				xmin = 1282.3759
				xmax = 1282.4059
				text = "DH"
			intervals [1865]:
				xmin = 1282.4059
				xmax = 1282.4459
				text = "AH0"
			intervals [1866]:
				xmin = 1282.4459
				xmax = 1282.4859
				text = "sp"
			intervals [1867]:
				xmin = 1282.4859
				xmax = 1282.5359
				text = "TH"
			intervals [1868]:
				xmin = 1282.5359
				xmax = 1282.5759
				text = "IH1"
			intervals [1869]:
				xmin = 1282.5759
				xmax = 1282.6859
				text = "NG"
			intervals [1870]:
				xmin = 1282.6859
				xmax = 1282.7459
				text = "Z"
			intervals [1871]:
				xmin = 1282.7459
				xmax = 1282.7859
				text = "sp"
			intervals [1872]:
				xmin = 1282.7859
				xmax = 1282.8159
				text = "Y"
			intervals [1873]:
				xmin = 1282.8159
				xmax = 1282.8859
				text = "UW1"
			intervals [1874]:
				xmin = 1282.8859
				xmax = 1282.9559
				text = "sp"
			intervals [1875]:
				xmin = 1282.9559
				xmax = 1283.0459
				text = "S"
			intervals [1876]:
				xmin = 1283.0459
				xmax = 1283.1059
				text = "T"
			intervals [1877]:
				xmin = 1283.1059
				xmax = 1283.1959
				text = "AH1"
			intervals [1878]:
				xmin = 1283.1959
				xmax = 1283.2659
				text = "D"
			intervals [1879]:
				xmin = 1283.2659
				xmax = 1283.2959
				text = "IY0"
			intervals [1880]:
				xmin = 1283.2959
				xmax = 1283.4359
				text = "D"
			intervals [1881]:
				xmin = 1283.4359
				xmax = 1283.6559
				text = "sp"
			intervals [1882]:
				xmin = 1283.6559
				xmax = 1283.6859
				text = "DH"
			intervals [1883]:
				xmin = 1283.6859
				xmax = 1283.7159
				text = "EH1"
			intervals [1884]:
				xmin = 1283.7159
				xmax = 1283.7459
				text = "R"
			intervals [1885]:
				xmin = 1283.7459
				xmax = 1284.1259
				text = "sp"
			intervals [1886]:
				xmin = 1284.1259
				xmax = 1376.1753
				text = ""
			intervals [1887]:
				xmin = 1376.1753
				xmax = 1376.5453
				text = "spn"
			intervals [1888]:
				xmin = 1376.5453
				xmax = 1377.951
				text = ""
			intervals [1889]:
				xmin = 1377.951
				xmax = 1377.981
				text = "AY1"
			intervals [1890]:
				xmin = 1377.981
				xmax = 1378.011
				text = "sp"
			intervals [1891]:
				xmin = 1378.011
				xmax = 1378.041
				text = "K"
			intervals [1892]:
				xmin = 1378.041
				xmax = 1378.071
				text = "AH0"
			intervals [1893]:
				xmin = 1378.071
				xmax = 1378.251
				text = "N"
			intervals [1894]:
				xmin = 1378.251
				xmax = 1378.281
				text = "sp"
			intervals [1895]:
				xmin = 1378.281
				xmax = 1378.391
				text = "R"
			intervals [1896]:
				xmin = 1378.391
				xmax = 1378.481
				text = "IY0"
			intervals [1897]:
				xmin = 1378.481
				xmax = 1378.541
				text = "M"
			intervals [1898]:
				xmin = 1378.541
				xmax = 1378.591
				text = "EH1"
			intervals [1899]:
				xmin = 1378.591
				xmax = 1378.711
				text = "M"
			intervals [1900]:
				xmin = 1378.711
				xmax = 1378.751
				text = "B"
			intervals [1901]:
				xmin = 1378.751
				xmax = 1378.781
				text = "ER0"
			intervals [1902]:
				xmin = 1378.781
				xmax = 1378.881
				text = "sp"
			intervals [1903]:
				xmin = 1378.881
				xmax = 1378.931
				text = "P"
			intervals [1904]:
				xmin = 1378.931
				xmax = 1379.001
				text = "EH1"
			intervals [1905]:
				xmin = 1379.001
				xmax = 1379.031
				text = "N"
			intervals [1906]:
				xmin = 1379.031
				xmax = 1379.111
				text = "M"
			intervals [1907]:
				xmin = 1379.111
				xmax = 1379.141
				text = "EH0"
			intervals [1908]:
				xmin = 1379.141
				xmax = 1379.231
				text = "N"
			intervals [1909]:
				xmin = 1379.231
				xmax = 1379.311
				text = "SH"
			intervals [1910]:
				xmin = 1379.311
				xmax = 1379.391
				text = "IH0"
			intervals [1911]:
				xmin = 1379.391
				xmax = 1379.441
				text = "P"
			intervals [1912]:
				xmin = 1379.441
				xmax = 1379.471
				text = "B"
			intervals [1913]:
				xmin = 1379.471
				xmax = 1379.501
				text = "AH1"
			intervals [1914]:
				xmin = 1379.501
				xmax = 1379.531
				text = "T"
			intervals [1915]:
				xmin = 1379.531
				xmax = 1379.561
				text = "IH0"
			intervals [1916]:
				xmin = 1379.561
				xmax = 1379.601
				text = "N"
			intervals [1917]:
				xmin = 1379.601
				xmax = 1379.631
				text = "sp"
			intervals [1918]:
				xmin = 1379.631
				xmax = 1379.741
				text = "M"
			intervals [1919]:
				xmin = 1379.741
				xmax = 1379.861
				text = "AY1"
			intervals [1920]:
				xmin = 1379.861
				xmax = 1379.921
				text = "sp"
			intervals [1921]:
				xmin = 1379.921
				xmax = 1379.951
				text = "K"
			intervals [1922]:
				xmin = 1379.951
				xmax = 1379.981
				text = "EY1"
			intervals [1923]:
				xmin = 1379.981
				xmax = 1380.011
				text = "S"
			intervals [1924]:
				xmin = 1380.011
				xmax = 1380.041
				text = "IH1"
			intervals [1925]:
				xmin = 1380.041
				xmax = 1380.071
				text = "T"
			intervals [1926]:
				xmin = 1380.071
				xmax = 1380.301
				text = "sp"
			intervals [1927]:
				xmin = 1380.301
				xmax = 1380.331
				text = "D"
			intervals [1928]:
				xmin = 1380.331
				xmax = 1380.381
				text = "IH1"
			intervals [1929]:
				xmin = 1380.381
				xmax = 1380.491
				text = "N"
			intervals [1930]:
				xmin = 1380.491
				xmax = 1380.521
				text = "T"
			intervals [1931]:
				xmin = 1380.521
				xmax = 1380.561
				text = "D"
			intervals [1932]:
				xmin = 1380.561
				xmax = 1380.611
				text = "UW1"
			intervals [1933]:
				xmin = 1380.611
				xmax = 1380.641
				text = "M"
			intervals [1934]:
				xmin = 1380.641
				xmax = 1380.681
				text = "AH1"
			intervals [1935]:
				xmin = 1380.681
				xmax = 1380.711
				text = "CH"
			intervals [1936]:
				xmin = 1380.711
				xmax = 1380.741
				text = "G"
			intervals [1937]:
				xmin = 1380.741
				xmax = 1380.841
				text = "IH0"
			intervals [1938]:
				xmin = 1380.841
				xmax = 1380.931
				text = "D"
			intervals [1939]:
				xmin = 1380.931
				xmax = 1381.001
				text = "sp"
			intervals [1940]:
				xmin = 1381.001
				xmax = 1382.011
				text = "spn"
			intervals [1941]:
				xmin = 1382.011
				xmax = 1382.5303
				text = ""
			intervals [1942]:
				xmin = 1382.5303
				xmax = 1382.6103
				text = "W"
			intervals [1943]:
				xmin = 1382.6103
				xmax = 1382.7203
				text = "AH1"
			intervals [1944]:
				xmin = 1382.7203
				xmax = 1382.7603
				text = "T"
			intervals [1945]:
				xmin = 1382.7603
				xmax = 1382.8003
				text = "Y"
			intervals [1946]:
				xmin = 1382.8003
				xmax = 1382.8803
				text = "UW1"
			intervals [1947]:
				xmin = 1382.8803
				xmax = 1382.9303
				text = "Z"
			intervals [1948]:
				xmin = 1382.9303
				xmax = 1382.9603
				text = "IH0"
			intervals [1949]:
				xmin = 1382.9603
				xmax = 1382.9903
				text = "Z"
			intervals [1950]:
				xmin = 1382.9903
				xmax = 1383.0203
				text = "IH0"
			intervals [1951]:
				xmin = 1383.0203
				xmax = 1383.0503
				text = "T"
			intervals [1952]:
				xmin = 1383.0503
				xmax = 1383.5303
				text = "sp"
			intervals [1953]:
				xmin = 1383.5303
				xmax = 1383.5603
				text = "DH"
			intervals [1954]:
				xmin = 1383.5603
				xmax = 1383.5903
				text = "IY1"
			intervals [1955]:
				xmin = 1383.5903
				xmax = 1383.6703
				text = "Z"
			intervals [1956]:
				xmin = 1383.6703
				xmax = 1383.7103
				text = "sp"
			intervals [1957]:
				xmin = 1383.7103
				xmax = 1383.7803
				text = "D"
			intervals [1958]:
				xmin = 1383.7803
				xmax = 1383.9103
				text = "EY1"
			intervals [1959]:
				xmin = 1383.9103
				xmax = 1383.9603
				text = "Z"
			intervals [1960]:
				xmin = 1383.9603
				xmax = 1384.0603
				text = "R"
			intervals [1961]:
				xmin = 1384.0603
				xmax = 1384.1603
				text = "AY1"
			intervals [1962]:
				xmin = 1384.1603
				xmax = 1384.2303
				text = "T"
			intervals [1963]:
				xmin = 1384.2303
				xmax = 1384.3203
				text = "sp"
			intervals [1964]:
				xmin = 1384.3203
				xmax = 1384.6751
				text = ""
			intervals [1965]:
				xmin = 1384.6751
				xmax = 1385.7851
				text = "spn"
			intervals [1966]:
				xmin = 1385.7851
				xmax = 1385.962
				text = ""
			intervals [1967]:
				xmin = 1385.962
				xmax = 1386.002
				text = "D"
			intervals [1968]:
				xmin = 1386.002
				xmax = 1386.032
				text = "UW1"
			intervals [1969]:
				xmin = 1386.032
				xmax = 1386.062
				text = "Y"
			intervals [1970]:
				xmin = 1386.062
				xmax = 1386.132
				text = "UW1"
			intervals [1971]:
				xmin = 1386.132
				xmax = 1386.162
				text = "R"
			intervals [1972]:
				xmin = 1386.162
				xmax = 1386.202
				text = "IH0"
			intervals [1973]:
				xmin = 1386.202
				xmax = 1386.242
				text = "M"
			intervals [1974]:
				xmin = 1386.242
				xmax = 1386.332
				text = "EH1"
			intervals [1975]:
				xmin = 1386.332
				xmax = 1386.372
				text = "M"
			intervals [1976]:
				xmin = 1386.372
				xmax = 1386.402
				text = "B"
			intervals [1977]:
				xmin = 1386.402
				xmax = 1386.432
				text = "ER0"
			intervals [1978]:
				xmin = 1386.432
				xmax = 1386.482
				text = "W"
			intervals [1979]:
				xmin = 1386.482
				xmax = 1386.542
				text = "AH1"
			intervals [1980]:
				xmin = 1386.542
				xmax = 1386.582
				text = "T"
			intervals [1981]:
				xmin = 1386.582
				xmax = 1386.612
				text = "sp"
			intervals [1982]:
				xmin = 1386.612
				xmax = 1386.642
				text = "DH"
			intervals [1983]:
				xmin = 1386.642
				xmax = 1386.722
				text = "IY0"
			intervals [1984]:
				xmin = 1386.722
				xmax = 1386.792
				text = "K"
			intervals [1985]:
				xmin = 1386.792
				xmax = 1386.852
				text = "IH1"
			intervals [1986]:
				xmin = 1386.852
				xmax = 1386.942
				text = "D"
			intervals [1987]:
				xmin = 1386.942
				xmax = 1387.012
				text = "Z"
			intervals [1988]:
				xmin = 1387.012
				xmax = 1387.052
				text = "W"
			intervals [1989]:
				xmin = 1387.052
				xmax = 1387.092
				text = "UH1"
			intervals [1990]:
				xmin = 1387.092
				xmax = 1387.182
				text = "D"
			intervals [1991]:
				xmin = 1387.182
				xmax = 1387.222
				text = "D"
			intervals [1992]:
				xmin = 1387.222
				xmax = 1387.412
				text = "UW1"
			intervals [1993]:
				xmin = 1387.412
				xmax = 1387.492
				text = "AE1"
			intervals [1994]:
				xmin = 1387.492
				xmax = 1387.612
				text = "F"
			intervals [1995]:
				xmin = 1387.612
				xmax = 1387.642
				text = "T"
			intervals [1996]:
				xmin = 1387.642
				xmax = 1387.672
				text = "ER0"
			intervals [1997]:
				xmin = 1387.672
				xmax = 1387.732
				text = "sp"
			intervals [1998]:
				xmin = 1387.732
				xmax = 1387.842
				text = "S"
			intervals [1999]:
				xmin = 1387.842
				xmax = 1387.902
				text = "K"
			intervals [2000]:
				xmin = 1387.902
				xmax = 1388.132
				text = "UW1"
			intervals [2001]:
				xmin = 1388.132
				xmax = 1388.162
				text = "L"
			intervals [2002]:
				xmin = 1388.162
				xmax = 1388.242
				text = "W"
			intervals [2003]:
				xmin = 1388.242
				xmax = 1388.282
				text = "AH0"
			intervals [2004]:
				xmin = 1388.282
				xmax = 1388.352
				text = "Z"
			intervals [2005]:
				xmin = 1388.352
				xmax = 1388.512
				text = "AW1"
			intervals [2006]:
				xmin = 1388.512
				xmax = 1388.632
				text = "T"
			intervals [2007]:
				xmin = 1388.632
				xmax = 1388.732
				text = "sp"
			intervals [2008]:
				xmin = 1388.732
				xmax = 1408.9643
				text = ""
			intervals [2009]:
				xmin = 1408.9643
				xmax = 1409.0243
				text = "M"
			intervals [2010]:
				xmin = 1409.0243
				xmax = 1409.0643
				text = "HH"
			intervals [2011]:
				xmin = 1409.0643
				xmax = 1409.4843
				text = "M"
			intervals [2012]:
				xmin = 1409.4843
				xmax = 1414.3345
				text = "sp"
			intervals [2013]:
				xmin = 1414.3345
				xmax = 1415.0745
				text = "spn"
			intervals [2014]:
				xmin = 1415.0745
				xmax = 1421.2873
				text = ""
			intervals [2015]:
				xmin = 1421.2873
				xmax = 1421.3273
				text = "D"
			intervals [2016]:
				xmin = 1421.3273
				xmax = 1421.3773
				text = "IH0"
			intervals [2017]:
				xmin = 1421.3773
				xmax = 1421.6373
				text = "D"
			intervals [2018]:
				xmin = 1421.6373
				xmax = 1421.6673
				text = "sp"
			intervals [2019]:
				xmin = 1421.6673
				xmax = 1421.7273
				text = "K"
			intervals [2020]:
				xmin = 1421.7273
				xmax = 1421.7873
				text = "IH1"
			intervals [2021]:
				xmin = 1421.7873
				xmax = 1421.8973
				text = "D"
			intervals [2022]:
				xmin = 1421.8973
				xmax = 1421.9573
				text = "Z"
			intervals [2023]:
				xmin = 1421.9573
				xmax = 1422.0273
				text = "sp"
			intervals [2024]:
				xmin = 1422.0273
				xmax = 1422.0673
				text = "P"
			intervals [2025]:
				xmin = 1422.0673
				xmax = 1422.0973
				text = "L"
			intervals [2026]:
				xmin = 1422.0973
				xmax = 1422.2473
				text = "EY1"
			intervals [2027]:
				xmin = 1422.2473
				xmax = 1422.2773
				text = "sp"
			intervals [2028]:
				xmin = 1422.2773
				xmax = 1422.5573
				text = "spn"
			intervals [2029]:
				xmin = 1422.5573
				xmax = 1423.0573
				text = "sp"
			intervals [2030]:
				xmin = 1423.0573
				xmax = 1439.005
				text = ""
			intervals [2031]:
				xmin = 1439.005
				xmax = 1439.945
				text = "spn"
			intervals [2032]:
				xmin = 1439.945
				xmax = 1439.975
				text = "sp"
			intervals [2033]:
				xmin = 1439.975
				xmax = 1456.3087
				text = ""
			intervals [2034]:
				xmin = 1456.3087
				xmax = 1457.3487
				text = "spn"
			intervals [2035]:
				xmin = 1457.3487
				xmax = 1471.956
				text = ""
			intervals [2036]:
				xmin = 1471.956
				xmax = 1472.016
				text = "K"
			intervals [2037]:
				xmin = 1472.016
				xmax = 1472.066
				text = "IH1"
			intervals [2038]:
				xmin = 1472.066
				xmax = 1472.176
				text = "D"
			intervals [2039]:
				xmin = 1472.176
				xmax = 1472.216
				text = "Z"
			intervals [2040]:
				xmin = 1472.216
				xmax = 1472.366
				text = "ER0"
			intervals [2041]:
				xmin = 1472.366
				xmax = 1472.426
				text = "G"
			intervals [2042]:
				xmin = 1472.426
				xmax = 1472.486
				text = "R"
			intervals [2043]:
				xmin = 1472.486
				xmax = 1472.596
				text = "EY1"
			intervals [2044]:
				xmin = 1472.596
				xmax = 1472.666
				text = "T"
			intervals [2045]:
				xmin = 1472.666
				xmax = 1472.706
				text = "sp"
			intervals [2046]:
				xmin = 1472.706
				xmax = 1472.756
				text = "DH"
			intervals [2047]:
				xmin = 1472.756
				xmax = 1472.786
				text = "AH0"
			intervals [2048]:
				xmin = 1472.786
				xmax = 1472.816
				text = "T"
			intervals [2049]:
				xmin = 1472.816
				xmax = 1472.856
				text = "W"
			intervals [2050]:
				xmin = 1472.856
				xmax = 1472.886
				text = "EY1"
			intervals [2051]:
				xmin = 1472.886
				xmax = 1473.346
				text = "sp"
			intervals [2052]:
				xmin = 1473.346
				xmax = 1499.5146
				text = ""
			intervals [2053]:
				xmin = 1499.5146
				xmax = 1499.5446
				text = "M"
			intervals [2054]:
				xmin = 1499.5446
				xmax = 1499.6046
				text = "HH"
			intervals [2055]:
				xmin = 1499.6046
				xmax = 1500.0746
				text = "M"
			intervals [2056]:
				xmin = 1500.0746
				xmax = 1500.7456
				text = ""
			intervals [2057]:
				xmin = 1500.7456
				xmax = 1501.0856
				text = "M"
			intervals [2058]:
				xmin = 1501.0856
				xmax = 1501.1556
				text = "sp"
			intervals [2059]:
				xmin = 1501.1556
				xmax = 1502.9517
				text = ""
			intervals [2060]:
				xmin = 1502.9517
				xmax = 1503.0217
				text = "D"
			intervals [2061]:
				xmin = 1503.0217
				xmax = 1503.0817
				text = "UW1"
			intervals [2062]:
				xmin = 1503.0817
				xmax = 1503.1617
				text = "K"
			intervals [2063]:
				xmin = 1503.1617
				xmax = 1503.2117
				text = "IH1"
			intervals [2064]:
				xmin = 1503.2117
				xmax = 1503.3317
				text = "D"
			intervals [2065]:
				xmin = 1503.3317
				xmax = 1503.3817
				text = "Z"
			intervals [2066]:
				xmin = 1503.3817
				xmax = 1503.4317
				text = "D"
			intervals [2067]:
				xmin = 1503.4317
				xmax = 1503.5817
				text = "UW1"
			intervals [2068]:
				xmin = 1503.5817
				xmax = 1503.6117
				text = "DH"
			intervals [2069]:
				xmin = 1503.6117
				xmax = 1503.6817
				text = "AH0"
			intervals [2070]:
				xmin = 1503.6817
				xmax = 1503.7717
				text = "S"
			intervals [2071]:
				xmin = 1503.7717
				xmax = 1503.8917
				text = "EY1"
			intervals [2072]:
				xmin = 1503.8917
				xmax = 1503.9617
				text = "M"
			intervals [2073]:
				xmin = 1503.9617
				xmax = 1504.0617
				text = "S"
			intervals [2074]:
				xmin = 1504.0617
				xmax = 1504.0917
				text = "AO1"
			intervals [2075]:
				xmin = 1504.0917
				xmax = 1504.1917
				text = "R"
			intervals [2076]:
				xmin = 1504.1917
				xmax = 1504.2317
				text = "T"
			intervals [2077]:
				xmin = 1504.2317
				xmax = 1504.2717
				text = "S"
			intervals [2078]:
				xmin = 1504.2717
				xmax = 1504.3317
				text = "AH0"
			intervals [2079]:
				xmin = 1504.3317
				xmax = 1504.4217
				text = "V"
			intervals [2080]:
				xmin = 1504.4217
				xmax = 1504.4517
				text = "TH"
			intervals [2081]:
				xmin = 1504.4517
				xmax = 1504.5117
				text = "IH1"
			intervals [2082]:
				xmin = 1504.5117
				xmax = 1504.6417
				text = "NG"
			intervals [2083]:
				xmin = 1504.6417
				xmax = 1504.8017
				text = "Z"
			intervals [2084]:
				xmin = 1504.8017
				xmax = 1504.8317
				text = "sp"
			intervals [2085]:
				xmin = 1504.8317
				xmax = 1504.9017
				text = "T"
			intervals [2086]:
				xmin = 1504.9017
				xmax = 1504.9417
				text = "AH0"
			intervals [2087]:
				xmin = 1504.9417
				xmax = 1505.0017
				text = "D"
			intervals [2088]:
				xmin = 1505.0017
				xmax = 1505.2717
				text = "EY1"
			intervals [2089]:
				xmin = 1505.2717
				xmax = 1505.3017
				text = "sp"
			intervals [2090]:
				xmin = 1505.3017
				xmax = 1505.3317
				text = "EH1"
			intervals [2091]:
				xmin = 1505.3317
				xmax = 1505.4517
				text = "Z"
			intervals [2092]:
				xmin = 1505.4517
				xmax = 1505.4817
				text = "sp"
			intervals [2093]:
				xmin = 1505.4817
				xmax = 1505.5417
				text = "F"
			intervals [2094]:
				xmin = 1505.5417
				xmax = 1505.6117
				text = "AA1"
			intervals [2095]:
				xmin = 1505.6117
				xmax = 1505.6917
				text = "R"
			intervals [2096]:
				xmin = 1505.6917
				xmax = 1505.7217
				text = "sp"
			intervals [2097]:
				xmin = 1505.7217
				xmax = 1505.7517
				text = "Y"
			intervals [2098]:
				xmin = 1505.7517
				xmax = 1505.8717
				text = "UW1"
			intervals [2099]:
				xmin = 1505.8717
				xmax = 1505.9017
				text = "sp"
			intervals [2100]:
				xmin = 1505.9017
				xmax = 1505.9617
				text = "N"
			intervals [2101]:
				xmin = 1505.9617
				xmax = 1506.1117
				text = "OW1"
			intervals [2102]:
				xmin = 1506.1117
				xmax = 1506.1417
				text = "sp"
			intervals [2103]:
				xmin = 1506.1417
				xmax = 1551.5952
				text = ""
			intervals [2104]:
				xmin = 1551.5952
				xmax = 1552.3952
				text = "spn"
			intervals [2105]:
				xmin = 1552.3952
				xmax = 1552.6986
				text = ""
			intervals [2106]:
				xmin = 1552.6986
				xmax = 1553.4886
				text = "spn"
			intervals [2107]:
				xmin = 1553.4886
				xmax = 1555.1819
				text = ""
			intervals [2108]:
				xmin = 1555.1819
				xmax = 1555.2819
				text = "Y"
			intervals [2109]:
				xmin = 1555.2819
				xmax = 1555.3319
				text = "UW1"
			intervals [2110]:
				xmin = 1555.3319
				xmax = 1555.3819
				text = "EH1"
			intervals [2111]:
				xmin = 1555.3819
				xmax = 1555.4319
				text = "V"
			intervals [2112]:
				xmin = 1555.4319
				xmax = 1555.5019
				text = "ER0"
			intervals [2113]:
				xmin = 1555.5019
				xmax = 1555.5319
				text = "HH"
			intervals [2114]:
				xmin = 1555.5319
				xmax = 1555.5619
				text = "AE1"
			intervals [2115]:
				xmin = 1555.5619
				xmax = 1555.6219
				text = "V"
			intervals [2116]:
				xmin = 1555.6219
				xmax = 1555.7219
				text = "AH0"
			intervals [2117]:
				xmin = 1555.7219
				xmax = 1555.7519
				text = "sp"
			intervals [2118]:
				xmin = 1555.7519
				xmax = 1555.7919
				text = "T"
			intervals [2119]:
				xmin = 1555.7919
				xmax = 1555.9819
				text = "IY1"
			intervals [2120]:
				xmin = 1555.9819
				xmax = 1556.0119
				text = "CH"
			intervals [2121]:
				xmin = 1556.0119
				xmax = 1556.0519
				text = "ER0"
			intervals [2122]:
				xmin = 1556.0519
				xmax = 1556.0919
				text = "DH"
			intervals [2123]:
				xmin = 1556.0919
				xmax = 1556.1619
				text = "AH0"
			intervals [2124]:
				xmin = 1556.1619
				xmax = 1556.2219
				text = "T"
			intervals [2125]:
				xmin = 1556.2219
				xmax = 1556.2819
				text = "HH"
			intervals [2126]:
				xmin = 1556.2819
				xmax = 1556.3619
				text = "AA1"
			intervals [2127]:
				xmin = 1556.3619
				xmax = 1556.5219
				text = "L"
			intervals [2128]:
				xmin = 1556.5219
				xmax = 1556.5819
				text = "ER0"
			intervals [2129]:
				xmin = 1556.5819
				xmax = 1556.6119
				text = "D"
			intervals [2130]:
				xmin = 1556.6119
				xmax = 1556.7419
				text = "AH0"
			intervals [2131]:
				xmin = 1556.7419
				xmax = 1556.7719
				text = "L"
			intervals [2132]:
				xmin = 1556.7719
				xmax = 1556.8719
				text = "AA1"
			intervals [2133]:
				xmin = 1556.8719
				xmax = 1556.9219
				text = "T"
			intervals [2134]:
				xmin = 1556.9219
				xmax = 1557.0319
				text = "sp"
			intervals [2135]:
				xmin = 1557.0319
				xmax = 1590.1206
				text = ""
			intervals [2136]:
				xmin = 1590.1206
				xmax = 1590.5906
				text = "spn"
			intervals [2137]:
				xmin = 1590.5906
				xmax = 1606.6547
				text = "sp"
			intervals [2138]:
				xmin = 1606.6547
				xmax = 1606.8147
				text = "M"
			intervals [2139]:
				xmin = 1606.8147
				xmax = 1606.8547
				text = "HH"
			intervals [2140]:
				xmin = 1606.8547
				xmax = 1606.9547
				text = "M"
			intervals [2141]:
				xmin = 1606.9547
				xmax = 1607.0047
				text = "sp"
			intervals [2142]:
				xmin = 1607.0047
				xmax = 1649.5985
				text = ""
			intervals [2143]:
				xmin = 1649.5985
				xmax = 1649.6685
				text = "HH"
			intervals [2144]:
				xmin = 1649.6685
				xmax = 1649.8485
				text = "M"
			intervals [2145]:
				xmin = 1649.8485
				xmax = 1649.8785
				text = "sp"
			intervals [2146]:
				xmin = 1649.8785
				xmax = 1660.5141
				text = ""
			intervals [2147]:
				xmin = 1660.5141
				xmax = 1660.6341
				text = "Y"
			intervals [2148]:
				xmin = 1660.6341
				xmax = 1660.7941
				text = "UW1"
			intervals [2149]:
				xmin = 1660.7941
				xmax = 1660.9341
				text = "AH1"
			intervals [2150]:
				xmin = 1660.9341
				xmax = 1660.9641
				text = "sp"
			intervals [2151]:
				xmin = 1660.9641
				xmax = 1661.0541
				text = "R"
			intervals [2152]:
				xmin = 1661.0541
				xmax = 1661.2041
				text = "IY1"
			intervals [2153]:
				xmin = 1661.2041
				xmax = 1661.2741
				text = "K"
			intervals [2154]:
				xmin = 1661.2741
				xmax = 1661.3141
				text = "AO2"
			intervals [2155]:
				xmin = 1661.3141
				xmax = 1661.5941
				text = "L"
			intervals [2156]:
				xmin = 1661.5941
				xmax = 1661.6241
				text = "sp"
			intervals [2157]:
				xmin = 1661.6241
				xmax = 1661.7974
				text = ""
			intervals [2158]:
				xmin = 1661.7974
				xmax = 1662.0974
				text = "AH1"
			intervals [2159]:
				xmin = 1662.0974
				xmax = 1662.1874
				text = "EH1"
			intervals [2160]:
				xmin = 1662.1874
				xmax = 1662.2474
				text = "N"
			intervals [2161]:
				xmin = 1662.2474
				xmax = 1662.3474
				text = "IY0"
			intervals [2162]:
				xmin = 1662.3474
				xmax = 1662.3874
				text = "sp"
			intervals [2163]:
				xmin = 1662.3874
				xmax = 1662.4674
				text = "T"
			intervals [2164]:
				xmin = 1662.4674
				xmax = 1662.5774
				text = "AY1"
			intervals [2165]:
				xmin = 1662.5774
				xmax = 1662.6674
				text = "M"
			intervals [2166]:
				xmin = 1662.6674
				xmax = 1662.6974
				text = "DH"
			intervals [2167]:
				xmin = 1662.6974
				xmax = 1662.7274
				text = "AH0"
			intervals [2168]:
				xmin = 1662.7274
				xmax = 1662.7974
				text = "T"
			intervals [2169]:
				xmin = 1662.7974
				xmax = 1662.8874
				text = "Y"
			intervals [2170]:
				xmin = 1662.8874
				xmax = 1663.0074
				text = "UW1"
			intervals [2171]:
				xmin = 1663.0074
				xmax = 1663.0774
				text = "IH0"
			intervals [2172]:
				xmin = 1663.0774
				xmax = 1663.2274
				text = "N"
			intervals [2173]:
				xmin = 1663.2274
				xmax = 1663.2574
				text = "sp"
			intervals [2174]:
				xmin = 1663.2574
				xmax = 1663.2874
				text = "P"
			intervals [2175]:
				xmin = 1663.2874
				xmax = 1663.3174
				text = "ER0"
			intervals [2176]:
				xmin = 1663.3174
				xmax = 1663.3474
				text = "T"
			intervals [2177]:
				xmin = 1663.3474
				xmax = 1663.4574
				text = "IH1"
			intervals [2178]:
				xmin = 1663.4574
				xmax = 1663.5574
				text = "K"
			intervals [2179]:
				xmin = 1663.5574
				xmax = 1663.6174
				text = "Y"
			intervals [2180]:
				xmin = 1663.6174
				xmax = 1663.6574
				text = "AH0"
			intervals [2181]:
				xmin = 1663.6574
				xmax = 1663.6874
				text = "L"
			intervals [2182]:
				xmin = 1663.6874
				xmax = 1663.7874
				text = "ER0"
			intervals [2183]:
				xmin = 1663.7874
				xmax = 1663.8174
				text = "sp"
			intervals [2184]:
				xmin = 1663.8174
				xmax = 1664.7766
				text = ""
			intervals [2185]:
				xmin = 1664.7766
				xmax = 1664.9066
				text = "S"
			intervals [2186]:
				xmin = 1664.9066
				xmax = 1664.9366
				text = "IH1"
			intervals [2187]:
				xmin = 1664.9366
				xmax = 1665.0466
				text = "NG"
			intervals [2188]:
				xmin = 1665.0466
				xmax = 1665.0766
				text = "G"
			intervals [2189]:
				xmin = 1665.0766
				xmax = 1665.1066
				text = "AH0"
			intervals [2190]:
				xmin = 1665.1066
				xmax = 1665.1666
				text = "L"
			intervals [2191]:
				xmin = 1665.1666
				xmax = 1665.2466
				text = "D"
			intervals [2192]:
				xmin = 1665.2466
				xmax = 1665.3666
				text = "AW1"
			intervals [2193]:
				xmin = 1665.3666
				xmax = 1665.4566
				text = "T"
			intervals [2194]:
				xmin = 1665.4566
				xmax = 1665.5066
				text = "sp"
			intervals [2195]:
				xmin = 1665.5066
				xmax = 1665.5366
				text = "F"
			intervals [2196]:
				xmin = 1665.5366
				xmax = 1665.5666
				text = "R"
			intervals [2197]:
				xmin = 1665.5666
				xmax = 1665.6466
				text = "ER0"
			intervals [2198]:
				xmin = 1665.6466
				xmax = 1665.7066
				text = "AH0"
			intervals [2199]:
				xmin = 1665.7066
				xmax = 1665.8066
				text = "L"
			intervals [2200]:
				xmin = 1665.8066
				xmax = 1665.8466
				text = "AE0"
			intervals [2201]:
				xmin = 1665.8466
				xmax = 1666.0166
				text = "M"
			intervals [2202]:
				xmin = 1666.0166
				xmax = 1666.0766
				text = "B"
			intervals [2203]:
				xmin = 1666.0766
				xmax = 1666.2566
				text = "EY1"
			intervals [2204]:
				xmin = 1666.2566
				xmax = 1666.3466
				text = "S"
			intervals [2205]:
				xmin = 1666.3466
				xmax = 1666.3766
				text = "T"
			intervals [2206]:
				xmin = 1666.3766
				xmax = 1666.4066
				text = "IH0"
			intervals [2207]:
				xmin = 1666.4066
				xmax = 1666.6166
				text = "N"
			intervals [2208]:
				xmin = 1666.6166
				xmax = 1680.118
				text = "sp"
			intervals [2209]:
				xmin = 1680.118
				xmax = 1680.478
				text = "UW1"
			intervals [2210]:
				xmin = 1680.478
				xmax = 1680.548
				text = "sp"
			intervals [2211]:
				xmin = 1680.548
				xmax = 1690.9485
				text = ""
			intervals [2212]:
				xmin = 1690.9485
				xmax = 1691.6385
				text = "spn"
			intervals [2213]:
				xmin = 1691.6385
				xmax = 1719.4955
				text = ""
			intervals [2214]:
				xmin = 1719.4955
				xmax = 1720.4355
				text = "spn"
			intervals [2215]:
				xmin = 1720.4355
				xmax = 1726.8389
				text = ""
			intervals [2216]:
				xmin = 1726.8389
				xmax = 1727.0689
				text = "HH"
			intervals [2217]:
				xmin = 1727.0689
				xmax = 1727.2289
				text = "M"
			intervals [2218]:
				xmin = 1727.2289
				xmax = 1734.973
				text = ""
			intervals [2219]:
				xmin = 1734.973
				xmax = 1736.483
				text = "spn"
			intervals [2220]:
				xmin = 1736.483
				xmax = 1737.0534
				text = ""
			intervals [2221]:
				xmin = 1737.0534
				xmax = 1738.1834
				text = "spn"
			intervals [2222]:
				xmin = 1738.1834
				xmax = 1759.6746
				text = ""
			intervals [2223]:
				xmin = 1759.6746
				xmax = 1759.7046
				text = "sil"
			intervals [2224]:
				xmin = 1759.7046
				xmax = 1759.7346
				text = "S"
			intervals [2225]:
				xmin = 1759.7346
				xmax = 1759.7646
				text = "OW1"
			intervals [2226]:
				xmin = 1759.7646
				xmax = 1759.8346
				text = "Y"
			intervals [2227]:
				xmin = 1759.8346
				xmax = 1759.8846
				text = "UW1"
			intervals [2228]:
				xmin = 1759.8846
				xmax = 1759.9146
				text = "sp"
			intervals [2229]:
				xmin = 1759.9146
				xmax = 1759.9446
				text = "TH"
			intervals [2230]:
				xmin = 1759.9446
				xmax = 1759.9946
				text = "IH1"
			intervals [2231]:
				xmin = 1759.9946
				xmax = 1760.0546
				text = "NG"
			intervals [2232]:
				xmin = 1760.0546
				xmax = 1760.0946
				text = "K"
			intervals [2233]:
				xmin = 1760.0946
				xmax = 1760.1246
				text = "IH0"
			intervals [2234]:
				xmin = 1760.1246
				xmax = 1760.1546
				text = "T"
			intervals [2235]:
				xmin = 1760.1546
				xmax = 1760.1846
				text = "W"
			intervals [2236]:
				xmin = 1760.1846
				xmax = 1760.2446
				text = "AO1"
			intervals [2237]:
				xmin = 1760.2446
				xmax = 1760.3046
				text = "Z"
			intervals [2238]:
				xmin = 1760.3046
				xmax = 1760.3446
				text = "sp"
			intervals [2239]:
				xmin = 1760.3446
				xmax = 1760.4146
				text = "P"
			intervals [2240]:
				xmin = 1760.4146
				xmax = 1760.4446
				text = "R"
			intervals [2241]:
				xmin = 1760.4446
				xmax = 1760.4746
				text = "AA1"
			intervals [2242]:
				xmin = 1760.4746
				xmax = 1760.6246
				text = "B"
			intervals [2243]:
				xmin = 1760.6246
				xmax = 1760.6946
				text = "L"
			intervals [2244]:
				xmin = 1760.6946
				xmax = 1760.7946
				text = "IY0"
			intervals [2245]:
				xmin = 1760.7946
				xmax = 1761.5799
				text = "sp"
			intervals [2246]:
				xmin = 1761.5799
				xmax = 1761.6299
				text = "F"
			intervals [2247]:
				xmin = 1761.6299
				xmax = 1761.7599
				text = "EH1"
			intervals [2248]:
				xmin = 1761.7599
				xmax = 1761.9399
				text = "R"
			intervals [2249]:
				xmin = 1761.9399
				xmax = 1762.0399
				text = "sp"
			intervals [2250]:
				xmin = 1762.0399
				xmax = 1762.7445
				text = ""
			intervals [2251]:
				xmin = 1762.7445
				xmax = 1762.9645
				text = "spn"
			intervals [2252]:
				xmin = 1762.9645
				xmax = 1764.1345
				text = "sp"
			intervals [2253]:
				xmin = 1764.1345
				xmax = 1772.4163
				text = ""
			intervals [2254]:
				xmin = 1772.4163
				xmax = 1773.4663
				text = "spn"
			intervals [2255]:
				xmin = 1773.4663
				xmax = 1780.5423
				text = ""
			intervals [2256]:
				xmin = 1780.5423
				xmax = 1780.7423
				text = "M"
			intervals [2257]:
				xmin = 1780.7423
				xmax = 1780.9123
				text = "sp"
			intervals [2258]:
				xmin = 1780.9123
				xmax = 1784.546
				text = ""
			intervals [2259]:
				xmin = 1784.546
				xmax = 1784.576
				text = "K"
			intervals [2260]:
				xmin = 1784.576
				xmax = 1784.606
				text = "AH0"
			intervals [2261]:
				xmin = 1784.606
				xmax = 1784.666
				text = "N"
			intervals [2262]:
				xmin = 1784.666
				xmax = 1784.696
				text = "sp"
			intervals [2263]:
				xmin = 1784.696
				xmax = 1784.736
				text = "Y"
			intervals [2264]:
				xmin = 1784.736
				xmax = 1784.766
				text = "UW1"
			intervals [2265]:
				xmin = 1784.766
				xmax = 1784.816
				text = "R"
			intervals [2266]:
				xmin = 1784.816
				xmax = 1784.876
				text = "IY0"
			intervals [2267]:
				xmin = 1784.876
				xmax = 1784.926
				text = "M"
			intervals [2268]:
				xmin = 1784.926
				xmax = 1784.966
				text = "EH1"
			intervals [2269]:
				xmin = 1784.966
				xmax = 1785.046
				text = "M"
			intervals [2270]:
				xmin = 1785.046
				xmax = 1785.076
				text = "B"
			intervals [2271]:
				xmin = 1785.076
				xmax = 1785.116
				text = "ER0"
			intervals [2272]:
				xmin = 1785.116
				xmax = 1785.186
				text = "DH"
			intervals [2273]:
				xmin = 1785.186
				xmax = 1785.266
				text = "AH0"
			intervals [2274]:
				xmin = 1785.266
				xmax = 1785.316
				text = "B"
			intervals [2275]:
				xmin = 1785.316
				xmax = 1785.426
				text = "EH1"
			intervals [2276]:
				xmin = 1785.426
				xmax = 1785.516
				text = "S"
			intervals [2277]:
				xmin = 1785.516
				xmax = 1785.546
				text = "T"
			intervals [2278]:
				xmin = 1785.546
				xmax = 1785.626
				text = "T"
			intervals [2279]:
				xmin = 1785.626
				xmax = 1785.756
				text = "IY1"
			intervals [2280]:
				xmin = 1785.756
				xmax = 1785.876
				text = "CH"
			intervals [2281]:
				xmin = 1785.876
				xmax = 1786.016
				text = "ER0"
			intervals [2282]:
				xmin = 1786.016
				xmax = 1786.046
				text = "Y"
			intervals [2283]:
				xmin = 1786.046
				xmax = 1786.076
				text = "UW1"
			intervals [2284]:
				xmin = 1786.076
				xmax = 1786.136
				text = "EH1"
			intervals [2285]:
				xmin = 1786.136
				xmax = 1786.206
				text = "V"
			intervals [2286]:
				xmin = 1786.206
				xmax = 1786.306
				text = "ER0"
			intervals [2287]:
				xmin = 1786.306
				xmax = 1786.336
				text = "sp"
			intervals [2288]:
				xmin = 1786.336
				xmax = 1786.376
				text = "HH"
			intervals [2289]:
				xmin = 1786.376
				xmax = 1786.406
				text = "AE1"
			intervals [2290]:
				xmin = 1786.406
				xmax = 1786.726
				text = "D"
			intervals [2291]:
				xmin = 1786.726
				xmax = 1786.826
				text = "sp"
			intervals [2292]:
				xmin = 1786.826
				xmax = 1791.8155
				text = ""
			intervals [2293]:
				xmin = 1791.8155
				xmax = 1791.8455
				text = "HH"
			intervals [2294]:
				xmin = 1791.8455
				xmax = 1792.1755
				text = "M"
			intervals [2295]:
				xmin = 1792.1755
				xmax = 1827.3417
				text = ""
			intervals [2296]:
				xmin = 1827.3417
				xmax = 1828.2917
				text = "spn"
			intervals [2297]:
				xmin = 1828.2917
				xmax = 1829.7481
				text = ""
			intervals [2298]:
				xmin = 1829.7481
				xmax = 1829.7781
				text = "sil"
			intervals [2299]:
				xmin = 1829.7781
				xmax = 1830.1081
				text = "HH"
			intervals [2300]:
				xmin = 1830.1081
				xmax = 1830.1381
				text = "W"
			intervals [2301]:
				xmin = 1830.1381
				xmax = 1830.2181
				text = "AH1"
			intervals [2302]:
				xmin = 1830.2181
				xmax = 1830.3481
				text = "T"
			intervals [2303]:
				xmin = 1830.3481
				xmax = 1830.3781
				text = "IH0"
			intervals [2304]:
				xmin = 1830.3781
				xmax = 1830.4481
				text = "Z"
			intervals [2305]:
				xmin = 1830.4481
				xmax = 1830.4981
				text = "IH0"
			intervals [2306]:
				xmin = 1830.4981
				xmax = 1830.5281
				text = "T"
			intervals [2307]:
				xmin = 1830.5281
				xmax = 1830.5581
				text = "DH"
			intervals [2308]:
				xmin = 1830.5581
				xmax = 1830.6781
				text = "AE1"
			intervals [2309]:
				xmin = 1830.6781
				xmax = 1830.7281
				text = "T"
			intervals [2310]:
				xmin = 1830.7281
				xmax = 1830.8281
				text = "M"
			intervals [2311]:
				xmin = 1830.8281
				xmax = 1830.9081
				text = "EY1"
			intervals [2312]:
				xmin = 1830.9081
				xmax = 1830.9881
				text = "K"
			intervals [2313]:
				xmin = 1830.9881
				xmax = 1831.0681
				text = "S"
			intervals [2314]:
				xmin = 1831.0681
				xmax = 1831.1581
				text = "AH0"
			intervals [2315]:
				xmin = 1831.1581
				xmax = 1831.1981
				text = "G"
			intervals [2316]:
				xmin = 1831.1981
				xmax = 1831.2881
				text = "IH0"
			intervals [2317]:
				xmin = 1831.2881
				xmax = 1831.3681
				text = "D"
			intervals [2318]:
				xmin = 1831.3681
				xmax = 1831.4081
				text = "sp"
			intervals [2319]:
				xmin = 1831.4081
				xmax = 1831.4881
				text = "T"
			intervals [2320]:
				xmin = 1831.4881
				xmax = 1831.6581
				text = "IY1"
			intervals [2321]:
				xmin = 1831.6581
				xmax = 1831.6881
				text = "CH"
			intervals [2322]:
				xmin = 1831.6881
				xmax = 1831.8181
				text = "ER0"
			intervals [2323]:
				xmin = 1831.8181
				xmax = 1833.369
				text = "sp"
			intervals [2324]:
				xmin = 1833.369
				xmax = 1833.399
				text = "TH"
			intervals [2325]:
				xmin = 1833.399
				xmax = 1833.459
				text = "IH1"
			intervals [2326]:
				xmin = 1833.459
				xmax = 1833.529
				text = "NG"
			intervals [2327]:
				xmin = 1833.529
				xmax = 1833.619
				text = "K"
			intervals [2328]:
				xmin = 1833.619
				xmax = 1833.669
				text = "B"
			intervals [2329]:
				xmin = 1833.669
				xmax = 1833.749
				text = "AE1"
			intervals [2330]:
				xmin = 1833.749
				xmax = 1833.819
				text = "K"
			intervals [2331]:
				xmin = 1833.819
				xmax = 1834.399
				text = "sp"
			intervals [2332]:
				xmin = 1834.399
				xmax = 1857.0853
				text = ""
			intervals [2333]:
				xmin = 1857.0853
				xmax = 1857.1153
				text = "DH"
			intervals [2334]:
				xmin = 1857.1153
				xmax = 1857.2253
				text = "AH0"
			intervals [2335]:
				xmin = 1857.2253
				xmax = 1857.2653
				text = "T"
			intervals [2336]:
				xmin = 1857.2653
				xmax = 1857.3253
				text = "Z"
			intervals [2337]:
				xmin = 1857.3253
				xmax = 1857.4853
				text = "OW2"
			intervals [2338]:
				xmin = 1857.4853
				xmax = 1857.5553
				text = "K"
			intervals [2339]:
				xmin = 1857.5553
				xmax = 1857.9353
				text = "EY1"
			intervals [2340]:
				xmin = 1857.9353
				xmax = 1874.555
				text = ""
			intervals [2341]:
				xmin = 1874.555
				xmax = 1874.595
				text = "M"
			intervals [2342]:
				xmin = 1874.595
				xmax = 1874.625
				text = "HH"
			intervals [2343]:
				xmin = 1874.625
				xmax = 1875.005
				text = "M"
			intervals [2344]:
				xmin = 1875.005
				xmax = 1903.0114
				text = ""
			intervals [2345]:
				xmin = 1903.0114
				xmax = 1903.0714
				text = "sil"
			intervals [2346]:
				xmin = 1903.0714
				xmax = 1903.3814
				text = "OW2"
			intervals [2347]:
				xmin = 1903.3814
				xmax = 1903.4114
				text = "K"
			intervals [2348]:
				xmin = 1903.4114
				xmax = 1903.4414
				text = "EY1"
			intervals [2349]:
				xmin = 1903.4414
				xmax = 1903.4814
				text = "sp"
			intervals [2350]:
				xmin = 1903.4814
				xmax = 1941.4909
				text = ""
			intervals [2351]:
				xmin = 1941.4909
				xmax = 1941.5909
				text = "M"
			intervals [2352]:
				xmin = 1941.5909
				xmax = 1941.6209
				text = "HH"
			intervals [2353]:
				xmin = 1941.6209
				xmax = 1942.0109
				text = "M"
			intervals [2354]:
				xmin = 1942.0109
				xmax = 1942.0709
				text = "sp"
			intervals [2355]:
				xmin = 1942.0709
				xmax = 1943.582
				text = ""
			intervals [2356]:
				xmin = 1943.582
				xmax = 1943.682
				text = "Y"
			intervals [2357]:
				xmin = 1943.682
				xmax = 1943.712
				text = "UH1"
			intervals [2358]:
				xmin = 1943.712
				xmax = 1943.742
				text = "R"
			intervals [2359]:
				xmin = 1943.742
				xmax = 1943.772
				text = "sp"
			intervals [2360]:
				xmin = 1943.772
				xmax = 1944.202
				text = "L"
			intervals [2361]:
				xmin = 1944.202
				xmax = 1944.242
				text = "AH1"
			intervals [2362]:
				xmin = 1944.242
				xmax = 1944.372
				text = "K"
			intervals [2363]:
				xmin = 1944.372
				xmax = 1944.512
				text = "IY0"
			intervals [2364]:
				xmin = 1944.512
				xmax = 1944.542
				text = "sp"
			intervals [2365]:
				xmin = 1944.542
				xmax = 1944.572
				text = "T"
			intervals [2366]:
				xmin = 1944.572
				xmax = 1944.602
				text = "AH0"
			intervals [2367]:
				xmin = 1944.602
				xmax = 1944.642
				text = "HH"
			intervals [2368]:
				xmin = 1944.642
				xmax = 1944.692
				text = "AE1"
			intervals [2369]:
				xmin = 1944.692
				xmax = 1944.812
				text = "V"
			intervals [2370]:
				xmin = 1944.812
				xmax = 1944.922
				text = "S"
			intervals [2371]:
				xmin = 1944.922
				xmax = 1944.952
				text = "OW1"
			intervals [2372]:
				xmin = 1944.952
				xmax = 1944.992
				text = "sp"
			intervals [2373]:
				xmin = 1944.992
				xmax = 1945.082
				text = "M"
			intervals [2374]:
				xmin = 1945.082
				xmax = 1945.162
				text = "EH1"
			intervals [2375]:
				xmin = 1945.162
				xmax = 1945.232
				text = "N"
			intervals [2376]:
				xmin = 1945.232
				xmax = 1945.292
				text = "IY0"
			intervals [2377]:
				xmin = 1945.292
				xmax = 1945.452
				text = "sp"
			intervals [2378]:
				xmin = 1945.452
				xmax = 1965.0143
				text = ""
			intervals [2379]:
				xmin = 1965.0143
				xmax = 1965.0743
				text = "Y"
			intervals [2380]:
				xmin = 1965.0743
				xmax = 1965.1743
				text = "AE1"
			intervals [2381]:
				xmin = 1965.1743
				xmax = 1965.3243
				text = "AY1"
			intervals [2382]:
				xmin = 1965.3243
				xmax = 1965.3543
				text = "sp"
			intervals [2383]:
				xmin = 1965.3543
				xmax = 1965.3843
				text = "TH"
			intervals [2384]:
				xmin = 1965.3843
				xmax = 1965.4143
				text = "IH1"
			intervals [2385]:
				xmin = 1965.4143
				xmax = 1965.5043
				text = "NG"
			intervals [2386]:
				xmin = 1965.5043
				xmax = 1965.5643
				text = "K"
			intervals [2387]:
				xmin = 1965.5643
				xmax = 1965.6543
				text = "EH1"
			intervals [2388]:
				xmin = 1965.6543
				xmax = 1965.6943
				text = "V"
			intervals [2389]:
				xmin = 1965.6943
				xmax = 1965.7543
				text = "R"
			intervals [2390]:
				xmin = 1965.7543
				xmax = 1965.8143
				text = "IY0"
			intervals [2391]:
				xmin = 1965.8143
				xmax = 1965.8643
				text = "B"
			intervals [2392]:
				xmin = 1965.8643
				xmax = 1965.9243
				text = "AA2"
			intervals [2393]:
				xmin = 1965.9243
				xmax = 1965.9843
				text = "D"
			intervals [2394]:
				xmin = 1965.9843
				xmax = 1966.0843
				text = "IY0"
			intervals [2395]:
				xmin = 1966.0843
				xmax = 1966.1643
				text = "sp"
			intervals [2396]:
				xmin = 1966.1643
				xmax = 1966.2043
				text = "F"
			intervals [2397]:
				xmin = 1966.2043
				xmax = 1966.3343
				text = "IY1"
			intervals [2398]:
				xmin = 1966.3343
				xmax = 1966.4143
				text = "L"
			intervals [2399]:
				xmin = 1966.4143
				xmax = 1966.4643
				text = "Z"
			intervals [2400]:
				xmin = 1966.4643
				xmax = 1966.5143
				text = "DH"
			intervals [2401]:
				xmin = 1966.5143
				xmax = 1966.6243
				text = "AH0"
			intervals [2402]:
				xmin = 1966.6243
				xmax = 1966.7043
				text = "T"
			intervals [2403]:
				xmin = 1966.7043
				xmax = 1966.8143
				text = "W"
			intervals [2404]:
				xmin = 1966.8143
				xmax = 1966.8443
				text = "EY1"
			intervals [2405]:
				xmin = 1966.8443
				xmax = 1966.9243
				text = "sp"
			intervals [2406]:
				xmin = 1966.9243
				xmax = 1968.4372
				text = ""
			intervals [2407]:
				xmin = 1968.4372
				xmax = 1968.4972
				text = "W"
			intervals [2408]:
				xmin = 1968.4972
				xmax = 1968.5372
				text = "EH1"
			intervals [2409]:
				xmin = 1968.5372
				xmax = 1968.6472
				text = "N"
			intervals [2410]:
				xmin = 1968.6472
				xmax = 1968.7172
				text = "sp"
			intervals [2411]:
				xmin = 1968.7172
				xmax = 1968.7672
				text = "DH"
			intervals [2412]:
				xmin = 1968.7672
				xmax = 1968.8272
				text = "EY1"
			intervals [2413]:
				xmin = 1968.8272
				xmax = 1968.8572
				text = "sp"
			intervals [2414]:
				xmin = 1968.8572
				xmax = 1968.8872
				text = "TH"
			intervals [2415]:
				xmin = 1968.8872
				xmax = 1968.9172
				text = "IH1"
			intervals [2416]:
				xmin = 1968.9172
				xmax = 1968.9472
				text = "NG"
			intervals [2417]:
				xmin = 1968.9472
				xmax = 1968.9772
				text = "K"
			intervals [2418]:
				xmin = 1968.9772
				xmax = 1969.0472
				text = "B"
			intervals [2419]:
				xmin = 1969.0472
				xmax = 1969.1372
				text = "AE1"
			intervals [2420]:
				xmin = 1969.1372
				xmax = 1969.2772
				text = "K"
			intervals [2421]:
				xmin = 1969.2772
				xmax = 1969.4672
				text = "sp"
			intervals [2422]:
				xmin = 1969.4672
				xmax = 1969.6679
				text = ""
			intervals [2423]:
				xmin = 1969.6679
				xmax = 1969.7379
				text = "W"
			intervals [2424]:
				xmin = 1969.7379
				xmax = 1969.7679
				text = "AH0"
			intervals [2425]:
				xmin = 1969.7679
				xmax = 1969.8179
				text = "Z"
			intervals [2426]:
				xmin = 1969.8179
				xmax = 1969.8479
				text = "DH"
			intervals [2427]:
				xmin = 1969.8479
				xmax = 1969.8879
				text = "EH1"
			intervals [2428]:
				xmin = 1969.8879
				xmax = 1969.9179
				text = "R"
			intervals [2429]:
				xmin = 1969.9179
				xmax = 1969.9579
				text = "EH1"
			intervals [2430]:
				xmin = 1969.9579
				xmax = 1970.0279
				text = "V"
			intervals [2431]:
				xmin = 1970.0279
				xmax = 1970.1379
				text = "ER0"
			intervals [2432]:
				xmin = 1970.1379
				xmax = 1970.2179
				text = "EY1"
			intervals [2433]:
				xmin = 1970.2179
				xmax = 1970.2979
				text = "T"
			intervals [2434]:
				xmin = 1970.2979
				xmax = 1970.4079
				text = "IY1"
			intervals [2435]:
				xmin = 1970.4079
				xmax = 1970.4979
				text = "CH"
			intervals [2436]:
				xmin = 1970.4979
				xmax = 1970.5979
				text = "ER0"
			intervals [2437]:
				xmin = 1970.5979
				xmax = 1970.6279
				text = "DH"
			intervals [2438]:
				xmin = 1970.6279
				xmax = 1970.6579
				text = "AH0"
			intervals [2439]:
				xmin = 1970.6579
				xmax = 1970.7179
				text = "T"
			intervals [2440]:
				xmin = 1970.7179
				xmax = 1970.7879
				text = "Y"
			intervals [2441]:
				xmin = 1970.7879
				xmax = 1970.8179
				text = "UW1"
			intervals [2442]:
				xmin = 1970.8179
				xmax = 1970.8779
				text = "JH"
			intervals [2443]:
				xmin = 1970.8779
				xmax = 1970.9779
				text = "IH0"
			intervals [2444]:
				xmin = 1970.9779
				xmax = 1971.0679
				text = "S"
			intervals [2445]:
				xmin = 1971.0679
				xmax = 1971.1579
				text = "K"
			intervals [2446]:
				xmin = 1971.1579
				xmax = 1971.2179
				text = "UH1"
			intervals [2447]:
				xmin = 1971.2179
				xmax = 1971.2479
				text = "D"
			intervals [2448]:
				xmin = 1971.2479
				xmax = 1971.2979
				text = "AH0"
			intervals [2449]:
				xmin = 1971.2979
				xmax = 1971.3379
				text = "N"
			intervals [2450]:
				xmin = 1971.3379
				xmax = 1971.4179
				text = "T"
			intervals [2451]:
				xmin = 1971.4179
				xmax = 1971.5079
				text = "S"
			intervals [2452]:
				xmin = 1971.5079
				xmax = 1971.5579
				text = "T"
			intervals [2453]:
				xmin = 1971.5579
				xmax = 1971.6779
				text = "AE1"
			intervals [2454]:
				xmin = 1971.6779
				xmax = 1971.8079
				text = "N"
			intervals [2455]:
				xmin = 1971.8079
				xmax = 1971.8979
				text = "D"
			intervals [2456]:
				xmin = 1971.8979
				xmax = 1971.9779
				text = "sp"
			intervals [2457]:
				xmin = 1971.9779
				xmax = 2007.9545
				text = ""
			intervals [2458]:
				xmin = 2007.9545
				xmax = 2008.0445
				text = "R"
			intervals [2459]:
				xmin = 2008.0445
				xmax = 2008.0745
				text = "IH0"
			intervals [2460]:
				xmin = 2008.0745
				xmax = 2008.1045
				text = "M"
			intervals [2461]:
				xmin = 2008.1045
				xmax = 2008.1545
				text = "EH1"
			intervals [2462]:
				xmin = 2008.1545
				xmax = 2008.2245
				text = "M"
			intervals [2463]:
				xmin = 2008.2245
				xmax = 2008.2645
				text = "B"
			intervals [2464]:
				xmin = 2008.2645
				xmax = 2008.3445
				text = "ER0"
			intervals [2465]:
				xmin = 2008.3445
				xmax = 2008.3845
				text = "EH1"
			intervals [2466]:
				xmin = 2008.3845
				xmax = 2008.4345
				text = "N"
			intervals [2467]:
				xmin = 2008.4345
				xmax = 2008.5445
				text = "IY0"
			intervals [2468]:
				xmin = 2008.5445
				xmax = 2008.6645
				text = "K"
			intervals [2469]:
				xmin = 2008.6645
				xmax = 2008.8245
				text = "EY1"
			intervals [2470]:
				xmin = 2008.8245
				xmax = 2008.8545
				text = "S"
			intervals [2471]:
				xmin = 2008.8545
				xmax = 2008.9145
				text = "IH0"
			intervals [2472]:
				xmin = 2008.9145
				xmax = 2009.0045
				text = "Z"
			intervals [2473]:
				xmin = 2009.0045
				xmax = 2009.0445
				text = "W"
			intervals [2474]:
				xmin = 2009.0445
				xmax = 2009.0945
				text = "EH1"
			intervals [2475]:
				xmin = 2009.0945
				xmax = 2009.1645
				text = "R"
			intervals [2476]:
				xmin = 2009.1645
				xmax = 2009.1945
				text = "DH"
			intervals [2477]:
				xmin = 2009.1945
				xmax = 2009.2545
				text = "IY0"
			intervals [2478]:
				xmin = 2009.2545
				xmax = 2009.3445
				text = "K"
			intervals [2479]:
				xmin = 2009.3445
				xmax = 2009.3945
				text = "IH1"
			intervals [2480]:
				xmin = 2009.3945
				xmax = 2009.4845
				text = "D"
			intervals [2481]:
				xmin = 2009.4845
				xmax = 2009.5145
				text = "Z"
			intervals [2482]:
				xmin = 2009.5145
				xmax = 2009.5545
				text = "IH0"
			intervals [2483]:
				xmin = 2009.5545
				xmax = 2009.5945
				text = "N"
			intervals [2484]:
				xmin = 2009.5945
				xmax = 2009.6445
				text = "DH"
			intervals [2485]:
				xmin = 2009.6445
				xmax = 2009.7145
				text = "AH0"
			intervals [2486]:
				xmin = 2009.7145
				xmax = 2009.7445
				text = "sp"
			intervals [2487]:
				xmin = 2009.7445
				xmax = 2009.8245
				text = "K"
			intervals [2488]:
				xmin = 2009.8245
				xmax = 2009.8745
				text = "L"
			intervals [2489]:
				xmin = 2009.8745
				xmax = 2010.0145
				text = "AE1"
			intervals [2490]:
				xmin = 2010.0145
				xmax = 2010.0945
				text = "S"
			intervals [2491]:
				xmin = 2010.0945
				xmax = 2010.1945
				text = "P"
			intervals [2492]:
				xmin = 2010.1945
				xmax = 2010.2545
				text = "L"
			intervals [2493]:
				xmin = 2010.2545
				xmax = 2010.3545
				text = "EY1"
			intervals [2494]:
				xmin = 2010.3545
				xmax = 2010.3845
				text = "D"
			intervals [2495]:
				xmin = 2010.3845
				xmax = 2010.4745
				text = "AH0"
			intervals [2496]:
				xmin = 2010.4745
				xmax = 2010.5745
				text = "T"
			intervals [2497]:
				xmin = 2010.5745
				xmax = 2010.6045
				text = "R"
			intervals [2498]:
				xmin = 2010.6045
				xmax = 2010.6945
				text = "IH1"
			intervals [2499]:
				xmin = 2010.6945
				xmax = 2010.7245
				text = "K"
			intervals [2500]:
				xmin = 2010.7245
				xmax = 2010.7945
				text = "sp"
			intervals [2501]:
				xmin = 2010.7945
				xmax = 2010.8445
				text = "AO1"
			intervals [2502]:
				xmin = 2010.8445
				xmax = 2010.8945
				text = "N"
			intervals [2503]:
				xmin = 2010.8945
				xmax = 2010.9245
				text = "sp"
			intervals [2504]:
				xmin = 2010.9245
				xmax = 2010.9545
				text = "DH"
			intervals [2505]:
				xmin = 2010.9545
				xmax = 2011.0045
				text = "AH0"
			intervals [2506]:
				xmin = 2011.0045
				xmax = 2011.1145
				text = "sp"
			intervals [2507]:
				xmin = 2011.1145
				xmax = 2011.1845
				text = "T"
			intervals [2508]:
				xmin = 2011.1845
				xmax = 2011.3345
				text = "IY1"
			intervals [2509]:
				xmin = 2011.3345
				xmax = 2011.3845
				text = "CH"
			intervals [2510]:
				xmin = 2011.3845
				xmax = 2011.5745
				text = "ER0"
			intervals [2511]:
				xmin = 2011.5745
				xmax = 2015.0586
				text = "sp"
			intervals [2512]:
				xmin = 2015.0586
				xmax = 2015.1086
				text = "P"
			intervals [2513]:
				xmin = 2015.1086
				xmax = 2015.1386
				text = "UH1"
			intervals [2514]:
				xmin = 2015.1386
				xmax = 2015.1686
				text = "T"
			intervals [2515]:
				xmin = 2015.1686
				xmax = 2015.1986
				text = "EH1"
			intervals [2516]:
				xmin = 2015.1986
				xmax = 2015.2586
				text = "N"
			intervals [2517]:
				xmin = 2015.2586
				xmax = 2015.4086
				text = "IY0"
			intervals [2518]:
				xmin = 2015.4086
				xmax = 2015.4886
				text = "sp"
			intervals [2519]:
				xmin = 2015.4886
				xmax = 2015.5386
				text = "T"
			intervals [2520]:
				xmin = 2015.5386
				xmax = 2015.6286
				text = "AE1"
			intervals [2521]:
				xmin = 2015.6286
				xmax = 2015.7586
				text = "K"
			intervals [2522]:
				xmin = 2015.7586
				xmax = 2015.8286
				text = "S"
			intervals [2523]:
				xmin = 2015.8286
				xmax = 2015.8586
				text = "AA1"
			intervals [2524]:
				xmin = 2015.8586
				xmax = 2016.0186
				text = "N"
			intervals [2525]:
				xmin = 2016.0186
				xmax = 2016.0486
				text = "sp"
			intervals [2526]:
				xmin = 2016.0486
				xmax = 2016.0886
				text = "DH"
			intervals [2527]:
				xmin = 2016.0886
				xmax = 2016.1286
				text = "AH0"
			intervals [2528]:
				xmin = 2016.1286
				xmax = 2016.2186
				text = "S"
			intervals [2529]:
				xmin = 2016.2186
				xmax = 2016.3086
				text = "IY1"
			intervals [2530]:
				xmin = 2016.3086
				xmax = 2016.5086
				text = "T"
			intervals [2531]:
				xmin = 2016.5086
				xmax = 2016.5386
				text = "sp"
			intervals [2532]:
				xmin = 2016.5386
				xmax = 2016.5686
				text = "ER0"
			intervals [2533]:
				xmin = 2016.5686
				xmax = 2016.6086
				text = "sp"
			intervals [2534]:
				xmin = 2016.6086
				xmax = 2016.6386
				text = "EH1"
			intervals [2535]:
				xmin = 2016.6386
				xmax = 2016.6686
				text = "N"
			intervals [2536]:
				xmin = 2016.6686
				xmax = 2016.6986
				text = "IY0"
			intervals [2537]:
				xmin = 2016.6986
				xmax = 2016.7286
				text = "TH"
			intervals [2538]:
				xmin = 2016.7286
				xmax = 2016.7586
				text = "IH2"
			intervals [2539]:
				xmin = 2016.7586
				xmax = 2017.2186
				text = "N"
			intervals [2540]:
				xmin = 2017.2186
				xmax = 2017.2486
				text = "sp"
			intervals [2541]:
				xmin = 2017.2486
				xmax = 2017.2786
				text = "AH0"
			intervals [2542]:
				xmin = 2017.2786
				xmax = 2017.3086
				text = "V"
			intervals [2543]:
				xmin = 2017.3086
				xmax = 2017.3386
				text = "DH"
			intervals [2544]:
				xmin = 2017.3386
				xmax = 2017.3686
				text = "AH0"
			intervals [2545]:
				xmin = 2017.3686
				xmax = 2017.3986
				text = "T"
			intervals [2546]:
				xmin = 2017.3986
				xmax = 2017.4286
				text = "N"
			intervals [2547]:
				xmin = 2017.4286
				xmax = 2017.4586
				text = "EY1"
			intervals [2548]:
				xmin = 2017.4586
				xmax = 2017.4886
				text = "CH"
			intervals [2549]:
				xmin = 2017.4886
				xmax = 2017.5186
				text = "ER0"
			intervals [2550]:
				xmin = 2017.5186
				xmax = 2017.6686
				text = "sp"
			intervals [2551]:
				xmin = 2017.6686
				xmax = 2094.1114
				text = ""
			intervals [2552]:
				xmin = 2094.1114
				xmax = 2094.6214
				text = "spn"
			intervals [2553]:
				xmin = 2094.6214
				xmax = 2109.2499
				text = ""
			intervals [2554]:
				xmin = 2109.2499
				xmax = 2110.8499
				text = "spn"
			intervals [2555]:
				xmin = 2110.8499
				xmax = 2112.1134
				text = ""
			intervals [2556]:
				xmin = 2112.1134
				xmax = 2112.5734
				text = "N"
			intervals [2557]:
				xmin = 2112.5734
				xmax = 2112.6334
				text = "EH1"
			intervals [2558]:
				xmin = 2112.6334
				xmax = 2112.6834
				text = "V"
			intervals [2559]:
				xmin = 2112.6834
				xmax = 2112.7534
				text = "ER0"
			intervals [2560]:
				xmin = 2112.7534
				xmax = 2112.7834
				text = "T"
			intervals [2561]:
				xmin = 2112.7834
				xmax = 2112.9734
				text = "AH0"
			intervals [2562]:
				xmin = 2112.9734
				xmax = 2113.0134
				text = "sp"
			intervals [2563]:
				xmin = 2113.0134
				xmax = 2113.0734
				text = "Y"
			intervals [2564]:
				xmin = 2113.0734
				xmax = 2113.1234
				text = "UW1"
			intervals [2565]:
				xmin = 2113.1234
				xmax = 2113.1634
				text = "Z"
			intervals [2566]:
				xmin = 2113.1634
				xmax = 2113.1934
				text = "DH"
			intervals [2567]:
				xmin = 2113.1934
				xmax = 2113.3034
				text = "AH0"
			intervals [2568]:
				xmin = 2113.3034
				xmax = 2113.3334
				text = "T"
			intervals [2569]:
				xmin = 2113.3334
				xmax = 2113.4734
				text = "sp"
			intervals [2570]:
				xmin = 2113.4734
				xmax = 2113.6234
				text = "IH0"
			intervals [2571]:
				xmin = 2113.6234
				xmax = 2113.6534
				text = "K"
			intervals [2572]:
				xmin = 2113.6534
				xmax = 2113.6834
				text = "S"
			intervals [2573]:
				xmin = 2113.6834
				xmax = 2113.7134
				text = "K"
			intervals [2574]:
				xmin = 2113.7134
				xmax = 2113.7434
				text = "Y"
			intervals [2575]:
				xmin = 2113.7434
				xmax = 2113.8134
				text = "UW1"
			intervals [2576]:
				xmin = 2113.8134
				xmax = 2114.1434
				text = "Z"
			intervals [2577]:
				xmin = 2114.1434
				xmax = 2114.2134
				text = "sp"
			intervals [2578]:
				xmin = 2114.2134
				xmax = 2114.8626
				text = ""
			intervals [2579]:
				xmin = 2114.8626
				xmax = 2114.9026
				text = "DH"
			intervals [2580]:
				xmin = 2114.9026
				xmax = 2114.9326
				text = "AH0"
			intervals [2581]:
				xmin = 2114.9326
				xmax = 2115.0026
				text = "T"
			intervals [2582]:
				xmin = 2115.0026
				xmax = 2115.0326
				text = "sp"
			intervals [2583]:
				xmin = 2115.0326
				xmax = 2115.2326
				text = "Z"
			intervals [2584]:
				xmin = 2115.2326
				xmax = 2115.2726
				text = "sp"
			intervals [2585]:
				xmin = 2115.2726
				xmax = 2115.3026
				text = "P"
			intervals [2586]:
				xmin = 2115.3026
				xmax = 2115.3326
				text = "R"
			intervals [2587]:
				xmin = 2115.3326
				xmax = 2115.3626
				text = "IH1"
			intervals [2588]:
				xmin = 2115.3626
				xmax = 2115.4026
				text = "T"
			intervals [2589]:
				xmin = 2115.4026
				xmax = 2115.4726
				text = "IY0"
			intervals [2590]:
				xmin = 2115.4726
				xmax = 2115.5826
				text = "G"
			intervals [2591]:
				xmin = 2115.5826
				xmax = 2115.6626
				text = "IH0"
			intervals [2592]:
				xmin = 2115.6626
				xmax = 2115.7226
				text = "D"
			intervals [2593]:
				xmin = 2115.7226
				xmax = 2115.9226
				text = "sp"
			intervals [2594]:
				xmin = 2115.9226
				xmax = 2117.9693
				text = ""
			intervals [2595]:
				xmin = 2117.9693
				xmax = 2118.0493
				text = "HH"
			intervals [2596]:
				xmin = 2118.0493
				xmax = 2118.0893
				text = "W"
			intervals [2597]:
				xmin = 2118.0893
				xmax = 2118.1593
				text = "EH1"
			intervals [2598]:
				xmin = 2118.1593
				xmax = 2118.4893
				text = "N"
			intervals [2599]:
				xmin = 2118.4893
				xmax = 2118.5193
				text = "sp"
			intervals [2600]:
				xmin = 2118.5193
				xmax = 2118.5693
				text = "Y"
			intervals [2601]:
				xmin = 2118.5693
				xmax = 2118.6993
				text = "UW1"
			intervals [2602]:
				xmin = 2118.6993
				xmax = 2118.7393
				text = "W"
			intervals [2603]:
				xmin = 2118.7393
				xmax = 2118.9493
				text = "ER0"
			intervals [2604]:
				xmin = 2118.9493
				xmax = 2118.9993
				text = "AH0"
			intervals [2605]:
				xmin = 2118.9993
				xmax = 2119.0293
				text = "sp"
			intervals [2606]:
				xmin = 2119.0293
				xmax = 2119.1193
				text = "K"
			intervals [2607]:
				xmin = 2119.1193
				xmax = 2119.1793
				text = "IH1"
			intervals [2608]:
				xmin = 2119.1793
				xmax = 2119.2893
				text = "D"
			intervals [2609]:
				xmin = 2119.2893
				xmax = 2119.3493
				text = "W"
			intervals [2610]:
				xmin = 2119.3493
				xmax = 2119.3993
				text = "AH0"
			intervals [2611]:
				xmin = 2119.3993
				xmax = 2119.4493
				text = "Z"
			intervals [2612]:
				xmin = 2119.4493
				xmax = 2119.4893
				text = "DH"
			intervals [2613]:
				xmin = 2119.4893
				xmax = 2119.5393
				text = "EH1"
			intervals [2614]:
				xmin = 2119.5393
				xmax = 2119.6293
				text = "R"
			intervals [2615]:
				xmin = 2119.6293
				xmax = 2119.6993
				text = "AH0"
			intervals [2616]:
				xmin = 2119.6993
				xmax = 2119.7893
				text = "S"
			intervals [2617]:
				xmin = 2119.7893
				xmax = 2119.8893
				text = "ER1"
			intervals [2618]:
				xmin = 2119.8893
				xmax = 2119.9193
				text = "T"
			intervals [2619]:
				xmin = 2119.9193
				xmax = 2119.9493
				text = "AH0"
			intervals [2620]:
				xmin = 2119.9493
				xmax = 2119.9893
				text = "N"
			intervals [2621]:
				xmin = 2119.9893
				xmax = 2120.2793
				text = "N"
			intervals [2622]:
				xmin = 2120.2793
				xmax = 2120.3993
				text = "sp"
			intervals [2623]:
				xmin = 2120.3993
				xmax = 2120.5393
				text = "ER0"
			intervals [2624]:
				xmin = 2120.5393
				xmax = 2121.3948
				text = "sp"
			intervals [2625]:
				xmin = 2121.3948
				xmax = 2121.5448
				text = "IY1"
			intervals [2626]:
				xmin = 2121.5448
				xmax = 2121.5948
				text = "DH"
			intervals [2627]:
				xmin = 2121.5948
				xmax = 2121.7848
				text = "ER0"
			intervals [2628]:
				xmin = 2121.7848
				xmax = 2121.8648
				text = "EH1"
			intervals [2629]:
				xmin = 2121.8648
				xmax = 2121.8948
				text = "Z"
			intervals [2630]:
				xmin = 2121.8948
				xmax = 2122.0148
				text = "AH0"
			intervals [2631]:
				xmin = 2122.0148
				xmax = 2122.0448
				text = "sp"
			intervals [2632]:
				xmin = 2122.0448
				xmax = 2122.1948
				text = "Y"
			intervals [2633]:
				xmin = 2122.1948
				xmax = 2122.2448
				text = "AH1"
			intervals [2634]:
				xmin = 2122.2448
				xmax = 2122.3248
				text = "NG"
			intervals [2635]:
				xmin = 2122.3248
				xmax = 2122.3548
				text = "G"
			intervals [2636]:
				xmin = 2122.3548
				xmax = 2122.4648
				text = "ER0"
			intervals [2637]:
				xmin = 2122.4648
				xmax = 2122.5248
				text = "sp"
			intervals [2638]:
				xmin = 2122.5248
				xmax = 2122.5748
				text = "CH"
			intervals [2639]:
				xmin = 2122.5748
				xmax = 2122.6748
				text = "AY1"
			intervals [2640]:
				xmin = 2122.6748
				xmax = 2122.7648
				text = "L"
			intervals [2641]:
				xmin = 2122.7648
				xmax = 2122.8048
				text = "D"
			intervals [2642]:
				xmin = 2122.8048
				xmax = 2122.8648
				text = "AO1"
			intervals [2643]:
				xmin = 2122.8648
				xmax = 2122.9848
				text = "R"
			intervals [2644]:
				xmin = 2122.9848
				xmax = 2123.0848
				text = "EH1"
			intervals [2645]:
				xmin = 2123.0848
				xmax = 2123.1948
				text = "Z"
			intervals [2646]:
				xmin = 2123.1948
				xmax = 2123.2348
				text = "AH0"
			intervals [2647]:
				xmin = 2123.2348
				xmax = 2123.7451
				text = "sp"
			intervals [2648]:
				xmin = 2123.7451
				xmax = 2123.8051
				text = "T"
			intervals [2649]:
				xmin = 2123.8051
				xmax = 2123.9051
				text = "IY1"
			intervals [2650]:
				xmin = 2123.9051
				xmax = 2123.9551
				text = "N"
			intervals [2651]:
				xmin = 2123.9551
				xmax = 2124.1151
				text = "EY2"
			intervals [2652]:
				xmin = 2124.1151
				xmax = 2124.1851
				text = "JH"
			intervals [2653]:
				xmin = 2124.1851
				xmax = 2124.3151
				text = "ER0"
			intervals [2654]:
				xmin = 2124.3151
				xmax = 2124.4851
				text = "sp"
			intervals [2655]:
				xmin = 2124.4851
				xmax = 2124.7886
				text = ""
			intervals [2656]:
				xmin = 2124.7886
				xmax = 2124.8986
				text = "W"
			intervals [2657]:
				xmin = 2124.8986
				xmax = 2124.9386
				text = "AH1"
			intervals [2658]:
				xmin = 2124.9386
				xmax = 2124.9986
				text = "Z"
			intervals [2659]:
				xmin = 2124.9986
				xmax = 2125.0386
				text = "DH"
			intervals [2660]:
				xmin = 2125.0386
				xmax = 2125.0886
				text = "EH1"
			intervals [2661]:
				xmin = 2125.0886
				xmax = 2125.1586
				text = "R"
			intervals [2662]:
				xmin = 2125.1586
				xmax = 2125.2386
				text = "AH0"
			intervals [2663]:
				xmin = 2125.2386
				xmax = 2125.2786
				text = "B"
			intervals [2664]:
				xmin = 2125.2786
				xmax = 2125.3586
				text = "AH1"
			intervals [2665]:
				xmin = 2125.3586
				xmax = 2125.4386
				text = "N"
			intervals [2666]:
				xmin = 2125.4386
				xmax = 2125.5086
				text = "CH"
			intervals [2667]:
				xmin = 2125.5086
				xmax = 2125.5386
				text = "AH0"
			intervals [2668]:
				xmin = 2125.5386
				xmax = 2125.6286
				text = "V"
			intervals [2669]:
				xmin = 2125.6286
				xmax = 2125.6586
				text = "sp"
			intervals [2670]:
				xmin = 2125.6586
				xmax = 2125.7386
				text = "K"
			intervals [2671]:
				xmin = 2125.7386
				xmax = 2125.8086
				text = "IH1"
			intervals [2672]:
				xmin = 2125.8086
				xmax = 2125.9286
				text = "D"
			intervals [2673]:
				xmin = 2125.9286
				xmax = 2126.0786
				text = "Z"
			intervals [2674]:
				xmin = 2126.0786
				xmax = 2126.1186
				text = "DH"
			intervals [2675]:
				xmin = 2126.1186
				xmax = 2126.1686
				text = "AH0"
			intervals [2676]:
				xmin = 2126.1686
				xmax = 2126.2886
				text = "T"
			intervals [2677]:
				xmin = 2126.2886
				xmax = 2126.3386
				text = "sp"
			intervals [2678]:
				xmin = 2126.3386
				xmax = 2126.943
				text = ""
			intervals [2679]:
				xmin = 2126.943
				xmax = 2127.013
				text = "DH"
			intervals [2680]:
				xmin = 2127.013
				xmax = 2127.073
				text = "AH0"
			intervals [2681]:
				xmin = 2127.073
				xmax = 2127.143
				text = "T"
			intervals [2682]:
				xmin = 2127.143
				xmax = 2127.203
				text = "Y"
			intervals [2683]:
				xmin = 2127.203
				xmax = 2127.313
				text = "UW1"
			intervals [2684]:
				xmin = 2127.313
				xmax = 2127.423
				text = "AH0"
			intervals [2685]:
				xmin = 2127.423
				xmax = 2127.523
				text = "S"
			intervals [2686]:
				xmin = 2127.523
				xmax = 2127.653
				text = "OW1"
			intervals [2687]:
				xmin = 2127.653
				xmax = 2127.773
				text = "SH"
			intervals [2688]:
				xmin = 2127.773
				xmax = 2127.923
				text = "IY0"
			intervals [2689]:
				xmin = 2127.923
				xmax = 2127.963
				text = "EY2"
			intervals [2690]:
				xmin = 2127.963
				xmax = 2127.993
				text = "T"
			intervals [2691]:
				xmin = 2127.993
				xmax = 2128.023
				text = "AH0"
			intervals [2692]:
				xmin = 2128.023
				xmax = 2128.083
				text = "D"
			intervals [2693]:
				xmin = 2128.083
				xmax = 2128.143
				text = "W"
			intervals [2694]:
				xmin = 2128.143
				xmax = 2128.223
				text = "IH0"
			intervals [2695]:
				xmin = 2128.223
				xmax = 2128.293
				text = "DH"
			intervals [2696]:
				xmin = 2128.293
				xmax = 2128.393
				text = "sp"
			intervals [2697]:
				xmin = 2128.393
				xmax = 2129.6029
				text = ""
			intervals [2698]:
				xmin = 2129.6029
				xmax = 2130.8029
				text = "spn"
			intervals [2699]:
				xmin = 2130.8029
				xmax = 2186.1924
				text = ""
			intervals [2700]:
				xmin = 2186.1924
				xmax = 2186.5624
				text = "AH1"
			intervals [2701]:
				xmin = 2186.5624
				xmax = 2186.5924
				text = "HH"
			intervals [2702]:
				xmin = 2186.5924
				xmax = 2186.7424
				text = "AH1"
			intervals [2703]:
				xmin = 2186.7424
				xmax = 2241.1871
				text = ""
			intervals [2704]:
				xmin = 2241.1871
				xmax = 2241.5171
				text = "Y"
			intervals [2705]:
				xmin = 2241.5171
				xmax = 2241.7271
				text = "AE1"
			intervals [2706]:
				xmin = 2241.7271
				xmax = 2245.4718
				text = ""
			intervals [2707]:
				xmin = 2245.4718
				xmax = 2246.7118
				text = "spn"
			intervals [2708]:
				xmin = 2246.7118
				xmax = 2251.0365
				text = ""
			intervals [2709]:
				xmin = 2251.0365
				xmax = 2251.1865
				text = "W"
			intervals [2710]:
				xmin = 2251.1865
				xmax = 2251.2165
				text = "AH0"
			intervals [2711]:
				xmin = 2251.2165
				xmax = 2251.2565
				text = "Z"
			intervals [2712]:
				xmin = 2251.2565
				xmax = 2251.3065
				text = "DH"
			intervals [2713]:
				xmin = 2251.3065
				xmax = 2251.3665
				text = "EH1"
			intervals [2714]:
				xmin = 2251.3665
				xmax = 2251.5865
				text = "R"
			intervals [2715]:
				xmin = 2251.5865
				xmax = 2251.8036
				text = ""
			intervals [2716]:
				xmin = 2251.8036
				xmax = 2251.8436
				text = "sil"
			intervals [2717]:
				xmin = 2251.8436
				xmax = 2252.1636
				text = "AH0"
			intervals [2718]:
				xmin = 2252.1636
				xmax = 2252.2036
				text = "sp"
			intervals [2719]:
				xmin = 2252.2036
				xmax = 2252.4436
				text = "AH0"
			intervals [2720]:
				xmin = 2252.4436
				xmax = 2252.5636
				text = "W"
			intervals [2721]:
				xmin = 2252.5636
				xmax = 2252.7536
				text = "EY1"
			intervals [2722]:
				xmin = 2252.7536
				xmax = 2252.8036
				text = "DH"
			intervals [2723]:
				xmin = 2252.8036
				xmax = 2252.8936
				text = "AH0"
			intervals [2724]:
				xmin = 2252.8936
				xmax = 2253.0136
				text = "T"
			intervals [2725]:
				xmin = 2253.0136
				xmax = 2253.0536
				text = "sp"
			intervals [2726]:
				xmin = 2253.0536
				xmax = 2253.3318
				text = ""
			intervals [2727]:
				xmin = 2253.3318
				xmax = 2253.5018
				text = "N"
			intervals [2728]:
				xmin = 2253.5018
				xmax = 2253.6718
				text = "UW1"
			intervals [2729]:
				xmin = 2253.6718
				xmax = 2253.7418
				text = "K"
			intervals [2730]:
				xmin = 2253.7418
				xmax = 2253.8118
				text = "IH1"
			intervals [2731]:
				xmin = 2253.8118
				xmax = 2253.9118
				text = "D"
			intervals [2732]:
				xmin = 2253.9118
				xmax = 2253.9818
				text = "Z"
			intervals [2733]:
				xmin = 2253.9818
				xmax = 2254.0618
				text = "K"
			intervals [2734]:
				xmin = 2254.0618
				xmax = 2254.0918
				text = "UH1"
			intervals [2735]:
				xmin = 2254.0918
				xmax = 2254.1218
				text = "D"
			intervals [2736]:
				xmin = 2254.1218
				xmax = 2254.1518
				text = "HH"
			intervals [2737]:
				xmin = 2254.1518
				xmax = 2254.1818
				text = "AE1"
			intervals [2738]:
				xmin = 2254.1818
				xmax = 2254.2418
				text = "V"
			intervals [2739]:
				xmin = 2254.2418
				xmax = 2254.3218
				text = "G"
			intervals [2740]:
				xmin = 2254.3218
				xmax = 2254.4318
				text = "AO1"
			intervals [2741]:
				xmin = 2254.4318
				xmax = 2254.5018
				text = "T"
			intervals [2742]:
				xmin = 2254.5018
				xmax = 2254.5318
				text = "AH0"
			intervals [2743]:
				xmin = 2254.5318
				xmax = 2254.6118
				text = "N"
			intervals [2744]:
				xmin = 2254.6118
				xmax = 2254.6518
				text = "IH0"
			intervals [2745]:
				xmin = 2254.6518
				xmax = 2254.7418
				text = "N"
			intervals [2746]:
				xmin = 2254.7418
				xmax = 2254.8118
				text = "T"
			intervals [2747]:
				xmin = 2254.8118
				xmax = 2254.8518
				text = "UW1"
			intervals [2748]:
				xmin = 2254.8518
				xmax = 2254.9318
				text = "DH"
			intervals [2749]:
				xmin = 2254.9318
				xmax = 2255.0518
				text = "AH0"
			intervals [2750]:
				xmin = 2255.0518
				xmax = 2255.1318
				text = "T"
			intervals [2751]:
				xmin = 2255.1318
				xmax = 2255.1618
				text = "sp"
			intervals [2752]:
				xmin = 2255.1618
				xmax = 2255.2118
				text = "G"
			intervals [2753]:
				xmin = 2255.2118
				xmax = 2255.2518
				text = "R"
			intervals [2754]:
				xmin = 2255.2518
				xmax = 2255.4618
				text = "UW1"
			intervals [2755]:
				xmin = 2255.4618
				xmax = 2255.6118
				text = "P"
			intervals [2756]:
				xmin = 2255.6118
				xmax = 2255.7418
				text = "sp"
			intervals [2757]:
				xmin = 2255.7418
				xmax = 2256.7717
				text = ""
			intervals [2758]:
				xmin = 2256.7717
				xmax = 2259.0417
				text = "spn"
			intervals [2759]:
				xmin = 2259.0417
				xmax = 2259.2417
				text = "sp"
			intervals [2760]:
				xmin = 2259.2417
				xmax = 2259.5929
				text = ""
			intervals [2761]:
				xmin = 2259.5929
				xmax = 2261.2129
				text = "spn"
			intervals [2762]:
				xmin = 2261.2129
				xmax = 2299.8495
				text = ""
			intervals [2763]:
				xmin = 2299.8495
				xmax = 2299.8895
				text = "M"
			intervals [2764]:
				xmin = 2299.8895
				xmax = 2299.9195
				text = "HH"
			intervals [2765]:
				xmin = 2299.9195
				xmax = 2300.2695
				text = "M"
			intervals [2766]:
				xmin = 2300.2695
				xmax = 2335.9339
				text = "sp"
			intervals [2767]:
				xmin = 2335.9339
				xmax = 2336.0839
				text = "K"
			intervals [2768]:
				xmin = 2336.0839
				xmax = 2336.1239
				text = "UH1"
			intervals [2769]:
				xmin = 2336.1239
				xmax = 2336.2239
				text = "D"
			intervals [2770]:
				xmin = 2336.2239
				xmax = 2336.2739
				text = "sp"
			intervals [2771]:
				xmin = 2336.2739
				xmax = 2336.5439
				text = "AH1"
			intervals [2772]:
				xmin = 2336.5439
				xmax = 2336.7239
				text = "sp"
			intervals [2773]:
				xmin = 2336.7239
				xmax = 2337.3602
				text = ""
			intervals [2774]:
				xmin = 2337.3602
				xmax = 2337.4302
				text = "D"
			intervals [2775]:
				xmin = 2337.4302
				xmax = 2337.5302
				text = "IH0"
			intervals [2776]:
				xmin = 2337.5302
				xmax = 2337.5602
				text = "D"
			intervals [2777]:
				xmin = 2337.5602
				xmax = 2337.5902
				text = "EH1"
			intervals [2778]:
				xmin = 2337.5902
				xmax = 2337.6802
				text = "N"
			intervals [2779]:
				xmin = 2337.6802
				xmax = 2337.7402
				text = "IY0"
			intervals [2780]:
				xmin = 2337.7402
				xmax = 2337.7702
				text = "AH0"
			intervals [2781]:
				xmin = 2337.7702
				xmax = 2337.8002
				text = "V"
			intervals [2782]:
				xmin = 2337.8002
				xmax = 2337.8302
				text = "DH"
			intervals [2783]:
				xmin = 2337.8302
				xmax = 2337.8802
				text = "AH0"
			intervals [2784]:
				xmin = 2337.8802
				xmax = 2337.9802
				text = "M"
			intervals [2785]:
				xmin = 2337.9802
				xmax = 2338.0702
				text = "S"
			intervals [2786]:
				xmin = 2338.0702
				xmax = 2338.1402
				text = "AO1"
			intervals [2787]:
				xmin = 2338.1402
				xmax = 2338.2102
				text = "R"
			intervals [2788]:
				xmin = 2338.2102
				xmax = 2338.2402
				text = "T"
			intervals [2789]:
				xmin = 2338.2402
				xmax = 2338.2702
				text = "AH0"
			intervals [2790]:
				xmin = 2338.2702
				xmax = 2338.4402
				text = "V"
			intervals [2791]:
				xmin = 2338.4402
				xmax = 2338.5502
				text = "sp"
			intervals [2792]:
				xmin = 2338.5502
				xmax = 2338.6902
				text = "M"
			intervals [2793]:
				xmin = 2338.6902
				xmax = 2338.8102
				text = "EY1"
			intervals [2794]:
				xmin = 2338.8102
				xmax = 2338.9502
				text = "K"
			intervals [2795]:
				xmin = 2338.9502
				xmax = 2339.0002
				text = "DH"
			intervals [2796]:
				xmin = 2339.0002
				xmax = 2339.1102
				text = "IH0"
			intervals [2797]:
				xmin = 2339.1102
				xmax = 2339.2602
				text = "S"
			intervals [2798]:
				xmin = 2339.2602
				xmax = 2340.237
				text = "sp"
			intervals [2799]:
				xmin = 2340.237
				xmax = 2340.327
				text = "IH1"
			intervals [2800]:
				xmin = 2340.327
				xmax = 2340.407
				text = "N"
			intervals [2801]:
				xmin = 2340.407
				xmax = 2340.467
				text = "T"
			intervals [2802]:
				xmin = 2340.467
				xmax = 2340.497
				text = "AH0"
			intervals [2803]:
				xmin = 2340.497
				xmax = 2340.577
				text = "M"
			intervals [2804]:
				xmin = 2340.577
				xmax = 2340.627
				text = "AH0"
			intervals [2805]:
				xmin = 2340.627
				xmax = 2340.697
				text = "T"
			intervals [2806]:
				xmin = 2340.697
				xmax = 2340.727
				text = "sp"
			intervals [2807]:
				xmin = 2340.727
				xmax = 2340.777
				text = "G"
			intervals [2808]:
				xmin = 2340.777
				xmax = 2340.847
				text = "R"
			intervals [2809]:
				xmin = 2340.847
				xmax = 2340.937
				text = "UW1"
			intervals [2810]:
				xmin = 2340.937
				xmax = 2340.967
				text = "P"
			intervals [2811]:
				xmin = 2340.967
				xmax = 2341.027
				text = "sp"
			intervals [2812]:
				xmin = 2341.027
				xmax = 2341.057
				text = "DH"
			intervals [2813]:
				xmin = 2341.057
				xmax = 2341.097
				text = "AH0"
			intervals [2814]:
				xmin = 2341.097
				xmax = 2341.147
				text = "T"
			intervals [2815]:
				xmin = 2341.147
				xmax = 2341.227
				text = "Y"
			intervals [2816]:
				xmin = 2341.227
				xmax = 2341.277
				text = "UW1"
			intervals [2817]:
				xmin = 2341.277
				xmax = 2341.307
				text = "sp"
			intervals [2818]:
				xmin = 2341.307
				xmax = 2341.347
				text = "HH"
			intervals [2819]:
				xmin = 2341.347
				xmax = 2341.517
				text = "AE1"
			intervals [2820]:
				xmin = 2341.517
				xmax = 2341.567
				text = "V"
			intervals [2821]:
				xmin = 2341.567
				xmax = 2341.597
				text = "sp"
			intervals [2822]:
				xmin = 2341.597
				xmax = 2341.627
				text = "DH"
			intervals [2823]:
				xmin = 2341.627
				xmax = 2341.657
				text = "AH0"
			intervals [2824]:
				xmin = 2341.657
				xmax = 2341.707
				text = "T"
			intervals [2825]:
				xmin = 2341.707
				xmax = 2341.767
				text = "Y"
			intervals [2826]:
				xmin = 2341.767
				xmax = 2341.817
				text = "UW1"
			intervals [2827]:
				xmin = 2341.817
				xmax = 2341.877
				text = "W"
			intervals [2828]:
				xmin = 2341.877
				xmax = 2341.917
				text = "EH1"
			intervals [2829]:
				xmin = 2341.917
				xmax = 2341.947
				text = "N"
			intervals [2830]:
				xmin = 2341.947
				xmax = 2341.987
				text = "T"
			intervals [2831]:
				xmin = 2341.987
				xmax = 2342.017
				text = "sp"
			intervals [2832]:
				xmin = 2342.017
				xmax = 2342.077
				text = "T"
			intervals [2833]:
				xmin = 2342.077
				xmax = 2342.107
				text = "IH0"
			intervals [2834]:
				xmin = 2342.107
				xmax = 2342.137
				text = "sp"
			intervals [2835]:
				xmin = 2342.137
				xmax = 2342.177
				text = "M"
			intervals [2836]:
				xmin = 2342.177
				xmax = 2342.387
				text = "UW1"
			intervals [2837]:
				xmin = 2342.387
				xmax = 2342.437
				text = "V"
			intervals [2838]:
				xmin = 2342.437
				xmax = 2342.487
				text = "IY0"
			intervals [2839]:
				xmin = 2342.487
				xmax = 2342.597
				text = "Z"
			intervals [2840]:
				xmin = 2342.597
				xmax = 2342.627
				text = "sp"
			intervals [2841]:
				xmin = 2342.627
				xmax = 2342.717
				text = "W"
			intervals [2842]:
				xmin = 2342.717
				xmax = 2342.787
				text = "IH0"
			intervals [2843]:
				xmin = 2342.787
				xmax = 2342.947
				text = "DH"
			intervals [2844]:
				xmin = 2342.947
				xmax = 2343.8551
				text = ""
			intervals [2845]:
				xmin = 2343.8551
				xmax = 2343.9751
				text = "W"
			intervals [2846]:
				xmin = 2343.9751
				xmax = 2344.1051
				text = "ER0"
			intervals [2847]:
				xmin = 2344.1051
				xmax = 2344.1651
				text = "W"
			intervals [2848]:
				xmin = 2344.1651
				xmax = 2344.2251
				text = "IH0"
			intervals [2849]:
				xmin = 2344.2251
				xmax = 2344.3051
				text = "TH"
			intervals [2850]:
				xmin = 2344.3051
				xmax = 2344.3551
				text = "AO1"
			intervals [2851]:
				xmin = 2344.3551
				xmax = 2344.5351
				text = "L"
			intervals [2852]:
				xmin = 2344.5351
				xmax = 2344.5651
				text = "sp"
			intervals [2853]:
				xmin = 2344.5651
				xmax = 2344.5951
				text = "DH"
			intervals [2854]:
				xmin = 2344.5951
				xmax = 2344.6251
				text = "AH0"
			intervals [2855]:
				xmin = 2344.6251
				xmax = 2344.6751
				text = "T"
			intervals [2856]:
				xmin = 2344.6751
				xmax = 2344.7351
				text = "AY1"
			intervals [2857]:
				xmin = 2344.7351
				xmax = 2344.8051
				text = "M"
			intervals [2858]:
				xmin = 2344.8051
				xmax = 2344.8451
				text = "sp"
			intervals [2859]:
				xmin = 2344.8451
				xmax = 2344.8851
				text = "D"
			intervals [2860]:
				xmin = 2344.8851
				xmax = 2344.9151
				text = "IH0"
			intervals [2861]:
				xmin = 2344.9151
				xmax = 2344.9451
				text = "D"
			intervals [2862]:
				xmin = 2344.9451
				xmax = 2345.4013
				text = "sp"
			intervals [2863]:
				xmin = 2345.4013
				xmax = 2345.4513
				text = "EH1"
			intervals [2864]:
				xmin = 2345.4513
				xmax = 2345.5113
				text = "N"
			intervals [2865]:
				xmin = 2345.5113
				xmax = 2345.5913
				text = "IY0"
			intervals [2866]:
				xmin = 2345.5913
				xmax = 2345.6513
				text = "AH0"
			intervals [2867]:
				xmin = 2345.6513
				xmax = 2345.6813
				text = "V"
			intervals [2868]:
				xmin = 2345.6813
				xmax = 2345.7213
				text = "DH"
			intervals [2869]:
				xmin = 2345.7213
				xmax = 2345.7813
				text = "AH0"
			intervals [2870]:
				xmin = 2345.7813
				xmax = 2345.8713
				text = "M"
			intervals [2871]:
				xmin = 2345.8713
				xmax = 2345.9113
				text = "G"
			intervals [2872]:
				xmin = 2345.9113
				xmax = 2345.9513
				text = "IH1"
			intervals [2873]:
				xmin = 2345.9513
				xmax = 2346.0013
				text = "T"
			intervals [2874]:
				xmin = 2346.0013
				xmax = 2346.0613
				text = "IH1"
			intervals [2875]:
				xmin = 2346.0613
				xmax = 2346.1313
				text = "N"
			intervals [2876]:
				xmin = 2346.1313
				xmax = 2346.1713
				text = "T"
			intervals [2877]:
				xmin = 2346.1713
				xmax = 2346.2013
				text = "UW0"
			intervals [2878]:
				xmin = 2346.2013
				xmax = 2346.2613
				text = "sp"
			intervals [2879]:
				xmin = 2346.2613
				xmax = 2346.3313
				text = "DH"
			intervals [2880]:
				xmin = 2346.3313
				xmax = 2346.4713
				text = "AH0"
			intervals [2881]:
				xmin = 2346.4713
				xmax = 2346.5413
				text = "T"
			intervals [2882]:
				xmin = 2346.5413
				xmax = 2346.5713
				text = "sp"
			intervals [2883]:
				xmin = 2346.5713
				xmax = 2392.4787
				text = ""
			intervals [2884]:
				xmin = 2392.4787
				xmax = 2392.5087
				text = "M"
			intervals [2885]:
				xmin = 2392.5087
				xmax = 2392.5587
				text = "HH"
			intervals [2886]:
				xmin = 2392.5587
				xmax = 2393.0087
				text = "M"
			intervals [2887]:
				xmin = 2393.0087
				xmax = 2393.0587
				text = "sp"
			intervals [2888]:
				xmin = 2393.0587
				xmax = 2399.6628
				text = ""
			intervals [2889]:
				xmin = 2399.6628
				xmax = 2399.6928
				text = "M"
			intervals [2890]:
				xmin = 2399.6928
				xmax = 2399.7328
				text = "HH"
			intervals [2891]:
				xmin = 2399.7328
				xmax = 2400.1528
				text = "M"
			intervals [2892]:
				xmin = 2400.1528
				xmax = 2400.2128
				text = "sp"
			intervals [2893]:
				xmin = 2400.2128
				xmax = 2430.5324
				text = ""
			intervals [2894]:
				xmin = 2430.5324
				xmax = 2430.5624
				text = "M"
			intervals [2895]:
				xmin = 2430.5624
				xmax = 2430.6024
				text = "HH"
			intervals [2896]:
				xmin = 2430.6024
				xmax = 2430.8524
				text = "M"
			intervals [2897]:
				xmin = 2430.8524
				xmax = 2431.0124
				text = "sp"
			intervals [2898]:
				xmin = 2431.0124
				xmax = 2467.0518
				text = ""
			intervals [2899]:
				xmin = 2467.0518
				xmax = 2467.0818
				text = "AH0"
			intervals [2900]:
				xmin = 2467.0818
				xmax = 2467.2618
				text = "M"
			intervals [2901]:
				xmin = 2467.2618
				xmax = 2467.3318
				text = "sp"
			intervals [2902]:
				xmin = 2467.3318
				xmax = 2467.3618
				text = "G"
			intervals [2903]:
				xmin = 2467.3618
				xmax = 2467.3918
				text = "OW1"
			intervals [2904]:
				xmin = 2467.3918
				xmax = 2467.4218
				text = "IH0"
			intervals [2905]:
				xmin = 2467.4218
				xmax = 2467.4618
				text = "N"
			intervals [2906]:
				xmin = 2467.4618
				xmax = 2467.4918
				text = "sp"
			intervals [2907]:
				xmin = 2467.4918
				xmax = 2467.5218
				text = "T"
			intervals [2908]:
				xmin = 2467.5218
				xmax = 2467.5518
				text = "IH0"
			intervals [2909]:
				xmin = 2467.5518
				xmax = 2467.5818
				text = "K"
			intervals [2910]:
				xmin = 2467.5818
				xmax = 2467.6118
				text = "AH1"
			intervals [2911]:
				xmin = 2467.6118
				xmax = 2467.6418
				text = "T"
			intervals [2912]:
				xmin = 2467.6418
				xmax = 2467.6718
				text = "Y"
			intervals [2913]:
				xmin = 2467.6718
				xmax = 2467.7018
				text = "UW1"
			intervals [2914]:
				xmin = 2467.7018
				xmax = 2467.7918
				text = "AO1"
			intervals [2915]:
				xmin = 2467.7918
				xmax = 2467.8218
				text = "F"
			intervals [2916]:
				xmin = 2467.8218
				xmax = 2468.2479
				text = "sp"
			intervals [2917]:
				xmin = 2468.2479
				xmax = 2468.2879
				text = "S"
			intervals [2918]:
				xmin = 2468.2879
				xmax = 2468.4879
				text = "OW1"
			intervals [2919]:
				xmin = 2468.4879
				xmax = 2468.5179
				text = "sp"
			intervals [2920]:
				xmin = 2468.5179
				xmax = 2469.7666
				text = ""
			intervals [2921]:
				xmin = 2469.7666
				xmax = 2469.8666
				text = "W"
			intervals [2922]:
				xmin = 2469.8666
				xmax = 2469.9666
				text = "AO1"
			intervals [2923]:
				xmin = 2469.9666
				xmax = 2469.9966
				text = "Z"
			intervals [2924]:
				xmin = 2469.9966
				xmax = 2470.1766
				text = "sp"
			intervals [2925]:
				xmin = 2470.1766
				xmax = 2470.2266
				text = "D"
			intervals [2926]:
				xmin = 2470.2266
				xmax = 2470.3266
				text = "IH0"
			intervals [2927]:
				xmin = 2470.3266
				xmax = 2470.3566
				text = "D"
			intervals [2928]:
				xmin = 2470.3566
				xmax = 2470.3966
				text = "DH"
			intervals [2929]:
				xmin = 2470.3966
				xmax = 2470.5466
				text = "AH1"
			intervals [2930]:
				xmin = 2470.5466
				xmax = 2471.217
				text = "sp"
			intervals [2931]:
				xmin = 2471.217
				xmax = 2471.257
				text = "DH"
			intervals [2932]:
				xmin = 2471.257
				xmax = 2471.297
				text = "OW1"
			intervals [2933]:
				xmin = 2471.297
				xmax = 2471.397
				text = "Z"
			intervals [2934]:
				xmin = 2471.397
				xmax = 2471.447
				text = "K"
			intervals [2935]:
				xmin = 2471.447
				xmax = 2471.487
				text = "IH1"
			intervals [2936]:
				xmin = 2471.487
				xmax = 2471.557
				text = "D"
			intervals [2937]:
				xmin = 2471.557
				xmax = 2471.587
				text = "Z"
			intervals [2938]:
				xmin = 2471.587
				xmax = 2471.647
				text = "HH"
			intervals [2939]:
				xmin = 2471.647
				xmax = 2471.687
				text = "AE1"
			intervals [2940]:
				xmin = 2471.687
				xmax = 2471.737
				text = "V"
			intervals [2941]:
				xmin = 2471.737
				xmax = 2471.767
				text = "T"
			intervals [2942]:
				xmin = 2471.767
				xmax = 2471.807
				text = "AH0"
			intervals [2943]:
				xmin = 2471.807
				xmax = 2471.877
				text = "D"
			intervals [2944]:
				xmin = 2471.877
				xmax = 2471.977
				text = "UW1"
			intervals [2945]:
				xmin = 2471.977
				xmax = 2472.057
				text = "EH1"
			intervals [2946]:
				xmin = 2472.057
				xmax = 2472.097
				text = "N"
			intervals [2947]:
				xmin = 2472.097
				xmax = 2472.137
				text = "IY0"
			intervals [2948]:
				xmin = 2472.137
				xmax = 2472.177
				text = "TH"
			intervals [2949]:
				xmin = 2472.177
				xmax = 2472.207
				text = "IH2"
			intervals [2950]:
				xmin = 2472.207
				xmax = 2472.317
				text = "NG"
			intervals [2951]:
				xmin = 2472.317
				xmax = 2472.347
				text = "S"
			intervals [2952]:
				xmin = 2472.347
				xmax = 2472.477
				text = "P"
			intervals [2953]:
				xmin = 2472.477
				xmax = 2472.567
				text = "EH1"
			intervals [2954]:
				xmin = 2472.567
				xmax = 2472.657
				text = "SH"
			intervals [2955]:
				xmin = 2472.657
				xmax = 2472.777
				text = "AH0"
			intervals [2956]:
				xmin = 2472.777
				xmax = 2472.837
				text = "L"
			intervals [2957]:
				xmin = 2472.837
				xmax = 2472.867
				text = "sp"
			intervals [2958]:
				xmin = 2472.867
				xmax = 2472.897
				text = "T"
			intervals [2959]:
				xmin = 2472.897
				xmax = 2472.977
				text = "AH0"
			intervals [2960]:
				xmin = 2472.977
				xmax = 2473.007
				text = "G"
			intervals [2961]:
				xmin = 2473.007
				xmax = 2473.037
				text = "IH1"
			intervals [2962]:
				xmin = 2473.037
				xmax = 2473.067
				text = "T"
			intervals [2963]:
				xmin = 2473.067
				xmax = 2473.097
				text = "IH1"
			intervals [2964]:
				xmin = 2473.097
				xmax = 2473.147
				text = "N"
			intervals [2965]:
				xmin = 2473.147
				xmax = 2473.177
				text = "T"
			intervals [2966]:
				xmin = 2473.177
				xmax = 2473.207
				text = "UW0"
			intervals [2967]:
				xmin = 2473.207
				xmax = 2473.277
				text = "Y"
			intervals [2968]:
				xmin = 2473.277
				xmax = 2473.327
				text = "UH1"
			intervals [2969]:
				xmin = 2473.327
				xmax = 2473.397
				text = "R"
			intervals [2970]:
				xmin = 2473.397
				xmax = 2473.467
				text = "G"
			intervals [2971]:
				xmin = 2473.467
				xmax = 2473.517
				text = "R"
			intervals [2972]:
				xmin = 2473.517
				xmax = 2473.707
				text = "UW1"
			intervals [2973]:
				xmin = 2473.707
				xmax = 2473.757
				text = "P"
			intervals [2974]:
				xmin = 2473.757
				xmax = 2473.867
				text = "ER0"
			intervals [2975]:
				xmin = 2473.867
				xmax = 2473.957
				text = "DH"
			intervals [2976]:
				xmin = 2473.957
				xmax = 2474.027
				text = "EY1"
			intervals [2977]:
				xmin = 2474.027
				xmax = 2474.067
				text = "sp"
			intervals [2978]:
				xmin = 2474.067
				xmax = 2474.097
				text = "JH"
			intervals [2979]:
				xmin = 2474.097
				xmax = 2474.177
				text = "IH0"
			intervals [2980]:
				xmin = 2474.177
				xmax = 2474.207
				text = "S"
			intervals [2981]:
				xmin = 2474.207
				xmax = 2474.237
				text = "S"
			intervals [2982]:
				xmin = 2474.237
				xmax = 2474.317
				text = "T"
			intervals [2983]:
				xmin = 2474.317
				xmax = 2474.357
				text = "AA1"
			intervals [2984]:
				xmin = 2474.357
				xmax = 2474.457
				text = "R"
			intervals [2985]:
				xmin = 2474.457
				xmax = 2474.507
				text = "T"
			intervals [2986]:
				xmin = 2474.507
				xmax = 2474.537
				text = "sp"
			intervals [2987]:
				xmin = 2474.537
				xmax = 2474.617
				text = "HH"
			intervals [2988]:
				xmin = 2474.617
				xmax = 2474.657
				text = "AE1"
			intervals [2989]:
				xmin = 2474.657
				xmax = 2474.737
				text = "NG"
			intervals [2990]:
				xmin = 2474.737
				xmax = 2474.777
				text = "G"
			intervals [2991]:
				xmin = 2474.777
				xmax = 2474.807
				text = "IH0"
			intervals [2992]:
				xmin = 2474.807
				xmax = 2474.997
				text = "N"
			intervals [2993]:
				xmin = 2474.997
				xmax = 2475.057
				text = "sp"
			intervals [2994]:
				xmin = 2475.057
				xmax = 2475.127
				text = "ER0"
			intervals [2995]:
				xmin = 2475.127
				xmax = 2475.177
				text = "AW1"
			intervals [2996]:
				xmin = 2475.177
				xmax = 2475.257
				text = "N"
			intervals [2997]:
				xmin = 2475.257
				xmax = 2475.287
				text = "D"
			intervals [2998]:
				xmin = 2475.287
				xmax = 2475.377
				text = "ER0"
			intervals [2999]:
				xmin = 2475.377
				xmax = 2475.407
				text = "sp"
			intervals [3000]:
				xmin = 2475.407
				xmax = 2475.457
				text = "HH"
			intervals [3001]:
				xmin = 2475.457
				xmax = 2475.527
				text = "AW1"
			intervals [3002]:
				xmin = 2475.527
				xmax = 2475.587
				text = "D"
			intervals [3003]:
				xmin = 2475.587
				xmax = 2475.617
				text = "IH0"
			intervals [3004]:
				xmin = 2475.617
				xmax = 2475.657
				text = "D"
			intervals [3005]:
				xmin = 2475.657
				xmax = 2475.687
				text = "DH"
			intervals [3006]:
				xmin = 2475.687
				xmax = 2475.787
				text = "AH0"
			intervals [3007]:
				xmin = 2475.787
				xmax = 2475.877
				text = "T"
			intervals [3008]:
				xmin = 2475.877
				xmax = 2475.967
				text = "W"
			intervals [3009]:
				xmin = 2475.967
				xmax = 2476.057
				text = "ER1"
			intervals [3010]:
				xmin = 2476.057
				xmax = 2476.097
				text = "K"
			intervals [3011]:
				xmin = 2476.097
				xmax = 2544.3434
				text = ""
			intervals [3012]:
				xmin = 2544.3434
				xmax = 2544.3734
				text = "D"
			intervals [3013]:
				xmin = 2544.3734
				xmax = 2544.4034
				text = "UW1"
			intervals [3014]:
				xmin = 2544.4034
				xmax = 2544.4334
				text = "Y"
			intervals [3015]:
				xmin = 2544.4334
				xmax = 2544.4634
				text = "UW1"
			intervals [3016]:
				xmin = 2544.4634
				xmax = 2544.4934
				text = "EH1"
			intervals [3017]:
				xmin = 2544.4934
				xmax = 2544.5234
				text = "V"
			intervals [3018]:
				xmin = 2544.5234
				xmax = 2544.6834
				text = "ER0"
			intervals [3019]:
				xmin = 2544.6834
				xmax = 2544.7534
				text = "S"
			intervals [3020]:
				xmin = 2544.7534
				xmax = 2544.8734
				text = "IY1"
			intervals [3021]:
				xmin = 2544.8734
				xmax = 2544.9234
				text = "EH1"
			intervals [3022]:
				xmin = 2544.9234
				xmax = 2545.0034
				text = "N"
			intervals [3023]:
				xmin = 2545.0034
				xmax = 2545.0634
				text = "IY0"
			intervals [3024]:
				xmin = 2545.0634
				xmax = 2545.0934
				text = "AH0"
			intervals [3025]:
				xmin = 2545.0934
				xmax = 2545.1334
				text = "V"
			intervals [3026]:
				xmin = 2545.1334
				xmax = 2545.1634
				text = "DH"
			intervals [3027]:
				xmin = 2545.1634
				xmax = 2545.1934
				text = "IY1"
			intervals [3028]:
				xmin = 2545.1934
				xmax = 2545.3234
				text = "Z"
			intervals [3029]:
				xmin = 2545.3234
				xmax = 2545.3534
				text = "sp"
			intervals [3030]:
				xmin = 2545.3534
				xmax = 2545.4234
				text = "G"
			intervals [3031]:
				xmin = 2545.4234
				xmax = 2545.5734
				text = "AY1"
			intervals [3032]:
				xmin = 2545.5734
				xmax = 2545.6234
				text = "Z"
			intervals [3033]:
				xmin = 2545.6234
				xmax = 2546.0334
				text = "sp"
			intervals [3034]:
				xmin = 2546.0334
				xmax = 2546.4034
				text = "spn"
			intervals [3035]:
				xmin = 2546.4034
				xmax = 2646.4751
				text = ""
			intervals [3036]:
				xmin = 2646.4751
				xmax = 2646.8551
				text = "M"
			intervals [3037]:
				xmin = 2646.8551
				xmax = 2646.9051
				text = "HH"
			intervals [3038]:
				xmin = 2646.9051
				xmax = 2646.9351
				text = "M"
			intervals [3039]:
				xmin = 2646.9351
				xmax = 2648.5276
				text = ""
			intervals [3040]:
				xmin = 2648.5276
				xmax = 2648.5876
				text = "sil"
			intervals [3041]:
				xmin = 2648.5876
				xmax = 2648.6376
				text = "AA1"
			intervals [3042]:
				xmin = 2648.6376
				xmax = 2648.7576
				text = "R"
			intervals [3043]:
				xmin = 2648.7576
				xmax = 2648.8276
				text = "DH"
			intervals [3044]:
				xmin = 2648.8276
				xmax = 2648.8676
				text = "EH1"
			intervals [3045]:
				xmin = 2648.8676
				xmax = 2649.0276
				text = "R"
			intervals [3046]:
				xmin = 2649.0276
				xmax = 2649.0576
				text = "sp"
			intervals [3047]:
				xmin = 2649.0576
				xmax = 2649.0876
				text = "AH1"
			intervals [3048]:
				xmin = 2649.0876
				xmax = 2649.3247
				text = ""
			intervals [3049]:
				xmin = 2649.3247
				xmax = 2649.4247
				text = "sil"
			intervals [3050]:
				xmin = 2649.4247
				xmax = 2649.5147
				text = "IH0"
			intervals [3051]:
				xmin = 2649.5147
				xmax = 2649.5847
				text = "Z"
			intervals [3052]:
				xmin = 2649.5847
				xmax = 2649.6247
				text = "DH"
			intervals [3053]:
				xmin = 2649.6247
				xmax = 2649.6947
				text = "EH1"
			intervals [3054]:
				xmin = 2649.6947
				xmax = 2649.8447
				text = "R"
			intervals [3055]:
				xmin = 2649.8447
				xmax = 2650.0647
				text = "AH0"
			intervals [3056]:
				xmin = 2650.0647
				xmax = 2650.1047
				text = "sp"
			intervals [3057]:
				xmin = 2650.1047
				xmax = 2650.2047
				text = "AH0"
			intervals [3058]:
				xmin = 2650.2047
				xmax = 2650.3147
				text = "N"
			intervals [3059]:
				xmin = 2650.3147
				xmax = 2650.3847
				text = "AH1"
			intervals [3060]:
				xmin = 2650.3847
				xmax = 2650.4647
				text = "DH"
			intervals [3061]:
				xmin = 2650.4647
				xmax = 2650.6047
				text = "ER0"
			intervals [3062]:
				xmin = 2650.6047
				xmax = 2650.6647
				text = "G"
			intervals [3063]:
				xmin = 2650.6647
				xmax = 2650.7247
				text = "R"
			intervals [3064]:
				xmin = 2650.7247
				xmax = 2650.8547
				text = "UW1"
			intervals [3065]:
				xmin = 2650.8547
				xmax = 2650.9147
				text = "P"
			intervals [3066]:
				xmin = 2650.9147
				xmax = 2650.9447
				text = "AH0"
			intervals [3067]:
				xmin = 2650.9447
				xmax = 2650.9847
				text = "V"
			intervals [3068]:
				xmin = 2650.9847
				xmax = 2651.1047
				text = "sp"
			intervals [3069]:
				xmin = 2651.1047
				xmax = 2651.1847
				text = "P"
			intervals [3070]:
				xmin = 2651.1847
				xmax = 2651.2247
				text = "IY1"
			intervals [3071]:
				xmin = 2651.2247
				xmax = 2651.4147
				text = "P"
			intervals [3072]:
				xmin = 2651.4147
				xmax = 2651.4547
				text = "AH0"
			intervals [3073]:
				xmin = 2651.4547
				xmax = 2651.5547
				text = "L"
			intervals [3074]:
				xmin = 2651.5547
				xmax = 2651.5847
				text = "sp"
			intervals [3075]:
				xmin = 2651.5847
				xmax = 2652.2513
				text = ""
			intervals [3076]:
				xmin = 2652.2513
				xmax = 2652.2813
				text = "DH"
			intervals [3077]:
				xmin = 2652.2813
				xmax = 2652.3213
				text = "AH0"
			intervals [3078]:
				xmin = 2652.3213
				xmax = 2652.3513
				text = "T"
			intervals [3079]:
				xmin = 2652.3513
				xmax = 2652.4113
				text = "Y"
			intervals [3080]:
				xmin = 2652.4113
				xmax = 2652.4913
				text = "UW1"
			intervals [3081]:
				xmin = 2652.4913
				xmax = 2652.5713
				text = "AH0"
			intervals [3082]:
				xmin = 2652.5713
				xmax = 2652.6313
				text = "S"
			intervals [3083]:
				xmin = 2652.6313
				xmax = 2652.7513
				text = "OW1"
			intervals [3084]:
				xmin = 2652.7513
				xmax = 2652.8713
				text = "SH"
			intervals [3085]:
				xmin = 2652.8713
				xmax = 2652.9113
				text = "IY0"
			intervals [3086]:
				xmin = 2652.9113
				xmax = 2653.0113
				text = "EY2"
			intervals [3087]:
				xmin = 2653.0113
				xmax = 2653.0413
				text = "T"
			intervals [3088]:
				xmin = 2653.0413
				xmax = 2653.1013
				text = "W"
			intervals [3089]:
				xmin = 2653.1013
				xmax = 2653.1713
				text = "IH0"
			intervals [3090]:
				xmin = 2653.1713
				xmax = 2653.2513
				text = "DH"
			intervals [3091]:
				xmin = 2653.2513
				xmax = 2653.2813
				text = "sp"
			intervals [3092]:
				xmin = 2653.2813
				xmax = 2653.3913
				text = "N"
			intervals [3093]:
				xmin = 2653.3913
				xmax = 2653.5313
				text = "AW1"
			intervals [3094]:
				xmin = 2653.5313
				xmax = 2653.6613
				text = "sp"
			intervals [3095]:
				xmin = 2653.6613
				xmax = 2654.1013
				text = "spn"
			intervals [3096]:
				xmin = 2654.1013
				xmax = 2654.1613
				text = "sp"
			intervals [3097]:
				xmin = 2654.1613
				xmax = 2693.6032
				text = ""
			intervals [3098]:
				xmin = 2693.6032
				xmax = 2693.6332
				text = "M"
			intervals [3099]:
				xmin = 2693.6332
				xmax = 2693.6632
				text = "HH"
			intervals [3100]:
				xmin = 2693.6632
				xmax = 2693.9932
				text = "M"
			intervals [3101]:
				xmin = 2693.9932
				xmax = 2712.3424
				text = "sp"
			intervals [3102]:
				xmin = 2712.3424
				xmax = 2713.1224
				text = "spn"
			intervals [3103]:
				xmin = 2713.1224
				xmax = 2713.1724
				text = "sp"
			intervals [3104]:
				xmin = 2713.1724
				xmax = 2728.0089
				text = ""
			intervals [3105]:
				xmin = 2728.0089
				xmax = 2728.0489
				text = "DH"
			intervals [3106]:
				xmin = 2728.0489
				xmax = 2728.0789
				text = "AH0"
			intervals [3107]:
				xmin = 2728.0789
				xmax = 2728.1089
				text = "T"
			intervals [3108]:
				xmin = 2728.1089
				xmax = 2728.2089
				text = "Z"
			intervals [3109]:
				xmin = 2728.2089
				xmax = 2728.3589
				text = "sp"
			intervals [3110]:
				xmin = 2728.3589
				xmax = 2728.3889
				text = "G"
			intervals [3111]:
				xmin = 2728.3889
				xmax = 2728.4189
				text = "R"
			intervals [3112]:
				xmin = 2728.4189
				xmax = 2728.4489
				text = "EY1"
			intervals [3113]:
				xmin = 2728.4489
				xmax = 2728.5689
				text = "T"
			intervals [3114]:
				xmin = 2728.5689
				xmax = 2728.7689
				text = "sp"
			intervals [3115]:
				xmin = 2728.7689
				xmax = 2730.9455
				text = ""
			intervals [3116]:
				xmin = 2730.9455
				xmax = 2731.1155
				text = "ER0"
			intervals [3117]:
				xmin = 2731.1155
				xmax = 2731.1455
				text = "sp"
			intervals [3118]:
				xmin = 2731.1455
				xmax = 2731.1755
				text = "DH"
			intervals [3119]:
				xmin = 2731.1755
				xmax = 2731.2055
				text = "EH1"
			intervals [3120]:
				xmin = 2731.2055
				xmax = 2731.2355
				text = "R"
			intervals [3121]:
				xmin = 2731.2355
				xmax = 2731.2955
				text = "EH1"
			intervals [3122]:
				xmin = 2731.2955
				xmax = 2731.4255
				text = "N"
			intervals [3123]:
				xmin = 2731.4255
				xmax = 2731.4555
				text = "IY0"
			intervals [3124]:
				xmin = 2731.4555
				xmax = 2731.5355
				text = "K"
			intervals [3125]:
				xmin = 2731.5355
				xmax = 2731.6155
				text = "AO0"
			intervals [3126]:
				xmin = 2731.6155
				xmax = 2731.7955
				text = "K"
			intervals [3127]:
				xmin = 2731.7955
				xmax = 2731.9455
				text = "EY1"
			intervals [3128]:
				xmin = 2731.9455
				xmax = 2732.0155
				text = "ZH"
			intervals [3129]:
				xmin = 2732.0155
				xmax = 2732.0555
				text = "AH0"
			intervals [3130]:
				xmin = 2732.0555
				xmax = 2732.1755
				text = "N"
			intervals [3131]:
				xmin = 2732.1755
				xmax = 2732.2555
				text = "Z"
			intervals [3132]:
				xmin = 2732.2555
				xmax = 2732.2855
				text = "IH0"
			intervals [3133]:
				xmin = 2732.2855
				xmax = 2732.5355
				text = "N"
			intervals [3134]:
				xmin = 2732.5355
				xmax = 2732.6055
				text = "sp"
			intervals [3135]:
				xmin = 2732.6055
				xmax = 2732.6455
				text = "EH1"
			intervals [3136]:
				xmin = 2732.6455
				xmax = 2732.6755
				text = "N"
			intervals [3137]:
				xmin = 2732.6755
				xmax = 2732.8255
				text = "IY0"
			intervals [3138]:
				xmin = 2732.8255
				xmax = 2732.9055
				text = "sp"
			intervals [3139]:
				xmin = 2732.9055
				xmax = 2732.9355
				text = "AH0"
			intervals [3140]:
				xmin = 2732.9355
				xmax = 2732.9655
				text = "V"
			intervals [3141]:
				xmin = 2732.9655
				xmax = 2732.9955
				text = "DH"
			intervals [3142]:
				xmin = 2732.9955
				xmax = 2733.0255
				text = "IY1"
			intervals [3143]:
				xmin = 2733.0255
				xmax = 2733.0655
				text = "Z"
			intervals [3144]:
				xmin = 2733.0655
				xmax = 2733.1055
				text = "sp"
			intervals [3145]:
				xmin = 2733.1055
				xmax = 2733.1355
				text = "G"
			intervals [3146]:
				xmin = 2733.1355
				xmax = 2733.1655
				text = "R"
			intervals [3147]:
				xmin = 2733.1655
				xmax = 2733.1955
				text = "UW1"
			intervals [3148]:
				xmin = 2733.1955
				xmax = 2733.2555
				text = "P"
			intervals [3149]:
				xmin = 2733.2555
				xmax = 2733.3055
				text = "S"
			intervals [3150]:
				xmin = 2733.3055
				xmax = 2733.4955
				text = "sp"
			intervals [3151]:
				xmin = 2733.4955
				xmax = 2750.2742
				text = ""
			intervals [3152]:
				xmin = 2750.2742
				xmax = 2750.3842
				text = "Y"
			intervals [3153]:
				xmin = 2750.3842
				xmax = 2750.5142
				text = "EH1"
			intervals [3154]:
				xmin = 2750.5142
				xmax = 2750.6642
				text = "S"
			intervals [3155]:
				xmin = 2750.6642
				xmax = 2818.0428
				text = "sp"
			intervals [3156]:
				xmin = 2818.0428
				xmax = 2818.0728
				text = "IH1"
			intervals [3157]:
				xmin = 2818.0728
				xmax = 2818.1128
				text = "T"
			intervals [3158]:
				xmin = 2818.1128
				xmax = 2818.1728
				text = "Z"
			intervals [3159]:
				xmin = 2818.1728
				xmax = 2818.4128
				text = "sp"
			intervals [3160]:
				xmin = 2818.4128
				xmax = 2818.4428
				text = "G"
			intervals [3161]:
				xmin = 2818.4428
				xmax = 2818.4728
				text = "IH0"
			intervals [3162]:
				xmin = 2818.4728
				xmax = 2818.5028
				text = "D"
			intervals [3163]:
				xmin = 2818.5028
				xmax = 2818.5328
				text = "W"
			intervals [3164]:
				xmin = 2818.5328
				xmax = 2818.5628
				text = "IH1"
			intervals [3165]:
				xmin = 2818.5628
				xmax = 2818.5928
				text = "N"
			intervals [3166]:
				xmin = 2818.5928
				xmax = 2818.6228
				text = "Y"
			intervals [3167]:
				xmin = 2818.6228
				xmax = 2818.6628
				text = "UW1"
			intervals [3168]:
				xmin = 2818.6628
				xmax = 2818.7228
				text = "D"
			intervals [3169]:
				xmin = 2818.7228
				xmax = 2818.8528
				text = "OW1"
			intervals [3170]:
				xmin = 2818.8528
				xmax = 2818.8828
				text = "N"
			intervals [3171]:
				xmin = 2818.8828
				xmax = 2818.9128
				text = "HH"
			intervals [3172]:
				xmin = 2818.9128
				xmax = 2818.9828
				text = "AE1"
			intervals [3173]:
				xmin = 2818.9828
				xmax = 2819.0728
				text = "V"
			intervals [3174]:
				xmin = 2819.0728
				xmax = 2819.1028
				text = "T"
			intervals [3175]:
				xmin = 2819.1028
				xmax = 2819.1328
				text = "IH0"
			intervals [3176]:
				xmin = 2819.1328
				xmax = 2819.7128
				text = "spn"
			intervals [3177]:
				xmin = 2819.7128
				xmax = 2835.651
				text = ""
			intervals [3178]:
				xmin = 2835.651
				xmax = 2835.701
				text = "HH"
			intervals [3179]:
				xmin = 2835.701
				xmax = 2835.731
				text = "W"
			intervals [3180]:
				xmin = 2835.731
				xmax = 2835.761
				text = "AH1"
			intervals [3181]:
				xmin = 2835.761
				xmax = 2835.791
				text = "T"
			intervals [3182]:
				xmin = 2835.791
				xmax = 2835.871
				text = "AH0"
			intervals [3183]:
				xmin = 2835.871
				xmax = 2835.921
				text = "B"
			intervals [3184]:
				xmin = 2835.921
				xmax = 2836.031
				text = "AW1"
			intervals [3185]:
				xmin = 2836.031
				xmax = 2836.071
				text = "T"
			intervals [3186]:
				xmin = 2836.071
				xmax = 2836.141
				text = "sp"
			intervals [3187]:
				xmin = 2836.141
				xmax = 2836.231
				text = "Y"
			intervals [3188]:
				xmin = 2836.231
				xmax = 2836.291
				text = "UH1"
			intervals [3189]:
				xmin = 2836.291
				xmax = 2836.361
				text = "R"
			intervals [3190]:
				xmin = 2836.361
				xmax = 2836.491
				text = "CH"
			intervals [3191]:
				xmin = 2836.491
				xmax = 2836.601
				text = "AY1"
			intervals [3192]:
				xmin = 2836.601
				xmax = 2836.731
				text = "L"
			intervals [3193]:
				xmin = 2836.731
				xmax = 2836.761
				text = "D"
			intervals [3194]:
				xmin = 2836.761
				xmax = 2836.801
				text = "HH"
			intervals [3195]:
				xmin = 2836.801
				xmax = 2836.841
				text = "UH2"
			intervals [3196]:
				xmin = 2836.841
				xmax = 2836.931
				text = "D"
			intervals [3197]:
				xmin = 2836.931
				xmax = 2837.001
				text = "sp"
			intervals [3198]:
				xmin = 2837.001
				xmax = 2837.041
				text = "F"
			intervals [3199]:
				xmin = 2837.041
				xmax = 2837.071
				text = "R"
			intervals [3200]:
				xmin = 2837.071
				xmax = 2837.171
				text = "EH1"
			intervals [3201]:
				xmin = 2837.171
				xmax = 2837.221
				text = "N"
			intervals [3202]:
				xmin = 2837.221
				xmax = 2837.501
				text = "Z"
			intervals [3203]:
				xmin = 2837.501
				xmax = 2837.621
				text = "sp"
			intervals [3204]:
				xmin = 2837.621
				xmax = 2852.3391
				text = ""
			intervals [3205]:
				xmin = 2852.3391
				xmax = 2852.3691
				text = "IH0"
			intervals [3206]:
				xmin = 2852.3691
				xmax = 2852.3991
				text = "Z"
			intervals [3207]:
				xmin = 2852.3991
				xmax = 2852.4291
				text = "DH"
			intervals [3208]:
				xmin = 2852.4291
				xmax = 2852.4591
				text = "AH0"
			intervals [3209]:
				xmin = 2852.4591
				xmax = 2852.5091
				text = "T"
			intervals [3210]:
				xmin = 2852.5091
				xmax = 2852.6291
				text = "S"
			intervals [3211]:
				xmin = 2852.6291
				xmax = 2852.6991
				text = "OW1"
			intervals [3212]:
				xmin = 2852.6991
				xmax = 2852.7791
				text = "sp"
			intervals [3213]:
				xmin = 2852.7791
				xmax = 2853.0
				text = ""
	item [3]:
		class = "IntervalTier"
		name = "DCA_se3_ag3_m_01 - words"
		xmin = 0.0
		xmax = 2853.0
		intervals: size = 9219
			intervals [1]:
				xmin = 0.0
				xmax = 8.3617
				text = ""
			intervals [2]:
				xmin = 8.3617
				xmax = 8.5817
				text = "ten"
			intervals [3]:
				xmin = 8.5817
				xmax = 8.7717
				text = "years"
			intervals [4]:
				xmin = 8.7717
				xmax = 8.9917
				text = "old"
			intervals [5]:
				xmin = 8.9917
				xmax = 9.6517
				text = "marbles"
			intervals [6]:
				xmin = 9.6517
				xmax = 9.8912
				text = ""
			intervals [7]:
				xmin = 9.8912
				xmax = 10.0212
				text = "uh"
			intervals [8]:
				xmin = 10.0212
				xmax = 11.8729
				text = ""
			intervals [9]:
				xmin = 11.8729
				xmax = 12.4129
				text = "mm"
			intervals [10]:
				xmin = 12.4129
				xmax = 14.2059
				text = ""
			intervals [11]:
				xmin = 14.2059
				xmax = 14.2359
				text = "i"
			intervals [12]:
				xmin = 14.2359
				xmax = 14.4859
				text = "don't"
			intervals [13]:
				xmin = 14.4859
				xmax = 14.8359
				text = ""
			intervals [14]:
				xmin = 14.8359
				xmax = 14.8959
				text = "know"
			intervals [15]:
				xmin = 14.8959
				xmax = 14.9759
				text = "i"
			intervals [16]:
				xmin = 14.9759
				xmax = 15.4459
				text = "guess"
			intervals [17]:
				xmin = 15.4459
				xmax = 15.5259
				text = ""
			intervals [18]:
				xmin = 15.5259
				xmax = 15.6059
				text = "m-"
			intervals [19]:
				xmin = 15.6059
				xmax = 15.8499
				text = ""
			intervals [20]:
				xmin = 15.8499
				xmax = 16.7999
				text = "baseball"
			intervals [21]:
				xmin = 16.7999
				xmax = 16.8299
				text = ""
			intervals [22]:
				xmin = 16.8299
				xmax = 16.8999
				text = "uh"
			intervals [23]:
				xmin = 16.8999
				xmax = 16.9299
				text = ""
			intervals [24]:
				xmin = 16.9299
				xmax = 17.1399
				text = "uh"
			intervals [25]:
				xmin = 17.1399
				xmax = 17.6399
				text = "some"
			intervals [26]:
				xmin = 17.6399
				xmax = 17.7599
				text = ""
			intervals [27]:
				xmin = 17.7599
				xmax = 18.6399
				text = "basketball"
			intervals [28]:
				xmin = 18.6399
				xmax = 18.7299
				text = ""
			intervals [29]:
				xmin = 18.7299
				xmax = 18.9199
				text = "uh"
			intervals [30]:
				xmin = 18.9199
				xmax = 21.0066
				text = ""
			intervals [31]:
				xmin = 21.0066
				xmax = 21.5866
				text = "uh"
			intervals [32]:
				xmin = 21.5866
				xmax = 21.6766
				text = ""
			intervals [33]:
				xmin = 21.6766
				xmax = 21.9966
				text = "hide"
			intervals [34]:
				xmin = 21.9966
				xmax = 22.0966
				text = "and"
			intervals [35]:
				xmin = 22.0966
				xmax = 22.2866
				text = "go"
			intervals [36]:
				xmin = 22.2866
				xmax = 22.8766
				text = "seek"
			intervals [37]:
				xmin = 22.8766
				xmax = 23.388
				text = ""
			intervals [38]:
				xmin = 23.388
				xmax = 23.638
				text = "ten"
			intervals [39]:
				xmin = 23.638
				xmax = 23.868
				text = "years"
			intervals [40]:
				xmin = 23.868
				xmax = 24.258
				text = "old"
			intervals [41]:
				xmin = 24.258
				xmax = 25.2753
				text = ""
			intervals [42]:
				xmin = 25.2753
				xmax = 25.4253
				text = "uh"
			intervals [43]:
				xmin = 25.4253
				xmax = 26.0021
				text = ""
			intervals [44]:
				xmin = 26.0021
				xmax = 26.0321
				text = "n-"
			intervals [45]:
				xmin = 26.0321
				xmax = 26.4244
				text = ""
			intervals [46]:
				xmin = 26.4244
				xmax = 27.0144
				text = "um"
			intervals [47]:
				xmin = 27.0144
				xmax = 30.6783
				text = ""
			intervals [48]:
				xmin = 30.6783
				xmax = 31.1783
				text = "mm-hm"
			intervals [49]:
				xmin = 31.1783
				xmax = 33.3596
				text = ""
			intervals [50]:
				xmin = 33.3596
				xmax = 33.9096
				text = "marbles"
			intervals [51]:
				xmin = 33.9096
				xmax = 34.0696
				text = "we"
			intervals [52]:
				xmin = 34.0696
				xmax = 34.6879
				text = ""
			intervals [53]:
				xmin = 34.6879
				xmax = 34.8679
				text = "we"
			intervals [54]:
				xmin = 34.8679
				xmax = 35.0579
				text = ""
			intervals [55]:
				xmin = 35.0579
				xmax = 35.3779
				text = "played"
			intervals [56]:
				xmin = 35.3779
				xmax = 35.4679
				text = "i"
			intervals [57]:
				xmin = 35.4679
				xmax = 35.7879
				text = "played"
			intervals [58]:
				xmin = 35.7879
				xmax = 36.0079
				text = "quite"
			intervals [59]:
				xmin = 36.0079
				xmax = 36.0979
				text = "a"
			intervals [60]:
				xmin = 36.0979
				xmax = 36.3811
				text = ""
			intervals [61]:
				xmin = 36.3811
				xmax = 36.5111
				text = "bit"
			intervals [62]:
				xmin = 36.5111
				xmax = 36.5711
				text = "of"
			intervals [63]:
				xmin = 36.5711
				xmax = 37.1011
				text = "marbles"
			intervals [64]:
				xmin = 37.1011
				xmax = 37.3411
				text = "i"
			intervals [65]:
				xmin = 37.3411
				xmax = 37.6961
				text = ""
			intervals [66]:
				xmin = 37.6961
				xmax = 38.0461
				text = "considered"
			intervals [67]:
				xmin = 38.0461
				xmax = 38.3061
				text = "myself"
			intervals [68]:
				xmin = 38.3061
				xmax = 38.3361
				text = "oh"
			intervals [69]:
				xmin = 38.3361
				xmax = 38.9761
				text = "horseshoes"
			intervals [70]:
				xmin = 38.9761
				xmax = 39.0561
				text = "i"
			intervals [71]:
				xmin = 39.0561
				xmax = 39.3361
				text = "played"
			intervals [72]:
				xmin = 39.3361
				xmax = 39.3861
				text = ""
			intervals [73]:
				xmin = 39.3861
				xmax = 39.5561
				text = "quite"
			intervals [74]:
				xmin = 39.5561
				xmax = 39.6161
				text = "a"
			intervals [75]:
				xmin = 39.6161
				xmax = 39.7561
				text = "bit"
			intervals [76]:
				xmin = 39.7561
				xmax = 39.8161
				text = "of"
			intervals [77]:
				xmin = 39.8161
				xmax = 40.3461
				text = "horseshoes"
			intervals [78]:
				xmin = 40.3461
				xmax = 40.4661
				text = "at"
			intervals [79]:
				xmin = 40.4661
				xmax = 40.6561
				text = "that"
			intervals [80]:
				xmin = 40.6561
				xmax = 40.9461
				text = "age"
			intervals [81]:
				xmin = 40.9461
				xmax = 41.6631
				text = ""
			intervals [82]:
				xmin = 41.6631
				xmax = 42.1031
				text = "um"
			intervals [83]:
				xmin = 42.1031
				xmax = 42.6731
				text = "marbles"
			intervals [84]:
				xmin = 42.6731
				xmax = 42.7931
				text = "i"
			intervals [85]:
				xmin = 42.7931
				xmax = 43.0731
				text = "thought"
			intervals [86]:
				xmin = 43.0731
				xmax = 43.2391
				text = ""
			intervals [87]:
				xmin = 43.2391
				xmax = 43.6591
				text = "uh"
			intervals [88]:
				xmin = 43.6591
				xmax = 44.7475
				text = ""
			intervals [89]:
				xmin = 44.7475
				xmax = 44.9075
				text = "was"
			intervals [90]:
				xmin = 44.9075
				xmax = 45.0575
				text = "one"
			intervals [91]:
				xmin = 45.0575
				xmax = 45.1275
				text = "of"
			intervals [92]:
				xmin = 45.1275
				xmax = 45.3175
				text = "my"
			intervals [93]:
				xmin = 45.3175
				xmax = 45.6475
				text = "best"
			intervals [94]:
				xmin = 45.6475
				xmax = 46.0775
				text = "games"
			intervals [95]:
				xmin = 46.0775
				xmax = 46.1375
				text = "at"
			intervals [96]:
				xmin = 46.1375
				xmax = 46.1675
				text = ""
			intervals [97]:
				xmin = 46.1675
				xmax = 46.4075
				text = "that"
			intervals [98]:
				xmin = 46.4075
				xmax = 46.7175
				text = "time"
			intervals [99]:
				xmin = 46.7175
				xmax = 46.7475
				text = ""
			intervals [100]:
				xmin = 46.7475
				xmax = 47.0475
				text = "yes"
			intervals [101]:
				xmin = 47.0475
				xmax = 47.1575
				text = ""
			intervals [102]:
				xmin = 47.1575
				xmax = 47.3975
				text = "mm-hm"
			intervals [103]:
				xmin = 47.3975
				xmax = 50.8654
				text = ""
			intervals [104]:
				xmin = 50.8654
				xmax = 51.1954
				text = "well"
			intervals [105]:
				xmin = 51.1954
				xmax = 51.2254
				text = ""
			intervals [106]:
				xmin = 51.2254
				xmax = 51.3954
				text = "we"
			intervals [107]:
				xmin = 51.3954
				xmax = 52.1756
				text = ""
			intervals [108]:
				xmin = 52.1756
				xmax = 52.4656
				text = "drew"
			intervals [109]:
				xmin = 52.4656
				xmax = 52.5456
				text = "a"
			intervals [110]:
				xmin = 52.5456
				xmax = 53.1056
				text = "circle"
			intervals [111]:
				xmin = 53.1056
				xmax = 53.2056
				text = ""
			intervals [112]:
				xmin = 53.2056
				xmax = 53.6256
				text = "and"
			intervals [113]:
				xmin = 53.6256
				xmax = 53.6556
				text = ""
			intervals [114]:
				xmin = 53.6556
				xmax = 54.0856
				text = "uh"
			intervals [115]:
				xmin = 54.0856
				xmax = 54.8088
				text = ""
			intervals [116]:
				xmin = 54.8088
				xmax = 54.9188
				text = "i"
			intervals [117]:
				xmin = 54.9188
				xmax = 55.1688
				text = "think"
			intervals [118]:
				xmin = 55.1688
				xmax = 55.2388
				text = "you"
			intervals [119]:
				xmin = 55.2388
				xmax = 55.4888
				text = "had"
			intervals [120]:
				xmin = 55.4888
				xmax = 55.5688
				text = "to"
			intervals [121]:
				xmin = 55.5688
				xmax = 55.9688
				text = "knock"
			intervals [122]:
				xmin = 55.9688
				xmax = 56.0688
				text = "out"
			intervals [123]:
				xmin = 56.0688
				xmax = 56.2688
				text = ""
			intervals [124]:
				xmin = 56.2688
				xmax = 57.0588
				text = "the"
			intervals [125]:
				xmin = 57.0588
				xmax = 57.3863
				text = ""
			intervals [126]:
				xmin = 57.3863
				xmax = 57.4763
				text = "j-"
			intervals [127]:
				xmin = 57.4763
				xmax = 57.8063
				text = ""
			intervals [128]:
				xmin = 57.8063
				xmax = 58.1163
				text = "break"
			intervals [129]:
				xmin = 58.1163
				xmax = 58.1963
				text = ""
			intervals [130]:
				xmin = 58.1963
				xmax = 58.3063
				text = "the"
			intervals [131]:
				xmin = 58.3063
				xmax = 58.8163
				text = "pile"
			intervals [132]:
				xmin = 58.8163
				xmax = 58.8763
				text = ""
			intervals [133]:
				xmin = 58.8763
				xmax = 59.0563
				text = "break"
			intervals [134]:
				xmin = 59.0563
				xmax = 59.1263
				text = ""
			intervals [135]:
				xmin = 59.1263
				xmax = 59.2563
				text = "the"
			intervals [136]:
				xmin = 59.2563
				xmax = 59.7563
				text = "bunch"
			intervals [137]:
				xmin = 59.7563
				xmax = 59.7863
				text = ""
			intervals [138]:
				xmin = 59.7863
				xmax = 59.9963
				text = "and"
			intervals [139]:
				xmin = 59.9963
				xmax = 60.2263
				text = "then"
			intervals [140]:
				xmin = 60.2263
				xmax = 60.5663
				text = "you"
			intervals [141]:
				xmin = 60.5663
				xmax = 60.5963
				text = ""
			intervals [142]:
				xmin = 60.5963
				xmax = 60.9663
				text = "uh"
			intervals [143]:
				xmin = 60.9663
				xmax = 61.860
				text = ""
			intervals [144]:
				xmin = 61.860
				xmax = 62.150
				text = "knocked"
			intervals [145]:
				xmin = 62.150
				xmax = 62.250
				text = "out"
			intervals [146]:
				xmin = 62.250
				xmax = 63.120
				text = "individual"
			intervals [147]:
				xmin = 63.120
				xmax = 63.7606
				text = ""
			intervals [148]:
				xmin = 63.7606
				xmax = 64.4906
				text = "marbles"
			intervals [149]:
				xmin = 64.4906
				xmax = 64.6706
				text = "that"
			intervals [150]:
				xmin = 64.6706
				xmax = 64.9206
				text = "you"
			intervals [151]:
				xmin = 64.9206
				xmax = 64.9606
				text = ""
			intervals [152]:
				xmin = 64.9606
				xmax = 65.4106
				text = "wanted"
			intervals [153]:
				xmin = 65.4106
				xmax = 65.4406
				text = ""
			intervals [154]:
				xmin = 65.4406
				xmax = 65.6506
				text = "eh"
			intervals [155]:
				xmin = 65.6506
				xmax = 65.7006
				text = ""
			intervals [156]:
				xmin = 65.7006
				xmax = 65.9406
				text = "as"
			intervals [157]:
				xmin = 65.9406
				xmax = 66.0706
				text = "i"
			intervals [158]:
				xmin = 66.0706
				xmax = 66.1006
				text = ""
			intervals [159]:
				xmin = 66.1006
				xmax = 66.5306
				text = "remember"
			intervals [160]:
				xmin = 66.5306
				xmax = 66.7806
				text = "now"
			intervals [161]:
				xmin = 66.7806
				xmax = 67.0406
				text = "this"
			intervals [162]:
				xmin = 67.0406
				xmax = 67.4806
				text = "is"
			intervals [163]:
				xmin = 67.4806
				xmax = 67.5506
				text = ""
			intervals [164]:
				xmin = 67.5506
				xmax = 67.6906
				text = "been"
			intervals [165]:
				xmin = 67.6906
				xmax = 67.8706
				text = "quite"
			intervals [166]:
				xmin = 67.8706
				xmax = 67.9006
				text = "a"
			intervals [167]:
				xmin = 67.9006
				xmax = 68.0506
				text = "little"
			intervals [168]:
				xmin = 68.0506
				xmax = 68.3106
				text = "while"
			intervals [169]:
				xmin = 68.3106
				xmax = 68.5306
				text = "ago"
			intervals [170]:
				xmin = 68.5306
				xmax = 68.6206
				text = ""
			intervals [171]:
				xmin = 68.6206
				xmax = 68.8006
				text = "so"
			intervals [172]:
				xmin = 68.8006
				xmax = 68.9706
				text = "i"
			intervals [173]:
				xmin = 68.9706
				xmax = 69.0006
				text = ""
			intervals [174]:
				xmin = 69.0006
				xmax = 69.1206
				text = "don't"
			intervals [175]:
				xmin = 69.1206
				xmax = 69.3106
				text = ""
			intervals [176]:
				xmin = 69.3106
				xmax = 69.4506
				text = "uh"
			intervals [177]:
				xmin = 69.4506
				xmax = 70.3349
				text = ""
			intervals [178]:
				xmin = 70.3349
				xmax = 70.4649
				text = "i"
			intervals [179]:
				xmin = 70.4649
				xmax = 70.6849
				text = "had"
			intervals [180]:
				xmin = 70.6849
				xmax = 70.7449
				text = "a"
			intervals [181]:
				xmin = 70.7449
				xmax = 70.8249
				text = ""
			intervals [182]:
				xmin = 70.8249
				xmax = 71.3049
				text = "favorite"
			intervals [183]:
				xmin = 71.3049
				xmax = 71.6164
				text = ""
			intervals [184]:
				xmin = 71.6164
				xmax = 71.9364
				text = "pardon"
			intervals [185]:
				xmin = 71.9364
				xmax = 73.6608
				text = ""
			intervals [186]:
				xmin = 73.6608
				xmax = 74.2408
				text = "marbles"
			intervals [187]:
				xmin = 74.2408
				xmax = 74.2808
				text = ""
			intervals [188]:
				xmin = 74.2808
				xmax = 74.4808
				text = "were"
			intervals [189]:
				xmin = 74.4808
				xmax = 74.9008
				text = "inside"
			intervals [190]:
				xmin = 74.9008
				xmax = 74.9908
				text = "the"
			intervals [191]:
				xmin = 74.9908
				xmax = 75.4008
				text = "circle"
			intervals [192]:
				xmin = 75.4008
				xmax = 75.4308
				text = ""
			intervals [193]:
				xmin = 75.4308
				xmax = 75.7808
				text = "yes"
			intervals [194]:
				xmin = 75.7808
				xmax = 75.8808
				text = ""
			intervals [195]:
				xmin = 75.8808
				xmax = 76.1108
				text = "mm-hm"
			intervals [196]:
				xmin = 76.1108
				xmax = 76.9017
				text = ""
			intervals [197]:
				xmin = 76.9017
				xmax = 77.2117
				text = "uh"
			intervals [198]:
				xmin = 77.2117
				xmax = 77.4017
				text = "there"
			intervals [199]:
				xmin = 77.4017
				xmax = 77.7017
				text = "were"
			intervals [200]:
				xmin = 77.7017
				xmax = 78.0217
				text = "um"
			intervals [201]:
				xmin = 78.0217
				xmax = 79.8996
				text = ""
			intervals [202]:
				xmin = 79.8996
				xmax = 80.0796
				text = "they"
			intervals [203]:
				xmin = 80.0796
				xmax = 80.5196
				text = "always"
			intervals [204]:
				xmin = 80.5196
				xmax = 80.6696
				text = "had"
			intervals [205]:
				xmin = 80.6696
				xmax = 80.7596
				text = "a"
			intervals [206]:
				xmin = 80.7596
				xmax = 81.1896
				text = "favorite"
			intervals [207]:
				xmin = 81.1896
				xmax = 81.3176
				text = ""
			intervals [208]:
				xmin = 81.3176
				xmax = 81.6976
				text = "uh"
			intervals [209]:
				xmin = 81.6976
				xmax = 82.8458
				text = ""
			intervals [210]:
				xmin = 82.8458
				xmax = 83.3758
				text = "shooter"
			intervals [211]:
				xmin = 83.3758
				xmax = 83.4358
				text = "uh"
			intervals [212]:
				xmin = 83.4358
				xmax = 83.7958
				text = "uh"
			intervals [213]:
				xmin = 83.7958
				xmax = 84.0361
				text = ""
			intervals [214]:
				xmin = 84.0361
				xmax = 84.2461
				text = "and"
			intervals [215]:
				xmin = 84.2461
				xmax = 84.3461
				text = "i"
			intervals [216]:
				xmin = 84.3461
				xmax = 84.8261
				text = "remember"
			intervals [217]:
				xmin = 84.8261
				xmax = 85.1461
				text = "having"
			intervals [218]:
				xmin = 85.1461
				xmax = 85.5661
				text = "favorite"
			intervals [219]:
				xmin = 85.5661
				xmax = 86.1661
				text = "marbles"
			intervals [220]:
				xmin = 86.1661
				xmax = 86.3761
				text = "that"
			intervals [221]:
				xmin = 86.3761
				xmax = 86.5861
				text = "i"
			intervals [222]:
				xmin = 86.5861
				xmax = 86.7661
				text = ""
			intervals [223]:
				xmin = 86.7661
				xmax = 87.0461
				text = "tried"
			intervals [224]:
				xmin = 87.0461
				xmax = 87.1261
				text = "to"
			intervals [225]:
				xmin = 87.1261
				xmax = 87.1561
				text = ""
			intervals [226]:
				xmin = 87.1561
				xmax = 87.5161
				text = "keep"
			intervals [227]:
				xmin = 87.5161
				xmax = 87.5461
				text = ""
			intervals [228]:
				xmin = 87.5461
				xmax = 87.6761
				text = "you"
			intervals [229]:
				xmin = 87.6761
				xmax = 87.8261
				text = "know"
			intervals [230]:
				xmin = 87.8261
				xmax = 87.8561
				text = ""
			intervals [231]:
				xmin = 87.8561
				xmax = 88.0261
				text = "when"
			intervals [232]:
				xmin = 88.0261
				xmax = 88.1061
				text = "i"
			intervals [233]:
				xmin = 88.1061
				xmax = 88.1461
				text = ""
			intervals [234]:
				xmin = 88.1461
				xmax = 88.2761
				text = "put"
			intervals [235]:
				xmin = 88.2761
				xmax = 88.4161
				text = "'em"
			intervals [236]:
				xmin = 88.4161
				xmax = 88.4761
				text = "in"
			intervals [237]:
				xmin = 88.4761
				xmax = 88.5061
				text = ""
			intervals [238]:
				xmin = 88.5061
				xmax = 88.6461
				text = "the"
			intervals [239]:
				xmin = 88.6461
				xmax = 88.8361
				text = "ring"
			intervals [240]:
				xmin = 88.8361
				xmax = 90.4685
				text = ""
			intervals [241]:
				xmin = 90.4685
				xmax = 90.7285
				text = "but"
			intervals [242]:
				xmin = 90.7285
				xmax = 90.9485
				text = "other"
			intervals [243]:
				xmin = 90.9485
				xmax = 91.0085
				text = ""
			intervals [244]:
				xmin = 91.0085
				xmax = 91.1185
				text = "than"
			intervals [245]:
				xmin = 91.1185
				xmax = 91.1485
				text = ""
			intervals [246]:
				xmin = 91.1485
				xmax = 91.3685
				text = "that"
			intervals [247]:
				xmin = 91.3685
				xmax = 91.3985
				text = ""
			intervals [248]:
				xmin = 91.3985
				xmax = 91.5385
				text = "i"
			intervals [249]:
				xmin = 91.5385
				xmax = 91.5685
				text = ""
			intervals [250]:
				xmin = 91.5685
				xmax = 91.7585
				text = "don't"
			intervals [251]:
				xmin = 91.7585
				xmax = 91.8585
				text = ""
			intervals [252]:
				xmin = 91.8585
				xmax = 92.3785
				text = "remember"
			intervals [253]:
				xmin = 92.3785
				xmax = 92.6516
				text = ""
			intervals [254]:
				xmin = 92.6516
				xmax = 92.7816
				text = "too"
			intervals [255]:
				xmin = 92.7816
				xmax = 93.0416
				text = "much"
			intervals [256]:
				xmin = 93.0416
				xmax = 93.0716
				text = ""
			intervals [257]:
				xmin = 93.0716
				xmax = 93.2016
				text = "about"
			intervals [258]:
				xmin = 93.2016
				xmax = 93.5222
				text = ""
			intervals [259]:
				xmin = 93.5222
				xmax = 93.8022
				text = "um"
			intervals [260]:
				xmin = 93.8022
				xmax = 97.637
				text = ""
			intervals [261]:
				xmin = 97.637
				xmax = 97.947
				text = "no"
			intervals [262]:
				xmin = 97.947
				xmax = 98.007
				text = "i"
			intervals [263]:
				xmin = 98.007
				xmax = 98.427
				text = "remember"
			intervals [264]:
				xmin = 98.427
				xmax = 98.497
				text = "it"
			intervals [265]:
				xmin = 98.497
				xmax = 98.777
				text = "was"
			intervals [266]:
				xmin = 98.777
				xmax = 99.267
				text = "blue"
			intervals [267]:
				xmin = 99.267
				xmax = 99.377
				text = "it"
			intervals [268]:
				xmin = 99.377
				xmax = 99.407
				text = ""
			intervals [269]:
				xmin = 99.407
				xmax = 99.687
				text = "and"
			intervals [270]:
				xmin = 99.687
				xmax = 99.767
				text = "it"
			intervals [271]:
				xmin = 99.767
				xmax = 100.407
				text = "sparkled"
			intervals [272]:
				xmin = 100.407
				xmax = 100.767
				text = ""
			intervals [273]:
				xmin = 100.767
				xmax = 101.107
				text = "yeah"
			intervals [274]:
				xmin = 101.107
				xmax = 101.247
				text = "but"
			intervals [275]:
				xmin = 101.247
				xmax = 101.597
				text = ""
			intervals [276]:
				xmin = 101.597
				xmax = 101.917
				text = "other"
			intervals [277]:
				xmin = 101.917
				xmax = 101.947
				text = ""
			intervals [278]:
				xmin = 101.947
				xmax = 102.107
				text = "than"
			intervals [279]:
				xmin = 102.107
				xmax = 102.317
				text = "that"
			intervals [280]:
				xmin = 102.317
				xmax = 102.397
				text = "i"
			intervals [281]:
				xmin = 102.397
				xmax = 102.627
				text = "don't"
			intervals [282]:
				xmin = 102.627
				xmax = 102.987
				text = "remember"
			intervals [283]:
				xmin = 102.987
				xmax = 108.3146
				text = ""
			intervals [284]:
				xmin = 108.3146
				xmax = 108.4546
				text = "i"
			intervals [285]:
				xmin = 108.4546
				xmax = 108.7346
				text = "can't"
			intervals [286]:
				xmin = 108.7346
				xmax = 109.1546
				text = "remember"
			intervals [287]:
				xmin = 109.1546
				xmax = 109.3046
				text = ""
			intervals [288]:
				xmin = 109.3046
				xmax = 109.5346
				text = "no"
			intervals [289]:
				xmin = 109.5346
				xmax = 114.8055
				text = ""
			intervals [290]:
				xmin = 114.8055
				xmax = 115.5155
				text = "yes"
			intervals [291]:
				xmin = 115.5155
				xmax = 115.5455
				text = ""
			intervals [292]:
				xmin = 115.5455
				xmax = 115.8155
				text = "i"
			intervals [293]:
				xmin = 115.8155
				xmax = 115.9355
				text = ""
			intervals [294]:
				xmin = 115.9355
				xmax = 116.0955
				text = "did"
			intervals [295]:
				xmin = 116.0955
				xmax = 116.3955
				text = "have"
			intervals [296]:
				xmin = 116.3955
				xmax = 116.6455
				text = "a"
			intervals [297]:
				xmin = 116.6455
				xmax = 116.7955
				text = "uh"
			intervals [298]:
				xmin = 116.7955
				xmax = 117.9005
				text = ""
			intervals [299]:
				xmin = 117.9005
				xmax = 118.5305
				text = "seems"
			intervals [300]:
				xmin = 118.5305
				xmax = 118.8605
				text = ""
			intervals [301]:
				xmin = 118.8605
				xmax = 119.0505
				text = "i"
			intervals [302]:
				xmin = 119.0505
				xmax = 119.4905
				text = "did"
			intervals [303]:
				xmin = 119.4905
				xmax = 119.7205
				text = "have"
			intervals [304]:
				xmin = 119.7205
				xmax = 119.7605
				text = ""
			intervals [305]:
				xmin = 119.7605
				xmax = 120.0605
				text = "one"
			intervals [306]:
				xmin = 120.0605
				xmax = 120.4405
				text = "particular"
			intervals [307]:
				xmin = 120.4405
				xmax = 120.7305
				text = "one"
			intervals [308]:
				xmin = 120.7305
				xmax = 120.9205
				text = "that"
			intervals [309]:
				xmin = 120.9205
				xmax = 121.0405
				text = ""
			intervals [310]:
				xmin = 121.0405
				xmax = 121.4805
				text = "uh"
			intervals [311]:
				xmin = 121.4805
				xmax = 122.3245
				text = ""
			intervals [312]:
				xmin = 122.3245
				xmax = 122.7045
				text = "was"
			intervals [313]:
				xmin = 122.7045
				xmax = 122.7345
				text = ""
			intervals [314]:
				xmin = 122.7345
				xmax = 123.0845
				text = "uh"
			intervals [315]:
				xmin = 123.0845
				xmax = 124.0617
				text = ""
			intervals [316]:
				xmin = 124.0617
				xmax = 124.4717
				text = "sort"
			intervals [317]:
				xmin = 124.4717
				xmax = 124.5017
				text = ""
			intervals [318]:
				xmin = 124.5017
				xmax = 124.8617
				text = "of"
			intervals [319]:
				xmin = 124.8617
				xmax = 124.9717
				text = "a"
			intervals [320]:
				xmin = 124.9717
				xmax = 125.2154
				text = ""
			intervals [321]:
				xmin = 125.2154
				xmax = 125.6954
				text = "china"
			intervals [322]:
				xmin = 125.6954
				xmax = 125.7554
				text = ""
			intervals [323]:
				xmin = 125.7554
				xmax = 126.0354
				text = "type"
			intervals [324]:
				xmin = 126.0354
				xmax = 126.5384
				text = ""
			intervals [325]:
				xmin = 126.5384
				xmax = 127.0784
				text = "marble"
			intervals [326]:
				xmin = 127.0784
				xmax = 127.1084
				text = ""
			intervals [327]:
				xmin = 127.1084
				xmax = 127.2484
				text = "but"
			intervals [328]:
				xmin = 127.2484
				xmax = 127.3984
				text = "i"
			intervals [329]:
				xmin = 127.3984
				xmax = 127.4784
				text = ""
			intervals [330]:
				xmin = 127.4784
				xmax = 127.6684
				text = "and"
			intervals [331]:
				xmin = 127.6684
				xmax = 127.8984
				text = "here"
			intervals [332]:
				xmin = 127.8984
				xmax = 128.1784
				text = "again"
			intervals [333]:
				xmin = 128.1784
				xmax = 128.2684
				text = "i"
			intervals [334]:
				xmin = 128.2684
				xmax = 128.4084
				text = "don't"
			intervals [335]:
				xmin = 128.4084
				xmax = 128.8684
				text = "remember"
			intervals [336]:
				xmin = 128.8684
				xmax = 129.0184
				text = "what"
			intervals [337]:
				xmin = 129.0184
				xmax = 129.0784
				text = ""
			intervals [338]:
				xmin = 129.0784
				xmax = 129.1684
				text = "we"
			intervals [339]:
				xmin = 129.1684
				xmax = 129.2484
				text = ""
			intervals [340]:
				xmin = 129.2484
				xmax = 129.4284
				text = "i"
			intervals [341]:
				xmin = 129.4284
				xmax = 129.7984
				text = "called"
			intervals [342]:
				xmin = 129.7984
				xmax = 129.9184
				text = "it"
			intervals [343]:
				xmin = 129.9184
				xmax = 130.1663
				text = ""
			intervals [344]:
				xmin = 130.1663
				xmax = 130.2563
				text = "at"
			intervals [345]:
				xmin = 130.2563
				xmax = 130.3663
				text = ""
			intervals [346]:
				xmin = 130.3663
				xmax = 130.5063
				text = "that"
			intervals [347]:
				xmin = 130.5063
				xmax = 130.5463
				text = ""
			intervals [348]:
				xmin = 130.5463
				xmax = 130.8463
				text = "time"
			intervals [349]:
				xmin = 130.8463
				xmax = 131.5938
				text = ""
			intervals [350]:
				xmin = 131.5938
				xmax = 131.6638
				text = "it"
			intervals [351]:
				xmin = 131.6638
				xmax = 131.7838
				text = "was"
			intervals [352]:
				xmin = 131.7838
				xmax = 132.0238
				text = "very"
			intervals [353]:
				xmin = 132.0238
				xmax = 132.4538
				text = "important"
			intervals [354]:
				xmin = 132.4538
				xmax = 132.5638
				text = "to"
			intervals [355]:
				xmin = 132.5638
				xmax = 132.6538
				text = "me"
			intervals [356]:
				xmin = 132.6538
				xmax = 132.7638
				text = "at"
			intervals [357]:
				xmin = 132.7638
				xmax = 132.8138
				text = ""
			intervals [358]:
				xmin = 132.8138
				xmax = 132.9138
				text = "the"
			intervals [359]:
				xmin = 132.9138
				xmax = 133.2438
				text = "time"
			intervals [360]:
				xmin = 133.2438
				xmax = 133.3638
				text = "but"
			intervals [361]:
				xmin = 133.3638
				xmax = 133.4038
				text = "i"
			intervals [362]:
				xmin = 133.4038
				xmax = 133.6538
				text = "don't"
			intervals [363]:
				xmin = 133.6538
				xmax = 133.6838
				text = ""
			intervals [364]:
				xmin = 133.6838
				xmax = 133.9738
				text = "remember"
			intervals [365]:
				xmin = 133.9738
				xmax = 134.0438
				text = ""
			intervals [366]:
				xmin = 134.0438
				xmax = 134.3138
				text = "now"
			intervals [367]:
				xmin = 134.3138
				xmax = 134.4638
				text = ""
			intervals [368]:
				xmin = 134.4638
				xmax = 134.5938
				text = "what"
			intervals [369]:
				xmin = 134.5938
				xmax = 134.6838
				text = "it"
			intervals [370]:
				xmin = 134.6838
				xmax = 134.8038
				text = ""
			intervals [371]:
				xmin = 134.8038
				xmax = 135.0338
				text = "just"
			intervals [372]:
				xmin = 135.0338
				xmax = 135.0638
				text = ""
			intervals [373]:
				xmin = 135.0638
				xmax = 135.1738
				text = "what"
			intervals [374]:
				xmin = 135.1738
				xmax = 135.2338
				text = "it"
			intervals [375]:
				xmin = 135.2338
				xmax = 135.3438
				text = "was"
			intervals [376]:
				xmin = 135.3438
				xmax = 142.2896
				text = ""
			intervals [377]:
				xmin = 142.2896
				xmax = 142.7496
				text = "no"
			intervals [378]:
				xmin = 142.7496
				xmax = 142.7796
				text = ""
			intervals [379]:
				xmin = 142.7796
				xmax = 142.8396
				text = "i"
			intervals [380]:
				xmin = 142.8396
				xmax = 143.0396
				text = "don't"
			intervals [381]:
				xmin = 143.0396
				xmax = 143.5196
				text = "remember"
			intervals [382]:
				xmin = 143.5196
				xmax = 143.5596
				text = ""
			intervals [383]:
				xmin = 143.5596
				xmax = 143.8596
				text = "anybody"
			intervals [384]:
				xmin = 143.8596
				xmax = 143.8896
				text = ""
			intervals [385]:
				xmin = 143.8896
				xmax = 144.0896
				text = "using"
			intervals [386]:
				xmin = 144.0896
				xmax = 144.2396
				text = ""
			intervals [387]:
				xmin = 144.2396
				xmax = 144.3296
				text = "those"
			intervals [388]:
				xmin = 144.3296
				xmax = 145.018
				text = ""
			intervals [389]:
				xmin = 145.018
				xmax = 145.228
				text = "no"
			intervals [390]:
				xmin = 145.228
				xmax = 150.7369
				text = ""
			intervals [391]:
				xmin = 150.7369
				xmax = 151.0869
				text = "oh"
			intervals [392]:
				xmin = 151.0869
				xmax = 151.2069
				text = ""
			intervals [393]:
				xmin = 151.2069
				xmax = 151.4369
				text = "is"
			intervals [394]:
				xmin = 151.4369
				xmax = 151.4669
				text = ""
			intervals [395]:
				xmin = 151.4669
				xmax = 151.6169
				text = "that"
			intervals [396]:
				xmin = 151.6169
				xmax = 151.6469
				text = ""
			intervals [397]:
				xmin = 151.6469
				xmax = 151.7569
				text = "right"
			intervals [398]:
				xmin = 151.7569
				xmax = 152.2556
				text = ""
			intervals [399]:
				xmin = 152.2556
				xmax = 152.7356
				text = "no"
			intervals [400]:
				xmin = 152.7356
				xmax = 152.7656
				text = ""
			intervals [401]:
				xmin = 152.7656
				xmax = 152.8956
				text = "yeah"
			intervals [402]:
				xmin = 152.8956
				xmax = 153.0956
				text = "oh"
			intervals [403]:
				xmin = 153.0956
				xmax = 153.2756
				text = "yeah"
			intervals [404]:
				xmin = 153.2756
				xmax = 153.5856
				text = "i"
			intervals [405]:
				xmin = 153.5856
				xmax = 153.8056
				text = "do"
			intervals [406]:
				xmin = 153.8056
				xmax = 154.1756
				text = "remember"
			intervals [407]:
				xmin = 154.1756
				xmax = 154.5756
				text = "hearing"
			intervals [408]:
				xmin = 154.5756
				xmax = 154.7856
				text = "that"
			intervals [409]:
				xmin = 154.7856
				xmax = 154.9256
				text = "but"
			intervals [410]:
				xmin = 154.9256
				xmax = 154.9856
				text = "i"
			intervals [411]:
				xmin = 154.9856
				xmax = 155.1656
				text = "don't"
			intervals [412]:
				xmin = 155.1656
				xmax = 155.7356
				text = "remember"
			intervals [413]:
				xmin = 155.7356
				xmax = 155.9256
				text = ""
			intervals [414]:
				xmin = 155.9256
				xmax = 156.0856
				text = "the"
			intervals [415]:
				xmin = 156.0856
				xmax = 156.6556
				text = "significance"
			intervals [416]:
				xmin = 156.6556
				xmax = 156.7756
				text = "of"
			intervals [417]:
				xmin = 156.7756
				xmax = 156.8656
				text = "it"
			intervals [418]:
				xmin = 156.8656
				xmax = 156.9456
				text = "i"
			intervals [419]:
				xmin = 156.9456
				xmax = 157.1856
				text = "didn't"
			intervals [420]:
				xmin = 157.1856
				xmax = 157.6056
				text = "remember"
			intervals [421]:
				xmin = 157.6056
				xmax = 157.7656
				text = "the"
			intervals [422]:
				xmin = 157.7656
				xmax = 158.2356
				text = "significance"
			intervals [423]:
				xmin = 158.2356
				xmax = 158.4356
				text = ""
			intervals [424]:
				xmin = 158.4356
				xmax = 158.4956
				text = "of"
			intervals [425]:
				xmin = 158.4956
				xmax = 158.5356
				text = ""
			intervals [426]:
				xmin = 158.5356
				xmax = 158.6256
				text = "it"
			intervals [427]:
				xmin = 158.6256
				xmax = 159.4922
				text = ""
			intervals [428]:
				xmin = 159.4922
				xmax = 159.8222
				text = "mm-hm"
			intervals [429]:
				xmin = 159.8222
				xmax = 163.2305
				text = ""
			intervals [430]:
				xmin = 163.2305
				xmax = 163.6505
				text = "well"
			intervals [431]:
				xmin = 163.6505
				xmax = 163.8405
				text = "we"
			intervals [432]:
				xmin = 163.8405
				xmax = 164.2205
				text = "played"
			intervals [433]:
				xmin = 164.2205
				xmax = 164.3905
				text = "that"
			intervals [434]:
				xmin = 164.3905
				xmax = 164.6505
				text = "quite"
			intervals [435]:
				xmin = 164.6505
				xmax = 164.7305
				text = "a"
			intervals [436]:
				xmin = 164.7305
				xmax = 164.7605
				text = ""
			intervals [437]:
				xmin = 164.7605
				xmax = 164.9005
				text = "bit"
			intervals [438]:
				xmin = 164.9005
				xmax = 165.0405
				text = ""
			intervals [439]:
				xmin = 165.0405
				xmax = 165.4505
				text = "now"
			intervals [440]:
				xmin = 165.4505
				xmax = 166.1496
				text = ""
			intervals [441]:
				xmin = 166.1496
				xmax = 166.3496
				text = "i"
			intervals [442]:
				xmin = 166.3496
				xmax = 166.6396
				text = "lived"
			intervals [443]:
				xmin = 166.6396
				xmax = 166.8596
				text = "in"
			intervals [444]:
				xmin = 166.8596
				xmax = 167.3096
				text = "um"
			intervals [445]:
				xmin = 167.3096
				xmax = 168.146
				text = ""
			intervals [446]:
				xmin = 168.146
				xmax = 168.296
				text = "two"
			intervals [447]:
				xmin = 168.296
				xmax = 168.866
				text = "areas"
			intervals [448]:
				xmin = 168.866
				xmax = 168.936
				text = "of"
			intervals [449]:
				xmin = 168.936
				xmax = 169.536
				text = "washington"
			intervals [450]:
				xmin = 169.536
				xmax = 169.886
				text = "one"
			intervals [451]:
				xmin = 169.886
				xmax = 170.096
				text = "uh"
			intervals [452]:
				xmin = 170.096
				xmax = 170.306
				text = "in"
			intervals [453]:
				xmin = 170.306
				xmax = 170.386
				text = "the"
			intervals [454]:
				xmin = 170.386
				xmax = 171.156
				text = "anacostia"
			intervals [455]:
				xmin = 171.156
				xmax = 171.696
				text = "area"
			intervals [456]:
				xmin = 171.696
				xmax = 172.3382
				text = ""
			intervals [457]:
				xmin = 172.3382
				xmax = 172.4482
				text = "and"
			intervals [458]:
				xmin = 172.4482
				xmax = 173.0382
				text = "also"
			intervals [459]:
				xmin = 173.0382
				xmax = 173.1582
				text = "in"
			intervals [460]:
				xmin = 173.1582
				xmax = 173.1882
				text = ""
			intervals [461]:
				xmin = 173.1882
				xmax = 173.5282
				text = "the"
			intervals [462]:
				xmin = 173.5282
				xmax = 173.6182
				text = ""
			intervals [463]:
				xmin = 173.6182
				xmax = 174.6182
				text = "northwest"
			intervals [464]:
				xmin = 174.6182
				xmax = 174.6882
				text = ""
			intervals [465]:
				xmin = 174.6882
				xmax = 175.1182
				text = "near"
			intervals [466]:
				xmin = 175.1182
				xmax = 175.4682
				text = "sibley"
			intervals [467]:
				xmin = 175.4682
				xmax = 176.0482
				text = "hospital"
			intervals [468]:
				xmin = 176.0482
				xmax = 176.2482
				text = "off"
			intervals [469]:
				xmin = 176.2482
				xmax = 176.2982
				text = ""
			intervals [470]:
				xmin = 176.2982
				xmax = 176.3982
				text = "of"
			intervals [471]:
				xmin = 176.3982
				xmax = 176.5482
				text = ""
			intervals [472]:
				xmin = 176.5482
				xmax = 176.8282
				text = "off"
			intervals [473]:
				xmin = 176.8282
				xmax = 177.1582
				text = "capital"
			intervals [474]:
				xmin = 177.1582
				xmax = 177.4782
				text = "street"
			intervals [475]:
				xmin = 177.4782
				xmax = 178.3169
				text = ""
			intervals [476]:
				xmin = 178.3169
				xmax = 178.5269
				text = "and"
			intervals [477]:
				xmin = 178.5269
				xmax = 178.6969
				text = "in"
			intervals [478]:
				xmin = 178.6969
				xmax = 179.4369
				text = "anacostia"
			intervals [479]:
				xmin = 179.4369
				xmax = 179.4869
				text = ""
			intervals [480]:
				xmin = 179.4869
				xmax = 179.5469
				text = "of"
			intervals [481]:
				xmin = 179.5469
				xmax = 179.8169
				text = "course"
			intervals [482]:
				xmin = 179.8169
				xmax = 179.8869
				text = "you"
			intervals [483]:
				xmin = 179.8869
				xmax = 180.1269
				text = "played"
			intervals [484]:
				xmin = 180.1269
				xmax = 180.2069
				text = "it"
			intervals [485]:
				xmin = 180.2069
				xmax = 180.4369
				text = "one"
			intervals [486]:
				xmin = 180.4369
				xmax = 180.6869
				text = "way"
			intervals [487]:
				xmin = 180.6869
				xmax = 180.7969
				text = "you"
			intervals [488]:
				xmin = 180.7969
				xmax = 181.0869
				text = "had"
			intervals [489]:
				xmin = 181.0869
				xmax = 181.1269
				text = ""
			intervals [490]:
				xmin = 181.1269
				xmax = 181.3969
				text = "uh"
			intervals [491]:
				xmin = 181.3969
				xmax = 181.6069
				text = ""
			intervals [492]:
				xmin = 181.6069
				xmax = 182.0569
				text = "open"
			intervals [493]:
				xmin = 182.0569
				xmax = 182.3469
				text = ""
			intervals [494]:
				xmin = 182.3469
				xmax = 182.7969
				text = "woods"
			intervals [495]:
				xmin = 182.7969
				xmax = 182.9369
				text = "you"
			intervals [496]:
				xmin = 182.9369
				xmax = 183.1969
				text = "had"
			intervals [497]:
				xmin = 183.1969
				xmax = 183.2969
				text = ""
			intervals [498]:
				xmin = 183.2969
				xmax = 183.5469
				text = "uh"
			intervals [499]:
				xmin = 183.5469
				xmax = 184.4727
				text = ""
			intervals [500]:
				xmin = 184.4727
				xmax = 185.4427
				text = "houses"
			intervals [501]:
				xmin = 185.4427
				xmax = 185.4727
				text = ""
			intervals [502]:
				xmin = 185.4727
				xmax = 185.7127
				text = "um"
			intervals [503]:
				xmin = 185.7127
				xmax = 186.7863
				text = ""
			intervals [504]:
				xmin = 186.7863
				xmax = 187.2963
				text = "apart"
			intervals [505]:
				xmin = 187.2963
				xmax = 187.5629
				text = ""
			intervals [506]:
				xmin = 187.5629
				xmax = 187.6829
				text = "you"
			intervals [507]:
				xmin = 187.6829
				xmax = 187.8629
				text = "can"
			intervals [508]:
				xmin = 187.8629
				xmax = 188.0929
				text = ""
			intervals [509]:
				xmin = 188.0929
				xmax = 188.4329
				text = "go"
			intervals [510]:
				xmin = 188.4329
				xmax = 188.7529
				text = "around"
			intervals [511]:
				xmin = 188.7529
				xmax = 188.8229
				text = "the"
			intervals [512]:
				xmin = 188.8229
				xmax = 189.3929
				text = "houses"
			intervals [513]:
				xmin = 189.3929
				xmax = 189.4229
				text = ""
			intervals [514]:
				xmin = 189.4229
				xmax = 189.5729
				text = "and"
			intervals [515]:
				xmin = 189.5729
				xmax = 190.1829
				text = "around"
			intervals [516]:
				xmin = 190.1829
				xmax = 190.2729
				text = "the"
			intervals [517]:
				xmin = 190.2729
				xmax = 190.9729
				text = "garages"
			intervals [518]:
				xmin = 190.9729
				xmax = 191.0629
				text = ""
			intervals [519]:
				xmin = 191.0629
				xmax = 191.2029
				text = "and"
			intervals [520]:
				xmin = 191.2029
				xmax = 191.3529
				text = "the"
			intervals [521]:
				xmin = 191.3529
				xmax = 191.9029
				text = "sheds"
			intervals [522]:
				xmin = 191.9029
				xmax = 192.0729
				text = "and"
			intervals [523]:
				xmin = 192.0729
				xmax = 192.1829
				text = "what"
			intervals [524]:
				xmin = 192.1829
				xmax = 192.3729
				text = "have"
			intervals [525]:
				xmin = 192.3729
				xmax = 192.4129
				text = ""
			intervals [526]:
				xmin = 192.4129
				xmax = 192.5029
				text = "you"
			intervals [527]:
				xmin = 192.5029
				xmax = 193.2265
				text = ""
			intervals [528]:
				xmin = 193.2265
				xmax = 193.4265
				text = "and"
			intervals [529]:
				xmin = 193.4265
				xmax = 193.4765
				text = ""
			intervals [530]:
				xmin = 193.4765
				xmax = 193.6665
				text = "big"
			intervals [531]:
				xmin = 193.6665
				xmax = 193.7265
				text = ""
			intervals [532]:
				xmin = 193.7265
				xmax = 194.2365
				text = "trees"
			intervals [533]:
				xmin = 194.2365
				xmax = 194.3665
				text = "to"
			intervals [534]:
				xmin = 194.3665
				xmax = 194.6065
				text = "hide"
			intervals [535]:
				xmin = 194.6065
				xmax = 194.6365
				text = ""
			intervals [536]:
				xmin = 194.6365
				xmax = 195.1465
				text = "behind"
			intervals [537]:
				xmin = 195.1465
				xmax = 195.3465
				text = ""
			intervals [538]:
				xmin = 195.3465
				xmax = 195.5165
				text = "but"
			intervals [539]:
				xmin = 195.5165
				xmax = 195.7865
				text = "in"
			intervals [540]:
				xmin = 195.7865
				xmax = 196.0365
				text = "uh"
			intervals [541]:
				xmin = 196.0365
				xmax = 196.2922
				text = ""
			intervals [542]:
				xmin = 196.2922
				xmax = 196.7722
				text = "course"
			intervals [543]:
				xmin = 196.7722
				xmax = 196.8022
				text = ""
			intervals [544]:
				xmin = 196.8022
				xmax = 197.0522
				text = "living"
			intervals [545]:
				xmin = 197.0522
				xmax = 197.2022
				text = "in"
			intervals [546]:
				xmin = 197.2022
				xmax = 197.7022
				text = "town"
			intervals [547]:
				xmin = 197.7022
				xmax = 197.9222
				text = "you"
			intervals [548]:
				xmin = 197.9222
				xmax = 198.6116
				text = ""
			intervals [549]:
				xmin = 198.6116
				xmax = 198.9816
				text = "hide"
			intervals [550]:
				xmin = 198.9816
				xmax = 199.0116
				text = ""
			intervals [551]:
				xmin = 199.0116
				xmax = 199.2616
				text = "hid"
			intervals [552]:
				xmin = 199.2616
				xmax = 199.6416
				text = "behind"
			intervals [553]:
				xmin = 199.6416
				xmax = 200.5416
				text = "automobiles"
			intervals [554]:
				xmin = 200.5416
				xmax = 200.8316
				text = "and"
			intervals [555]:
				xmin = 200.8316
				xmax = 201.2316
				text = "um"
			intervals [556]:
				xmin = 201.2316
				xmax = 201.9125
				text = ""
			intervals [557]:
				xmin = 201.9125
				xmax = 202.0425
				text = "in"
			intervals [558]:
				xmin = 202.0425
				xmax = 202.1125
				text = "the"
			intervals [559]:
				xmin = 202.1125
				xmax = 202.7225
				text = "alleys"
			intervals [560]:
				xmin = 202.7225
				xmax = 202.7525
				text = ""
			intervals [561]:
				xmin = 202.7525
				xmax = 202.8525
				text = "and"
			intervals [562]:
				xmin = 202.8525
				xmax = 203.6151
				text = ""
			intervals [563]:
				xmin = 203.6151
				xmax = 203.9551
				text = "um"
			intervals [564]:
				xmin = 203.9551
				xmax = 204.7449
				text = ""
			intervals [565]:
				xmin = 204.7449
				xmax = 205.0449
				text = "under"
			intervals [566]:
				xmin = 205.0449
				xmax = 205.4549
				text = ""
			intervals [567]:
				xmin = 205.4549
				xmax = 205.7149
				text = "the"
			intervals [568]:
				xmin = 205.7149
				xmax = 205.7649
				text = ""
			intervals [569]:
				xmin = 205.7649
				xmax = 206.5849
				text = "steal"
			intervals [570]:
				xmin = 206.5849
				xmax = 206.7028
				text = ""
			intervals [571]:
				xmin = 206.7028
				xmax = 207.4928
				text = "steps"
			intervals [572]:
				xmin = 207.4928
				xmax = 207.8928
				text = "uh"
			intervals [573]:
				xmin = 207.8928
				xmax = 207.9228
				text = ""
			intervals [574]:
				xmin = 207.9228
				xmax = 208.0328
				text = "you"
			intervals [575]:
				xmin = 208.0328
				xmax = 208.1528
				text = "know"
			intervals [576]:
				xmin = 208.1528
				xmax = 208.2628
				text = "the"
			intervals [577]:
				xmin = 208.2628
				xmax = 208.6228
				text = "iron"
			intervals [578]:
				xmin = 208.6228
				xmax = 208.9928
				text = "steps"
			intervals [579]:
				xmin = 208.9928
				xmax = 209.1128
				text = "we"
			intervals [580]:
				xmin = 209.1128
				xmax = 209.3128
				text = "had"
			intervals [581]:
				xmin = 209.3128
				xmax = 209.6428
				text = "iron"
			intervals [582]:
				xmin = 209.6428
				xmax = 210.0028
				text = "steps"
			intervals [583]:
				xmin = 210.0028
				xmax = 210.0328
				text = ""
			intervals [584]:
				xmin = 210.0328
				xmax = 210.2028
				text = "on"
			intervals [585]:
				xmin = 210.2028
				xmax = 210.4928
				text = "our"
			intervals [586]:
				xmin = 210.4928
				xmax = 210.6928
				text = "house"
			intervals [587]:
				xmin = 210.6928
				xmax = 210.7228
				text = ""
			intervals [588]:
				xmin = 210.7228
				xmax = 210.7828
				text = "and"
			intervals [589]:
				xmin = 210.7828
				xmax = 211.6595
				text = ""
			intervals [590]:
				xmin = 211.6595
				xmax = 211.7395
				text = "in"
			intervals [591]:
				xmin = 211.7395
				xmax = 211.9395
				text = "that"
			intervals [592]:
				xmin = 211.9395
				xmax = 212.3195
				text = "general"
			intervals [593]:
				xmin = 212.3195
				xmax = 212.6995
				text = "area"
			intervals [594]:
				xmin = 212.6995
				xmax = 212.8595
				text = "i"
			intervals [595]:
				xmin = 212.8595
				xmax = 212.9395
				text = ""
			intervals [596]:
				xmin = 212.9395
				xmax = 213.1295
				text = "think"
			intervals [597]:
				xmin = 213.1295
				xmax = 213.2395
				text = ""
			intervals [598]:
				xmin = 213.2395
				xmax = 213.5595
				text = "uh"
			intervals [599]:
				xmin = 213.5595
				xmax = 213.9272
				text = ""
			intervals [600]:
				xmin = 213.9272
				xmax = 214.2072
				text = "most"
			intervals [601]:
				xmin = 214.2072
				xmax = 214.2672
				text = "of"
			intervals [602]:
				xmin = 214.2672
				xmax = 214.3372
				text = "the"
			intervals [603]:
				xmin = 214.3372
				xmax = 214.7772
				text = "houses"
			intervals [604]:
				xmin = 214.7772
				xmax = 214.8072
				text = ""
			intervals [605]:
				xmin = 214.8072
				xmax = 214.9872
				text = "had"
			intervals [606]:
				xmin = 214.9872
				xmax = 215.1472
				text = "the"
			intervals [607]:
				xmin = 215.1472
				xmax = 215.3972
				text = "iron"
			intervals [608]:
				xmin = 215.3972
				xmax = 215.4272
				text = ""
			intervals [609]:
				xmin = 215.4272
				xmax = 216.2672
				text = "stairways"
			intervals [610]:
				xmin = 216.2672
				xmax = 216.3672
				text = "and"
			intervals [611]:
				xmin = 216.3672
				xmax = 216.4072
				text = ""
			intervals [612]:
				xmin = 216.4072
				xmax = 216.5272
				text = "the"
			intervals [613]:
				xmin = 216.5272
				xmax = 216.6672
				text = ""
			intervals [614]:
				xmin = 216.6672
				xmax = 217.4972
				text = "vestibules"
			intervals [615]:
				xmin = 217.4972
				xmax = 217.5872
				text = "up"
			intervals [616]:
				xmin = 217.5872
				xmax = 217.7172
				text = "in"
			intervals [617]:
				xmin = 217.7172
				xmax = 217.7472
				text = ""
			intervals [618]:
				xmin = 217.7472
				xmax = 218.0172
				text = "the"
			intervals [619]:
				xmin = 218.0172
				xmax = 218.1072
				text = "uh"
			intervals [620]:
				xmin = 218.1072
				xmax = 218.5576
				text = ""
			intervals [621]:
				xmin = 218.5576
				xmax = 218.9676
				text = "area"
			intervals [622]:
				xmin = 218.9676
				xmax = 219.1176
				text = "where"
			intervals [623]:
				xmin = 219.1176
				xmax = 219.2176
				text = "you"
			intervals [624]:
				xmin = 219.2176
				xmax = 219.3276
				text = "s"
			intervals [625]:
				xmin = 219.3276
				xmax = 219.5776
				text = "going"
			intervals [626]:
				xmin = 219.5776
				xmax = 219.8176
				text = "into"
			intervals [627]:
				xmin = 219.8176
				xmax = 219.8976
				text = "the"
			intervals [628]:
				xmin = 219.8976
				xmax = 219.9276
				text = ""
			intervals [629]:
				xmin = 219.9276
				xmax = 220.0376
				text = "uh"
			intervals [630]:
				xmin = 220.0376
				xmax = 220.516
				text = ""
			intervals [631]:
				xmin = 220.516
				xmax = 220.996
				text = "basement"
			intervals [632]:
				xmin = 220.996
				xmax = 221.6518
				text = ""
			intervals [633]:
				xmin = 221.6518
				xmax = 221.9918
				text = "and"
			intervals [634]:
				xmin = 221.9918
				xmax = 222.0318
				text = ""
			intervals [635]:
				xmin = 222.0318
				xmax = 222.3818
				text = "uh"
			intervals [636]:
				xmin = 222.3818
				xmax = 223.9975
				text = ""
			intervals [637]:
				xmin = 223.9975
				xmax = 224.4075
				text = "oh"
			intervals [638]:
				xmin = 224.4075
				xmax = 224.5075
				text = ""
			intervals [639]:
				xmin = 224.5075
				xmax = 224.7675
				text = "we"
			intervals [640]:
				xmin = 224.7675
				xmax = 224.9875
				text = ""
			intervals [641]:
				xmin = 224.9875
				xmax = 225.2375
				text = "had"
			intervals [642]:
				xmin = 225.2375
				xmax = 225.4275
				text = "these"
			intervals [643]:
				xmin = 225.4275
				xmax = 225.6775
				text = "couple"
			intervals [644]:
				xmin = 225.6775
				xmax = 225.7475
				text = "of"
[truncated: 2,492,951 more chars]
