# Supplementary material for: Considering Performance in the Automated and Manual Coding of Sociolinguistic Variables: Lessons From Variable (ING)
Source: Front Artif Intell. 2021 Apr 29;4:648543. doi: 10.3389/frai.2021.648543 (PMC8117961; doi:10.3389/frai.2021.648543)
Supplement: Supplementary file 5 [file Data_Sheet_5.ZIP › CORAAL_VARAligned_as_TextGrids_p1/DCA_se1_ag1_f_03_1.TextGrid]

File type = "ooTextFile"
Object class = "TextGrid"

xmin = 0.0
xmax = 924.3999773242631
tiers? <exists>
size = 4
item []:
	item [1]:
		class = "IntervalTier"
		name = "DCA_se1_ag1_f_03 - words"
		xmin = 0.0
		xmax = 924.3999773242631
		intervals: size = 2351
			intervals [1]:
				xmin = 0.0
				xmax = 4.7288
				text = ""
			intervals [2]:
				xmin = 4.7288
				xmax = 5.1088
				text = "um"
			intervals [3]:
				xmin = 5.1088
				xmax = 5.3188
				text = ""
			intervals [4]:
				xmin = 5.3188
				xmax = 6.3088
				text = "baseball"
			intervals [5]:
				xmin = 6.3088
				xmax = 7.1088
				text = ""
			intervals [6]:
				xmin = 7.1088
				xmax = 7.8688
				text = "football"
			intervals [7]:
				xmin = 7.8688
				xmax = 7.9288
				text = ""
			intervals [8]:
				xmin = 7.9288
				xmax = 8.9088
				text = "basketball"
			intervals [9]:
				xmin = 8.9088
				xmax = 10.1693
				text = ""
			intervals [10]:
				xmin = 10.1693
				xmax = 11.0393
				text = "tennis"
			intervals [11]:
				xmin = 11.0393
				xmax = 12.3601
				text = ""
			intervals [12]:
				xmin = 12.3601
				xmax = 13.2701
				text = "kickball"
			intervals [13]:
				xmin = 13.2701
				xmax = 16.409
				text = ""
			intervals [14]:
				xmin = 16.409
				xmax = 16.539
				text = "how"
			intervals [15]:
				xmin = 16.539
				xmax = 16.739
				text = "do"
			intervals [16]:
				xmin = 16.739
				xmax = 16.819
				text = "i"
			intervals [17]:
				xmin = 16.819
				xmax = 17.189
				text = "play"
			intervals [18]:
				xmin = 17.189
				xmax = 17.269
				text = "it"
			intervals [19]:
				xmin = 17.269
				xmax = 18.2042
				text = ""
			intervals [20]:
				xmin = 18.2042
				xmax = 18.3842
				text = "i"
			intervals [21]:
				xmin = 18.3842
				xmax = 18.5342
				text = "ain't"
			intervals [22]:
				xmin = 18.5342
				xmax = 18.6442
				text = "r-"
			intervals [23]:
				xmin = 18.6442
				xmax = 18.6742
				text = ""
			intervals [24]:
				xmin = 18.6742
				xmax = 19.1342
				text = "actually"
			intervals [25]:
				xmin = 19.1342
				xmax = 19.5042
				text = "played"
			intervals [26]:
				xmin = 19.5042
				xmax = 19.5742
				text = "it"
			intervals [27]:
				xmin = 19.5742
				xmax = 19.7442
				text = "but"
			intervals [28]:
				xmin = 19.7442
				xmax = 19.8642
				text = "you"
			intervals [29]:
				xmin = 19.8642
				xmax = 20.0442
				text = "know"
			intervals [30]:
				xmin = 20.0442
				xmax = 20.1842
				text = "i"
			intervals [31]:
				xmin = 20.1842
				xmax = 20.2142
				text = ""
			intervals [32]:
				xmin = 20.2142
				xmax = 20.4942
				text = "took"
			intervals [33]:
				xmin = 20.4942
				xmax = 20.5842
				text = "it"
			intervals [34]:
				xmin = 20.5842
				xmax = 20.7442
				text = "at"
			intervals [35]:
				xmin = 20.7442
				xmax = 21.3442
				text = "school"
			intervals [36]:
				xmin = 21.3442
				xmax = 21.3842
				text = "i"
			intervals [37]:
				xmin = 21.3842
				xmax = 21.4142
				text = "<unk>"
			intervals [38]:
				xmin = 21.4142
				xmax = 21.7042
				text = "take"
			intervals [39]:
				xmin = 21.7042
				xmax = 21.8142
				text = "it"
			intervals [40]:
				xmin = 21.8142
				xmax = 21.9542
				text = "at"
			intervals [41]:
				xmin = 21.9542
				xmax = 22.2842
				text = "school"
			intervals [42]:
				xmin = 22.2842
				xmax = 22.3942
				text = "when"
			intervals [43]:
				xmin = 22.3942
				xmax = 22.4742
				text = "i"
			intervals [44]:
				xmin = 22.4742
				xmax = 22.5042
				text = ""
			intervals [45]:
				xmin = 22.5042
				xmax = 22.7042
				text = "take"
			intervals [46]:
				xmin = 22.7042
				xmax = 22.7342
				text = ""
			intervals [47]:
				xmin = 22.7342
				xmax = 23.0942
				text = "gym"
			intervals [48]:
				xmin = 23.0942
				xmax = 23.1242
				text = ""
			intervals [49]:
				xmin = 23.1242
				xmax = 23.2442
				text = "that"
			intervals [50]:
				xmin = 23.2442
				xmax = 23.2742
				text = "s"
			intervals [51]:
				xmin = 23.2742
				xmax = 23.3042
				text = ""
			intervals [52]:
				xmin = 23.3042
				xmax = 23.3742
				text = "the"
			intervals [53]:
				xmin = 23.3742
				xmax = 23.5442
				text = "only"
			intervals [54]:
				xmin = 23.5442
				xmax = 23.5742
				text = ""
			intervals [55]:
				xmin = 23.5742
				xmax = 23.9642
				text = "time"
			intervals [56]:
				xmin = 23.9642
				xmax = 24.7032
				text = ""
			intervals [57]:
				xmin = 24.7032
				xmax = 24.9132
				text = "and"
			intervals [58]:
				xmin = 24.9132
				xmax = 24.9632
				text = "i"
			intervals [59]:
				xmin = 24.9632
				xmax = 25.1032
				text = "don't"
			intervals [60]:
				xmin = 25.1032
				xmax = 25.1632
				text = "know"
			intervals [61]:
				xmin = 25.1632
				xmax = 25.2732
				text = "how"
			intervals [62]:
				xmin = 25.2732
				xmax = 25.3932
				text = "to"
			intervals [63]:
				xmin = 25.3932
				xmax = 25.8532
				text = "actually"
			intervals [64]:
				xmin = 25.8532
				xmax = 26.2232
				text = "play"
			intervals [65]:
				xmin = 26.2232
				xmax = 26.2532
				text = ""
			intervals [66]:
				xmin = 26.2532
				xmax = 26.3332
				text = "it"
			intervals [67]:
				xmin = 26.3332
				xmax = 26.8642
				text = ""
			intervals [68]:
				xmin = 26.8642
				xmax = 26.9742
				text = "and"
			intervals [69]:
				xmin = 26.9742
				xmax = 27.0542
				text = "i"
			intervals [70]:
				xmin = 27.0542
				xmax = 27.1642
				text = "know"
			intervals [71]:
				xmin = 27.1642
				xmax = 27.2542
				text = "how"
			intervals [72]:
				xmin = 27.2542
				xmax = 27.3142
				text = "to"
			intervals [73]:
				xmin = 27.3142
				xmax = 27.5742
				text = "play"
			intervals [74]:
				xmin = 27.5742
				xmax = 28.1442
				text = "soccer"
			intervals [75]:
				xmin = 28.1442
				xmax = 31.087
				text = ""
			intervals [76]:
				xmin = 31.087
				xmax = 31.457
				text = "<unk>"
			intervals [77]:
				xmin = 31.457
				xmax = 31.7557
				text = ""
			intervals [78]:
				xmin = 31.7557
				xmax = 32.3057
				text = "somebody"
			intervals [79]:
				xmin = 32.3057
				xmax = 32.3357
				text = ""
			intervals [80]:
				xmin = 32.3357
				xmax = 32.5157
				text = "hit"
			intervals [81]:
				xmin = 32.5157
				xmax = 32.6057
				text = "the"
			intervals [82]:
				xmin = 32.6057
				xmax = 33.0057
				text = "ball"
			intervals [83]:
				xmin = 33.0057
				xmax = 33.2357
				text = "over"
			intervals [84]:
				xmin = 33.2357
				xmax = 33.3857
				text = "to"
			intervals [85]:
				xmin = 33.3857
				xmax = 33.7257
				text = "me"
			intervals [86]:
				xmin = 33.7257
				xmax = 33.7757
				text = ""
			intervals [87]:
				xmin = 33.7757
				xmax = 34.0057
				text = "and"
			intervals [88]:
				xmin = 34.0057
				xmax = 34.2057
				text = "i"
			intervals [89]:
				xmin = 34.2057
				xmax = 34.4157
				text = "hit"
			intervals [90]:
				xmin = 34.4157
				xmax = 34.5257
				text = "it"
			intervals [91]:
				xmin = 34.5257
				xmax = 34.7857
				text = "back"
			intervals [92]:
				xmin = 34.7857
				xmax = 34.8957
				text = "to"
			intervals [93]:
				xmin = 34.8957
				xmax = 35.1957
				text = "them"
			intervals [94]:
				xmin = 35.1957
				xmax = 35.2857
				text = "and"
			intervals [95]:
				xmin = 35.2857
				xmax = 35.3457
				text = ""
			intervals [96]:
				xmin = 35.3457
				xmax = 35.4457
				text = "t"
			intervals [97]:
				xmin = 35.4457
				xmax = 35.5357
				text = ""
			intervals [98]:
				xmin = 35.5357
				xmax = 35.7657
				text = "keep"
			intervals [99]:
				xmin = 35.7657
				xmax = 36.0957
				text = "trying"
			intervals [100]:
				xmin = 36.0957
				xmax = 36.1557
				text = "to"
			intervals [101]:
				xmin = 36.1557
				xmax = 36.4157
				text = "not"
			intervals [102]:
				xmin = 36.4157
				xmax = 36.6257
				text = "let"
			intervals [103]:
				xmin = 36.6257
				xmax = 36.8657
				text = "them"
			intervals [104]:
				xmin = 36.8657
				xmax = 37.1057
				text = "knock"
			intervals [105]:
				xmin = 37.1057
				xmax = 37.1857
				text = "it"
			intervals [106]:
				xmin = 37.1857
				xmax = 37.2857
				text = "on"
			intervals [107]:
				xmin = 37.2857
				xmax = 37.3957
				text = "the"
			intervals [108]:
				xmin = 37.3957
				xmax = 37.7257
				text = "ground"
			intervals [109]:
				xmin = 37.7257
				xmax = 37.8657
				text = "or"
			intervals [110]:
				xmin = 37.8657
				xmax = 37.9657
				text = "i"
			intervals [111]:
				xmin = 37.9657
				xmax = 38.3057
				text = "knock"
			intervals [112]:
				xmin = 38.3057
				xmax = 38.3957
				text = "it"
			intervals [113]:
				xmin = 38.3957
				xmax = 38.5257
				text = "on"
			intervals [114]:
				xmin = 38.5257
				xmax = 38.6057
				text = "the"
			intervals [115]:
				xmin = 38.6057
				xmax = 38.6657
				text = ""
			intervals [116]:
				xmin = 38.6657
				xmax = 39.0557
				text = "ground"
			intervals [117]:
				xmin = 39.0557
				xmax = 39.5137
				text = ""
			intervals [118]:
				xmin = 39.5137
				xmax = 39.6537
				text = "i"
			intervals [119]:
				xmin = 39.6537
				xmax = 39.8837
				text = "try"
			intervals [120]:
				xmin = 39.8837
				xmax = 40.0037
				text = "to"
			intervals [121]:
				xmin = 40.0037
				xmax = 40.6756
				text = ""
			intervals [122]:
				xmin = 40.6756
				xmax = 40.9156
				text = "make"
			intervals [123]:
				xmin = 40.9156
				xmax = 41.2756
				text = "him"
			intervals [124]:
				xmin = 41.2756
				xmax = 41.5956
				text = "miss"
			intervals [125]:
				xmin = 41.5956
				xmax = 41.6856
				text = "it"
			intervals [126]:
				xmin = 41.6856
				xmax = 41.7156
				text = ""
			intervals [127]:
				xmin = 41.7156
				xmax = 41.8056
				text = "and"
			intervals [128]:
				xmin = 41.8056
				xmax = 41.8456
				text = ""
			intervals [129]:
				xmin = 41.8456
				xmax = 41.9856
				text = "he"
			intervals [130]:
				xmin = 41.9856
				xmax = 42.2156
				text = "try"
			intervals [131]:
				xmin = 42.2156
				xmax = 42.2856
				text = "to"
			intervals [132]:
				xmin = 42.2856
				xmax = 42.6056
				text = "makes"
			intervals [133]:
				xmin = 42.6056
				xmax = 42.6856
				text = "me"
			intervals [134]:
				xmin = 42.6856
				xmax = 43.0556
				text = "miss"
			intervals [135]:
				xmin = 43.0556
				xmax = 43.1956
				text = "it"
			intervals [136]:
				xmin = 43.1956
				xmax = 43.5086
				text = ""
			intervals [137]:
				xmin = 43.5086
				xmax = 43.7886
				text = "so"
			intervals [138]:
				xmin = 43.7886
				xmax = 43.8986
				text = "i"
			intervals [139]:
				xmin = 43.8986
				xmax = 44.1086
				text = "can"
			intervals [140]:
				xmin = 44.1086
				xmax = 44.1686
				text = ""
			intervals [141]:
				xmin = 44.1686
				xmax = 44.3486
				text = "get"
			intervals [142]:
				xmin = 44.3486
				xmax = 44.3886
				text = ""
			intervals [143]:
				xmin = 44.3886
				xmax = 44.8486
				text = "win"
			intervals [144]:
				xmin = 44.8486
				xmax = 44.8786
				text = ""
			intervals [145]:
				xmin = 44.8786
				xmax = 45.0486
				text = "like"
			intervals [146]:
				xmin = 45.0486
				xmax = 45.1586
				text = ""
			intervals [147]:
				xmin = 45.1586
				xmax = 45.3886
				text = "that"
			intervals [148]:
				xmin = 45.3886
				xmax = 52.2373
				text = ""
			intervals [149]:
				xmin = 52.2373
				xmax = 52.8873
				text = "tag"
			intervals [150]:
				xmin = 52.8873
				xmax = 53.9686
				text = ""
			intervals [151]:
				xmin = 53.9686
				xmax = 54.2786
				text = "or"
			intervals [152]:
				xmin = 54.2786
				xmax = 54.4486
				text = "um"
			intervals [153]:
				xmin = 54.4486
				xmax = 54.5186
				text = ""
			intervals [154]:
				xmin = 54.5186
				xmax = 54.8586
				text = "some"
			intervals [155]:
				xmin = 54.8586
				xmax = 55.1186
				text = "kind"
			intervals [156]:
				xmin = 55.1186
				xmax = 55.2186
				text = "of"
			intervals [157]:
				xmin = 55.2186
				xmax = 55.6986
				text = "circle"
			intervals [158]:
				xmin = 55.6986
				xmax = 56.1986
				text = "game"
			intervals [159]:
				xmin = 56.1986
				xmax = 56.2586
				text = "or"
			intervals [160]:
				xmin = 56.2586
				xmax = 56.6286
				text = "something"
			intervals [161]:
				xmin = 56.6286
				xmax = 56.6586
				text = ""
			intervals [162]:
				xmin = 56.6586
				xmax = 56.8286
				text = "like"
			intervals [163]:
				xmin = 56.8286
				xmax = 56.8886
				text = ""
			intervals [164]:
				xmin = 56.8886
				xmax = 57.1586
				text = "that"
			intervals [165]:
				xmin = 57.1586
				xmax = 57.2286
				text = ""
			intervals [166]:
				xmin = 57.2286
				xmax = 57.4786
				text = "or"
			intervals [167]:
				xmin = 57.4786
				xmax = 57.5386
				text = ""
			intervals [168]:
				xmin = 57.5386
				xmax = 57.6886
				text = "if"
			intervals [169]:
				xmin = 57.6886
				xmax = 57.7186
				text = ""
			intervals [170]:
				xmin = 57.7186
				xmax = 57.8786
				text = "they"
			intervals [171]:
				xmin = 57.8786
				xmax = 58.0886
				text = "have"
			intervals [172]:
				xmin = 58.0886
				xmax = 58.3186
				text = "like"
			intervals [173]:
				xmin = 58.3186
				xmax = 58.9086
				text = "checkers"
			intervals [174]:
				xmin = 58.9086
				xmax = 59.4416
				text = ""
			intervals [175]:
				xmin = 59.4416
				xmax = 59.8416
				text = "or"
			intervals [176]:
				xmin = 59.8416
				xmax = 60.2643
				text = ""
			intervals [177]:
				xmin = 60.2643
				xmax = 60.8143
				text = "original"
			intervals [178]:
				xmin = 60.8143
				xmax = 61.1943
				text = "games"
			intervals [179]:
				xmin = 61.1943
				xmax = 61.3943
				text = "like"
			intervals [180]:
				xmin = 61.3943
				xmax = 61.5443
				text = "on"
			intervals [181]:
				xmin = 61.5443
				xmax = 62.0643
				text = "tv"
			intervals [182]:
				xmin = 62.0643
				xmax = 62.1443
				text = ""
			intervals [183]:
				xmin = 62.1443
				xmax = 62.2743
				text = "i"
			intervals [184]:
				xmin = 62.2743
				xmax = 62.5243
				text = "play"
			intervals [185]:
				xmin = 62.5243
				xmax = 62.6543
				text = "with"
			intervals [186]:
				xmin = 62.6543
				xmax = 62.8843
				text = "them"
			intervals [187]:
				xmin = 62.8843
				xmax = 63.0643
				text = "like"
			intervals [188]:
				xmin = 63.0643
				xmax = 63.1443
				text = ""
			intervals [189]:
				xmin = 63.1443
				xmax = 63.4243
				text = "that"
			intervals [190]:
				xmin = 63.4243
				xmax = 64.226
				text = ""
			intervals [191]:
				xmin = 64.226
				xmax = 64.316
				text = "with"
			intervals [192]:
				xmin = 64.316
				xmax = 64.346
				text = ""
			intervals [193]:
				xmin = 64.346
				xmax = 64.566
				text = "them"
			intervals [194]:
				xmin = 64.566
				xmax = 65.136
				text = "games"
			intervals [195]:
				xmin = 65.136
				xmax = 67.1709
				text = ""
			intervals [196]:
				xmin = 67.1709
				xmax = 67.3609
				text = "like"
			intervals [197]:
				xmin = 67.3609
				xmax = 67.5409
				text = "we"
			intervals [198]:
				xmin = 67.5409
				xmax = 67.7009
				text = "get"
			intervals [199]:
				xmin = 67.7009
				xmax = 67.7909
				text = "a"
			intervals [200]:
				xmin = 67.7909
				xmax = 68.3609
				text = "person"
			intervals [201]:
				xmin = 68.3609
				xmax = 68.4709
				text = "to"
			intervals [202]:
				xmin = 68.4709
				xmax = 68.7349
				text = ""
			intervals [203]:
				xmin = 68.7349
				xmax = 69.1149
				text = "chase"
			intervals [204]:
				xmin = 69.1149
				xmax = 69.4049
				text = "after"
			intervals [205]:
				xmin = 69.4049
				xmax = 69.7049
				text = "us"
			intervals [206]:
				xmin = 69.7049
				xmax = 69.7349
				text = ""
			intervals [207]:
				xmin = 69.7349
				xmax = 69.8449
				text = "and"
			intervals [208]:
				xmin = 69.8449
				xmax = 69.9449
				text = "the"
			intervals [209]:
				xmin = 69.9449
				xmax = 70.2949
				text = "person"
			intervals [210]:
				xmin = 70.2949
				xmax = 70.4349
				text = "that"
			intervals [211]:
				xmin = 70.4349
				xmax = 70.5449
				text = "he"
			intervals [212]:
				xmin = 70.5449
				xmax = 70.5949
				text = ""
			intervals [213]:
				xmin = 70.5949
				xmax = 71.1649
				text = "tag"
			intervals [214]:
				xmin = 71.1649
				xmax = 71.7694
				text = ""
			intervals [215]:
				xmin = 71.7694
				xmax = 71.9594
				text = "that"
			intervals [216]:
				xmin = 71.9594
				xmax = 72.1294
				text = ""
			intervals [217]:
				xmin = 72.1294
				xmax = 72.3694
				text = "that"
			intervals [218]:
				xmin = 72.3694
				xmax = 72.7894
				text = "person"
			intervals [219]:
				xmin = 72.7894
				xmax = 73.0794
				text = "be"
			intervals [220]:
				xmin = 73.0794
				xmax = 73.2094
				text = ""
			intervals [221]:
				xmin = 73.2094
				xmax = 73.3894
				text = "what"
			intervals [222]:
				xmin = 73.3894
				xmax = 73.4994
				text = "he"
			intervals [223]:
				xmin = 73.4994
				xmax = 73.8794
				text = "was"
			intervals [224]:
				xmin = 73.8794
				xmax = 73.9394
				text = "at"
			intervals [225]:
				xmin = 73.9394
				xmax = 73.9794
				text = ""
			intervals [226]:
				xmin = 73.9794
				xmax = 74.5294
				text = "first"
			intervals [227]:
				xmin = 74.5294
				xmax = 75.4426
				text = ""
			intervals [228]:
				xmin = 75.4426
				xmax = 76.0226
				text = "whatever"
			intervals [229]:
				xmin = 76.0226
				xmax = 76.0926
				text = "he"
			intervals [230]:
				xmin = 76.0926
				xmax = 76.1526
				text = "g-"
			intervals [231]:
				xmin = 76.1526
				xmax = 76.2026
				text = ""
			intervals [232]:
				xmin = 76.2026
				xmax = 76.5226
				text = "say"
			intervals [233]:
				xmin = 76.5226
				xmax = 76.6926
				text = "he"
			intervals [234]:
				xmin = 76.6926
				xmax = 76.7526
				text = ""
			intervals [235]:
				xmin = 76.7526
				xmax = 77.2426
				text = "is"
			intervals [236]:
				xmin = 77.2426
				xmax = 77.455
				text = ""
			intervals [237]:
				xmin = 77.455
				xmax = 77.635
				text = "like"
			intervals [238]:
				xmin = 77.635
				xmax = 77.675
				text = ""
			intervals [239]:
				xmin = 77.675
				xmax = 77.995
				text = "that"
			intervals [240]:
				xmin = 77.995
				xmax = 81.8467
				text = ""
			intervals [241]:
				xmin = 81.8467
				xmax = 81.9667
				text = "we"
			intervals [242]:
				xmin = 81.9667
				xmax = 82.2767
				text = "say"
			intervals [243]:
				xmin = 82.2767
				xmax = 82.3067
				text = ""
			intervals [244]:
				xmin = 82.3067
				xmax = 82.9067
				text = "um"
			intervals [245]:
				xmin = 82.9067
				xmax = 84.5601
				text = ""
			intervals [246]:
				xmin = 84.5601
				xmax = 84.9301
				text = "not"
			intervals [247]:
				xmin = 84.9301
				xmax = 85.2301
				text = "it"
			intervals [248]:
				xmin = 85.2301
				xmax = 85.4374
				text = ""
			intervals [249]:
				xmin = 85.4374
				xmax = 85.5774
				text = "and"
			intervals [250]:
				xmin = 85.5774
				xmax = 85.6974
				text = "if"
			intervals [251]:
				xmin = 85.6974
				xmax = 85.8074
				text = "the"
			intervals [252]:
				xmin = 85.8074
				xmax = 86.1974
				text = "last"
			intervals [253]:
				xmin = 86.1974
				xmax = 86.7174
				text = "person"
			intervals [254]:
				xmin = 86.7174
				xmax = 86.7474
				text = ""
			intervals [255]:
				xmin = 86.7474
				xmax = 86.9174
				text = "that"
			intervals [256]:
				xmin = 86.9174
				xmax = 87.1074
				text = "don't"
			intervals [257]:
				xmin = 87.1074
				xmax = 87.3174
				text = "say"
			intervals [258]:
				xmin = 87.3174
				xmax = 87.6174
				text = "not"
			intervals [259]:
				xmin = 87.6174
				xmax = 87.7974
				text = "it"
			intervals [260]:
				xmin = 87.7974
				xmax = 87.8274
				text = ""
			intervals [261]:
				xmin = 87.8274
				xmax = 88.0574
				text = "that"
			intervals [262]:
				xmin = 88.0574
				xmax = 88.1074
				text = "s"
			intervals [263]:
				xmin = 88.1074
				xmax = 88.1974
				text = "the"
			intervals [264]:
				xmin = 88.1974
				xmax = 88.4174
				text = "one"
			intervals [265]:
				xmin = 88.4174
				xmax = 88.5674
				text = "that"
			intervals [266]:
				xmin = 88.5674
				xmax = 88.8474
				text = "be"
			intervals [267]:
				xmin = 88.8474
				xmax = 88.9474
				text = "it"
			intervals [268]:
				xmin = 88.9474
				xmax = 92.1328
				text = ""
			intervals [269]:
				xmin = 92.1328
				xmax = 92.5528
				text = "nursery"
			intervals [270]:
				xmin = 92.5528
				xmax = 93.1028
				text = "rhymes"
			intervals [271]:
				xmin = 93.1028
				xmax = 95.5349
				text = ""
			intervals [272]:
				xmin = 95.5349
				xmax = 95.5749
				text = "i"
			intervals [273]:
				xmin = 95.5749
				xmax = 95.7949
				text = "don't"
			intervals [274]:
				xmin = 95.7949
				xmax = 96.1449
				text = "hardly"
			intervals [275]:
				xmin = 96.1449
				xmax = 96.2549
				text = "know"
			intervals [276]:
				xmin = 96.2549
				xmax = 96.4749
				text = "none"
			intervals [277]:
				xmin = 96.4749
				xmax = 96.6349
				text = "of"
			intervals [278]:
				xmin = 96.6349
				xmax = 96.9649
				text = "them"
			intervals [279]:
				xmin = 96.9649
				xmax = 101.2905
				text = ""
			intervals [280]:
				xmin = 101.2905
				xmax = 101.4105
				text = "what"
			intervals [281]:
				xmin = 101.4105
				xmax = 101.5405
				text = "do"
			intervals [282]:
				xmin = 101.5405
				xmax = 101.6005
				text = "you"
			intervals [283]:
				xmin = 101.6005
				xmax = 101.8705
				text = "mean"
			intervals [284]:
				xmin = 101.8705
				xmax = 109.3614
				text = ""
			intervals [285]:
				xmin = 109.3614
				xmax = 109.5514
				text = "like"
			intervals [286]:
				xmin = 109.5514
				xmax = 109.7114
				text = "we"
			intervals [287]:
				xmin = 109.7114
				xmax = 109.8514
				text = "can"
			intervals [288]:
				xmin = 109.8514
				xmax = 110.1314
				text = "say"
			intervals [289]:
				xmin = 110.1314
				xmax = 110.1614
				text = ""
			intervals [290]:
				xmin = 110.1614
				xmax = 110.4114
				text = "eenie"
			intervals [291]:
				xmin = 110.4114
				xmax = 110.6814
				text = "meenie"
			intervals [292]:
				xmin = 110.6814
				xmax = 111.0414
				text = "miney"
			intervals [293]:
				xmin = 111.0414
				xmax = 111.4614
				text = "moe"
			intervals [294]:
				xmin = 111.4614
				xmax = 111.6714
				text = "like"
			intervals [295]:
				xmin = 111.6714
				xmax = 111.9514
				text = "that"
			intervals [296]:
				xmin = 111.9514
				xmax = 112.3499
				text = ""
			intervals [297]:
				xmin = 112.3499
				xmax = 112.6399
				text = "catch"
			intervals [298]:
				xmin = 112.6399
				xmax = 112.7299
				text = "him"
			intervals [299]:
				xmin = 112.7299
				xmax = 112.9399
				text = "by"
			intervals [300]:
				xmin = 112.9399
				xmax = 113.1799
				text = "his"
			intervals [301]:
				xmin = 113.1799
				xmax = 113.4999
				text = "toe"
			intervals [302]:
				xmin = 113.4999
				xmax = 113.5299
				text = ""
			intervals [303]:
				xmin = 113.5299
				xmax = 113.6899
				text = "if"
			intervals [304]:
				xmin = 113.6899
				xmax = 113.7799
				text = "he"
			intervals [305]:
				xmin = 113.7799
				xmax = 114.0799
				text = "holler"
			intervals [306]:
				xmin = 114.0799
				xmax = 114.2699
				text = "let"
			intervals [307]:
				xmin = 114.2699
				xmax = 114.3899
				text = "him"
			intervals [308]:
				xmin = 114.3899
				xmax = 114.6699
				text = "go"
			intervals [309]:
				xmin = 114.6699
				xmax = 115.1389
				text = ""
			intervals [310]:
				xmin = 115.1389
				xmax = 115.3089
				text = "eenie"
			intervals [311]:
				xmin = 115.3089
				xmax = 115.5589
				text = "meenie"
			intervals [312]:
				xmin = 115.5589
				xmax = 115.8489
				text = "miney"
			intervals [313]:
				xmin = 115.8489
				xmax = 115.8789
				text = ""
			intervals [314]:
				xmin = 115.8789
				xmax = 116.0789
				text = "moe"
			intervals [315]:
				xmin = 116.0789
				xmax = 116.3189
				text = ""
			intervals [316]:
				xmin = 116.3189
				xmax = 116.4989
				text = "and"
			intervals [317]:
				xmin = 116.4989
				xmax = 116.6689
				text = "if"
			intervals [318]:
				xmin = 116.6689
				xmax = 116.7289
				text = ""
			intervals [319]:
				xmin = 116.7289
				xmax = 116.9389
				text = "that"
			intervals [320]:
				xmin = 116.9389
				xmax = 117.3589
				text = "person"
			intervals [321]:
				xmin = 117.3589
				xmax = 117.6189
				text = "that"
			intervals [322]:
				xmin = 117.6189
				xmax = 119.5822
				text = ""
			intervals [323]:
				xmin = 119.5822
				xmax = 119.8022
				text = "at"
			intervals [324]:
				xmin = 119.8022
				xmax = 120.1422
				text = "um"
			intervals [325]:
				xmin = 120.1422
				xmax = 120.3022
				text = ""
			intervals [326]:
				xmin = 120.3022
				xmax = 120.3922
				text = "the"
			intervals [327]:
				xmin = 120.3922
				xmax = 120.6922
				text = "last"
			intervals [328]:
				xmin = 120.6922
				xmax = 120.9222
				text = "person"
			intervals [329]:
				xmin = 120.9222
				xmax = 121.0122
				text = "that"
			intervals [330]:
				xmin = 121.0122
				xmax = 121.0922
				text = "i"
			intervals [331]:
				xmin = 121.0922
				xmax = 121.2922
				text = "said"
			intervals [332]:
				xmin = 121.2922
				xmax = 121.3622
				text = "a"
			intervals [333]:
				xmin = 121.3622
				xmax = 121.6422
				text = "word"
			intervals [334]:
				xmin = 121.6422
				xmax = 121.7922
				text = "on"
			intervals [335]:
				xmin = 121.7922
				xmax = 121.9322
				text = "that"
			intervals [336]:
				xmin = 121.9322
				xmax = 121.9722
				text = "s"
			intervals [337]:
				xmin = 121.9722
				xmax = 122.0622
				text = "the"
			intervals [338]:
				xmin = 122.0622
				xmax = 122.2822
				text = "one"
			intervals [339]:
				xmin = 122.2822
				xmax = 122.5622
				text = "be"
			intervals [340]:
				xmin = 122.5622
				xmax = 122.7122
				text = "it"
			intervals [341]:
				xmin = 122.7122
				xmax = 123.7064
				text = ""
			intervals [342]:
				xmin = 123.7064
				xmax = 124.1464
				text = "or"
			intervals [343]:
				xmin = 124.1464
				xmax = 125.6901
				text = ""
			intervals [344]:
				xmin = 125.6901
				xmax = 125.8401
				text = "how"
			intervals [345]:
				xmin = 125.8401
				xmax = 125.8701
				text = "d"
			intervals [346]:
				xmin = 125.8701
				xmax = 126.0101
				text = "that"
			intervals [347]:
				xmin = 126.0101
				xmax = 126.2801
				text = "go"
			intervals [348]:
				xmin = 126.2801
				xmax = 128.0308
				text = ""
			intervals [349]:
				xmin = 128.0308
				xmax = 128.1708
				text = "it"
			intervals [350]:
				xmin = 128.1708
				xmax = 128.2408
				text = "s"
			intervals [351]:
				xmin = 128.2408
				xmax = 128.5508
				text = "something"
			intervals [352]:
				xmin = 128.5508
				xmax = 128.6908
				text = "uh"
			intervals [353]:
				xmin = 128.6908
				xmax = 128.9908
				text = "what"
			intervals [354]:
				xmin = 128.9908
				xmax = 129.3108
				text = "color"
			intervals [355]:
				xmin = 129.3108
				xmax = 129.8908
				text = "is"
			intervals [356]:
				xmin = 129.8908
				xmax = 130.639
				text = ""
			intervals [357]:
				xmin = 130.639
				xmax = 130.799
				text = "what"
			intervals [358]:
				xmin = 130.799
				xmax = 131.069
				text = "color"
			intervals [359]:
				xmin = 131.069
				xmax = 131.329
				text = "was"
			intervals [360]:
				xmin = 131.329
				xmax = 131.519
				text = "his"
			intervals [361]:
				xmin = 131.519
				xmax = 131.569
				text = ""
			intervals [362]:
				xmin = 131.569
				xmax = 131.949
				text = "blood"
			intervals [363]:
				xmin = 131.949
				xmax = 135.6904
				text = ""
			intervals [364]:
				xmin = 135.6904
				xmax = 135.9604
				text = "okay"
			intervals [365]:
				xmin = 135.9604
				xmax = 135.9904
				text = ""
			intervals [366]:
				xmin = 135.9904
				xmax = 136.1404
				text = "what"
			intervals [367]:
				xmin = 136.1404
				xmax = 136.3004
				text = "else"
			intervals [368]:
				xmin = 136.3004
				xmax = 136.3904
				text = "you"
			intervals [369]:
				xmin = 136.3904
				xmax = 136.4404
				text = ""
			intervals [370]:
				xmin = 136.4404
				xmax = 136.5904
				text = "wanna"
			intervals [371]:
				xmin = 136.5904
				xmax = 136.9504
				text = "ask"
			intervals [372]:
				xmin = 136.9504
				xmax = 143.5145
				text = ""
			intervals [373]:
				xmin = 143.5145
				xmax = 143.6745
				text = "my"
			intervals [374]:
				xmin = 143.6745
				xmax = 144.0945
				text = "favorite"
			intervals [375]:
				xmin = 144.0945
				xmax = 144.4645
				text = "tv"
			intervals [376]:
				xmin = 144.4645
				xmax = 144.5245
				text = ""
			intervals [377]:
				xmin = 144.5245
				xmax = 145.0545
				text = "program"
			intervals [378]:
				xmin = 145.0545
				xmax = 145.3345
				text = "is"
			intervals [379]:
				xmin = 145.3345
				xmax = 145.3845
				text = ""
			intervals [380]:
				xmin = 145.3845
				xmax = 145.6045
				text = "the"
			intervals [381]:
				xmin = 145.6045
				xmax = 146.5545
				text = "outcasts"
			intervals [382]:
				xmin = 146.5545
				xmax = 147.0847
				text = ""
			intervals [383]:
				xmin = 147.0847
				xmax = 147.7947
				text = "julia"
			intervals [384]:
				xmin = 147.7947
				xmax = 148.8755
				text = ""
			intervals [385]:
				xmin = 148.8755
				xmax = 149.0255
				text = "um"
			intervals [386]:
				xmin = 149.0255
				xmax = 149.0555
				text = ""
			intervals [387]:
				xmin = 149.0555
				xmax = 149.2555
				text = "my"
			intervals [388]:
				xmin = 149.2555
				xmax = 149.6055
				text = "three"
			intervals [389]:
				xmin = 149.6055
				xmax = 150.1055
				text = "sons"
			intervals [390]:
				xmin = 150.1055
				xmax = 150.2355
				text = "and"
			intervals [391]:
				xmin = 150.2355
				xmax = 150.6355
				text = "petticoat"
			intervals [392]:
				xmin = 150.6355
				xmax = 150.7455
				text = ""
			intervals [393]:
				xmin = 150.7455
				xmax = 151.1755
				text = "junction"
			intervals [394]:
				xmin = 151.1755
				xmax = 151.2055
				text = ""
			intervals [395]:
				xmin = 151.2055
				xmax = 151.3355
				text = "and"
			intervals [396]:
				xmin = 151.3355
				xmax = 151.3755
				text = ""
			intervals [397]:
				xmin = 151.3755
				xmax = 151.6955
				text = "dating"
			intervals [398]:
				xmin = 151.6955
				xmax = 151.9755
				text = "game"
			intervals [399]:
				xmin = 151.9755
				xmax = 158.7783
				text = ""
			intervals [400]:
				xmin = 158.7783
				xmax = 159.4583
				text = "juliette"
			intervals [401]:
				xmin = 159.4583
				xmax = 159.4883
				text = ""
			intervals [402]:
				xmin = 159.4883
				xmax = 159.8183
				text = "um"
			intervals [403]:
				xmin = 159.8183
				xmax = 161.0586
				text = ""
			intervals [404]:
				xmin = 161.0586
				xmax = 161.4486
				text = "last"
			intervals [405]:
				xmin = 161.4486
				xmax = 161.7386
				text = "night"
			intervals [406]:
				xmin = 161.7386
				xmax = 162.0086
				text = "when"
			intervals [407]:
				xmin = 162.0086
				xmax = 162.0386
				text = ""
			intervals [408]:
				xmin = 162.0386
				xmax = 162.4786
				text = "juliette"
			intervals [409]:
				xmin = 162.4786
				xmax = 162.8586
				text = "came"
			intervals [410]:
				xmin = 162.8586
				xmax = 163.1486
				text = "on"
			intervals [411]:
				xmin = 163.1486
				xmax = 163.9935
				text = ""
			intervals [412]:
				xmin = 163.9935
				xmax = 164.2835
				text = "this"
			intervals [413]:
				xmin = 164.2835
				xmax = 164.3135
				text = ""
			intervals [414]:
				xmin = 164.3135
				xmax = 164.5935
				text = "her"
			intervals [415]:
				xmin = 164.5935
				xmax = 164.7735
				text = "little"
			intervals [416]:
				xmin = 164.7735
				xmax = 165.2635
				text = "son"
			intervals [417]:
				xmin = 165.2635
				xmax = 165.3735
				text = "you"
			intervals [418]:
				xmin = 165.3735
				xmax = 165.6035
				text = "know"
			intervals [419]:
				xmin = 165.6035
				xmax = 165.6335
				text = ""
			intervals [420]:
				xmin = 165.6335
				xmax = 165.7535
				text = "they"
			intervals [421]:
				xmin = 165.7535
				xmax = 165.9935
				text = "wanted"
			intervals [422]:
				xmin = 165.9935
				xmax = 166.0935
				text = "to"
			intervals [423]:
				xmin = 166.0935
				xmax = 166.2635
				text = "buy"
			intervals [424]:
				xmin = 166.2635
				xmax = 166.4535
				text = "this"
			intervals [425]:
				xmin = 166.4535
				xmax = 166.6835
				text = "kind"
			intervals [426]:
				xmin = 166.6835
				xmax = 166.7835
				text = "of"
			intervals [427]:
				xmin = 166.7835
				xmax = 166.8635
				text = ""
			intervals [428]:
				xmin = 166.8635
				xmax = 167.1335
				text = "this"
			intervals [429]:
				xmin = 167.1335
				xmax = 167.8835
				text = "monster"
			intervals [430]:
				xmin = 167.8835
				xmax = 168.6067
				text = ""
			intervals [431]:
				xmin = 168.6067
				xmax = 168.7567
				text = "and"
			intervals [432]:
				xmin = 168.7567
				xmax = 169.0967
				text = "so"
			intervals [433]:
				xmin = 169.0967
				xmax = 169.8024
				text = ""
			intervals [434]:
				xmin = 169.8024
				xmax = 170.2324
				text = "juliette"
			intervals [435]:
				xmin = 170.2324
				xmax = 170.7024
				text = "says"
			intervals [436]:
				xmin = 170.7024
				xmax = 170.8024
				text = "sh-"
			intervals [437]:
				xmin = 170.8024
				xmax = 171.3105
				text = ""
			intervals [438]:
				xmin = 171.3105
				xmax = 171.8005
				text = "his"
			intervals [439]:
				xmin = 171.8005
				xmax = 171.8305
				text = ""
			intervals [440]:
				xmin = 171.8305
				xmax = 172.0105
				text = "her"
			intervals [441]:
				xmin = 172.0105
				xmax = 172.3605
				text = "son"
			intervals [442]:
				xmin = 172.3605
				xmax = 172.5005
				text = "can"
			intervals [443]:
				xmin = 172.5005
				xmax = 172.8005
				text = "have"
			intervals [444]:
				xmin = 172.8005
				xmax = 172.9005
				text = "it"
			intervals [445]:
				xmin = 172.9005
				xmax = 173.6315
				text = ""
			intervals [446]:
				xmin = 173.6315
				xmax = 173.7615
				text = "and"
			intervals [447]:
				xmin = 173.7615
				xmax = 173.8715
				text = "the"
			intervals [448]:
				xmin = 173.8715
				xmax = 174.1315
				text = "other"
			intervals [449]:
				xmin = 174.1315
				xmax = 174.2915
				text = "little"
			intervals [450]:
				xmin = 174.2915
				xmax = 174.5815
				text = "boy"
			intervals [451]:
				xmin = 174.5815
				xmax = 174.6615
				text = "s"
			intervals [452]:
				xmin = 174.6615
				xmax = 175.0415
				text = "mother"
			intervals [453]:
				xmin = 175.0415
				xmax = 175.3915
				text = "said"
			intervals [454]:
				xmin = 175.3915
				xmax = 175.4315
				text = ""
			intervals [455]:
				xmin = 175.4315
				xmax = 175.8015
				text = "robert"
			intervals [456]:
				xmin = 175.8015
				xmax = 176.3415
				text = "waggoner"
			intervals [457]:
				xmin = 176.3415
				xmax = 176.3915
				text = "or"
			intervals [458]:
				xmin = 176.3915
				xmax = 176.6715
				text = "something"
			intervals [459]:
				xmin = 176.6715
				xmax = 176.8315
				text = "like"
			intervals [460]:
				xmin = 176.8315
				xmax = 176.8615
				text = ""
			intervals [461]:
				xmin = 176.8615
				xmax = 177.0915
				text = "that"
			intervals [462]:
				xmin = 177.0915
				xmax = 177.1415
				text = ""
			intervals [463]:
				xmin = 177.1415
				xmax = 177.3115
				text = "said"
			intervals [464]:
				xmin = 177.3115
				xmax = 177.5415
				text = "his"
			intervals [465]:
				xmin = 177.5415
				xmax = 177.8215
				text = "mother"
			intervals [466]:
				xmin = 177.8215
				xmax = 178.0115
				text = "said"
			intervals [467]:
				xmin = 178.0115
				xmax = 178.1115
				text = "he"
			intervals [468]:
				xmin = 178.1115
				xmax = 178.1615
				text = ""
			intervals [469]:
				xmin = 178.1615
				xmax = 178.4915
				text = "couldn't"
			intervals [470]:
				xmin = 178.4915
				xmax = 178.7415
				text = "have"
			intervals [471]:
				xmin = 178.7415
				xmax = 178.8315
				text = "it"
			intervals [472]:
				xmin = 178.8315
				xmax = 179.2518
				text = ""
			intervals [473]:
				xmin = 179.2518
				xmax = 179.4218
				text = "so"
			intervals [474]:
				xmin = 179.4218
				xmax = 179.5818
				text = "his"
			intervals [475]:
				xmin = 179.5818
				xmax = 179.8618
				text = "mother"
			intervals [476]:
				xmin = 179.8618
				xmax = 180.1018
				text = "told"
			intervals [477]:
				xmin = 180.1018
				xmax = 180.2818
				text = "him"
			intervals [478]:
				xmin = 180.2818
				xmax = 180.3518
				text = ""
			intervals [479]:
				xmin = 180.3518
				xmax = 180.5918
				text = "he"
			intervals [480]:
				xmin = 180.5918
				xmax = 180.7318
				text = "go"
			intervals [481]:
				xmin = 180.7318
				xmax = 180.9518
				text = "out"
			intervals [482]:
				xmin = 180.9518
				xmax = 181.1418
				text = "s"
			intervals [483]:
				xmin = 181.1418
				xmax = 181.1718
				text = ""
			intervals [484]:
				xmin = 181.1718
				xmax = 181.3518
				text = "and"
			intervals [485]:
				xmin = 181.3518
				xmax = 181.7818
				text = "shine"
			intervals [486]:
				xmin = 181.7818
				xmax = 182.4318
				text = "shoes"
			intervals [487]:
				xmin = 182.4318
				xmax = 183.2758
				text = ""
			intervals [488]:
				xmin = 183.2758
				xmax = 183.4058
				text = "and"
			intervals [489]:
				xmin = 183.4058
				xmax = 183.5158
				text = "he"
			intervals [490]:
				xmin = 183.5158
				xmax = 183.6358
				text = ""
			intervals [491]:
				xmin = 183.6358
				xmax = 183.7558
				text = "would"
			intervals [492]:
				xmin = 183.7558
				xmax = 184.0058
				text = "make"
			intervals [493]:
				xmin = 184.0058
				xmax = 184.2058
				text = "his"
			intervals [494]:
				xmin = 184.2058
				xmax = 184.4858
				text = "money"
			intervals [495]:
				xmin = 184.4858
				xmax = 184.5758
				text = "to"
			intervals [496]:
				xmin = 184.5758
				xmax = 184.7658
				text = "buy"
			intervals [497]:
				xmin = 184.7658
				xmax = 184.9158
				text = "his"
			intervals [498]:
				xmin = 184.9158
				xmax = 185.3858
				text = "monster"
			intervals [499]:
				xmin = 185.3858
				xmax = 185.6621
				text = ""
			intervals [500]:
				xmin = 185.6621
				xmax = 186.1121
				text = "so"
			intervals [501]:
				xmin = 186.1121
				xmax = 186.7346
				text = ""
			intervals [502]:
				xmin = 186.7346
				xmax = 187.0546
				text = "both"
			intervals [503]:
				xmin = 187.0546
				xmax = 187.2346
				text = "the"
			intervals [504]:
				xmin = 187.2346
				xmax = 187.4546
				text = "two"
			intervals [505]:
				xmin = 187.4546
				xmax = 187.6146
				text = "little"
			intervals [506]:
				xmin = 187.6146
				xmax = 187.9746
				text = "boys"
			intervals [507]:
				xmin = 187.9746
				xmax = 188.1446
				text = "went"
			intervals [508]:
				xmin = 188.1446
				xmax = 188.3246
				text = "out"
			intervals [509]:
				xmin = 188.3246
				xmax = 188.3546
				text = ""
			intervals [510]:
				xmin = 188.3546
				xmax = 188.5046
				text = "and"
			intervals [511]:
				xmin = 188.5046
				xmax = 188.8346
				text = "shined"
			intervals [512]:
				xmin = 188.8346
				xmax = 189.1146
				text = "shoes"
			intervals [513]:
				xmin = 189.1146
				xmax = 189.2546
				text = "and"
			intervals [514]:
				xmin = 189.2546
				xmax = 189.5746
				text = "juliette"
			intervals [515]:
				xmin = 189.5746
				xmax = 189.7946
				text = "didn't"
			intervals [516]:
				xmin = 189.7946
				xmax = 190.0646
				text = "like"
			intervals [517]:
				xmin = 190.0646
				xmax = 190.1646
				text = "it"
			intervals [518]:
				xmin = 190.1646
				xmax = 190.5346
				text = "because"
			intervals [519]:
				xmin = 190.5346
				xmax = 190.6546
				text = "she"
			intervals [520]:
				xmin = 190.6546
				xmax = 191.0446
				text = "said"
			intervals [521]:
				xmin = 191.0446
				xmax = 191.9252
				text = ""
			intervals [522]:
				xmin = 191.9252
				xmax = 192.3152
				text = "back"
			intervals [523]:
				xmin = 192.3152
				xmax = 192.6252
				text = "like"
			intervals [524]:
				xmin = 192.6252
				xmax = 192.7452
				text = "in"
			intervals [525]:
				xmin = 192.7452
				xmax = 192.8452
				text = "the"
			intervals [526]:
				xmin = 192.8452
				xmax = 192.9052
				text = ""
			intervals [527]:
				xmin = 192.9052
				xmax = 193.3352
				text = "forties"
			intervals [528]:
				xmin = 193.3352
				xmax = 193.5352
				text = "that"
			intervals [529]:
				xmin = 193.5352
				xmax = 193.5752
				text = "s"
			intervals [530]:
				xmin = 193.5752
				xmax = 193.6552
				text = "the"
			intervals [531]:
				xmin = 193.6552
				xmax = 193.8352
				text = "only"
			intervals [532]:
				xmin = 193.8352
				xmax = 193.8652
				text = ""
			intervals [533]:
				xmin = 193.8652
				xmax = 194.0852
				text = "kind"
			intervals [534]:
				xmin = 194.0852
				xmax = 194.1652
				text = "of"
			intervals [535]:
				xmin = 194.1652
				xmax = 194.6152
				text = "jobs"
			intervals [536]:
				xmin = 194.6152
				xmax = 194.8452
				text = "our"
			intervals [537]:
				xmin = 194.8452
				xmax = 194.8752
				text = ""
			intervals [538]:
				xmin = 194.8752
				xmax = 195.1552
				text = "race"
			intervals [539]:
				xmin = 195.1552
				xmax = 195.3452
				text = "could"
			intervals [540]:
				xmin = 195.3452
				xmax = 195.6852
				text = "get"
			intervals [541]:
				xmin = 195.6852
				xmax = 196.5617
				text = ""
			intervals [542]:
				xmin = 196.5617
				xmax = 196.7317
				text = "and"
			intervals [543]:
				xmin = 196.7317
				xmax = 196.9217
				text = "so"
			intervals [544]:
				xmin = 196.9217
				xmax = 197.0917
				text = "she"
			intervals [545]:
				xmin = 197.0917
				xmax = 197.2517
				text = "ain't"
			intervals [546]:
				xmin = 197.2517
				xmax = 197.4517
				text = "like"
			intervals [547]:
				xmin = 197.4517
				xmax = 197.5917
				text = "her"
			intervals [548]:
				xmin = 197.5917
				xmax = 197.8617
				text = "son"
			intervals [549]:
				xmin = 197.8617
				xmax = 197.9717
				text = "to"
			intervals [550]:
				xmin = 197.9717
				xmax = 198.2617
				text = "do"
			intervals [551]:
				xmin = 198.2617
				xmax = 198.6117
				text = "this"
			intervals [552]:
				xmin = 198.6117
				xmax = 198.9584
				text = ""
			intervals [553]:
				xmin = 198.9584
				xmax = 199.1484
				text = "then"
			intervals [554]:
				xmin = 199.1484
				xmax = 199.4384
				text = "later"
			intervals [555]:
				xmin = 199.4384
				xmax = 199.4684
				text = ""
			intervals [556]:
				xmin = 199.4684
				xmax = 199.8584
				text = "on"
			intervals [557]:
				xmin = 199.8584
				xmax = 200.0084
				text = ""
			intervals [558]:
				xmin = 200.0084
				xmax = 200.3284
				text = "they"
			intervals [559]:
				xmin = 200.3284
				xmax = 200.5684
				text = "got"
			intervals [560]:
				xmin = 200.5684
				xmax = 200.6584
				text = "the"
			intervals [561]:
				xmin = 200.6584
				xmax = 200.9584
				text = "money"
			intervals [562]:
				xmin = 200.9584
				xmax = 201.0284
				text = "and"
			intervals [563]:
				xmin = 201.0284
				xmax = 201.1484
				text = "they"
			intervals [564]:
				xmin = 201.1484
				xmax = 201.4284
				text = "bought"
			intervals [565]:
				xmin = 201.4284
				xmax = 201.4984
				text = "the"
			intervals [566]:
				xmin = 201.4984
				xmax = 202.1184
				text = "monster"
			intervals [567]:
				xmin = 202.1184
				xmax = 202.5783
				text = ""
			intervals [568]:
				xmin = 202.5783
				xmax = 202.7083
				text = "and"
			intervals [569]:
				xmin = 202.7083
				xmax = 202.9583
				text = "she"
			intervals [570]:
				xmin = 202.9583
				xmax = 203.0283
				text = ""
			intervals [571]:
				xmin = 203.0283
				xmax = 203.2583
				text = "um"
			intervals [572]:
				xmin = 203.2583
				xmax = 203.2983
				text = ""
			intervals [573]:
				xmin = 203.2983
				xmax = 203.4683
				text = "at"
			intervals [574]:
				xmin = 203.4683
				xmax = 203.5883
				text = "the"
			intervals [575]:
				xmin = 203.5883
				xmax = 203.6183
				text = ""
			intervals [576]:
				xmin = 203.6183
				xmax = 203.8883
				text = "end"
			intervals [577]:
				xmin = 203.8883
				xmax = 204.0583
				text = "of"
			intervals [578]:
				xmin = 204.0583
				xmax = 204.2183
				text = "it"
			intervals [579]:
				xmin = 204.2183
				xmax = 204.4688
				text = ""
			intervals [580]:
				xmin = 204.4688
				xmax = 204.6588
				text = "they"
			intervals [581]:
				xmin = 204.6588
				xmax = 204.7988
				text = ""
			intervals [582]:
				xmin = 204.7988
				xmax = 204.9888
				text = "went"
			intervals [583]:
				xmin = 204.9888
				xmax = 205.0588
				text = "in"
			intervals [584]:
				xmin = 205.0588
				xmax = 205.1688
				text = "her"
			intervals [585]:
				xmin = 205.1688
				xmax = 205.4988
				text = "room"
			intervals [586]:
				xmin = 205.4988
				xmax = 205.5688
				text = "and"
			intervals [587]:
				xmin = 205.5688
				xmax = 205.6988
				text = "they"
			intervals [588]:
				xmin = 205.6988
				xmax = 206.1188
				text = "scared"
			intervals [589]:
				xmin = 206.1188
				xmax = 206.2288
				text = "her"
			intervals [590]:
				xmin = 206.2288
				xmax = 206.3388
				text = "and"
			intervals [591]:
				xmin = 206.3388
				xmax = 206.4788
				text = "she"
			intervals [592]:
				xmin = 206.4788
				xmax = 206.6388
				text = "they"
			intervals [593]:
				xmin = 206.6388
				xmax = 206.8188
				text = "was"
			intervals [594]:
				xmin = 206.8188
				xmax = 207.3188
				text = "playing"
			intervals [595]:
				xmin = 207.3188
				xmax = 207.4188
				text = ""
			intervals [596]:
				xmin = 207.4188
				xmax = 207.8588
				text = "running"
			intervals [597]:
				xmin = 207.8588
				xmax = 208.2088
				text = "around"
			intervals [598]:
				xmin = 208.2088
				xmax = 208.2688
				text = "the"
			intervals [599]:
				xmin = 208.2688
				xmax = 208.3288
				text = ""
			intervals [600]:
				xmin = 208.3288
				xmax = 208.7188
				text = "couch"
			intervals [601]:
				xmin = 208.7188
				xmax = 209.1688
				text = "and"
			intervals [602]:
				xmin = 209.1688
				xmax = 209.2888
				text = ""
			intervals [603]:
				xmin = 209.2888
				xmax = 209.3688
				text = "the"
			intervals [604]:
				xmin = 209.3688
				xmax = 209.7588
				text = ""
			intervals [605]:
				xmin = 209.7588
				xmax = 209.7888
				text = "<unk>"
			intervals [606]:
				xmin = 209.7888
				xmax = 218.300
				text = ""
			intervals [607]:
				xmin = 218.300
				xmax = 218.760
				text = "no"
			intervals [608]:
				xmin = 218.760
				xmax = 220.2919
				text = ""
			intervals [609]:
				xmin = 220.2919
				xmax = 220.8019
				text = "mm-mm"
			intervals [610]:
				xmin = 220.8019
				xmax = 223.8184
				text = ""
			intervals [611]:
				xmin = 223.8184
				xmax = 224.6384
				text = "rdx"
			intervals [612]:
				xmin = 224.6384
				xmax = 224.6984
				text = "ugh"
			intervals [613]:
				xmin = 224.6984
				xmax = 226.1467
				text = ""
			intervals [614]:
				xmin = 226.1467
				xmax = 226.4067
				text = "i"
			intervals [615]:
				xmin = 226.4067
				xmax = 226.7467
				text = "hate"
			intervals [616]:
				xmin = 226.7467
				xmax = 226.8467
				text = "it"
			intervals [617]:
				xmin = 226.8467
				xmax = 229.450
				text = ""
			intervals [618]:
				xmin = 229.450
				xmax = 229.490
				text = "i"
			intervals [619]:
				xmin = 229.490
				xmax = 229.680
				text = "don't"
			intervals [620]:
				xmin = 229.680
				xmax = 229.880
				text = "like"
			intervals [621]:
				xmin = 229.880
				xmax = 230.060
				text = "the"
			intervals [622]:
				xmin = 230.060
				xmax = 230.770
				text = "teachers"
			intervals [623]:
				xmin = 230.770
				xmax = 231.1014
				text = ""
			intervals [624]:
				xmin = 231.1014
				xmax = 231.1614
				text = "and"
			intervals [625]:
				xmin = 231.1614
				xmax = 231.3414
				text = "it"
			intervals [626]:
				xmin = 231.3414
				xmax = 231.4314
				text = "s"
			intervals [627]:
				xmin = 231.4314
				xmax = 231.7114
				text = "not"
			intervals [628]:
				xmin = 231.7114
				xmax = 232.2666
				text = ""
			intervals [629]:
				xmin = 232.2666
				xmax = 232.3666
				text = "it"
			intervals [630]:
				xmin = 232.3666
				xmax = 232.5166
				text = "ain't"
			intervals [631]:
				xmin = 232.5166
				xmax = 232.6766
				text = "no"
			intervals [632]:
				xmin = 232.6766
				xmax = 233.3266
				text = "fun"
			intervals [633]:
				xmin = 233.3266
				xmax = 233.4166
				text = ""
			intervals [634]:
				xmin = 233.4166
				xmax = 233.5566
				text = "we"
			intervals [635]:
				xmin = 233.5566
				xmax = 233.8366
				text = "can't"
			intervals [636]:
				xmin = 233.8366
				xmax = 233.9866
				text = "get"
			intervals [637]:
				xmin = 233.9866
				xmax = 234.4066
				text = "outside"
			intervals [638]:
				xmin = 234.4066
				xmax = 234.4666
				text = "and"
			intervals [639]:
				xmin = 234.4666
				xmax = 234.5666
				text = "get"
			intervals [640]:
				xmin = 234.5666
				xmax = 234.6866
				text = "no"
			intervals [641]:
				xmin = 234.6866
				xmax = 235.0866
				text = "fresh"
			intervals [642]:
				xmin = 235.0866
				xmax = 235.1666
				text = "air"
			intervals [643]:
				xmin = 235.1666
				xmax = 235.4066
				text = "until"
			intervals [644]:
				xmin = 235.4066
				xmax = 235.4466
				text = ""
			intervals [645]:
				xmin = 235.4466
				xmax = 235.6966
				text = "three"
			intervals [646]:
				xmin = 235.6966
				xmax = 236.2466
				text = "o'clock"
			intervals [647]:
				xmin = 236.2466
				xmax = 236.3566
				text = "and"
			intervals [648]:
				xmin = 236.3566
				xmax = 236.3866
				text = "i"
			intervals [649]:
				xmin = 236.3866
				xmax = 236.6366
				text = "don't"
			intervals [650]:
				xmin = 236.6366
				xmax = 236.8366
				text = "like"
			intervals [651]:
				xmin = 236.8366
				xmax = 236.9166
				text = ""
			intervals [652]:
				xmin = 236.9166
				xmax = 237.0966
				text = "that"
			intervals [653]:
				xmin = 237.0966
				xmax = 237.1266
				text = ""
			intervals [654]:
				xmin = 237.1266
				xmax = 237.2466
				text = "and"
			intervals [655]:
				xmin = 237.2466
				xmax = 237.4266
				text = "i'm"
			intervals [656]:
				xmin = 237.4266
				xmax = 237.5466
				text = "not"
			intervals [657]:
				xmin = 237.5466
				xmax = 238.0033
				text = ""
			intervals [658]:
				xmin = 238.0033
				xmax = 238.1933
				text = "they"
			intervals [659]:
				xmin = 238.1933
				xmax = 238.5433
				text = "changed"
			intervals [660]:
				xmin = 238.5433
				xmax = 238.6333
				text = "the"
			intervals [661]:
				xmin = 238.6333
				xmax = 239.1633
				text = "classes"
			intervals [662]:
				xmin = 239.1633
				xmax = 239.5233
				text = "around"
			intervals [663]:
				xmin = 239.5233
				xmax = 239.6033
				text = "and"
			intervals [664]:
				xmin = 239.6033
				xmax = 239.7933
				text = "see"
			intervals [665]:
				xmin = 239.7933
				xmax = 239.8533
				text = "i"
			intervals [666]:
				xmin = 239.8533
				xmax = 240.0933
				text = "don't"
			intervals [667]:
				xmin = 240.0933
				xmax = 240.2833
				text = "like"
			intervals [668]:
				xmin = 240.2833
				xmax = 240.3533
				text = ""
			intervals [669]:
				xmin = 240.3533
				xmax = 240.4433
				text = "to"
			intervals [670]:
				xmin = 240.4433
				xmax = 240.4733
				text = ""
			intervals [671]:
				xmin = 240.4733
				xmax = 240.5833
				text = "be"
			intervals [672]:
				xmin = 240.5833
				xmax = 240.6533
				text = "in"
			intervals [673]:
				xmin = 240.6533
				xmax = 240.7133
				text = "the"
			intervals [674]:
				xmin = 240.7133
				xmax = 240.7533
				text = ""
			intervals [675]:
				xmin = 240.7533
				xmax = 241.3133
				text = "classroom"
			intervals [676]:
				xmin = 241.3133
				xmax = 241.4733
				text = "i'm"
			intervals [677]:
				xmin = 241.4733
				xmax = 241.5233
				text = ""
			intervals [678]:
				xmin = 241.5233
				xmax = 241.6733
				text = "in"
			intervals [679]:
				xmin = 241.6733
				xmax = 243.3719
				text = ""
			intervals [680]:
				xmin = 243.3719
				xmax = 243.4719
				text = "an"
			intervals [681]:
				xmin = 243.4719
				xmax = 245.852
				text = ""
			intervals [682]:
				xmin = 245.852
				xmax = 246.422
				text = "yes"
			intervals [683]:
				xmin = 246.422
				xmax = 253.1123
				text = ""
			intervals [684]:
				xmin = 253.1123
				xmax = 253.2523
				text = "it"
			intervals [685]:
				xmin = 253.2523
				xmax = 253.3723
				text = "s"
			intervals [686]:
				xmin = 253.3723
				xmax = 253.9423
				text = "okay"
			intervals [687]:
				xmin = 253.9423
				xmax = 254.5531
				text = ""
			intervals [688]:
				xmin = 254.5531
				xmax = 254.7331
				text = "but"
			intervals [689]:
				xmin = 254.7331
				xmax = 254.8531
				text = "i"
			intervals [690]:
				xmin = 254.8531
				xmax = 255.2531
				text = "still"
			intervals [691]:
				xmin = 255.2531
				xmax = 255.4831
				text = "don't"
			intervals [692]:
				xmin = 255.4831
				xmax = 255.5131
				text = ""
			intervals [693]:
				xmin = 255.5131
				xmax = 255.7631
				text = "like"
			intervals [694]:
				xmin = 255.7631
				xmax = 255.8631
				text = "it"
			intervals [695]:
				xmin = 255.8631
				xmax = 256.0231
				text = "that"
			intervals [696]:
				xmin = 256.0231
				xmax = 256.0531
				text = "s"
			intervals [697]:
				xmin = 256.0531
				xmax = 256.2731
				text = "why"
			intervals [698]:
				xmin = 256.2731
				xmax = 256.3231
				text = "i"
			intervals [699]:
				xmin = 256.3231
				xmax = 256.6331
				text = "hardly"
			intervals [700]:
				xmin = 256.6331
				xmax = 256.7231
				text = "know"
			intervals [701]:
				xmin = 256.7231
				xmax = 257.1231
				text = "nothing"
			intervals [702]:
				xmin = 257.1231
				xmax = 257.5231
				text = "about"
			intervals [703]:
				xmin = 257.5231
				xmax = 257.5931
				text = "it"
			intervals [704]:
				xmin = 257.5931
				xmax = 258.5154
				text = ""
			intervals [705]:
				xmin = 258.5154
				xmax = 258.7054
				text = "cause"
			intervals [706]:
				xmin = 258.7054
				xmax = 258.7354
				text = "i"
			intervals [707]:
				xmin = 258.7354
				xmax = 258.8554
				text = "don't"
			intervals [708]:
				xmin = 258.8554
				xmax = 258.9854
				text = "pay"
			intervals [709]:
				xmin = 258.9854
				xmax = 259.0154
				text = ""
			intervals [710]:
				xmin = 259.0154
				xmax = 259.1054
				text = "no"
			intervals [711]:
				xmin = 259.1054
				xmax = 259.5254
				text = "attention"
			intervals [712]:
				xmin = 259.5254
				xmax = 259.5654
				text = ""
			intervals [713]:
				xmin = 259.5654
				xmax = 259.8054
				text = "to"
			intervals [714]:
				xmin = 259.8054
				xmax = 259.8754
				text = "it"
			intervals [715]:
				xmin = 259.8754
				xmax = 262.7062
				text = ""
			intervals [716]:
				xmin = 262.7062
				xmax = 262.9262
				text = "my"
			intervals [717]:
				xmin = 262.9262
				xmax = 263.4562
				text = "teachers"
			intervals [718]:
				xmin = 263.4562
				xmax = 264.4035
				text = ""
			intervals [719]:
				xmin = 264.4035
				xmax = 264.6335
				text = "they're"
			intervals [720]:
				xmin = 264.6335
				xmax = 265.4835
				text = "nice"
			intervals [721]:
				xmin = 265.4835
				xmax = 265.5135
				text = ""
			intervals [722]:
				xmin = 265.5135
				xmax = 265.7235
				text = "but"
			intervals [723]:
				xmin = 265.7235
				xmax = 265.9435
				text = "i"
			intervals [724]:
				xmin = 265.9435
				xmax = 267.1406
				text = ""
			intervals [725]:
				xmin = 267.1406
				xmax = 267.4506
				text = "don't"
			intervals [726]:
				xmin = 267.4506
				xmax = 267.6506
				text = "want"
			intervals [727]:
				xmin = 267.6506
				xmax = 267.8106
				text = "'em"
			intervals [728]:
				xmin = 267.8106
				xmax = 267.9006
				text = "i"
			intervals [729]:
				xmin = 267.9006
				xmax = 268.1206
				text = "wanna"
			intervals [730]:
				xmin = 268.1206
				xmax = 268.2506
				text = "get"
			intervals [731]:
				xmin = 268.2506
				xmax = 268.7606
				text = "transferred"
			intervals [732]:
				xmin = 268.7606
				xmax = 268.8706
				text = "to"
			intervals [733]:
				xmin = 268.8706
				xmax = 269.2506
				text = "another"
			intervals [734]:
				xmin = 269.2506
				xmax = 269.9206
				text = "class"
			intervals [735]:
				xmin = 269.9206
				xmax = 271.4414
				text = ""
			intervals [736]:
				xmin = 271.4414
				xmax = 271.5914
				text = "in"
			intervals [737]:
				xmin = 271.5914
				xmax = 271.9314
				text = "mr"
			intervals [738]:
				xmin = 271.9314
				xmax = 272.4214
				text = "rdx"
			intervals [739]:
				xmin = 272.4214
				xmax = 272.4814
				text = "s"
			intervals [740]:
				xmin = 272.4814
				xmax = 272.6114
				text = "room"
			intervals [741]:
				xmin = 272.6114
				xmax = 274.2306
				text = ""
			intervals [742]:
				xmin = 274.2306
				xmax = 274.4806
				text = "cause"
			intervals [743]:
				xmin = 274.4806
				xmax = 274.6006
				text = "i"
			intervals [744]:
				xmin = 274.6006
				xmax = 274.8706
				text = "think"
			intervals [745]:
				xmin = 274.8706
				xmax = 275.0606
				text = "he"
			intervals [746]:
				xmin = 275.0606
				xmax = 275.1906
				text = "s"
			intervals [747]:
				xmin = 275.1906
				xmax = 275.8806
				text = "nice"
			intervals [748]:
				xmin = 275.8806
				xmax = 279.5783
				text = ""
			intervals [749]:
				xmin = 279.5783
				xmax = 279.8983
				text = "like"
			intervals [750]:
				xmin = 279.8983
				xmax = 280.2183
				text = "if"
			intervals [751]:
				xmin = 280.2183
				xmax = 280.4783
				text = "he"
			intervals [752]:
				xmin = 280.4783
				xmax = 280.5083
				text = "<unk>"
			intervals [753]:
				xmin = 280.5083
				xmax = 280.7483
				text = "let"
			intervals [754]:
				xmin = 280.7483
				xmax = 280.8683
				text = "you"
			intervals [755]:
				xmin = 280.8683
				xmax = 280.9083
				text = ""
			intervals [756]:
				xmin = 280.9083
				xmax = 281.3583
				text = "talk"
			intervals [757]:
				xmin = 281.3583
				xmax = 281.5183
				text = "and"
			intervals [758]:
				xmin = 281.5183
				xmax = 281.9583
				text = "laugh"
			intervals [759]:
				xmin = 281.9583
				xmax = 282.0883
				text = "and"
			intervals [760]:
				xmin = 282.0883
				xmax = 282.4283
				text = "things"
			intervals [761]:
				xmin = 282.4283
				xmax = 282.6083
				text = "like"
			intervals [762]:
				xmin = 282.6083
				xmax = 282.8083
				text = "that"
			intervals [763]:
				xmin = 282.8083
				xmax = 282.8983
				text = "but"
			intervals [764]:
				xmin = 282.8983
				xmax = 282.9783
				text = "he"
			intervals [765]:
				xmin = 282.9783
				xmax = 283.1183
				text = "don't"
			intervals [766]:
				xmin = 283.1183
				xmax = 283.2583
				text = "want"
			intervals [767]:
				xmin = 283.2583
				xmax = 283.3583
				text = "you"
			intervals [768]:
				xmin = 283.3583
				xmax = 283.4183
				text = "to"
			intervals [769]:
				xmin = 283.4183
				xmax = 283.7083
				text = "talk"
			intervals [770]:
				xmin = 283.7083
				xmax = 284.0583
				text = "loud"
			intervals [771]:
				xmin = 284.0583
				xmax = 285.1953
				text = ""
			intervals [772]:
				xmin = 285.1953
				xmax = 285.3253
				text = "and"
			intervals [773]:
				xmin = 285.3253
				xmax = 285.4953
				text = "that"
			intervals [774]:
				xmin = 285.4953
				xmax = 285.5653
				text = "s"
			intervals [775]:
				xmin = 285.5653
				xmax = 285.7253
				text = "why"
			intervals [776]:
				xmin = 285.7253
				xmax = 285.7753
				text = "i"
			intervals [777]:
				xmin = 285.7753
				xmax = 286.0953
				text = "like"
			intervals [778]:
				xmin = 286.0953
				xmax = 286.3753
				text = "him"
			intervals [779]:
				xmin = 286.3753
				xmax = 286.5653
				text = "he"
			intervals [780]:
				xmin = 286.5653
				xmax = 286.7953
				text = "ain't"
			intervals [781]:
				xmin = 286.7953
				xmax = 287.3153
				text = "mean"
			intervals [782]:
				xmin = 287.3153
				xmax = 293.1352
				text = ""
			intervals [783]:
				xmin = 293.1352
				xmax = 293.4952
				text = "no"
			intervals [784]:
				xmin = 293.4952
				xmax = 297.7755
				text = ""
			intervals [785]:
				xmin = 297.7755
				xmax = 298.2555
				text = "yeah"
			intervals [786]:
				xmin = 298.2555
				xmax = 300.1517
				text = ""
			intervals [787]:
				xmin = 300.1517
				xmax = 300.4117
				text = "if"
			intervals [788]:
				xmin = 300.4117
				xmax = 300.5417
				text = "i"
			intervals [789]:
				xmin = 300.5417
				xmax = 300.6917
				text = "be"
			intervals [790]:
				xmin = 300.6917
				xmax = 301.0717
				text = "doing"
			intervals [791]:
				xmin = 301.0717
				xmax = 301.3117
				text = "something"
			intervals [792]:
				xmin = 301.3117
				xmax = 301.4317
				text = "they"
			intervals [793]:
				xmin = 301.4317
				xmax = 301.6117
				text = "don't"
			intervals [794]:
				xmin = 301.6117
				xmax = 301.8017
				text = "like"
			intervals [795]:
				xmin = 301.8017
				xmax = 301.8817
				text = "it"
			intervals [796]:
				xmin = 301.8817
				xmax = 302.0317
				text = "like"
			intervals [797]:
				xmin = 302.0317
				xmax = 302.1917
				text = "if"
			intervals [798]:
				xmin = 302.1917
				xmax = 302.3317
				text = "i"
			intervals [799]:
				xmin = 302.3317
				xmax = 302.3617
				text = ""
			intervals [800]:
				xmin = 302.3617
				xmax = 302.6917
				text = "talk"
			intervals [801]:
				xmin = 302.6917
				xmax = 302.7617
				text = "a"
			intervals [802]:
				xmin = 302.7617
				xmax = 302.9917
				text = "lot"
			intervals [803]:
				xmin = 302.9917
				xmax = 303.0217
				text = "or"
			intervals [804]:
				xmin = 303.0217
				xmax = 303.0617
				text = ""
			intervals [805]:
				xmin = 303.0617
				xmax = 303.3617
				text = "chew"
			intervals [806]:
				xmin = 303.3617
				xmax = 303.6917
				text = "gum"
			intervals [807]:
				xmin = 303.6917
				xmax = 303.7417
				text = "or"
			intervals [808]:
				xmin = 303.7417
				xmax = 304.0817
				text = "something"
			intervals [809]:
				xmin = 304.0817
				xmax = 304.2717
				text = "they"
			intervals [810]:
				xmin = 304.2717
				xmax = 304.3017
				text = "<unk>"
			intervals [811]:
				xmin = 304.3017
				xmax = 304.6617
				text = "holler"
			intervals [812]:
				xmin = 304.6617
				xmax = 304.7617
				text = "at"
			intervals [813]:
				xmin = 304.7617
				xmax = 304.9717
				text = "me"
			intervals [814]:
				xmin = 304.9717
				xmax = 305.0917
				text = "and"
			intervals [815]:
				xmin = 305.0917
				xmax = 305.3117
				text = "like"
			intervals [816]:
				xmin = 305.3117
				xmax = 305.4617
				text = "if"
			intervals [817]:
				xmin = 305.4617
				xmax = 305.5717
				text = "i"
			intervals [818]:
				xmin = 305.5717
				xmax = 305.9517
				text = "fuss"
			intervals [819]:
				xmin = 305.9517
				xmax = 306.2517
				text = "back"
			intervals [820]:
				xmin = 306.2517
				xmax = 306.3517
				text = "at"
			intervals [821]:
				xmin = 306.3517
				xmax = 306.3817
				text = ""
			intervals [822]:
				xmin = 306.3817
				xmax = 306.7717
				text = "them"
			intervals [823]:
				xmin = 306.7717
				xmax = 307.392
				text = ""
			intervals [824]:
				xmin = 307.392
				xmax = 307.552
				text = "they"
			intervals [825]:
				xmin = 307.552
				xmax = 307.582
				text = "<unk>"
			intervals [826]:
				xmin = 307.582
				xmax = 307.812
				text = "holler"
			intervals [827]:
				xmin = 307.812
				xmax = 308.012
				text = "like"
			intervals [828]:
				xmin = 308.012
				xmax = 308.192
				text = "in"
			intervals [829]:
				xmin = 308.192
				xmax = 308.552
				text = "music"
			intervals [830]:
				xmin = 308.552
				xmax = 308.932
				text = "class"
			intervals [831]:
				xmin = 308.932
				xmax = 309.062
				text = "i"
			intervals [832]:
				xmin = 309.062
				xmax = 309.262
				text = "was"
			intervals [833]:
				xmin = 309.262
				xmax = 309.5891
				text = ""
			intervals [834]:
				xmin = 309.5891
				xmax = 309.7391
				text = "we"
			intervals [835]:
				xmin = 309.7391
				xmax = 309.8591
				text = "was"
			intervals [836]:
				xmin = 309.8591
				xmax = 310.1491
				text = "having"
			intervals [837]:
				xmin = 310.1491
				xmax = 310.2791
				text = "a"
			intervals [838]:
				xmin = 310.2791
				xmax = 310.6191
				text = "test"
			intervals [839]:
				xmin = 310.6191
				xmax = 310.7091
				text = "the"
			intervals [840]:
				xmin = 310.7091
				xmax = 311.0291
				text = "teacher"
			intervals [841]:
				xmin = 311.0291
				xmax = 311.1791
				text = "i"
			intervals [842]:
				xmin = 311.1791
				xmax = 311.4791
				text = "wasn't"
			intervals [843]:
				xmin = 311.4791
				xmax = 311.6691
				text = "there"
			intervals [844]:
				xmin = 311.6691
				xmax = 312.1491
				text = "almost"
			intervals [845]:
				xmin = 312.1491
				xmax = 312.3591
				text = "all"
			intervals [846]:
				xmin = 312.3591
				xmax = 312.5291
				text = "that"
			intervals [847]:
				xmin = 312.5291
				xmax = 312.8391
				text = "week"
			intervals [848]:
				xmin = 312.8391
				xmax = 313.2708
				text = ""
			intervals [849]:
				xmin = 313.2708
				xmax = 313.4408
				text = "so"
			intervals [850]:
				xmin = 313.4408
				xmax = 313.6208
				text = "she"
			intervals [851]:
				xmin = 313.6208
				xmax = 313.9508
				text = "said"
			intervals [852]:
				xmin = 313.9508
				xmax = 314.4765
				text = ""
			intervals [853]:
				xmin = 314.4765
				xmax = 314.5665
				text = "we"
			intervals [854]:
				xmin = 314.5665
				xmax = 314.7165
				text = "gonna"
			intervals [855]:
				xmin = 314.7165
				xmax = 314.9165
				text = "have"
			intervals [856]:
				xmin = 314.9165
				xmax = 314.9465
				text = "a"
			intervals [857]:
				xmin = 314.9465
				xmax = 315.0165
				text = ""
			intervals [858]:
				xmin = 315.0165
				xmax = 315.3865
				text = "test"
			intervals [859]:
				xmin = 315.3865
				xmax = 315.4665
				text = "and"
			intervals [860]:
				xmin = 315.4665
				xmax = 315.6065
				text = "i"
			intervals [861]:
				xmin = 315.6065
				xmax = 315.8065
				text = "said"
			intervals [862]:
				xmin = 315.8065
				xmax = 316.1365
				text = "miss"
			intervals [863]:
				xmin = 316.1365
				xmax = 316.1665
				text = ""
			intervals [864]:
				xmin = 316.1665
				xmax = 316.6165
				text = "rdx"
			intervals [865]:
				xmin = 316.6165
				xmax = 316.6465
				text = ""
			intervals [866]:
				xmin = 316.6465
				xmax = 316.6765
				text = "i"
			intervals [867]:
				xmin = 316.6765
				xmax = 316.9265
				text = "don't"
			intervals [868]:
				xmin = 316.9265
				xmax = 317.1865
				text = "have"
			intervals [869]:
				xmin = 317.1865
				xmax = 317.2965
				text = "the"
			intervals [870]:
				xmin = 317.2965
				xmax = 317.7765
				text = "words"
			intervals [871]:
				xmin = 317.7765
				xmax = 318.1584
				text = ""
			intervals [872]:
				xmin = 318.1584
				xmax = 318.2484
				text = "what"
			intervals [873]:
				xmin = 318.2484
				xmax = 318.2784
				text = "are"
			intervals [874]:
				xmin = 318.2784
				xmax = 318.3084
				text = ""
			intervals [875]:
				xmin = 318.3084
				xmax = 318.4384
				text = "you"
			intervals [876]:
				xmin = 318.4384
				xmax = 318.7784
				text = "talking"
			intervals [877]:
				xmin = 318.7784
				xmax = 319.0284
				text = "about"
			intervals [878]:
				xmin = 319.0284
				xmax = 319.3081
				text = ""
			intervals [879]:
				xmin = 319.3081
				xmax = 319.4581
				text = "if"
			intervals [880]:
				xmin = 319.4581
				xmax = 319.6481
				text = "you"
			intervals [881]:
				xmin = 319.6481
				xmax = 319.9081
				text = "had"
			intervals [882]:
				xmin = 319.9081
				xmax = 320.1281
				text = "been"
			intervals [883]:
				xmin = 320.1281
				xmax = 320.3181
				text = "here"
			intervals [884]:
				xmin = 320.3181
				xmax = 320.4981
				text = "you"
			intervals [885]:
				xmin = 320.4981
				xmax = 320.6281
				text = "would"
			intervals [886]:
				xmin = 320.6281
				xmax = 320.7281
				text = "of"
			intervals [887]:
				xmin = 320.7281
				xmax = 321.1081
				text = "knowed"
			intervals [888]:
				xmin = 321.1081
				xmax = 321.2181
				text = "the"
			intervals [889]:
				xmin = 321.2181
				xmax = 321.6481
				text = "words"
			intervals [890]:
				xmin = 321.6481
				xmax = 322.1407
				text = ""
			intervals [891]:
				xmin = 322.1407
				xmax = 322.4107
				text = "so"
			intervals [892]:
				xmin = 322.4107
				xmax = 322.5407
				text = ""
			intervals [893]:
				xmin = 322.5407
				xmax = 322.8707
				text = "after"
			intervals [894]:
				xmin = 322.8707
				xmax = 322.9907
				text = "the"
			intervals [895]:
				xmin = 322.9907
				xmax = 323.4107
				text = "test"
			intervals [896]:
				xmin = 323.4107
				xmax = 323.5207
				text = "we"
			intervals [897]:
				xmin = 323.5207
				xmax = 323.7007
				text = "had"
			intervals [898]:
				xmin = 323.7007
				xmax = 323.9607
				text = "did"
			intervals [899]:
				xmin = 323.9607
				xmax = 324.0307
				text = "it"
			intervals [900]:
				xmin = 324.0307
				xmax = 324.4342
				text = ""
			intervals [901]:
				xmin = 324.4342
				xmax = 324.5742
				text = "and"
			intervals [902]:
				xmin = 324.5742
				xmax = 324.6742
				text = "so"
			intervals [903]:
				xmin = 324.6742
				xmax = 324.8942
				text = "this"
			intervals [904]:
				xmin = 324.8942
				xmax = 325.1242
				text = "girl"
			intervals [905]:
				xmin = 325.1242
				xmax = 325.5442
				text = "behind"
			intervals [906]:
				xmin = 325.5442
				xmax = 325.6542
				text = "me"
			intervals [907]:
				xmin = 325.6542
				xmax = 325.7542
				text = "i"
			intervals [908]:
				xmin = 325.7542
				xmax = 325.9542
				text = "know"
			intervals [909]:
				xmin = 325.9542
				xmax = 326.1142
				text = "she"
			intervals [910]:
				xmin = 326.1142
				xmax = 326.4742
				text = "don't"
			intervals [911]:
				xmin = 326.4742
				xmax = 326.6042
				text = "she"
			intervals [912]:
				xmin = 326.6042
				xmax = 326.8242
				text = "don't"
			intervals [913]:
				xmin = 326.8242
				xmax = 327.0342
				text = "ever"
			intervals [914]:
				xmin = 327.0342
				xmax = 327.2242
				text = "do"
			intervals [915]:
				xmin = 327.2242
				xmax = 327.3942
				text = "no"
			intervals [916]:
				xmin = 327.3942
				xmax = 327.7442
				text = "work"
			intervals [917]:
				xmin = 327.7442
				xmax = 327.8542
				text = "so"
			intervals [918]:
				xmin = 327.8542
				xmax = 327.9542
				text = "i"
			intervals [919]:
				xmin = 327.9542
				xmax = 328.1342
				text = "turn"
			intervals [920]:
				xmin = 328.1342
				xmax = 328.3142
				text = "around"
			intervals [921]:
				xmin = 328.3142
				xmax = 328.3742
				text = "and"
			intervals [922]:
				xmin = 328.3742
				xmax = 328.5642
				text = "said"
			intervals [923]:
				xmin = 328.5642
				xmax = 329.0046
				text = ""
			intervals [924]:
				xmin = 329.0046
				xmax = 329.1046
				text = "do"
			intervals [925]:
				xmin = 329.1046
				xmax = 329.2746
				text = "you"
			intervals [926]:
				xmin = 329.2746
				xmax = 329.4946
				text = "have"
			intervals [927]:
				xmin = 329.4946
				xmax = 329.5646
				text = "a"
			intervals [928]:
				xmin = 329.5646
				xmax = 329.9646
				text = "um"
			intervals [929]:
				xmin = 329.9646
				xmax = 330.6926
				text = ""
			intervals [930]:
				xmin = 330.6926
				xmax = 330.8926
				text = "the"
			intervals [931]:
				xmin = 330.8926
				xmax = 331.1126
				text = "t"
			intervals [932]:
				xmin = 331.1126
				xmax = 331.2326
				text = ""
			intervals [933]:
				xmin = 331.2326
				xmax = 331.5626
				text = "work"
			intervals [934]:
				xmin = 331.5626
				xmax = 331.6926
				text = "that"
			intervals [935]:
				xmin = 331.6926
				xmax = 331.8526
				text = "we"
			intervals [936]:
				xmin = 331.8526
				xmax = 332.0626
				text = "just"
			intervals [937]:
				xmin = 332.0626
				xmax = 332.5326
				text = "did"
			intervals [938]:
				xmin = 332.5326
				xmax = 332.8596
				text = ""
			intervals [939]:
				xmin = 332.8596
				xmax = 333.0496
				text = "sh-"
			intervals [940]:
				xmin = 333.0496
				xmax = 333.2596
				text = "then"
			intervals [941]:
				xmin = 333.2596
				xmax = 333.4996
				text = "mrs"
			intervals [942]:
				xmin = 333.4996
				xmax = 333.7596
				text = "rdx"
			intervals [943]:
				xmin = 333.7596
				xmax = 333.7896
				text = ""
			intervals [944]:
				xmin = 333.7896
				xmax = 333.9196
				text = "told"
			intervals [945]:
				xmin = 333.9196
				xmax = 334.0196
				text = "me"
			intervals [946]:
				xmin = 334.0196
				xmax = 334.2396
				text = "turn"
			intervals [947]:
				xmin = 334.2396
				xmax = 334.4896
				text = "around"
			intervals [948]:
				xmin = 334.4896
				xmax = 334.5496
				text = "and"
			intervals [949]:
				xmin = 334.5496
				xmax = 334.6496
				text = "be"
			intervals [950]:
				xmin = 334.6496
				xmax = 334.9296
				text = "quiet"
			intervals [951]:
				xmin = 334.9296
				xmax = 334.9996
				text = "and"
			intervals [952]:
				xmin = 334.9996
				xmax = 335.1196
				text = "i"
			intervals [953]:
				xmin = 335.1196
				xmax = 335.2596
				text = "said"
			intervals [954]:
				xmin = 335.2596
				xmax = 335.3596
				text = "i"
			intervals [955]:
				xmin = 335.3596
				xmax = 335.4496
				text = "was"
			intervals [956]:
				xmin = 335.4496
				xmax = 335.6596
				text = "just"
			intervals [957]:
				xmin = 335.6596
				xmax = 335.9896
				text = "asking"
			intervals [958]:
				xmin = 335.9896
				xmax = 336.0996
				text = "her"
			intervals [959]:
				xmin = 336.0996
				xmax = 336.1896
				text = "she"
			intervals [960]:
				xmin = 336.1896
				xmax = 336.2496
				text = ""
			intervals [961]:
				xmin = 336.2496
				xmax = 336.4396
				text = "told"
			intervals [962]:
				xmin = 336.4396
				xmax = 336.4996
				text = "me"
			intervals [963]:
				xmin = 336.4996
				xmax = 336.5596
				text = "to"
			intervals [964]:
				xmin = 336.5596
				xmax = 336.7296
				text = "turn"
			intervals [965]:
				xmin = 336.7296
				xmax = 336.9096
				text = "around"
			intervals [966]:
				xmin = 336.9096
				xmax = 336.9696
				text = "and"
			intervals [967]:
				xmin = 336.9696
				xmax = 337.0296
				text = "be"
			intervals [968]:
				xmin = 337.0296
				xmax = 337.3596
				text = "quiet"
			intervals [969]:
				xmin = 337.3596
				xmax = 337.5879
				text = ""
			intervals [970]:
				xmin = 337.5879
				xmax = 337.7379
				text = "she"
			intervals [971]:
				xmin = 337.7379
				xmax = 337.9479
				text = "told"
			intervals [972]:
				xmin = 337.9479
				xmax = 338.0079
				text = "me"
			intervals [973]:
				xmin = 338.0079
				xmax = 338.0879
				text = "to"
			intervals [974]:
				xmin = 338.0879
				xmax = 338.3379
				text = "send"
			intervals [975]:
				xmin = 338.3379
				xmax = 338.4379
				text = "it"
			intervals [976]:
				xmin = 338.4379
				xmax = 338.6479
				text = "back"
			intervals [977]:
				xmin = 338.6479
				xmax = 338.7079
				text = "and"
			intervals [978]:
				xmin = 338.7079
				xmax = 338.8179
				text = "when"
			intervals [979]:
				xmin = 338.8179
				xmax = 338.9179
				text = "i"
			intervals [980]:
				xmin = 338.9179
				xmax = 339.0479
				text = "said"
			intervals [981]:
				xmin = 339.0479
				xmax = 339.1079
				text = "i'm"
			intervals [982]:
				xmin = 339.1079
				xmax = 339.2479
				text = "gonna"
			intervals [983]:
				xmin = 339.2479
				xmax = 339.4579
				text = "tell"
			intervals [984]:
				xmin = 339.4579
				xmax = 339.6179
				text = "my"
			intervals [985]:
				xmin = 339.6179
				xmax = 339.9679
				text = "mother"
			intervals [986]:
				xmin = 339.9679
				xmax = 340.3032
				text = ""
			intervals [987]:
				xmin = 340.3032
				xmax = 340.4432
				text = "she"
			intervals [988]:
				xmin = 340.4432
				xmax = 340.6532
				text = "told"
			intervals [989]:
				xmin = 340.6532
				xmax = 340.7232
				text = "me"
			intervals [990]:
				xmin = 340.7232
				xmax = 340.9932
				text = "sit"
			intervals [991]:
				xmin = 340.9932
				xmax = 341.0832
				text = "in"
			intervals [992]:
				xmin = 341.0832
				xmax = 341.2832
				text = "back"
			intervals [993]:
				xmin = 341.2832
				xmax = 341.3432
				text = "of"
			intervals [994]:
				xmin = 341.3432
				xmax = 341.4132
				text = "the"
			intervals [995]:
				xmin = 341.4132
				xmax = 341.5532
				text = "room"
			intervals [996]:
				xmin = 341.5532
				xmax = 341.7032
				text = "i'm"
			intervals [997]:
				xmin = 341.7032
				xmax = 341.7432
				text = ""
			intervals [998]:
				xmin = 341.7432
				xmax = 342.4032
				text = "isolated"
			intervals [999]:
				xmin = 342.4032
				xmax = 342.5132
				text = "that"
			intervals [1000]:
				xmin = 342.5132
				xmax = 342.5732
				text = "s"
			intervals [1001]:
				xmin = 342.5732
				xmax = 342.6932
				text = "why"
			intervals [1002]:
				xmin = 342.6932
				xmax = 342.7532
				text = "i"
			intervals [1003]:
				xmin = 342.7532
				xmax = 342.9432
				text = "got"
			intervals [1004]:
				xmin = 342.9432
				xmax = 343.0132
				text = "a"
			intervals [1005]:
				xmin = 343.0132
				xmax = 343.0432
				text = ""
			intervals [1006]:
				xmin = 343.0432
				xmax = 343.2432
				text = "f"
			intervals [1007]:
				xmin = 343.2432
				xmax = 343.2832
				text = ""
			intervals [1008]:
				xmin = 343.2832
				xmax = 343.4232
				text = "on"
			intervals [1009]:
				xmin = 343.4232
				xmax = 343.5732
				text = "my"
			intervals [1010]:
				xmin = 343.5732
				xmax = 343.9632
				text = "paper"
			intervals [1011]:
				xmin = 343.9632
				xmax = 352.2613
				text = ""
			intervals [1012]:
				xmin = 352.2613
				xmax = 353.1513
				text = "um"
			intervals [1013]:
				xmin = 353.1513
				xmax = 356.0848
				text = ""
			intervals [1014]:
				xmin = 356.0848
				xmax = 356.1148
				text = "i"
			intervals [1015]:
				xmin = 356.1148
				xmax = 356.2448
				text = "don't"
			intervals [1016]:
				xmin = 356.2448
				xmax = 356.3048
				text = "know"
			intervals [1017]:
				xmin = 356.3048
				xmax = 356.4748
				text = "my"
			intervals [1018]:
				xmin = 356.4748
				xmax = 356.7648
				text = "best"
			intervals [1019]:
				xmin = 356.7648
				xmax = 357.1548
				text = "teachers"
			intervals [1020]:
				xmin = 357.1548
				xmax = 357.2648
				text = "i"
			intervals [1021]:
				xmin = 357.2648
				xmax = 357.2948
				text = ""
			intervals [1022]:
				xmin = 357.2948
				xmax = 357.4548
				text = "ever"
			intervals [1023]:
				xmin = 357.4548
				xmax = 357.5548
				text = "had"
			intervals [1024]:
				xmin = 357.5548
				xmax = 357.5848
				text = ""
			intervals [1025]:
				xmin = 357.5848
				xmax = 357.8848
				text = "oh"
			intervals [1026]:
				xmin = 357.8848
				xmax = 357.9948
				text = ""
			intervals [1027]:
				xmin = 357.9948
				xmax = 358.3148
				text = "that"
			intervals [1028]:
				xmin = 358.3148
				xmax = 358.4148
				text = "was"
			intervals [1029]:
				xmin = 358.4148
				xmax = 358.5148
				text = "in"
			intervals [1030]:
				xmin = 358.5148
				xmax = 358.6448
				text = "the"
			intervals [1031]:
				xmin = 358.6448
				xmax = 359.0648
				text = "second"
			intervals [1032]:
				xmin = 359.0648
				xmax = 359.2748
				text = "grade"
			intervals [1033]:
				xmin = 359.2748
				xmax = 359.3748
				text = "that"
			intervals [1034]:
				xmin = 359.3748
				xmax = 359.4848
				text = "was"
			intervals [1035]:
				xmin = 359.4848
				xmax = 359.5148
				text = "a"
			intervals [1036]:
				xmin = 359.5148
				xmax = 359.5448
				text = ""
			intervals [1037]:
				xmin = 359.5448
				xmax = 359.8048
				text = "long"
			intervals [1038]:
				xmin = 359.8048
				xmax = 360.0648
				text = "time"
			intervals [1039]:
				xmin = 360.0648
				xmax = 360.2648
				text = "ago"
			intervals [1040]:
				xmin = 360.2648
				xmax = 362.7197
				text = ""
			intervals [1041]:
				xmin = 362.7197
				xmax = 362.9297
				text = "she"
			intervals [1042]:
				xmin = 362.9297
				xmax = 363.1997
				text = "was"
			intervals [1043]:
				xmin = 363.1997
				xmax = 363.6797
				text = "nice"
			intervals [1044]:
				xmin = 363.6797
				xmax = 363.8197
				text = "she"
			intervals [1045]:
				xmin = 363.8197
				xmax = 364.1797
				text = "likeded"
			intervals [1046]:
				xmin = 364.1797
				xmax = 364.3097
				text = "me"
			intervals [1047]:
				xmin = 364.3097
				xmax = 364.4197
				text = "the"
			intervals [1048]:
				xmin = 364.4197
				xmax = 364.7697
				text = "best"
			intervals [1049]:
				xmin = 364.7697
				xmax = 365.0397
				text = "all"
			intervals [1050]:
				xmin = 365.0397
				xmax = 365.1297
				text = "in"
			intervals [1051]:
				xmin = 365.1297
				xmax = 365.2397
				text = "the"
			intervals [1052]:
				xmin = 365.2397
				xmax = 365.6097
				text = "room"
			intervals [1053]:
				xmin = 365.6097
				xmax = 365.8533
				text = ""
			intervals [1054]:
				xmin = 365.8533
				xmax = 366.1133
				text = "these"
			intervals [1055]:
				xmin = 366.1133
				xmax = 366.5033
				text = "girls"
			intervals [1056]:
				xmin = 366.5033
				xmax = 366.5733
				text = "in"
			intervals [1057]:
				xmin = 366.5733
				xmax = 366.7633
				text = "my"
			intervals [1058]:
				xmin = 366.7633
				xmax = 367.0233
				text = "room"
			intervals [1059]:
				xmin = 367.0233
				xmax = 367.1633
				text = "they"
			intervals [1060]:
				xmin = 367.1633
				xmax = 367.3233
				text = "used"
			intervals [1061]:
				xmin = 367.3233
				xmax = 367.4233
				text = "to"
			intervals [1062]:
				xmin = 367.4233
				xmax = 367.7233
				text = "beat"
			intervals [1063]:
				xmin = 367.7233
				xmax = 367.8933
				text = "me"
			intervals [1064]:
				xmin = 367.8933
				xmax = 368.1233
				text = "up"
			intervals [1065]:
				xmin = 368.1233
				xmax = 368.4479
				text = ""
			intervals [1066]:
				xmin = 368.4479
				xmax = 368.7479
				text = "all"
			intervals [1067]:
				xmin = 368.7479
				xmax = 368.8479
				text = "the"
			intervals [1068]:
				xmin = 368.8479
				xmax = 369.1579
				text = "time"
			intervals [1069]:
				xmin = 369.1579
				xmax = 369.2479
				text = "and"
			intervals [1070]:
				xmin = 369.2479
				xmax = 369.3579
				text = "i"
			intervals [1071]:
				xmin = 369.3579
				xmax = 369.5179
				text = "u"
			intervals [1072]:
				xmin = 369.5179
				xmax = 369.6879
				text = "if"
			intervals [1073]:
				xmin = 369.6879
				xmax = 369.7579
				text = "i"
			intervals [1074]:
				xmin = 369.7579
				xmax = 369.9179
				text = "go"
			intervals [1075]:
				xmin = 369.9179
				xmax = 370.0679
				text = "back"
			intervals [1076]:
				xmin = 370.0679
				xmax = 370.1579
				text = "and"
			intervals [1077]:
				xmin = 370.1579
				xmax = 370.3479
				text = "tell"
			intervals [1078]:
				xmin = 370.3479
				xmax = 370.4379
				text = "the"
			intervals [1079]:
				xmin = 370.4379
				xmax = 370.6979
				text = "teacher"
			intervals [1080]:
				xmin = 370.6979
				xmax = 370.7279
				text = ""
			intervals [1081]:
				xmin = 370.7279
				xmax = 370.8779
				text = "they"
			intervals [1082]:
				xmin = 370.8779
				xmax = 370.9079
				text = "<unk>"
			intervals [1083]:
				xmin = 370.9079
				xmax = 371.0979
				text = "get"
			intervals [1084]:
				xmin = 371.0979
				xmax = 371.2079
				text = "in"
			intervals [1085]:
				xmin = 371.2079
				xmax = 371.5679
				text = "trouble"
			intervals [1086]:
				xmin = 371.5679
				xmax = 372.0864
				text = ""
			intervals [1087]:
				xmin = 372.0864
				xmax = 372.2164
				text = "so"
			intervals [1088]:
				xmin = 372.2164
				xmax = 372.3564
				text = "when"
			intervals [1089]:
				xmin = 372.3564
				xmax = 372.4564
				text = "we"
			intervals [1090]:
				xmin = 372.4564
				xmax = 372.5764
				text = "go"
			intervals [1091]:
				xmin = 372.5764
				xmax = 372.7564
				text = "in"
			intervals [1092]:
				xmin = 372.7564
				xmax = 372.8864
				text = "the"
			intervals [1093]:
				xmin = 372.8864
				xmax = 373.2664
				text = "bathroom"
			intervals [1094]:
				xmin = 373.2664
				xmax = 373.4064
				text = "they"
			intervals [1095]:
				xmin = 373.4064
				xmax = 373.4364
				text = "<unk>"
			intervals [1096]:
				xmin = 373.4364
				xmax = 373.7164
				text = "beat"
			intervals [1097]:
				xmin = 373.7164
				xmax = 373.9064
				text = "me"
			intervals [1098]:
				xmin = 373.9064
				xmax = 374.0964
				text = "up"
			intervals [1099]:
				xmin = 374.0964
				xmax = 374.2664
				text = "then"
			intervals [1100]:
				xmin = 374.2664
				xmax = 374.3964
				text = "when"
			intervals [1101]:
				xmin = 374.3964
				xmax = 374.4864
				text = "i"
			intervals [1102]:
				xmin = 374.4864
				xmax = 374.6064
				text = "go"
			intervals [1103]:
				xmin = 374.6064
				xmax = 374.7364
				text = "up"
			intervals [1104]:
				xmin = 374.7364
				xmax = 374.8364
				text = "the"
			intervals [1105]:
				xmin = 374.8364
				xmax = 375.1964
				text = "step"
			intervals [1106]:
				xmin = 375.1964
				xmax = 375.3264
				text = "i"
			intervals [1107]:
				xmin = 375.3264
				xmax = 375.4764
				text = "ain't"
			intervals [1108]:
				xmin = 375.4764
				xmax = 375.7164
				text = "like"
			intervals [1109]:
				xmin = 375.7164
				xmax = 375.8164
				text = "to"
			intervals [1110]:
				xmin = 375.8164
				xmax = 376.2064
				text = "fight"
			intervals [1111]:
				xmin = 376.2064
				xmax = 376.8647
				text = ""
			intervals [1112]:
				xmin = 376.8647
				xmax = 377.0947
				text = "they"
			intervals [1113]:
				xmin = 377.0947
				xmax = 377.2047
				text = "<unk>"
			intervals [1114]:
				xmin = 377.2047
				xmax = 377.2947
				text = ""
			intervals [1115]:
				xmin = 377.2947
				xmax = 377.6147
				text = "pet"
			intervals [1116]:
				xmin = 377.6147
				xmax = 377.8347
				text = "me"
			intervals [1117]:
				xmin = 377.8347
				xmax = 377.9247
				text = "and"
			intervals [1118]:
				xmin = 377.9247
				xmax = 378.1647
				text = "make"
			intervals [1119]:
				xmin = 378.1647
				xmax = 378.2647
				text = "me"
			intervals [1120]:
				xmin = 378.2647
				xmax = 378.5747
				text = "stop"
			intervals [1121]:
				xmin = 378.5747
				xmax = 378.6147
				text = ""
			intervals [1122]:
				xmin = 378.6147
				xmax = 379.0447
				text = "crying"
			intervals [1123]:
				xmin = 379.0447
				xmax = 379.2547
				text = "this"
			intervals [1124]:
				xmin = 379.2547
				xmax = 379.4247
				text = "before"
			intervals [1125]:
				xmin = 379.4247
				xmax = 379.5747
				text = "we"
			intervals [1126]:
				xmin = 379.5747
				xmax = 379.7147
				text = "get"
			intervals [1127]:
				xmin = 379.7147
				xmax = 379.7847
				text = "in"
			intervals [1128]:
				xmin = 379.7847
				xmax = 379.8847
				text = "the"
			intervals [1129]:
				xmin = 379.8847
				xmax = 380.0847
				text = "room"
			intervals [1130]:
				xmin = 380.0847
				xmax = 380.2947
				text = "cause"
			intervals [1131]:
				xmin = 380.2947
				xmax = 380.4547
				text = "if"
			intervals [1132]:
				xmin = 380.4547
				xmax = 380.5447
				text = "i"
			intervals [1133]:
				xmin = 380.5447
				xmax = 380.7947
				text = "tell"
			intervals [1134]:
				xmin = 380.7947
				xmax = 380.8647
				text = "the"
			intervals [1135]:
				xmin = 380.8647
				xmax = 381.2047
				text = "teacher"
			intervals [1136]:
				xmin = 381.2047
				xmax = 381.2947
				text = "they"
			intervals [1137]:
				xmin = 381.2947
				xmax = 381.4847
				text = "know"
			intervals [1138]:
				xmin = 381.4847
				xmax = 381.6247
				text = "they"
			intervals [1139]:
				xmin = 381.6247
				xmax = 381.6547
				text = "<unk>"
			intervals [1140]:
				xmin = 381.6547
				xmax = 381.7947
				text = "get"
			intervals [1141]:
				xmin = 381.7947
				xmax = 381.9547
				text = "in"
			intervals [1142]:
				xmin = 381.9547
				xmax = 382.0147
				text = "a"
			intervals [1143]:
				xmin = 382.0147
				xmax = 382.2247
				text = "lot"
			intervals [1144]:
				xmin = 382.2247
				xmax = 382.3047
				text = "of"
			intervals [1145]:
				xmin = 382.3047
				xmax = 382.7947
				text = "trouble"
			intervals [1146]:
				xmin = 382.7947
				xmax = 392.1681
				text = ""
			intervals [1147]:
				xmin = 392.1681
				xmax = 392.7381
				text = "no"
			intervals [1148]:
				xmin = 392.7381
				xmax = 403.1203
				text = ""
			intervals [1149]:
				xmin = 403.1203
				xmax = 403.3703
				text = "like"
			intervals [1150]:
				xmin = 403.3703
				xmax = 403.7503
				text = "me"
			intervals [1151]:
				xmin = 403.7503
				xmax = 403.9203
				text = "and"
			intervals [1152]:
				xmin = 403.9203
				xmax = 403.9803
				text = ""
			intervals [1153]:
				xmin = 403.9803
				xmax = 404.7003
				text = "glaverne"
			intervals [1154]:
				xmin = 404.7003
				xmax = 404.8503
				text = "we"
			intervals [1155]:
				xmin = 404.8503
				xmax = 405.0503
				text = "go"
			intervals [1156]:
				xmin = 405.0503
				xmax = 405.3703
				text = "many"
			intervals [1157]:
				xmin = 405.3703
				xmax = 405.4403
				text = ""
			intervals [1158]:
				xmin = 405.4403
				xmax = 405.9303
				text = "places"
			intervals [1159]:
				xmin = 405.9303
				xmax = 406.2703
				text = "together"
			intervals [1160]:
				xmin = 406.2703
				xmax = 406.4203
				text = "and"
			intervals [1161]:
				xmin = 406.4203
				xmax = 406.5603
				text = "we"
			intervals [1162]:
				xmin = 406.5603
				xmax = 406.8903
				text = "hang"
			intervals [1163]:
				xmin = 406.8903
				xmax = 407.3303
				text = "together"
			intervals [1164]:
				xmin = 407.3303
				xmax = 407.3603
				text = ""
			intervals [1165]:
				xmin = 407.3603
				xmax = 407.4903
				text = "we"
			intervals [1166]:
				xmin = 407.4903
				xmax = 407.8903
				text = "share"
			intervals [1167]:
				xmin = 407.8903
				xmax = 408.2403
				text = "each"
			intervals [1168]:
				xmin = 408.2403
				xmax = 408.2803
				text = ""
			intervals [1169]:
				xmin = 408.2803
				xmax = 408.6003
				text = "things"
			intervals [1170]:
				xmin = 408.6003
				xmax = 408.7103
				text = "we"
			intervals [1171]:
				xmin = 408.7103
				xmax = 409.1003
				text = "share"
			intervals [1172]:
				xmin = 409.1003
				xmax = 409.3403
				text = "each"
			intervals [1173]:
				xmin = 409.3403
				xmax = 409.5703
				text = "other"
			intervals [1174]:
				xmin = 409.5703
				xmax = 409.9456
				text = ""
			intervals [1175]:
				xmin = 409.9456
				xmax = 410.0656
				text = "you"
			intervals [1176]:
				xmin = 410.0656
				xmax = 410.2156
				text = "know"
			intervals [1177]:
				xmin = 410.2156
				xmax = 410.3956
				text = "what"
			intervals [1178]:
				xmin = 410.3956
				xmax = 410.5456
				text = "we"
			intervals [1179]:
				xmin = 410.5456
				xmax = 410.8556
				text = "have"
			intervals [1180]:
				xmin = 410.8556
				xmax = 410.9556
				text = "we"
			intervals [1181]:
				xmin = 410.9556
				xmax = 411.4356
				text = "share"
			intervals [1182]:
				xmin = 411.4356
				xmax = 411.5056
				text = "it"
			intervals [1183]:
				xmin = 411.5056
				xmax = 412.3878
				text = ""
			intervals [1184]:
				xmin = 412.3878
				xmax = 412.5078
				text = "and"
			intervals [1185]:
				xmin = 412.5078
				xmax = 412.5978
				text = "we"
			intervals [1186]:
				xmin = 412.5978
				xmax = 412.8578
				text = "go"
			intervals [1187]:
				xmin = 412.8578
				xmax = 412.9578
				text = "d"
			intervals [1188]:
				xmin = 412.9578
				xmax = 413.2937
				text = ""
			intervals [1189]:
				xmin = 413.2937
				xmax = 413.4837
				text = "and"
			intervals [1190]:
				xmin = 413.4837
				xmax = 413.5837
				text = "we"
			intervals [1191]:
				xmin = 413.5837
				xmax = 413.7437
				text = "go"
			intervals [1192]:
				xmin = 413.7437
				xmax = 413.9037
				text = "to"
			intervals [1193]:
				xmin = 413.9037
				xmax = 414.1337
				text = "this"
			intervals [1194]:
				xmin = 414.1337
				xmax = 414.6237
				text = "club"
			intervals [1195]:
				xmin = 414.6237
				xmax = 415.1863
				text = ""
			intervals [1196]:
				xmin = 415.1863
				xmax = 415.2963
				text = "and"
			intervals [1197]:
				xmin = 415.2963
				xmax = 415.4963
				text = "like"
			intervals [1198]:
				xmin = 415.4963
				xmax = 415.6363
				text = "we"
			intervals [1199]:
				xmin = 415.6363
				xmax = 415.7963
				text = "go"
			intervals [1200]:
				xmin = 415.7963
				xmax = 415.9663
				text = "to"
			intervals [1201]:
				xmin = 415.9663
				xmax = 416.4063
				text = "dance"
			intervals [1202]:
				xmin = 416.4063
				xmax = 416.4663
				text = "we"
			intervals [1203]:
				xmin = 416.4663
				xmax = 416.6163
				text = "go"
			intervals [1204]:
				xmin = 416.6163
				xmax = 416.7463
				text = "to"
			intervals [1205]:
				xmin = 416.7463
				xmax = 416.8363
				text = "the"
			intervals [1206]:
				xmin = 416.8363
				xmax = 417.2463
				text = "dance"
			intervals [1207]:
				xmin = 417.2463
				xmax = 417.6963
				text = "together"
			intervals [1208]:
				xmin = 417.6963
				xmax = 417.8363
				text = "we"
			intervals [1209]:
				xmin = 417.8363
				xmax = 418.0563
				text = "go"
			intervals [1210]:
				xmin = 418.0563
				xmax = 418.4063
				text = "roller"
			intervals [1211]:
				xmin = 418.4063
				xmax = 418.7163
				text = "skating"
			intervals [1212]:
				xmin = 418.7163
				xmax = 418.7863
				text = "we"
			intervals [1213]:
				xmin = 418.7863
				xmax = 418.9363
				text = "go"
			intervals [1214]:
				xmin = 418.9363
				xmax = 419.0963
				text = "to"
			intervals [1215]:
				xmin = 419.0963
				xmax = 419.1563
				text = "the"
			intervals [1216]:
				xmin = 419.1563
				xmax = 419.4363
				text = "roller"
			intervals [1217]:
				xmin = 419.4363
				xmax = 419.8763
				text = "skating"
			intervals [1218]:
				xmin = 419.8763
				xmax = 420.1063
				text = "ring"
			intervals [1219]:
				xmin = 420.1063
				xmax = 420.1363
				text = ""
			intervals [1220]:
				xmin = 420.1363
				xmax = 420.5563
				text = "together"
			intervals [1221]:
				xmin = 420.5563
				xmax = 421.1323
				text = ""
			intervals [1222]:
				xmin = 421.1323
				xmax = 421.2323
				text = "and"
			intervals [1223]:
				xmin = 421.2323
				xmax = 421.3323
				text = "we"
			intervals [1224]:
				xmin = 421.3323
				xmax = 421.5823
				text = "do"
			intervals [1225]:
				xmin = 421.5823
				xmax = 421.7423
				text = "all"
			intervals [1226]:
				xmin = 421.7423
				xmax = 421.8123
				text = "the"
			intervals [1227]:
				xmin = 421.8123
				xmax = 422.0823
				text = "things"
			intervals [1228]:
				xmin = 422.0823
				xmax = 422.1123
				text = ""
			intervals [1229]:
				xmin = 422.1123
				xmax = 422.2723
				text = "like"
			intervals [1230]:
				xmin = 422.2723
				xmax = 422.3623
				text = ""
			intervals [1231]:
				xmin = 422.3623
				xmax = 422.6123
				text = "that"
			intervals [1232]:
				xmin = 422.6123
				xmax = 425.331
				text = ""
			intervals [1233]:
				xmin = 425.331
				xmax = 425.451
				text = "it"
			intervals [1234]:
				xmin = 425.451
				xmax = 425.541
				text = "s"
			intervals [1235]:
				xmin = 425.541
				xmax = 425.611
				text = "a"
			intervals [1236]:
				xmin = 425.611
				xmax = 426.001
				text = "study"
			intervals [1237]:
				xmin = 426.001
				xmax = 426.241
				text = "hall"
			intervals [1238]:
				xmin = 426.241
				xmax = 426.371
				text = "where"
			intervals [1239]:
				xmin = 426.371
				xmax = 426.481
				text = "you"
			intervals [1240]:
				xmin = 426.481
				xmax = 426.621
				text = "go"
			intervals [1241]:
				xmin = 426.621
				xmax = 426.731
				text = "to"
			intervals [1242]:
				xmin = 426.731
				xmax = 427.301
				text = "study"
			intervals [1243]:
				xmin = 427.301
				xmax = 427.401
				text = "at"
			intervals [1244]:
				xmin = 427.401
				xmax = 429.924
				text = ""
			intervals [1245]:
				xmin = 429.924
				xmax = 430.454
				text = "mm-mm"
			intervals [1246]:
				xmin = 430.454
				xmax = 430.534
				text = ""
			intervals [1247]:
				xmin = 430.534
				xmax = 430.674
				text = "it"
			intervals [1248]:
				xmin = 430.674
				xmax = 430.734
				text = "s"
			intervals [1249]:
				xmin = 430.734
				xmax = 430.984
				text = "not"
			intervals [1250]:
				xmin = 430.984
				xmax = 431.074
				text = "at"
			intervals [1251]:
				xmin = 431.074
				xmax = 431.574
				text = "school"
			intervals [1252]:
				xmin = 431.574
				xmax = 432.7886
				text = ""
			intervals [1253]:
				xmin = 432.7886
				xmax = 432.9386
				text = "it"
			intervals [1254]:
				xmin = 432.9386
				xmax = 433.0986
				text = "s"
			intervals [1255]:
				xmin = 433.0986
				xmax = 433.1286
				text = ""
			intervals [1256]:
				xmin = 433.1286
				xmax = 433.7886
				text = "um"
			intervals [1257]:
				xmin = 433.7886
				xmax = 435.0647
				text = ""
			intervals [1258]:
				xmin = 435.0647
				xmax = 435.2947
				text = "not"
			intervals [1259]:
				xmin = 435.2947
				xmax = 435.6147
				text = "far"
			intervals [1260]:
				xmin = 435.6147
				xmax = 435.7447
				text = "from"
			intervals [1261]:
				xmin = 435.7447
				xmax = 435.9747
				text = "my"
			intervals [1262]:
				xmin = 435.9747
				xmax = 436.3047
				text = "house"
			intervals [1263]:
				xmin = 436.3047
				xmax = 436.4347
				text = "on"
			intervals [1264]:
				xmin = 436.4347
				xmax = 436.5847
				text = "new"
			intervals [1265]:
				xmin = 436.5847
				xmax = 436.9847
				text = "york"
			intervals [1266]:
				xmin = 436.9847
				xmax = 437.5047
				text = "avenue"
			intervals [1267]:
				xmin = 437.5047
				xmax = 445.1496
				text = ""
			intervals [1268]:
				xmin = 445.1496
				xmax = 445.2796
				text = "they"
			intervals [1269]:
				xmin = 445.2796
				xmax = 445.6196
				text = "just"
			intervals [1270]:
				xmin = 445.6196
				xmax = 445.8596
				text = "go"
			intervals [1271]:
				xmin = 445.8596
				xmax = 446.0696
				text = "there"
			intervals [1272]:
				xmin = 446.0696
				xmax = 446.1596
				text = "and"
			intervals [1273]:
				xmin = 446.1596
				xmax = 446.3696
				text = "tell"
			intervals [1274]:
				xmin = 446.3696
				xmax = 446.4796
				text = "the"
			intervals [1275]:
				xmin = 446.4796
				xmax = 446.6996
				text = "lady"
			intervals [1276]:
				xmin = 446.6996
				xmax = 446.8896
				text = "that"
			intervals [1277]:
				xmin = 446.8896
				xmax = 447.0396
				text = "they"
			intervals [1278]:
				xmin = 447.0396
				xmax = 447.2596
				text = "want"
			intervals [1279]:
				xmin = 447.2596
				xmax = 447.3196
				text = "a"
			intervals [1280]:
				xmin = 447.3196
				xmax = 447.8296
				text = "teacher"
			intervals [1281]:
				xmin = 447.8296
				xmax = 448.3778
				text = ""
			intervals [1282]:
				xmin = 448.3778
				xmax = 448.4878
				text = "and"
			intervals [1283]:
				xmin = 448.4878
				xmax = 448.5878
				text = "the"
			intervals [1284]:
				xmin = 448.5878
				xmax = 448.9578
				text = "lady"
			intervals [1285]:
				xmin = 448.9578
				xmax = 449.1078
				text = "will"
			intervals [1286]:
				xmin = 449.1078
				xmax = 449.6378
				text = "um"
			intervals [1287]:
				xmin = 449.6378
				xmax = 451.2915
				text = ""
			intervals [1288]:
				xmin = 451.2915
				xmax = 451.5615
				text = "tell"
			intervals [1289]:
				xmin = 451.5615
				xmax = 451.8115
				text = "them"
			intervals [1290]:
				xmin = 451.8115
				xmax = 451.8415
				text = ""
			intervals [1291]:
				xmin = 451.8415
				xmax = 451.9515
				text = "to"
			intervals [1292]:
				xmin = 451.9515
				xmax = 452.3315
				text = "wait"
			intervals [1293]:
				xmin = 452.3315
				xmax = 452.6115
				text = "until"
			intervals [1294]:
				xmin = 452.6115
				xmax = 452.7815
				text = "she"
			intervals [1295]:
				xmin = 452.7815
				xmax = 453.1515
				text = "find"
			intervals [1296]:
				xmin = 453.1515
				xmax = 453.3115
				text = "'em"
			intervals [1297]:
				xmin = 453.3115
				xmax = 453.5215
				text = "one"
			intervals [1298]:
				xmin = 453.5215
				xmax = 453.5915
				text = "and"
			intervals [1299]:
				xmin = 453.5915
				xmax = 453.7015
				text = "if"
			intervals [1300]:
				xmin = 453.7015
				xmax = 453.7415
				text = ""
			intervals [1301]:
				xmin = 453.7415
				xmax = 454.0415
				text = "one"
			intervals [1302]:
				xmin = 454.0415
				xmax = 454.3615
				text = "teacher"
			intervals [1303]:
				xmin = 454.3615
				xmax = 454.6015
				text = "come"
			intervals [1304]:
				xmin = 454.6015
				xmax = 454.7815
				text = "there"
			intervals [1305]:
				xmin = 454.7815
				xmax = 454.9815
				text = "that"
			intervals [1306]:
				xmin = 454.9815
				xmax = 455.0815
				text = "s"
			intervals [1307]:
				xmin = 455.0815
				xmax = 455.3715
				text = "new"
			intervals [1308]:
				xmin = 455.3715
				xmax = 455.6615
				text = "there"
			intervals [1309]:
				xmin = 455.6615
				xmax = 455.9279
				text = ""
			intervals [1310]:
				xmin = 455.9279
				xmax = 456.1179
				text = "they"
			intervals [1311]:
				xmin = 456.1179
				xmax = 456.1479
				text = "<unk>"
			intervals [1312]:
				xmin = 456.1479
				xmax = 456.1779
				text = ""
			intervals [1313]:
				xmin = 456.1779
				xmax = 456.3279
				text = "get"
			intervals [1314]:
				xmin = 456.3279
				xmax = 456.3579
				text = ""
			intervals [1315]:
				xmin = 456.3579
				xmax = 456.6079
				text = "that"
			intervals [1316]:
				xmin = 456.6079
				xmax = 457.0379
				text = "teacher"
			intervals [1317]:
				xmin = 457.0379
				xmax = 457.0679
				text = ""
			intervals [1318]:
				xmin = 457.0679
				xmax = 457.2579
				text = "like"
			intervals [1319]:
				xmin = 457.2579
				xmax = 457.3279
				text = ""
			intervals [1320]:
				xmin = 457.3279
				xmax = 457.5779
				text = "that"
			intervals [1321]:
				xmin = 457.5779
				xmax = 457.6379
				text = ""
			intervals [1322]:
				xmin = 457.6379
				xmax = 457.8079
				text = "they"
			intervals [1323]:
				xmin = 457.8079
				xmax = 457.8379
				text = "<unk>"
			intervals [1324]:
				xmin = 457.8379
				xmax = 458.3179
				text = "sign"
			intervals [1325]:
				xmin = 458.3179
				xmax = 458.5379
				text = "up"
			intervals [1326]:
				xmin = 458.5379
				xmax = 458.5679
				text = ""
			intervals [1327]:
				xmin = 458.5679
				xmax = 458.7179
				text = "and"
			intervals [1328]:
				xmin = 458.7179
				xmax = 458.9679
				text = "take"
			intervals [1329]:
				xmin = 458.9679
				xmax = 459.1379
				text = "that"
			intervals [1330]:
				xmin = 459.1379
				xmax = 459.5579
				text = "child"
			intervals [1331]:
				xmin = 459.5579
				xmax = 462.9091
				text = ""
			intervals [1332]:
				xmin = 462.9091
				xmax = 463.2791
				text = "yes"
			intervals [1333]:
				xmin = 463.2791
				xmax = 463.5991
				text = "after"
			intervals [1334]:
				xmin = 463.5991
				xmax = 463.8891
				text = "school"
			intervals [1335]:
				xmin = 463.8891
				xmax = 464.1791
				text = "is"
			intervals [1336]:
				xmin = 464.1791
				xmax = 464.3391
				text = ""
			intervals [1337]:
				xmin = 464.3391
				xmax = 464.4791
				text = "we"
			intervals [1338]:
				xmin = 464.4791
				xmax = 464.8391
				text = "start"
			intervals [1339]:
				xmin = 464.8391
				xmax = 464.9391
				text = "at"
			intervals [1340]:
				xmin = 464.9391
				xmax = 465.2591
				text = "seven"
			intervals [1341]:
				xmin = 465.2591
				xmax = 465.6491
				text = "o'clock"
			intervals [1342]:
				xmin = 465.6491
				xmax = 465.7491
				text = "to"
			intervals [1343]:
				xmin = 465.7491
				xmax = 465.9291
				text = "eight"
			intervals [1344]:
				xmin = 465.9291
				xmax = 466.5691
				text = "o'clock"
			intervals [1345]:
				xmin = 466.5691
				xmax = 467.6921
				text = ""
			intervals [1346]:
				xmin = 467.6921
				xmax = 468.2021
				text = "mm-hm"
			intervals [1347]:
				xmin = 468.2021
				xmax = 472.3452
				text = ""
			intervals [1348]:
				xmin = 472.3452
				xmax = 472.3852
				text = "i"
			intervals [1349]:
				xmin = 472.3852
				xmax = 472.5852
				text = "don't"
			intervals [1350]:
				xmin = 472.5852
				xmax = 472.7552
				text = "like"
			intervals [1351]:
				xmin = 472.7552
				xmax = 472.8152
				text = "to"
			intervals [1352]:
				xmin = 472.8152
				xmax = 473.0252
				text = "do"
			intervals [1353]:
				xmin = 473.0252
				xmax = 473.3152
				text = "nothing"
			intervals [1354]:
				xmin = 473.3152
				xmax = 473.4552
				text = "on"
			intervals [1355]:
				xmin = 473.4552
				xmax = 473.9452
				text = "saturdays"
			intervals [1356]:
				xmin = 473.9452
				xmax = 473.9752
				text = ""
			intervals [1357]:
				xmin = 473.9752
				xmax = 474.1052
				text = "and"
			intervals [1358]:
				xmin = 474.1052
				xmax = 474.5052
				text = "sundays"
			intervals [1359]:
				xmin = 474.5052
				xmax = 474.9052
				text = "sometime"
			intervals [1360]:
				xmin = 474.9052
				xmax = 474.9952
				text = "on"
			intervals [1361]:
				xmin = 474.9952
				xmax = 475.4052
				text = "sundays"
			intervals [1362]:
				xmin = 475.4052
				xmax = 475.4852
				text = "i"
			intervals [1363]:
				xmin = 475.4852
				xmax = 475.6552
				text = "go"
			intervals [1364]:
				xmin = 475.6552
				xmax = 475.7352
				text = "to"
			intervals [1365]:
				xmin = 475.7352
				xmax = 476.4652
				text = "movies"
			intervals [1366]:
				xmin = 476.4652
				xmax = 489.497
				text = ""
			intervals [1367]:
				xmin = 489.497
				xmax = 490.037
				text = "no"
			intervals [1368]:
				xmin = 490.037
				xmax = 498.3503
				text = ""
			intervals [1369]:
				xmin = 498.3503
				xmax = 498.4403
				text = "<unk>"
			intervals [1370]:
				xmin = 498.4403
				xmax = 500.4272
				text = ""
			intervals [1371]:
				xmin = 500.4272
				xmax = 500.5872
				text = "i"
			intervals [1372]:
				xmin = 500.5872
				xmax = 500.7272
				text = "would"
			intervals [1373]:
				xmin = 500.7272
				xmax = 500.9672
				text = "like"
			intervals [1374]:
				xmin = 500.9672
				xmax = 501.0772
				text = "to"
			intervals [1375]:
				xmin = 501.0772
				xmax = 501.3172
				text = "be"
			intervals [1376]:
				xmin = 501.3172
				xmax = 501.3972
				text = "a"
			intervals [1377]:
				xmin = 501.3972
				xmax = 501.9572
				text = "doctor"
			intervals [1378]:
				xmin = 501.9572
				xmax = 502.3985
				text = ""
			intervals [1379]:
				xmin = 502.3985
				xmax = 502.5685
				text = "but"
			intervals [1380]:
				xmin = 502.5685
				xmax = 502.6485
				text = "it"
			intervals [1381]:
				xmin = 502.6485
				xmax = 502.6885
				text = ""
			intervals [1382]:
				xmin = 502.6885
				xmax = 502.9885
				text = "takes"
			intervals [1383]:
				xmin = 502.9885
				xmax = 503.1985
				text = "so"
			intervals [1384]:
				xmin = 503.1985
				xmax = 503.5385
				text = "long"
			intervals [1385]:
				xmin = 503.5385
				xmax = 503.6785
				text = "to"
			intervals [1386]:
				xmin = 503.6785
				xmax = 503.8985
				text = "be"
			intervals [1387]:
				xmin = 503.8985
				xmax = 504.1285
				text = "that"
			intervals [1388]:
				xmin = 504.1285
				xmax = 504.1585
				text = ""
			intervals [1389]:
				xmin = 504.1585
				xmax = 504.3485
				text = "so"
			intervals [1390]:
				xmin = 504.3485
				xmax = 504.4585
				text = "i"
			intervals [1391]:
				xmin = 504.4585
				xmax = 504.6385
				text = "want"
			intervals [1392]:
				xmin = 504.6385
				xmax = 504.7085
				text = "to"
			intervals [1393]:
				xmin = 504.7085
				xmax = 504.8285
				text = "be"
			intervals [1394]:
				xmin = 504.8285
				xmax = 504.8985
				text = "a"
			intervals [1395]:
				xmin = 504.8985
				xmax = 505.5785
				text = "secretary"
			intervals [1396]:
				xmin = 505.5785
				xmax = 512.4012
				text = ""
			intervals [1397]:
				xmin = 512.4012
				xmax = 512.4512
				text = "i"
			intervals [1398]:
				xmin = 512.4512
				xmax = 512.6812
				text = "don't"
			intervals [1399]:
				xmin = 512.6812
				xmax = 512.7612
				text = "know"
			intervals [1400]:
				xmin = 512.7612
				xmax = 512.7912
				text = "i"
			intervals [1401]:
				xmin = 512.7912
				xmax = 513.0012
				text = "don't"
			intervals [1402]:
				xmin = 513.0012
				xmax = 513.2612
				text = "wanna"
			intervals [1403]:
				xmin = 513.2612
				xmax = 513.4712
				text = "work"
			intervals [1404]:
				xmin = 513.4712
				xmax = 513.5612
				text = "in"
			intervals [1405]:
				xmin = 513.5612
				xmax = 513.6712
				text = "the"
			intervals [1406]:
				xmin = 513.6712
				xmax = 514.4912
				text = "surgeon"
			intervals [1407]:
				xmin = 514.4912
				xmax = 514.6612
				text = "one"
			intervals [1408]:
				xmin = 514.6612
				xmax = 515.0746
				text = ""
			intervals [1409]:
				xmin = 515.0746
				xmax = 515.2846
				text = "cause"
			intervals [1410]:
				xmin = 515.2846
				xmax = 515.3246
				text = "i"
			intervals [1411]:
				xmin = 515.3246
				xmax = 515.5246
				text = "don't"
			intervals [1412]:
				xmin = 515.5246
				xmax = 515.7246
				text = "think"
			intervals [1413]:
				xmin = 515.7246
				xmax = 515.9146
				text = "my"
			intervals [1414]:
				xmin = 515.9146
				xmax = 516.3646
				text = "nerves"
			intervals [1415]:
				xmin = 516.3646
				xmax = 516.6346
				text = "that"
			intervals [1416]:
				xmin = 516.6346
				xmax = 517.0146
				text = "good"
			intervals [1417]:
				xmin = 517.0146
				xmax = 518.7256
				text = ""
			intervals [1418]:
				xmin = 518.7256
				xmax = 518.8656
				text = "i"
			intervals [1419]:
				xmin = 518.8656
				xmax = 519.0656
				text = "don't"
			intervals [1420]:
				xmin = 519.0656
				xmax = 519.2556
				text = "know"
			intervals [1421]:
				xmin = 519.2556
				xmax = 519.4556
				text = "all"
			intervals [1422]:
				xmin = 519.4556
				xmax = 519.5156
				text = "the"
			intervals [1423]:
				xmin = 519.5156
				xmax = 519.5456
				text = ""
			intervals [1424]:
				xmin = 519.5456
				xmax = 519.8956
				text = "names"
			intervals [1425]:
				xmin = 519.8956
				xmax = 519.9756
				text = "of"
			intervals [1426]:
				xmin = 519.9756
				xmax = 520.0556
				text = "the"
			intervals [1427]:
				xmin = 520.0556
				xmax = 520.0956
				text = ""
			intervals [1428]:
				xmin = 520.0956
				xmax = 520.6656
				text = "doctors"
			intervals [1429]:
				xmin = 520.6656
				xmax = 520.9456
				text = "though"
			intervals [1430]:
				xmin = 520.9456
				xmax = 521.9966
				text = ""
			intervals [1431]:
				xmin = 521.9966
				xmax = 522.1666
				text = "that"
			intervals [1432]:
				xmin = 522.1666
				xmax = 522.3166
				text = "s"
			intervals [1433]:
				xmin = 522.3166
				xmax = 524.9168
				text = ""
			intervals [1434]:
				xmin = 524.9168
				xmax = 525.1768
				text = "cause"
			intervals [1435]:
				xmin = 525.1768
				xmax = 525.2968
				text = "i"
			intervals [1436]:
				xmin = 525.2968
				xmax = 525.6768
				text = "just"
			intervals [1437]:
				xmin = 525.6768
				xmax = 526.1933
				text = ""
			intervals [1438]:
				xmin = 526.1933
				xmax = 526.3633
				text = "i"
			intervals [1439]:
				xmin = 526.3633
				xmax = 526.4733
				text = "ain't"
			intervals [1440]:
				xmin = 526.4733
				xmax = 526.7233
				text = "wanna"
			intervals [1441]:
				xmin = 526.7233
				xmax = 526.8433
				text = "be"
			intervals [1442]:
				xmin = 526.8433
				xmax = 526.9933
				text = "a"
			intervals [1443]:
				xmin = 526.9933
				xmax = 527.2733
				text = "grown"
			intervals [1444]:
				xmin = 527.2733
				xmax = 527.4233
				text = "up"
			intervals [1445]:
				xmin = 527.4233
				xmax = 527.7333
				text = "doctor"
			intervals [1446]:
				xmin = 527.7333
				xmax = 527.8033
				text = "i"
			intervals [1447]:
				xmin = 527.8033
				xmax = 528.0233
				text = "wanna"
			intervals [1448]:
				xmin = 528.0233
				xmax = 528.1433
				text = "be"
			intervals [1449]:
				xmin = 528.1433
				xmax = 528.1933
				text = "a"
			intervals [1450]:
				xmin = 528.1933
				xmax = 528.6633
				text = "children"
			intervals [1451]:
				xmin = 528.6633
				xmax = 528.8833
				text = "doctor"
			intervals [1452]:
				xmin = 528.8833
				xmax = 529.1633
				text = "because"
			intervals [1453]:
				xmin = 529.1633
				xmax = 529.2933
				text = "i"
			intervals [1454]:
				xmin = 529.2933
				xmax = 529.3233
				text = ""
			intervals [1455]:
				xmin = 529.3233
				xmax = 529.5733
				text = "like"
			intervals [1456]:
				xmin = 529.5733
				xmax = 529.6033
				text = ""
			intervals [1457]:
				xmin = 529.6033
				xmax = 530.3833
				text = "childrens"
			intervals [1458]:
				xmin = 530.3833
				xmax = 534.7279
				text = ""
			intervals [1459]:
				xmin = 534.7279
				xmax = 534.9679
				text = "yeah"
			intervals [1460]:
				xmin = 534.9679
				xmax = 535.3479
				text = "one"
			intervals [1461]:
				xmin = 535.3479
				xmax = 535.8179
				text = "time"
			intervals [1462]:
				xmin = 535.8179
				xmax = 537.1406
				text = ""
			intervals [1463]:
				xmin = 537.1406
				xmax = 537.3206
				text = "that"
			intervals [1464]:
				xmin = 537.3206
				xmax = 537.5306
				text = "was"
			intervals [1465]:
				xmin = 537.5306
				xmax = 537.8706
				text = "putting"
			intervals [1466]:
				xmin = 537.8706
				xmax = 538.2306
				text = "something"
			intervals [1467]:
				xmin = 538.2306
				xmax = 538.3606
				text = "on"
			intervals [1468]:
				xmin = 538.3606
				xmax = 538.4606
				text = "the"
			intervals [1469]:
				xmin = 538.4606
				xmax = 538.8006
				text = "baby"
			intervals [1470]:
				xmin = 538.8006
				xmax = 538.8806
				text = "s"
			intervals [1471]:
				xmin = 538.8806
				xmax = 539.4006
				text = "mouth"
			intervals [1472]:
				xmin = 539.4006
				xmax = 539.9792
				text = ""
			intervals [1473]:
				xmin = 539.9792
				xmax = 540.1192
				text = "and"
			intervals [1474]:
				xmin = 540.1192
				xmax = 540.4292
				text = "making"
			intervals [1475]:
				xmin = 540.4292
				xmax = 540.5792
				text = "him"
			intervals [1476]:
				xmin = 540.5792
				xmax = 540.8392
				text = "do"
			intervals [1477]:
				xmin = 540.8392
				xmax = 541.3792
				text = "something"
			intervals [1478]:
				xmin = 541.3792
				xmax = 541.8092
				text = "sticking"
			intervals [1479]:
				xmin = 541.8092
				xmax = 542.0892
				text = "something"
			intervals [1480]:
				xmin = 542.0892
				xmax = 542.3392
				text = "down"
			intervals [1481]:
				xmin = 542.3392
				xmax = 542.5792
				text = "his"
			intervals [1482]:
				xmin = 542.5792
				xmax = 542.8892
				text = "throat"
			intervals [1483]:
				xmin = 542.8892
				xmax = 542.9292
				text = ""
			intervals [1484]:
				xmin = 542.9292
				xmax = 543.0892
				text = "that"
			intervals [1485]:
				xmin = 543.0892
				xmax = 543.1292
				text = "s"
			intervals [1486]:
				xmin = 543.1292
				xmax = 543.2392
				text = "the"
			intervals [1487]:
				xmin = 543.2392
				xmax = 543.3892
				text = "only"
			intervals [1488]:
				xmin = 543.3892
				xmax = 543.6292
				text = "time"
			intervals [1489]:
				xmin = 543.6292
				xmax = 543.6592
				text = "i"
			intervals [1490]:
				xmin = 543.6592
				xmax = 543.6892
				text = ""
			intervals [1491]:
				xmin = 543.6892
				xmax = 543.8892
				text = "ever"
			intervals [1492]:
				xmin = 543.8892
				xmax = 544.1092
				text = "saw"
			intervals [1493]:
				xmin = 544.1092
				xmax = 544.2392
				text = "it"
			intervals [1494]:
				xmin = 544.2392
				xmax = 546.618
				text = ""
			intervals [1495]:
				xmin = 546.618
				xmax = 546.728
				text = "i"
			intervals [1496]:
				xmin = 546.728
				xmax = 546.888
				text = "was"
			intervals [1497]:
				xmin = 546.888
				xmax = 547.028
				text = "in"
			intervals [1498]:
				xmin = 547.028
				xmax = 547.158
				text = "new"
			intervals [1499]:
				xmin = 547.158
				xmax = 547.488
				text = "york"
			intervals [1500]:
				xmin = 547.488
				xmax = 547.788
				text = "then"
			intervals [1501]:
				xmin = 547.788
				xmax = 550.6549
				text = ""
			intervals [1502]:
				xmin = 550.6549
				xmax = 550.9449
				text = "just"
			intervals [1503]:
				xmin = 550.9449
				xmax = 551.5449
				text = "visiting"
			intervals [1504]:
				xmin = 551.5449
				xmax = 552.8678
				text = ""
			intervals [1505]:
				xmin = 552.8678
				xmax = 552.9578
				text = "i"
			intervals [1506]:
				xmin = 552.9578
				xmax = 553.2278
				text = "was"
			intervals [1507]:
				xmin = 553.2278
				xmax = 553.2578
				text = ""
			intervals [1508]:
				xmin = 553.2578
				xmax = 553.7678
				text = "visiting"
			intervals [1509]:
				xmin = 553.7678
				xmax = 553.9678
				text = "my"
			intervals [1510]:
				xmin = 553.9678
				xmax = 554.1178
				text = "little"
			intervals [1511]:
				xmin = 554.1178
				xmax = 554.5278
				text = "cousin"
			intervals [1512]:
				xmin = 554.5278
				xmax = 554.7678
				text = "got"
			intervals [1513]:
				xmin = 554.7678
				xmax = 555.3178
				text = "sick"
			intervals [1514]:
				xmin = 555.3178
				xmax = 563.6948
				text = ""
			intervals [1515]:
				xmin = 563.6948
				xmax = 563.7348
				text = "i"
			intervals [1516]:
				xmin = 563.7348
				xmax = 563.9348
				text = "have"
			intervals [1517]:
				xmin = 563.9348
				xmax = 564.0848
				text = "to"
			intervals [1518]:
				xmin = 564.0848
				xmax = 564.5648
				text = "finish"
			intervals [1519]:
				xmin = 564.5648
				xmax = 565.1148
				text = "school"
			intervals [1520]:
				xmin = 565.1148
				xmax = 566.0702
				text = ""
			intervals [1521]:
				xmin = 566.0702
				xmax = 566.1702
				text = "and"
			intervals [1522]:
				xmin = 566.1702
				xmax = 566.3202
				text = "i'm"
			intervals [1523]:
				xmin = 566.3202
				xmax = 566.5702
				text = "going"
			intervals [1524]:
				xmin = 566.5702
				xmax = 566.6502
				text = "to"
			intervals [1525]:
				xmin = 566.6502
				xmax = 567.3802
				text = "secretary"
			intervals [1526]:
				xmin = 567.3802
				xmax = 567.6802
				text = "school"
			intervals [1527]:
				xmin = 567.6802
				xmax = 567.7802
				text = "so"
			intervals [1528]:
				xmin = 567.7802
				xmax = 567.8402
				text = "i"
			intervals [1529]:
				xmin = 567.8402
				xmax = 568.0102
				text = "can"
			intervals [1530]:
				xmin = 568.0102
				xmax = 568.2402
				text = "learn"
			intervals [1531]:
				xmin = 568.2402
				xmax = 568.3502
				text = "to"
			intervals [1532]:
				xmin = 568.3502
				xmax = 568.6202
				text = "take"
			intervals [1533]:
				xmin = 568.6202
				xmax = 568.8002
				text = "up"
			intervals [1534]:
				xmin = 568.8002
				xmax = 569.5102
				text = "shorthand"
			intervals [1535]:
				xmin = 569.5102
				xmax = 569.6702
				text = "and"
			intervals [1536]:
				xmin = 569.6702
				xmax = 569.7302
				text = ""
			intervals [1537]:
				xmin = 569.7302
				xmax = 570.2702
				text = "typing"
			intervals [1538]:
				xmin = 570.2702
				xmax = 570.8185
				text = ""
			intervals [1539]:
				xmin = 570.8185
				xmax = 571.0885
				text = "like"
			intervals [1540]:
				xmin = 571.0885
				xmax = 571.1685
				text = ""
			intervals [1541]:
				xmin = 571.1685
				xmax = 571.4185
				text = "that"
			intervals [1542]:
				xmin = 571.4185
				xmax = 571.4885
				text = "i"
			intervals [1543]:
				xmin = 571.4885
				xmax = 571.5185
				text = "d"
			intervals [1544]:
				xmin = 571.5185
				xmax = 571.6985
				text = "like"
			intervals [1545]:
				xmin = 571.6985
				xmax = 571.7885
				text = "to"
			intervals [1546]:
				xmin = 571.7885
				xmax = 572.0785
				text = "take"
			intervals [1547]:
				xmin = 572.0785
				xmax = 572.2985
				text = "that"
			intervals [1548]:
				xmin = 572.2985
				xmax = 572.4585
				text = "up"
			intervals [1549]:
				xmin = 572.4585
				xmax = 572.8485
				text = "now"
			intervals [1550]:
				xmin = 572.8485
				xmax = 573.7083
				text = ""
			intervals [1551]:
				xmin = 573.7083
				xmax = 573.9683
				text = "so"
			intervals [1552]:
				xmin = 573.9683
				xmax = 574.0783
				text = "i"
			intervals [1553]:
				xmin = 574.0783
				xmax = 574.1283
				text = ""
			intervals [1554]:
				xmin = 574.1283
				xmax = 574.3283
				text = "can"
			intervals [1555]:
				xmin = 574.3283
				xmax = 574.5883
				text = "know"
			intervals [1556]:
				xmin = 574.5883
				xmax = 579.5317
				text = ""
			intervals [1557]:
				xmin = 579.5317
				xmax = 579.5617
				text = "i"
			intervals [1558]:
				xmin = 579.5617
				xmax = 579.9017
				text = "don't"
			intervals [1559]:
				xmin = 579.9017
				xmax = 580.1617
				text = "know"
			intervals [1560]:
				xmin = 580.1617
				xmax = 580.930
				text = ""
			intervals [1561]:
				xmin = 580.930
				xmax = 581.100
				text = "i"
			intervals [1562]:
				xmin = 581.100
				xmax = 581.430
				text = "wanted"
			intervals [1563]:
				xmin = 581.430
				xmax = 581.560
				text = "to"
			intervals [1564]:
				xmin = 581.560
				xmax = 581.820
				text = "work"
			intervals [1565]:
				xmin = 581.820
				xmax = 581.920
				text = "in"
			intervals [1566]:
				xmin = 581.920
				xmax = 582.330
				text = "london"
			intervals [1567]:
				xmin = 582.330
				xmax = 582.520
				text = "cause"
			intervals [1568]:
				xmin = 582.520
				xmax = 582.630
				text = "i"
			intervals [1569]:
				xmin = 582.630
				xmax = 582.980
				text = "love"
			intervals [1570]:
				xmin = 582.980
				xmax = 583.400
				text = "london"
			intervals [1571]:
				xmin = 583.400
				xmax = 583.530
				text = "but"
			intervals [1572]:
				xmin = 583.530
				xmax = 583.560
				text = "i"
			intervals [1573]:
				xmin = 583.560
				xmax = 583.780
				text = "don't"
			intervals [1574]:
				xmin = 583.780
				xmax = 584.070
				text = "think"
			intervals [1575]:
				xmin = 584.070
				xmax = 584.210
				text = "i"
			intervals [1576]:
				xmin = 584.210
				xmax = 584.310
				text = "ain't"
			intervals [1577]:
				xmin = 584.310
				xmax = 584.440
				text = "got"
			intervals [1578]:
				xmin = 584.440
				xmax = 584.570
				text = "no"
			intervals [1579]:
				xmin = 584.570
				xmax = 584.870
				text = "money"
			intervals [1580]:
				xmin = 584.870
				xmax = 584.980
				text = "to"
			intervals [1581]:
				xmin = 584.980
				xmax = 585.090
				text = "go"
			intervals [1582]:
				xmin = 585.090
				xmax = 585.200
				text = "to"
			intervals [1583]:
				xmin = 585.200
				xmax = 585.480
				text = "there"
			intervals [1584]:
				xmin = 585.480
				xmax = 589.5266
				text = ""
			intervals [1585]:
				xmin = 589.5266
				xmax = 589.5666
				text = "i"
			intervals [1586]:
				xmin = 589.5666
				xmax = 589.8066
				text = "don't"
			intervals [1587]:
				xmin = 589.8066
				xmax = 589.8866
				text = "know"
			intervals [1588]:
				xmin = 589.8866
				xmax = 589.9366
				text = ""
			intervals [1589]:
				xmin = 589.9366
				xmax = 590.3866
				text = "nothing"
			intervals [1590]:
				xmin = 590.3866
				xmax = 590.7566
				text = "about"
			intervals [1591]:
				xmin = 590.7566
				xmax = 590.8366
				text = "it"
			intervals [1592]:
				xmin = 590.8366
				xmax = 590.9366
				text = ""
			intervals [1593]:
				xmin = 590.9366
				xmax = 591.2066
				text = "all"
			intervals [1594]:
				xmin = 591.2066
				xmax = 591.3066
				text = "i"
			intervals [1595]:
				xmin = 591.3066
				xmax = 591.6066
				text = "know"
			intervals [1596]:
				xmin = 591.6066
				xmax = 591.9566
				text = "is"
			intervals [1597]:
				xmin = 591.9566
				xmax = 592.6829
				text = ""
			intervals [1598]:
				xmin = 592.6829
				xmax = 592.8329
				text = "that"
			intervals [1599]:
				xmin = 592.8329
				xmax = 593.0129
				text = "i"
			intervals [1600]:
				xmin = 593.0129
				xmax = 593.3429
				text = "like"
			intervals [1601]:
				xmin = 593.3429
				xmax = 593.5529
				text = "they"
			intervals [1602]:
				xmin = 593.5529
				xmax = 593.7729
				text = "way"
			intervals [1603]:
				xmin = 593.7729
				xmax = 593.9729
				text = ""
			intervals [1604]:
				xmin = 593.9729
				xmax = 594.1329
				text = "the"
			intervals [1605]:
				xmin = 594.1329
				xmax = 594.3229
				text = "way"
			intervals [1606]:
				xmin = 594.3229
				xmax = 594.4429
				text = "the"
			intervals [1607]:
				xmin = 594.4429
				xmax = 594.9129
				text = "peoples"
			intervals [1608]:
				xmin = 594.9129
				xmax = 595.3929
				text = "talk"
			intervals [1609]:
				xmin = 595.3929
				xmax = 595.6272
				text = ""
			intervals [1610]:
				xmin = 595.6272
				xmax = 595.7472
				text = "and"
			intervals [1611]:
				xmin = 595.7472
				xmax = 595.8172
				text = "i"
			intervals [1612]:
				xmin = 595.8172
				xmax = 596.0872
				text = "think"
			intervals [1613]:
				xmin = 596.0872
				xmax = 596.1572
				text = "it"
			intervals [1614]:
				xmin = 596.1572
				xmax = 596.2172
				text = "s"
			intervals [1615]:
				xmin = 596.2172
				xmax = 596.2872
				text = "a"
			intervals [1616]:
				xmin = 596.2872
				xmax = 596.6072
				text = "pretty"
			intervals [1617]:
				xmin = 596.6072
				xmax = 597.0472
				text = "city"
			intervals [1618]:
				xmin = 597.0472
				xmax = 597.5916
				text = ""
			intervals [1619]:
				xmin = 597.5916
				xmax = 597.7516
				text = "that"
			intervals [1620]:
				xmin = 597.7516
				xmax = 597.8216
				text = "s"
			intervals [1621]:
				xmin = 597.8216
				xmax = 598.0416
				text = "all"
			intervals [1622]:
				xmin = 598.0416
				xmax = 598.0916
				text = "i"
			intervals [1623]:
				xmin = 598.0916
				xmax = 598.3416
				text = "know"
			intervals [1624]:
				xmin = 598.3416
				xmax = 598.6616
				text = "about"
			intervals [1625]:
				xmin = 598.6616
				xmax = 598.7916
				text = "it"
			intervals [1626]:
				xmin = 598.7916
				xmax = 599.4743
				text = ""
			intervals [1627]:
				xmin = 599.4743
				xmax = 599.7143
				text = "any"
			intervals [1628]:
				xmin = 599.7143
				xmax = 599.9843
				text = "other"
			intervals [1629]:
				xmin = 599.9843
				xmax = 600.4443
				text = "case"
			intervals [1630]:
				xmin = 600.4443
				xmax = 603.4977
				text = ""
			intervals [1631]:
				xmin = 603.4977
				xmax = 603.6377
				text = "i"
			intervals [1632]:
				xmin = 603.6377
				xmax = 604.0677
				text = "studied"
			intervals [1633]:
				xmin = 604.0677
				xmax = 604.2977
				text = "about"
			intervals [1634]:
				xmin = 604.2977
				xmax = 604.3277
				text = ""
			intervals [1635]:
				xmin = 604.3277
				xmax = 604.8577
				text = "england"
			intervals [1636]:
				xmin = 604.8577
				xmax = 606.8465
				text = ""
			intervals [1637]:
				xmin = 606.8465
				xmax = 606.9665
				text = "but"
			intervals [1638]:
				xmin = 606.9665
				xmax = 607.0465
				text = "i"
			intervals [1639]:
				xmin = 607.0465
				xmax = 607.1765
				text = "ain't"
			intervals [1640]:
				xmin = 607.1765
				xmax = 607.5965
				text = "studied"
			intervals [1641]:
				xmin = 607.5965
				xmax = 607.8065
				text = "very"
			intervals [1642]:
				xmin = 607.8065
				xmax = 608.1665
				text = "much"
			intervals [1643]:
				xmin = 608.1665
				xmax = 608.5165
				text = "about"
			intervals [1644]:
				xmin = 608.5165
				xmax = 608.5865
				text = "it"
			intervals [1645]:
				xmin = 608.5865
				xmax = 608.7365
				text = ""
			intervals [1646]:
				xmin = 608.7365
				xmax = 608.8865
				text = "i"
			intervals [1647]:
				xmin = 608.8865
				xmax = 609.3065
				text = "know"
			intervals [1648]:
				xmin = 609.3065
				xmax = 609.3665
				text = ""
			intervals [1649]:
				xmin = 609.3665
				xmax = 609.8065
				text = "that"
			intervals [1650]:
				xmin = 609.8065
				xmax = 611.2218
				text = ""
			intervals [1651]:
				xmin = 611.2218
				xmax = 611.2618
				text = "i"
			intervals [1652]:
				xmin = 611.2618
				xmax = 611.4418
				text = "don't"
			intervals [1653]:
				xmin = 611.4418
				xmax = 611.5718
				text = "know"
			intervals [1654]:
				xmin = 611.5718
				xmax = 611.6918
				text = "if"
			intervals [1655]:
				xmin = 611.6918
				xmax = 611.7618
				text = "it"
			intervals [1656]:
				xmin = 611.7618
				xmax = 611.8518
				text = "s"
			intervals [1657]:
				xmin = 611.8518
				xmax = 612.1118
				text = "true"
			intervals [1658]:
				xmin = 612.1118
				xmax = 612.1618
				text = "or"
			intervals [1659]:
				xmin = 612.1618
				xmax = 612.5618
				text = "not"
			intervals [1660]:
				xmin = 612.5618
				xmax = 612.6318
				text = ""
			intervals [1661]:
				xmin = 612.6318
				xmax = 612.9018
				text = "that"
			intervals [1662]:
				xmin = 612.9018
				xmax = 613.1118
				text = "it"
			intervals [1663]:
				xmin = 613.1118
				xmax = 613.1718
				text = "s"
			intervals [1664]:
				xmin = 613.1718
				xmax = 613.5118
				text = "hard"
			intervals [1665]:
				xmin = 613.5118
				xmax = 613.6218
				text = "for"
			intervals [1666]:
				xmin = 613.6218
				xmax = 613.7618
				text = "them"
			intervals [1667]:
				xmin = 613.7618
				xmax = 613.9018
				text = "to"
			intervals [1668]:
				xmin = 613.9018
				xmax = 614.1118
				text = "grow"
			intervals [1669]:
				xmin = 614.1118
				xmax = 614.5218
				text = "food"
			intervals [1670]:
				xmin = 614.5218
				xmax = 614.6118
				text = "in"
			intervals [1671]:
				xmin = 614.6118
				xmax = 614.7918
				text = "that"
			intervals [1672]:
				xmin = 614.7918
				xmax = 615.3018
				text = "country"
			intervals [1673]:
				xmin = 615.3018
				xmax = 616.6243
				text = ""
			intervals [1674]:
				xmin = 616.6243
				xmax = 616.7643
				text = "and"
			intervals [1675]:
				xmin = 616.7643
				xmax = 616.8443
				text = "i"
			intervals [1676]:
				xmin = 616.8443
				xmax = 617.1043
				text = "know"
			intervals [1677]:
				xmin = 617.1043
				xmax = 617.3043
				text = "it"
			intervals [1678]:
				xmin = 617.3043
				xmax = 617.5443
				text = "s"
			intervals [1679]:
				xmin = 617.5443
				xmax = 617.6574
				text = ""
			intervals [1680]:
				xmin = 617.6574
				xmax = 617.8474
				text = "they"
			intervals [1681]:
				xmin = 617.8474
				xmax = 618.2774
				text = "very"
			intervals [1682]:
				xmin = 618.2774
				xmax = 618.6774
				text = "friendly"
			intervals [1683]:
				xmin = 618.6774
				xmax = 618.8274
				text = "to"
			intervals [1684]:
				xmin = 618.8274
				xmax = 618.9274
				text = "the"
			intervals [1685]:
				xmin = 618.9274
				xmax = 619.3574
				text = "united"
			intervals [1686]:
				xmin = 619.3574
				xmax = 619.8374
				text = "state"
			intervals [1687]:
				xmin = 619.8374
				xmax = 619.8874
				text = ""
			intervals [1688]:
				xmin = 619.8874
				xmax = 620.0374
				text = "and"
			intervals [1689]:
				xmin = 620.0374
				xmax = 620.1374
				text = "they"
			intervals [1690]:
				xmin = 620.1374
				xmax = 620.3074
				text = "our"
			intervals [1691]:
				xmin = 620.3074
				xmax = 620.7974
				text = "mother"
			intervals [1692]:
				xmin = 620.7974
				xmax = 621.3474
				text = "country"
			intervals [1693]:
				xmin = 621.3474
				xmax = 621.819
				text = ""
			intervals [1694]:
				xmin = 621.819
				xmax = 621.969
				text = "that"
			intervals [1695]:
				xmin = 621.969
				xmax = 622.049
				text = "s"
			intervals [1696]:
				xmin = 622.049
				xmax = 622.269
				text = "all"
			intervals [1697]:
				xmin = 622.269
				xmax = 622.369
				text = "i"
			intervals [1698]:
				xmin = 622.369
				xmax = 622.769
				text = "mostly"
			intervals [1699]:
				xmin = 622.769
				xmax = 622.979
				text = "know"
			intervals [1700]:
				xmin = 622.979
				xmax = 623.239
				text = "about"
			intervals [1701]:
				xmin = 623.239
				xmax = 623.519
				text = "it"
			intervals [1702]:
				xmin = 623.519
				xmax = 627.4744
				text = ""
			intervals [1703]:
				xmin = 627.4744
				xmax = 627.6044
				text = "i"
			intervals [1704]:
				xmin = 627.6044
				xmax = 627.9044
				text = "hope"
			intervals [1705]:
				xmin = 627.9044
				xmax = 628.2144
				text = "so"
			intervals [1706]:
				xmin = 628.2144
				xmax = 636.1271
				text = ""
			intervals [1707]:
				xmin = 636.1271
				xmax = 636.2971
				text = "if"
			intervals [1708]:
				xmin = 636.2971
				xmax = 636.3971
				text = "i"
			intervals [1709]:
				xmin = 636.3971
				xmax = 636.5771
				text = "had"
			intervals [1710]:
				xmin = 636.5771
				xmax = 636.7471
				text = "all"
			intervals [1711]:
				xmin = 636.7471
				xmax = 636.8171
				text = "the"
			intervals [1712]:
				xmin = 636.8171
				xmax = 637.0971
				text = "money"
			intervals [1713]:
				xmin = 637.0971
				xmax = 637.1871
				text = "in"
			intervals [1714]:
				xmin = 637.1871
				xmax = 637.2471
				text = "the"
			intervals [1715]:
				xmin = 637.2471
				xmax = 637.4071
				text = "world"
			intervals [1716]:
				xmin = 637.4071
				xmax = 637.5971
				text = "i"
			intervals [1717]:
				xmin = 637.5971
				xmax = 637.6871
				text = "would"
			intervals [1718]:
				xmin = 637.6871
				xmax = 637.7271
				text = ""
			intervals [1719]:
				xmin = 637.7271
				xmax = 637.9571
				text = "help"
			intervals [1720]:
				xmin = 637.9571
				xmax = 637.9871
				text = ""
			intervals [1721]:
				xmin = 637.9871
				xmax = 638.2771
				text = "poor"
			intervals [1722]:
				xmin = 638.2771
				xmax = 638.9171
				text = "peoples"
			intervals [1723]:
				xmin = 638.9171
				xmax = 640.9067
				text = ""
			intervals [1724]:
				xmin = 640.9067
				xmax = 641.3467
				text = "by"
			intervals [1725]:
				xmin = 641.3467
				xmax = 641.5367
				text = ""
			intervals [1726]:
				xmin = 641.5367
				xmax = 641.8067
				text = "like"
			intervals [1727]:
				xmin = 641.8067
				xmax = 642.0567
				text = "some"
			intervals [1728]:
				xmin = 642.0567
				xmax = 642.4267
				text = "peoples"
			intervals [1729]:
				xmin = 642.4267
				xmax = 642.6767
				text = "can't"
			intervals [1730]:
				xmin = 642.6767
				xmax = 642.9167
				text = "have"
			intervals [1731]:
				xmin = 642.9167
				xmax = 643.1167
				text = ""
			intervals [1732]:
				xmin = 643.1167
				xmax = 643.3267
				text = "ain't"
			intervals [1733]:
				xmin = 643.3267
				xmax = 643.5167
				text = "got"
			intervals [1734]:
				xmin = 643.5167
				xmax = 643.8967
				text = "enough"
			intervals [1735]:
				xmin = 643.8967
				xmax = 644.4467
				text = "food"
			intervals [1736]:
				xmin = 644.4467
				xmax = 644.5367
				text = "and"
			intervals [1737]:
				xmin = 644.5367
				xmax = 644.6067
				text = "they"
			intervals [1738]:
				xmin = 644.6067
				xmax = 644.8567
				text = "ain't"
			intervals [1739]:
				xmin = 644.8567
				xmax = 644.9567
				text = ""
			intervals [1740]:
				xmin = 644.9567
				xmax = 645.2567
				text = "living"
			intervals [1741]:
				xmin = 645.2567
				xmax = 645.4167
				text = "in"
			intervals [1742]:
				xmin = 645.4167
				xmax = 645.4767
				text = "a"
			intervals [1743]:
				xmin = 645.4767
				xmax = 645.9267
				text = "decent"
			intervals [1744]:
				xmin = 645.9267
				xmax = 646.1867
				text = "home"
			intervals [1745]:
				xmin = 646.1867
				xmax = 646.555
				text = ""
			intervals [1746]:
				xmin = 646.555
				xmax = 646.695
				text = "i"
			intervals [1747]:
				xmin = 646.695
				xmax = 646.745
				text = "d"
			intervals [1748]:
				xmin = 646.745
				xmax = 646.975
				text = "help"
			intervals [1749]:
				xmin = 646.975
				xmax = 647.185
				text = "them"
			intervals [1750]:
				xmin = 647.185
				xmax = 647.315
				text = "live"
			intervals [1751]:
				xmin = 647.315
				xmax = 647.415
				text = "in"
			intervals [1752]:
				xmin = 647.415
				xmax = 647.495
				text = "a"
			intervals [1753]:
				xmin = 647.495
				xmax = 647.8154
				text = ""
			intervals [1754]:
				xmin = 647.8154
				xmax = 647.9854
				text = "i"
			intervals [1755]:
				xmin = 647.9854
				xmax = 648.0254
				text = "d"
			intervals [1756]:
				xmin = 648.0254
				xmax = 648.3054
				text = "try"
			intervals [1757]:
				xmin = 648.3054
				xmax = 648.3954
				text = "to"
			intervals [1758]:
				xmin = 648.3954
				xmax = 648.5754
				text = "help"
			intervals [1759]:
				xmin = 648.5754
				xmax = 648.7954
				text = "them"
			intervals [1760]:
				xmin = 648.7954
				xmax = 648.9754
				text = "get"
			intervals [1761]:
				xmin = 648.9754
				xmax = 649.0654
				text = "a"
			intervals [1762]:
				xmin = 649.0654
				xmax = 649.0954
				text = ""
			intervals [1763]:
				xmin = 649.0954
				xmax = 649.5854
				text = "decent"
			intervals [1764]:
				xmin = 649.5854
				xmax = 650.0354
				text = "home"
			intervals [1765]:
				xmin = 650.0354
				xmax = 650.4572
				text = ""
			intervals [1766]:
				xmin = 650.4572
				xmax = 650.6172
				text = "and"
			intervals [1767]:
				xmin = 650.6172
				xmax = 650.9872
				text = "more"
			intervals [1768]:
				xmin = 650.9872
				xmax = 651.4072
				text = "food"
			intervals [1769]:
				xmin = 651.4072
				xmax = 651.4972
				text = "and"
			intervals [1770]:
				xmin = 651.4972
				xmax = 652.2472
				text = "clothings"
			intervals [1771]:
				xmin = 652.2472
				xmax = 652.7155
				text = ""
			intervals [1772]:
				xmin = 652.7155
				xmax = 653.0655
				text = "so"
			intervals [1773]:
				xmin = 653.0655
				xmax = 653.0955
				text = ""
			intervals [1774]:
				xmin = 653.0955
				xmax = 653.3555
				text = "and"
			intervals [1775]:
				xmin = 653.3555
				xmax = 653.5355
				text = "get"
			intervals [1776]:
				xmin = 653.5355
				xmax = 653.8555
				text = "them"
			intervals [1777]:
				xmin = 653.8555
				xmax = 654.2044
				text = ""
			intervals [1778]:
				xmin = 654.2044
				xmax = 654.3844
				text = "and"
			intervals [1779]:
				xmin = 654.3844
				xmax = 654.6844
				text = "build"
			intervals [1780]:
				xmin = 654.6844
				xmax = 654.8944
				text = ""
			intervals [1781]:
				xmin = 654.8944
				xmax = 655.2344
				text = "better"
			intervals [1782]:
				xmin = 655.2344
				xmax = 655.6444
				text = "schools"
			intervals [1783]:
				xmin = 655.6444
				xmax = 655.7744
				text = "so"
			intervals [1784]:
				xmin = 655.7744
				xmax = 655.8744
				text = "they"
			intervals [1785]:
				xmin = 655.8744
				xmax = 655.9644
				text = "can"
			intervals [1786]:
				xmin = 655.9644
				xmax = 656.2044
				text = "get"
			intervals [1787]:
				xmin = 656.2044
				xmax = 656.2644
				text = "a"
			intervals [1788]:
				xmin = 656.2644
				xmax = 656.9844
				text = "education"
			intervals [1789]:
				xmin = 656.9844
				xmax = 663.1966
				text = ""
			intervals [1790]:
				xmin = 663.1966
				xmax = 663.3466
				text = "i"
			intervals [1791]:
				xmin = 663.3466
				xmax = 663.4566
				text = "d"
			intervals [1792]:
				xmin = 663.4566
				xmax = 663.5766
				text = "do"
			intervals [1793]:
				xmin = 663.5766
				xmax = 663.6766
				text = "the"
			intervals [1794]:
				xmin = 663.6766
				xmax = 663.9966
				text = "same"
			intervals [1795]:
				xmin = 663.9966
				xmax = 664.0866
				text = "for"
			intervals [1796]:
				xmin = 664.0866
				xmax = 664.7066
				text = "myself"
			intervals [1797]:
				xmin = 664.7066
				xmax = 664.8166
				text = "i"
			intervals [1798]:
				xmin = 664.8166
				xmax = 664.8866
				text = "d"
			intervals [1799]:
				xmin = 664.8866
				xmax = 665.0966
				text = "buy"
			intervals [1800]:
				xmin = 665.0966
				xmax = 665.1466
				text = "a"
			intervals [1801]:
				xmin = 665.1466
				xmax = 665.7066
				text = "home"
			intervals [1802]:
				xmin = 665.7066
				xmax = 666.9651
				text = ""
			intervals [1803]:
				xmin = 666.9651
				xmax = 667.0651
				text = "and"
			intervals [1804]:
				xmin = 667.0651
				xmax = 667.1751
				text = "i"
			intervals [1805]:
				xmin = 667.1751
				xmax = 667.2351
				text = "d"
			intervals [1806]:
				xmin = 667.2351
				xmax = 667.4351
				text = "put"
			intervals [1807]:
				xmin = 667.4351
				xmax = 668.0351
				text = "everything"
			intervals [1808]:
				xmin = 668.0351
				xmax = 668.2051
				text = "that"
			intervals [1809]:
				xmin = 668.2051
				xmax = 668.3551
				text = "i"
			intervals [1810]:
				xmin = 668.3551
				xmax = 668.6551
				text = "need"
			intervals [1811]:
				xmin = 668.6551
				xmax = 668.7651
				text = "in"
			intervals [1812]:
				xmin = 668.7651
				xmax = 668.9151
				text = "my"
			intervals [1813]:
				xmin = 668.9151
				xmax = 669.3451
				text = "home"
			intervals [1814]:
				xmin = 669.3451
				xmax = 669.5151
				text = "and"
			intervals [1815]:
				xmin = 669.5151
				xmax = 669.6951
				text = "what"
			intervals [1816]:
				xmin = 669.6951
				xmax = 669.8051
				text = "i"
			intervals [1817]:
				xmin = 669.8051
				xmax = 670.0451
				text = "need"
			intervals [1818]:
				xmin = 670.0451
				xmax = 670.1751
				text = "for"
			intervals [1819]:
				xmin = 670.1751
				xmax = 670.9451
				text = "myself"
			intervals [1820]:
				xmin = 670.9451
				xmax = 676.212
				text = ""
			intervals [1821]:
				xmin = 676.212
				xmax = 676.422
				text = "in"
			intervals [1822]:
				xmin = 676.422
				xmax = 677.002
				text = "washington"
			intervals [1823]:
				xmin = 677.002
				xmax = 677.392
				text = "state"
			intervals [1824]:
				xmin = 677.392
				xmax = 681.6464
				text = ""
			intervals [1825]:
				xmin = 681.6464
				xmax = 681.6764
				text = "i"
			intervals [1826]:
				xmin = 681.6764
				xmax = 681.8264
				text = "don't"
			intervals [1827]:
				xmin = 681.8264
				xmax = 681.8964
				text = "know"
			intervals [1828]:
				xmin = 681.8964
				xmax = 682.1664
				text = "nothing"
			intervals [1829]:
				xmin = 682.1664
				xmax = 682.4364
				text = "about"
			intervals [1830]:
				xmin = 682.4364
				xmax = 682.6864
				text = "that"
			intervals [1831]:
				xmin = 682.6864
				xmax = 682.8064
				text = ""
			intervals [1832]:
				xmin = 682.8064
				xmax = 682.9564
				text = "i"
			intervals [1833]:
				xmin = 682.9564
				xmax = 683.1964
				text = "just"
			intervals [1834]:
				xmin = 683.1964
				xmax = 683.4864
				text = ""
			intervals [1835]:
				xmin = 683.4864
				xmax = 683.7364
				text = "w"
			intervals [1836]:
				xmin = 683.7364
				xmax = 683.7664
				text = "i"
			intervals [1837]:
				xmin = 683.7664
				xmax = 683.8564
				text = "just"
			intervals [1838]:
				xmin = 683.8564
				xmax = 684.0664
				text = "want"
			intervals [1839]:
				xmin = 684.0664
				xmax = 684.1864
				text = "to"
			intervals [1840]:
				xmin = 684.1864
				xmax = 684.3864
				text = "live"
			intervals [1841]:
				xmin = 684.3864
				xmax = 684.4864
				text = "on"
			intervals [1842]:
				xmin = 684.4864
				xmax = 684.6664
				text = "a"
			intervals [1843]:
				xmin = 684.6664
				xmax = 685.2464
				text = "ranch"
			intervals [1844]:
				xmin = 685.2464
				xmax = 694.8548
				text = ""
			intervals [1845]:
				xmin = 694.8548
				xmax = 695.0248
				text = "my"
			intervals [1846]:
				xmin = 695.0248
				xmax = 695.0848
				text = ""
			intervals [1847]:
				xmin = 695.0848
				xmax = 695.4248
				text = "family"
			intervals [1848]:
				xmin = 695.4248
				xmax = 695.6248
				text = "don't"
			intervals [1849]:
				xmin = 695.6248
				xmax = 696.3148
				text = "celebrate"
			intervals [1850]:
				xmin = 696.3148
				xmax = 696.5448
				text = ""
			intervals [1851]:
				xmin = 696.5448
				xmax = 696.6948
				text = "that"
			intervals [1852]:
				xmin = 696.6948
				xmax = 696.7248
				text = "s"
			intervals [1853]:
				xmin = 696.7248
				xmax = 696.8748
				text = "why"
			intervals [1854]:
				xmin = 696.8748
				xmax = 696.9048
				text = ""
			intervals [1855]:
				xmin = 696.9048
				xmax = 696.9348
				text = "i"
			intervals [1856]:
				xmin = 696.9348
				xmax = 697.2248
				text = "wanna"
			intervals [1857]:
				xmin = 697.2248
				xmax = 697.6048
				text = "leave"
			intervals [1858]:
				xmin = 697.6048
				xmax = 697.8048
				text = "them"
			intervals [1859]:
				xmin = 697.8048
				xmax = 699.206
				text = ""
			intervals [1860]:
				xmin = 699.206
				xmax = 699.376
				text = "they"
			intervals [1861]:
				xmin = 699.376
				xmax = 699.546
				text = "don't"
			intervals [1862]:
				xmin = 699.546
				xmax = 700.356
				text = "celebrate"
			intervals [1863]:
				xmin = 700.356
				xmax = 703.6106
				text = ""
			intervals [1864]:
				xmin = 703.6106
				xmax = 703.6806
				text = "the"
			intervals [1865]:
				xmin = 703.6806
				xmax = 703.8606
				text = "only"
			intervals [1866]:
				xmin = 703.8606
				xmax = 704.3506
				text = "ones"
			intervals [1867]:
				xmin = 704.3506
				xmax = 704.4806
				text = "we"
			intervals [1868]:
				xmin = 704.4806
				xmax = 705.0606
				text = "celebrate"
			intervals [1869]:
				xmin = 705.0606
				xmax = 705.2506
				text = "is"
			intervals [1870]:
				xmin = 705.2506
				xmax = 705.8606
				text = "thanksgiving"
			intervals [1871]:
				xmin = 705.8606
				xmax = 705.9706
				text = "and"
			intervals [1872]:
				xmin = 705.9706
				xmax = 706.5706
				text = "christmas"
			intervals [1873]:
				xmin = 706.5706
				xmax = 707.5196
				text = ""
			intervals [1874]:
				xmin = 707.5196
				xmax = 707.6396
				text = "and"
			intervals [1875]:
				xmin = 707.6396
				xmax = 707.6796
				text = ""
			intervals [1876]:
				xmin = 707.6796
				xmax = 708.3096
				text = "easter"
			intervals [1877]:
				xmin = 708.3096
				xmax = 710.4692
				text = ""
			intervals [1878]:
				xmin = 710.4692
				xmax = 710.6892
				text = "what"
			intervals [1879]:
				xmin = 710.6892
				xmax = 710.7792
				text = "i"
			intervals [1880]:
				xmin = 710.7792
				xmax = 711.2092
				text = "do"
			intervals [1881]:
				xmin = 711.2092
				xmax = 711.6324
				text = ""
			intervals [1882]:
				xmin = 711.6324
				xmax = 711.8124
				text = "on"
			intervals [1883]:
				xmin = 711.8124
				xmax = 712.3024
				text = "christmas"
			intervals [1884]:
				xmin = 712.3024
				xmax = 712.5024
				text = "my"
			intervals [1885]:
				xmin = 712.5024
				xmax = 712.7824
				text = "mother"
			intervals [1886]:
				xmin = 712.7824
				xmax = 712.9324
				text = "gonna"
			intervals [1887]:
				xmin = 712.9324
				xmax = 713.0624
				text = "give"
			intervals [1888]:
				xmin = 713.0624
				xmax = 713.2524
				text = "my"
			intervals [1889]:
				xmin = 713.2524
				xmax = 713.2824
				text = ""
			intervals [1890]:
				xmin = 713.2824
				xmax = 713.8324
				text = "toys"
			intervals [1891]:
				xmin = 713.8324
				xmax = 714.1584
				text = ""
			intervals [1892]:
				xmin = 714.1584
				xmax = 714.2684
				text = "i"
			intervals [1893]:
				xmin = 714.2684
				xmax = 714.5084
				text = "just"
			intervals [1894]:
				xmin = 714.5084
				xmax = 714.8084
				text = "play"
			intervals [1895]:
				xmin = 714.8084
				xmax = 715.0384
				text = "like"
			intervals [1896]:
				xmin = 715.0384
				xmax = 715.1984
				text = "if"
			intervals [1897]:
				xmin = 715.1984
				xmax = 715.2784
				text = "i"
			intervals [1898]:
				xmin = 715.2784
				xmax = 715.5784
				text = "want"
			intervals [1899]:
				xmin = 715.5784
				xmax = 715.9784
				text = "something"
			intervals [1900]:
				xmin = 715.9784
				xmax = 716.3746
				text = ""
			intervals [1901]:
				xmin = 716.3746
				xmax = 716.4846
				text = "i"
			intervals [1902]:
				xmin = 716.4846
				xmax = 716.8646
				text = "just"
			intervals [1903]:
				xmin = 716.8646
				xmax = 717.1346
				text = "get"
			intervals [1904]:
				xmin = 717.1346
				xmax = 717.3146
				text = "it"
			intervals [1905]:
				xmin = 717.3146
				xmax = 717.495
				text = ""
			intervals [1906]:
				xmin = 717.495
				xmax = 717.685
				text = "and"
			intervals [1907]:
				xmin = 717.685
				xmax = 717.995
				text = "just"
			intervals [1908]:
				xmin = 717.995
				xmax = 718.3611
				text = ""
			intervals [1909]:
				xmin = 718.3611
				xmax = 718.6211
				text = "play"
			intervals [1910]:
				xmin = 718.6211
				xmax = 718.9311
				text = "with"
			intervals [1911]:
				xmin = 718.9311
				xmax = 719.1511
				text = "it"
			intervals [1912]:
				xmin = 719.1511
				xmax = 719.373
				text = ""
			intervals [1913]:
				xmin = 719.373
				xmax = 719.523
				text = "well"
			intervals [1914]:
				xmin = 719.523
				xmax = 719.633
				text = "if"
			intervals [1915]:
				xmin = 719.633
				xmax = 719.743
				text = "it"
			intervals [1916]:
				xmin = 719.743
				xmax = 719.813
				text = "s"
			intervals [1917]:
				xmin = 719.813
				xmax = 720.243
				text = "anything"
			intervals [1918]:
				xmin = 720.243
				xmax = 720.333
				text = "to"
			intervals [1919]:
				xmin = 720.333
				xmax = 720.613
				text = "play"
			intervals [1920]:
				xmin = 720.613
				xmax = 721.053
				text = "with"
			intervals [1921]:
				xmin = 721.053
				xmax = 722.0868
				text = ""
			intervals [1922]:
				xmin = 722.0868
				xmax = 722.1468
				text = "if"
			intervals [1923]:
				xmin = 722.1468
				xmax = 722.2668
				text = "it"
			intervals [1924]:
				xmin = 722.2668
				xmax = 722.4768
				text = "s"
			intervals [1925]:
				xmin = 722.4768
				xmax = 722.8568
				text = "anything"
			intervals [1926]:
				xmin = 722.8568
				xmax = 722.9668
				text = "to"
			intervals [1927]:
				xmin = 722.9668
				xmax = 723.1568
				text = "wear"
			intervals [1928]:
				xmin = 723.1568
				xmax = 723.3168
				text = "i"
			intervals [1929]:
				xmin = 723.3168
				xmax = 723.6368
				text = "wear"
			intervals [1930]:
				xmin = 723.6368
				xmax = 723.6968
				text = "it"
			intervals [1931]:
				xmin = 723.6968
				xmax = 723.8168
				text = "and"
			intervals [1932]:
				xmin = 723.8168
				xmax = 724.0268
				text = "go"
			intervals [1933]:
				xmin = 724.0268
				xmax = 724.5168
				text = "somewhere"
			intervals [1934]:
				xmin = 724.5168
				xmax = 725.1745
				text = ""
			intervals [1935]:
				xmin = 725.1745
				xmax = 725.3745
				text = "and"
			intervals [1936]:
				xmin = 725.3745
				xmax = 725.5645
				text = "if"
			intervals [1937]:
				xmin = 725.5645
				xmax = 725.6045
				text = ""
			intervals [1938]:
				xmin = 725.6045
				xmax = 726.0945
				text = "um"
			intervals [1939]:
				xmin = 726.0945
				xmax = 726.3615
				text = ""
			intervals [1940]:
				xmin = 726.3615
				xmax = 726.5315
				text = "on"
			intervals [1941]:
				xmin = 726.5315
				xmax = 727.4615
				text = "thanksgiving"
			intervals [1942]:
				xmin = 727.4615
				xmax = 727.5515
				text = ""
			intervals [1943]:
				xmin = 727.5515
				xmax = 727.7715
				text = "all"
			intervals [1944]:
				xmin = 727.7715
				xmax = 727.8615
				text = "we"
			intervals [1945]:
				xmin = 727.8615
				xmax = 728.1915
				text = "do"
			intervals [1946]:
				xmin = 728.1915
				xmax = 728.3515
				text = "my"
			intervals [1947]:
				xmin = 728.3515
				xmax = 728.6715
				text = "mother"
			intervals [1948]:
				xmin = 728.6715
				xmax = 729.0215
				text = "fix"
			intervals [1949]:
				xmin = 729.0215
				xmax = 729.2415
				text = "food"
			intervals [1950]:
				xmin = 729.2415
				xmax = 729.3715
				text = "and"
			intervals [1951]:
				xmin = 729.3715
				xmax = 729.5215
				text = "we"
			intervals [1952]:
				xmin = 729.5215
				xmax = 729.5515
				text = ""
			intervals [1953]:
				xmin = 729.5515
				xmax = 729.8215
				text = "eat"
			intervals [1954]:
				xmin = 729.8215
				xmax = 730.4338
				text = ""
			intervals [1955]:
				xmin = 730.4338
				xmax = 730.5538
				text = "and"
			intervals [1956]:
				xmin = 730.5538
				xmax = 730.6838
				text = "on"
			intervals [1957]:
				xmin = 730.6838
				xmax = 730.7138
				text = ""
			intervals [1958]:
				xmin = 730.7138
				xmax = 731.1838
				text = "easter"
			intervals [1959]:
				xmin = 731.1838
				xmax = 731.8427
				text = ""
			intervals [1960]:
				xmin = 731.8427
				xmax = 731.9527
				text = "we"
			intervals [1961]:
				xmin = 731.9527
				xmax = 732.1727
				text = "get"
			intervals [1962]:
				xmin = 732.1727
				xmax = 732.2927
				text = "our"
			intervals [1963]:
				xmin = 732.2927
				xmax = 732.6527
				text = "easter"
			intervals [1964]:
				xmin = 732.6527
				xmax = 733.0327
				text = "clothes"
			intervals [1965]:
				xmin = 733.0327
				xmax = 733.1227
				text = "and"
			intervals [1966]:
				xmin = 733.1227
				xmax = 733.2527
				text = "we"
			intervals [1967]:
				xmin = 733.2527
				xmax = 733.4127
				text = "go"
			intervals [1968]:
				xmin = 733.4127
				xmax = 733.5127
				text = "to"
			intervals [1969]:
				xmin = 733.5127
				xmax = 733.9427
				text = "church"
			intervals [1970]:
				xmin = 733.9427
				xmax = 734.0327
				text = "on"
			intervals [1971]:
				xmin = 734.0327
				xmax = 734.0627
				text = ""
			intervals [1972]:
				xmin = 734.0627
				xmax = 734.3827
				text = "easter"
			intervals [1973]:
				xmin = 734.3827
				xmax = 734.4527
				text = "on"
			intervals [1974]:
				xmin = 734.4527
				xmax = 734.7227
				text = "easter"
			intervals [1975]:
				xmin = 734.7227
				xmax = 735.0027
				text = "monday"
			intervals [1976]:
				xmin = 735.0027
				xmax = 735.0627
				text = "and"
			intervals [1977]:
				xmin = 735.0627
				xmax = 735.1927
				text = "we"
			intervals [1978]:
				xmin = 735.1927
				xmax = 735.3927
				text = "go"
			intervals [1979]:
				xmin = 735.3927
				xmax = 735.5927
				text = "out"
			intervals [1980]:
				xmin = 735.5927
				xmax = 736.1027
				text = "somewhere"
			intervals [1981]:
				xmin = 736.1027
				xmax = 736.4531
				text = ""
			intervals [1982]:
				xmin = 736.4531
				xmax = 736.6431
				text = "like"
			intervals [1983]:
				xmin = 736.6431
				xmax = 736.8331
				text = "to"
			intervals [1984]:
				xmin = 736.8331
				xmax = 737.2431
				text = "marshall"
			intervals [1985]:
				xmin = 737.2431
				xmax = 737.5431
				text = "hall"
			intervals [1986]:
				xmin = 737.5431
				xmax = 737.5731
				text = ""
			intervals [1987]:
				xmin = 737.5731
				xmax = 737.6231
				text = "or"
			intervals [1988]:
				xmin = 737.6231
				xmax = 737.8831
				text = "some"
			intervals [1989]:
				xmin = 737.8831
				xmax = 738.0431
				text = "where"
			intervals [1990]:
				xmin = 738.0431
				xmax = 738.2231
				text = "like"
			intervals [1991]:
				xmin = 738.2231
				xmax = 738.2731
				text = ""
			intervals [1992]:
				xmin = 738.2731
				xmax = 738.5531
				text = "that"
			intervals [1993]:
				xmin = 738.5531
				xmax = 745.3861
				text = ""
			intervals [1994]:
				xmin = 745.3861
				xmax = 745.5161
				text = "the"
			intervals [1995]:
				xmin = 745.5161
				xmax = 746.1761
				text = "same"
			intervals [1996]:
				xmin = 746.1761
				xmax = 748.3699
				text = ""
			intervals [1997]:
				xmin = 748.3699
				xmax = 748.9099
				text = "no"
			intervals [1998]:
				xmin = 748.9099
				xmax = 751.3967
				text = ""
			intervals [1999]:
				xmin = 751.3967
				xmax = 751.6967
				text = "trick"
			intervals [2000]:
				xmin = 751.6967
				xmax = 751.7567
				text = "or"
			intervals [2001]:
				xmin = 751.7567
				xmax = 751.8567
				text = "tr-"
			intervals [2002]:
				xmin = 751.8567
				xmax = 751.9567
				text = ""
			intervals [2003]:
				xmin = 751.9567
				xmax = 752.1667
				text = "uh"
			intervals [2004]:
				xmin = 752.1667
				xmax = 752.6067
				text = "trick"
			intervals [2005]:
				xmin = 752.6067
				xmax = 752.8067
				text = ""
			intervals [2006]:
				xmin = 752.8067
				xmax = 752.9967
				text = "and"
			intervals [2007]:
				xmin = 752.9967
				xmax = 753.3267
				text = "treat"
			intervals [2008]:
				xmin = 753.3267
				xmax = 753.3667
				text = ""
			intervals [2009]:
				xmin = 753.3667
				xmax = 754.1267
				text = "<unk>"
			intervals [2010]:
				xmin = 754.1267
				xmax = 756.9704
				text = ""
			intervals [2011]:
				xmin = 756.9704
				xmax = 757.1604
				text = "this"
			intervals [2012]:
				xmin = 757.1604
				xmax = 757.7104
				text = "halloween"
			intervals [2013]:
				xmin = 757.7104
				xmax = 758.4352
				text = ""
			intervals [2014]:
				xmin = 758.4352
				xmax = 758.6352
				text = "i'm"
			intervals [2015]:
				xmin = 758.6352
				xmax = 758.8652
				text = "going"
			intervals [2016]:
				xmin = 758.8652
				xmax = 759.1552
				text = "trick"
			intervals [2017]:
				xmin = 759.1552
				xmax = 759.2152
				text = "or"
			intervals [2018]:
				xmin = 759.2152
				xmax = 759.6552
				text = "treating"
			intervals [2019]:
				xmin = 759.6552
				xmax = 760.6083
				text = ""
			intervals [2020]:
				xmin = 760.6083
				xmax = 760.7683
				text = "if"
			intervals [2021]:
				xmin = 760.7683
				xmax = 760.9083
				text = "my"
			intervals [2022]:
				xmin = 760.9083
				xmax = 761.2483
				text = "mother"
			intervals [2023]:
				xmin = 761.2483
				xmax = 761.4983
				text = "want"
			intervals [2024]:
				xmin = 761.4983
				xmax = 761.6083
				text = "me"
			intervals [2025]:
				xmin = 761.6083
				xmax = 761.7083
				text = "to"
			intervals [2026]:
				xmin = 761.7083
				xmax = 762.0383
				text = "go"
			intervals [2027]:
				xmin = 762.0383
				xmax = 762.8138
				text = ""
			intervals [2028]:
				xmin = 762.8138
				xmax = 762.9438
				text = "where"
			intervals [2029]:
				xmin = 762.9438
				xmax = 763.1238
				text = "i'm"
			intervals [2030]:
				xmin = 763.1238
				xmax = 763.4838
				text = "going"
			intervals [2031]:
				xmin = 763.4838
				xmax = 763.9723
				text = ""
			intervals [2032]:
				xmin = 763.9723
				xmax = 764.3023
				text = "right"
			intervals [2033]:
				xmin = 764.3023
				xmax = 764.3323
				text = ""
			intervals [2034]:
				xmin = 764.3323
				xmax = 764.6623
				text = "around"
			intervals [2035]:
				xmin = 764.6623
				xmax = 764.7323
				text = "in"
			intervals [2036]:
				xmin = 764.7323
				xmax = 764.9123
				text = "my"
			intervals [2037]:
				xmin = 764.9123
				xmax = 765.6523
				text = "neighborhood"
			intervals [2038]:
				xmin = 765.6523
				xmax = 768.7992
				text = ""
			intervals [2039]:
				xmin = 768.7992
				xmax = 769.0192
				text = "yeah"
			intervals [2040]:
				xmin = 769.0192
				xmax = 769.0792
				text = "i"
			intervals [2041]:
				xmin = 769.0792
				xmax = 769.1792
				text = "m"
			intervals [2042]:
				xmin = 769.1792
				xmax = 769.2392
				text = "a"
			intervals [2043]:
				xmin = 769.2392
				xmax = 769.3892
				text = "get"
			intervals [2044]:
				xmin = 769.3892
				xmax = 769.4192
				text = ""
			intervals [2045]:
				xmin = 769.4192
				xmax = 769.9092
				text = "dressed"
			intervals [2046]:
				xmin = 769.9092
				xmax = 770.1592
				text = "up"
			intervals [2047]:
				xmin = 770.1592
				xmax = 771.6196
				text = ""
			intervals [2048]:
				xmin = 771.6196
				xmax = 771.6696
				text = "i"
			intervals [2049]:
				xmin = 771.6696
				xmax = 771.9296
				text = "don't"
			intervals [2050]:
				xmin = 771.9296
				xmax = 772.1796
				text = "know"
			intervals [2051]:
				xmin = 772.1796
				xmax = 772.3596
				text = "as"
			intervals [2052]:
				xmin = 772.3596
				xmax = 772.3896
				text = "a"
			intervals [2053]:
				xmin = 772.3896
				xmax = 772.4296
				text = ""
			intervals [2054]:
				xmin = 772.4296
				xmax = 772.8396
				text = "lady"
			intervals [2055]:
				xmin = 772.8396
				xmax = 778.3119
				text = ""
			intervals [2056]:
				xmin = 778.3119
				xmax = 778.3519
				text = "i"
			intervals [2057]:
				xmin = 778.3519
				xmax = 778.5319
				text = "don't"
			intervals [2058]:
				xmin = 778.5319
				xmax = 778.8019
				text = "do"
			intervals [2059]:
				xmin = 778.8019
				xmax = 779.1619
				text = "nothing"
			intervals [2060]:
				xmin = 779.1619
				xmax = 779.3019
				text = "but"
			intervals [2061]:
				xmin = 779.3019
				xmax = 779.5219
				text = "just"
			intervals [2062]:
				xmin = 779.5219
				xmax = 779.6819
				text = "go"
			intervals [2063]:
				xmin = 779.6819
				xmax = 779.8219
				text = "to"
			intervals [2064]:
				xmin = 779.8219
				xmax = 780.1319
				text = "people"
			intervals [2065]:
				xmin = 780.1319
				xmax = 780.1819
				text = "s"
			intervals [2066]:
				xmin = 780.1819
				xmax = 780.6219
				text = "house"
			intervals [2067]:
				xmin = 780.6219
				xmax = 780.6519
				text = ""
			intervals [2068]:
				xmin = 780.6519
				xmax = 780.8819
				text = "and"
			intervals [2069]:
				xmin = 780.8819
				xmax = 780.9219
				text = ""
			intervals [2070]:
				xmin = 780.9219
				xmax = 781.2819
				text = "say"
			intervals [2071]:
				xmin = 781.2819
				xmax = 781.6019
				text = "trick"
			intervals [2072]:
				xmin = 781.6019
				xmax = 781.6519
				text = "or"
			intervals [2073]:
				xmin = 781.6519
				xmax = 782.0519
				text = "treat"
			intervals [2074]:
				xmin = 782.0519
				xmax = 782.3779
				text = ""
			intervals [2075]:
				xmin = 782.3779
				xmax = 782.4379
				text = "and"
			intervals [2076]:
				xmin = 782.4379
				xmax = 782.5579
				text = "what"
			intervals [2077]:
				xmin = 782.5579
				xmax = 782.7079
				text = "they"
			intervals [2078]:
				xmin = 782.7079
				xmax = 782.9679
				text = "give"
			intervals [2079]:
				xmin = 782.9679
				xmax = 783.0579
				text = "me"
			intervals [2080]:
				xmin = 783.0579
				xmax = 783.1779
				text = "i"
			intervals [2081]:
				xmin = 783.1779
				xmax = 783.3679
				text = "go"
			intervals [2082]:
				xmin = 783.3679
				xmax = 783.6379
				text = "home"
			intervals [2083]:
				xmin = 783.6379
				xmax = 783.6979
				text = "and"
			intervals [2084]:
				xmin = 783.6979
				xmax = 783.7279
				text = ""
			intervals [2085]:
				xmin = 783.7279
				xmax = 783.9579
				text = "eat"
			intervals [2086]:
				xmin = 783.9579
				xmax = 784.0979
				text = "it"
			intervals [2087]:
				xmin = 784.0979
				xmax = 787.1243
				text = ""
			intervals [2088]:
				xmin = 787.1243
				xmax = 787.4943
				text = "yeah"
			intervals [2089]:
				xmin = 787.4943
				xmax = 792.6547
				text = ""
			intervals [2090]:
				xmin = 792.6547
				xmax = 793.2547
				text = "um"
			intervals [2091]:
				xmin = 793.2547
				xmax = 796.1793
				text = ""
			intervals [2092]:
				xmin = 796.1793
				xmax = 796.3193
				text = "i"
			intervals [2093]:
				xmin = 796.3193
				xmax = 796.5893
				text = "want"
			intervals [2094]:
				xmin = 796.5893
				xmax = 796.6893
				text = "a"
			intervals [2095]:
				xmin = 796.6893
				xmax = 797.0993
				text = "sewing"
			intervals [2096]:
				xmin = 797.0993
				xmax = 797.6493
				text = "machine"
			intervals [2097]:
				xmin = 797.6493
				xmax = 797.7393
				text = "i"
			intervals [2098]:
				xmin = 797.7393
				xmax = 798.0393
				text = "had"
			intervals [2099]:
				xmin = 798.0393
				xmax = 798.1193
				text = "a"
			intervals [2100]:
				xmin = 798.1193
				xmax = 798.3593
				text = "sewing"
			intervals [2101]:
				xmin = 798.3593
				xmax = 798.7093
				text = "machine"
			intervals [2102]:
				xmin = 798.7093
				xmax = 798.8193
				text = "but"
			intervals [2103]:
				xmin = 798.8193
				xmax = 798.9393
				text = "it"
			intervals [2104]:
				xmin = 798.9393
				xmax = 799.1493
				text = "got"
			intervals [2105]:
				xmin = 799.1493
				xmax = 799.2293
				text = ""
			intervals [2106]:
				xmin = 799.2293
				xmax = 799.5793
				text = "burnt"
			intervals [2107]:
				xmin = 799.5793
				xmax = 799.7893
				text = "up"
			intervals [2108]:
				xmin = 799.7893
				xmax = 799.8193
				text = ""
			intervals [2109]:
				xmin = 799.8193
				xmax = 800.0193
				text = "and"
			intervals [2110]:
				xmin = 800.0193
				xmax = 800.1093
				text = "i"
			intervals [2111]:
				xmin = 800.1093
				xmax = 800.3293
				text = "want"
			intervals [2112]:
				xmin = 800.3293
				xmax = 800.4793
				text = "some"
			intervals [2113]:
				xmin = 800.4793
				xmax = 801.1393
				text = "clothes"
			intervals [2114]:
				xmin = 801.1393
				xmax = 808.5637
				text = ""
			intervals [2115]:
				xmin = 808.5637
				xmax = 808.6537
				text = "a"
			intervals [2116]:
				xmin = 808.6537
				xmax = 809.0137
				text = "sewing"
			intervals [2117]:
				xmin = 809.0137
				xmax = 809.7037
				text = "machine"
			intervals [2118]:
				xmin = 809.7037
				xmax = 811.9223
				text = ""
			intervals [2119]:
				xmin = 811.9223
				xmax = 812.1723
				text = "year"
			intervals [2120]:
				xmin = 812.1723
				xmax = 812.5823
				text = "before"
			intervals [2121]:
				xmin = 812.5823
				xmax = 813.2623
				text = "last"
			intervals [2122]:
				xmin = 813.2623
				xmax = 815.828
				text = ""
			intervals [2123]:
				xmin = 815.828
				xmax = 815.988
				text = "i"
			intervals [2124]:
				xmin = 815.988
				xmax = 816.128
				text = "let"
			intervals [2125]:
				xmin = 816.128
				xmax = 816.358
				text = "my"
			intervals [2126]:
				xmin = 816.358
				xmax = 816.588
				text = "aunt"
			intervals [2127]:
				xmin = 816.588
				xmax = 816.818
				text = "took"
			intervals [2128]:
				xmin = 816.818
				xmax = 816.888
				text = "it"
			intervals [2129]:
				xmin = 816.888
				xmax = 817.108
				text = "with"
			intervals [2130]:
				xmin = 817.108
				xmax = 817.278
				text = "her"
			intervals [2131]:
				xmin = 817.278
				xmax = 817.438
				text = "to"
			intervals [2132]:
				xmin = 817.438
				xmax = 817.578
				text = "new"
			intervals [2133]:
				xmin = 817.578
				xmax = 817.968
				text = "york"
			intervals [2134]:
				xmin = 817.968
				xmax = 818.228
				text = "and"
			intervals [2135]:
				xmin = 818.228
				xmax = 818.388
				text = "her"
			intervals [2136]:
				xmin = 818.388
				xmax = 818.738
				text = "house"
			intervals [2137]:
				xmin = 818.738
				xmax = 818.988
				text = "caught"
			intervals [2138]:
				xmin = 818.988
				xmax = 819.158
				text = "on"
			intervals [2139]:
				xmin = 819.158
				xmax = 819.528
				text = "fire"
			intervals [2140]:
				xmin = 819.528
				xmax = 831.8628
				text = ""
			intervals [2141]:
				xmin = 831.8628
				xmax = 832.4628
				text = "mm-hm"
			intervals [2142]:
				xmin = 832.4628
				xmax = 833.8952
				text = ""
			intervals [2143]:
				xmin = 833.8952
				xmax = 834.1252
				text = "one"
			intervals [2144]:
				xmin = 834.1252
				xmax = 834.3252
				text = "night"
			intervals [2145]:
				xmin = 834.3252
				xmax = 834.5552
				text = "on"
			intervals [2146]:
				xmin = 834.5552
				xmax = 834.6152
				text = "the"
			intervals [2147]:
				xmin = 834.6152
				xmax = 834.9352
				text = "first"
			intervals [2148]:
				xmin = 834.9352
				xmax = 835.0252
				text = "day"
			intervals [2149]:
				xmin = 835.0252
				xmax = 835.1252
				text = "of"
			intervals [2150]:
				xmin = 835.1252
				xmax = 835.6252
				text = "school"
			intervals [2151]:
				xmin = 835.6252
				xmax = 836.0282
				text = ""
			intervals [2152]:
				xmin = 836.0282
				xmax = 836.1182
				text = "we"
			intervals [2153]:
				xmin = 836.1182
				xmax = 836.2882
				text = "was"
			intervals [2154]:
				xmin = 836.2882
				xmax = 836.5482
				text = "going"
			intervals [2155]:
				xmin = 836.5482
				xmax = 836.6082
				text = "to"
			intervals [2156]:
				xmin = 836.6082
				xmax = 836.8282
				text = "get"
			intervals [2157]:
				xmin = 836.8282
				xmax = 836.9582
				text = "our"
			intervals [2158]:
				xmin = 836.9582
				xmax = 837.2482
				text = "hair"
			intervals [2159]:
				xmin = 837.2482
				xmax = 837.8382
				text = "fix"
			intervals [2160]:
				xmin = 837.8382
				xmax = 838.1087
				text = ""
			intervals [2161]:
				xmin = 838.1087
				xmax = 838.2387
				text = "and"
			intervals [2162]:
				xmin = 838.2387
				xmax = 838.4287
				text = "so"
			intervals [2163]:
				xmin = 838.4287
				xmax = 838.4987
				text = "it"
			intervals [2164]:
				xmin = 838.4987
				xmax = 838.7187
				text = "was"
			intervals [2165]:
				xmin = 838.7187
				xmax = 839.2187
				text = "late"
			intervals [2166]:
				xmin = 839.2187
				xmax = 839.5709
				text = ""
			intervals [2167]:
				xmin = 839.5709
				xmax = 839.6309
				text = "it"
			intervals [2168]:
				xmin = 839.6309
				xmax = 839.7709
				text = "was"
			intervals [2169]:
				xmin = 839.7709
				xmax = 840.1109
				text = "about"
			intervals [2170]:
				xmin = 840.1109
				xmax = 840.4968
				text = ""
			intervals [2171]:
				xmin = 840.4968
				xmax = 840.7868
				text = "two"
			intervals [2172]:
				xmin = 840.7868
				xmax = 841.2268
				text = "something"
			intervals [2173]:
				xmin = 841.2268
				xmax = 841.7324
				text = ""
			intervals [2174]:
				xmin = 841.7324
				xmax = 841.9024
				text = "before"
			intervals [2175]:
				xmin = 841.9024
				xmax = 841.9824
				text = "i"
			intervals [2176]:
				xmin = 841.9824
				xmax = 842.2324
				text = "went"
			intervals [2177]:
				xmin = 842.2324
				xmax = 842.6124
				text = "home"
			intervals [2178]:
				xmin = 842.6124
				xmax = 843.4151
				text = ""
			intervals [2179]:
				xmin = 843.4151
				xmax = 843.7751
				text = "and"
			intervals [2180]:
				xmin = 843.7751
				xmax = 843.9508
				text = ""
			intervals [2181]:
				xmin = 843.9508
				xmax = 844.4208
				text = "carl"
			intervals [2182]:
				xmin = 844.4208
				xmax = 844.4508
				text = ""
			intervals [2183]:
				xmin = 844.4508
				xmax = 844.6608
				text = "this"
			intervals [2184]:
				xmin = 844.6608
				xmax = 844.9908
				text = "man"
			intervals [2185]:
				xmin = 844.9908
				xmax = 845.1108
				text = "he"
			intervals [2186]:
				xmin = 845.1108
				xmax = 845.3108
				text = "was"
			intervals [2187]:
				xmin = 845.3108
				xmax = 845.3808
				text = ""
			intervals [2188]:
				xmin = 845.3808
				xmax = 845.6608
				text = "getting"
			intervals [2189]:
				xmin = 845.6608
				xmax = 845.8808
				text = "all"
			intervals [2190]:
				xmin = 845.8808
				xmax = 846.3308
				text = "fresh"
			intervals [2191]:
				xmin = 846.3308
				xmax = 846.4108
				text = "and"
			intervals [2192]:
				xmin = 846.4108
				xmax = 846.6708
				text = "these"
			intervals [2193]:
				xmin = 846.6708
				xmax = 846.7608
				text = "p-"
			intervals [2194]:
				xmin = 846.7608
				xmax = 846.8508
				text = ""
			intervals [2195]:
				xmin = 846.8508
				xmax = 847.4108
				text = "these"
			intervals [2196]:
				xmin = 847.4108
				xmax = 847.7808
				text = "boys"
			intervals [2197]:
				xmin = 847.7808
				xmax = 847.9108
				text = "was"
			intervals [2198]:
				xmin = 847.9108
				xmax = 848.3608
				text = "following"
			intervals [2199]:
				xmin = 848.3608
				xmax = 848.9388
				text = ""
			intervals [2200]:
				xmin = 848.9388
				xmax = 849.0288
				text = "and"
			intervals [2201]:
				xmin = 849.0288
				xmax = 849.1288
				text = "i"
			intervals [2202]:
				xmin = 849.1288
				xmax = 849.3688
				text = "thought"
			intervals [2203]:
				xmin = 849.3688
				xmax = 849.4588
				text = "i"
			intervals [2204]:
				xmin = 849.4588
				xmax = 849.5788
				text = "was"
			intervals [2205]:
				xmin = 849.5788
				xmax = 849.7688
				text = "gonna"
			intervals [2206]:
				xmin = 849.7688
				xmax = 849.9488
				text = "get"
			intervals [2207]:
				xmin = 849.9488
				xmax = 849.9988
				text = ""
			intervals [2208]:
				xmin = 849.9988
				xmax = 850.3788
				text = "killed"
			intervals [2209]:
				xmin = 850.3788
				xmax = 850.4988
				text = "and"
			intervals [2210]:
				xmin = 850.4988
				xmax = 850.6988
				text = "one"
			intervals [2211]:
				xmin = 850.6988
				xmax = 850.8488
				text = "day"
			intervals [2212]:
				xmin = 850.8488
				xmax = 850.8988
				text = "i"
			intervals [2213]:
				xmin = 850.8988
				xmax = 851.0688
				text = "was"
			intervals [2214]:
				xmin = 851.0688
				xmax = 851.2188
				text = "on"
			intervals [2215]:
				xmin = 851.2188
				xmax = 851.3488
				text = "my"
			intervals [2216]:
				xmin = 851.3488
				xmax = 851.5588
				text = "way"
			intervals [2217]:
				xmin = 851.5588
				xmax = 851.6988
				text = "from"
			intervals [2218]:
				xmin = 851.6988
				xmax = 851.9988
				text = "home"
			intervals [2219]:
				xmin = 851.9988
				xmax = 852.4535
				text = ""
			intervals [2220]:
				xmin = 852.4535
				xmax = 852.5335
				text = "a"
			intervals [2221]:
				xmin = 852.5335
				xmax = 852.9935
				text = "pain"
			intervals [2222]:
				xmin = 852.9935
				xmax = 853.2535
				text = "hit"
			intervals [2223]:
				xmin = 853.2535
				xmax = 853.4635
				text = "me"
			intervals [2224]:
				xmin = 853.4635
				xmax = 853.5435
				text = "in"
			intervals [2225]:
				xmin = 853.5435
				xmax = 853.8135
				text = "my"
			intervals [2226]:
				xmin = 853.8135
				xmax = 853.8935
				text = ""
			intervals [2227]:
				xmin = 853.8935
				xmax = 854.3335
				text = "chest"
			intervals [2228]:
				xmin = 854.3335
				xmax = 854.6935
				text = "somewhere"
			intervals [2229]:
				xmin = 854.6935
				xmax = 854.7235
				text = "i"
			intervals [2230]:
				xmin = 854.7235
				xmax = 854.9535
				text = "don't"
			intervals [2231]:
				xmin = 854.9535
				xmax = 855.1435
				text = "where"
			intervals [2232]:
				xmin = 855.1435
				xmax = 855.2135
				text = "it"
			intervals [2233]:
				xmin = 855.2135
				xmax = 855.3635
				text = "hit"
			intervals [2234]:
				xmin = 855.3635
				xmax = 855.4335
				text = "me"
			intervals [2235]:
				xmin = 855.4335
				xmax = 855.5535
				text = "i"
			intervals [2236]:
				xmin = 855.5535
				xmax = 855.7335
				text = "thought"
			intervals [2237]:
				xmin = 855.7335
				xmax = 855.7935
				text = "it"
			intervals [2238]:
				xmin = 855.7935
				xmax = 855.9335
				text = "was"
			intervals [2239]:
				xmin = 855.9335
				xmax = 855.9935
				text = "in"
			intervals [2240]:
				xmin = 855.9935
				xmax = 856.1635
				text = "my"
			intervals [2241]:
				xmin = 856.1635
				xmax = 856.5135
				text = "heart"
			intervals [2242]:
				xmin = 856.5135
				xmax = 856.6035
				text = "and"
			intervals [2243]:
				xmin = 856.6035
				xmax = 856.7035
				text = "i"
			intervals [2244]:
				xmin = 856.7035
				xmax = 856.8035
				text = ""
			intervals [2245]:
				xmin = 856.8035
				xmax = 856.9435
				text = "thought"
			intervals [2246]:
				xmin = 856.9435
				xmax = 857.0435
				text = "i"
			intervals [2247]:
				xmin = 857.0435
				xmax = 857.1635
				text = "was"
			intervals [2248]:
				xmin = 857.1635
				xmax = 857.3035
				text = "going"
			intervals [2249]:
				xmin = 857.3035
				xmax = 857.3735
				text = "to"
			intervals [2250]:
				xmin = 857.3735
				xmax = 857.5935
				text = "die"
			intervals [2251]:
				xmin = 857.5935
				xmax = 857.8235
				text = "right"
			intervals [2252]:
				xmin = 857.8235
				xmax = 857.9635
				text = "out"
			intervals [2253]:
				xmin = 857.9635
				xmax = 858.0635
				text = "in"
			intervals [2254]:
				xmin = 858.0635
				xmax = 858.1335
				text = "the"
			intervals [2255]:
				xmin = 858.1335
				xmax = 858.5035
				text = "street"
			intervals [2256]:
				xmin = 858.5035
				xmax = 861.5583
				text = ""
			intervals [2257]:
				xmin = 861.5583
				xmax = 862.2183
				text = "stand"
			intervals [2258]:
				xmin = 862.2183
				xmax = 862.7283
				text = "still"
			intervals [2259]:
				xmin = 862.7283
				xmax = 863.6994
				text = ""
			intervals [2260]:
				xmin = 863.6994
				xmax = 863.8794
				text = "cause"
			intervals [2261]:
				xmin = 863.8794
				xmax = 863.9994
				text = "i"
			intervals [2262]:
				xmin = 863.9994
				xmax = 864.1494
				text = "was"
			intervals [2263]:
				xmin = 864.1494
				xmax = 864.6194
				text = "scared"
			intervals [2264]:
				xmin = 864.6194
				xmax = 867.6849
				text = ""
			intervals [2265]:
				xmin = 867.6849
				xmax = 868.3449
				text = "no"
			intervals [2266]:
				xmin = 868.3449
				xmax = 868.5231
				text = ""
			intervals [2267]:
				xmin = 868.5231
				xmax = 868.9031
				text = "wasn't"
			intervals [2268]:
				xmin = 868.9031
				xmax = 869.1531
				text = "many"
			intervals [2269]:
				xmin = 869.1531
				xmax = 869.5531
				text = "peoples"
			intervals [2270]:
				xmin = 869.5531
				xmax = 870.1331
				text = "outside"
			intervals [2271]:
				xmin = 870.1331
				xmax = 878.194
				text = ""
			intervals [2272]:
				xmin = 878.194
				xmax = 878.454
				text = "i"
			intervals [2273]:
				xmin = 878.454
				xmax = 878.734
				text = "think"
			intervals [2274]:
				xmin = 878.734
				xmax = 878.944
				text = "that"
			intervals [2275]:
				xmin = 878.944
				xmax = 879.014
				text = "s"
			intervals [2276]:
				xmin = 879.014
				xmax = 879.314
				text = "true"
			intervals [2277]:
				xmin = 879.314
				xmax = 884.5185
				text = ""
			intervals [2278]:
				xmin = 884.5185
				xmax = 884.7285
				text = "like"
			intervals [2279]:
				xmin = 884.7285
				xmax = 884.8285
				text = "if"
			intervals [2280]:
				xmin = 884.8285
				xmax = 885.3185
				text = "somebody"
			intervals [2281]:
				xmin = 885.3185
				xmax = 885.6685
				text = "say"
			intervals [2282]:
				xmin = 885.6685
				xmax = 887.4863
				text = ""
			intervals [2283]:
				xmin = 887.4863
				xmax = 887.6163
				text = "that"
			intervals [2284]:
				xmin = 887.6163
				xmax = 887.7563
				text = "the"
			intervals [2285]:
				xmin = 887.7563
				xmax = 887.8063
				text = ""
			intervals [2286]:
				xmin = 887.8063
				xmax = 888.2563
				text = "person"
			intervals [2287]:
				xmin = 888.2563
				xmax = 888.4663
				text = "gonna"
			intervals [2288]:
				xmin = 888.4663
				xmax = 888.8463
				text = "die"
			intervals [2289]:
				xmin = 888.8463
				xmax = 888.9063
				text = ""
			intervals [2290]:
				xmin = 888.9063
				xmax = 889.1663
				text = "is"
			intervals [2291]:
				xmin = 889.1663
				xmax = 889.2463
				text = "it"
			intervals [2292]:
				xmin = 889.2463
				xmax = 889.5263
				text = "gonna"
			intervals [2293]:
				xmin = 889.5263
				xmax = 890.0163
				text = "happen"
			intervals [2294]:
				xmin = 890.0163
				xmax = 890.2563
				text = "just"
			intervals [2295]:
				xmin = 890.2563
				xmax = 890.5163
				text = "gonna"
			intervals [2296]:
				xmin = 890.5163
				xmax = 890.9363
				text = "happen"
			intervals [2297]:
				xmin = 890.9363
				xmax = 891.0463
				text = "that"
			intervals [2298]:
				xmin = 891.0463
				xmax = 891.0863
				text = ""
			intervals [2299]:
				xmin = 891.0863
				xmax = 891.4463
				text = "person"
			intervals [2300]:
				xmin = 891.4463
				xmax = 891.6363
				text = "just"
			intervals [2301]:
				xmin = 891.6363
				xmax = 891.8863
				text = "gonna"
			intervals [2302]:
				xmin = 891.8863
				xmax = 892.1863
				text = "die"
			intervals [2303]:
				xmin = 892.1863
				xmax = 896.4712
				text = ""
			intervals [2304]:
				xmin = 896.4712
				xmax = 897.0412
				text = "yeah"
			intervals [2305]:
				xmin = 897.0412
				xmax = 900.4209
				text = ""
			intervals [2306]:
				xmin = 900.4209
				xmax = 900.5209
				text = "i"
			intervals [2307]:
				xmin = 900.5209
				xmax = 900.8109
				text = "hear"
			intervals [2308]:
				xmin = 900.8109
				xmax = 901.2009
				text = "some"
			intervals [2309]:
				xmin = 901.2009
				xmax = 901.2809
				text = ""
			intervals [2310]:
				xmin = 901.2809
				xmax = 901.4709
				text = "i"
			intervals [2311]:
				xmin = 901.4709
				xmax = 901.6509
				text = "hear"
			intervals [2312]:
				xmin = 901.6509
				xmax = 901.7409
				text = "it"
			intervals [2313]:
				xmin = 901.7409
				xmax = 902.2409
				text = "somebody"
			intervals [2314]:
				xmin = 902.2409
				xmax = 902.5609
				text = "said"
			intervals [2315]:
				xmin = 902.5609
				xmax = 902.7909
				text = "that"
			intervals [2316]:
				xmin = 902.7909
				xmax = 903.2909
				text = "um"
			intervals [2317]:
				xmin = 903.2909
				xmax = 903.8063
				text = ""
			intervals [2318]:
				xmin = 903.8063
				xmax = 904.2563
				text = "somebody"
			intervals [2319]:
				xmin = 904.2563
				xmax = 904.3963
				text = "was"
			intervals [2320]:
				xmin = 904.3963
				xmax = 904.5863
				text = "gonna"
			intervals [2321]:
				xmin = 904.5863
				xmax = 904.7563
				text = "get"
			intervals [2322]:
				xmin = 904.7563
				xmax = 905.1763
				text = "killed"
			intervals [2323]:
				xmin = 905.1763
				xmax = 906.2264
				text = ""
			intervals [2324]:
				xmin = 906.2264
				xmax = 906.4864
				text = "but"
			intervals [2325]:
				xmin = 906.4864
				xmax = 907.2428
				text = ""
			intervals [2326]:
				xmin = 907.2428
				xmax = 907.4228
				text = "they"
			intervals [2327]:
				xmin = 907.4228
				xmax = 907.5628
				text = "didn't"
			intervals [2328]:
				xmin = 907.5628
				xmax = 907.7328
				text = "get"
			intervals [2329]:
				xmin = 907.7328
				xmax = 908.2328
				text = "killed"
			intervals [2330]:
				xmin = 908.2328
				xmax = 911.084
				text = ""
			intervals [2331]:
				xmin = 911.084
				xmax = 911.524
				text = "yeah"
			intervals [2332]:
				xmin = 911.524
				xmax = 917.6528
				text = ""
			intervals [2333]:
				xmin = 917.6528
				xmax = 917.7328
				text = "do"
			intervals [2334]:
				xmin = 917.7328
				xmax = 917.7628
				text = "i"
			intervals [2335]:
				xmin = 917.7628
				xmax = 917.8928
				text = "have"
			intervals [2336]:
				xmin = 917.8928
				xmax = 918.0728
				text = "any"
			intervals [2337]:
				xmin = 918.0728
				xmax = 918.1128
				text = ""
			intervals [2338]:
				xmin = 918.1128
				xmax = 918.5428
				text = "questions"
			intervals [2339]:
				xmin = 918.5428
				xmax = 918.6628
				text = "for"
			intervals [2340]:
				xmin = 918.6628
				xmax = 918.9628
				text = "you"
			intervals [2341]:
				xmin = 918.9628
				xmax = 922.4685
				text = ""
			intervals [2342]:
				xmin = 922.4685
				xmax = 922.7585
				text = "no"
			intervals [2343]:
				xmin = 922.7585
				xmax = 922.7885
				text = "i"
			intervals [2344]:
				xmin = 922.7885
				xmax = 922.8785
				text = "don't"
			intervals [2345]:
				xmin = 922.8785
				xmax = 922.9685
				text = "have"
			intervals [2346]:
				xmin = 922.9685
				xmax = 923.0885
				text = "no"
			intervals [2347]:
				xmin = 923.0885
				xmax = 923.1485
				text = ""
			intervals [2348]:
				xmin = 923.1485
				xmax = 923.6185
				text = "questions"
			intervals [2349]:
				xmin = 923.6185
				xmax = 923.7085
				text = "for"
			intervals [2350]:
				xmin = 923.7085
				xmax = 924.0185
				text = "you"
			intervals [2351]:
				xmin = 924.0185
				xmax = 924.3999773242631
				text = ""
	item [2]:
		class = "IntervalTier"
		name = "DCA_se1_ag1_f_03 - phones"
		xmin = 0.0
		xmax = 924.3999773242631
		intervals: size = 5944
			intervals [1]:
				xmin = 0.0
				xmax = 4.6888
				text = ""
			intervals [2]:
				xmin = 4.6888
				xmax = 4.7288
				text = "sil"
			intervals [3]:
				xmin = 4.7288
				xmax = 4.9788
				text = "AH1"
			intervals [4]:
				xmin = 4.9788
				xmax = 5.1088
				text = "M"
			intervals [5]:
				xmin = 5.1088
				xmax = 5.3188
				text = "sp"
			intervals [6]:
				xmin = 5.3188
				xmax = 5.3988
				text = "B"
			intervals [7]:
				xmin = 5.3988
				xmax = 5.5888
				text = "EY1"
			intervals [8]:
				xmin = 5.5888
				xmax = 5.7788
				text = "S"
			intervals [9]:
				xmin = 5.7788
				xmax = 5.8288
				text = "B"
			intervals [10]:
				xmin = 5.8288
				xmax = 6.1588
				text = "AO1"
			intervals [11]:
				xmin = 6.1588
				xmax = 6.3088
				text = "L"
			intervals [12]:
				xmin = 6.3088
				xmax = 6.4088
				text = "sp"
			intervals [13]:
				xmin = 6.4088
				xmax = 7.1088
				text = ""
			intervals [14]:
				xmin = 7.1088
				xmax = 7.2388
				text = "F"
			intervals [15]:
				xmin = 7.2388
				xmax = 7.3588
				text = "UH1"
			intervals [16]:
				xmin = 7.3588
				xmax = 7.4388
				text = "T"
			intervals [17]:
				xmin = 7.4388
				xmax = 7.4888
				text = "B"
			intervals [18]:
				xmin = 7.4888
				xmax = 7.7588
				text = "AO2"
			intervals [19]:
				xmin = 7.7588
				xmax = 7.8688
				text = "L"
			intervals [20]:
				xmin = 7.8688
				xmax = 7.9288
				text = "sp"
			intervals [21]:
				xmin = 7.9288
				xmax = 7.9988
				text = "B"
			intervals [22]:
				xmin = 7.9988
				xmax = 8.1488
				text = "AE1"
			intervals [23]:
				xmin = 8.1488
				xmax = 8.3088
				text = "S"
			intervals [24]:
				xmin = 8.3088
				xmax = 8.3588
				text = "K"
			intervals [25]:
				xmin = 8.3588
				xmax = 8.3988
				text = "AH0"
			intervals [26]:
				xmin = 8.3988
				xmax = 8.4488
				text = "T"
			intervals [27]:
				xmin = 8.4488
				xmax = 8.4988
				text = "B"
			intervals [28]:
				xmin = 8.4988
				xmax = 8.7288
				text = "AO2"
			intervals [29]:
				xmin = 8.7288
				xmax = 8.9088
				text = "L"
			intervals [30]:
				xmin = 8.9088
				xmax = 10.1693
				text = "sp"
			intervals [31]:
				xmin = 10.1693
				xmax = 10.3493
				text = "T"
			intervals [32]:
				xmin = 10.3493
				xmax = 10.4793
				text = "EH1"
			intervals [33]:
				xmin = 10.4793
				xmax = 10.5593
				text = "N"
			intervals [34]:
				xmin = 10.5593
				xmax = 10.7293
				text = "AH0"
			intervals [35]:
				xmin = 10.7293
				xmax = 11.0393
				text = "S"
			intervals [36]:
				xmin = 11.0393
				xmax = 12.3301
				text = ""
			intervals [37]:
				xmin = 12.3301
				xmax = 12.3601
				text = "sil"
			intervals [38]:
				xmin = 12.3601
				xmax = 12.4401
				text = "K"
			intervals [39]:
				xmin = 12.4401
				xmax = 12.5301
				text = "IH1"
			intervals [40]:
				xmin = 12.5301
				xmax = 12.6401
				text = "K"
			intervals [41]:
				xmin = 12.6401
				xmax = 12.7201
				text = "B"
			intervals [42]:
				xmin = 12.7201
				xmax = 12.7501
				text = "AH0"
			intervals [43]:
				xmin = 12.7501
				xmax = 13.2701
				text = "L"
			intervals [44]:
				xmin = 13.2701
				xmax = 16.409
				text = ""
			intervals [45]:
				xmin = 16.409
				xmax = 16.499
				text = "HH"
			intervals [46]:
				xmin = 16.499
				xmax = 16.539
				text = "AW1"
			intervals [47]:
				xmin = 16.539
				xmax = 16.619
				text = "D"
			intervals [48]:
				xmin = 16.619
				xmax = 16.739
				text = "UW1"
			intervals [49]:
				xmin = 16.739
				xmax = 16.819
				text = "AY1"
			intervals [50]:
				xmin = 16.819
				xmax = 16.919
				text = "P"
			intervals [51]:
				xmin = 16.919
				xmax = 16.979
				text = "L"
			intervals [52]:
				xmin = 16.979
				xmax = 17.189
				text = "EY1"
			intervals [53]:
				xmin = 17.189
				xmax = 17.219
				text = "IH0"
			intervals [54]:
				xmin = 17.219
				xmax = 17.269
				text = "T"
			intervals [55]:
				xmin = 17.269
				xmax = 17.299
				text = "sp"
			intervals [56]:
				xmin = 17.299
				xmax = 18.2042
				text = ""
			intervals [57]:
				xmin = 18.2042
				xmax = 18.3842
				text = "AY1"
			intervals [58]:
				xmin = 18.3842
				xmax = 18.4342
				text = "EY1"
			intervals [59]:
				xmin = 18.4342
				xmax = 18.4942
				text = "N"
			intervals [60]:
				xmin = 18.4942
				xmax = 18.5342
				text = "T"
			intervals [61]:
				xmin = 18.5342
				xmax = 18.6442
				text = "R"
			intervals [62]:
				xmin = 18.6442
				xmax = 18.6742
				text = "sp"
			intervals [63]:
				xmin = 18.6742
				xmax = 18.8242
				text = "AE1"
			intervals [64]:
				xmin = 18.8242
				xmax = 18.9042
				text = "K"
			intervals [65]:
				xmin = 18.9042
				xmax = 18.9842
				text = "CH"
			intervals [66]:
				xmin = 18.9842
				xmax = 19.0742
				text = "L"
			intervals [67]:
				xmin = 19.0742
				xmax = 19.1342
				text = "IY0"
			intervals [68]:
				xmin = 19.1342
				xmax = 19.2542
				text = "P"
			intervals [69]:
				xmin = 19.2542
				xmax = 19.3242
				text = "L"
			intervals [70]:
				xmin = 19.3242
				xmax = 19.4642
				text = "EY1"
			intervals [71]:
				xmin = 19.4642
				xmax = 19.5042
				text = "D"
			intervals [72]:
				xmin = 19.5042
				xmax = 19.5342
				text = "IH0"
			intervals [73]:
				xmin = 19.5342
				xmax = 19.5742
				text = "T"
			intervals [74]:
				xmin = 19.5742
				xmax = 19.6242
				text = "B"
			intervals [75]:
				xmin = 19.6242
				xmax = 19.6542
				text = "AH1"
			intervals [76]:
				xmin = 19.6542
				xmax = 19.7442
				text = "T"
			intervals [77]:
				xmin = 19.7442
				xmax = 19.8042
				text = "Y"
			intervals [78]:
				xmin = 19.8042
				xmax = 19.8642
				text = "UW1"
			intervals [79]:
				xmin = 19.8642
				xmax = 19.9242
				text = "N"
			intervals [80]:
				xmin = 19.9242
				xmax = 20.0442
				text = "OW1"
			intervals [81]:
				xmin = 20.0442
				xmax = 20.1842
				text = "AY1"
			intervals [82]:
				xmin = 20.1842
				xmax = 20.2142
				text = "sp"
			intervals [83]:
				xmin = 20.2142
				xmax = 20.3542
				text = "T"
			intervals [84]:
				xmin = 20.3542
				xmax = 20.4142
				text = "UH1"
			intervals [85]:
				xmin = 20.4142
				xmax = 20.4942
				text = "K"
			intervals [86]:
				xmin = 20.4942
				xmax = 20.5342
				text = "IH0"
			intervals [87]:
				xmin = 20.5342
				xmax = 20.5842
				text = "T"
			intervals [88]:
				xmin = 20.5842
				xmax = 20.6642
				text = "AE1"
			intervals [89]:
				xmin = 20.6642
				xmax = 20.7442
				text = "T"
			intervals [90]:
				xmin = 20.7442
				xmax = 20.9642
				text = "S"
			intervals [91]:
				xmin = 20.9642
				xmax = 21.0442
				text = "K"
			intervals [92]:
				xmin = 21.0442
				xmax = 21.2642
				text = "UW1"
			intervals [93]:
				xmin = 21.2642
				xmax = 21.3442
				text = "L"
			intervals [94]:
				xmin = 21.3442
				xmax = 21.3842
				text = "AY1"
			intervals [95]:
				xmin = 21.3842
				xmax = 21.4142
				text = "spn"
			intervals [96]:
				xmin = 21.4142
				xmax = 21.5742
				text = "T"
			intervals [97]:
				xmin = 21.5742
				xmax = 21.6542
				text = "EY1"
			intervals [98]:
				xmin = 21.6542
				xmax = 21.7042
				text = "K"
			intervals [99]:
				xmin = 21.7042
				xmax = 21.7542
				text = "IH1"
			intervals [100]:
				xmin = 21.7542
				xmax = 21.8142
				text = "T"
			intervals [101]:
				xmin = 21.8142
				xmax = 21.8942
				text = "AE1"
			intervals [102]:
				xmin = 21.8942
				xmax = 21.9542
				text = "T"
			intervals [103]:
				xmin = 21.9542
				xmax = 22.0842
				text = "S"
			intervals [104]:
				xmin = 22.0842
				xmax = 22.1442
				text = "K"
			intervals [105]:
				xmin = 22.1442
				xmax = 22.2542
				text = "UW1"
			intervals [106]:
				xmin = 22.2542
				xmax = 22.2842
				text = "L"
			intervals [107]:
				xmin = 22.2842
				xmax = 22.3142
				text = "W"
			intervals [108]:
				xmin = 22.3142
				xmax = 22.3542
				text = "EH1"
			intervals [109]:
				xmin = 22.3542
				xmax = 22.3942
				text = "N"
			intervals [110]:
				xmin = 22.3942
				xmax = 22.4742
				text = "AY1"
			intervals [111]:
				xmin = 22.4742
				xmax = 22.5042
				text = "sp"
			intervals [112]:
				xmin = 22.5042
				xmax = 22.6142
				text = "T"
			intervals [113]:
				xmin = 22.6142
				xmax = 22.6642
				text = "EY1"
			intervals [114]:
				xmin = 22.6642
				xmax = 22.7042
				text = "K"
			intervals [115]:
				xmin = 22.7042
				xmax = 22.7342
				text = "sp"
			intervals [116]:
				xmin = 22.7342
				xmax = 22.8842
				text = "JH"
			intervals [117]:
				xmin = 22.8842
				xmax = 22.9542
				text = "IH1"
			intervals [118]:
				xmin = 22.9542
				xmax = 23.0942
				text = "M"
			intervals [119]:
				xmin = 23.0942
				xmax = 23.1242
				text = "sp"
			intervals [120]:
				xmin = 23.1242
				xmax = 23.1542
				text = "DH"
			intervals [121]:
				xmin = 23.1542
				xmax = 23.2142
				text = "AH0"
			intervals [122]:
				xmin = 23.2142
				xmax = 23.2442
				text = "T"
			intervals [123]:
				xmin = 23.2442
				xmax = 23.2742
				text = "S"
			intervals [124]:
				xmin = 23.2742
				xmax = 23.3042
				text = "sp"
			intervals [125]:
				xmin = 23.3042
				xmax = 23.3442
				text = "DH"
			intervals [126]:
				xmin = 23.3442
				xmax = 23.3742
				text = "AH0"
			intervals [127]:
				xmin = 23.3742
				xmax = 23.4042
				text = "OW1"
			intervals [128]:
				xmin = 23.4042
				xmax = 23.4342
				text = "N"
			intervals [129]:
				xmin = 23.4342
				xmax = 23.4942
				text = "L"
			intervals [130]:
				xmin = 23.4942
				xmax = 23.5442
				text = "IY0"
			intervals [131]:
				xmin = 23.5442
				xmax = 23.5742
				text = "sp"
			intervals [132]:
				xmin = 23.5742
				xmax = 23.6942
				text = "T"
			intervals [133]:
				xmin = 23.6942
				xmax = 23.8242
				text = "AY1"
			intervals [134]:
				xmin = 23.8242
				xmax = 23.9642
				text = "M"
			intervals [135]:
				xmin = 23.9642
				xmax = 24.0142
				text = "sp"
			intervals [136]:
				xmin = 24.0142
				xmax = 24.7032
				text = ""
			intervals [137]:
				xmin = 24.7032
				xmax = 24.8532
				text = "AH0"
			intervals [138]:
				xmin = 24.8532
				xmax = 24.9132
				text = "N"
			intervals [139]:
				xmin = 24.9132
				xmax = 24.9632
				text = "AY1"
			intervals [140]:
				xmin = 24.9632
				xmax = 24.9932
				text = "D"
			intervals [141]:
				xmin = 24.9932
				xmax = 25.0732
				text = "OW1"
			intervals [142]:
				xmin = 25.0732
				xmax = 25.1032
				text = "N"
			intervals [143]:
				xmin = 25.1032
				xmax = 25.1332
				text = "N"
			intervals [144]:
				xmin = 25.1332
				xmax = 25.1632
				text = "OW1"
			intervals [145]:
				xmin = 25.1632
				xmax = 25.1932
				text = "HH"
			intervals [146]:
				xmin = 25.1932
				xmax = 25.2732
				text = "AW1"
			intervals [147]:
				xmin = 25.2732
				xmax = 25.3232
				text = "T"
			intervals [148]:
				xmin = 25.3232
				xmax = 25.3932
				text = "AH0"
			intervals [149]:
				xmin = 25.3932
				xmax = 25.5232
				text = "AE1"
			intervals [150]:
				xmin = 25.5232
				xmax = 25.6232
				text = "K"
			intervals [151]:
				xmin = 25.6232
				xmax = 25.7332
				text = "CH"
			intervals [152]:
				xmin = 25.7332
				xmax = 25.8132
				text = "L"
			intervals [153]:
				xmin = 25.8132
				xmax = 25.8532
				text = "IY0"
			intervals [154]:
				xmin = 25.8532
				xmax = 25.9532
				text = "P"
			intervals [155]:
				xmin = 25.9532
				xmax = 26.0132
				text = "L"
			intervals [156]:
				xmin = 26.0132
				xmax = 26.2232
				text = "EY1"
			intervals [157]:
				xmin = 26.2232
				xmax = 26.2532
				text = "sp"
			intervals [158]:
				xmin = 26.2532
				xmax = 26.2832
				text = "IH0"
			intervals [159]:
				xmin = 26.2832
				xmax = 26.3332
				text = "T"
			intervals [160]:
				xmin = 26.3332
				xmax = 26.8142
				text = ""
			intervals [161]:
				xmin = 26.8142
				xmax = 26.8642
				text = "sil"
			intervals [162]:
				xmin = 26.8642
				xmax = 26.9342
				text = "AH0"
			intervals [163]:
				xmin = 26.9342
				xmax = 26.9742
				text = "N"
			intervals [164]:
				xmin = 26.9742
				xmax = 27.0542
				text = "AY1"
			intervals [165]:
				xmin = 27.0542
				xmax = 27.1342
				text = "N"
			intervals [166]:
				xmin = 27.1342
				xmax = 27.1642
				text = "OW1"
			intervals [167]:
				xmin = 27.1642
				xmax = 27.1942
				text = "HH"
			intervals [168]:
				xmin = 27.1942
				xmax = 27.2542
				text = "AW1"
			intervals [169]:
				xmin = 27.2542
				xmax = 27.2842
				text = "T"
			intervals [170]:
				xmin = 27.2842
				xmax = 27.3142
				text = "AH0"
			intervals [171]:
				xmin = 27.3142
				xmax = 27.4342
				text = "P"
			intervals [172]:
				xmin = 27.4342
				xmax = 27.4742
				text = "L"
			intervals [173]:
				xmin = 27.4742
				xmax = 27.5742
				text = "EY1"
			intervals [174]:
				xmin = 27.5742
				xmax = 27.7742
				text = "S"
			intervals [175]:
				xmin = 27.7742
				xmax = 27.9242
				text = "AA1"
			intervals [176]:
				xmin = 27.9242
				xmax = 28.0542
				text = "K"
			intervals [177]:
				xmin = 28.0542
				xmax = 28.1442
				text = "ER0"
			intervals [178]:
				xmin = 28.1442
				xmax = 31.087
				text = "sp"
			intervals [179]:
				xmin = 31.087
				xmax = 31.457
				text = "spn"
			intervals [180]:
				xmin = 31.457
				xmax = 31.7557
				text = ""
			intervals [181]:
				xmin = 31.7557
				xmax = 31.9157
				text = "S"
			intervals [182]:
				xmin = 31.9157
				xmax = 31.9757
				text = "AH1"
			intervals [183]:
				xmin = 31.9757
				xmax = 32.0257
				text = "M"
			intervals [184]:
				xmin = 32.0257
				xmax = 32.0757
				text = "B"
			intervals [185]:
				xmin = 32.0757
				xmax = 32.1757
				text = "AA2"
			intervals [186]:
				xmin = 32.1757
				xmax = 32.2457
				text = "D"
			intervals [187]:
				xmin = 32.2457
				xmax = 32.3057
				text = "IY0"
			intervals [188]:
				xmin = 32.3057
				xmax = 32.3357
				text = "sp"
			intervals [189]:
				xmin = 32.3357
				xmax = 32.4057
				text = "HH"
			intervals [190]:
				xmin = 32.4057
				xmax = 32.4357
				text = "IH1"
			intervals [191]:
				xmin = 32.4357
				xmax = 32.5157
				text = "T"
			intervals [192]:
				xmin = 32.5157
				xmax = 32.5657
				text = "DH"
			intervals [193]:
				xmin = 32.5657
				xmax = 32.6057
				text = "AH0"
			intervals [194]:
				xmin = 32.6057
				xmax = 32.7257
				text = "B"
			intervals [195]:
				xmin = 32.7257
				xmax = 32.9057
				text = "AO1"
			intervals [196]:
				xmin = 32.9057
				xmax = 33.0057
				text = "L"
			intervals [197]:
				xmin = 33.0057
				xmax = 33.1157
				text = "OW1"
			intervals [198]:
				xmin = 33.1157
				xmax = 33.1757
				text = "V"
			intervals [199]:
				xmin = 33.1757
				xmax = 33.2357
				text = "ER0"
			intervals [200]:
				xmin = 33.2357
				xmax = 33.3357
				text = "T"
			intervals [201]:
				xmin = 33.3357
				xmax = 33.3857
				text = "UW1"
			intervals [202]:
				xmin = 33.3857
				xmax = 33.4957
				text = "M"
			intervals [203]:
				xmin = 33.4957
				xmax = 33.7257
				text = "IY1"
			intervals [204]:
				xmin = 33.7257
				xmax = 33.7757
				text = "sp"
			intervals [205]:
				xmin = 33.7757
				xmax = 33.9057
				text = "AE1"
			intervals [206]:
				xmin = 33.9057
				xmax = 34.0057
				text = "N"
			intervals [207]:
				xmin = 34.0057
				xmax = 34.2057
				text = "AY1"
			intervals [208]:
				xmin = 34.2057
				xmax = 34.2957
				text = "HH"
			intervals [209]:
				xmin = 34.2957
				xmax = 34.3657
				text = "IH1"
			intervals [210]:
				xmin = 34.3657
				xmax = 34.4157
				text = "T"
			intervals [211]:
				xmin = 34.4157
				xmax = 34.4557
				text = "IH0"
			intervals [212]:
				xmin = 34.4557
				xmax = 34.5257
				text = "T"
			intervals [213]:
				xmin = 34.5257
				xmax = 34.5957
				text = "B"
			intervals [214]:
				xmin = 34.5957
				xmax = 34.6857
				text = "AE1"
			intervals [215]:
				xmin = 34.6857
				xmax = 34.7857
				text = "K"
			intervals [216]:
				xmin = 34.7857
				xmax = 34.8657
				text = "T"
			intervals [217]:
				xmin = 34.8657
				xmax = 34.8957
				text = "IH0"
			intervals [218]:
				xmin = 34.8957
				xmax = 34.9557
				text = "DH"
			intervals [219]:
				xmin = 34.9557
				xmax = 35.0957
				text = "EH1"
			intervals [220]:
				xmin = 35.0957
				xmax = 35.1957
				text = "M"
			intervals [221]:
				xmin = 35.1957
				xmax = 35.2357
				text = "AH0"
			intervals [222]:
				xmin = 35.2357
				xmax = 35.2857
				text = "N"
			intervals [223]:
				xmin = 35.2857
				xmax = 35.3457
				text = "sp"
			intervals [224]:
				xmin = 35.3457
				xmax = 35.4157
				text = "T"
			intervals [225]:
				xmin = 35.4157
				xmax = 35.4457
				text = "IY1"
			intervals [226]:
				xmin = 35.4457
				xmax = 35.5357
				text = "sp"
			intervals [227]:
				xmin = 35.5357
				xmax = 35.6057
				text = "K"
			intervals [228]:
				xmin = 35.6057
				xmax = 35.6957
				text = "IY1"
			intervals [229]:
				xmin = 35.6957
				xmax = 35.7657
				text = "P"
			intervals [230]:
				xmin = 35.7657
				xmax = 35.8457
				text = "T"
			intervals [231]:
				xmin = 35.8457
				xmax = 35.8857
				text = "R"
			intervals [232]:
				xmin = 35.8857
				xmax = 36.0257
				text = "AY1"
			intervals [233]:
				xmin = 36.0257
				xmax = 36.0957
				text = "N"
			intervals [234]:
				xmin = 36.0957
				xmax = 36.1257
				text = "T"
			intervals [235]:
				xmin = 36.1257
				xmax = 36.1557
				text = "AH0"
			intervals [236]:
				xmin = 36.1557
				xmax = 36.2557
				text = "N"
			intervals [237]:
				xmin = 36.2557
				xmax = 36.3557
				text = "AA1"
			intervals [238]:
				xmin = 36.3557
				xmax = 36.4157
				text = "T"
			intervals [239]:
				xmin = 36.4157
				xmax = 36.4957
				text = "L"
			intervals [240]:
				xmin = 36.4957
				xmax = 36.5357
				text = "EH1"
			intervals [241]:
				xmin = 36.5357
				xmax = 36.6257
				text = "T"
			intervals [242]:
				xmin = 36.6257
				xmax = 36.6657
				text = "DH"
			intervals [243]:
				xmin = 36.6657
				xmax = 36.7457
				text = "EH1"
			intervals [244]:
				xmin = 36.7457
				xmax = 36.8657
				text = "M"
			intervals [245]:
				xmin = 36.8657
				xmax = 36.9257
				text = "N"
			intervals [246]:
				xmin = 36.9257
				xmax = 37.0457
				text = "AA1"
			intervals [247]:
				xmin = 37.0457
				xmax = 37.1057
				text = "K"
			intervals [248]:
				xmin = 37.1057
				xmax = 37.1557
				text = "IH0"
			intervals [249]:
				xmin = 37.1557
				xmax = 37.1857
				text = "T"
			intervals [250]:
				xmin = 37.1857
				xmax = 37.2457
				text = "AO1"
			intervals [251]:
				xmin = 37.2457
				xmax = 37.2857
				text = "N"
			intervals [252]:
				xmin = 37.2857
				xmax = 37.3357
				text = "DH"
			intervals [253]:
				xmin = 37.3357
				xmax = 37.3957
				text = "AH0"
			intervals [254]:
				xmin = 37.3957
				xmax = 37.4657
				text = "G"
			intervals [255]:
				xmin = 37.4657
				xmax = 37.5457
				text = "R"
			intervals [256]:
				xmin = 37.5457
				xmax = 37.6357
				text = "AW1"
			intervals [257]:
				xmin = 37.6357
				xmax = 37.6857
				text = "N"
			intervals [258]:
				xmin = 37.6857
				xmax = 37.7257
				text = "D"
			intervals [259]:
				xmin = 37.7257
				xmax = 37.8357
				text = "AO1"
			intervals [260]:
				xmin = 37.8357
				xmax = 37.8657
				text = "R"
			intervals [261]:
				xmin = 37.8657
				xmax = 37.9657
				text = "AY1"
			intervals [262]:
				xmin = 37.9657
				xmax = 38.1157
				text = "N"
			intervals [263]:
				xmin = 38.1157
				xmax = 38.2357
				text = "AA1"
			intervals [264]:
				xmin = 38.2357
				xmax = 38.3057
				text = "K"
			intervals [265]:
				xmin = 38.3057
				xmax = 38.3557
				text = "IH0"
			intervals [266]:
				xmin = 38.3557
				xmax = 38.3957
				text = "T"
			intervals [267]:
				xmin = 38.3957
				xmax = 38.4757
				text = "AO1"
			intervals [268]:
				xmin = 38.4757
				xmax = 38.5257
				text = "N"
			intervals [269]:
				xmin = 38.5257
				xmax = 38.5557
				text = "DH"
			intervals [270]:
				xmin = 38.5557
				xmax = 38.6057
				text = "AH0"
			intervals [271]:
				xmin = 38.6057
				xmax = 38.6657
				text = "sp"
			intervals [272]:
				xmin = 38.6657
				xmax = 38.7057
				text = "G"
			intervals [273]:
				xmin = 38.7057
				xmax = 38.7757
				text = "R"
			intervals [274]:
				xmin = 38.7757
				xmax = 38.9457
				text = "AW1"
			intervals [275]:
				xmin = 38.9457
				xmax = 38.9957
				text = "N"
			intervals [276]:
				xmin = 38.9957
				xmax = 39.0557
				text = "D"
			intervals [277]:
				xmin = 39.0557
				xmax = 39.5137
				text = ""
			intervals [278]:
				xmin = 39.5137
				xmax = 39.6537
				text = "AY1"
			intervals [279]:
				xmin = 39.6537
				xmax = 39.7437
				text = "T"
			intervals [280]:
				xmin = 39.7437
				xmax = 39.7837
				text = "R"
			intervals [281]:
				xmin = 39.7837
				xmax = 39.8837
				text = "AY1"
			intervals [282]:
				xmin = 39.8837
				xmax = 39.9537
				text = "T"
			intervals [283]:
				xmin = 39.9537
				xmax = 40.0037
				text = "IH0"
			intervals [284]:
				xmin = 40.0037
				xmax = 40.6756
				text = "sp"
			intervals [285]:
				xmin = 40.6756
				xmax = 40.7456
				text = "M"
			intervals [286]:
				xmin = 40.7456
				xmax = 40.8656
				text = "EY1"
			intervals [287]:
				xmin = 40.8656
				xmax = 40.9156
				text = "K"
			intervals [288]:
				xmin = 40.9156
				xmax = 41.0056
				text = "HH"
			intervals [289]:
				xmin = 41.0056
				xmax = 41.1156
				text = "IH1"
			intervals [290]:
				xmin = 41.1156
				xmax = 41.2756
				text = "M"
			intervals [291]:
				xmin = 41.2756
				xmax = 41.3156
				text = "M"
			intervals [292]:
				xmin = 41.3156
				xmax = 41.4456
				text = "IH1"
			intervals [293]:
				xmin = 41.4456
				xmax = 41.5956
				text = "S"
			intervals [294]:
				xmin = 41.5956
				xmax = 41.6356
				text = "IH1"
			intervals [295]:
				xmin = 41.6356
				xmax = 41.6856
				text = "T"
			intervals [296]:
				xmin = 41.6856
				xmax = 41.7156
				text = "sp"
			intervals [297]:
				xmin = 41.7156
				xmax = 41.7456
				text = "AH0"
			intervals [298]:
				xmin = 41.7456
				xmax = 41.8056
				text = "N"
			intervals [299]:
				xmin = 41.8056
				xmax = 41.8456
				text = "sp"
			intervals [300]:
				xmin = 41.8456
				xmax = 41.8956
				text = "HH"
			intervals [301]:
				xmin = 41.8956
				xmax = 41.9856
				text = "IY1"
			intervals [302]:
				xmin = 41.9856
				xmax = 42.0856
				text = "T"
			intervals [303]:
				xmin = 42.0856
				xmax = 42.1256
				text = "R"
			intervals [304]:
				xmin = 42.1256
				xmax = 42.2156
				text = "AY1"
			intervals [305]:
				xmin = 42.2156
				xmax = 42.2556
				text = "T"
			intervals [306]:
				xmin = 42.2556
				xmax = 42.2856
				text = "AH0"
			intervals [307]:
				xmin = 42.2856
				xmax = 42.3756
				text = "M"
			intervals [308]:
				xmin = 42.3756
				xmax = 42.4256
				text = "EY1"
			intervals [309]:
				xmin = 42.4256
				xmax = 42.5256
				text = "K"
			intervals [310]:
				xmin = 42.5256
				xmax = 42.6056
				text = "S"
			intervals [311]:
				xmin = 42.6056
				xmax = 42.6556
				text = "M"
			intervals [312]:
				xmin = 42.6556
				xmax = 42.6856
				text = "IY1"
			intervals [313]:
				xmin = 42.6856
				xmax = 42.8256
				text = "M"
			intervals [314]:
				xmin = 42.8256
				xmax = 42.9356
				text = "IH1"
			intervals [315]:
				xmin = 42.9356
				xmax = 43.0556
				text = "S"
			intervals [316]:
				xmin = 43.0556
				xmax = 43.1056
				text = "IH0"
			intervals [317]:
				xmin = 43.1056
				xmax = 43.1956
				text = "T"
			intervals [318]:
				xmin = 43.1956
				xmax = 43.5086
				text = ""
			intervals [319]:
				xmin = 43.5086
				xmax = 43.6786
				text = "S"
			intervals [320]:
				xmin = 43.6786
				xmax = 43.7886
				text = "OW1"
			intervals [321]:
				xmin = 43.7886
				xmax = 43.8986
				text = "AY1"
			intervals [322]:
				xmin = 43.8986
				xmax = 43.9886
				text = "K"
			intervals [323]:
				xmin = 43.9886
				xmax = 44.0286
				text = "AH0"
			intervals [324]:
				xmin = 44.0286
				xmax = 44.1086
				text = "N"
			intervals [325]:
				xmin = 44.1086
				xmax = 44.1686
				text = "sp"
			intervals [326]:
				xmin = 44.1686
				xmax = 44.2486
				text = "G"
			intervals [327]:
				xmin = 44.2486
				xmax = 44.2986
				text = "IH1"
			intervals [328]:
				xmin = 44.2986
				xmax = 44.3486
				text = "T"
			intervals [329]:
				xmin = 44.3486
				xmax = 44.3886
				text = "sp"
			intervals [330]:
				xmin = 44.3886
				xmax = 44.6186
				text = "W"
			intervals [331]:
				xmin = 44.6186
				xmax = 44.6686
				text = "IH1"
			intervals [332]:
				xmin = 44.6686
				xmax = 44.8486
				text = "N"
			intervals [333]:
				xmin = 44.8486
				xmax = 44.8786
				text = "sp"
			intervals [334]:
				xmin = 44.8786
				xmax = 44.9386
				text = "L"
			intervals [335]:
				xmin = 44.9386
				xmax = 44.9986
				text = "AY1"
			intervals [336]:
				xmin = 44.9986
				xmax = 45.0486
				text = "K"
			intervals [337]:
				xmin = 45.0486
				xmax = 45.1586
				text = "sp"
			intervals [338]:
				xmin = 45.1586
				xmax = 45.2086
				text = "DH"
			intervals [339]:
				xmin = 45.2086
				xmax = 45.3186
				text = "AH0"
			intervals [340]:
				xmin = 45.3186
				xmax = 45.3886
				text = "T"
			intervals [341]:
				xmin = 45.3886
				xmax = 52.2073
				text = ""
			intervals [342]:
				xmin = 52.2073
				xmax = 52.2373
				text = "sil"
			intervals [343]:
				xmin = 52.2373
				xmax = 52.3873
				text = "T"
			intervals [344]:
				xmin = 52.3873
				xmax = 52.8073
				text = "AE1"
			intervals [345]:
				xmin = 52.8073
				xmax = 52.8873
				text = "G"
			intervals [346]:
				xmin = 52.8873
				xmax = 53.9686
				text = "sp"
			intervals [347]:
				xmin = 53.9686
				xmax = 54.2286
				text = "AO1"
			intervals [348]:
				xmin = 54.2286
				xmax = 54.2786
				text = "R"
			intervals [349]:
				xmin = 54.2786
				xmax = 54.3086
				text = "AH1"
			intervals [350]:
				xmin = 54.3086
				xmax = 54.4486
				text = "M"
			intervals [351]:
				xmin = 54.4486
				xmax = 54.5186
				text = "sp"
			intervals [352]:
				xmin = 54.5186
				xmax = 54.6786
				text = "S"
			intervals [353]:
				xmin = 54.6786
				xmax = 54.7386
				text = "AH1"
			intervals [354]:
				xmin = 54.7386
				xmax = 54.8586
				text = "M"
			intervals [355]:
				xmin = 54.8586
				xmax = 54.9186
				text = "K"
			intervals [356]:
				xmin = 54.9186
				xmax = 55.0586
				text = "AY1"
			intervals [357]:
				xmin = 55.0586
				xmax = 55.1186
				text = "N"
			intervals [358]:
				xmin = 55.1186
				xmax = 55.1686
				text = "AH0"
			intervals [359]:
				xmin = 55.1686
				xmax = 55.2186
				text = "V"
			intervals [360]:
				xmin = 55.2186
				xmax = 55.4086
				text = "S"
			intervals [361]:
				xmin = 55.4086
				xmax = 55.5086
				text = "ER1"
			intervals [362]:
				xmin = 55.5086
				xmax = 55.5886
				text = "K"
			intervals [363]:
				xmin = 55.5886
				xmax = 55.6186
				text = "AH0"
			intervals [364]:
				xmin = 55.6186
				xmax = 55.6986
				text = "L"
			intervals [365]:
				xmin = 55.6986
				xmax = 55.7986
				text = "G"
			intervals [366]:
				xmin = 55.7986
				xmax = 56.0286
				text = "EY1"
			intervals [367]:
				xmin = 56.0286
				xmax = 56.1986
				text = "M"
			intervals [368]:
				xmin = 56.1986
				xmax = 56.2586
				text = "ER0"
			intervals [369]:
				xmin = 56.2586
				xmax = 56.3686
				text = "S"
			intervals [370]:
				xmin = 56.3686
				xmax = 56.4086
				text = "AH1"
			intervals [371]:
				xmin = 56.4086
				xmax = 56.4786
				text = "M"
			intervals [372]:
				xmin = 56.4786
				xmax = 56.5186
				text = "TH"
			intervals [373]:
				xmin = 56.5186
				xmax = 56.5486
				text = "IH0"
			intervals [374]:
				xmin = 56.5486
				xmax = 56.6286
				text = "N"
			intervals [375]:
				xmin = 56.6286
				xmax = 56.6586
				text = "sp"
			intervals [376]:
				xmin = 56.6586
				xmax = 56.7086
				text = "L"
			intervals [377]:
				xmin = 56.7086
				xmax = 56.7586
				text = "AY1"
			intervals [378]:
				xmin = 56.7586
				xmax = 56.8286
				text = "K"
			intervals [379]:
				xmin = 56.8286
				xmax = 56.8886
				text = "sp"
			intervals [380]:
				xmin = 56.8886
				xmax = 56.9286
				text = "DH"
			intervals [381]:
				xmin = 56.9286
				xmax = 56.9886
				text = "AE1"
			intervals [382]:
				xmin = 56.9886
				xmax = 57.1586
				text = "T"
			intervals [383]:
				xmin = 57.1586
				xmax = 57.2286
				text = "sp"
			intervals [384]:
				xmin = 57.2286
				xmax = 57.4086
				text = "AO1"
			intervals [385]:
				xmin = 57.4086
				xmax = 57.4786
				text = "R"
			intervals [386]:
				xmin = 57.4786
				xmax = 57.5386
				text = "sp"
			intervals [387]:
				xmin = 57.5386
				xmax = 57.6486
				text = "IH1"
			intervals [388]:
				xmin = 57.6486
				xmax = 57.6886
				text = "F"
			intervals [389]:
				xmin = 57.6886
				xmax = 57.7186
				text = "sp"
			intervals [390]:
				xmin = 57.7186
				xmax = 57.7886
				text = "DH"
			intervals [391]:
				xmin = 57.7886
				xmax = 57.8786
				text = "EY1"
			intervals [392]:
				xmin = 57.8786
				xmax = 57.9486
				text = "HH"
			intervals [393]:
				xmin = 57.9486
				xmax = 58.0386
				text = "AE1"
			intervals [394]:
				xmin = 58.0386
				xmax = 58.0886
				text = "V"
			intervals [395]:
				xmin = 58.0886
				xmax = 58.1586
				text = "L"
			intervals [396]:
				xmin = 58.1586
				xmax = 58.2286
				text = "AY1"
			intervals [397]:
				xmin = 58.2286
				xmax = 58.3186
				text = "K"
			intervals [398]:
				xmin = 58.3186
				xmax = 58.4686
				text = "CH"
			intervals [399]:
				xmin = 58.4686
				xmax = 58.5986
				text = "EH1"
			intervals [400]:
				xmin = 58.5986
				xmax = 58.6986
				text = "K"
			intervals [401]:
				xmin = 58.6986
				xmax = 58.8186
				text = "ER0"
			intervals [402]:
				xmin = 58.8186
				xmax = 58.9086
				text = "Z"
			intervals [403]:
				xmin = 58.9086
				xmax = 59.4416
				text = "sp"
			intervals [404]:
				xmin = 59.4416
				xmax = 59.6516
				text = "AO1"
			intervals [405]:
				xmin = 59.6516
				xmax = 59.8416
				text = "R"
			intervals [406]:
				xmin = 59.8416
				xmax = 60.1843
				text = ""
			intervals [407]:
				xmin = 60.1843
				xmax = 60.2643
				text = "sil"
			intervals [408]:
				xmin = 60.2643
				xmax = 60.4443
				text = "ER0"
			intervals [409]:
				xmin = 60.4443
				xmax = 60.5543
				text = "IH1"
			intervals [410]:
				xmin = 60.5543
				xmax = 60.6443
				text = "JH"
			intervals [411]:
				xmin = 60.6443
				xmax = 60.6743
				text = "AH0"
			intervals [412]:
				xmin = 60.6743
				xmax = 60.7443
				text = "N"
			intervals [413]:
				xmin = 60.7443
				xmax = 60.7743
				text = "AH0"
			intervals [414]:
				xmin = 60.7743
				xmax = 60.8143
				text = "L"
			intervals [415]:
				xmin = 60.8143
				xmax = 60.9243
				text = "G"
			intervals [416]:
				xmin = 60.9243
				xmax = 61.0643
				text = "EY1"
			intervals [417]:
				xmin = 61.0643
				xmax = 61.1243
				text = "M"
			intervals [418]:
				xmin = 61.1243
				xmax = 61.1943
				text = "Z"
			intervals [419]:
				xmin = 61.1943
				xmax = 61.2343
				text = "L"
			intervals [420]:
				xmin = 61.2343
				xmax = 61.3043
				text = "AY1"
			intervals [421]:
				xmin = 61.3043
				xmax = 61.3943
				text = "K"
			intervals [422]:
				xmin = 61.3943
				xmax = 61.4743
				text = "AO1"
			intervals [423]:
				xmin = 61.4743
				xmax = 61.5443
				text = "N"
			intervals [424]:
				xmin = 61.5443
				xmax = 61.6543
				text = "T"
			intervals [425]:
				xmin = 61.6543
				xmax = 61.7343
				text = "IY1"
			intervals [426]:
				xmin = 61.7343
				xmax = 61.8543
				text = "V"
			intervals [427]:
				xmin = 61.8543
				xmax = 62.0643
				text = "IY1"
			intervals [428]:
				xmin = 62.0643
				xmax = 62.1443
				text = "sp"
			intervals [429]:
				xmin = 62.1443
				xmax = 62.2743
				text = "AY1"
			intervals [430]:
				xmin = 62.2743
				xmax = 62.4043
				text = "P"
			intervals [431]:
				xmin = 62.4043
				xmax = 62.4443
				text = "L"
			intervals [432]:
				xmin = 62.4443
				xmax = 62.5243
				text = "EY1"
			intervals [433]:
				xmin = 62.5243
				xmax = 62.5743
				text = "W"
			intervals [434]:
				xmin = 62.5743
				xmax = 62.6143
				text = "IH0"
			intervals [435]:
				xmin = 62.6143
				xmax = 62.6543
				text = "DH"
			intervals [436]:
				xmin = 62.6543
				xmax = 62.6943
				text = "DH"
			intervals [437]:
				xmin = 62.6943
				xmax = 62.7843
				text = "EH1"
			intervals [438]:
				xmin = 62.7843
				xmax = 62.8843
				text = "M"
			intervals [439]:
				xmin = 62.8843
				xmax = 62.9343
				text = "L"
			intervals [440]:
				xmin = 62.9343
				xmax = 62.9943
				text = "AY1"
			intervals [441]:
				xmin = 62.9943
				xmax = 63.0643
				text = "K"
			intervals [442]:
				xmin = 63.0643
				xmax = 63.1443
				text = "sp"
			intervals [443]:
				xmin = 63.1443
				xmax = 63.2043
				text = "DH"
			intervals [444]:
				xmin = 63.2043
				xmax = 63.3443
				text = "AH0"
			intervals [445]:
				xmin = 63.3443
				xmax = 63.4243
				text = "T"
			intervals [446]:
				xmin = 63.4243
				xmax = 64.156
				text = ""
			intervals [447]:
				xmin = 64.156
				xmax = 64.226
				text = "sil"
			intervals [448]:
				xmin = 64.226
				xmax = 64.256
				text = "W"
			intervals [449]:
				xmin = 64.256
				xmax = 64.286
				text = "IH0"
			intervals [450]:
				xmin = 64.286
				xmax = 64.316
				text = "DH"
			intervals [451]:
				xmin = 64.316
				xmax = 64.346
				text = "sp"
			intervals [452]:
				xmin = 64.346
				xmax = 64.406
				text = "DH"
			intervals [453]:
				xmin = 64.406
				xmax = 64.446
				text = "EH1"
			intervals [454]:
				xmin = 64.446
				xmax = 64.566
				text = "M"
			intervals [455]:
				xmin = 64.566
				xmax = 64.666
				text = "G"
			intervals [456]:
				xmin = 64.666
				xmax = 64.696
				text = "EY1"
			intervals [457]:
				xmin = 64.696
				xmax = 64.926
				text = "M"
			intervals [458]:
				xmin = 64.926
				xmax = 65.136
				text = "Z"
			intervals [459]:
				xmin = 65.136
				xmax = 67.1309
				text = ""
			intervals [460]:
				xmin = 67.1309
				xmax = 67.1709
				text = "sil"
			intervals [461]:
				xmin = 67.1709
				xmax = 67.2109
				text = "L"
			intervals [462]:
				xmin = 67.2109
				xmax = 67.2909
				text = "AY1"
			intervals [463]:
				xmin = 67.2909
				xmax = 67.3609
				text = "K"
			intervals [464]:
				xmin = 67.3609
				xmax = 67.4509
				text = "W"
			intervals [465]:
				xmin = 67.4509
				xmax = 67.5409
				text = "IY1"
			intervals [466]:
				xmin = 67.5409
				xmax = 67.6109
				text = "G"
			intervals [467]:
				xmin = 67.6109
				xmax = 67.6709
				text = "IH1"
			intervals [468]:
				xmin = 67.6709
				xmax = 67.7009
				text = "T"
			intervals [469]:
				xmin = 67.7009
				xmax = 67.7909
				text = "AH0"
			intervals [470]:
				xmin = 67.7909
				xmax = 67.9609
				text = "P"
			intervals [471]:
				xmin = 67.9609
				xmax = 68.0909
				text = "ER1"
			intervals [472]:
				xmin = 68.0909
				xmax = 68.2409
				text = "S"
			intervals [473]:
				xmin = 68.2409
				xmax = 68.3309
				text = "AH0"
			intervals [474]:
				xmin = 68.3309
				xmax = 68.3609
				text = "N"
			intervals [475]:
				xmin = 68.3609
				xmax = 68.4009
				text = "T"
			intervals [476]:
				xmin = 68.4009
				xmax = 68.4709
				text = "AH0"
			intervals [477]:
				xmin = 68.4709
				xmax = 68.5409
				text = "sp"
			intervals [478]:
				xmin = 68.5409
				xmax = 68.7349
				text = ""
			intervals [479]:
				xmin = 68.7349
				xmax = 68.8749
				text = "CH"
			intervals [480]:
				xmin = 68.8749
				xmax = 68.9949
				text = "EY1"
			intervals [481]:
				xmin = 68.9949
				xmax = 69.1149
				text = "S"
			intervals [482]:
				xmin = 69.1149
				xmax = 69.2449
				text = "AE1"
			intervals [483]:
				xmin = 69.2449
				xmax = 69.3349
				text = "F"
			intervals [484]:
				xmin = 69.3349
				xmax = 69.3649
				text = "T"
			intervals [485]:
				xmin = 69.3649
				xmax = 69.4049
				text = "ER0"
			intervals [486]:
				xmin = 69.4049
				xmax = 69.6149
				text = "AH1"
			intervals [487]:
				xmin = 69.6149
				xmax = 69.7049
				text = "S"
			intervals [488]:
				xmin = 69.7049
				xmax = 69.7349
				text = "sp"
			intervals [489]:
				xmin = 69.7349
				xmax = 69.7749
				text = "AH0"
			intervals [490]:
				xmin = 69.7749
				xmax = 69.8449
				text = "N"
			intervals [491]:
				xmin = 69.8449
				xmax = 69.8849
				text = "DH"
			intervals [492]:
				xmin = 69.8849
				xmax = 69.9449
				text = "AH0"
			intervals [493]:
				xmin = 69.9449
				xmax = 70.0649
				text = "P"
			intervals [494]:
				xmin = 70.0649
				xmax = 70.1449
				text = "ER1"
			intervals [495]:
				xmin = 70.1449
				xmax = 70.2349
				text = "S"
			intervals [496]:
				xmin = 70.2349
				xmax = 70.2649
				text = "AH0"
			intervals [497]:
				xmin = 70.2649
				xmax = 70.2949
				text = "N"
			intervals [498]:
				xmin = 70.2949
				xmax = 70.3549
				text = "DH"
			intervals [499]:
				xmin = 70.3549
				xmax = 70.4049
				text = "AH0"
			intervals [500]:
				xmin = 70.4049
				xmax = 70.4349
				text = "T"
			intervals [501]:
				xmin = 70.4349
				xmax = 70.4849
				text = "HH"
			intervals [502]:
				xmin = 70.4849
				xmax = 70.5449
				text = "IY1"
			intervals [503]:
				xmin = 70.5449
				xmax = 70.5949
				text = "sp"
			intervals [504]:
				xmin = 70.5949
				xmax = 70.7549
				text = "T"
			intervals [505]:
				xmin = 70.7549
				xmax = 71.0749
				text = "AE1"
			intervals [506]:
				xmin = 71.0749
				xmax = 71.1649
				text = "G"
			intervals [507]:
				xmin = 71.1649
				xmax = 71.7694
				text = ""
			intervals [508]:
				xmin = 71.7694
				xmax = 71.8294
				text = "DH"
			intervals [509]:
				xmin = 71.8294
				xmax = 71.9194
				text = "AE1"
			intervals [510]:
				xmin = 71.9194
				xmax = 71.9594
				text = "T"
			intervals [511]:
				xmin = 71.9594
				xmax = 72.1294
				text = "sp"
			intervals [512]:
				xmin = 72.1294
				xmax = 72.1994
				text = "DH"
			intervals [513]:
				xmin = 72.1994
				xmax = 72.2794
				text = "AE1"
			intervals [514]:
				xmin = 72.2794
				xmax = 72.3694
				text = "T"
			intervals [515]:
				xmin = 72.3694
				xmax = 72.4494
				text = "P"
			intervals [516]:
				xmin = 72.4494
				xmax = 72.5694
				text = "ER1"
			intervals [517]:
				xmin = 72.5694
				xmax = 72.6794
				text = "S"
			intervals [518]:
				xmin = 72.6794
				xmax = 72.7094
				text = "AH0"
			intervals [519]:
				xmin = 72.7094
				xmax = 72.7894
				text = "N"
			intervals [520]:
				xmin = 72.7894
				xmax = 72.8594
				text = "B"
			intervals [521]:
				xmin = 72.8594
				xmax = 73.0794
				text = "IY0"
			intervals [522]:
				xmin = 73.0794
				xmax = 73.2094
				text = "sp"
			intervals [523]:
				xmin = 73.2094
				xmax = 73.2594
				text = "HH"
			intervals [524]:
				xmin = 73.2594
				xmax = 73.3194
				text = "W"
			intervals [525]:
				xmin = 73.3194
				xmax = 73.3494
				text = "AH1"
			intervals [526]:
				xmin = 73.3494
				xmax = 73.3894
				text = "T"
			intervals [527]:
				xmin = 73.3894
				xmax = 73.4294
				text = "HH"
			intervals [528]:
				xmin = 73.4294
				xmax = 73.4994
				text = "IY1"
			intervals [529]:
				xmin = 73.4994
				xmax = 73.6694
				text = "W"
			intervals [530]:
				xmin = 73.6694
				xmax = 73.7794
				text = "AO1"
			intervals [531]:
				xmin = 73.7794
				xmax = 73.8794
				text = "Z"
			intervals [532]:
				xmin = 73.8794
				xmax = 73.9094
				text = "AE1"
			intervals [533]:
				xmin = 73.9094
				xmax = 73.9394
				text = "T"
			intervals [534]:
				xmin = 73.9394
				xmax = 73.9794
				text = "sp"
			intervals [535]:
				xmin = 73.9794
				xmax = 74.1194
				text = "F"
			intervals [536]:
				xmin = 74.1194
				xmax = 74.3394
				text = "ER1"
			intervals [537]:
				xmin = 74.3394
				xmax = 74.4394
				text = "S"
			intervals [538]:
				xmin = 74.4394
				xmax = 74.5294
				text = "T"
			intervals [539]:
				xmin = 74.5294
				xmax = 75.4426
				text = ""
			intervals [540]:
				xmin = 75.4426
				xmax = 75.5226
				text = "HH"
			intervals [541]:
				xmin = 75.5226
				xmax = 75.5726
				text = "W"
			intervals [542]:
				xmin = 75.5726
				xmax = 75.6226
				text = "AH2"
			intervals [543]:
				xmin = 75.6226
				xmax = 75.6926
				text = "T"
			intervals [544]:
				xmin = 75.6926
				xmax = 75.7526
				text = "EH1"
			intervals [545]:
				xmin = 75.7526
				xmax = 75.8126
				text = "V"
			intervals [546]:
				xmin = 75.8126
				xmax = 76.0226
				text = "ER0"
			intervals [547]:
				xmin = 76.0226
				xmax = 76.0626
				text = "HH"
			intervals [548]:
				xmin = 76.0626
				xmax = 76.0926
				text = "IY1"
			intervals [549]:
				xmin = 76.0926
				xmax = 76.1526
				text = "G"
			intervals [550]:
				xmin = 76.1526
				xmax = 76.2026
				text = "sp"
			intervals [551]:
				xmin = 76.2026
				xmax = 76.4026
				text = "S"
			intervals [552]:
				xmin = 76.4026
				xmax = 76.5226
				text = "EY1"
			intervals [553]:
				xmin = 76.5226
				xmax = 76.6126
				text = "HH"
			intervals [554]:
				xmin = 76.6126
				xmax = 76.6926
				text = "IY1"
			intervals [555]:
				xmin = 76.6926
				xmax = 76.7526
				text = "sp"
			intervals [556]:
				xmin = 76.7526
				xmax = 77.0626
				text = "IH1"
			intervals [557]:
				xmin = 77.0626
				xmax = 77.2426
				text = "Z"
			intervals [558]:
				xmin = 77.2426
				xmax = 77.415
				text = ""
			intervals [559]:
				xmin = 77.415
				xmax = 77.455
				text = "sil"
			intervals [560]:
				xmin = 77.455
				xmax = 77.505
				text = "L"
			intervals [561]:
				xmin = 77.505
				xmax = 77.565
				text = "AY1"
			intervals [562]:
				xmin = 77.565
				xmax = 77.635
				text = "K"
			intervals [563]:
				xmin = 77.635
				xmax = 77.675
				text = "sp"
			intervals [564]:
				xmin = 77.675
				xmax = 77.745
				text = "DH"
			intervals [565]:
				xmin = 77.745
				xmax = 77.905
				text = "AH0"
			intervals [566]:
				xmin = 77.905
				xmax = 77.995
				text = "T"
			intervals [567]:
				xmin = 77.995
				xmax = 81.8167
				text = ""
			intervals [568]:
				xmin = 81.8167
				xmax = 81.8467
				text = "sil"
			intervals [569]:
				xmin = 81.8467
				xmax = 81.8967
				text = "W"
			intervals [570]:
				xmin = 81.8967
				xmax = 81.9667
				text = "IY1"
			intervals [571]:
				xmin = 81.9667
				xmax = 82.1367
				text = "S"
			intervals [572]:
				xmin = 82.1367
				xmax = 82.2767
				text = "EY1"
			intervals [573]:
				xmin = 82.2767
				xmax = 82.3067
				text = "sp"
			intervals [574]:
				xmin = 82.3067
				xmax = 82.6167
				text = "AH1"
			intervals [575]:
				xmin = 82.6167
				xmax = 82.9067
				text = "M"
			intervals [576]:
				xmin = 82.9067
				xmax = 84.5201
				text = ""
			intervals [577]:
				xmin = 84.5201
				xmax = 84.5601
				text = "sil"
			intervals [578]:
				xmin = 84.5601
				xmax = 84.7201
				text = "N"
			intervals [579]:
				xmin = 84.7201
				xmax = 84.8801
				text = "AA1"
			intervals [580]:
				xmin = 84.8801
				xmax = 84.9301
				text = "T"
			intervals [581]:
				xmin = 84.9301
				xmax = 84.9801
				text = "IH1"
			intervals [582]:
				xmin = 84.9801
				xmax = 85.2301
				text = "T"
			intervals [583]:
				xmin = 85.2301
				xmax = 85.3874
				text = ""
			intervals [584]:
				xmin = 85.3874
				xmax = 85.4374
				text = "sil"
			intervals [585]:
				xmin = 85.4374
				xmax = 85.5274
				text = "AE1"
			intervals [586]:
				xmin = 85.5274
				xmax = 85.5774
				text = "N"
			intervals [587]:
				xmin = 85.5774
				xmax = 85.6274
				text = "IH0"
			intervals [588]:
				xmin = 85.6274
				xmax = 85.6974
				text = "F"
			intervals [589]:
				xmin = 85.6974
				xmax = 85.7574
				text = "DH"
			intervals [590]:
				xmin = 85.7574
				xmax = 85.8074
				text = "AH1"
			intervals [591]:
				xmin = 85.8074
				xmax = 85.9074
				text = "L"
			intervals [592]:
				xmin = 85.9074
				xmax = 86.0774
				text = "AE1"
			intervals [593]:
				xmin = 86.0774
				xmax = 86.1974
				text = "S"
			intervals [594]:
				xmin = 86.1974
				xmax = 86.2874
				text = "P"
			intervals [595]:
				xmin = 86.2874
				xmax = 86.4074
				text = "ER1"
			intervals [596]:
				xmin = 86.4074
				xmax = 86.5374
				text = "S"
			intervals [597]:
				xmin = 86.5374
				xmax = 86.5974
				text = "AH0"
			intervals [598]:
				xmin = 86.5974
				xmax = 86.7174
				text = "N"
			intervals [599]:
				xmin = 86.7174
				xmax = 86.7474
				text = "sp"
			intervals [600]:
				xmin = 86.7474
				xmax = 86.8074
				text = "DH"
			intervals [601]:
				xmin = 86.8074
				xmax = 86.8774
				text = "AH0"
			intervals [602]:
				xmin = 86.8774
				xmax = 86.9174
				text = "T"
			intervals [603]:
				xmin = 86.9174
				xmax = 86.9674
				text = "D"
			intervals [604]:
				xmin = 86.9674
				xmax = 87.0574
				text = "OW1"
			intervals [605]:
				xmin = 87.0574
				xmax = 87.1074
				text = "N"
			intervals [606]:
				xmin = 87.1074
				xmax = 87.2374
				text = "S"
			intervals [607]:
				xmin = 87.2374
				xmax = 87.3174
				text = "EY1"
			intervals [608]:
				xmin = 87.3174
				xmax = 87.4374
				text = "N"
			intervals [609]:
				xmin = 87.4374
				xmax = 87.5674
				text = "AA1"
			intervals [610]:
				xmin = 87.5674
				xmax = 87.6174
				text = "T"
			intervals [611]:
				xmin = 87.6174
				xmax = 87.7674
				text = "IH1"
			intervals [612]:
				xmin = 87.7674
				xmax = 87.7974
				text = "T"
			intervals [613]:
				xmin = 87.7974
				xmax = 87.8274
				text = "sp"
			intervals [614]:
				xmin = 87.8274
				xmax = 87.9274
				text = "DH"
			intervals [615]:
				xmin = 87.9274
				xmax = 87.9874
				text = "AE1"
			intervals [616]:
				xmin = 87.9874
				xmax = 88.0574
				text = "T"
			intervals [617]:
				xmin = 88.0574
				xmax = 88.1074
				text = "S"
			intervals [618]:
				xmin = 88.1074
				xmax = 88.1574
				text = "DH"
			intervals [619]:
				xmin = 88.1574
				xmax = 88.1974
				text = "AH0"
			intervals [620]:
				xmin = 88.1974
				xmax = 88.2474
				text = "W"
			intervals [621]:
				xmin = 88.2474
				xmax = 88.3574
				text = "AH1"
			intervals [622]:
				xmin = 88.3574
				xmax = 88.4174
				text = "N"
			intervals [623]:
				xmin = 88.4174
				xmax = 88.4574
				text = "DH"
			intervals [624]:
				xmin = 88.4574
				xmax = 88.4874
				text = "AH0"
			intervals [625]:
				xmin = 88.4874
				xmax = 88.5674
				text = "T"
			intervals [626]:
				xmin = 88.5674
				xmax = 88.6174
				text = "B"
			intervals [627]:
				xmin = 88.6174
				xmax = 88.8474
				text = "IY1"
			intervals [628]:
				xmin = 88.8474
				xmax = 88.8774
				text = "IH0"
			intervals [629]:
				xmin = 88.8774
				xmax = 88.9474
				text = "T"
			intervals [630]:
				xmin = 88.9474
				xmax = 92.0728
				text = ""
			intervals [631]:
				xmin = 92.0728
				xmax = 92.1328
				text = "sil"
			intervals [632]:
				xmin = 92.1328
				xmax = 92.2228
				text = "N"
			intervals [633]:
				xmin = 92.2228
				xmax = 92.3228
				text = "ER1"
			intervals [634]:
				xmin = 92.3228
				xmax = 92.4528
				text = "S"
			intervals [635]:
				xmin = 92.4528
				xmax = 92.4928
				text = "ER0"
			intervals [636]:
				xmin = 92.4928
				xmax = 92.5528
				text = "IY0"
			intervals [637]:
				xmin = 92.5528
				xmax = 92.6428
				text = "R"
			intervals [638]:
				xmin = 92.6428
				xmax = 92.8628
				text = "AY1"
			intervals [639]:
				xmin = 92.8628
				xmax = 92.9028
				text = "M"
			intervals [640]:
				xmin = 92.9028
				xmax = 93.1028
				text = "Z"
			intervals [641]:
				xmin = 93.1028
				xmax = 95.5349
				text = "sp"
			intervals [642]:
				xmin = 95.5349
				xmax = 95.5749
				text = "AY1"
			intervals [643]:
				xmin = 95.5749
				xmax = 95.6549
				text = "D"
			intervals [644]:
				xmin = 95.6549
				xmax = 95.7549
				text = "OW1"
			intervals [645]:
				xmin = 95.7549
				xmax = 95.7949
				text = "N"
			intervals [646]:
				xmin = 95.7949
				xmax = 95.8249
				text = "HH"
			intervals [647]:
				xmin = 95.8249
				xmax = 95.9149
				text = "AA1"
			intervals [648]:
				xmin = 95.9149
				xmax = 95.9749
				text = "R"
			intervals [649]:
				xmin = 95.9749
				xmax = 96.0449
				text = "D"
			intervals [650]:
				xmin = 96.0449
				xmax = 96.0849
				text = "L"
			intervals [651]:
				xmin = 96.0849
				xmax = 96.1449
				text = "IY0"
			intervals [652]:
				xmin = 96.1449
				xmax = 96.2049
				text = "N"
			intervals [653]:
				xmin = 96.2049
				xmax = 96.2549
				text = "OW1"
			intervals [654]:
				xmin = 96.2549
				xmax = 96.3749
				text = "N"
			intervals [655]:
				xmin = 96.3749
				xmax = 96.4449
				text = "AH1"
			intervals [656]:
				xmin = 96.4449
				xmax = 96.4749
				text = "N"
			intervals [657]:
				xmin = 96.4749
				xmax = 96.5549
				text = "AH0"
			intervals [658]:
				xmin = 96.5549
				xmax = 96.6349
				text = "V"
			intervals [659]:
				xmin = 96.6349
				xmax = 96.6649
				text = "DH"
			intervals [660]:
				xmin = 96.6649
				xmax = 96.8849
				text = "EH1"
			intervals [661]:
				xmin = 96.8849
				xmax = 96.9649
				text = "M"
			intervals [662]:
				xmin = 96.9649
				xmax = 101.2905
				text = "sp"
			intervals [663]:
				xmin = 101.2905
				xmax = 101.3305
				text = "W"
			intervals [664]:
				xmin = 101.3305
				xmax = 101.3705
				text = "AH1"
			intervals [665]:
				xmin = 101.3705
				xmax = 101.4105
				text = "T"
			intervals [666]:
				xmin = 101.4105
				xmax = 101.5105
				text = "D"
			intervals [667]:
				xmin = 101.5105
				xmax = 101.5405
				text = "UW1"
			intervals [668]:
				xmin = 101.5405
				xmax = 101.5705
				text = "Y"
			intervals [669]:
				xmin = 101.5705
				xmax = 101.6005
				text = "UW1"
			intervals [670]:
				xmin = 101.6005
				xmax = 101.6405
				text = "M"
			intervals [671]:
				xmin = 101.6405
				xmax = 101.7905
				text = "IY1"
			intervals [672]:
				xmin = 101.7905
				xmax = 101.8705
				text = "N"
			intervals [673]:
				xmin = 101.8705
				xmax = 109.3614
				text = "sp"
			intervals [674]:
				xmin = 109.3614
				xmax = 109.4114
				text = "L"
			intervals [675]:
				xmin = 109.4114
				xmax = 109.4814
				text = "AY1"
			intervals [676]:
				xmin = 109.4814
				xmax = 109.5514
				text = "K"
			intervals [677]:
				xmin = 109.5514
				xmax = 109.6214
				text = "W"
			intervals [678]:
				xmin = 109.6214
				xmax = 109.7114
				text = "IY1"
			intervals [679]:
				xmin = 109.7114
				xmax = 109.7614
				text = "K"
			intervals [680]:
				xmin = 109.7614
				xmax = 109.8014
				text = "AH0"
			intervals [681]:
				xmin = 109.8014
				xmax = 109.8514
				text = "N"
			intervals [682]:
				xmin = 109.8514
				xmax = 109.9714
				text = "S"
			intervals [683]:
				xmin = 109.9714
				xmax = 110.1314
				text = "EY1"
			intervals [684]:
				xmin = 110.1314
				xmax = 110.1614
				text = "sp"
			intervals [685]:
				xmin = 110.1614
				xmax = 110.2914
				text = "IY1"
			intervals [686]:
				xmin = 110.2914
				xmax = 110.3614
				text = "N"
			intervals [687]:
				xmin = 110.3614
				xmax = 110.4114
				text = "IY1"
			intervals [688]:
				xmin = 110.4114
				xmax = 110.5214
				text = "M"
			intervals [689]:
				xmin = 110.5214
				xmax = 110.5914
				text = "IY1"
			intervals [690]:
				xmin = 110.5914
				xmax = 110.6514
				text = "N"
			intervals [691]:
				xmin = 110.6514
				xmax = 110.6814
				text = "IY1"
			intervals [692]:
				xmin = 110.6814
				xmax = 110.8014
				text = "M"
			intervals [693]:
				xmin = 110.8014
				xmax = 110.9214
				text = "AY1"
			intervals [694]:
				xmin = 110.9214
				xmax = 110.9814
				text = "N"
			intervals [695]:
				xmin = 110.9814
				xmax = 111.0414
				text = "IY0"
			intervals [696]:
				xmin = 111.0414
				xmax = 111.2014
				text = "M"
			intervals [697]:
				xmin = 111.2014
				xmax = 111.4614
				text = "OW1"
			intervals [698]:
				xmin = 111.4614
				xmax = 111.5114
				text = "L"
			intervals [699]:
				xmin = 111.5114
				xmax = 111.5914
				text = "AY1"
			intervals [700]:
				xmin = 111.5914
				xmax = 111.6714
				text = "K"
			intervals [701]:
				xmin = 111.6714
				xmax = 111.7314
				text = "DH"
			intervals [702]:
				xmin = 111.7314
				xmax = 111.8814
				text = "AE1"
			intervals [703]:
				xmin = 111.8814
				xmax = 111.9514
				text = "T"
			intervals [704]:
				xmin = 111.9514
				xmax = 112.3499
				text = "sp"
			intervals [705]:
				xmin = 112.3499
				xmax = 112.4399
				text = "K"
			intervals [706]:
				xmin = 112.4399
				xmax = 112.5299
				text = "AE1"
			intervals [707]:
				xmin = 112.5299
				xmax = 112.6399
				text = "CH"
			intervals [708]:
				xmin = 112.6399
				xmax = 112.6799
				text = "IH0"
			intervals [709]:
				xmin = 112.6799
				xmax = 112.7299
				text = "M"
			intervals [710]:
				xmin = 112.7299
				xmax = 112.8199
				text = "B"
			intervals [711]:
				xmin = 112.8199
				xmax = 112.9399
				text = "AY1"
			intervals [712]:
				xmin = 112.9399
				xmax = 112.9799
				text = "HH"
			intervals [713]:
				xmin = 112.9799
				xmax = 113.0399
				text = "IH1"
			intervals [714]:
				xmin = 113.0399
				xmax = 113.1799
				text = "Z"
			intervals [715]:
				xmin = 113.1799
				xmax = 113.3099
				text = "T"
			intervals [716]:
				xmin = 113.3099
				xmax = 113.4999
				text = "OW1"
			intervals [717]:
				xmin = 113.4999
				xmax = 113.5299
				text = "sp"
			intervals [718]:
				xmin = 113.5299
				xmax = 113.6099
				text = "IH0"
			intervals [719]:
				xmin = 113.6099
				xmax = 113.6899
				text = "F"
			intervals [720]:
				xmin = 113.6899
				xmax = 113.7299
				text = "HH"
			intervals [721]:
				xmin = 113.7299
				xmax = 113.7799
				text = "IY1"
			intervals [722]:
				xmin = 113.7799
				xmax = 113.8599
				text = "HH"
			intervals [723]:
				xmin = 113.8599
				xmax = 113.9699
				text = "AA1"
			intervals [724]:
				xmin = 113.9699
				xmax = 114.0199
				text = "L"
			intervals [725]:
				xmin = 114.0199
				xmax = 114.0799
				text = "ER0"
			intervals [726]:
				xmin = 114.0799
				xmax = 114.1599
				text = "L"
			intervals [727]:
				xmin = 114.1599
				xmax = 114.2399
				text = "EH1"
			intervals [728]:
				xmin = 114.2399
				xmax = 114.2699
				text = "T"
			intervals [729]:
				xmin = 114.2699
				xmax = 114.2999
				text = "IH0"
			intervals [730]:
				xmin = 114.2999
				xmax = 114.3899
				text = "M"
			intervals [731]:
				xmin = 114.3899
				xmax = 114.4899
				text = "G"
			intervals [732]:
				xmin = 114.4899
				xmax = 114.6699
				text = "OW1"
			intervals [733]:
				xmin = 114.6699
				xmax = 115.1389
				text = "sp"
			intervals [734]:
				xmin = 115.1389
				xmax = 115.2189
				text = "IY1"
			intervals [735]:
				xmin = 115.2189
				xmax = 115.2789
				text = "N"
			intervals [736]:
				xmin = 115.2789
				xmax = 115.3089
				text = "IY1"
			intervals [737]:
				xmin = 115.3089
				xmax = 115.4189
				text = "M"
			intervals [738]:
				xmin = 115.4189
				xmax = 115.4789
				text = "IY1"
			intervals [739]:
				xmin = 115.4789
				xmax = 115.5289
				text = "N"
			intervals [740]:
				xmin = 115.5289
				xmax = 115.5589
				text = "IY1"
			intervals [741]:
				xmin = 115.5589
				xmax = 115.6589
				text = "M"
			intervals [742]:
				xmin = 115.6589
				xmax = 115.7689
				text = "AY1"
			intervals [743]:
				xmin = 115.7689
				xmax = 115.8089
				text = "N"
			intervals [744]:
				xmin = 115.8089
				xmax = 115.8489
				text = "IY0"
			intervals [745]:
				xmin = 115.8489
				xmax = 115.8789
				text = "sp"
			intervals [746]:
				xmin = 115.8789
				xmax = 116.0189
				text = "M"
			intervals [747]:
				xmin = 116.0189
				xmax = 116.0789
				text = "OW1"
			intervals [748]:
				xmin = 116.0789
				xmax = 116.3189
				text = "sp"
			intervals [749]:
				xmin = 116.3189
				xmax = 116.4289
				text = "AE1"
			intervals [750]:
				xmin = 116.4289
				xmax = 116.4989
				text = "N"
			intervals [751]:
				xmin = 116.4989
				xmax = 116.5789
				text = "IH1"
			intervals [752]:
				xmin = 116.5789
				xmax = 116.6689
				text = "F"
			intervals [753]:
				xmin = 116.6689
				xmax = 116.7289
				text = "sp"
			intervals [754]:
				xmin = 116.7289
				xmax = 116.7889
				text = "DH"
			intervals [755]:
				xmin = 116.7889
				xmax = 116.8789
				text = "AE1"
			intervals [756]:
				xmin = 116.8789
				xmax = 116.9389
				text = "T"
			intervals [757]:
				xmin = 116.9389
				xmax = 117.0689
				text = "P"
			intervals [758]:
				xmin = 117.0689
				xmax = 117.1789
				text = "ER1"
			intervals [759]:
				xmin = 117.1789
				xmax = 117.2789
				text = "S"
			intervals [760]:
				xmin = 117.2789
				xmax = 117.3089
				text = "AH0"
			intervals [761]:
				xmin = 117.3089
				xmax = 117.3589
				text = "N"
			intervals [762]:
				xmin = 117.3589
				xmax = 117.3989
				text = "DH"
			intervals [763]:
				xmin = 117.3989
				xmax = 117.5189
				text = "AH0"
			intervals [764]:
				xmin = 117.5189
				xmax = 117.6189
				text = "T"
			intervals [765]:
				xmin = 117.6189
				xmax = 119.5222
				text = ""
			intervals [766]:
				xmin = 119.5222
				xmax = 119.5822
				text = "sil"
			intervals [767]:
				xmin = 119.5822
				xmax = 119.7522
				text = "AE1"
			intervals [768]:
				xmin = 119.7522
				xmax = 119.8022
				text = "T"
			intervals [769]:
				xmin = 119.8022
				xmax = 120.0322
				text = "AH1"
			intervals [770]:
				xmin = 120.0322
				xmax = 120.1422
				text = "M"
			intervals [771]:
				xmin = 120.1422
				xmax = 120.3022
				text = "sp"
			intervals [772]:
				xmin = 120.3022
				xmax = 120.3522
				text = "DH"
			intervals [773]:
				xmin = 120.3522
				xmax = 120.3922
				text = "IY0"
			intervals [774]:
				xmin = 120.3922
				xmax = 120.4722
				text = "L"
			intervals [775]:
				xmin = 120.4722
				xmax = 120.6022
				text = "AE1"
			intervals [776]:
				xmin = 120.6022
				xmax = 120.6922
				text = "S"
			intervals [777]:
				xmin = 120.6922
				xmax = 120.7622
				text = "P"
			intervals [778]:
				xmin = 120.7622
				xmax = 120.8322
				text = "ER1"
			intervals [779]:
				xmin = 120.8322
				xmax = 120.8622
				text = "S"
			intervals [780]:
				xmin = 120.8622
				xmax = 120.8922
				text = "AH0"
			intervals [781]:
				xmin = 120.8922
				xmax = 120.9222
				text = "N"
			intervals [782]:
				xmin = 120.9222
				xmax = 120.9522
				text = "DH"
			intervals [783]:
				xmin = 120.9522
				xmax = 120.9822
				text = "AE1"
			intervals [784]:
				xmin = 120.9822
				xmax = 121.0122
				text = "T"
			intervals [785]:
				xmin = 121.0122
				xmax = 121.0922
				text = "AY1"
			intervals [786]:
				xmin = 121.0922
				xmax = 121.2122
				text = "S"
			intervals [787]:
				xmin = 121.2122
				xmax = 121.2622
				text = "EH1"
			intervals [788]:
				xmin = 121.2622
				xmax = 121.2922
				text = "D"
			intervals [789]:
				xmin = 121.2922
				xmax = 121.3622
				text = "AH0"
			intervals [790]:
				xmin = 121.3622
				xmax = 121.4722
				text = "W"
			intervals [791]:
				xmin = 121.4722
				xmax = 121.6022
				text = "ER1"
			intervals [792]:
				xmin = 121.6022
				xmax = 121.6422
				text = "D"
			intervals [793]:
				xmin = 121.6422
				xmax = 121.7122
				text = "AO1"
			intervals [794]:
				xmin = 121.7122
				xmax = 121.7922
				text = "N"
			intervals [795]:
				xmin = 121.7922
				xmax = 121.8322
				text = "DH"
			intervals [796]:
				xmin = 121.8322
				xmax = 121.8922
				text = "AE1"
			intervals [797]:
				xmin = 121.8922
				xmax = 121.9322
				text = "T"
			intervals [798]:
				xmin = 121.9322
				xmax = 121.9722
				text = "S"
			intervals [799]:
				xmin = 121.9722
				xmax = 122.0222
				text = "DH"
			intervals [800]:
				xmin = 122.0222
				xmax = 122.0622
				text = "AH0"
			intervals [801]:
				xmin = 122.0622
				xmax = 122.1422
				text = "W"
			intervals [802]:
				xmin = 122.1422
				xmax = 122.2022
				text = "AH1"
			intervals [803]:
				xmin = 122.2022
				xmax = 122.2822
				text = "N"
			intervals [804]:
				xmin = 122.2822
				xmax = 122.3422
				text = "B"
			intervals [805]:
				xmin = 122.3422
				xmax = 122.5622
				text = "IY1"
			intervals [806]:
				xmin = 122.5622
				xmax = 122.6322
				text = "IH0"
			intervals [807]:
				xmin = 122.6322
				xmax = 122.7122
				text = "T"
			intervals [808]:
				xmin = 122.7122
				xmax = 123.6664
				text = ""
			intervals [809]:
				xmin = 123.6664
				xmax = 123.7064
				text = "sil"
			intervals [810]:
				xmin = 123.7064
				xmax = 124.0964
				text = "AO1"
			intervals [811]:
				xmin = 124.0964
				xmax = 124.1464
				text = "R"
			intervals [812]:
				xmin = 124.1464
				xmax = 124.2064
				text = "sp"
			intervals [813]:
				xmin = 124.2064
				xmax = 125.6901
				text = ""
			intervals [814]:
				xmin = 125.6901
				xmax = 125.7701
				text = "HH"
			intervals [815]:
				xmin = 125.7701
				xmax = 125.8401
				text = "AW1"
			intervals [816]:
				xmin = 125.8401
				xmax = 125.8701
				text = "D"
			intervals [817]:
				xmin = 125.8701
				xmax = 125.9001
				text = "DH"
			intervals [818]:
				xmin = 125.9001
				xmax = 125.9701
				text = "AH0"
			intervals [819]:
				xmin = 125.9701
				xmax = 126.0101
				text = "T"
			intervals [820]:
				xmin = 126.0101
				xmax = 126.0901
				text = "G"
			intervals [821]:
				xmin = 126.0901
				xmax = 126.2801
				text = "OW1"
			intervals [822]:
				xmin = 126.2801
				xmax = 126.4401
				text = "sp"
			intervals [823]:
				xmin = 126.4401
				xmax = 128.0308
				text = ""
			intervals [824]:
				xmin = 128.0308
				xmax = 128.1208
				text = "IH1"
			intervals [825]:
				xmin = 128.1208
				xmax = 128.1708
				text = "T"
			intervals [826]:
				xmin = 128.1708
				xmax = 128.2408
				text = "Z"
			intervals [827]:
				xmin = 128.2408
				xmax = 128.3008
				text = "S"
			intervals [828]:
				xmin = 128.3008
				xmax = 128.3908
				text = "AH1"
			intervals [829]:
				xmin = 128.3908
				xmax = 128.4208
				text = "M"
			intervals [830]:
				xmin = 128.4208
				xmax = 128.4508
				text = "TH"
			intervals [831]:
				xmin = 128.4508
				xmax = 128.5208
				text = "IH0"
			intervals [832]:
				xmin = 128.5208
				xmax = 128.5508
				text = "N"
			intervals [833]:
				xmin = 128.5508
				xmax = 128.6908
				text = "AH1"
			intervals [834]:
				xmin = 128.6908
				xmax = 128.8308
				text = "HH"
			intervals [835]:
				xmin = 128.8308
				xmax = 128.8708
				text = "W"
			intervals [836]:
				xmin = 128.8708
				xmax = 128.9108
				text = "AH1"
			intervals [837]:
				xmin = 128.9108
				xmax = 128.9908
				text = "T"
			intervals [838]:
				xmin = 128.9908
				xmax = 129.1108
				text = "K"
			intervals [839]:
				xmin = 129.1108
				xmax = 129.2008
				text = "AH1"
			intervals [840]:
				xmin = 129.2008
				xmax = 129.2808
				text = "L"
			intervals [841]:
				xmin = 129.2808
				xmax = 129.3108
				text = "ER0"
			intervals [842]:
				xmin = 129.3108
				xmax = 129.5508
				text = "IH1"
			intervals [843]:
				xmin = 129.5508
				xmax = 129.8908
				text = "Z"
			intervals [844]:
				xmin = 129.8908
				xmax = 130.599
				text = ""
			intervals [845]:
				xmin = 130.599
				xmax = 130.639
				text = "sil"
			intervals [846]:
				xmin = 130.639
				xmax = 130.689
				text = "W"
			intervals [847]:
				xmin = 130.689
				xmax = 130.729
				text = "AH1"
			intervals [848]:
				xmin = 130.729
				xmax = 130.799
				text = "T"
			intervals [849]:
				xmin = 130.799
				xmax = 130.879
				text = "K"
			intervals [850]:
				xmin = 130.879
				xmax = 130.949
				text = "AH1"
			intervals [851]:
				xmin = 130.949
				xmax = 131.009
				text = "L"
			intervals [852]:
				xmin = 131.009
				xmax = 131.069
				text = "ER0"
			intervals [853]:
				xmin = 131.069
				xmax = 131.179
				text = "W"
			intervals [854]:
				xmin = 131.179
				xmax = 131.229
				text = "AH1"
			intervals [855]:
				xmin = 131.229
				xmax = 131.329
				text = "Z"
			intervals [856]:
				xmin = 131.329
				xmax = 131.369
				text = "HH"
			intervals [857]:
				xmin = 131.369
				xmax = 131.419
				text = "IH1"
			intervals [858]:
				xmin = 131.419
				xmax = 131.519
				text = "Z"
			intervals [859]:
				xmin = 131.519
				xmax = 131.569
				text = "sp"
			intervals [860]:
				xmin = 131.569
				xmax = 131.639
				text = "B"
			intervals [861]:
				xmin = 131.639
				xmax = 131.679
				text = "L"
			intervals [862]:
				xmin = 131.679
				xmax = 131.919
				text = "AH1"
			intervals [863]:
				xmin = 131.919
				xmax = 131.949
				text = "D"
			intervals [864]:
				xmin = 131.949
				xmax = 135.6904
				text = "sp"
			intervals [865]:
				xmin = 135.6904
				xmax = 135.7304
				text = "OW2"
			intervals [866]:
				xmin = 135.7304
				xmax = 135.8304
				text = "K"
			intervals [867]:
				xmin = 135.8304
				xmax = 135.9604
				text = "EY1"
			intervals [868]:
				xmin = 135.9604
				xmax = 135.9904
				text = "sp"
			intervals [869]:
				xmin = 135.9904
				xmax = 136.0504
				text = "W"
			intervals [870]:
				xmin = 136.0504
				xmax = 136.0904
				text = "AH1"
			intervals [871]:
				xmin = 136.0904
				xmax = 136.1404
				text = "T"
			intervals [872]:
				xmin = 136.1404
				xmax = 136.1704
				text = "EH1"
			intervals [873]:
				xmin = 136.1704
				xmax = 136.2304
				text = "L"
			intervals [874]:
				xmin = 136.2304
				xmax = 136.3004
				text = "S"
			intervals [875]:
				xmin = 136.3004
				xmax = 136.3404
				text = "Y"
			intervals [876]:
				xmin = 136.3404
				xmax = 136.3904
				text = "UW1"
			intervals [877]:
				xmin = 136.3904
				xmax = 136.4404
				text = "sp"
			intervals [878]:
				xmin = 136.4404
				xmax = 136.4704
				text = "W"
			intervals [879]:
				xmin = 136.4704
				xmax = 136.5004
				text = "AA1"
			intervals [880]:
				xmin = 136.5004
				xmax = 136.5304
				text = "N"
			intervals [881]:
				xmin = 136.5304
				xmax = 136.5904
				text = "AH0"
			intervals [882]:
				xmin = 136.5904
				xmax = 136.7004
				text = "AE1"
			intervals [883]:
				xmin = 136.7004
				xmax = 136.8104
				text = "S"
			intervals [884]:
				xmin = 136.8104
				xmax = 136.9504
				text = "K"
			intervals [885]:
				xmin = 136.9504
				xmax = 143.1445
				text = ""
			intervals [886]:
				xmin = 143.1445
				xmax = 143.5145
				text = "sil"
			intervals [887]:
				xmin = 143.5145
				xmax = 143.5445
				text = "M"
			intervals [888]:
				xmin = 143.5445
				xmax = 143.6745
				text = "AY1"
			intervals [889]:
				xmin = 143.6745
				xmax = 143.8145
				text = "F"
			intervals [890]:
				xmin = 143.8145
				xmax = 143.8945
				text = "EY1"
			intervals [891]:
				xmin = 143.8945
				xmax = 143.9645
				text = "V"
			intervals [892]:
				xmin = 143.9645
				xmax = 144.0045
				text = "R"
			intervals [893]:
				xmin = 144.0045
				xmax = 144.0345
				text = "AH0"
			intervals [894]:
				xmin = 144.0345
				xmax = 144.0945
				text = "T"
			intervals [895]:
				xmin = 144.0945
				xmax = 144.2245
				text = "T"
			intervals [896]:
				xmin = 144.2245
				xmax = 144.2645
				text = "IY1"
			intervals [897]:
				xmin = 144.2645
				xmax = 144.3745
				text = "V"
			intervals [898]:
				xmin = 144.3745
				xmax = 144.4645
				text = "IY1"
			intervals [899]:
				xmin = 144.4645
				xmax = 144.5245
				text = "sp"
			intervals [900]:
				xmin = 144.5245
				xmax = 144.5745
				text = "P"
			intervals [901]:
				xmin = 144.5745
				xmax = 144.6145
				text = "R"
			intervals [902]:
				xmin = 144.6145
				xmax = 144.7045
				text = "OW1"
			intervals [903]:
				xmin = 144.7045
				xmax = 144.7745
				text = "G"
			intervals [904]:
				xmin = 144.7745
				xmax = 144.8045
				text = "R"
			intervals [905]:
				xmin = 144.8045
				xmax = 144.9545
				text = "AE2"
			intervals [906]:
				xmin = 144.9545
				xmax = 145.0545
				text = "M"
			intervals [907]:
				xmin = 145.0545
				xmax = 145.2245
				text = "IH1"
			intervals [908]:
				xmin = 145.2245
				xmax = 145.3345
				text = "Z"
			intervals [909]:
				xmin = 145.3345
				xmax = 145.3845
				text = "sp"
			intervals [910]:
				xmin = 145.3845
				xmax = 145.4445
				text = "DH"
			intervals [911]:
				xmin = 145.4445
				xmax = 145.6045
				text = "AH0"
			intervals [912]:
				xmin = 145.6045
				xmax = 145.8045
				text = "AW1"
			intervals [913]:
				xmin = 145.8045
				xmax = 145.8945
				text = "T"
			intervals [914]:
				xmin = 145.8945
				xmax = 146.0245
				text = "K"
			intervals [915]:
				xmin = 146.0245
				xmax = 146.2645
				text = "AE2"
			intervals [916]:
				xmin = 146.2645
				xmax = 146.3145
				text = "S"
			intervals [917]:
				xmin = 146.3145
				xmax = 146.3445
				text = "T"
			intervals [918]:
				xmin = 146.3445
				xmax = 146.5545
				text = "S"
			intervals [919]:
				xmin = 146.5545
				xmax = 147.0847
				text = ""
			intervals [920]:
				xmin = 147.0847
				xmax = 147.2147
				text = "JH"
			intervals [921]:
				xmin = 147.2147
				xmax = 147.3547
				text = "UW1"
			intervals [922]:
				xmin = 147.3547
				xmax = 147.4447
				text = "L"
			intervals [923]:
				xmin = 147.4447
				xmax = 147.6447
				text = "Y"
			intervals [924]:
				xmin = 147.6447
				xmax = 147.7947
				text = "AH0"
			intervals [925]:
				xmin = 147.7947
				xmax = 148.8755
				text = "sp"
			intervals [926]:
				xmin = 148.8755
				xmax = 148.9555
				text = "AH1"
			intervals [927]:
				xmin = 148.9555
				xmax = 149.0255
				text = "M"
			intervals [928]:
				xmin = 149.0255
				xmax = 149.0555
				text = "sp"
			intervals [929]:
				xmin = 149.0555
				xmax = 149.1155
				text = "M"
			intervals [930]:
				xmin = 149.1155
				xmax = 149.2555
				text = "AY1"
			intervals [931]:
				xmin = 149.2555
				xmax = 149.3955
				text = "TH"
			intervals [932]:
				xmin = 149.3955
				xmax = 149.4955
				text = "R"
			intervals [933]:
				xmin = 149.4955
				xmax = 149.6055
				text = "IY1"
			intervals [934]:
				xmin = 149.6055
				xmax = 149.7655
				text = "S"
			intervals [935]:
				xmin = 149.7655
				xmax = 150.0055
				text = "AH1"
			intervals [936]:
				xmin = 150.0055
				xmax = 150.0455
				text = "N"
			intervals [937]:
				xmin = 150.0455
				xmax = 150.1055
				text = "Z"
			intervals [938]:
				xmin = 150.1055
				xmax = 150.1655
				text = "AH0"
			intervals [939]:
				xmin = 150.1655
				xmax = 150.2355
				text = "N"
			intervals [940]:
				xmin = 150.2355
				xmax = 150.3255
				text = "P"
			intervals [941]:
				xmin = 150.3255
				xmax = 150.3655
				text = "EH1"
			intervals [942]:
				xmin = 150.3655
				xmax = 150.4155
				text = "T"
			intervals [943]:
				xmin = 150.4155
				xmax = 150.4455
				text = "IY0"
			intervals [944]:
				xmin = 150.4455
				xmax = 150.5655
				text = "K"
			intervals [945]:
				xmin = 150.5655
				xmax = 150.6055
				text = "OW2"
			intervals [946]:
				xmin = 150.6055
				xmax = 150.6355
				text = "T"
			intervals [947]:
				xmin = 150.6355
				xmax = 150.7455
				text = "sp"
			intervals [948]:
				xmin = 150.7455
				xmax = 150.7855
				text = "JH"
			intervals [949]:
				xmin = 150.7855
				xmax = 150.8655
				text = "AH1"
			intervals [950]:
				xmin = 150.8655
				xmax = 150.9355
				text = "NG"
			intervals [951]:
				xmin = 150.9355
				xmax = 150.9955
				text = "K"
			intervals [952]:
				xmin = 150.9955
				xmax = 151.0655
				text = "SH"
			intervals [953]:
				xmin = 151.0655
				xmax = 151.0955
				text = "AH0"
			intervals [954]:
				xmin = 151.0955
				xmax = 151.1755
				text = "N"
			intervals [955]:
				xmin = 151.1755
				xmax = 151.2055
				text = "sp"
			intervals [956]:
				xmin = 151.2055
				xmax = 151.2655
				text = "AH0"
			intervals [957]:
				xmin = 151.2655
				xmax = 151.3355
				text = "N"
			intervals [958]:
				xmin = 151.3355
				xmax = 151.3755
				text = "sp"
			intervals [959]:
				xmin = 151.3755
				xmax = 151.4455
				text = "D"
			intervals [960]:
				xmin = 151.4455
				xmax = 151.5555
				text = "EY1"
			intervals [961]:
				xmin = 151.5555
				xmax = 151.5955
				text = "T"
			intervals [962]:
				xmin = 151.5955
				xmax = 151.6255
				text = "IH0"
			intervals [963]:
				xmin = 151.6255
				xmax = 151.6955
				text = "N"
			intervals [964]:
				xmin = 151.6955
				xmax = 151.8355
				text = "G"
			intervals [965]:
				xmin = 151.8355
				xmax = 151.8755
				text = "EY1"
			intervals [966]:
				xmin = 151.8755
				xmax = 151.9755
				text = "M"
			intervals [967]:
				xmin = 151.9755
				xmax = 158.7783
				text = "sp"
			intervals [968]:
				xmin = 158.7783
				xmax = 159.0683
				text = "JH"
			intervals [969]:
				xmin = 159.0683
				xmax = 159.1483
				text = "UW0"
			intervals [970]:
				xmin = 159.1483
				xmax = 159.2283
				text = "L"
			intervals [971]:
				xmin = 159.2283
				xmax = 159.3983
				text = "IY0"
			intervals [972]:
				xmin = 159.3983
				xmax = 159.4283
				text = "EH1"
			intervals [973]:
				xmin = 159.4283
				xmax = 159.4583
				text = "T"
			intervals [974]:
				xmin = 159.4583
				xmax = 159.4883
				text = "sp"
			intervals [975]:
				xmin = 159.4883
				xmax = 159.7883
				text = "AH1"
			intervals [976]:
				xmin = 159.7883
				xmax = 159.8183
				text = "M"
			intervals [977]:
				xmin = 159.8183
				xmax = 161.0586
				text = "sp"
			intervals [978]:
				xmin = 161.0586
				xmax = 161.1486
				text = "L"
			intervals [979]:
				xmin = 161.1486
				xmax = 161.3186
				text = "AE1"
			intervals [980]:
				xmin = 161.3186
				xmax = 161.4486
				text = "S"
			intervals [981]:
				xmin = 161.4486
				xmax = 161.5386
				text = "N"
			intervals [982]:
				xmin = 161.5386
				xmax = 161.6786
				text = "AY1"
			intervals [983]:
				xmin = 161.6786
				xmax = 161.7386
				text = "T"
			intervals [984]:
				xmin = 161.7386
				xmax = 161.8286
				text = "W"
			intervals [985]:
				xmin = 161.8286
				xmax = 161.8786
				text = "EH1"
			intervals [986]:
				xmin = 161.8786
				xmax = 162.0086
				text = "N"
			intervals [987]:
				xmin = 162.0086
				xmax = 162.0386
				text = "sp"
			intervals [988]:
				xmin = 162.0386
				xmax = 162.1686
				text = "JH"
			intervals [989]:
				xmin = 162.1686
				xmax = 162.2086
				text = "UW0"
			intervals [990]:
				xmin = 162.2086
				xmax = 162.2886
				text = "L"
			intervals [991]:
				xmin = 162.2886
				xmax = 162.3986
				text = "IY0"
			intervals [992]:
				xmin = 162.3986
				xmax = 162.4286
				text = "EH1"
			intervals [993]:
				xmin = 162.4286
				xmax = 162.4786
				text = "T"
			intervals [994]:
				xmin = 162.4786
				xmax = 162.5886
				text = "K"
			intervals [995]:
				xmin = 162.5886
				xmax = 162.7686
				text = "EY1"
			intervals [996]:
				xmin = 162.7686
				xmax = 162.8586
				text = "M"
			intervals [997]:
				xmin = 162.8586
				xmax = 163.0386
				text = "AO1"
			intervals [998]:
				xmin = 163.0386
				xmax = 163.1486
				text = "N"
			intervals [999]:
				xmin = 163.1486
				xmax = 163.2486
				text = "sp"
			intervals [1000]:
				xmin = 163.2486
				xmax = 163.9935
				text = ""
			intervals [1001]:
				xmin = 163.9935
				xmax = 164.0735
				text = "DH"
			intervals [1002]:
				xmin = 164.0735
				xmax = 164.1935
				text = "IH1"
			intervals [1003]:
				xmin = 164.1935
				xmax = 164.2835
				text = "S"
			intervals [1004]:
				xmin = 164.2835
				xmax = 164.3135
				text = "sp"
			intervals [1005]:
				xmin = 164.3135
				xmax = 164.5235
				text = "HH"
			intervals [1006]:
				xmin = 164.5235
				xmax = 164.5935
				text = "ER1"
			intervals [1007]:
				xmin = 164.5935
				xmax = 164.6535
				text = "L"
			intervals [1008]:
				xmin = 164.6535
				xmax = 164.6835
				text = "IH1"
			intervals [1009]:
				xmin = 164.6835
				xmax = 164.7135
				text = "T"
			intervals [1010]:
				xmin = 164.7135
				xmax = 164.7435
				text = "AH0"
			intervals [1011]:
				xmin = 164.7435
				xmax = 164.7735
				text = "L"
			intervals [1012]:
				xmin = 164.7735
				xmax = 164.9835
				text = "S"
			intervals [1013]:
				xmin = 164.9835
				xmax = 165.1635
				text = "AH1"
			intervals [1014]:
				xmin = 165.1635
				xmax = 165.2635
				text = "N"
			intervals [1015]:
				xmin = 165.2635
				xmax = 165.3235
				text = "Y"
			intervals [1016]:
				xmin = 165.3235
				xmax = 165.3735
				text = "UW1"
			intervals [1017]:
				xmin = 165.3735
				xmax = 165.4335
				text = "N"
			intervals [1018]:
				xmin = 165.4335
				xmax = 165.6035
				text = "OW1"
			intervals [1019]:
				xmin = 165.6035
				xmax = 165.6335
				text = "sp"
			intervals [1020]:
				xmin = 165.6335
				xmax = 165.6835
				text = "DH"
			intervals [1021]:
				xmin = 165.6835
				xmax = 165.7535
				text = "EY1"
			intervals [1022]:
				xmin = 165.7535
				xmax = 165.8435
				text = "W"
			intervals [1023]:
				xmin = 165.8435
				xmax = 165.8735
				text = "AA1"
			intervals [1024]:
				xmin = 165.8735
				xmax = 165.9035
				text = "N"
			intervals [1025]:
				xmin = 165.9035
				xmax = 165.9335
				text = "T"
			intervals [1026]:
				xmin = 165.9335
				xmax = 165.9635
				text = "AH0"
			intervals [1027]:
				xmin = 165.9635
				xmax = 165.9935
				text = "D"
			intervals [1028]:
				xmin = 165.9935
				xmax = 166.0235
				text = "T"
			intervals [1029]:
				xmin = 166.0235
				xmax = 166.0935
				text = "AH0"
			intervals [1030]:
				xmin = 166.0935
				xmax = 166.1635
				text = "B"
			intervals [1031]:
				xmin = 166.1635
				xmax = 166.2635
				text = "AY1"
			intervals [1032]:
				xmin = 166.2635
				xmax = 166.3135
				text = "DH"
			intervals [1033]:
				xmin = 166.3135
				xmax = 166.3535
				text = "IH1"
			intervals [1034]:
				xmin = 166.3535
				xmax = 166.4535
				text = "S"
			intervals [1035]:
				xmin = 166.4535
				xmax = 166.5335
				text = "K"
			intervals [1036]:
				xmin = 166.5335
				xmax = 166.6235
				text = "AY1"
			intervals [1037]:
				xmin = 166.6235
				xmax = 166.6835
				text = "N"
			intervals [1038]:
				xmin = 166.6835
				xmax = 166.7235
				text = "AH0"
			intervals [1039]:
				xmin = 166.7235
				xmax = 166.7835
				text = "V"
			intervals [1040]:
				xmin = 166.7835
				xmax = 166.8635
				text = "sp"
			intervals [1041]:
				xmin = 166.8635
				xmax = 166.9535
				text = "DH"
			intervals [1042]:
				xmin = 166.9535
				xmax = 167.0335
				text = "IH1"
			intervals [1043]:
				xmin = 167.0335
				xmax = 167.1335
				text = "S"
			intervals [1044]:
				xmin = 167.1335
				xmax = 167.3435
				text = "M"
			intervals [1045]:
				xmin = 167.3435
				xmax = 167.4735
				text = "AA1"
			intervals [1046]:
				xmin = 167.4735
				xmax = 167.5335
				text = "N"
			intervals [1047]:
				xmin = 167.5335
				xmax = 167.6735
				text = "S"
			intervals [1048]:
				xmin = 167.6735
				xmax = 167.7535
				text = "T"
			intervals [1049]:
				xmin = 167.7535
				xmax = 167.8835
				text = "ER0"
			intervals [1050]:
				xmin = 167.8835
				xmax = 168.6067
				text = "sp"
			intervals [1051]:
				xmin = 168.6067
				xmax = 168.6867
				text = "AH0"
			intervals [1052]:
				xmin = 168.6867
				xmax = 168.7567
				text = "N"
			intervals [1053]:
				xmin = 168.7567
				xmax = 168.8667
				text = "S"
			intervals [1054]:
				xmin = 168.8667
				xmax = 169.0967
				text = "OW1"
			intervals [1055]:
				xmin = 169.0967
				xmax = 169.2067
				text = "sp"
			intervals [1056]:
				xmin = 169.2067
				xmax = 169.8024
				text = ""
			intervals [1057]:
				xmin = 169.8024
				xmax = 169.9424
				text = "JH"
			intervals [1058]:
				xmin = 169.9424
				xmax = 170.0124
				text = "UW0"
			intervals [1059]:
				xmin = 170.0124
				xmax = 170.0624
				text = "L"
			intervals [1060]:
				xmin = 170.0624
				xmax = 170.1624
				text = "IY0"
			intervals [1061]:
				xmin = 170.1624
				xmax = 170.1924
				text = "EH1"
			intervals [1062]:
				xmin = 170.1924
				xmax = 170.2324
				text = "T"
			intervals [1063]:
				xmin = 170.2324
				xmax = 170.3324
				text = "S"
			intervals [1064]:
				xmin = 170.3324
				xmax = 170.5224
				text = "IH1"
			intervals [1065]:
				xmin = 170.5224
				xmax = 170.7024
				text = "Z"
			intervals [1066]:
				xmin = 170.7024
				xmax = 170.8024
				text = "SH"
			intervals [1067]:
				xmin = 170.8024
				xmax = 171.2805
				text = ""
			intervals [1068]:
				xmin = 171.2805
				xmax = 171.3105
				text = "sil"
			intervals [1069]:
				xmin = 171.3105
				xmax = 171.4305
				text = "HH"
			intervals [1070]:
				xmin = 171.4305
				xmax = 171.4805
				text = "IH1"
			intervals [1071]:
				xmin = 171.4805
				xmax = 171.8005
				text = "Z"
			intervals [1072]:
				xmin = 171.8005
				xmax = 171.8305
				text = "sp"
			intervals [1073]:
				xmin = 171.8305
				xmax = 171.9305
				text = "HH"
			intervals [1074]:
				xmin = 171.9305
				xmax = 172.0105
				text = "ER1"
			intervals [1075]:
				xmin = 172.0105
				xmax = 172.1605
				text = "S"
			intervals [1076]:
				xmin = 172.1605
				xmax = 172.2805
				text = "AH1"
			intervals [1077]:
				xmin = 172.2805
				xmax = 172.3605
				text = "N"
			intervals [1078]:
				xmin = 172.3605
				xmax = 172.3905
				text = "K"
			intervals [1079]:
				xmin = 172.3905
				xmax = 172.4505
				text = "AH0"
			intervals [1080]:
				xmin = 172.4505
				xmax = 172.5005
				text = "N"
			intervals [1081]:
				xmin = 172.5005
				xmax = 172.6005
				text = "HH"
			intervals [1082]:
				xmin = 172.6005
				xmax = 172.7305
				text = "AE1"
			intervals [1083]:
				xmin = 172.7305
				xmax = 172.8005
				text = "V"
			intervals [1084]:
				xmin = 172.8005
				xmax = 172.8305
				text = "IH1"
			intervals [1085]:
				xmin = 172.8305
				xmax = 172.9005
				text = "T"
			intervals [1086]:
				xmin = 172.9005
				xmax = 173.6015
				text = ""
			intervals [1087]:
				xmin = 173.6015
				xmax = 173.6315
				text = "sil"
			intervals [1088]:
				xmin = 173.6315
				xmax = 173.7115
				text = "AH0"
			intervals [1089]:
				xmin = 173.7115
				xmax = 173.7615
				text = "N"
			intervals [1090]:
				xmin = 173.7615
				xmax = 173.8015
				text = "DH"
			intervals [1091]:
				xmin = 173.8015
				xmax = 173.8715
				text = "AH1"
			intervals [1092]:
				xmin = 173.8715
				xmax = 173.9915
				text = "AH1"
			intervals [1093]:
				xmin = 173.9915
				xmax = 174.0315
				text = "DH"
			intervals [1094]:
				xmin = 174.0315
				xmax = 174.1315
				text = "ER0"
			intervals [1095]:
				xmin = 174.1315
				xmax = 174.1715
				text = "L"
			intervals [1096]:
				xmin = 174.1715
				xmax = 174.2015
				text = "IH1"
			intervals [1097]:
				xmin = 174.2015
				xmax = 174.2315
				text = "T"
			intervals [1098]:
				xmin = 174.2315
				xmax = 174.2615
				text = "AH0"
			intervals [1099]:
				xmin = 174.2615
				xmax = 174.2915
				text = "L"
			intervals [1100]:
				xmin = 174.2915
				xmax = 174.4115
				text = "B"
			intervals [1101]:
				xmin = 174.4115
				xmax = 174.5815
				text = "OY1"
			intervals [1102]:
				xmin = 174.5815
				xmax = 174.6615
				text = "S"
			intervals [1103]:
				xmin = 174.6615
				xmax = 174.7715
				text = "M"
			intervals [1104]:
				xmin = 174.7715
				xmax = 174.8815
				text = "AH1"
			intervals [1105]:
				xmin = 174.8815
				xmax = 174.9715
				text = "DH"
			intervals [1106]:
				xmin = 174.9715
				xmax = 175.0415
				text = "ER0"
			intervals [1107]:
				xmin = 175.0415
				xmax = 175.1615
				text = "S"
			intervals [1108]:
				xmin = 175.1615
				xmax = 175.3315
				text = "EH1"
			intervals [1109]:
				xmin = 175.3315
				xmax = 175.3915
				text = "D"
			intervals [1110]:
				xmin = 175.3915
				xmax = 175.4315
				text = "sp"
			intervals [1111]:
				xmin = 175.4315
				xmax = 175.5315
				text = "R"
			intervals [1112]:
				xmin = 175.5315
				xmax = 175.6415
				text = "AA1"
			intervals [1113]:
				xmin = 175.6415
				xmax = 175.7115
				text = "B"
			intervals [1114]:
				xmin = 175.7115
				xmax = 175.7415
				text = "ER0"
			intervals [1115]:
				xmin = 175.7415
				xmax = 175.8015
				text = "T"
			intervals [1116]:
				xmin = 175.8015
				xmax = 175.9015
				text = "W"
			intervals [1117]:
				xmin = 175.9015
				xmax = 176.0015
				text = "AE1"
			intervals [1118]:
				xmin = 176.0015
				xmax = 176.0915
				text = "G"
			intervals [1119]:
				xmin = 176.0915
				xmax = 176.1415
				text = "AH0"
			intervals [1120]:
				xmin = 176.1415
				xmax = 176.2615
				text = "N"
			intervals [1121]:
				xmin = 176.2615
				xmax = 176.3415
				text = "ER0"
			intervals [1122]:
				xmin = 176.3415
				xmax = 176.3915
				text = "ER0"
			intervals [1123]:
				xmin = 176.3915
				xmax = 176.5115
				text = "S"
			intervals [1124]:
				xmin = 176.5115
				xmax = 176.5515
				text = "AH1"
			intervals [1125]:
				xmin = 176.5515
				xmax = 176.5815
				text = "M"
			intervals [1126]:
				xmin = 176.5815
				xmax = 176.6115
				text = "TH"
			intervals [1127]:
				xmin = 176.6115
				xmax = 176.6415
				text = "IH0"
			intervals [1128]:
				xmin = 176.6415
				xmax = 176.6715
				text = "N"
			intervals [1129]:
				xmin = 176.6715
				xmax = 176.7115
				text = "L"
			intervals [1130]:
				xmin = 176.7115
				xmax = 176.7815
				text = "AY1"
			intervals [1131]:
				xmin = 176.7815
				xmax = 176.8315
				text = "K"
			intervals [1132]:
				xmin = 176.8315
				xmax = 176.8615
				text = "sp"
			intervals [1133]:
				xmin = 176.8615
				xmax = 176.9315
				text = "DH"
			intervals [1134]:
				xmin = 176.9315
				xmax = 177.0315
				text = "AH0"
			intervals [1135]:
				xmin = 177.0315
				xmax = 177.0915
				text = "T"
			intervals [1136]:
				xmin = 177.0915
				xmax = 177.1415
				text = "sp"
			intervals [1137]:
				xmin = 177.1415
				xmax = 177.2515
				text = "S"
			intervals [1138]:
				xmin = 177.2515
				xmax = 177.2815
				text = "EH1"
			intervals [1139]:
				xmin = 177.2815
				xmax = 177.3115
				text = "D"
			intervals [1140]:
				xmin = 177.3115
				xmax = 177.3415
				text = "HH"
			intervals [1141]:
				xmin = 177.3415
				xmax = 177.4615
				text = "IH0"
			intervals [1142]:
				xmin = 177.4615
				xmax = 177.5415
				text = "Z"
			intervals [1143]:
				xmin = 177.5415
				xmax = 177.6215
				text = "M"
			intervals [1144]:
				xmin = 177.6215
				xmax = 177.7015
				text = "AH1"
			intervals [1145]:
				xmin = 177.7015
				xmax = 177.7615
				text = "DH"
			intervals [1146]:
				xmin = 177.7615
				xmax = 177.8215
				text = "ER0"
			intervals [1147]:
				xmin = 177.8215
				xmax = 177.9215
				text = "S"
			intervals [1148]:
				xmin = 177.9215
				xmax = 177.9715
				text = "EH1"
			intervals [1149]:
				xmin = 177.9715
				xmax = 178.0115
				text = "D"
			intervals [1150]:
				xmin = 178.0115
				xmax = 178.0615
				text = "HH"
			intervals [1151]:
				xmin = 178.0615
				xmax = 178.1115
				text = "IY1"
			intervals [1152]:
				xmin = 178.1115
				xmax = 178.1615
				text = "sp"
			intervals [1153]:
				xmin = 178.1615
				xmax = 178.2815
				text = "K"
			intervals [1154]:
				xmin = 178.2815
				xmax = 178.3615
				text = "UH1"
			intervals [1155]:
				xmin = 178.3615
				xmax = 178.3915
				text = "D"
			intervals [1156]:
				xmin = 178.3915
				xmax = 178.4215
				text = "AH0"
			intervals [1157]:
				xmin = 178.4215
				xmax = 178.4515
				text = "N"
			intervals [1158]:
				xmin = 178.4515
				xmax = 178.4915
				text = "T"
			intervals [1159]:
				xmin = 178.4915
				xmax = 178.5915
				text = "HH"
			intervals [1160]:
				xmin = 178.5915
				xmax = 178.7115
				text = "AE1"
			intervals [1161]:
				xmin = 178.7115
				xmax = 178.7415
				text = "V"
			intervals [1162]:
				xmin = 178.7415
				xmax = 178.7715
				text = "IH0"
			intervals [1163]:
				xmin = 178.7715
				xmax = 178.8315
				text = "T"
			intervals [1164]:
				xmin = 178.8315
				xmax = 179.2518
				text = ""
			intervals [1165]:
				xmin = 179.2518
				xmax = 179.3718
				text = "S"
			intervals [1166]:
				xmin = 179.3718
				xmax = 179.4218
				text = "OW1"
			intervals [1167]:
				xmin = 179.4218
				xmax = 179.4618
				text = "HH"
			intervals [1168]:
				xmin = 179.4618
				xmax = 179.5118
				text = "IH1"
			intervals [1169]:
				xmin = 179.5118
				xmax = 179.5818
				text = "Z"
			intervals [1170]:
				xmin = 179.5818
				xmax = 179.6818
				text = "M"
			intervals [1171]:
				xmin = 179.6818
				xmax = 179.7618
				text = "AH1"
			intervals [1172]:
				xmin = 179.7618
				xmax = 179.8018
				text = "DH"
			intervals [1173]:
				xmin = 179.8018
				xmax = 179.8618
				text = "ER0"
			intervals [1174]:
				xmin = 179.8618
				xmax = 179.9418
				text = "T"
			intervals [1175]:
				xmin = 179.9418
				xmax = 179.9918
				text = "OW1"
			intervals [1176]:
				xmin = 179.9918
				xmax = 180.0318
				text = "L"
			intervals [1177]:
				xmin = 180.0318
				xmax = 180.1018
				text = "D"
			intervals [1178]:
				xmin = 180.1018
				xmax = 180.1418
				text = "IH0"
			intervals [1179]:
				xmin = 180.1418
				xmax = 180.2818
				text = "M"
			intervals [1180]:
				xmin = 180.2818
				xmax = 180.3518
				text = "sp"
			intervals [1181]:
				xmin = 180.3518
				xmax = 180.5018
				text = "HH"
			intervals [1182]:
				xmin = 180.5018
				xmax = 180.5918
				text = "IY1"
			intervals [1183]:
				xmin = 180.5918
				xmax = 180.6618
				text = "G"
			intervals [1184]:
				xmin = 180.6618
				xmax = 180.7318
				text = "OW1"
			intervals [1185]:
				xmin = 180.7318
				xmax = 180.8718
				text = "AW1"
			intervals [1186]:
				xmin = 180.8718
				xmax = 180.9518
				text = "T"
			intervals [1187]:
				xmin = 180.9518
				xmax = 181.1418
				text = "S"
			intervals [1188]:
				xmin = 181.1418
				xmax = 181.1718
				text = "sp"
			intervals [1189]:
				xmin = 181.1718
				xmax = 181.2618
				text = "AH0"
			intervals [1190]:
				xmin = 181.2618
				xmax = 181.3518
				text = "N"
			intervals [1191]:
				xmin = 181.3518
				xmax = 181.4818
				text = "SH"
			intervals [1192]:
				xmin = 181.4818
				xmax = 181.7218
				text = "AY1"
			intervals [1193]:
				xmin = 181.7218
				xmax = 181.7818
				text = "N"
			intervals [1194]:
				xmin = 181.7818
				xmax = 181.9718
				text = "SH"
			intervals [1195]:
				xmin = 181.9718
				xmax = 182.3118
				text = "UW1"
			intervals [1196]:
				xmin = 182.3118
				xmax = 182.4318
				text = "Z"
			intervals [1197]:
				xmin = 182.4318
				xmax = 183.2758
				text = ""
			intervals [1198]:
				xmin = 183.2758
				xmax = 183.3558
				text = "AE1"
			intervals [1199]:
				xmin = 183.3558
				xmax = 183.4058
				text = "N"
			intervals [1200]:
				xmin = 183.4058
				xmax = 183.4358
				text = "HH"
			intervals [1201]:
				xmin = 183.4358
				xmax = 183.5158
				text = "IY1"
			intervals [1202]:
				xmin = 183.5158
				xmax = 183.6358
				text = "sp"
			intervals [1203]:
				xmin = 183.6358
				xmax = 183.6958
				text = "W"
			intervals [1204]:
				xmin = 183.6958
				xmax = 183.7258
				text = "UH1"
			intervals [1205]:
				xmin = 183.7258
				xmax = 183.7558
				text = "D"
			intervals [1206]:
				xmin = 183.7558
				xmax = 183.8758
				text = "M"
			intervals [1207]:
				xmin = 183.8758
				xmax = 183.9558
				text = "EY1"
			intervals [1208]:
				xmin = 183.9558
				xmax = 184.0058
				text = "K"
			intervals [1209]:
				xmin = 184.0058
				xmax = 184.0558
				text = "HH"
			intervals [1210]:
				xmin = 184.0558
				xmax = 184.0958
				text = "IH1"
			intervals [1211]:
				xmin = 184.0958
				xmax = 184.2058
				text = "Z"
			intervals [1212]:
				xmin = 184.2058
				xmax = 184.2758
				text = "M"
			intervals [1213]:
				xmin = 184.2758
				xmax = 184.4158
				text = "AH1"
			intervals [1214]:
				xmin = 184.4158
				xmax = 184.4558
				text = "N"
			intervals [1215]:
				xmin = 184.4558
				xmax = 184.4858
				text = "IY0"
			intervals [1216]:
				xmin = 184.4858
				xmax = 184.5158
				text = "T"
			intervals [1217]:
				xmin = 184.5158
				xmax = 184.5758
				text = "AH0"
			intervals [1218]:
				xmin = 184.5758
				xmax = 184.6458
				text = "B"
			intervals [1219]:
				xmin = 184.6458
				xmax = 184.7658
				text = "AY1"
			intervals [1220]:
				xmin = 184.7658
				xmax = 184.7958
				text = "HH"
			intervals [1221]:
				xmin = 184.7958
				xmax = 184.8258
				text = "IH0"
			intervals [1222]:
				xmin = 184.8258
				xmax = 184.9158
				text = "Z"
			intervals [1223]:
				xmin = 184.9158
				xmax = 184.9858
				text = "M"
			intervals [1224]:
				xmin = 184.9858
				xmax = 185.0958
				text = "AA1"
			intervals [1225]:
				xmin = 185.0958
				xmax = 185.1658
				text = "N"
			intervals [1226]:
				xmin = 185.1658
				xmax = 185.2558
				text = "S"
			intervals [1227]:
				xmin = 185.2558
				xmax = 185.3358
				text = "T"
			intervals [1228]:
				xmin = 185.3358
				xmax = 185.3858
				text = "ER0"
			intervals [1229]:
				xmin = 185.3858
				xmax = 185.4658
				text = "sp"
			intervals [1230]:
				xmin = 185.4658
				xmax = 185.6621
				text = ""
			intervals [1231]:
				xmin = 185.6621
				xmax = 185.8221
				text = "S"
			intervals [1232]:
				xmin = 185.8221
				xmax = 186.1121
				text = "OW1"
			intervals [1233]:
				xmin = 186.1121
				xmax = 186.2521
				text = "sp"
			intervals [1234]:
				xmin = 186.2521
				xmax = 186.7346
				text = ""
			intervals [1235]:
				xmin = 186.7346
				xmax = 186.8146
				text = "B"
			intervals [1236]:
				xmin = 186.8146
				xmax = 186.9246
				text = "OW1"
			intervals [1237]:
				xmin = 186.9246
				xmax = 187.0546
				text = "TH"
			intervals [1238]:
				xmin = 187.0546
				xmax = 187.1646
				text = "DH"
			intervals [1239]:
				xmin = 187.1646
				xmax = 187.2346
				text = "AH0"
			intervals [1240]:
				xmin = 187.2346
				xmax = 187.3546
				text = "T"
			intervals [1241]:
				xmin = 187.3546
				xmax = 187.4546
				text = "UW1"
			intervals [1242]:
				xmin = 187.4546
				xmax = 187.4946
				text = "L"
			intervals [1243]:
				xmin = 187.4946
				xmax = 187.5246
				text = "IH1"
			intervals [1244]:
				xmin = 187.5246
				xmax = 187.5546
				text = "T"
			intervals [1245]:
				xmin = 187.5546
				xmax = 187.5846
				text = "AH0"
			intervals [1246]:
				xmin = 187.5846
				xmax = 187.6146
				text = "L"
			intervals [1247]:
				xmin = 187.6146
				xmax = 187.7246
				text = "B"
			intervals [1248]:
				xmin = 187.7246
				xmax = 187.8646
				text = "OY1"
			intervals [1249]:
				xmin = 187.8646
				xmax = 187.9746
				text = "Z"
			intervals [1250]:
				xmin = 187.9746
				xmax = 188.0346
				text = "W"
			intervals [1251]:
				xmin = 188.0346
				xmax = 188.0746
				text = "EH1"
			intervals [1252]:
				xmin = 188.0746
				xmax = 188.1046
				text = "N"
			intervals [1253]:
				xmin = 188.1046
				xmax = 188.1446
				text = "T"
			intervals [1254]:
				xmin = 188.1446
				xmax = 188.2946
				text = "AW1"
			intervals [1255]:
				xmin = 188.2946
				xmax = 188.3246
				text = "T"
			intervals [1256]:
				xmin = 188.3246
				xmax = 188.3546
				text = "sp"
			intervals [1257]:
				xmin = 188.3546
				xmax = 188.4246
				text = "AH0"
			intervals [1258]:
				xmin = 188.4246
				xmax = 188.4546
				text = "N"
			intervals [1259]:
				xmin = 188.4546
				xmax = 188.5046
				text = "D"
			intervals [1260]:
				xmin = 188.5046
				xmax = 188.6246
				text = "SH"
			intervals [1261]:
				xmin = 188.6246
				xmax = 188.7746
				text = "AY1"
			intervals [1262]:
				xmin = 188.7746
				xmax = 188.8046
				text = "N"
			intervals [1263]:
				xmin = 188.8046
				xmax = 188.8346
				text = "D"
			intervals [1264]:
				xmin = 188.8346
				xmax = 188.9646
				text = "SH"
			intervals [1265]:
				xmin = 188.9646
				xmax = 189.0746
				text = "UW1"
			intervals [1266]:
				xmin = 189.0746
				xmax = 189.1146
				text = "Z"
			intervals [1267]:
				xmin = 189.1146
				xmax = 189.1646
				text = "AH0"
			intervals [1268]:
				xmin = 189.1646
				xmax = 189.2246
				text = "N"
			intervals [1269]:
				xmin = 189.2246
				xmax = 189.2546
				text = "D"
			intervals [1270]:
				xmin = 189.2546
				xmax = 189.3346
				text = "JH"
			intervals [1271]:
				xmin = 189.3346
				xmax = 189.3946
				text = "UW0"
			intervals [1272]:
				xmin = 189.3946
				xmax = 189.4246
				text = "L"
			intervals [1273]:
				xmin = 189.4246
				xmax = 189.4846
				text = "IY0"
			intervals [1274]:
				xmin = 189.4846
				xmax = 189.5146
				text = "EH1"
			intervals [1275]:
				xmin = 189.5146
				xmax = 189.5746
				text = "T"
			intervals [1276]:
				xmin = 189.5746
				xmax = 189.6146
				text = "D"
			intervals [1277]:
				xmin = 189.6146
				xmax = 189.7246
				text = "IH1"
			intervals [1278]:
				xmin = 189.7246
				xmax = 189.7646
				text = "N"
			intervals [1279]:
				xmin = 189.7646
				xmax = 189.7946
				text = "T"
			intervals [1280]:
				xmin = 189.7946
				xmax = 189.8546
				text = "L"
			intervals [1281]:
				xmin = 189.8546
				xmax = 189.9846
				text = "AY1"
			intervals [1282]:
				xmin = 189.9846
				xmax = 190.0646
				text = "K"
			intervals [1283]:
				xmin = 190.0646
				xmax = 190.1146
				text = "IH1"
			intervals [1284]:
				xmin = 190.1146
				xmax = 190.1646
				text = "T"
			intervals [1285]:
				xmin = 190.1646
				xmax = 190.2046
				text = "B"
			intervals [1286]:
				xmin = 190.2046
				xmax = 190.2846
				text = "IH0"
			intervals [1287]:
				xmin = 190.2846
				xmax = 190.3646
				text = "K"
			intervals [1288]:
				xmin = 190.3646
				xmax = 190.4646
				text = "AO1"
			intervals [1289]:
				xmin = 190.4646
				xmax = 190.5346
				text = "Z"
			intervals [1290]:
				xmin = 190.5346
				xmax = 190.5946
				text = "SH"
			intervals [1291]:
				xmin = 190.5946
				xmax = 190.6546
				text = "IY1"
			intervals [1292]:
				xmin = 190.6546
				xmax = 190.7846
				text = "S"
			intervals [1293]:
				xmin = 190.7846
				xmax = 190.9346
				text = "EH1"
			intervals [1294]:
				xmin = 190.9346
				xmax = 191.0446
				text = "D"
			intervals [1295]:
				xmin = 191.0446
				xmax = 191.8952
				text = ""
			intervals [1296]:
				xmin = 191.8952
				xmax = 191.9252
				text = "sil"
			intervals [1297]:
				xmin = 191.9252
				xmax = 192.1052
				text = "B"
			intervals [1298]:
				xmin = 192.1052
				xmax = 192.2352
				text = "AE1"
			intervals [1299]:
				xmin = 192.2352
				xmax = 192.3152
				text = "K"
			intervals [1300]:
				xmin = 192.3152
				xmax = 192.3852
				text = "L"
			intervals [1301]:
				xmin = 192.3852
				xmax = 192.5152
				text = "AY1"
			intervals [1302]:
				xmin = 192.5152
				xmax = 192.6252
				text = "K"
			intervals [1303]:
				xmin = 192.6252
				xmax = 192.6952
				text = "IH1"
			intervals [1304]:
				xmin = 192.6952
				xmax = 192.7452
				text = "N"
			intervals [1305]:
				xmin = 192.7452
				xmax = 192.7952
				text = "DH"
			intervals [1306]:
				xmin = 192.7952
				xmax = 192.8452
				text = "AH0"
			intervals [1307]:
				xmin = 192.8452
				xmax = 192.9052
				text = "sp"
			intervals [1308]:
				xmin = 192.9052
				xmax = 193.0352
				text = "F"
			intervals [1309]:
				xmin = 193.0352
				xmax = 193.0952
				text = "AO1"
			intervals [1310]:
				xmin = 193.0952
				xmax = 193.1552
				text = "R"
			intervals [1311]:
				xmin = 193.1552
				xmax = 193.2052
				text = "T"
			intervals [1312]:
				xmin = 193.2052
				xmax = 193.2452
				text = "IY0"
			intervals [1313]:
				xmin = 193.2452
				xmax = 193.3352
				text = "Z"
			intervals [1314]:
				xmin = 193.3352
				xmax = 193.3952
				text = "DH"
			intervals [1315]:
				xmin = 193.3952
				xmax = 193.4752
				text = "AE1"
			intervals [1316]:
				xmin = 193.4752
				xmax = 193.5352
				text = "T"
			intervals [1317]:
				xmin = 193.5352
				xmax = 193.5752
				text = "Z"
			intervals [1318]:
				xmin = 193.5752
				xmax = 193.6252
				text = "DH"
			intervals [1319]:
				xmin = 193.6252
				xmax = 193.6552
				text = "AH1"
			intervals [1320]:
				xmin = 193.6552
				xmax = 193.7252
				text = "OW1"
			intervals [1321]:
				xmin = 193.7252
				xmax = 193.7752
				text = "N"
			intervals [1322]:
				xmin = 193.7752
				xmax = 193.8052
				text = "L"
			intervals [1323]:
				xmin = 193.8052
				xmax = 193.8352
				text = "IY0"
			intervals [1324]:
				xmin = 193.8352
				xmax = 193.8652
				text = "sp"
			intervals [1325]:
				xmin = 193.8652
				xmax = 193.9652
				text = "K"
			intervals [1326]:
				xmin = 193.9652
				xmax = 194.0452
				text = "AY1"
			intervals [1327]:
				xmin = 194.0452
				xmax = 194.0852
				text = "N"
			intervals [1328]:
				xmin = 194.0852
				xmax = 194.1252
				text = "AH0"
			intervals [1329]:
				xmin = 194.1252
				xmax = 194.1652
				text = "V"
			intervals [1330]:
				xmin = 194.1652
				xmax = 194.2852
				text = "JH"
			intervals [1331]:
				xmin = 194.2852
				xmax = 194.4652
				text = "AA1"
			intervals [1332]:
				xmin = 194.4652
				xmax = 194.5252
				text = "B"
			intervals [1333]:
				xmin = 194.5252
				xmax = 194.6152
				text = "Z"
			intervals [1334]:
				xmin = 194.6152
				xmax = 194.8152
				text = "AW1"
			intervals [1335]:
				xmin = 194.8152
				xmax = 194.8452
				text = "R"
			intervals [1336]:
				xmin = 194.8452
				xmax = 194.8752
				text = "sp"
			intervals [1337]:
				xmin = 194.8752
				xmax = 194.9752
				text = "R"
			intervals [1338]:
				xmin = 194.9752
				xmax = 195.0552
				text = "EY1"
			intervals [1339]:
				xmin = 195.0552
				xmax = 195.1552
				text = "S"
			intervals [1340]:
				xmin = 195.1552
				xmax = 195.2052
				text = "K"
			intervals [1341]:
				xmin = 195.2052
				xmax = 195.2352
				text = "UH1"
			intervals [1342]:
				xmin = 195.2352
				xmax = 195.3452
				text = "D"
			intervals [1343]:
				xmin = 195.3452
				xmax = 195.4352
				text = "G"
			intervals [1344]:
				xmin = 195.4352
				xmax = 195.5452
				text = "IH1"
			intervals [1345]:
				xmin = 195.5452
				xmax = 195.6852
				text = "T"
			intervals [1346]:
				xmin = 195.6852
				xmax = 196.5617
				text = ""
			intervals [1347]:
				xmin = 196.5617
				xmax = 196.6517
				text = "AE1"
			intervals [1348]:
				xmin = 196.6517
				xmax = 196.7317
				text = "N"
			intervals [1349]:
				xmin = 196.7317
				xmax = 196.8317
				text = "S"
			intervals [1350]:
				xmin = 196.8317
				xmax = 196.9217
				text = "OW1"
			intervals [1351]:
				xmin = 196.9217
				xmax = 197.0517
				text = "SH"
			intervals [1352]:
				xmin = 197.0517
				xmax = 197.0917
				text = "IY1"
			intervals [1353]:
				xmin = 197.0917
				xmax = 197.1817
				text = "EY1"
			intervals [1354]:
				xmin = 197.1817
				xmax = 197.2217
				text = "N"
			intervals [1355]:
				xmin = 197.2217
				xmax = 197.2517
				text = "T"
			intervals [1356]:
				xmin = 197.2517
				xmax = 197.3117
				text = "L"
			intervals [1357]:
				xmin = 197.3117
				xmax = 197.3817
				text = "AY1"
			intervals [1358]:
				xmin = 197.3817
				xmax = 197.4517
				text = "K"
			intervals [1359]:
				xmin = 197.4517
				xmax = 197.5017
				text = "HH"
			intervals [1360]:
				xmin = 197.5017
				xmax = 197.5917
				text = "ER0"
			intervals [1361]:
				xmin = 197.5917
				xmax = 197.7217
				text = "S"
			intervals [1362]:
				xmin = 197.7217
				xmax = 197.8117
				text = "AH1"
			intervals [1363]:
				xmin = 197.8117
				xmax = 197.8617
				text = "N"
			intervals [1364]:
				xmin = 197.8617
				xmax = 197.9217
				text = "T"
			intervals [1365]:
				xmin = 197.9217
				xmax = 197.9717
				text = "AH0"
			intervals [1366]:
				xmin = 197.9717
				xmax = 198.0817
				text = "D"
			intervals [1367]:
				xmin = 198.0817
				xmax = 198.2617
				text = "UW1"
			intervals [1368]:
				xmin = 198.2617
				xmax = 198.3217
				text = "DH"
			intervals [1369]:
				xmin = 198.3217
				xmax = 198.5117
				text = "IH1"
			intervals [1370]:
				xmin = 198.5117
				xmax = 198.6117
				text = "S"
			intervals [1371]:
				xmin = 198.6117
				xmax = 198.9584
				text = ""
			intervals [1372]:
				xmin = 198.9584
				xmax = 199.0184
				text = "DH"
			intervals [1373]:
				xmin = 199.0184
				xmax = 199.0784
				text = "EH1"
			intervals [1374]:
				xmin = 199.0784
				xmax = 199.1484
				text = "N"
			intervals [1375]:
				xmin = 199.1484
				xmax = 199.2084
				text = "L"
			intervals [1376]:
				xmin = 199.2084
				xmax = 199.3084
				text = "EY1"
			intervals [1377]:
				xmin = 199.3084
				xmax = 199.3684
				text = "T"
			intervals [1378]:
				xmin = 199.3684
				xmax = 199.4384
				text = "ER0"
			intervals [1379]:
				xmin = 199.4384
				xmax = 199.4684
				text = "sp"
			intervals [1380]:
				xmin = 199.4684
				xmax = 199.7684
				text = "AO1"
			intervals [1381]:
				xmin = 199.7684
				xmax = 199.8584
				text = "N"
			intervals [1382]:
				xmin = 199.8584
				xmax = 200.0084
				text = "sp"
			intervals [1383]:
				xmin = 200.0084
				xmax = 200.1784
				text = "DH"
			intervals [1384]:
				xmin = 200.1784
				xmax = 200.3284
				text = "EY1"
			intervals [1385]:
				xmin = 200.3284
				xmax = 200.4184
				text = "G"
			intervals [1386]:
				xmin = 200.4184
				xmax = 200.4984
				text = "AA1"
			intervals [1387]:
				xmin = 200.4984
				xmax = 200.5684
				text = "T"
			intervals [1388]:
				xmin = 200.5684
				xmax = 200.6184
				text = "DH"
			intervals [1389]:
				xmin = 200.6184
				xmax = 200.6584
				text = "AH0"
			intervals [1390]:
				xmin = 200.6584
				xmax = 200.7684
				text = "M"
			intervals [1391]:
				xmin = 200.7684
				xmax = 200.8684
				text = "AH1"
			intervals [1392]:
				xmin = 200.8684
				xmax = 200.9284
				text = "N"
			intervals [1393]:
				xmin = 200.9284
				xmax = 200.9584
				text = "IY0"
			intervals [1394]:
				xmin = 200.9584
				xmax = 200.9884
				text = "AH0"
			intervals [1395]:
				xmin = 200.9884
				xmax = 201.0284
				text = "N"
			intervals [1396]:
				xmin = 201.0284
				xmax = 201.0784
				text = "DH"
			intervals [1397]:
				xmin = 201.0784
				xmax = 201.1484
				text = "EY1"
			intervals [1398]:
				xmin = 201.1484
				xmax = 201.2784
				text = "B"
			intervals [1399]:
				xmin = 201.2784
				xmax = 201.3684
				text = "AO1"
			intervals [1400]:
				xmin = 201.3684
				xmax = 201.4284
				text = "T"
			intervals [1401]:
				xmin = 201.4284
				xmax = 201.4684
				text = "DH"
			intervals [1402]:
				xmin = 201.4684
				xmax = 201.4984
				text = "AH0"
			intervals [1403]:
				xmin = 201.4984
				xmax = 201.6284
				text = "M"
			intervals [1404]:
				xmin = 201.6284
				xmax = 201.7584
				text = "AA1"
			intervals [1405]:
				xmin = 201.7584
				xmax = 201.8284
				text = "N"
			intervals [1406]:
				xmin = 201.8284
				xmax = 201.9184
				text = "S"
			intervals [1407]:
				xmin = 201.9184
				xmax = 201.9884
				text = "T"
			intervals [1408]:
				xmin = 201.9884
				xmax = 202.1184
				text = "ER0"
			intervals [1409]:
				xmin = 202.1184
				xmax = 202.5783
				text = "sp"
			intervals [1410]:
				xmin = 202.5783
				xmax = 202.6383
				text = "AH0"
			intervals [1411]:
				xmin = 202.6383
				xmax = 202.7083
				text = "N"
			intervals [1412]:
				xmin = 202.7083
				xmax = 202.8383
				text = "SH"
			intervals [1413]:
				xmin = 202.8383
				xmax = 202.9583
				text = "IY1"
			intervals [1414]:
				xmin = 202.9583
				xmax = 203.0283
				text = "sp"
			intervals [1415]:
				xmin = 203.0283
				xmax = 203.1783
				text = "AH1"
			intervals [1416]:
				xmin = 203.1783
				xmax = 203.2583
				text = "M"
			intervals [1417]:
				xmin = 203.2583
				xmax = 203.2983
				text = "sp"
			intervals [1418]:
				xmin = 203.2983
				xmax = 203.3883
				text = "AE1"
			intervals [1419]:
				xmin = 203.3883
				xmax = 203.4683
				text = "T"
			intervals [1420]:
				xmin = 203.4683
				xmax = 203.5383
				text = "DH"
			intervals [1421]:
				xmin = 203.5383
				xmax = 203.5883
				text = "IY0"
			intervals [1422]:
				xmin = 203.5883
				xmax = 203.6183
				text = "sp"
			intervals [1423]:
				xmin = 203.6183
				xmax = 203.7983
				text = "EH1"
			intervals [1424]:
				xmin = 203.7983
				xmax = 203.8383
				text = "N"
			intervals [1425]:
				xmin = 203.8383
				xmax = 203.8883
				text = "D"
			intervals [1426]:
				xmin = 203.8883
				xmax = 203.9883
				text = "AH1"
			intervals [1427]:
				xmin = 203.9883
				xmax = 204.0583
				text = "V"
			intervals [1428]:
				xmin = 204.0583
				xmax = 204.1383
				text = "IH0"
			intervals [1429]:
				xmin = 204.1383
				xmax = 204.2183
				text = "T"
			intervals [1430]:
				xmin = 204.2183
				xmax = 204.4688
				text = ""
			intervals [1431]:
				xmin = 204.4688
				xmax = 204.5488
				text = "DH"
			intervals [1432]:
				xmin = 204.5488
				xmax = 204.6588
				text = "EY1"
			intervals [1433]:
				xmin = 204.6588
				xmax = 204.7988
				text = "sp"
			intervals [1434]:
				xmin = 204.7988
				xmax = 204.8788
				text = "W"
			intervals [1435]:
				xmin = 204.8788
				xmax = 204.9288
				text = "EH1"
			intervals [1436]:
				xmin = 204.9288
				xmax = 204.9588
				text = "N"
			intervals [1437]:
				xmin = 204.9588
				xmax = 204.9888
				text = "T"
			intervals [1438]:
				xmin = 204.9888
				xmax = 205.0288
				text = "IH0"
			intervals [1439]:
				xmin = 205.0288
				xmax = 205.0588
				text = "N"
			intervals [1440]:
				xmin = 205.0588
				xmax = 205.1188
				text = "HH"
			intervals [1441]:
				xmin = 205.1188
				xmax = 205.1688
				text = "ER1"
			intervals [1442]:
				xmin = 205.1688
				xmax = 205.3288
				text = "R"
			intervals [1443]:
				xmin = 205.3288
				xmax = 205.4588
				text = "UW1"
			intervals [1444]:
				xmin = 205.4588
				xmax = 205.4988
				text = "M"
			intervals [1445]:
				xmin = 205.4988
				xmax = 205.5388
				text = "AH0"
			intervals [1446]:
				xmin = 205.5388
				xmax = 205.5688
				text = "N"
			intervals [1447]:
				xmin = 205.5688
				xmax = 205.6088
				text = "DH"
			intervals [1448]:
				xmin = 205.6088
				xmax = 205.6988
				text = "EY1"
			intervals [1449]:
				xmin = 205.6988
				xmax = 205.8688
				text = "S"
			intervals [1450]:
				xmin = 205.8688
				xmax = 205.9288
				text = "K"
			intervals [1451]:
				xmin = 205.9288
				xmax = 206.0388
				text = "EH1"
			intervals [1452]:
				xmin = 206.0388
				xmax = 206.0788
				text = "R"
			intervals [1453]:
				xmin = 206.0788
				xmax = 206.1188
				text = "D"
			intervals [1454]:
				xmin = 206.1188
				xmax = 206.1688
				text = "HH"
			intervals [1455]:
				xmin = 206.1688
				xmax = 206.2288
				text = "ER1"
			intervals [1456]:
				xmin = 206.2288
				xmax = 206.2588
				text = "AH0"
			intervals [1457]:
				xmin = 206.2588
				xmax = 206.2888
				text = "N"
			intervals [1458]:
				xmin = 206.2888
				xmax = 206.3388
				text = "D"
			intervals [1459]:
				xmin = 206.3388
				xmax = 206.4288
				text = "SH"
			intervals [1460]:
				xmin = 206.4288
				xmax = 206.4788
				text = "IY1"
			intervals [1461]:
				xmin = 206.4788
				xmax = 206.5688
				text = "DH"
			intervals [1462]:
				xmin = 206.5688
				xmax = 206.6388
				text = "EY1"
			intervals [1463]:
				xmin = 206.6388
				xmax = 206.6988
				text = "W"
			intervals [1464]:
				xmin = 206.6988
				xmax = 206.7388
				text = "AH0"
			intervals [1465]:
				xmin = 206.7388
				xmax = 206.8188
				text = "Z"
			intervals [1466]:
				xmin = 206.8188
				xmax = 206.9688
				text = "P"
			intervals [1467]:
				xmin = 206.9688
				xmax = 207.0188
				text = "L"
			intervals [1468]:
				xmin = 207.0188
				xmax = 207.1588
				text = "EY1"
			intervals [1469]:
				xmin = 207.1588
				xmax = 207.1988
				text = "IH0"
			intervals [1470]:
				xmin = 207.1988
				xmax = 207.3188
				text = "N"
			intervals [1471]:
				xmin = 207.3188
				xmax = 207.4188
				text = "sp"
			intervals [1472]:
				xmin = 207.4188
				xmax = 207.6288
				text = "R"
			intervals [1473]:
				xmin = 207.6288
				xmax = 207.6888
				text = "AH1"
			intervals [1474]:
				xmin = 207.6888
				xmax = 207.7288
				text = "N"
			intervals [1475]:
				xmin = 207.7288
				xmax = 207.7588
				text = "IH0"
			intervals [1476]:
				xmin = 207.7588
				xmax = 207.8588
				text = "N"
			intervals [1477]:
				xmin = 207.8588
				xmax = 208.0288
				text = "ER0"
			intervals [1478]:
				xmin = 208.0288
				xmax = 208.1288
				text = "AW1"
			intervals [1479]:
				xmin = 208.1288
				xmax = 208.1788
				text = "N"
			intervals [1480]:
				xmin = 208.1788
				xmax = 208.2088
				text = "D"
			intervals [1481]:
				xmin = 208.2088
				xmax = 208.2388
				text = "DH"
			intervals [1482]:
				xmin = 208.2388
				xmax = 208.2688
				text = "AH0"
			intervals [1483]:
				xmin = 208.2688
				xmax = 208.3288
				text = "sp"
			intervals [1484]:
				xmin = 208.3288
				xmax = 208.4688
				text = "K"
			intervals [1485]:
				xmin = 208.4688
				xmax = 208.5888
				text = "AW1"
			intervals [1486]:
				xmin = 208.5888
				xmax = 208.7188
				text = "CH"
			intervals [1487]:
				xmin = 208.7188
				xmax = 208.7588
				text = "AH0"
			intervals [1488]:
				xmin = 208.7588
				xmax = 209.1688
				text = "N"
			intervals [1489]:
				xmin = 209.1688
				xmax = 209.2888
				text = "sp"
			intervals [1490]:
				xmin = 209.2888
				xmax = 209.3288
				text = "DH"
			intervals [1491]:
				xmin = 209.3288
				xmax = 209.3688
				text = "AH0"
			intervals [1492]:
				xmin = 209.3688
				xmax = 209.7588
				text = "sp"
			intervals [1493]:
				xmin = 209.7588
				xmax = 209.7888
				text = "spn"
			intervals [1494]:
				xmin = 209.7888
				xmax = 218.300
				text = "sp"
			intervals [1495]:
				xmin = 218.300
				xmax = 218.390
				text = "N"
			intervals [1496]:
				xmin = 218.390
				xmax = 218.760
				text = "OW1"
			intervals [1497]:
				xmin = 218.760
				xmax = 220.2119
				text = ""
			intervals [1498]:
				xmin = 220.2119
				xmax = 220.2919
				text = "sil"
			intervals [1499]:
				xmin = 220.2919
				xmax = 220.7119
				text = "M"
			intervals [1500]:
				xmin = 220.7119
				xmax = 220.8019
				text = "M"
			intervals [1501]:
				xmin = 220.8019
				xmax = 223.7884
				text = ""
			intervals [1502]:
				xmin = 223.7884
				xmax = 223.8184
				text = "sil"
			intervals [1503]:
				xmin = 223.8184
				xmax = 224.6384
				text = "TN"
			intervals [1504]:
				xmin = 224.6384
				xmax = 224.6684
				text = "AH1"
			intervals [1505]:
				xmin = 224.6684
				xmax = 224.6984
				text = "G"
			intervals [1506]:
				xmin = 224.6984
				xmax = 225.1184
				text = "sp"
			intervals [1507]:
				xmin = 225.1184
				xmax = 226.1467
				text = ""
			intervals [1508]:
				xmin = 226.1467
				xmax = 226.4067
				text = "AY1"
			intervals [1509]:
				xmin = 226.4067
				xmax = 226.5067
				text = "HH"
			intervals [1510]:
				xmin = 226.5067
				xmax = 226.7067
				text = "EY1"
			intervals [1511]:
				xmin = 226.7067
				xmax = 226.7467
				text = "T"
			intervals [1512]:
				xmin = 226.7467
				xmax = 226.7867
				text = "IH1"
			intervals [1513]:
				xmin = 226.7867
				xmax = 226.8467
				text = "T"
			intervals [1514]:
				xmin = 226.8467
				xmax = 229.420
				text = ""
			intervals [1515]:
				xmin = 229.420
				xmax = 229.450
				text = "sil"
			intervals [1516]:
				xmin = 229.450
				xmax = 229.490
				text = "AY1"
			intervals [1517]:
				xmin = 229.490
				xmax = 229.560
				text = "D"
			intervals [1518]:
				xmin = 229.560
				xmax = 229.630
				text = "OW1"
			intervals [1519]:
				xmin = 229.630
				xmax = 229.680
				text = "N"
			intervals [1520]:
				xmin = 229.680
				xmax = 229.730
				text = "L"
			intervals [1521]:
				xmin = 229.730
				xmax = 229.800
				text = "AY1"
			intervals [1522]:
				xmin = 229.800
				xmax = 229.880
				text = "K"
			intervals [1523]:
				xmin = 229.880
				xmax = 229.950
				text = "DH"
			intervals [1524]:
				xmin = 229.950
				xmax = 230.060
				text = "AH0"
			intervals [1525]:
				xmin = 230.060
				xmax = 230.200
				text = "T"
			intervals [1526]:
				xmin = 230.200
				xmax = 230.310
				text = "IY1"
			intervals [1527]:
				xmin = 230.310
				xmax = 230.460
				text = "CH"
			intervals [1528]:
				xmin = 230.460
				xmax = 230.600
				text = "ER0"
			intervals [1529]:
				xmin = 230.600
				xmax = 230.770
				text = "Z"
			intervals [1530]:
				xmin = 230.770
				xmax = 231.0614
				text = ""
			intervals [1531]:
				xmin = 231.0614
				xmax = 231.1014
				text = "sil"
			intervals [1532]:
				xmin = 231.1014
				xmax = 231.1314
				text = "AH0"
			intervals [1533]:
				xmin = 231.1314
				xmax = 231.1614
				text = "N"
			intervals [1534]:
				xmin = 231.1614
				xmax = 231.2614
				text = "IH1"
			intervals [1535]:
				xmin = 231.2614
				xmax = 231.3414
				text = "T"
			intervals [1536]:
				xmin = 231.3414
				xmax = 231.4314
				text = "S"
			intervals [1537]:
				xmin = 231.4314
				xmax = 231.5314
				text = "N"
			intervals [1538]:
				xmin = 231.5314
				xmax = 231.6714
				text = "AA1"
			intervals [1539]:
				xmin = 231.6714
				xmax = 231.7114
				text = "T"
			intervals [1540]:
				xmin = 231.7114
				xmax = 232.2666
				text = "sp"
			intervals [1541]:
				xmin = 232.2666
				xmax = 232.3066
				text = "IH0"
			intervals [1542]:
				xmin = 232.3066
				xmax = 232.3666
				text = "T"
			intervals [1543]:
				xmin = 232.3666
				xmax = 232.4566
				text = "EY1"
			intervals [1544]:
				xmin = 232.4566
				xmax = 232.4866
				text = "N"
			intervals [1545]:
				xmin = 232.4866
				xmax = 232.5166
				text = "T"
			intervals [1546]:
				xmin = 232.5166
				xmax = 232.5566
				text = "N"
			intervals [1547]:
				xmin = 232.5566
				xmax = 232.6766
				text = "OW1"
			intervals [1548]:
				xmin = 232.6766
				xmax = 232.9466
				text = "F"
			intervals [1549]:
				xmin = 232.9466
				xmax = 233.2266
				text = "AH1"
			intervals [1550]:
				xmin = 233.2266
				xmax = 233.3266
				text = "N"
			intervals [1551]:
				xmin = 233.3266
				xmax = 233.4166
				text = "sp"
			intervals [1552]:
				xmin = 233.4166
				xmax = 233.4766
				text = "W"
			intervals [1553]:
				xmin = 233.4766
				xmax = 233.5566
				text = "IY1"
			intervals [1554]:
				xmin = 233.5566
				xmax = 233.6466
				text = "K"
			intervals [1555]:
				xmin = 233.6466
				xmax = 233.7766
				text = "AE1"
			intervals [1556]:
				xmin = 233.7766
				xmax = 233.8066
				text = "N"
			intervals [1557]:
				xmin = 233.8066
				xmax = 233.8366
				text = "T"
			intervals [1558]:
				xmin = 233.8366
				xmax = 233.8866
				text = "G"
			intervals [1559]:
				xmin = 233.8866
				xmax = 233.9166
				text = "EH1"
			intervals [1560]:
				xmin = 233.9166
				xmax = 233.9866
				text = "T"
			intervals [1561]:
				xmin = 233.9866
				xmax = 234.0966
				text = "AW1"
			intervals [1562]:
				xmin = 234.0966
				xmax = 234.1566
				text = "T"
			intervals [1563]:
				xmin = 234.1566
				xmax = 234.2866
				text = "S"
			intervals [1564]:
				xmin = 234.2866
				xmax = 234.3766
				text = "AY1"
			intervals [1565]:
				xmin = 234.3766
				xmax = 234.4066
				text = "D"
			intervals [1566]:
				xmin = 234.4066
				xmax = 234.4366
				text = "AH0"
			intervals [1567]:
				xmin = 234.4366
				xmax = 234.4666
				text = "N"
			intervals [1568]:
				xmin = 234.4666
				xmax = 234.4966
				text = "G"
			intervals [1569]:
				xmin = 234.4966
				xmax = 234.5366
				text = "IH1"
			intervals [1570]:
				xmin = 234.5366
				xmax = 234.5666
				text = "T"
			intervals [1571]:
				xmin = 234.5666
				xmax = 234.6166
				text = "N"
			intervals [1572]:
				xmin = 234.6166
				xmax = 234.6866
				text = "OW1"
			intervals [1573]:
				xmin = 234.6866
				xmax = 234.8366
				text = "F"
			intervals [1574]:
				xmin = 234.8366
				xmax = 234.8766
				text = "R"
			intervals [1575]:
				xmin = 234.8766
				xmax = 234.9566
				text = "EH1"
			intervals [1576]:
				xmin = 234.9566
				xmax = 235.0866
				text = "SH"
			intervals [1577]:
				xmin = 235.0866
				xmax = 235.1366
				text = "EH1"
			intervals [1578]:
				xmin = 235.1366
				xmax = 235.1666
				text = "R"
			intervals [1579]:
				xmin = 235.1666
				xmax = 235.1966
				text = "AH0"
			intervals [1580]:
				xmin = 235.1966
				xmax = 235.2766
				text = "N"
			intervals [1581]:
				xmin = 235.2766
				xmax = 235.3466
				text = "T"
			intervals [1582]:
				xmin = 235.3466
				xmax = 235.3766
				text = "IH1"
			intervals [1583]:
				xmin = 235.3766
				xmax = 235.4066
				text = "L"
			intervals [1584]:
				xmin = 235.4066
				xmax = 235.4466
				text = "sp"
			intervals [1585]:
				xmin = 235.4466
				xmax = 235.5366
				text = "TH"
			intervals [1586]:
				xmin = 235.5366
				xmax = 235.6466
				text = "R"
			intervals [1587]:
				xmin = 235.6466
				xmax = 235.6966
				text = "IY1"
			intervals [1588]:
				xmin = 235.6966
				xmax = 235.7766
				text = "AH0"
			intervals [1589]:
				xmin = 235.7766
				xmax = 235.8766
				text = "K"
			intervals [1590]:
				xmin = 235.8766
				xmax = 235.9366
				text = "L"
			intervals [1591]:
				xmin = 235.9366
				xmax = 236.1166
				text = "AA1"
			intervals [1592]:
				xmin = 236.1166
				xmax = 236.2466
				text = "K"
			intervals [1593]:
				xmin = 236.2466
				xmax = 236.2766
				text = "AH0"
			intervals [1594]:
				xmin = 236.2766
				xmax = 236.3566
				text = "N"
			intervals [1595]:
				xmin = 236.3566
				xmax = 236.3866
				text = "AY1"
			intervals [1596]:
				xmin = 236.3866
				xmax = 236.5066
				text = "D"
			intervals [1597]:
				xmin = 236.5066
				xmax = 236.6066
				text = "OW1"
			intervals [1598]:
				xmin = 236.6066
				xmax = 236.6366
				text = "N"
			intervals [1599]:
				xmin = 236.6366
				xmax = 236.6966
				text = "L"
			intervals [1600]:
				xmin = 236.6966
				xmax = 236.7866
				text = "AY1"
			intervals [1601]:
				xmin = 236.7866
				xmax = 236.8366
				text = "K"
			intervals [1602]:
				xmin = 236.8366
				xmax = 236.9166
				text = "sp"
			intervals [1603]:
				xmin = 236.9166
				xmax = 236.9766
				text = "DH"
			intervals [1604]:
				xmin = 236.9766
				xmax = 237.0566
				text = "AH0"
			intervals [1605]:
				xmin = 237.0566
				xmax = 237.0966
				text = "T"
			intervals [1606]:
				xmin = 237.0966
				xmax = 237.1266
				text = "sp"
			intervals [1607]:
				xmin = 237.1266
				xmax = 237.1766
				text = "AH0"
			intervals [1608]:
				xmin = 237.1766
				xmax = 237.2466
				text = "N"
			intervals [1609]:
				xmin = 237.2466
				xmax = 237.3466
				text = "AY1"
			intervals [1610]:
				xmin = 237.3466
				xmax = 237.4266
				text = "M"
			intervals [1611]:
				xmin = 237.4266
				xmax = 237.4766
				text = "N"
			intervals [1612]:
				xmin = 237.4766
				xmax = 237.5066
				text = "AA1"
			intervals [1613]:
				xmin = 237.5066
				xmax = 237.5466
				text = "T"
			intervals [1614]:
				xmin = 237.5466
				xmax = 237.5866
				text = "sp"
			intervals [1615]:
				xmin = 237.5866
				xmax = 238.0033
				text = ""
			intervals [1616]:
				xmin = 238.0033
				xmax = 238.0933
				text = "DH"
			intervals [1617]:
				xmin = 238.0933
				xmax = 238.1933
				text = "EY1"
			intervals [1618]:
				xmin = 238.1933
				xmax = 238.3433
				text = "CH"
			intervals [1619]:
				xmin = 238.3433
				xmax = 238.4533
				text = "EY1"
			intervals [1620]:
				xmin = 238.4533
				xmax = 238.4833
				text = "N"
			intervals [1621]:
				xmin = 238.4833
				xmax = 238.5133
				text = "JH"
			intervals [1622]:
				xmin = 238.5133
				xmax = 238.5433
				text = "D"
			intervals [1623]:
				xmin = 238.5433
				xmax = 238.5833
				text = "DH"
			intervals [1624]:
				xmin = 238.5833
				xmax = 238.6333
				text = "IY0"
			intervals [1625]:
				xmin = 238.6333
				xmax = 238.7533
				text = "K"
			intervals [1626]:
				xmin = 238.7533
				xmax = 238.7933
				text = "L"
			intervals [1627]:
				xmin = 238.7933
				xmax = 238.9433
				text = "AE1"
			intervals [1628]:
				xmin = 238.9433
				xmax = 239.0133
				text = "S"
			intervals [1629]:
				xmin = 239.0133
				xmax = 239.0833
				text = "IH0"
			intervals [1630]:
				xmin = 239.0833
				xmax = 239.1633
				text = "Z"
			intervals [1631]:
				xmin = 239.1633
				xmax = 239.3533
				text = "ER0"
			intervals [1632]:
				xmin = 239.3533
				xmax = 239.4633
				text = "AW1"
			intervals [1633]:
				xmin = 239.4633
				xmax = 239.4933
				text = "N"
			intervals [1634]:
				xmin = 239.4933
				xmax = 239.5233
				text = "D"
			intervals [1635]:
				xmin = 239.5233
				xmax = 239.5533
				text = "AH0"
			intervals [1636]:
				xmin = 239.5533
				xmax = 239.6033
				text = "N"
			intervals [1637]:
				xmin = 239.6033
				xmax = 239.7033
				text = "S"
			intervals [1638]:
				xmin = 239.7033
				xmax = 239.7933
				text = "IY1"
			intervals [1639]:
				xmin = 239.7933
				xmax = 239.8533
				text = "AY1"
			intervals [1640]:
				xmin = 239.8533
				xmax = 239.9533
				text = "D"
			intervals [1641]:
				xmin = 239.9533
				xmax = 240.0333
				text = "OW1"
			intervals [1642]:
				xmin = 240.0333
				xmax = 240.0933
				text = "N"
			intervals [1643]:
				xmin = 240.0933
				xmax = 240.1633
				text = "L"
			intervals [1644]:
				xmin = 240.1633
				xmax = 240.2533
				text = "AY1"
			intervals [1645]:
				xmin = 240.2533
				xmax = 240.2833
				text = "K"
			intervals [1646]:
				xmin = 240.2833
				xmax = 240.3533
				text = "sp"
			intervals [1647]:
				xmin = 240.3533
				xmax = 240.4033
				text = "T"
			intervals [1648]:
				xmin = 240.4033
				xmax = 240.4433
				text = "IH0"
			intervals [1649]:
				xmin = 240.4433
				xmax = 240.4733
				text = "sp"
			intervals [1650]:
				xmin = 240.4733
				xmax = 240.5333
				text = "B"
			intervals [1651]:
				xmin = 240.5333
				xmax = 240.5833
				text = "IY0"
			intervals [1652]:
				xmin = 240.5833
				xmax = 240.6133
				text = "IH0"
			intervals [1653]:
				xmin = 240.6133
				xmax = 240.6533
				text = "N"
			intervals [1654]:
				xmin = 240.6533
				xmax = 240.6833
				text = "DH"
			intervals [1655]:
				xmin = 240.6833
				xmax = 240.7133
				text = "AH0"
			intervals [1656]:
				xmin = 240.7133
				xmax = 240.7533
				text = "sp"
			intervals [1657]:
				xmin = 240.7533
				xmax = 240.8433
				text = "K"
			intervals [1658]:
				xmin = 240.8433
				xmax = 240.8833
				text = "L"
			intervals [1659]:
				xmin = 240.8833
				xmax = 241.0133
				text = "AE1"
			intervals [1660]:
				xmin = 241.0133
				xmax = 241.1433
				text = "S"
			intervals [1661]:
				xmin = 241.1433
				xmax = 241.1733
				text = "R"
			intervals [1662]:
				xmin = 241.1733
				xmax = 241.2233
				text = "UW2"
			intervals [1663]:
				xmin = 241.2233
				xmax = 241.3133
				text = "M"
			intervals [1664]:
				xmin = 241.3133
				xmax = 241.3433
				text = "AH0"
			intervals [1665]:
				xmin = 241.3433
				xmax = 241.4733
				text = "M"
			intervals [1666]:
				xmin = 241.4733
				xmax = 241.5233
				text = "sp"
			intervals [1667]:
				xmin = 241.5233
				xmax = 241.5933
				text = "IH0"
			intervals [1668]:
				xmin = 241.5933
				xmax = 241.6733
				text = "N"
			intervals [1669]:
				xmin = 241.6733
				xmax = 243.3719
				text = "sp"
			intervals [1670]:
				xmin = 243.3719
				xmax = 243.4119
				text = "AH0"
			intervals [1671]:
				xmin = 243.4119
				xmax = 243.4719
				text = "N"
			intervals [1672]:
				xmin = 243.4719
				xmax = 245.852
				text = "sp"
			intervals [1673]:
				xmin = 245.852
				xmax = 245.992
				text = "Y"
			intervals [1674]:
				xmin = 245.992
				xmax = 246.252
				text = "EH1"
			intervals [1675]:
				xmin = 246.252
				xmax = 246.422
				text = "S"
			intervals [1676]:
				xmin = 246.422
				xmax = 253.1123
				text = ""
			intervals [1677]:
				xmin = 253.1123
				xmax = 253.1723
				text = "IH1"
			intervals [1678]:
				xmin = 253.1723
				xmax = 253.2523
				text = "T"
			intervals [1679]:
				xmin = 253.2523
				xmax = 253.3723
				text = "S"
			intervals [1680]:
				xmin = 253.3723
				xmax = 253.5223
				text = "OW2"
			intervals [1681]:
				xmin = 253.5223
				xmax = 253.6823
				text = "K"
			intervals [1682]:
				xmin = 253.6823
				xmax = 253.9423
				text = "EY1"
			intervals [1683]:
				xmin = 253.9423
				xmax = 254.1123
				text = "sp"
			intervals [1684]:
				xmin = 254.1123
				xmax = 254.5531
				text = ""
			intervals [1685]:
				xmin = 254.5531
				xmax = 254.6231
				text = "B"
			intervals [1686]:
				xmin = 254.6231
				xmax = 254.6631
				text = "AH1"
			intervals [1687]:
				xmin = 254.6631
				xmax = 254.7331
				text = "T"
			intervals [1688]:
				xmin = 254.7331
				xmax = 254.8531
				text = "AY1"
			intervals [1689]:
				xmin = 254.8531
				xmax = 255.0131
				text = "S"
			intervals [1690]:
				xmin = 255.0131
				xmax = 255.0631
				text = "T"
			intervals [1691]:
				xmin = 255.0631
				xmax = 255.2131
				text = "IH1"
			intervals [1692]:
				xmin = 255.2131
				xmax = 255.2531
				text = "L"
			intervals [1693]:
				xmin = 255.2531
				xmax = 255.2831
				text = "D"
			intervals [1694]:
				xmin = 255.2831
				xmax = 255.3131
				text = "OW1"
			intervals [1695]:
				xmin = 255.3131
				xmax = 255.4831
				text = "N"
			intervals [1696]:
				xmin = 255.4831
				xmax = 255.5131
				text = "sp"
			intervals [1697]:
				xmin = 255.5131
				xmax = 255.6031
				text = "L"
			intervals [1698]:
				xmin = 255.6031
				xmax = 255.6831
				text = "AY1"
			intervals [1699]:
				xmin = 255.6831
				xmax = 255.7631
				text = "K"
			intervals [1700]:
				xmin = 255.7631
				xmax = 255.8231
				text = "IH0"
			intervals [1701]:
				xmin = 255.8231
				xmax = 255.8631
				text = "T"
			intervals [1702]:
				xmin = 255.8631
				xmax = 255.9031
				text = "DH"
			intervals [1703]:
				xmin = 255.9031
				xmax = 255.9631
				text = "AE1"
			intervals [1704]:
				xmin = 255.9631
				xmax = 256.0231
				text = "T"
			intervals [1705]:
				xmin = 256.0231
				xmax = 256.0531
				text = "S"
			intervals [1706]:
				xmin = 256.0531
				xmax = 256.1131
				text = "HH"
			intervals [1707]:
				xmin = 256.1131
				xmax = 256.1831
				text = "W"
			intervals [1708]:
				xmin = 256.1831
				xmax = 256.2731
				text = "AY1"
			intervals [1709]:
				xmin = 256.2731
				xmax = 256.3231
				text = "AY1"
			intervals [1710]:
				xmin = 256.3231
				xmax = 256.3731
				text = "HH"
			intervals [1711]:
				xmin = 256.3731
				xmax = 256.4731
				text = "AA1"
			intervals [1712]:
				xmin = 256.4731
				xmax = 256.5431
				text = "R"
			intervals [1713]:
				xmin = 256.5431
				xmax = 256.5731
				text = "D"
			intervals [1714]:
				xmin = 256.5731
				xmax = 256.6031
				text = "L"
			intervals [1715]:
				xmin = 256.6031
				xmax = 256.6331
				text = "IY0"
			intervals [1716]:
				xmin = 256.6331
				xmax = 256.6731
				text = "N"
			intervals [1717]:
				xmin = 256.6731
				xmax = 256.7231
				text = "OW1"
			intervals [1718]:
				xmin = 256.7231
				xmax = 256.8531
				text = "N"
			intervals [1719]:
				xmin = 256.8531
				xmax = 256.9231
				text = "AH1"
			intervals [1720]:
				xmin = 256.9231
				xmax = 257.0231
				text = "TH"
			intervals [1721]:
				xmin = 257.0231
				xmax = 257.0531
				text = "IH0"
			intervals [1722]:
				xmin = 257.0531
				xmax = 257.1231
				text = "N"
			intervals [1723]:
				xmin = 257.1231
				xmax = 257.2331
				text = "AH0"
			intervals [1724]:
				xmin = 257.2331
				xmax = 257.2731
				text = "B"
			intervals [1725]:
				xmin = 257.2731
				xmax = 257.4631
				text = "AW1"
			intervals [1726]:
				xmin = 257.4631
				xmax = 257.5231
				text = "T"
			intervals [1727]:
				xmin = 257.5231
				xmax = 257.5631
				text = "IH0"
			intervals [1728]:
				xmin = 257.5631
				xmax = 257.5931
				text = "T"
			intervals [1729]:
				xmin = 257.5931
				xmax = 257.6431
				text = "sp"
			intervals [1730]:
				xmin = 257.6431
				xmax = 258.5154
				text = ""
			intervals [1731]:
				xmin = 258.5154
				xmax = 258.5854
				text = "K"
			intervals [1732]:
				xmin = 258.5854
				xmax = 258.6154
				text = "AA1"
			intervals [1733]:
				xmin = 258.6154
				xmax = 258.7054
				text = "Z"
			intervals [1734]:
				xmin = 258.7054
				xmax = 258.7354
				text = "AY1"
			intervals [1735]:
				xmin = 258.7354
				xmax = 258.7654
				text = "D"
			intervals [1736]:
				xmin = 258.7654
				xmax = 258.7954
				text = "OW1"
			intervals [1737]:
				xmin = 258.7954
				xmax = 258.8554
				text = "N"
			intervals [1738]:
				xmin = 258.8554
				xmax = 258.9554
				text = "P"
			intervals [1739]:
				xmin = 258.9554
				xmax = 258.9854
				text = "EY1"
			intervals [1740]:
				xmin = 258.9854
				xmax = 259.0154
				text = "sp"
			intervals [1741]:
				xmin = 259.0154
				xmax = 259.0554
				text = "N"
			intervals [1742]:
				xmin = 259.0554
				xmax = 259.1054
				text = "OW1"
			intervals [1743]:
				xmin = 259.1054
				xmax = 259.1654
				text = "AH0"
			intervals [1744]:
				xmin = 259.1654
				xmax = 259.3054
				text = "T"
			intervals [1745]:
				xmin = 259.3054
				xmax = 259.3454
				text = "EH1"
			intervals [1746]:
				xmin = 259.3454
				xmax = 259.3854
				text = "N"
			intervals [1747]:
				xmin = 259.3854
				xmax = 259.4654
				text = "SH"
			intervals [1748]:
				xmin = 259.4654
				xmax = 259.4954
				text = "AH0"
			intervals [1749]:
				xmin = 259.4954
				xmax = 259.5254
				text = "N"
			intervals [1750]:
				xmin = 259.5254
				xmax = 259.5654
				text = "sp"
			intervals [1751]:
				xmin = 259.5654
				xmax = 259.6854
				text = "T"
			intervals [1752]:
				xmin = 259.6854
				xmax = 259.8054
				text = "UW1"
			intervals [1753]:
				xmin = 259.8054
				xmax = 259.8454
				text = "IH0"
			intervals [1754]:
				xmin = 259.8454
				xmax = 259.8754
				text = "T"
			intervals [1755]:
				xmin = 259.8754
				xmax = 260.0254
				text = "sp"
			intervals [1756]:
				xmin = 260.0254
				xmax = 262.7062
				text = ""
			intervals [1757]:
				xmin = 262.7062
				xmax = 262.7862
				text = "M"
			intervals [1758]:
				xmin = 262.7862
				xmax = 262.9262
				text = "AY1"
			intervals [1759]:
				xmin = 262.9262
				xmax = 263.0262
				text = "T"
			intervals [1760]:
				xmin = 263.0262
				xmax = 263.1562
				text = "IY1"
			intervals [1761]:
				xmin = 263.1562
				xmax = 263.2762
				text = "CH"
			intervals [1762]:
				xmin = 263.2762
				xmax = 263.3562
				text = "ER0"
			intervals [1763]:
				xmin = 263.3562
				xmax = 263.4562
				text = "Z"
			intervals [1764]:
				xmin = 263.4562
				xmax = 264.4035
				text = ""
			intervals [1765]:
				xmin = 264.4035
				xmax = 264.4835
				text = "DH"
			intervals [1766]:
				xmin = 264.4835
				xmax = 264.5935
				text = "EH1"
			intervals [1767]:
				xmin = 264.5935
				xmax = 264.6335
				text = "R"
			intervals [1768]:
				xmin = 264.6335
				xmax = 264.8135
				text = "N"
			intervals [1769]:
				xmin = 264.8135
				xmax = 265.2335
				text = "AY1"
			intervals [1770]:
				xmin = 265.2335
				xmax = 265.4835
				text = "S"
			intervals [1771]:
				xmin = 265.4835
				xmax = 265.5135
				text = "sp"
			intervals [1772]:
				xmin = 265.5135
				xmax = 265.6135
				text = "B"
			intervals [1773]:
				xmin = 265.6135
				xmax = 265.6535
				text = "AH1"
			intervals [1774]:
				xmin = 265.6535
				xmax = 265.7235
				text = "T"
			intervals [1775]:
				xmin = 265.7235
				xmax = 265.9435
				text = "AY1"
			intervals [1776]:
				xmin = 265.9435
				xmax = 267.1406
				text = ""
			intervals [1777]:
				xmin = 267.1406
				xmax = 267.2206
				text = "D"
			intervals [1778]:
				xmin = 267.2206
				xmax = 267.3206
				text = "OW1"
			intervals [1779]:
				xmin = 267.3206
				xmax = 267.4506
				text = "N"
			intervals [1780]:
				xmin = 267.4506
				xmax = 267.5606
				text = "W"
			intervals [1781]:
				xmin = 267.5606
				xmax = 267.5906
				text = "AA1"
			intervals [1782]:
				xmin = 267.5906
				xmax = 267.6206
				text = "N"
			intervals [1783]:
				xmin = 267.6206
				xmax = 267.6506
				text = "T"
			intervals [1784]:
				xmin = 267.6506
				xmax = 267.6806
				text = "AH0"
			intervals [1785]:
				xmin = 267.6806
				xmax = 267.8106
				text = "M"
			intervals [1786]:
				xmin = 267.8106
				xmax = 267.9006
				text = "AY1"
			intervals [1787]:
				xmin = 267.9006
				xmax = 267.9806
				text = "W"
			intervals [1788]:
				xmin = 267.9806
				xmax = 268.0206
				text = "AA1"
			intervals [1789]:
				xmin = 268.0206
				xmax = 268.0706
				text = "N"
			intervals [1790]:
				xmin = 268.0706
				xmax = 268.1206
				text = "AH0"
			intervals [1791]:
				xmin = 268.1206
				xmax = 268.1706
				text = "G"
			intervals [1792]:
				xmin = 268.1706
				xmax = 268.2006
				text = "IH1"
			intervals [1793]:
				xmin = 268.2006
				xmax = 268.2506
				text = "T"
			intervals [1794]:
				xmin = 268.2506
				xmax = 268.3706
				text = "T"
			intervals [1795]:
				xmin = 268.3706
				xmax = 268.4106
				text = "R"
			intervals [1796]:
				xmin = 268.4106
				xmax = 268.4506
				text = "AE1"
			intervals [1797]:
				xmin = 268.4506
				xmax = 268.5206
				text = "N"
			intervals [1798]:
				xmin = 268.5206
				xmax = 268.5806
				text = "S"
			intervals [1799]:
				xmin = 268.5806
				xmax = 268.6406
				text = "F"
			intervals [1800]:
				xmin = 268.6406
				xmax = 268.7206
				text = "ER0"
			intervals [1801]:
				xmin = 268.7206
				xmax = 268.7606
				text = "D"
			intervals [1802]:
				xmin = 268.7606
				xmax = 268.8406
				text = "T"
			intervals [1803]:
				xmin = 268.8406
				xmax = 268.8706
				text = "UW1"
			intervals [1804]:
				xmin = 268.8706
				xmax = 268.9006
				text = "AH0"
			intervals [1805]:
				xmin = 268.9006
				xmax = 268.9906
				text = "N"
			intervals [1806]:
				xmin = 268.9906
				xmax = 269.0906
				text = "AH1"
			intervals [1807]:
				xmin = 269.0906
				xmax = 269.1606
				text = "DH"
			intervals [1808]:
				xmin = 269.1606
				xmax = 269.2506
				text = "ER0"
			intervals [1809]:
				xmin = 269.2506
				xmax = 269.3706
				text = "K"
			intervals [1810]:
				xmin = 269.3706
				xmax = 269.4206
				text = "L"
			intervals [1811]:
				xmin = 269.4206
				xmax = 269.6806
				text = "AE1"
			intervals [1812]:
				xmin = 269.6806
				xmax = 269.9206
				text = "S"
			intervals [1813]:
				xmin = 269.9206
				xmax = 271.4014
				text = ""
			intervals [1814]:
				xmin = 271.4014
				xmax = 271.4414
				text = "sil"
			intervals [1815]:
				xmin = 271.4414
				xmax = 271.4914
				text = "IH1"
			intervals [1816]:
				xmin = 271.4914
				xmax = 271.5914
				text = "N"
			intervals [1817]:
				xmin = 271.5914
				xmax = 271.6214
				text = "M"
			intervals [1818]:
				xmin = 271.6214
				xmax = 271.6814
				text = "IH1"
			intervals [1819]:
				xmin = 271.6814
				xmax = 271.7714
				text = "S"
			intervals [1820]:
				xmin = 271.7714
				xmax = 271.8414
				text = "T"
			intervals [1821]:
				xmin = 271.8414
				xmax = 271.9314
				text = "ER0"
			intervals [1822]:
				xmin = 271.9314
				xmax = 272.4214
				text = "TN"
			intervals [1823]:
				xmin = 272.4214
				xmax = 272.4514
				text = "EH1"
			intervals [1824]:
				xmin = 272.4514
				xmax = 272.4814
				text = "S"
			intervals [1825]:
				xmin = 272.4814
				xmax = 272.5114
				text = "R"
			intervals [1826]:
				xmin = 272.5114
				xmax = 272.5714
				text = "UW1"
			intervals [1827]:
				xmin = 272.5714
				xmax = 272.6114
				text = "M"
			intervals [1828]:
				xmin = 272.6114
				xmax = 272.9314
				text = "sp"
			intervals [1829]:
				xmin = 272.9314
				xmax = 274.2306
				text = ""
			intervals [1830]:
				xmin = 274.2306
				xmax = 274.3006
				text = "K"
			intervals [1831]:
				xmin = 274.3006
				xmax = 274.3506
				text = "AA1"
			intervals [1832]:
				xmin = 274.3506
				xmax = 274.4806
				text = "Z"
			intervals [1833]:
				xmin = 274.4806
				xmax = 274.6006
				text = "AY1"
			intervals [1834]:
				xmin = 274.6006
				xmax = 274.7106
				text = "TH"
			intervals [1835]:
				xmin = 274.7106
				xmax = 274.7506
				text = "IH1"
			intervals [1836]:
				xmin = 274.7506
				xmax = 274.8406
				text = "NG"
			intervals [1837]:
				xmin = 274.8406
				xmax = 274.8706
				text = "K"
			intervals [1838]:
				xmin = 274.8706
				xmax = 274.9606
				text = "HH"
			intervals [1839]:
				xmin = 274.9606
				xmax = 275.0606
				text = "IY1"
			intervals [1840]:
				xmin = 275.0606
				xmax = 275.1906
				text = "Z"
			intervals [1841]:
				xmin = 275.1906
				xmax = 275.3206
				text = "N"
			intervals [1842]:
				xmin = 275.3206
				xmax = 275.6406
				text = "AY1"
			intervals [1843]:
				xmin = 275.6406
				xmax = 275.8806
				text = "S"
			intervals [1844]:
				xmin = 275.8806
				xmax = 279.5183
				text = ""
			intervals [1845]:
				xmin = 279.5183
				xmax = 279.5783
				text = "sil"
			intervals [1846]:
				xmin = 279.5783
				xmax = 279.6483
				text = "L"
			intervals [1847]:
				xmin = 279.6483
				xmax = 279.7683
				text = "AY1"
			intervals [1848]:
				xmin = 279.7683
				xmax = 279.8983
				text = "K"
			intervals [1849]:
				xmin = 279.8983
				xmax = 279.9583
				text = "IH1"
			intervals [1850]:
				xmin = 279.9583
				xmax = 280.2183
				text = "F"
			intervals [1851]:
				xmin = 280.2183
				xmax = 280.2783
				text = "HH"
			intervals [1852]:
				xmin = 280.2783
				xmax = 280.4783
				text = "IY1"
			intervals [1853]:
				xmin = 280.4783
				xmax = 280.5083
				text = "spn"
			intervals [1854]:
				xmin = 280.5083
				xmax = 280.5683
				text = "L"
			intervals [1855]:
				xmin = 280.5683
				xmax = 280.6383
				text = "EH1"
			intervals [1856]:
				xmin = 280.6383
				xmax = 280.7483
				text = "T"
			intervals [1857]:
				xmin = 280.7483
				xmax = 280.8083
				text = "Y"
			intervals [1858]:
				xmin = 280.8083
				xmax = 280.8683
				text = "UW1"
			intervals [1859]:
				xmin = 280.8683
				xmax = 280.9083
				text = "sp"
			intervals [1860]:
				xmin = 280.9083
				xmax = 281.0783
				text = "T"
			intervals [1861]:
				xmin = 281.0783
				xmax = 281.2783
				text = "AO1"
			intervals [1862]:
				xmin = 281.2783
				xmax = 281.3583
				text = "K"
			intervals [1863]:
				xmin = 281.3583
				xmax = 281.4083
				text = "AH0"
			intervals [1864]:
				xmin = 281.4083
				xmax = 281.5183
				text = "N"
			intervals [1865]:
				xmin = 281.5183
				xmax = 281.6483
				text = "L"
			intervals [1866]:
				xmin = 281.6483
				xmax = 281.8483
				text = "AE1"
			intervals [1867]:
				xmin = 281.8483
				xmax = 281.9583
				text = "F"
			intervals [1868]:
				xmin = 281.9583
				xmax = 282.0283
				text = "AH0"
			intervals [1869]:
				xmin = 282.0283
				xmax = 282.0883
				text = "N"
			intervals [1870]:
				xmin = 282.0883
				xmax = 282.1683
				text = "TH"
			intervals [1871]:
				xmin = 282.1683
				xmax = 282.2083
				text = "IH1"
			intervals [1872]:
				xmin = 282.2083
				xmax = 282.3383
				text = "NG"
			intervals [1873]:
				xmin = 282.3383
				xmax = 282.4283
				text = "Z"
			intervals [1874]:
				xmin = 282.4283
				xmax = 282.4783
				text = "L"
			intervals [1875]:
				xmin = 282.4783
				xmax = 282.5583
				text = "AY1"
			intervals [1876]:
				xmin = 282.5583
				xmax = 282.6083
				text = "K"
			intervals [1877]:
				xmin = 282.6083
				xmax = 282.6783
				text = "DH"
			intervals [1878]:
				xmin = 282.6783
				xmax = 282.7683
				text = "AH0"
			intervals [1879]:
				xmin = 282.7683
				xmax = 282.8083
				text = "T"
			intervals [1880]:
				xmin = 282.8083
				xmax = 282.8383
				text = "B"
			intervals [1881]:
				xmin = 282.8383
				xmax = 282.8683
				text = "AH1"
			intervals [1882]:
				xmin = 282.8683
				xmax = 282.8983
				text = "T"
			intervals [1883]:
				xmin = 282.8983
				xmax = 282.9483
				text = "HH"
			intervals [1884]:
				xmin = 282.9483
				xmax = 282.9783
				text = "IY1"
			intervals [1885]:
				xmin = 282.9783
				xmax = 283.0183
				text = "D"
			intervals [1886]:
				xmin = 283.0183
				xmax = 283.0783
				text = "OW1"
			intervals [1887]:
				xmin = 283.0783
				xmax = 283.1183
				text = "N"
			intervals [1888]:
				xmin = 283.1183
				xmax = 283.1483
				text = "W"
			intervals [1889]:
				xmin = 283.1483
				xmax = 283.1883
				text = "AO1"
			intervals [1890]:
				xmin = 283.1883
				xmax = 283.2183
				text = "N"
			intervals [1891]:
				xmin = 283.2183
				xmax = 283.2583
				text = "T"
			intervals [1892]:
				xmin = 283.2583
				xmax = 283.3283
				text = "Y"
			intervals [1893]:
				xmin = 283.3283
				xmax = 283.3583
				text = "UW1"
			intervals [1894]:
				xmin = 283.3583
				xmax = 283.3883
				text = "T"
			intervals [1895]:
				xmin = 283.3883
				xmax = 283.4183
				text = "AH0"
			intervals [1896]:
				xmin = 283.4183
				xmax = 283.4983
				text = "T"
			intervals [1897]:
				xmin = 283.4983
				xmax = 283.6383
				text = "AO1"
			intervals [1898]:
				xmin = 283.6383
				xmax = 283.7083
				text = "K"
			intervals [1899]:
				xmin = 283.7083
				xmax = 283.8283
				text = "L"
			intervals [1900]:
				xmin = 283.8283
				xmax = 284.0283
				text = "AW1"
			intervals [1901]:
				xmin = 284.0283
				xmax = 284.0583
				text = "D"
			intervals [1902]:
				xmin = 284.0583
				xmax = 285.1953
				text = "sp"
			intervals [1903]:
				xmin = 285.1953
				xmax = 285.2553
				text = "AH0"
			intervals [1904]:
				xmin = 285.2553
				xmax = 285.3253
				text = "N"
			intervals [1905]:
				xmin = 285.3253
				xmax = 285.3653
				text = "DH"
			intervals [1906]:
				xmin = 285.3653
				xmax = 285.4253
				text = "AE1"
			intervals [1907]:
				xmin = 285.4253
				xmax = 285.4953
				text = "T"
			intervals [1908]:
				xmin = 285.4953
				xmax = 285.5653
				text = "S"
			intervals [1909]:
				xmin = 285.5653
				xmax = 285.6553
				text = "W"
			intervals [1910]:
				xmin = 285.6553
				xmax = 285.7253
				text = "AY1"
			intervals [1911]:
				xmin = 285.7253
				xmax = 285.7753
				text = "AY1"
			intervals [1912]:
				xmin = 285.7753
				xmax = 285.8953
				text = "L"
			intervals [1913]:
				xmin = 285.8953
				xmax = 286.0353
				text = "AY1"
			intervals [1914]:
				xmin = 286.0353
				xmax = 286.0953
				text = "K"
			intervals [1915]:
				xmin = 286.0953
				xmax = 286.2253
				text = "HH"
			intervals [1916]:
				xmin = 286.2253
				xmax = 286.3353
				text = "IH1"
			intervals [1917]:
				xmin = 286.3353
				xmax = 286.3753
				text = "M"
			intervals [1918]:
				xmin = 286.3753
				xmax = 286.4953
				text = "HH"
			intervals [1919]:
				xmin = 286.4953
				xmax = 286.5653
				text = "IY1"
			intervals [1920]:
				xmin = 286.5653
				xmax = 286.7153
				text = "EY1"
			intervals [1921]:
				xmin = 286.7153
				xmax = 286.7653
				text = "N"
			intervals [1922]:
				xmin = 286.7653
				xmax = 286.7953
				text = "T"
			intervals [1923]:
				xmin = 286.7953
				xmax = 286.9053
				text = "M"
			intervals [1924]:
				xmin = 286.9053
				xmax = 287.1453
				text = "IY1"
			intervals [1925]:
				xmin = 287.1453
				xmax = 287.3153
				text = "N"
			intervals [1926]:
				xmin = 287.3153
				xmax = 293.1352
				text = "sp"
			intervals [1927]:
				xmin = 293.1352
				xmax = 293.2352
				text = "N"
			intervals [1928]:
				xmin = 293.2352
				xmax = 293.4952
				text = "OW1"
			intervals [1929]:
				xmin = 293.4952
				xmax = 297.7755
				text = "sp"
			intervals [1930]:
				xmin = 297.7755
				xmax = 298.1355
				text = "Y"
			intervals [1931]:
				xmin = 298.1355
				xmax = 298.2555
				text = "AE1"
			intervals [1932]:
				xmin = 298.2555
				xmax = 298.4355
				text = "sp"
			intervals [1933]:
				xmin = 298.4355
				xmax = 300.1517
				text = ""
			intervals [1934]:
				xmin = 300.1517
				xmax = 300.2817
				text = "IH1"
			intervals [1935]:
				xmin = 300.2817
				xmax = 300.4117
				text = "F"
			intervals [1936]:
				xmin = 300.4117
				xmax = 300.5417
				text = "AY1"
			intervals [1937]:
				xmin = 300.5417
				xmax = 300.6317
				text = "B"
			intervals [1938]:
				xmin = 300.6317
				xmax = 300.6917
				text = "IY0"
			intervals [1939]:
				xmin = 300.6917
				xmax = 300.8317
				text = "D"
			intervals [1940]:
				xmin = 300.8317
				xmax = 300.9617
				text = "UW1"
			intervals [1941]:
				xmin = 300.9617
				xmax = 301.0217
				text = "IH0"
			intervals [1942]:
				xmin = 301.0217
				xmax = 301.0717
				text = "N"
			intervals [1943]:
				xmin = 301.0717
				xmax = 301.1417
				text = "S"
			intervals [1944]:
				xmin = 301.1417
				xmax = 301.1917
				text = "AH1"
			intervals [1945]:
				xmin = 301.1917
				xmax = 301.2217
				text = "M"
			intervals [1946]:
				xmin = 301.2217
				xmax = 301.2517
				text = "TH"
			intervals [1947]:
				xmin = 301.2517
				xmax = 301.2817
				text = "IH0"
			intervals [1948]:
				xmin = 301.2817
				xmax = 301.3117
				text = "N"
			intervals [1949]:
				xmin = 301.3117
				xmax = 301.3517
				text = "DH"
			intervals [1950]:
				xmin = 301.3517
				xmax = 301.4317
				text = "EY1"
			intervals [1951]:
				xmin = 301.4317
				xmax = 301.4817
				text = "D"
			intervals [1952]:
				xmin = 301.4817
				xmax = 301.5617
				text = "OW1"
			intervals [1953]:
				xmin = 301.5617
				xmax = 301.6117
				text = "N"
			intervals [1954]:
				xmin = 301.6117
				xmax = 301.6717
				text = "L"
			intervals [1955]:
				xmin = 301.6717
				xmax = 301.7417
				text = "AY1"
			intervals [1956]:
				xmin = 301.7417
				xmax = 301.8017
				text = "K"
			intervals [1957]:
				xmin = 301.8017
				xmax = 301.8517
				text = "IH0"
			intervals [1958]:
				xmin = 301.8517
				xmax = 301.8817
				text = "T"
			intervals [1959]:
				xmin = 301.8817
				xmax = 301.9217
				text = "L"
			intervals [1960]:
				xmin = 301.9217
				xmax = 301.9917
				text = "AY1"
			intervals [1961]:
				xmin = 301.9917
				xmax = 302.0317
				text = "K"
			intervals [1962]:
				xmin = 302.0317
				xmax = 302.0717
				text = "IH0"
			intervals [1963]:
				xmin = 302.0717
				xmax = 302.1917
				text = "F"
			intervals [1964]:
				xmin = 302.1917
				xmax = 302.3317
				text = "AY1"
			intervals [1965]:
				xmin = 302.3317
				xmax = 302.3617
				text = "sp"
			intervals [1966]:
				xmin = 302.3617
				xmax = 302.4617
				text = "T"
			intervals [1967]:
				xmin = 302.4617
				xmax = 302.6017
				text = "AO1"
			intervals [1968]:
				xmin = 302.6017
				xmax = 302.6917
				text = "K"
			intervals [1969]:
				xmin = 302.6917
				xmax = 302.7617
				text = "AH0"
			intervals [1970]:
				xmin = 302.7617
				xmax = 302.8117
				text = "L"
			intervals [1971]:
				xmin = 302.8117
				xmax = 302.9017
				text = "AA1"
			intervals [1972]:
				xmin = 302.9017
				xmax = 302.9917
				text = "T"
			intervals [1973]:
				xmin = 302.9917
				xmax = 303.0217
				text = "ER0"
			intervals [1974]:
				xmin = 303.0217
				xmax = 303.0617
				text = "sp"
			intervals [1975]:
				xmin = 303.0617
				xmax = 303.2317
				text = "CH"
			intervals [1976]:
				xmin = 303.2317
				xmax = 303.3617
				text = "UW1"
			intervals [1977]:
				xmin = 303.3617
				xmax = 303.4517
				text = "G"
			intervals [1978]:
				xmin = 303.4517
				xmax = 303.6017
				text = "AH1"
			intervals [1979]:
				xmin = 303.6017
				xmax = 303.6917
				text = "M"
			intervals [1980]:
				xmin = 303.6917
				xmax = 303.7417
				text = "ER0"
			intervals [1981]:
				xmin = 303.7417
				xmax = 303.8617
				text = "S"
			intervals [1982]:
				xmin = 303.8617
				xmax = 303.9317
				text = "AH1"
			intervals [1983]:
				xmin = 303.9317
				xmax = 303.9717
				text = "M"
			intervals [1984]:
				xmin = 303.9717
				xmax = 304.0017
				text = "TH"
			intervals [1985]:
				xmin = 304.0017
				xmax = 304.0417
				text = "IH0"
			intervals [1986]:
				xmin = 304.0417
				xmax = 304.0817
				text = "N"
			intervals [1987]:
				xmin = 304.0817
				xmax = 304.1117
				text = "DH"
			intervals [1988]:
				xmin = 304.1117
				xmax = 304.2717
				text = "EY1"
			intervals [1989]:
				xmin = 304.2717
				xmax = 304.3017
				text = "spn"
			intervals [1990]:
				xmin = 304.3017
				xmax = 304.4017
				text = "HH"
			intervals [1991]:
				xmin = 304.4017
				xmax = 304.5717
				text = "AA1"
			intervals [1992]:
				xmin = 304.5717
				xmax = 304.6317
				text = "L"
			intervals [1993]:
				xmin = 304.6317
				xmax = 304.6617
				text = "ER0"
			intervals [1994]:
				xmin = 304.6617
				xmax = 304.7117
				text = "AE1"
			intervals [1995]:
				xmin = 304.7117
				xmax = 304.7617
				text = "T"
			intervals [1996]:
				xmin = 304.7617
				xmax = 304.8717
				text = "M"
			intervals [1997]:
				xmin = 304.8717
				xmax = 304.9717
				text = "IY1"
			intervals [1998]:
				xmin = 304.9717
				xmax = 305.0317
				text = "AH0"
			intervals [1999]:
				xmin = 305.0317
				xmax = 305.0917
				text = "N"
			intervals [2000]:
				xmin = 305.0917
				xmax = 305.1417
				text = "L"
			intervals [2001]:
				xmin = 305.1417
				xmax = 305.2117
				text = "AY1"
			intervals [2002]:
				xmin = 305.2117
				xmax = 305.3117
				text = "K"
			intervals [2003]:
				xmin = 305.3117
				xmax = 305.3417
				text = "IH0"
			intervals [2004]:
				xmin = 305.3417
				xmax = 305.4617
				text = "F"
			intervals [2005]:
				xmin = 305.4617
				xmax = 305.5717
				text = "AY1"
			intervals [2006]:
				xmin = 305.5717
				xmax = 305.7517
				text = "F"
			intervals [2007]:
				xmin = 305.7517
				xmax = 305.8317
				text = "AH1"
			intervals [2008]:
				xmin = 305.8317
				xmax = 305.9517
				text = "S"
			intervals [2009]:
				xmin = 305.9517
				xmax = 306.0117
				text = "B"
			intervals [2010]:
				xmin = 306.0117
				xmax = 306.1117
				text = "AE1"
			intervals [2011]:
				xmin = 306.1117
				xmax = 306.2517
				text = "K"
			intervals [2012]:
				xmin = 306.2517
				xmax = 306.3217
				text = "AE1"
			intervals [2013]:
				xmin = 306.3217
				xmax = 306.3517
				text = "T"
			intervals [2014]:
				xmin = 306.3517
				xmax = 306.3817
				text = "sp"
			intervals [2015]:
				xmin = 306.3817
				xmax = 306.4717
				text = "DH"
			intervals [2016]:
				xmin = 306.4717
				xmax = 306.6217
				text = "EH1"
			intervals [2017]:
				xmin = 306.6217
				xmax = 306.7717
				text = "M"
			intervals [2018]:
				xmin = 306.7717
				xmax = 307.392
				text = ""
			intervals [2019]:
				xmin = 307.392
				xmax = 307.472
				text = "DH"
			intervals [2020]:
				xmin = 307.472
				xmax = 307.552
				text = "EY1"
			intervals [2021]:
				xmin = 307.552
				xmax = 307.582
				text = "spn"
			intervals [2022]:
				xmin = 307.582
				xmax = 307.612
				text = "HH"
			intervals [2023]:
				xmin = 307.612
				xmax = 307.752
				text = "AA1"
			intervals [2024]:
				xmin = 307.752
				xmax = 307.782
				text = "L"
			intervals [2025]:
				xmin = 307.782
				xmax = 307.812
				text = "ER0"
			intervals [2026]:
				xmin = 307.812
				xmax = 307.852
				text = "L"
			intervals [2027]:
				xmin = 307.852
				xmax = 307.912
				text = "AY1"
			intervals [2028]:
				xmin = 307.912
				xmax = 308.012
				text = "K"
			intervals [2029]:
				xmin = 308.012
				xmax = 308.052
				text = "IH0"
			intervals [2030]:
				xmin = 308.052
				xmax = 308.192
				text = "N"
			intervals [2031]:
				xmin = 308.192
				xmax = 308.242
				text = "M"
			intervals [2032]:
				xmin = 308.242
				xmax = 308.282
				text = "Y"
			intervals [2033]:
				xmin = 308.282
				xmax = 308.382
				text = "UW1"
			intervals [2034]:
				xmin = 308.382
				xmax = 308.462
				text = "Z"
			intervals [2035]:
				xmin = 308.462
				xmax = 308.512
				text = "IH0"
			intervals [2036]:
				xmin = 308.512
				xmax = 308.552
				text = "K"
			intervals [2037]:
				xmin = 308.552
				xmax = 308.632
				text = "K"
			intervals [2038]:
				xmin = 308.632
				xmax = 308.692
				text = "L"
			intervals [2039]:
				xmin = 308.692
				xmax = 308.862
				text = "AE1"
			intervals [2040]:
				xmin = 308.862
				xmax = 308.932
				text = "S"
			intervals [2041]:
				xmin = 308.932
				xmax = 309.062
				text = "AY1"
			intervals [2042]:
				xmin = 309.062
				xmax = 309.152
				text = "W"
			intervals [2043]:
				xmin = 309.152
				xmax = 309.182
				text = "AH0"
			intervals [2044]:
				xmin = 309.182
				xmax = 309.262
				text = "Z"
			intervals [2045]:
				xmin = 309.262
				xmax = 309.5591
				text = ""
			intervals [2046]:
				xmin = 309.5591
				xmax = 309.5891
				text = "sil"
			intervals [2047]:
				xmin = 309.5891
				xmax = 309.6991
				text = "W"
			intervals [2048]:
				xmin = 309.6991
				xmax = 309.7391
				text = "IY1"
			intervals [2049]:
				xmin = 309.7391
				xmax = 309.7891
				text = "W"
			intervals [2050]:
				xmin = 309.7891
				xmax = 309.8191
				text = "AH0"
			intervals [2051]:
				xmin = 309.8191
				xmax = 309.8591
				text = "Z"
			intervals [2052]:
				xmin = 309.8591
				xmax = 309.9591
				text = "HH"
			intervals [2053]:
				xmin = 309.9591
				xmax = 310.0191
				text = "AE1"
			intervals [2054]:
				xmin = 310.0191
				xmax = 310.0591
				text = "V"
			intervals [2055]:
				xmin = 310.0591
				xmax = 310.1091
				text = "IH0"
			intervals [2056]:
				xmin = 310.1091
				xmax = 310.1491
				text = "N"
			intervals [2057]:
				xmin = 310.1491
				xmax = 310.2791
				text = "AH0"
			intervals [2058]:
				xmin = 310.2791
				xmax = 310.3991
				text = "T"
			intervals [2059]:
				xmin = 310.3991
				xmax = 310.5191
				text = "EH1"
			intervals [2060]:
				xmin = 310.5191
				xmax = 310.5891
				text = "S"
			intervals [2061]:
				xmin = 310.5891
				xmax = 310.6191
				text = "T"
			intervals [2062]:
				xmin = 310.6191
				xmax = 310.6591
				text = "DH"
			intervals [2063]:
				xmin = 310.6591
				xmax = 310.7091
				text = "AH0"
			intervals [2064]:
				xmin = 310.7091
				xmax = 310.8291
				text = "T"
			intervals [2065]:
				xmin = 310.8291
				xmax = 310.8791
				text = "IY1"
			intervals [2066]:
				xmin = 310.8791
				xmax = 310.9891
				text = "CH"
			intervals [2067]:
				xmin = 310.9891
				xmax = 311.0291
				text = "ER0"
			intervals [2068]:
				xmin = 311.0291
				xmax = 311.1791
				text = "AY1"
			intervals [2069]:
				xmin = 311.1791
				xmax = 311.2691
				text = "W"
			intervals [2070]:
				xmin = 311.2691
				xmax = 311.3091
				text = "AH1"
			intervals [2071]:
				xmin = 311.3091
				xmax = 311.3391
				text = "Z"
			intervals [2072]:
				xmin = 311.3391
				xmax = 311.3691
				text = "AH0"
			intervals [2073]:
				xmin = 311.3691
				xmax = 311.4491
				text = "N"
			intervals [2074]:
				xmin = 311.4491
				xmax = 311.4791
				text = "T"
			intervals [2075]:
				xmin = 311.4791
				xmax = 311.5091
				text = "DH"
			intervals [2076]:
				xmin = 311.5091
				xmax = 311.5491
				text = "EH1"
			intervals [2077]:
				xmin = 311.5491
				xmax = 311.6691
				text = "R"
			intervals [2078]:
				xmin = 311.6691
				xmax = 311.7491
				text = "AO1"
			intervals [2079]:
				xmin = 311.7491
				xmax = 311.7791
				text = "L"
			intervals [2080]:
				xmin = 311.7791
				xmax = 311.9291
				text = "M"
			intervals [2081]:
				xmin = 311.9291
				xmax = 311.9891
				text = "OW2"
			intervals [2082]:
				xmin = 311.9891
				xmax = 312.0491
				text = "S"
			intervals [2083]:
				xmin = 312.0491
				xmax = 312.1491
				text = "T"
			intervals [2084]:
				xmin = 312.1491
				xmax = 312.2891
				text = "AO1"
			intervals [2085]:
				xmin = 312.2891
				xmax = 312.3591
				text = "L"
			intervals [2086]:
				xmin = 312.3591
				xmax = 312.4091
				text = "DH"
			intervals [2087]:
				xmin = 312.4091
				xmax = 312.4491
				text = "AE1"
			intervals [2088]:
				xmin = 312.4491
				xmax = 312.5291
				text = "T"
			intervals [2089]:
				xmin = 312.5291
				xmax = 312.6691
				text = "W"
			intervals [2090]:
				xmin = 312.6691
				xmax = 312.7991
				text = "IY1"
			intervals [2091]:
				xmin = 312.7991
				xmax = 312.8391
				text = "K"
			intervals [2092]:
				xmin = 312.8391
				xmax = 313.2708
				text = ""
			intervals [2093]:
				xmin = 313.2708
				xmax = 313.3908
				text = "S"
			intervals [2094]:
				xmin = 313.3908
				xmax = 313.4408
				text = "OW1"
			intervals [2095]:
				xmin = 313.4408
				xmax = 313.5708
				text = "SH"
			intervals [2096]:
				xmin = 313.5708
				xmax = 313.6208
				text = "IY1"
			intervals [2097]:
				xmin = 313.6208
				xmax = 313.7508
				text = "S"
			intervals [2098]:
				xmin = 313.7508
				xmax = 313.9208
				text = "EH1"
			intervals [2099]:
				xmin = 313.9208
				xmax = 313.9508
				text = "D"
			intervals [2100]:
				xmin = 313.9508
				xmax = 314.4765
				text = "sp"
			intervals [2101]:
				xmin = 314.4765
				xmax = 314.5265
				text = "W"
			intervals [2102]:
				xmin = 314.5265
				xmax = 314.5665
				text = "IY1"
			intervals [2103]:
				xmin = 314.5665
				xmax = 314.6265
				text = "G"
			intervals [2104]:
				xmin = 314.6265
				xmax = 314.6565
				text = "AH1"
			intervals [2105]:
				xmin = 314.6565
				xmax = 314.6865
				text = "N"
			intervals [2106]:
				xmin = 314.6865
				xmax = 314.7165
				text = "AH0"
			intervals [2107]:
				xmin = 314.7165
				xmax = 314.7865
				text = "HH"
			intervals [2108]:
				xmin = 314.7865
				xmax = 314.8365
				text = "AE1"
			intervals [2109]:
				xmin = 314.8365
				xmax = 314.9165
				text = "V"
			intervals [2110]:
				xmin = 314.9165
				xmax = 314.9465
				text = "AH0"
			intervals [2111]:
				xmin = 314.9465
				xmax = 315.0165
				text = "sp"
			intervals [2112]:
				xmin = 315.0165
				xmax = 315.1465
				text = "T"
			intervals [2113]:
				xmin = 315.1465
				xmax = 315.2565
				text = "EH1"
			intervals [2114]:
				xmin = 315.2565
				xmax = 315.3465
				text = "S"
			intervals [2115]:
				xmin = 315.3465
				xmax = 315.3865
				text = "T"
			intervals [2116]:
				xmin = 315.3865
				xmax = 315.4165
				text = "AH0"
			intervals [2117]:
				xmin = 315.4165
				xmax = 315.4665
				text = "N"
			intervals [2118]:
				xmin = 315.4665
				xmax = 315.6065
				text = "AY1"
			intervals [2119]:
				xmin = 315.6065
				xmax = 315.6965
				text = "S"
			intervals [2120]:
				xmin = 315.6965
				xmax = 315.7665
				text = "EH1"
			intervals [2121]:
				xmin = 315.7665
				xmax = 315.8065
				text = "D"
			intervals [2122]:
				xmin = 315.8065
				xmax = 315.9265
				text = "M"
			intervals [2123]:
				xmin = 315.9265
				xmax = 315.9865
				text = "IH1"
			intervals [2124]:
				xmin = 315.9865
				xmax = 316.1365
				text = "S"
			intervals [2125]:
				xmin = 316.1365
				xmax = 316.1665
				text = "sp"
			intervals [2126]:
				xmin = 316.1665
				xmax = 316.6165
				text = "TN"
			intervals [2127]:
				xmin = 316.6165
				xmax = 316.6465
				text = "sp"
			intervals [2128]:
				xmin = 316.6465
				xmax = 316.6765
				text = "AY1"
			intervals [2129]:
				xmin = 316.6765
				xmax = 316.7665
				text = "D"
			intervals [2130]:
				xmin = 316.7665
				xmax = 316.8865
				text = "OW1"
			intervals [2131]:
				xmin = 316.8865
				xmax = 316.9265
				text = "N"
			intervals [2132]:
				xmin = 316.9265
				xmax = 317.0165
				text = "HH"
			intervals [2133]:
				xmin = 317.0165
				xmax = 317.1065
				text = "AE1"
			intervals [2134]:
				xmin = 317.1065
				xmax = 317.1865
				text = "V"
			intervals [2135]:
				xmin = 317.1865
				xmax = 317.2165
				text = "DH"
			intervals [2136]:
				xmin = 317.2165
				xmax = 317.2965
				text = "AH0"
			intervals [2137]:
				xmin = 317.2965
				xmax = 317.4065
				text = "W"
			intervals [2138]:
				xmin = 317.4065
				xmax = 317.6365
				text = "ER1"
			intervals [2139]:
				xmin = 317.6365
				xmax = 317.6765
				text = "D"
			intervals [2140]:
				xmin = 317.6765
				xmax = 317.7765
				text = "Z"
			intervals [2141]:
				xmin = 317.7765
				xmax = 318.1284
				text = ""
			intervals [2142]:
				xmin = 318.1284
				xmax = 318.1584
				text = "sil"
			intervals [2143]:
				xmin = 318.1584
				xmax = 318.1884
				text = "W"
			intervals [2144]:
				xmin = 318.1884
				xmax = 318.2184
				text = "AH1"
			intervals [2145]:
				xmin = 318.2184
				xmax = 318.2484
				text = "T"
			intervals [2146]:
				xmin = 318.2484
				xmax = 318.2784
				text = "ER0"
			intervals [2147]:
				xmin = 318.2784
				xmax = 318.3084
				text = "sp"
			intervals [2148]:
				xmin = 318.3084
				xmax = 318.3784
				text = "Y"
			intervals [2149]:
				xmin = 318.3784
				xmax = 318.4384
				text = "UW1"
			intervals [2150]:
				xmin = 318.4384
				xmax = 318.5484
				text = "T"
			intervals [2151]:
				xmin = 318.5484
				xmax = 318.6784
				text = "AO1"
			intervals [2152]:
				xmin = 318.6784
				xmax = 318.7184
				text = "K"
			intervals [2153]:
				xmin = 318.7184
				xmax = 318.7484
				text = "IH0"
			intervals [2154]:
				xmin = 318.7484
				xmax = 318.7784
				text = "N"
			intervals [2155]:
				xmin = 318.7784
				xmax = 318.8284
				text = "AH0"
			intervals [2156]:
				xmin = 318.8284
				xmax = 318.8784
				text = "B"
			intervals [2157]:
				xmin = 318.8784
				xmax = 318.9884
				text = "AW1"
			intervals [2158]:
				xmin = 318.9884
				xmax = 319.0284
				text = "T"
			intervals [2159]:
				xmin = 319.0284
				xmax = 319.0784
				text = "sp"
			intervals [2160]:
				xmin = 319.0784
				xmax = 319.3081
				text = ""
			intervals [2161]:
				xmin = 319.3081
				xmax = 319.3781
				text = "IH1"
			intervals [2162]:
				xmin = 319.3781
				xmax = 319.4581
				text = "F"
			intervals [2163]:
				xmin = 319.4581
				xmax = 319.5581
				text = "Y"
			intervals [2164]:
				xmin = 319.5581
				xmax = 319.6481
				text = "UW1"
			intervals [2165]:
				xmin = 319.6481
				xmax = 319.7181
				text = "HH"
			intervals [2166]:
				xmin = 319.7181
				xmax = 319.7981
				text = "AE1"
			intervals [2167]:
				xmin = 319.7981
				xmax = 319.9081
				text = "D"
			intervals [2168]:
				xmin = 319.9081
				xmax = 319.9981
				text = "B"
			intervals [2169]:
				xmin = 319.9981
				xmax = 320.0781
				text = "IH1"
			intervals [2170]:
				xmin = 320.0781
				xmax = 320.1281
				text = "N"
			intervals [2171]:
				xmin = 320.1281
				xmax = 320.1881
				text = "HH"
			intervals [2172]:
				xmin = 320.1881
				xmax = 320.2881
				text = "IY1"
			intervals [2173]:
				xmin = 320.2881
				xmax = 320.3181
				text = "R"
			intervals [2174]:
				xmin = 320.3181
				xmax = 320.4381
				text = "Y"
			intervals [2175]:
				xmin = 320.4381
				xmax = 320.4981
				text = "UW1"
			intervals [2176]:
				xmin = 320.4981
				xmax = 320.5481
				text = "W"
			intervals [2177]:
				xmin = 320.5481
				xmax = 320.5881
				text = "UH1"
			intervals [2178]:
				xmin = 320.5881
				xmax = 320.6281
				text = "D"
			intervals [2179]:
				xmin = 320.6281
				xmax = 320.6881
				text = "AH0"
			intervals [2180]:
				xmin = 320.6881
				xmax = 320.7281
				text = "V"
			intervals [2181]:
				xmin = 320.7281
				xmax = 320.8581
				text = "N"
			intervals [2182]:
				xmin = 320.8581
				xmax = 321.0281
				text = "OW1"
			intervals [2183]:
				xmin = 321.0281
				xmax = 321.1081
				text = "D"
			intervals [2184]:
				xmin = 321.1081
				xmax = 321.1481
				text = "DH"
			intervals [2185]:
				xmin = 321.1481
				xmax = 321.2181
				text = "AH0"
			intervals [2186]:
				xmin = 321.2181
				xmax = 321.3181
				text = "W"
			intervals [2187]:
				xmin = 321.3181
				xmax = 321.4981
				text = "ER1"
			intervals [2188]:
				xmin = 321.4981
				xmax = 321.5481
				text = "D"
			intervals [2189]:
				xmin = 321.5481
				xmax = 321.6481
				text = "Z"
			intervals [2190]:
				xmin = 321.6481
				xmax = 322.0907
				text = ""
			intervals [2191]:
				xmin = 322.0907
				xmax = 322.1407
				text = "sil"
			intervals [2192]:
				xmin = 322.1407
				xmax = 322.2507
				text = "S"
			intervals [2193]:
				xmin = 322.2507
				xmax = 322.4107
				text = "OW1"
			intervals [2194]:
				xmin = 322.4107
				xmax = 322.5407
				text = "sp"
			intervals [2195]:
				xmin = 322.5407
				xmax = 322.7207
				text = "AE1"
			intervals [2196]:
				xmin = 322.7207
				xmax = 322.7807
				text = "F"
			intervals [2197]:
				xmin = 322.7807
				xmax = 322.8307
				text = "T"
			intervals [2198]:
				xmin = 322.8307
				xmax = 322.8707
				text = "ER0"
			intervals [2199]:
				xmin = 322.8707
				xmax = 322.9207
				text = "DH"
			intervals [2200]:
				xmin = 322.9207
				xmax = 322.9907
				text = "IY0"
			intervals [2201]:
				xmin = 322.9907
				xmax = 323.1107
				text = "T"
			intervals [2202]:
				xmin = 323.1107
				xmax = 323.2707
				text = "EH1"
			intervals [2203]:
				xmin = 323.2707
				xmax = 323.3607
				text = "S"
			intervals [2204]:
				xmin = 323.3607
				xmax = 323.4107
				text = "T"
			intervals [2205]:
				xmin = 323.4107
				xmax = 323.4607
				text = "W"
			intervals [2206]:
				xmin = 323.4607
				xmax = 323.5207
				text = "IY1"
			intervals [2207]:
				xmin = 323.5207
				xmax = 323.5607
				text = "HH"
			intervals [2208]:
				xmin = 323.5607
				xmax = 323.5907
				text = "AE1"
			intervals [2209]:
				xmin = 323.5907
				xmax = 323.7007
				text = "D"
			intervals [2210]:
				xmin = 323.7007
				xmax = 323.7507
				text = "D"
			intervals [2211]:
				xmin = 323.7507
				xmax = 323.8907
				text = "IH1"
			intervals [2212]:
				xmin = 323.8907
				xmax = 323.9607
				text = "D"
			intervals [2213]:
				xmin = 323.9607
				xmax = 323.9907
				text = "IH0"
			intervals [2214]:
				xmin = 323.9907
				xmax = 324.0307
				text = "T"
			intervals [2215]:
				xmin = 324.0307
				xmax = 324.4342
				text = "sp"
			intervals [2216]:
				xmin = 324.4342
				xmax = 324.4942
				text = "AH0"
			intervals [2217]:
				xmin = 324.4942
				xmax = 324.5742
				text = "N"
			intervals [2218]:
				xmin = 324.5742
				xmax = 324.6342
				text = "S"
			intervals [2219]:
				xmin = 324.6342
				xmax = 324.6742
				text = "OW1"
			intervals [2220]:
				xmin = 324.6742
				xmax = 324.7242
				text = "DH"
			intervals [2221]:
				xmin = 324.7242
				xmax = 324.7842
				text = "IH1"
			intervals [2222]:
				xmin = 324.7842
				xmax = 324.8942
				text = "S"
			intervals [2223]:
				xmin = 324.8942
				xmax = 324.9742
				text = "G"
			intervals [2224]:
				xmin = 324.9742
				xmax = 325.0842
				text = "ER1"
			intervals [2225]:
				xmin = 325.0842
				xmax = 325.1242
				text = "L"
			intervals [2226]:
				xmin = 325.1242
				xmax = 325.2042
				text = "B"
			intervals [2227]:
				xmin = 325.2042
				xmax = 325.2642
				text = "IH0"
			intervals [2228]:
				xmin = 325.2642
				xmax = 325.3542
				text = "HH"
			intervals [2229]:
				xmin = 325.3542
				xmax = 325.4642
				text = "AY1"
			intervals [2230]:
				xmin = 325.4642
				xmax = 325.5142
				text = "N"
			intervals [2231]:
				xmin = 325.5142
				xmax = 325.5442
				text = "D"
			intervals [2232]:
				xmin = 325.5442
				xmax = 325.5842
				text = "M"
			intervals [2233]:
				xmin = 325.5842
				xmax = 325.6542
				text = "IY1"
			intervals [2234]:
				xmin = 325.6542
				xmax = 325.7542
				text = "AY1"
			intervals [2235]:
				xmin = 325.7542
				xmax = 325.8842
				text = "N"
			intervals [2236]:
				xmin = 325.8842
				xmax = 325.9542
				text = "OW1"
			intervals [2237]:
				xmin = 325.9542
				xmax = 326.0842
				text = "SH"
			intervals [2238]:
				xmin = 326.0842
				xmax = 326.1142
				text = "IY1"
			intervals [2239]:
				xmin = 326.1142
				xmax = 326.1442
				text = "D"
			intervals [2240]:
				xmin = 326.1442
				xmax = 326.1842
				text = "OW1"
			intervals [2241]:
				xmin = 326.1842
				xmax = 326.2642
				text = "N"
			intervals [2242]:
				xmin = 326.2642
				xmax = 326.4742
				text = "T"
			intervals [2243]:
				xmin = 326.4742
				xmax = 326.5742
				text = "SH"
			intervals [2244]:
				xmin = 326.5742
				xmax = 326.6042
				text = "IY1"
			intervals [2245]:
				xmin = 326.6042
				xmax = 326.6342
				text = "D"
			intervals [2246]:
				xmin = 326.6342
				xmax = 326.6642
				text = "OW1"
			intervals [2247]:
				xmin = 326.6642
				xmax = 326.8242
				text = "N"
			intervals [2248]:
				xmin = 326.8242
				xmax = 326.8942
				text = "EH1"
			intervals [2249]:
				xmin = 326.8942
				xmax = 326.9642
				text = "V"
			intervals [2250]:
				xmin = 326.9642
				xmax = 327.0342
				text = "ER0"
			intervals [2251]:
				xmin = 327.0342
				xmax = 327.1142
				text = "D"
			intervals [2252]:
				xmin = 327.1142
				xmax = 327.2242
				text = "UW1"
			intervals [2253]:
				xmin = 327.2242
				xmax = 327.2642
				text = "N"
			intervals [2254]:
				xmin = 327.2642
				xmax = 327.3942
				text = "OW1"
			intervals [2255]:
				xmin = 327.3942
				xmax = 327.5042
				text = "W"
			intervals [2256]:
				xmin = 327.5042
				xmax = 327.6342
				text = "ER1"
			intervals [2257]:
				xmin = 327.6342
				xmax = 327.7442
				text = "K"
			intervals [2258]:
				xmin = 327.7442
				xmax = 327.8042
				text = "S"
			intervals [2259]:
				xmin = 327.8042
				xmax = 327.8542
				text = "OW1"
			intervals [2260]:
				xmin = 327.8542
				xmax = 327.9542
				text = "AY1"
			intervals [2261]:
				xmin = 327.9542
				xmax = 328.0742
				text = "T"
			intervals [2262]:
				xmin = 328.0742
				xmax = 328.1042
				text = "ER1"
			intervals [2263]:
				xmin = 328.1042
				xmax = 328.1342
				text = "N"
			intervals [2264]:
				xmin = 328.1342
				xmax = 328.2242
				text = "ER0"
			intervals [2265]:
				xmin = 328.2242
				xmax = 328.2542
				text = "AW1"
			intervals [2266]:
				xmin = 328.2542
				xmax = 328.2842
				text = "N"
			intervals [2267]:
				xmin = 328.2842
				xmax = 328.3142
				text = "D"
			intervals [2268]:
				xmin = 328.3142
				xmax = 328.3442
				text = "AH0"
			intervals [2269]:
				xmin = 328.3442
				xmax = 328.3742
				text = "N"
			intervals [2270]:
				xmin = 328.3742
				xmax = 328.4642
				text = "S"
			intervals [2271]:
				xmin = 328.4642
				xmax = 328.4942
				text = "EH1"
			intervals [2272]:
				xmin = 328.4942
				xmax = 328.5642
				text = "D"
			intervals [2273]:
				xmin = 328.5642
				xmax = 328.7042
				text = "sp"
			intervals [2274]:
				xmin = 328.7042
				xmax = 329.0046
				text = ""
			intervals [2275]:
				xmin = 329.0046
				xmax = 329.0746
				text = "D"
			intervals [2276]:
				xmin = 329.0746
				xmax = 329.1046
				text = "UW1"
			intervals [2277]:
				xmin = 329.1046
				xmax = 329.2446
				text = "Y"
			intervals [2278]:
				xmin = 329.2446
				xmax = 329.2746
				text = "UW1"
			intervals [2279]:
				xmin = 329.2746
				xmax = 329.3346
				text = "HH"
			intervals [2280]:
				xmin = 329.3346
				xmax = 329.3946
				text = "AE1"
			intervals [2281]:
				xmin = 329.3946
				xmax = 329.4946
				text = "V"
			intervals [2282]:
				xmin = 329.4946
				xmax = 329.5646
				text = "AH0"
			intervals [2283]:
				xmin = 329.5646
				xmax = 329.8146
				text = "AH1"
			intervals [2284]:
				xmin = 329.8146
				xmax = 329.9646
				text = "M"
			intervals [2285]:
				xmin = 329.9646
				xmax = 330.6926
				text = ""
			intervals [2286]:
				xmin = 330.6926
				xmax = 330.7926
				text = "DH"
			intervals [2287]:
				xmin = 330.7926
				xmax = 330.8926
				text = "AH0"
			intervals [2288]:
				xmin = 330.8926
				xmax = 331.0826
				text = "T"
			intervals [2289]:
				xmin = 331.0826
				xmax = 331.1126
				text = "IY1"
			intervals [2290]:
				xmin = 331.1126
				xmax = 331.2326
				text = "sp"
			intervals [2291]:
				xmin = 331.2326
				xmax = 331.3726
				text = "W"
			intervals [2292]:
				xmin = 331.3726
				xmax = 331.4926
				text = "ER1"
			intervals [2293]:
				xmin = 331.4926
				xmax = 331.5626
				text = "K"
			intervals [2294]:
				xmin = 331.5626
				xmax = 331.6126
				text = "DH"
			intervals [2295]:
				xmin = 331.6126
				xmax = 331.6426
				text = "AE1"
			intervals [2296]:
				xmin = 331.6426
				xmax = 331.6926
				text = "T"
			intervals [2297]:
				xmin = 331.6926
				xmax = 331.7926
				text = "W"
			intervals [2298]:
				xmin = 331.7926
				xmax = 331.8526
				text = "IY1"
			intervals [2299]:
				xmin = 331.8526
				xmax = 331.9526
				text = "JH"
			intervals [2300]:
				xmin = 331.9526
				xmax = 332.0226
				text = "IH0"
			intervals [2301]:
				xmin = 332.0226
				xmax = 332.0626
				text = "S"
			intervals [2302]:
				xmin = 332.0626
				xmax = 332.1726
				text = "D"
			intervals [2303]:
				xmin = 332.1726
				xmax = 332.4226
				text = "IH1"
			intervals [2304]:
				xmin = 332.4226
				xmax = 332.5326
				text = "D"
			intervals [2305]:
				xmin = 332.5326
				xmax = 332.8096
				text = ""
			intervals [2306]:
				xmin = 332.8096
				xmax = 332.8596
				text = "sil"
			intervals [2307]:
				xmin = 332.8596
				xmax = 333.0496
				text = "SH"
			intervals [2308]:
				xmin = 333.0496
				xmax = 333.1396
				text = "DH"
			intervals [2309]:
				xmin = 333.1396
				xmax = 333.2296
				text = "EH1"
			intervals [2310]:
				xmin = 333.2296
				xmax = 333.2596
				text = "N"
			intervals [2311]:
				xmin = 333.2596
				xmax = 333.3096
				text = "M"
			intervals [2312]:
				xmin = 333.3096
				xmax = 333.3896
				text = "IH1"
			intervals [2313]:
				xmin = 333.3896
				xmax = 333.4196
				text = "S"
			intervals [2314]:
				xmin = 333.4196
				xmax = 333.4496
				text = "IH0"
			intervals [2315]:
				xmin = 333.4496
				xmax = 333.4996
				text = "Z"
			intervals [2316]:
				xmin = 333.4996
				xmax = 333.7596
				text = "TN"
			intervals [2317]:
				xmin = 333.7596
				xmax = 333.7896
				text = "sp"
			intervals [2318]:
				xmin = 333.7896
				xmax = 333.8296
				text = "T"
			intervals [2319]:
				xmin = 333.8296
				xmax = 333.8596
				text = "OW1"
			intervals [2320]:
				xmin = 333.8596
				xmax = 333.8896
				text = "L"
			intervals [2321]:
				xmin = 333.8896
				xmax = 333.9196
				text = "D"
			intervals [2322]:
				xmin = 333.9196
				xmax = 333.9496
				text = "M"
			intervals [2323]:
				xmin = 333.9496
				xmax = 334.0196
				text = "IY1"
			intervals [2324]:
				xmin = 334.0196
				xmax = 334.1396
				text = "T"
			intervals [2325]:
				xmin = 334.1396
				xmax = 334.1996
				text = "ER1"
			intervals [2326]:
				xmin = 334.1996
				xmax = 334.2396
				text = "N"
			intervals [2327]:
				xmin = 334.2396
				xmax = 334.3596
				text = "ER0"
			intervals [2328]:
				xmin = 334.3596
				xmax = 334.4296
				text = "AW1"
			intervals [2329]:
				xmin = 334.4296
				xmax = 334.4596
				text = "N"
			intervals [2330]:
				xmin = 334.4596
				xmax = 334.4896
				text = "D"
			intervals [2331]:
				xmin = 334.4896
				xmax = 334.5196
				text = "AH0"
			intervals [2332]:
				xmin = 334.5196
				xmax = 334.5496
				text = "N"
			intervals [2333]:
				xmin = 334.5496
				xmax = 334.5896
				text = "B"
			intervals [2334]:
				xmin = 334.5896
				xmax = 334.6496
				text = "IY0"
			intervals [2335]:
				xmin = 334.6496
				xmax = 334.7396
				text = "K"
			intervals [2336]:
				xmin = 334.7396
				xmax = 334.7996
				text = "W"
			intervals [2337]:
				xmin = 334.7996
				xmax = 334.8696
				text = "AY1"
			intervals [2338]:
				xmin = 334.8696
				xmax = 334.8996
				text = "AH0"
			intervals [2339]:
				xmin = 334.8996
				xmax = 334.9296
				text = "T"
			intervals [2340]:
				xmin = 334.9296
				xmax = 334.9596
				text = "AH0"
			intervals [2341]:
				xmin = 334.9596
				xmax = 334.9996
				text = "N"
			intervals [2342]:
				xmin = 334.9996
				xmax = 335.1196
				text = "AY1"
			intervals [2343]:
				xmin = 335.1196
				xmax = 335.1996
				text = "S"
			intervals [2344]:
				xmin = 335.1996
				xmax = 335.2296
				text = "EH1"
			intervals [2345]:
				xmin = 335.2296
				xmax = 335.2596
				text = "D"
			intervals [2346]:
				xmin = 335.2596
				xmax = 335.3596
				text = "AY1"
			intervals [2347]:
				xmin = 335.3596
				xmax = 335.3896
				text = "W"
			intervals [2348]:
				xmin = 335.3896
				xmax = 335.4196
				text = "AH0"
			intervals [2349]:
				xmin = 335.4196
				xmax = 335.4496
				text = "Z"
			intervals [2350]:
				xmin = 335.4496
				xmax = 335.5096
				text = "JH"
			intervals [2351]:
				xmin = 335.5096
				xmax = 335.5696
				text = "IH0"
			intervals [2352]:
				xmin = 335.5696
				xmax = 335.6596
				text = "S"
			intervals [2353]:
				xmin = 335.6596
				xmax = 335.8096
				text = "AE1"
			intervals [2354]:
				xmin = 335.8096
				xmax = 335.8496
				text = "S"
			intervals [2355]:
				xmin = 335.8496
				xmax = 335.9196
				text = "K"
			intervals [2356]:
				xmin = 335.9196
				xmax = 335.9596
				text = "IH0"
			intervals [2357]:
				xmin = 335.9596
				xmax = 335.9896
				text = "NG"
			intervals [2358]:
				xmin = 335.9896
				xmax = 336.0296
				text = "HH"
			intervals [2359]:
				xmin = 336.0296
				xmax = 336.0996
				text = "ER0"
			intervals [2360]:
				xmin = 336.0996
				xmax = 336.1496
				text = "SH"
			intervals [2361]:
				xmin = 336.1496
				xmax = 336.1896
				text = "IY1"
			intervals [2362]:
				xmin = 336.1896
				xmax = 336.2496
				text = "sp"
			intervals [2363]:
				xmin = 336.2496
				xmax = 336.3396
				text = "T"
			intervals [2364]:
				xmin = 336.3396
				xmax = 336.3796
				text = "OW1"
			intervals [2365]:
				xmin = 336.3796
				xmax = 336.4096
				text = "L"
			intervals [2366]:
				xmin = 336.4096
				xmax = 336.4396
				text = "D"
			intervals [2367]:
				xmin = 336.4396
				xmax = 336.4696
				text = "M"
			intervals [2368]:
				xmin = 336.4696
				xmax = 336.4996
				text = "IY1"
			intervals [2369]:
				xmin = 336.4996
				xmax = 336.5296
				text = "T"
			intervals [2370]:
				xmin = 336.5296
				xmax = 336.5596
				text = "AH0"
			intervals [2371]:
				xmin = 336.5596
				xmax = 336.6496
				text = "T"
			intervals [2372]:
				xmin = 336.6496
				xmax = 336.6896
				text = "ER1"
			intervals [2373]:
				xmin = 336.6896
				xmax = 336.7296
				text = "N"
			intervals [2374]:
				xmin = 336.7296
				xmax = 336.8196
				text = "ER0"
			intervals [2375]:
				xmin = 336.8196
				xmax = 336.8496
				text = "AW1"
			intervals [2376]:
				xmin = 336.8496
				xmax = 336.8796
				text = "N"
			intervals [2377]:
				xmin = 336.8796
				xmax = 336.9096
				text = "D"
			intervals [2378]:
				xmin = 336.9096
				xmax = 336.9396
				text = "AH0"
			intervals [2379]:
				xmin = 336.9396
				xmax = 336.9696
				text = "N"
			intervals [2380]:
				xmin = 336.9696
				xmax = 336.9996
				text = "B"
			intervals [2381]:
				xmin = 336.9996
				xmax = 337.0296
				text = "IY0"
			intervals [2382]:
				xmin = 337.0296
				xmax = 337.0996
				text = "K"
			intervals [2383]:
				xmin = 337.0996
				xmax = 337.1496
				text = "W"
			intervals [2384]:
				xmin = 337.1496
				xmax = 337.2396
				text = "AY1"
			intervals [2385]:
				xmin = 337.2396
				xmax = 337.2696
				text = "AH0"
			intervals [2386]:
				xmin = 337.2696
				xmax = 337.3596
				text = "T"
			intervals [2387]:
				xmin = 337.3596
				xmax = 337.5879
				text = ""
			intervals [2388]:
				xmin = 337.5879
				xmax = 337.6679
				text = "SH"
			intervals [2389]:
				xmin = 337.6679
				xmax = 337.7379
				text = "IY1"
			intervals [2390]:
				xmin = 337.7379
				xmax = 337.8379
				text = "T"
			intervals [2391]:
				xmin = 337.8379
				xmax = 337.8879
				text = "OW1"
			intervals [2392]:
				xmin = 337.8879
				xmax = 337.9179
				text = "L"
			intervals [2393]:
				xmin = 337.9179
				xmax = 337.9479
				text = "D"
			intervals [2394]:
				xmin = 337.9479
				xmax = 337.9779
				text = "M"
			intervals [2395]:
				xmin = 337.9779
				xmax = 338.0079
				text = "IY1"
			intervals [2396]:
				xmin = 338.0079
				xmax = 338.0379
				text = "T"
			intervals [2397]:
				xmin = 338.0379
				xmax = 338.0879
				text = "AH0"
			intervals [2398]:
				xmin = 338.0879
				xmax = 338.2279
				text = "S"
			intervals [2399]:
				xmin = 338.2279
				xmax = 338.2579
				text = "EH1"
			intervals [2400]:
				xmin = 338.2579
				xmax = 338.2979
				text = "N"
			intervals [2401]:
				xmin = 338.2979
				xmax = 338.3379
				text = "D"
			intervals [2402]:
				xmin = 338.3379
				xmax = 338.3679
				text = "IH0"
			intervals [2403]:
				xmin = 338.3679
				xmax = 338.4379
				text = "T"
			intervals [2404]:
				xmin = 338.4379
				xmax = 338.5079
				text = "B"
			intervals [2405]:
				xmin = 338.5079
				xmax = 338.5779
				text = "AE1"
			intervals [2406]:
				xmin = 338.5779
				xmax = 338.6479
				text = "K"
			intervals [2407]:
				xmin = 338.6479
				xmax = 338.6779
				text = "AH0"
			intervals [2408]:
				xmin = 338.6779
				xmax = 338.7079
				text = "N"
			intervals [2409]:
				xmin = 338.7079
				xmax = 338.7379
				text = "W"
			intervals [2410]:
				xmin = 338.7379
				xmax = 338.7679
				text = "EH1"
			intervals [2411]:
				xmin = 338.7679
				xmax = 338.8179
				text = "N"
			intervals [2412]:
				xmin = 338.8179
				xmax = 338.9179
				text = "AY1"
			intervals [2413]:
				xmin = 338.9179
				xmax = 338.9879
				text = "S"
			intervals [2414]:
				xmin = 338.9879
				xmax = 339.0179
				text = "EH1"
			intervals [2415]:
				xmin = 339.0179
				xmax = 339.0479
				text = "D"
			intervals [2416]:
				xmin = 339.0479
				xmax = 339.0779
				text = "AY1"
			intervals [2417]:
				xmin = 339.0779
				xmax = 339.1079
				text = "M"
			intervals [2418]:
				xmin = 339.1079
				xmax = 339.1379
				text = "G"
			intervals [2419]:
				xmin = 339.1379
				xmax = 339.1679
				text = "AH1"
			intervals [2420]:
				xmin = 339.1679
				xmax = 339.1979
				text = "N"
			intervals [2421]:
				xmin = 339.1979
				xmax = 339.2479
				text = "AH0"
			intervals [2422]:
				xmin = 339.2479
				xmax = 339.3679
				text = "T"
			intervals [2423]:
				xmin = 339.3679
				xmax = 339.4279
				text = "EH1"
			intervals [2424]:
				xmin = 339.4279
				xmax = 339.4579
				text = "L"
			intervals [2425]:
				xmin = 339.4579
				xmax = 339.5279
				text = "M"
			intervals [2426]:
				xmin = 339.5279
				xmax = 339.6179
				text = "AY1"
			intervals [2427]:
				xmin = 339.6179
				xmax = 339.7679
				text = "M"
			intervals [2428]:
				xmin = 339.7679
				xmax = 339.8779
				text = "AH1"
			intervals [2429]:
				xmin = 339.8779
				xmax = 339.9279
				text = "DH"
			intervals [2430]:
				xmin = 339.9279
				xmax = 339.9679
				text = "ER0"
			intervals [2431]:
				xmin = 339.9679
				xmax = 340.3032
				text = "sp"
			intervals [2432]:
				xmin = 340.3032
				xmax = 340.4032
				text = "SH"
			intervals [2433]:
				xmin = 340.4032
				xmax = 340.4432
				text = "IY1"
			intervals [2434]:
				xmin = 340.4432
				xmax = 340.5232
				text = "T"
			intervals [2435]:
				xmin = 340.5232
				xmax = 340.5832
				text = "OW1"
			intervals [2436]:
				xmin = 340.5832
				xmax = 340.6132
				text = "L"
			intervals [2437]:
				xmin = 340.6132
				xmax = 340.6532
				text = "D"
			intervals [2438]:
				xmin = 340.6532
				xmax = 340.6832
				text = "M"
			intervals [2439]:
				xmin = 340.6832
				xmax = 340.7232
				text = "IY1"
			intervals [2440]:
				xmin = 340.7232
				xmax = 340.8732
				text = "S"
			intervals [2441]:
				xmin = 340.8732
				xmax = 340.9432
				text = "IH1"
			intervals [2442]:
				xmin = 340.9432
				xmax = 340.9932
				text = "T"
			intervals [2443]:
				xmin = 340.9932
				xmax = 341.0332
				text = "IH0"
			intervals [2444]:
				xmin = 341.0332
				xmax = 341.0832
				text = "N"
			intervals [2445]:
				xmin = 341.0832
				xmax = 341.1532
				text = "B"
			intervals [2446]:
				xmin = 341.1532
				xmax = 341.2332
				text = "AE1"
			intervals [2447]:
				xmin = 341.2332
				xmax = 341.2832
				text = "K"
			intervals [2448]:
				xmin = 341.2832
				xmax = 341.3132
				text = "AH0"
			intervals [2449]:
				xmin = 341.3132
				xmax = 341.3432
				text = "V"
			intervals [2450]:
				xmin = 341.3432
				xmax = 341.3732
				text = "DH"
			intervals [2451]:
				xmin = 341.3732
				xmax = 341.4132
				text = "AH1"
			intervals [2452]:
				xmin = 341.4132
				xmax = 341.4432
				text = "R"
			intervals [2453]:
				xmin = 341.4432
				xmax = 341.4732
				text = "UW1"
			intervals [2454]:
				xmin = 341.4732
				xmax = 341.5532
				text = "M"
			intervals [2455]:
				xmin = 341.5532
				xmax = 341.6432
				text = "AY1"
			intervals [2456]:
				xmin = 341.6432
				xmax = 341.7032
				text = "M"
			intervals [2457]:
				xmin = 341.7032
				xmax = 341.7432
				text = "sp"
			intervals [2458]:
				xmin = 341.7432
				xmax = 341.9832
				text = "AY1"
			intervals [2459]:
				xmin = 341.9832
				xmax = 342.1132
				text = "S"
			intervals [2460]:
				xmin = 342.1132
				xmax = 342.1632
				text = "AH0"
			intervals [2461]:
				xmin = 342.1632
				xmax = 342.2132
				text = "L"
			intervals [2462]:
				xmin = 342.2132
				xmax = 342.3032
				text = "EY2"
			intervals [2463]:
				xmin = 342.3032
				xmax = 342.3432
				text = "T"
			intervals [2464]:
				xmin = 342.3432
				xmax = 342.3732
				text = "IH0"
			intervals [2465]:
				xmin = 342.3732
				xmax = 342.4032
				text = "D"
			intervals [2466]:
				xmin = 342.4032
				xmax = 342.4332
				text = "DH"
			intervals [2467]:
				xmin = 342.4332
				xmax = 342.4732
				text = "AE1"
			intervals [2468]:
				xmin = 342.4732
				xmax = 342.5132
				text = "T"
			intervals [2469]:
				xmin = 342.5132
				xmax = 342.5732
				text = "Z"
			intervals [2470]:
				xmin = 342.5732
				xmax = 342.6632
				text = "W"
			intervals [2471]:
				xmin = 342.6632
				xmax = 342.6932
				text = "AY1"
			intervals [2472]:
				xmin = 342.6932
				xmax = 342.7532
				text = "AY1"
			intervals [2473]:
				xmin = 342.7532
				xmax = 342.8332
				text = "G"
			intervals [2474]:
				xmin = 342.8332
				xmax = 342.9032
				text = "AA1"
			intervals [2475]:
				xmin = 342.9032
				xmax = 342.9432
				text = "T"
			intervals [2476]:
				xmin = 342.9432
				xmax = 343.0132
				text = "EY1"
			intervals [2477]:
				xmin = 343.0132
				xmax = 343.0432
				text = "sp"
			intervals [2478]:
				xmin = 343.0432
				xmax = 343.2132
				text = "EH1"
			intervals [2479]:
				xmin = 343.2132
				xmax = 343.2432
				text = "F"
			intervals [2480]:
				xmin = 343.2432
				xmax = 343.2832
				text = "sp"
			intervals [2481]:
				xmin = 343.2832
				xmax = 343.3732
				text = "AO1"
			intervals [2482]:
				xmin = 343.3732
				xmax = 343.4232
				text = "N"
			intervals [2483]:
				xmin = 343.4232
				xmax = 343.4732
				text = "M"
			intervals [2484]:
				xmin = 343.4732
				xmax = 343.5732
				text = "AY1"
			intervals [2485]:
				xmin = 343.5732
				xmax = 343.6932
				text = "P"
			intervals [2486]:
				xmin = 343.6932
				xmax = 343.8432
				text = "EY1"
			intervals [2487]:
				xmin = 343.8432
				xmax = 343.9332
				text = "P"
			intervals [2488]:
				xmin = 343.9332
				xmax = 343.9632
				text = "ER0"
			intervals [2489]:
				xmin = 343.9632
				xmax = 352.2613
				text = "sp"
			intervals [2490]:
				xmin = 352.2613
				xmax = 352.4913
				text = "AH1"
			intervals [2491]:
				xmin = 352.4913
				xmax = 353.1513
				text = "M"
			intervals [2492]:
				xmin = 353.1513
				xmax = 356.0448
				text = ""
			intervals [2493]:
				xmin = 356.0448
				xmax = 356.0848
				text = "sil"
			intervals [2494]:
				xmin = 356.0848
				xmax = 356.1148
				text = "AY1"
			intervals [2495]:
				xmin = 356.1148
				xmax = 356.1448
				text = "D"
			intervals [2496]:
				xmin = 356.1448
				xmax = 356.1748
				text = "OW1"
			intervals [2497]:
				xmin = 356.1748
				xmax = 356.2448
				text = "N"
			intervals [2498]:
				xmin = 356.2448
				xmax = 356.2748
				text = "N"
			intervals [2499]:
				xmin = 356.2748
				xmax = 356.3048
				text = "OW1"
			intervals [2500]:
				xmin = 356.3048
				xmax = 356.4148
				text = "M"
			intervals [2501]:
				xmin = 356.4148
				xmax = 356.4748
				text = "AY1"
			intervals [2502]:
				xmin = 356.4748
				xmax = 356.5948
				text = "B"
			intervals [2503]:
				xmin = 356.5948
				xmax = 356.6548
				text = "EH1"
			intervals [2504]:
				xmin = 356.6548
				xmax = 356.7348
				text = "S"
			intervals [2505]:
				xmin = 356.7348
				xmax = 356.7648
				text = "T"
			intervals [2506]:
				xmin = 356.7648
				xmax = 356.8448
				text = "T"
			intervals [2507]:
				xmin = 356.8448
				xmax = 356.9048
				text = "IY1"
			intervals [2508]:
				xmin = 356.9048
				xmax = 357.0248
				text = "CH"
			intervals [2509]:
				xmin = 357.0248
				xmax = 357.0648
				text = "ER0"
			intervals [2510]:
				xmin = 357.0648
				xmax = 357.1548
				text = "Z"
			intervals [2511]:
				xmin = 357.1548
				xmax = 357.2648
				text = "AY1"
			intervals [2512]:
				xmin = 357.2648
				xmax = 357.2948
				text = "sp"
			intervals [2513]:
				xmin = 357.2948
				xmax = 357.3248
				text = "EH1"
			intervals [2514]:
				xmin = 357.3248
				xmax = 357.4248
				text = "V"
			intervals [2515]:
				xmin = 357.4248
				xmax = 357.4548
				text = "ER0"
			intervals [2516]:
				xmin = 357.4548
				xmax = 357.4848
				text = "HH"
			intervals [2517]:
				xmin = 357.4848
				xmax = 357.5148
				text = "AE1"
			intervals [2518]:
				xmin = 357.5148
				xmax = 357.5548
				text = "D"
			intervals [2519]:
				xmin = 357.5548
				xmax = 357.5848
				text = "sp"
			intervals [2520]:
				xmin = 357.5848
				xmax = 357.8848
				text = "OW1"
			intervals [2521]:
				xmin = 357.8848
				xmax = 357.9948
				text = "sp"
			intervals [2522]:
				xmin = 357.9948
				xmax = 358.1648
				text = "DH"
			intervals [2523]:
				xmin = 358.1648
				xmax = 358.2248
				text = "AE1"
			intervals [2524]:
				xmin = 358.2248
				xmax = 358.3148
				text = "T"
			intervals [2525]:
				xmin = 358.3148
				xmax = 358.3448
				text = "W"
			intervals [2526]:
				xmin = 358.3448
				xmax = 358.3748
				text = "AO1"
			intervals [2527]:
				xmin = 358.3748
				xmax = 358.4148
				text = "Z"
			intervals [2528]:
				xmin = 358.4148
				xmax = 358.4648
				text = "IH0"
			intervals [2529]:
				xmin = 358.4648
				xmax = 358.5148
				text = "N"
			intervals [2530]:
				xmin = 358.5148
				xmax = 358.5648
				text = "DH"
			intervals [2531]:
				xmin = 358.5648
				xmax = 358.6448
				text = "AH0"
			intervals [2532]:
				xmin = 358.6448
				xmax = 358.7748
				text = "S"
			intervals [2533]:
				xmin = 358.7748
				xmax = 358.8748
				text = "EH1"
			intervals [2534]:
				xmin = 358.8748
				xmax = 358.9348
				text = "K"
			intervals [2535]:
				xmin = 358.9348
				xmax = 358.9848
				text = "AH0"
			intervals [2536]:
				xmin = 358.9848
				xmax = 359.0348
				text = "N"
			intervals [2537]:
				xmin = 359.0348
				xmax = 359.0648
				text = "D"
			intervals [2538]:
				xmin = 359.0648
				xmax = 359.0948
				text = "G"
			intervals [2539]:
				xmin = 359.0948
				xmax = 359.1648
				text = "R"
			intervals [2540]:
				xmin = 359.1648
				xmax = 359.2448
				text = "EY1"
			intervals [2541]:
				xmin = 359.2448
				xmax = 359.2748
				text = "D"
			intervals [2542]:
				xmin = 359.2748
				xmax = 359.3048
				text = "DH"
			intervals [2543]:
				xmin = 359.3048
				xmax = 359.3348
				text = "AH0"
			intervals [2544]:
				xmin = 359.3348
				xmax = 359.3748
				text = "T"
			intervals [2545]:
				xmin = 359.3748
				xmax = 359.4048
				text = "W"
			intervals [2546]:
				xmin = 359.4048
				xmax = 359.4348
				text = "AH0"
			intervals [2547]:
				xmin = 359.4348
				xmax = 359.4848
				text = "Z"
			intervals [2548]:
				xmin = 359.4848
				xmax = 359.5148
				text = "AH0"
			intervals [2549]:
				xmin = 359.5148
				xmax = 359.5448
				text = "sp"
			intervals [2550]:
				xmin = 359.5448
				xmax = 359.6148
				text = "L"
			intervals [2551]:
				xmin = 359.6148
				xmax = 359.7248
				text = "AO1"
			intervals [2552]:
				xmin = 359.7248
				xmax = 359.8048
				text = "NG"
			intervals [2553]:
				xmin = 359.8048
				xmax = 359.9048
				text = "T"
			intervals [2554]:
				xmin = 359.9048
				xmax = 359.9748
				text = "AY1"
			intervals [2555]:
				xmin = 359.9748
				xmax = 360.0648
				text = "M"
			intervals [2556]:
				xmin = 360.0648
				xmax = 360.1648
				text = "AH0"
			intervals [2557]:
				xmin = 360.1648
				xmax = 360.1948
				text = "G"
			intervals [2558]:
				xmin = 360.1948
				xmax = 360.2648
				text = "OW1"
			intervals [2559]:
				xmin = 360.2648
				xmax = 362.7197
				text = "sp"
			intervals [2560]:
				xmin = 362.7197
				xmax = 362.8597
				text = "SH"
			intervals [2561]:
				xmin = 362.8597
				xmax = 362.9297
				text = "IY1"
			intervals [2562]:
				xmin = 362.9297
				xmax = 363.0497
				text = "W"
			intervals [2563]:
				xmin = 363.0497
				xmax = 363.1297
				text = "AH0"
			intervals [2564]:
				xmin = 363.1297
				xmax = 363.1997
				text = "Z"
			intervals [2565]:
				xmin = 363.1997
				xmax = 363.3497
				text = "N"
			intervals [2566]:
				xmin = 363.3497
				xmax = 363.6197
				text = "AY1"
			intervals [2567]:
				xmin = 363.6197
				xmax = 363.6797
				text = "S"
			intervals [2568]:
				xmin = 363.6797
				xmax = 363.7397
				text = "SH"
			intervals [2569]:
				xmin = 363.7397
				xmax = 363.8197
				text = "IY1"
			intervals [2570]:
				xmin = 363.8197
				xmax = 363.9097
				text = "L"
			intervals [2571]:
				xmin = 363.9097
				xmax = 363.9797
				text = "AY1"
			intervals [2572]:
				xmin = 363.9797
				xmax = 364.0697
				text = "K"
			intervals [2573]:
				xmin = 364.0697
				xmax = 364.1197
				text = "T"
			intervals [2574]:
				xmin = 364.1197
				xmax = 364.1497
				text = "EH0"
			intervals [2575]:
				xmin = 364.1497
				xmax = 364.1797
				text = "D"
			intervals [2576]:
				xmin = 364.1797
				xmax = 364.2497
				text = "M"
			intervals [2577]:
				xmin = 364.2497
				xmax = 364.3097
				text = "IY1"
			intervals [2578]:
				xmin = 364.3097
				xmax = 364.3397
				text = "DH"
			intervals [2579]:
				xmin = 364.3397
				xmax = 364.4197
				text = "IY0"
			intervals [2580]:
				xmin = 364.4197
				xmax = 364.5197
				text = "B"
			intervals [2581]:
				xmin = 364.5197
				xmax = 364.6397
				text = "EH1"
			intervals [2582]:
				xmin = 364.6397
				xmax = 364.6997
				text = "S"
			intervals [2583]:
				xmin = 364.6997
				xmax = 364.7697
				text = "T"
			intervals [2584]:
				xmin = 364.7697
				xmax = 364.9297
				text = "AO1"
			intervals [2585]:
				xmin = 364.9297
				xmax = 365.0397
				text = "L"
			intervals [2586]:
				xmin = 365.0397
				xmax = 365.0697
				text = "IH0"
			intervals [2587]:
				xmin = 365.0697
				xmax = 365.1297
				text = "N"
			intervals [2588]:
				xmin = 365.1297
				xmax = 365.1697
				text = "DH"
			intervals [2589]:
				xmin = 365.1697
				xmax = 365.2397
				text = "AH0"
			intervals [2590]:
				xmin = 365.2397
				xmax = 365.3097
				text = "R"
			intervals [2591]:
				xmin = 365.3097
				xmax = 365.4397
				text = "UW1"
			intervals [2592]:
				xmin = 365.4397
				xmax = 365.6097
				text = "M"
			intervals [2593]:
				xmin = 365.6097
				xmax = 365.8533
				text = ""
			intervals [2594]:
				xmin = 365.8533
				xmax = 365.9233
				text = "DH"
			intervals [2595]:
				xmin = 365.9233
				xmax = 366.0133
				text = "IY1"
			intervals [2596]:
				xmin = 366.0133
				xmax = 366.1133
				text = "Z"
			intervals [2597]:
				xmin = 366.1133
				xmax = 366.2233
				text = "G"
			intervals [2598]:
				xmin = 366.2233
				xmax = 366.3333
				text = "ER1"
			intervals [2599]:
				xmin = 366.3333
				xmax = 366.4533
				text = "L"
			intervals [2600]:
				xmin = 366.4533
				xmax = 366.5033
				text = "Z"
			intervals [2601]:
				xmin = 366.5033
				xmax = 366.5433
				text = "IH0"
			intervals [2602]:
				xmin = 366.5433
				xmax = 366.5733
				text = "N"
			intervals [2603]:
				xmin = 366.5733
				xmax = 366.6533
				text = "M"
			intervals [2604]:
				xmin = 366.6533
				xmax = 366.7633
				text = "AY1"
			intervals [2605]:
				xmin = 366.7633
				xmax = 366.8633
				text = "R"
			intervals [2606]:
				xmin = 366.8633
				xmax = 366.9633
				text = "UW1"
			intervals [2607]:
				xmin = 366.9633
				xmax = 367.0233
				text = "M"
			intervals [2608]:
				xmin = 367.0233
				xmax = 367.0833
				text = "DH"
			intervals [2609]:
				xmin = 367.0833
				xmax = 367.1633
				text = "EY1"
			intervals [2610]:
				xmin = 367.1633
				xmax = 367.2033
				text = "Y"
			intervals [2611]:
				xmin = 367.2033
				xmax = 367.2533
				text = "UW1"
			intervals [2612]:
				xmin = 367.2533
				xmax = 367.2933
				text = "Z"
			intervals [2613]:
				xmin = 367.2933
				xmax = 367.3233
				text = "D"
			intervals [2614]:
				xmin = 367.3233
				xmax = 367.3633
				text = "T"
			intervals [2615]:
				xmin = 367.3633
				xmax = 367.4233
				text = "IH0"
			intervals [2616]:
				xmin = 367.4233
				xmax = 367.5733
				text = "B"
			intervals [2617]:
				xmin = 367.5733
				xmax = 367.6933
				text = "IY1"
			intervals [2618]:
				xmin = 367.6933
				xmax = 367.7233
				text = "T"
			intervals [2619]:
				xmin = 367.7233
				xmax = 367.7833
				text = "M"
			intervals [2620]:
				xmin = 367.7833
				xmax = 367.8933
				text = "IY1"
			intervals [2621]:
				xmin = 367.8933
				xmax = 367.9933
				text = "AH1"
			intervals [2622]:
				xmin = 367.9933
				xmax = 368.1233
				text = "P"
			intervals [2623]:
				xmin = 368.1233
				xmax = 368.4179
				text = ""
			intervals [2624]:
				xmin = 368.4179
				xmax = 368.4479
				text = "sil"
			intervals [2625]:
				xmin = 368.4479
				xmax = 368.6679
				text = "AO1"
			intervals [2626]:
				xmin = 368.6679
				xmax = 368.7479
				text = "L"
			intervals [2627]:
				xmin = 368.7479
				xmax = 368.7879
				text = "DH"
			intervals [2628]:
				xmin = 368.7879
				xmax = 368.8479
				text = "AH0"
			intervals [2629]:
				xmin = 368.8479
				xmax = 368.9879
				text = "T"
			intervals [2630]:
				xmin = 368.9879
				xmax = 369.0979
				text = "AY1"
			intervals [2631]:
				xmin = 369.0979
				xmax = 369.1579
				text = "M"
			intervals [2632]:
				xmin = 369.1579
				xmax = 369.1979
				text = "AH0"
			intervals [2633]:
				xmin = 369.1979
				xmax = 369.2479
				text = "N"
			intervals [2634]:
				xmin = 369.2479
				xmax = 369.3579
				text = "AY1"
			intervals [2635]:
				xmin = 369.3579
				xmax = 369.4779
				text = "Y"
			intervals [2636]:
				xmin = 369.4779
				xmax = 369.5179
				text = "UW1"
			intervals [2637]:
				xmin = 369.5179
				xmax = 369.5479
				text = "IH0"
			intervals [2638]:
				xmin = 369.5479
				xmax = 369.6879
				text = "F"
			intervals [2639]:
				xmin = 369.6879
				xmax = 369.7579
				text = "AY1"
			intervals [2640]:
				xmin = 369.7579
				xmax = 369.8679
				text = "G"
			intervals [2641]:
				xmin = 369.8679
				xmax = 369.9179
				text = "OW1"
			intervals [2642]:
				xmin = 369.9179
				xmax = 369.9879
				text = "B"
			intervals [2643]:
				xmin = 369.9879
				xmax = 370.0379
				text = "AE1"
			intervals [2644]:
				xmin = 370.0379
				xmax = 370.0679
				text = "K"
			intervals [2645]:
				xmin = 370.0679
				xmax = 370.1079
				text = "AH0"
			intervals [2646]:
				xmin = 370.1079
				xmax = 370.1579
				text = "N"
			intervals [2647]:
				xmin = 370.1579
				xmax = 370.2779
				text = "T"
			intervals [2648]:
				xmin = 370.2779
				xmax = 370.3179
				text = "EH1"
			intervals [2649]:
				xmin = 370.3179
				xmax = 370.3479
				text = "L"
			intervals [2650]:
				xmin = 370.3479
				xmax = 370.3779
				text = "DH"
			intervals [2651]:
				xmin = 370.3779
				xmax = 370.4379
				text = "AH0"
			intervals [2652]:
				xmin = 370.4379
				xmax = 370.5579
				text = "T"
			intervals [2653]:
				xmin = 370.5579
				xmax = 370.6079
				text = "IY1"
			intervals [2654]:
				xmin = 370.6079
				xmax = 370.6679
				text = "CH"
			intervals [2655]:
				xmin = 370.6679
				xmax = 370.6979
				text = "ER0"
			intervals [2656]:
				xmin = 370.6979
				xmax = 370.7279
				text = "sp"
			intervals [2657]:
				xmin = 370.7279
				xmax = 370.7879
				text = "DH"
			intervals [2658]:
				xmin = 370.7879
				xmax = 370.8779
				text = "EY1"
			intervals [2659]:
				xmin = 370.8779
				xmax = 370.9079
				text = "spn"
			intervals [2660]:
				xmin = 370.9079
				xmax = 370.9979
				text = "G"
			intervals [2661]:
				xmin = 370.9979
				xmax = 371.0679
				text = "IH1"
			intervals [2662]:
				xmin = 371.0679
				xmax = 371.0979
				text = "T"
			intervals [2663]:
				xmin = 371.0979
				xmax = 371.1579
				text = "IH1"
			intervals [2664]:
				xmin = 371.1579
				xmax = 371.2079
				text = "N"
			intervals [2665]:
				xmin = 371.2079
				xmax = 371.3279
				text = "T"
			intervals [2666]:
				xmin = 371.3279
				xmax = 371.3779
				text = "R"
			intervals [2667]:
				xmin = 371.3779
				xmax = 371.4779
				text = "AH1"
			intervals [2668]:
				xmin = 371.4779
				xmax = 371.5079
				text = "B"
			intervals [2669]:
				xmin = 371.5079
				xmax = 371.5379
				text = "AH0"
			intervals [2670]:
				xmin = 371.5379
				xmax = 371.5679
				text = "L"
			intervals [2671]:
				xmin = 371.5679
				xmax = 371.6179
				text = "sp"
			intervals [2672]:
				xmin = 371.6179
				xmax = 372.0864
				text = ""
			intervals [2673]:
				xmin = 372.0864
				xmax = 372.1864
				text = "S"
			intervals [2674]:
				xmin = 372.1864
				xmax = 372.2164
				text = "OW1"
			intervals [2675]:
				xmin = 372.2164
				xmax = 372.2464
				text = "W"
			intervals [2676]:
				xmin = 372.2464
				xmax = 372.2764
				text = "EH1"
			intervals [2677]:
				xmin = 372.2764
				xmax = 372.3564
				text = "N"
			intervals [2678]:
				xmin = 372.3564
				xmax = 372.3964
				text = "W"
			intervals [2679]:
				xmin = 372.3964
				xmax = 372.4564
				text = "IY1"
			intervals [2680]:
				xmin = 372.4564
				xmax = 372.5364
				text = "G"
			intervals [2681]:
				xmin = 372.5364
				xmax = 372.5764
				text = "OW1"
			intervals [2682]:
				xmin = 372.5764
				xmax = 372.7164
				text = "IH1"
			intervals [2683]:
				xmin = 372.7164
				xmax = 372.7564
				text = "N"
			intervals [2684]:
				xmin = 372.7564
				xmax = 372.7864
				text = "DH"
			intervals [2685]:
				xmin = 372.7864
				xmax = 372.8864
				text = "AH0"
			intervals [2686]:
				xmin = 372.8864
				xmax = 372.9464
				text = "B"
			intervals [2687]:
				xmin = 372.9464
				xmax = 373.0864
				text = "AE1"
			intervals [2688]:
				xmin = 373.0864
				xmax = 373.1764
				text = "TH"
			intervals [2689]:
				xmin = 373.1764
				xmax = 373.2064
				text = "R"
			intervals [2690]:
				xmin = 373.2064
				xmax = 373.2364
				text = "UW2"
			intervals [2691]:
				xmin = 373.2364
				xmax = 373.2664
				text = "M"
			intervals [2692]:
				xmin = 373.2664
				xmax = 373.3064
				text = "DH"
			intervals [2693]:
				xmin = 373.3064
				xmax = 373.4064
				text = "EY1"
			intervals [2694]:
				xmin = 373.4064
				xmax = 373.4364
				text = "spn"
			intervals [2695]:
				xmin = 373.4364
				xmax = 373.5864
				text = "B"
			intervals [2696]:
				xmin = 373.5864
				xmax = 373.6864
				text = "IY1"
			intervals [2697]:
				xmin = 373.6864
				xmax = 373.7164
				text = "T"
			intervals [2698]:
				xmin = 373.7164
				xmax = 373.7964
				text = "M"
			intervals [2699]:
				xmin = 373.7964
				xmax = 373.9064
				text = "IY1"
			intervals [2700]:
				xmin = 373.9064
				xmax = 374.0064
				text = "AH1"
			intervals [2701]:
				xmin = 374.0064
				xmax = 374.0964
				text = "P"
			intervals [2702]:
				xmin = 374.0964
				xmax = 374.1564
				text = "DH"
			intervals [2703]:
				xmin = 374.1564
				xmax = 374.1864
				text = "EH1"
			intervals [2704]:
				xmin = 374.1864
				xmax = 374.2664
				text = "N"
			intervals [2705]:
				xmin = 374.2664
				xmax = 374.2964
				text = "W"
			intervals [2706]:
				xmin = 374.2964
				xmax = 374.3364
				text = "EH1"
			intervals [2707]:
				xmin = 374.3364
				xmax = 374.3964
				text = "N"
			intervals [2708]:
				xmin = 374.3964
				xmax = 374.4864
				text = "AY1"
			intervals [2709]:
				xmin = 374.4864
				xmax = 374.5764
				text = "G"
			intervals [2710]:
				xmin = 374.5764
				xmax = 374.6064
				text = "OW1"
			intervals [2711]:
				xmin = 374.6064
				xmax = 374.6764
				text = "AH1"
			intervals [2712]:
				xmin = 374.6764
				xmax = 374.7364
				text = "P"
			intervals [2713]:
				xmin = 374.7364
				xmax = 374.7764
				text = "DH"
			intervals [2714]:
				xmin = 374.7764
				xmax = 374.8364
				text = "AH0"
			intervals [2715]:
				xmin = 374.8364
				xmax = 374.9164
				text = "S"
			intervals [2716]:
				xmin = 374.9164
				xmax = 374.9964
				text = "T"
			intervals [2717]:
				xmin = 374.9964
				xmax = 375.0964
				text = "EH1"
			intervals [2718]:
				xmin = 375.0964
				xmax = 375.1964
				text = "P"
			intervals [2719]:
				xmin = 375.1964
				xmax = 375.3264
				text = "AY1"
			intervals [2720]:
				xmin = 375.3264
				xmax = 375.3764
				text = "EY1"
			intervals [2721]:
				xmin = 375.3764
				xmax = 375.4164
				text = "N"
			intervals [2722]:
				xmin = 375.4164
				xmax = 375.4764
				text = "T"
			intervals [2723]:
				xmin = 375.4764
				xmax = 375.5264
				text = "L"
			intervals [2724]:
				xmin = 375.5264
				xmax = 375.6264
				text = "AY1"
			intervals [2725]:
				xmin = 375.6264
				xmax = 375.7164
				text = "K"
			intervals [2726]:
				xmin = 375.7164
				xmax = 375.7564
				text = "T"
			intervals [2727]:
				xmin = 375.7564
				xmax = 375.8164
				text = "IH0"
			intervals [2728]:
				xmin = 375.8164
				xmax = 375.9664
				text = "F"
			intervals [2729]:
				xmin = 375.9664
				xmax = 376.1164
				text = "AY1"
			intervals [2730]:
				xmin = 376.1164
				xmax = 376.2064
				text = "T"
			intervals [2731]:
				xmin = 376.2064
				xmax = 376.2564
				text = "sp"
			intervals [2732]:
				xmin = 376.2564
				xmax = 376.8647
				text = ""
			intervals [2733]:
				xmin = 376.8647
				xmax = 376.9547
				text = "DH"
			intervals [2734]:
				xmin = 376.9547
				xmax = 377.0947
				text = "EY1"
			intervals [2735]:
				xmin = 377.0947
				xmax = 377.2047
				text = "spn"
			intervals [2736]:
				xmin = 377.2047
				xmax = 377.2947
				text = "sp"
			intervals [2737]:
				xmin = 377.2947
				xmax = 377.4447
				text = "P"
			intervals [2738]:
				xmin = 377.4447
				xmax = 377.5647
				text = "EH1"
			intervals [2739]:
				xmin = 377.5647
				xmax = 377.6147
				text = "T"
			intervals [2740]:
				xmin = 377.6147
				xmax = 377.7147
				text = "M"
			intervals [2741]:
				xmin = 377.7147
				xmax = 377.8347
				text = "IY1"
			intervals [2742]:
				xmin = 377.8347
				xmax = 377.8747
				text = "AH0"
			intervals [2743]:
				xmin = 377.8747
				xmax = 377.9247
				text = "N"
			intervals [2744]:
				xmin = 377.9247
				xmax = 377.9947
				text = "M"
			intervals [2745]:
				xmin = 377.9947
				xmax = 378.0747
				text = "EY1"
			intervals [2746]:
				xmin = 378.0747
				xmax = 378.1647
				text = "K"
			intervals [2747]:
				xmin = 378.1647
				xmax = 378.2047
				text = "M"
			intervals [2748]:
				xmin = 378.2047
				xmax = 378.2647
				text = "IY1"
			intervals [2749]:
				xmin = 378.2647
				xmax = 378.3647
				text = "S"
			intervals [2750]:
				xmin = 378.3647
				xmax = 378.4247
				text = "T"
			intervals [2751]:
				xmin = 378.4247
				xmax = 378.5347
				text = "AA1"
			intervals [2752]:
				xmin = 378.5347
				xmax = 378.5747
				text = "P"
			intervals [2753]:
				xmin = 378.5747
				xmax = 378.6147
				text = "sp"
			intervals [2754]:
				xmin = 378.6147
				xmax = 378.7347
				text = "K"
			intervals [2755]:
				xmin = 378.7347
				xmax = 378.7947
				text = "R"
			intervals [2756]:
				xmin = 378.7947
				xmax = 378.9547
				text = "AY1"
			intervals [2757]:
				xmin = 378.9547
				xmax = 378.9847
				text = "IH0"
			intervals [2758]:
				xmin = 378.9847
				xmax = 379.0447
				text = "N"
			intervals [2759]:
				xmin = 379.0447
				xmax = 379.0747
				text = "DH"
			intervals [2760]:
				xmin = 379.0747
				xmax = 379.1347
				text = "IH0"
			intervals [2761]:
				xmin = 379.1347
				xmax = 379.2547
				text = "S"
			intervals [2762]:
				xmin = 379.2547
				xmax = 379.2847
				text = "B"
			intervals [2763]:
				xmin = 379.2847
				xmax = 379.3147
				text = "IH0"
			intervals [2764]:
				xmin = 379.3147
				xmax = 379.3547
				text = "F"
			intervals [2765]:
				xmin = 379.3547
				xmax = 379.3847
				text = "AO1"
			intervals [2766]:
				xmin = 379.3847
				xmax = 379.4247
				text = "R"
			intervals [2767]:
				xmin = 379.4247
				xmax = 379.4947
				text = "W"
			intervals [2768]:
				xmin = 379.4947
				xmax = 379.5747
				text = "IY1"
			intervals [2769]:
				xmin = 379.5747
				xmax = 379.6447
				text = "G"
			intervals [2770]:
				xmin = 379.6447
				xmax = 379.6847
				text = "IH1"
			intervals [2771]:
				xmin = 379.6847
				xmax = 379.7147
				text = "T"
			intervals [2772]:
				xmin = 379.7147
				xmax = 379.7447
				text = "IH0"
			intervals [2773]:
				xmin = 379.7447
				xmax = 379.7847
				text = "N"
			intervals [2774]:
				xmin = 379.7847
				xmax = 379.8147
				text = "DH"
			intervals [2775]:
				xmin = 379.8147
				xmax = 379.8847
				text = "AH0"
			intervals [2776]:
				xmin = 379.8847
				xmax = 379.9547
				text = "R"
			intervals [2777]:
				xmin = 379.9547
				xmax = 380.0347
				text = "UW1"
			intervals [2778]:
				xmin = 380.0347
				xmax = 380.0847
				text = "M"
			intervals [2779]:
				xmin = 380.0847
				xmax = 380.1247
				text = "K"
			intervals [2780]:
				xmin = 380.1247
				xmax = 380.1847
				text = "AA1"
			intervals [2781]:
				xmin = 380.1847
				xmax = 380.2947
				text = "Z"
			intervals [2782]:
				xmin = 380.2947
				xmax = 380.3447
				text = "IH1"
			intervals [2783]:
				xmin = 380.3447
				xmax = 380.4547
				text = "F"
			intervals [2784]:
				xmin = 380.4547
				xmax = 380.5447
				text = "AY1"
			intervals [2785]:
				xmin = 380.5447
				xmax = 380.6747
				text = "T"
			intervals [2786]:
				xmin = 380.6747
				xmax = 380.7647
				text = "EH1"
			intervals [2787]:
				xmin = 380.7647
				xmax = 380.7947
				text = "L"
			intervals [2788]:
				xmin = 380.7947
				xmax = 380.8247
				text = "DH"
			intervals [2789]:
				xmin = 380.8247
				xmax = 380.8647
				text = "AH0"
			intervals [2790]:
				xmin = 380.8647
				xmax = 381.0047
				text = "T"
			intervals [2791]:
				xmin = 381.0047
				xmax = 381.0747
				text = "IY1"
			intervals [2792]:
				xmin = 381.0747
				xmax = 381.1547
				text = "CH"
			intervals [2793]:
				xmin = 381.1547
				xmax = 381.2047
				text = "ER0"
			intervals [2794]:
				xmin = 381.2047
				xmax = 381.2447
				text = "DH"
			intervals [2795]:
				xmin = 381.2447
				xmax = 381.2947
				text = "EY1"
			intervals [2796]:
				xmin = 381.2947
				xmax = 381.4147
				text = "N"
			intervals [2797]:
				xmin = 381.4147
				xmax = 381.4847
				text = "OW1"
			intervals [2798]:
				xmin = 381.4847
				xmax = 381.5447
				text = "DH"
			intervals [2799]:
				xmin = 381.5447
				xmax = 381.6247
				text = "EY1"
			intervals [2800]:
				xmin = 381.6247
				xmax = 381.6547
				text = "spn"
			intervals [2801]:
				xmin = 381.6547
				xmax = 381.7347
				text = "G"
			intervals [2802]:
				xmin = 381.7347
				xmax = 381.7647
				text = "IH1"
			intervals [2803]:
				xmin = 381.7647
				xmax = 381.7947
				text = "T"
			intervals [2804]:
				xmin = 381.7947
				xmax = 381.8247
				text = "IH0"
			intervals [2805]:
				xmin = 381.8247
				xmax = 381.9547
				text = "N"
			intervals [2806]:
				xmin = 381.9547
				xmax = 382.0147
				text = "AH0"
			intervals [2807]:
				xmin = 382.0147
				xmax = 382.0847
				text = "L"
			intervals [2808]:
				xmin = 382.0847
				xmax = 382.1647
				text = "AA1"
			intervals [2809]:
				xmin = 382.1647
				xmax = 382.2247
				text = "T"
			intervals [2810]:
				xmin = 382.2247
				xmax = 382.2647
				text = "AH0"
			intervals [2811]:
				xmin = 382.2647
				xmax = 382.3047
				text = "V"
			intervals [2812]:
				xmin = 382.3047
				xmax = 382.4247
				text = "T"
			intervals [2813]:
				xmin = 382.4247
				xmax = 382.4647
				text = "R"
			intervals [2814]:
				xmin = 382.4647
				xmax = 382.5847
				text = "AH1"
			intervals [2815]:
				xmin = 382.5847
				xmax = 382.6447
				text = "B"
			intervals [2816]:
				xmin = 382.6447
				xmax = 382.6847
				text = "AH0"
			intervals [2817]:
				xmin = 382.6847
				xmax = 382.7947
				text = "L"
			intervals [2818]:
				xmin = 382.7947
				xmax = 392.1381
				text = ""
			intervals [2819]:
				xmin = 392.1381
				xmax = 392.1681
				text = "sil"
			intervals [2820]:
				xmin = 392.1681
				xmax = 392.2781
				text = "N"
			intervals [2821]:
				xmin = 392.2781
				xmax = 392.7381
				text = "OW1"
			intervals [2822]:
				xmin = 392.7381
				xmax = 403.0703
				text = ""
			intervals [2823]:
				xmin = 403.0703
				xmax = 403.1203
				text = "sil"
			intervals [2824]:
				xmin = 403.1203
				xmax = 403.1903
				text = "L"
			intervals [2825]:
				xmin = 403.1903
				xmax = 403.3203
				text = "AY1"
			intervals [2826]:
				xmin = 403.3203
				xmax = 403.3703
				text = "K"
			intervals [2827]:
				xmin = 403.3703
				xmax = 403.6503
				text = "M"
			intervals [2828]:
				xmin = 403.6503
				xmax = 403.7503
				text = "IY1"
			intervals [2829]:
				xmin = 403.7503
				xmax = 403.8103
				text = "AH0"
			intervals [2830]:
				xmin = 403.8103
				xmax = 403.8503
				text = "N"
			intervals [2831]:
				xmin = 403.8503
				xmax = 403.9203
				text = "D"
			intervals [2832]:
				xmin = 403.9203
				xmax = 403.9803
				text = "sp"
			intervals [2833]:
				xmin = 403.9803
				xmax = 404.0303
				text = "G"
			intervals [2834]:
				xmin = 404.0303
				xmax = 404.1403
				text = "L"
			intervals [2835]:
				xmin = 404.1403
				xmax = 404.1803
				text = "AH0"
			intervals [2836]:
				xmin = 404.1803
				xmax = 404.3703
				text = "V"
			intervals [2837]:
				xmin = 404.3703
				xmax = 404.5803
				text = "ER1"
			intervals [2838]:
				xmin = 404.5803
				xmax = 404.7003
				text = "N"
			intervals [2839]:
				xmin = 404.7003
				xmax = 404.7603
				text = "W"
			intervals [2840]:
				xmin = 404.7603
				xmax = 404.8503
				text = "IY1"
			intervals [2841]:
				xmin = 404.8503
				xmax = 404.9503
				text = "G"
			intervals [2842]:
				xmin = 404.9503
				xmax = 405.0503
				text = "OW1"
			intervals [2843]:
				xmin = 405.0503
				xmax = 405.2003
				text = "M"
			intervals [2844]:
				xmin = 405.2003
				xmax = 405.2603
				text = "EH1"
			intervals [2845]:
				xmin = 405.2603
				xmax = 405.3203
				text = "N"
			intervals [2846]:
				xmin = 405.3203
				xmax = 405.3703
				text = "IY0"
			intervals [2847]:
				xmin = 405.3703
				xmax = 405.4403
				text = "sp"
			intervals [2848]:
				xmin = 405.4403
				xmax = 405.5303
				text = "P"
			intervals [2849]:
				xmin = 405.5303
				xmax = 405.5703
				text = "L"
			intervals [2850]:
				xmin = 405.5703
				xmax = 405.6503
				text = "EY1"
			intervals [2851]:
				xmin = 405.6503
				xmax = 405.8303
				text = "S"
			intervals [2852]:
				xmin = 405.8303
				xmax = 405.9003
				text = "IH0"
			intervals [2853]:
				xmin = 405.9003
				xmax = 405.9303
				text = "Z"
			intervals [2854]:
				xmin = 405.9303
				xmax = 405.9603
				text = "T"
			intervals [2855]:
				xmin = 405.9603
				xmax = 405.9903
				text = "AH0"
			intervals [2856]:
				xmin = 405.9903
				xmax = 406.0703
				text = "G"
			intervals [2857]:
				xmin = 406.0703
				xmax = 406.1903
				text = "EH1"
			intervals [2858]:
				xmin = 406.1903
				xmax = 406.2403
				text = "DH"
			intervals [2859]:
				xmin = 406.2403
				xmax = 406.2703
				text = "ER0"
			intervals [2860]:
				xmin = 406.2703
				xmax = 406.3003
				text = "AH0"
			intervals [2861]:
				xmin = 406.3003
				xmax = 406.4203
				text = "N"
			intervals [2862]:
				xmin = 406.4203
				xmax = 406.4603
				text = "W"
			intervals [2863]:
				xmin = 406.4603
				xmax = 406.5603
				text = "IY1"
			intervals [2864]:
				xmin = 406.5603
				xmax = 406.6803
				text = "HH"
			intervals [2865]:
				xmin = 406.6803
				xmax = 406.7403
				text = "AE1"
			intervals [2866]:
				xmin = 406.7403
				xmax = 406.8903
				text = "NG"
			intervals [2867]:
				xmin = 406.8903
				xmax = 406.9203
				text = "T"
			intervals [2868]:
				xmin = 406.9203
				xmax = 406.9603
				text = "AH0"
			intervals [2869]:
				xmin = 406.9603
				xmax = 407.0503
				text = "G"
			intervals [2870]:
				xmin = 407.0503
				xmax = 407.2103
				text = "EH1"
			intervals [2871]:
				xmin = 407.2103
				xmax = 407.2803
				text = "DH"
			intervals [2872]:
				xmin = 407.2803
				xmax = 407.3303
				text = "ER0"
			intervals [2873]:
				xmin = 407.3303
				xmax = 407.3603
				text = "sp"
			intervals [2874]:
				xmin = 407.3603
				xmax = 407.4403
				text = "W"
			intervals [2875]:
				xmin = 407.4403
				xmax = 407.4903
				text = "IY1"
			intervals [2876]:
				xmin = 407.4903
[truncated: 607,196 more chars]
