# Supplementary material for: Considering Performance in the Automated and Manual Coding of Sociolinguistic Variables: Lessons From Variable (ING)
Source: Front Artif Intell. 2021 Apr 29;4:648543. doi: 10.3389/frai.2021.648543 (PMC8117961; doi:10.3389/frai.2021.648543)
Supplement: Supplementary file 5 [file Data_Sheet_5.ZIP › CORAAL_VARAligned_as_TextGrids_p1/DCA_se1_ag1_m_07_1.TextGrid]

File type = "ooTextFile"
Object class = "TextGrid"

xmin = 0.0
xmax = 1070.89
tiers? <exists>
size = 4
item []:
	item [1]:
		class = "IntervalTier"
		name = "DCA_int_02 - words"
		xmin = 0.0
		xmax = 1070.89
		intervals: size = 1199
			intervals [1]:
				xmin = 0.0
				xmax = 1.1409
				text = ""
			intervals [2]:
				xmin = 1.1409
				xmax = 1.7309
				text = "yeah"
			intervals [3]:
				xmin = 1.7309
				xmax = 1.9509
				text = ""
			intervals [4]:
				xmin = 1.9509
				xmax = 2.0709
				text = "give"
			intervals [5]:
				xmin = 2.0709
				xmax = 2.1409
				text = "me"
			intervals [6]:
				xmin = 2.1409
				xmax = 2.2309
				text = "your"
			intervals [7]:
				xmin = 2.2309
				xmax = 2.4109
				text = "name"
			intervals [8]:
				xmin = 2.4109
				xmax = 2.5009
				text = "and"
			intervals [9]:
				xmin = 2.5009
				xmax = 2.5909
				text = ""
			intervals [10]:
				xmin = 2.5909
				xmax = 2.9009
				text = "count"
			intervals [11]:
				xmin = 2.9009
				xmax = 2.9409
				text = ""
			intervals [12]:
				xmin = 2.9409
				xmax = 3.0009
				text = "to"
			intervals [13]:
				xmin = 3.0009
				xmax = 3.0309
				text = ""
			intervals [14]:
				xmin = 3.0309
				xmax = 3.1209
				text = "ten"
			intervals [15]:
				xmin = 3.1209
				xmax = 16.088
				text = ""
			intervals [16]:
				xmin = 16.088
				xmax = 16.588
				text = "okay"
			intervals [17]:
				xmin = 16.588
				xmax = 17.2017
				text = ""
			intervals [18]:
				xmin = 17.2017
				xmax = 17.3217
				text = "uh"
			intervals [19]:
				xmin = 17.3217
				xmax = 17.5717
				text = "what"
			intervals [20]:
				xmin = 17.5717
				xmax = 17.8717
				text = "kinds"
			intervals [21]:
				xmin = 17.8717
				xmax = 18.0017
				text = "of"
			intervals [22]:
				xmin = 18.0017
				xmax = 18.4117
				text = "games"
			intervals [23]:
				xmin = 18.4117
				xmax = 18.5417
				text = "did"
			intervals [24]:
				xmin = 18.5417
				xmax = 18.6217
				text = "you"
			intervals [25]:
				xmin = 18.6217
				xmax = 18.9717
				text = "play"
			intervals [26]:
				xmin = 18.9717
				xmax = 19.1017
				text = "when"
			intervals [27]:
				xmin = 19.1017
				xmax = 19.1317
				text = ""
			intervals [28]:
				xmin = 19.1317
				xmax = 19.2817
				text = "you"
			intervals [29]:
				xmin = 19.2817
				xmax = 19.4617
				text = "were"
			intervals [30]:
				xmin = 19.4617
				xmax = 19.5017
				text = ""
			intervals [31]:
				xmin = 19.5017
				xmax = 19.9117
				text = "younger"
			intervals [32]:
				xmin = 19.9117
				xmax = 23.5301
				text = ""
			intervals [33]:
				xmin = 23.5301
				xmax = 24.3501
				text = "uh-huh"
			intervals [34]:
				xmin = 24.3501
				xmax = 30.8917
				text = ""
			intervals [35]:
				xmin = 30.8917
				xmax = 30.9517
				text = "h"
			intervals [36]:
				xmin = 30.9517
				xmax = 31.0017
				text = ""
			intervals [37]:
				xmin = 31.0017
				xmax = 31.1017
				text = "how"
			intervals [38]:
				xmin = 31.1017
				xmax = 31.1917
				text = "did"
			intervals [39]:
				xmin = 31.1917
				xmax = 31.2917
				text = "you"
			intervals [40]:
				xmin = 31.2917
				xmax = 31.4817
				text = "play"
			intervals [41]:
				xmin = 31.4817
				xmax = 31.6817
				text = "hide"
			intervals [42]:
				xmin = 31.6817
				xmax = 31.7917
				text = "and"
			intervals [43]:
				xmin = 31.7917
				xmax = 31.8417
				text = ""
			intervals [44]:
				xmin = 31.8417
				xmax = 31.9917
				text = "go"
			intervals [45]:
				xmin = 31.9917
				xmax = 32.3817
				text = "seek"
			intervals [46]:
				xmin = 32.3817
				xmax = 32.4717
				text = ""
			intervals [47]:
				xmin = 32.4717
				xmax = 32.5717
				text = "how"
			intervals [48]:
				xmin = 32.5717
				xmax = 32.6417
				text = "d"
			intervals [49]:
				xmin = 32.6417
				xmax = 32.7317
				text = ""
			intervals [50]:
				xmin = 32.7317
				xmax = 32.8117
				text = "you"
			intervals [51]:
				xmin = 32.8117
				xmax = 51.8721
				text = ""
			intervals [52]:
				xmin = 51.8721
				xmax = 52.2521
				text = "uh-huh"
			intervals [53]:
				xmin = 52.2521
				xmax = 52.4576
				text = ""
			intervals [54]:
				xmin = 52.4576
				xmax = 52.7176
				text = "pretty"
			intervals [55]:
				xmin = 52.7176
				xmax = 52.9776
				text = "good"
			intervals [56]:
				xmin = 52.9776
				xmax = 53.4576
				text = "uh"
			intervals [57]:
				xmin = 53.4576
				xmax = 54.4673
				text = ""
			intervals [58]:
				xmin = 54.4673
				xmax = 54.6073
				text = "how"
			intervals [59]:
				xmin = 54.6073
				xmax = 54.9673
				text = "about"
			intervals [60]:
				xmin = 54.9673
				xmax = 55.1973
				text = "uh"
			intervals [61]:
				xmin = 55.1973
				xmax = 55.4673
				text = "other"
			intervals [62]:
				xmin = 55.4673
				xmax = 55.6973
				text = "games"
			intervals [63]:
				xmin = 55.6973
				xmax = 55.8173
				text = ""
			intervals [64]:
				xmin = 55.8173
				xmax = 56.1273
				text = "like"
			intervals [65]:
				xmin = 56.1273
				xmax = 56.1573
				text = ""
			intervals [66]:
				xmin = 56.1573
				xmax = 56.3573
				text = "uh"
			intervals [67]:
				xmin = 56.3573
				xmax = 56.3873
				text = ""
			intervals [68]:
				xmin = 56.3873
				xmax = 56.5873
				text = "red"
			intervals [69]:
				xmin = 56.5873
				xmax = 56.8573
				text = "rover"
			intervals [70]:
				xmin = 56.8573
				xmax = 57.0873
				text = "red"
			intervals [71]:
				xmin = 57.0873
				xmax = 57.5073
				text = "rover"
			intervals [72]:
				xmin = 57.5073
				xmax = 57.5973
				text = "have"
			intervals [73]:
				xmin = 57.5973
				xmax = 57.6573
				text = "you"
			intervals [74]:
				xmin = 57.6573
				xmax = 57.8273
				text = "ever"
			intervals [75]:
				xmin = 57.8273
				xmax = 60.4394
				text = ""
			intervals [76]:
				xmin = 60.4394
				xmax = 60.5494
				text = "how"
			intervals [77]:
				xmin = 60.5494
				xmax = 60.7294
				text = "about"
			intervals [78]:
				xmin = 60.7294
				xmax = 61.1694
				text = "basketball"
			intervals [79]:
				xmin = 61.1694
				xmax = 61.2294
				text = "you"
			intervals [80]:
				xmin = 61.2294
				xmax = 61.3994
				text = "play"
			intervals [81]:
				xmin = 61.3994
				xmax = 61.5994
				text = "much"
			intervals [82]:
				xmin = 61.5994
				xmax = 61.6494
				text = ""
			intervals [83]:
				xmin = 61.6494
				xmax = 62.3394
				text = "basketball"
			intervals [84]:
				xmin = 62.3394
				xmax = 62.5194
				text = "around"
			intervals [85]:
				xmin = 62.5194
				xmax = 62.5594
				text = ""
			intervals [86]:
				xmin = 62.5594
				xmax = 62.6494
				text = "here"
			intervals [87]:
				xmin = 62.6494
				xmax = 65.9781
				text = ""
			intervals [88]:
				xmin = 65.9781
				xmax = 66.2981
				text = "oh"
			intervals [89]:
				xmin = 66.2981
				xmax = 66.4581
				text = ""
			intervals [90]:
				xmin = 66.4581
				xmax = 66.5581
				text = "do"
			intervals [91]:
				xmin = 66.5581
				xmax = 66.6581
				text = "you"
			intervals [92]:
				xmin = 66.6581
				xmax = 66.7781
				text = "play"
			intervals [93]:
				xmin = 66.7781
				xmax = 66.9281
				text = "on"
			intervals [94]:
				xmin = 66.9281
				xmax = 66.9681
				text = "a"
			intervals [95]:
				xmin = 66.9681
				xmax = 67.2581
				text = "team"
			intervals [96]:
				xmin = 67.2581
				xmax = 72.9479
				text = ""
			intervals [97]:
				xmin = 72.9479
				xmax = 73.1079
				text = "what"
			intervals [98]:
				xmin = 73.1079
				xmax = 73.1379
				text = "s"
			intervals [99]:
				xmin = 73.1379
				xmax = 73.2279
				text = "your"
			intervals [100]:
				xmin = 73.2279
				xmax = 73.4379
				text = "best"
			intervals [101]:
				xmin = 73.4379
				xmax = 73.8879
				text = "shot"
			intervals [102]:
				xmin = 73.8879
				xmax = 79.2304
				text = ""
			intervals [103]:
				xmin = 79.2304
				xmax = 79.6104
				text = "uh-huh"
			intervals [104]:
				xmin = 79.6104
				xmax = 81.6557
				text = ""
			intervals [105]:
				xmin = 81.6557
				xmax = 81.7157
				text = "you"
			intervals [106]:
				xmin = 81.7157
				xmax = 81.7457
				text = ""
			intervals [107]:
				xmin = 81.7457
				xmax = 81.9457
				text = "can't"
			intervals [108]:
				xmin = 81.9457
				xmax = 82.2621
				text = ""
			intervals [109]:
				xmin = 82.2621
				xmax = 82.3721
				text = "you"
			intervals [110]:
				xmin = 82.3721
				xmax = 82.5921
				text = "don't"
			intervals [111]:
				xmin = 82.5921
				xmax = 82.9021
				text = "stuff"
			intervals [112]:
				xmin = 82.9021
				xmax = 82.9621
				text = "it"
			intervals [113]:
				xmin = 82.9621
				xmax = 83.0621
				text = ""
			intervals [114]:
				xmin = 83.0621
				xmax = 83.2021
				text = "do"
			intervals [115]:
				xmin = 83.2021
				xmax = 83.2321
				text = ""
			intervals [116]:
				xmin = 83.2321
				xmax = 83.2921
				text = "you"
			intervals [117]:
				xmin = 83.2921
				xmax = 85.2484
				text = ""
			intervals [118]:
				xmin = 85.2484
				xmax = 85.6684
				text = "<unk>"
			intervals [119]:
				xmin = 85.6684
				xmax = 86.8877
				text = ""
			intervals [120]:
				xmin = 86.8877
				xmax = 87.0077
				text = "is"
			intervals [121]:
				xmin = 87.0077
				xmax = 87.0677
				text = ""
			intervals [122]:
				xmin = 87.0677
				xmax = 87.2277
				text = "that"
			intervals [123]:
				xmin = 87.2277
				xmax = 87.3377
				text = "right"
			intervals [124]:
				xmin = 87.3377
				xmax = 87.6652
				text = ""
			intervals [125]:
				xmin = 87.6652
				xmax = 87.8152
				text = "how"
			intervals [126]:
				xmin = 87.8152
				xmax = 88.1052
				text = "about"
			intervals [127]:
				xmin = 88.1052
				xmax = 88.2452
				text = "when"
			intervals [128]:
				xmin = 88.2452
				xmax = 88.4352
				text = "you're"
			intervals [129]:
				xmin = 88.4352
				xmax = 88.7752
				text = "younger"
			intervals [130]:
				xmin = 88.7752
				xmax = 88.8552
				text = "you"
			intervals [131]:
				xmin = 88.8552
				xmax = 89.1352
				text = "ever"
			intervals [132]:
				xmin = 89.1352
				xmax = 89.2152
				text = ""
			intervals [133]:
				xmin = 89.2152
				xmax = 89.4652
				text = "play"
			intervals [134]:
				xmin = 89.4652
				xmax = 89.4952
				text = ""
			intervals [135]:
				xmin = 89.4952
				xmax = 89.7552
				text = "uh"
			intervals [136]:
				xmin = 89.7552
				xmax = 89.8152
				text = ""
			intervals [137]:
				xmin = 89.8152
				xmax = 89.9052
				text = "kick"
			intervals [138]:
				xmin = 89.9052
				xmax = 90.7452
				text = "the"
			intervals [139]:
				xmin = 90.7452
				xmax = 90.8352
				text = "can"
			intervals [140]:
				xmin = 90.8352
				xmax = 93.7386
				text = ""
			intervals [141]:
				xmin = 93.7386
				xmax = 93.8386
				text = "or"
			intervals [142]:
				xmin = 93.8386
				xmax = 94.9886
				text = "uh"
			intervals [143]:
				xmin = 94.9886
				xmax = 95.9641
				text = ""
			intervals [144]:
				xmin = 95.9641
				xmax = 96.0941
				text = "how"
			intervals [145]:
				xmin = 96.0941
				xmax = 96.4141
				text = "about"
			intervals [146]:
				xmin = 96.4141
				xmax = 96.5741
				text = "uh"
			intervals [147]:
				xmin = 96.5741
				xmax = 96.7841
				text = "with"
			intervals [148]:
				xmin = 96.7841
				xmax = 97.5041
				text = "marbles"
			intervals [149]:
				xmin = 97.5041
				xmax = 98.6208
				text = ""
			intervals [150]:
				xmin = 98.6208
				xmax = 98.9708
				text = "yeah"
			intervals [151]:
				xmin = 98.9708
				xmax = 99.0408
				text = ""
			intervals [152]:
				xmin = 99.0408
				xmax = 99.3208
				text = "how"
			intervals [153]:
				xmin = 99.3208
				xmax = 99.3508
				text = ""
			intervals [154]:
				xmin = 99.3508
				xmax = 99.3808
				text = "d"
			intervals [155]:
				xmin = 99.3808
				xmax = 99.4408
				text = "you"
			intervals [156]:
				xmin = 99.4408
				xmax = 99.6008
				text = "play"
			intervals [157]:
				xmin = 99.6008
				xmax = 99.6308
				text = ""
			intervals [158]:
				xmin = 99.6308
				xmax = 99.8608
				text = "that"
			intervals [159]:
				xmin = 99.8608
				xmax = 117.9118
				text = ""
			intervals [160]:
				xmin = 117.9118
				xmax = 118.1218
				text = "oh"
			intervals [161]:
				xmin = 118.1218
				xmax = 118.2418
				text = ""
			intervals [162]:
				xmin = 118.2418
				xmax = 118.6318
				text = "good"
			intervals [163]:
				xmin = 118.6318
				xmax = 120.7008
				text = ""
			intervals [164]:
				xmin = 120.7008
				xmax = 120.8608
				text = "how"
			intervals [165]:
				xmin = 120.8608
				xmax = 121.3708
				text = "about"
			intervals [166]:
				xmin = 121.3708
				xmax = 121.4408
				text = "at"
			intervals [167]:
				xmin = 121.4408
				xmax = 121.7208
				text = "uh"
			intervals [168]:
				xmin = 121.7208
				xmax = 121.8408
				text = "at"
			intervals [169]:
				xmin = 121.8408
				xmax = 121.9008
				text = ""
			intervals [170]:
				xmin = 121.9008
				xmax = 122.1108
				text = "the"
			intervals [171]:
				xmin = 122.1108
				xmax = 122.1708
				text = ""
			intervals [172]:
				xmin = 122.1708
				xmax = 122.6508
				text = "beginning"
			intervals [173]:
				xmin = 122.6508
				xmax = 122.7108
				text = "of"
			intervals [174]:
				xmin = 122.7108
				xmax = 122.7808
				text = ""
			intervals [175]:
				xmin = 122.7808
				xmax = 123.3008
				text = "games"
			intervals [176]:
				xmin = 123.3008
				xmax = 123.3308
				text = ""
			intervals [177]:
				xmin = 123.3308
				xmax = 123.6008
				text = "like"
			intervals [178]:
				xmin = 123.6008
				xmax = 123.6408
				text = ""
			intervals [179]:
				xmin = 123.6408
				xmax = 123.7708
				text = "you're"
			intervals [180]:
				xmin = 123.7708
				xmax = 123.9308
				text = "gonna"
			intervals [181]:
				xmin = 123.9308
				xmax = 124.0308
				text = ""
			intervals [182]:
				xmin = 124.0308
				xmax = 124.3508
				text = "play"
			intervals [183]:
				xmin = 124.3508
				xmax = 124.4808
				text = ""
			intervals [184]:
				xmin = 124.4808
				xmax = 124.6208
				text = "hide"
			intervals [185]:
				xmin = 124.6208
				xmax = 124.7808
				text = "and"
			intervals [186]:
				xmin = 124.7808
				xmax = 124.8208
				text = ""
			intervals [187]:
				xmin = 124.8208
				xmax = 124.9408
				text = "go"
			intervals [188]:
				xmin = 124.9408
				xmax = 125.0508
				text = ""
			intervals [189]:
				xmin = 125.0508
				xmax = 125.3608
				text = "seek"
			intervals [190]:
				xmin = 125.3608
				xmax = 125.4208
				text = ""
			intervals [191]:
				xmin = 125.4208
				xmax = 125.5308
				text = "how"
			intervals [192]:
				xmin = 125.5308
				xmax = 125.6008
				text = "do"
			intervals [193]:
				xmin = 125.6008
				xmax = 125.7108
				text = "you"
			intervals [194]:
				xmin = 125.7108
				xmax = 125.7408
				text = ""
			intervals [195]:
				xmin = 125.7408
				xmax = 126.3008
				text = "decide"
			intervals [196]:
				xmin = 126.3008
				xmax = 126.4608
				text = "who"
			intervals [197]:
				xmin = 126.4608
				xmax = 126.5408
				text = ""
			intervals [198]:
				xmin = 126.5408
				xmax = 126.5708
				text = "s"
			intervals [199]:
				xmin = 126.5708
				xmax = 126.6008
				text = ""
			intervals [200]:
				xmin = 126.6008
				xmax = 126.8008
				text = "uh"
			intervals [201]:
				xmin = 126.8008
				xmax = 127.4416
				text = ""
			intervals [202]:
				xmin = 127.4416
				xmax = 127.6616
				text = "gonna"
			intervals [203]:
				xmin = 127.6616
				xmax = 127.6916
				text = ""
			intervals [204]:
				xmin = 127.6916
				xmax = 127.9116
				text = "be"
			intervals [205]:
				xmin = 127.9116
				xmax = 128.0216
				text = "it"
			intervals [206]:
				xmin = 128.0216
				xmax = 145.1691
				text = ""
			intervals [207]:
				xmin = 145.1691
				xmax = 145.5691
				text = "uh-huh"
			intervals [208]:
				xmin = 145.5691
				xmax = 146.9212
				text = ""
			intervals [209]:
				xmin = 146.9212
				xmax = 147.1212
				text = "any"
			intervals [210]:
				xmin = 147.1212
				xmax = 147.3512
				text = "other"
			intervals [211]:
				xmin = 147.3512
				xmax = 147.7212
				text = "rhymes"
			intervals [212]:
				xmin = 147.7212
				xmax = 147.7512
				text = ""
			intervals [213]:
				xmin = 147.7512
				xmax = 147.8212
				text = "you"
			intervals [214]:
				xmin = 147.8212
				xmax = 147.8712
				text = ""
			intervals [215]:
				xmin = 147.8712
				xmax = 148.0012
				text = "could"
			intervals [216]:
				xmin = 148.0012
				xmax = 148.0512
				text = ""
			intervals [217]:
				xmin = 148.0512
				xmax = 148.4212
				text = "use"
			intervals [218]:
				xmin = 148.4212
				xmax = 148.8237
				text = ""
			intervals [219]:
				xmin = 148.8237
				xmax = 148.9937
				text = "like"
			intervals [220]:
				xmin = 148.9937
				xmax = 149.7716
				text = ""
			intervals [221]:
				xmin = 149.7716
				xmax = 150.0016
				text = "one"
			intervals [222]:
				xmin = 150.0016
				xmax = 150.1916
				text = "potato"
			intervals [223]:
				xmin = 150.1916
				xmax = 150.5616
				text = "two"
			intervals [224]:
				xmin = 150.5616
				xmax = 150.6116
				text = ""
			intervals [225]:
				xmin = 150.6116
				xmax = 150.7016
				text = "pot"
			intervals [226]:
				xmin = 150.7016
				xmax = 152.173
				text = ""
			intervals [227]:
				xmin = 152.173
				xmax = 152.363
				text = "how"
			intervals [228]:
				xmin = 152.363
				xmax = 152.393
				text = "d"
			intervals [229]:
				xmin = 152.393
				xmax = 152.623
				text = "that"
			intervals [230]:
				xmin = 152.623
				xmax = 152.763
				text = "one"
			intervals [231]:
				xmin = 152.763
				xmax = 152.903
				text = ""
			intervals [232]:
				xmin = 152.903
				xmax = 153.053
				text = "go"
			intervals [233]:
				xmin = 153.053
				xmax = 159.7529
				text = ""
			intervals [234]:
				xmin = 159.7529
				xmax = 160.0929
				text = "uh-huh"
			intervals [235]:
				xmin = 160.0929
				xmax = 160.924
				text = ""
			intervals [236]:
				xmin = 160.924
				xmax = 161.064
				text = "very"
			intervals [237]:
				xmin = 161.064
				xmax = 161.144
				text = ""
			intervals [238]:
				xmin = 161.144
				xmax = 161.514
				text = "good"
			intervals [239]:
				xmin = 161.514
				xmax = 162.3188
				text = ""
			intervals [240]:
				xmin = 162.3188
				xmax = 162.4588
				text = "how"
			intervals [241]:
				xmin = 162.4588
				xmax = 162.7888
				text = "about"
			intervals [242]:
				xmin = 162.7888
				xmax = 163.0988
				text = "uh"
			intervals [243]:
				xmin = 163.0988
				xmax = 163.1388
				text = ""
			intervals [244]:
				xmin = 163.1388
				xmax = 163.6388
				text = "television"
			intervals [245]:
				xmin = 163.6388
				xmax = 163.7188
				text = ""
			intervals [246]:
				xmin = 163.7188
				xmax = 163.7988
				text = "do"
			intervals [247]:
				xmin = 163.7988
				xmax = 163.8288
				text = ""
			intervals [248]:
				xmin = 163.8288
				xmax = 163.8888
				text = "you"
			intervals [249]:
				xmin = 163.8888
				xmax = 164.0688
				text = "watch"
			intervals [250]:
				xmin = 164.0688
				xmax = 164.1088
				text = "a"
			intervals [251]:
				xmin = 164.1088
				xmax = 164.1388
				text = ""
			intervals [252]:
				xmin = 164.1388
				xmax = 164.2388
				text = "lot"
			intervals [253]:
				xmin = 164.2388
				xmax = 164.3788
				text = "of"
			intervals [254]:
				xmin = 164.3788
				xmax = 164.4088
				text = ""
			intervals [255]:
				xmin = 164.4088
				xmax = 164.9588
				text = "television"
			intervals [256]:
				xmin = 164.9588
				xmax = 168.8991
				text = ""
			intervals [257]:
				xmin = 168.8991
				xmax = 169.2491
				text = "uh-huh"
			intervals [258]:
				xmin = 169.2491
				xmax = 169.4892
				text = ""
			intervals [259]:
				xmin = 169.4892
				xmax = 169.7792
				text = "well"
			intervals [260]:
				xmin = 169.7792
				xmax = 169.9392
				text = "what"
			intervals [261]:
				xmin = 169.9392
				xmax = 169.9692
				text = ""
			intervals [262]:
				xmin = 169.9692
				xmax = 170.1792
				text = "s"
			intervals [263]:
				xmin = 170.1792
				xmax = 170.2092
				text = ""
			intervals [264]:
				xmin = 170.2092
				xmax = 170.3792
				text = "your"
			intervals [265]:
				xmin = 170.3792
				xmax = 170.4192
				text = ""
			intervals [266]:
				xmin = 170.4192
				xmax = 170.7192
				text = "favorite"
			intervals [267]:
				xmin = 170.7192
				xmax = 170.7792
				text = ""
			intervals [268]:
				xmin = 170.7792
				xmax = 171.1592
				text = "program"
			intervals [269]:
				xmin = 171.1592
				xmax = 177.7726
				text = ""
			intervals [270]:
				xmin = 177.7726
				xmax = 178.2026
				text = "uh-huh"
			intervals [271]:
				xmin = 178.2026
				xmax = 182.8618
				text = ""
			intervals [272]:
				xmin = 182.8618
				xmax = 183.0618
				text = "how"
			intervals [273]:
				xmin = 183.0618
				xmax = 183.3518
				text = "about"
			intervals [274]:
				xmin = 183.3518
				xmax = 183.3818
				text = ""
			intervals [275]:
				xmin = 183.3818
				xmax = 183.9118
				text = "uh"
			intervals [276]:
				xmin = 183.9118
				xmax = 184.2318
				text = ""
			intervals [277]:
				xmin = 184.2318
				xmax = 184.3318
				text = "can"
			intervals [278]:
				xmin = 184.3318
				xmax = 184.4618
				text = "you"
			intervals [279]:
				xmin = 184.4618
				xmax = 184.4918
				text = ""
			intervals [280]:
				xmin = 184.4918
				xmax = 184.6018
				text = "tell"
			intervals [281]:
				xmin = 184.6018
				xmax = 184.6618
				text = "me"
			intervals [282]:
				xmin = 184.6618
				xmax = 185.0418
				text = "the"
			intervals [283]:
				xmin = 185.0418
				xmax = 185.1718
				text = ""
			intervals [284]:
				xmin = 185.1718
				xmax = 185.4318
				text = "best"
			intervals [285]:
				xmin = 185.4318
				xmax = 185.6318
				text = "time"
			intervals [286]:
				xmin = 185.6318
				xmax = 185.6918
				text = "you"
			intervals [287]:
				xmin = 185.6918
				xmax = 185.8918
				text = "ever"
			intervals [288]:
				xmin = 185.8918
				xmax = 186.2418
				text = "watched"
			intervals [289]:
				xmin = 186.2418
				xmax = 186.3818
				text = "i"
			intervals [290]:
				xmin = 186.3818
				xmax = 186.5818
				text = "spy"
			intervals [291]:
				xmin = 186.5818
				xmax = 186.6118
				text = ""
			intervals [292]:
				xmin = 186.6118
				xmax = 186.8818
				text = "what"
			intervals [293]:
				xmin = 186.8818
				xmax = 186.9118
				text = ""
			intervals [294]:
				xmin = 186.9118
				xmax = 187.3018
				text = "happened"
			intervals [295]:
				xmin = 187.3018
				xmax = 197.882
				text = ""
			intervals [296]:
				xmin = 197.882
				xmax = 198.432
				text = "uh-huh"
			intervals [297]:
				xmin = 198.432
				xmax = 199.1305
				text = ""
			intervals [298]:
				xmin = 199.1305
				xmax = 199.3105
				text = "did"
			intervals [299]:
				xmin = 199.3105
				xmax = 199.5105
				text = "you"
			intervals [300]:
				xmin = 199.5105
				xmax = 199.5405
				text = ""
			intervals [301]:
				xmin = 199.5405
				xmax = 199.7705
				text = "happen"
			intervals [302]:
				xmin = 199.7705
				xmax = 199.8605
				text = "to"
			intervals [303]:
				xmin = 199.8605
				xmax = 200.1005
				text = "watch"
			intervals [304]:
				xmin = 200.1005
				xmax = 200.1705
				text = "it"
			intervals [305]:
				xmin = 200.1705
				xmax = 200.2005
				text = ""
			intervals [306]:
				xmin = 200.2005
				xmax = 200.5105
				text = "last"
			intervals [307]:
				xmin = 200.5105
				xmax = 200.5605
				text = ""
			intervals [308]:
				xmin = 200.5605
				xmax = 200.8105
				text = "week"
			intervals [309]:
				xmin = 200.8105
				xmax = 200.8705
				text = ""
			intervals [310]:
				xmin = 200.8705
				xmax = 200.9405
				text = "you"
			intervals [311]:
				xmin = 200.9405
				xmax = 200.9905
				text = ""
			intervals [312]:
				xmin = 200.9905
				xmax = 201.1405
				text = "know"
			intervals [313]:
				xmin = 201.1405
				xmax = 204.3211
				text = ""
			intervals [314]:
				xmin = 204.3211
				xmax = 204.6811
				text = "huh"
			intervals [315]:
				xmin = 204.6811
				xmax = 207.9076
				text = ""
			intervals [316]:
				xmin = 207.9076
				xmax = 208.1776
				text = "yeah"
			intervals [317]:
				xmin = 208.1776
				xmax = 208.2076
				text = ""
			intervals [318]:
				xmin = 208.2076
				xmax = 208.4676
				text = "what"
			intervals [319]:
				xmin = 208.4676
				xmax = 208.5576
				text = "what"
			intervals [320]:
				xmin = 208.5576
				xmax = 208.7076
				text = "kind"
			intervals [321]:
				xmin = 208.7076
				xmax = 208.8376
				text = "of"
			intervals [322]:
				xmin = 208.8376
				xmax = 208.9876
				text = "work"
			intervals [323]:
				xmin = 208.9876
				xmax = 209.0376
				text = ""
			intervals [324]:
				xmin = 209.0376
				xmax = 209.1176
				text = "do"
			intervals [325]:
				xmin = 209.1176
				xmax = 209.1476
				text = ""
			intervals [326]:
				xmin = 209.1476
				xmax = 209.2076
				text = "you"
			intervals [327]:
				xmin = 209.2076
				xmax = 209.3276
				text = "do"
			intervals [328]:
				xmin = 209.3276
				xmax = 212.9517
				text = ""
			intervals [329]:
				xmin = 212.9517
				xmax = 213.2117
				text = "what"
			intervals [330]:
				xmin = 213.2117
				xmax = 213.4317
				text = "do"
			intervals [331]:
				xmin = 213.4317
				xmax = 213.4617
				text = ""
			intervals [332]:
				xmin = 213.4617
				xmax = 213.5817
				text = "you"
			intervals [333]:
				xmin = 213.5817
				xmax = 213.7217
				text = "do"
			intervals [334]:
				xmin = 213.7217
				xmax = 227.7735
				text = ""
			intervals [335]:
				xmin = 227.7735
				xmax = 228.2235
				text = "uh-huh"
			intervals [336]:
				xmin = 228.2235
				xmax = 237.9091
				text = ""
			intervals [337]:
				xmin = 237.9091
				xmax = 238.2791
				text = "uh-huh"
			intervals [338]:
				xmin = 238.2791
				xmax = 239.1707
				text = ""
			intervals [339]:
				xmin = 239.1707
				xmax = 239.3707
				text = "that"
			intervals [340]:
				xmin = 239.3707
				xmax = 239.4107
				text = ""
			intervals [341]:
				xmin = 239.4107
				xmax = 239.6307
				text = "s"
			intervals [342]:
				xmin = 239.6307
				xmax = 239.7807
				text = ""
			intervals [343]:
				xmin = 239.7807
				xmax = 240.1907
				text = "interesting"
			intervals [344]:
				xmin = 240.1907
				xmax = 240.2207
				text = ""
			intervals [345]:
				xmin = 240.2207
				xmax = 240.3007
				text = "how"
			intervals [346]:
				xmin = 240.3007
				xmax = 240.6007
				text = "about"
			intervals [347]:
				xmin = 240.6007
				xmax = 240.6507
				text = ""
			intervals [348]:
				xmin = 240.6507
				xmax = 240.8107
				text = "the"
			intervals [349]:
				xmin = 240.8107
				xmax = 241.1107
				text = "i"
			intervals [350]:
				xmin = 241.1107
				xmax = 241.2707
				text = ""
			intervals [351]:
				xmin = 241.2707
				xmax = 241.4607
				text = "guess"
			intervals [352]:
				xmin = 241.4607
				xmax = 241.4907
				text = ""
			intervals [353]:
				xmin = 241.4907
				xmax = 241.5507
				text = "you"
			intervals [354]:
				xmin = 241.5507
				xmax = 241.7407
				text = "have"
			intervals [355]:
				xmin = 241.7407
				xmax = 241.7707
				text = ""
			intervals [356]:
				xmin = 241.7707
				xmax = 241.8607
				text = "some"
			intervals [357]:
				xmin = 241.8607
				xmax = 241.8907
				text = ""
			intervals [358]:
				xmin = 241.8907
				xmax = 242.1907
				text = "really"
			intervals [359]:
				xmin = 242.1907
				xmax = 242.2907
				text = ""
			intervals [360]:
				xmin = 242.2907
				xmax = 242.6207
				text = "interesting"
			intervals [361]:
				xmin = 242.6207
				xmax = 243.2503
				text = ""
			intervals [362]:
				xmin = 243.2503
				xmax = 243.5703
				text = "things"
			intervals [363]:
				xmin = 243.5703
				xmax = 243.6003
				text = ""
			intervals [364]:
				xmin = 243.6003
				xmax = 243.9803
				text = "happening"
			intervals [365]:
				xmin = 243.9803
				xmax = 244.0103
				text = ""
			intervals [366]:
				xmin = 244.0103
				xmax = 244.2003
				text = "there"
			intervals [367]:
				xmin = 244.2003
				xmax = 258.6787
				text = ""
			intervals [368]:
				xmin = 258.6787
				xmax = 259.2687
				text = "uh-huh"
			intervals [369]:
				xmin = 259.2687
				xmax = 260.8328
				text = ""
			intervals [370]:
				xmin = 260.8328
				xmax = 260.9428
				text = "how"
			intervals [371]:
				xmin = 260.9428
				xmax = 261.0528
				text = "did"
			intervals [372]:
				xmin = 261.0528
				xmax = 261.1428
				text = "you"
			intervals [373]:
				xmin = 261.1428
				xmax = 261.2928
				text = "get"
			intervals [374]:
				xmin = 261.2928
				xmax = 261.8128
				text = "interested"
			intervals [375]:
				xmin = 261.8128
				xmax = 261.8428
				text = ""
			intervals [376]:
				xmin = 261.8428
				xmax = 261.9328
				text = "in"
			intervals [377]:
				xmin = 261.9328
				xmax = 262.2428
				text = "that"
			intervals [378]:
				xmin = 262.2428
				xmax = 269.1152
				text = ""
			intervals [379]:
				xmin = 269.1152
				xmax = 269.3852
				text = "yeah"
			intervals [380]:
				xmin = 269.3852
				xmax = 277.779
				text = ""
			intervals [381]:
				xmin = 277.779
				xmax = 278.079
				text = "yeah"
			intervals [382]:
				xmin = 278.079
				xmax = 283.4469
				text = ""
			intervals [383]:
				xmin = 283.4469
				xmax = 283.9069
				text = "yeah"
			intervals [384]:
				xmin = 283.9069
				xmax = 294.2533
				text = ""
			intervals [385]:
				xmin = 294.2533
				xmax = 294.3833
				text = "that"
			intervals [386]:
				xmin = 294.3833
				xmax = 294.5033
				text = ""
			intervals [387]:
				xmin = 294.5033
				xmax = 294.5433
				text = "s"
			intervals [388]:
				xmin = 294.5433
				xmax = 294.6033
				text = ""
			intervals [389]:
				xmin = 294.6033
				xmax = 295.0233
				text = "interesting"
			intervals [390]:
				xmin = 295.0233
				xmax = 295.3133
				text = "your"
			intervals [391]:
				xmin = 295.3133
				xmax = 295.3733
				text = "b"
			intervals [392]:
				xmin = 295.3733
				xmax = 295.4933
				text = "is"
			intervals [393]:
				xmin = 295.4933
				xmax = 295.6333
				text = "that"
			intervals [394]:
				xmin = 295.6333
				xmax = 295.7233
				text = "what"
			intervals [395]:
				xmin = 295.7233
				xmax = 295.8933
				text = "your"
			intervals [396]:
				xmin = 295.8933
				xmax = 296.2233
				text = "buddies"
			intervals [397]:
				xmin = 296.2233
				xmax = 296.2533
				text = ""
			intervals [398]:
				xmin = 296.2533
				xmax = 296.4633
				text = "do"
			intervals [399]:
				xmin = 296.4633
				xmax = 296.5233
				text = ""
			intervals [400]:
				xmin = 296.5233
				xmax = 296.7633
				text = "too"
			intervals [401]:
				xmin = 296.7633
				xmax = 296.9033
				text = "are"
			intervals [402]:
				xmin = 296.9033
				xmax = 297.0133
				text = "they"
			intervals [403]:
				xmin = 297.0133
				xmax = 297.1733
				text = "into"
			intervals [404]:
				xmin = 297.1733
				xmax = 297.3533
				text = "that"
			intervals [405]:
				xmin = 297.3533
				xmax = 297.3833
				text = ""
			intervals [406]:
				xmin = 297.3833
				xmax = 297.4833
				text = "kind"
			intervals [407]:
				xmin = 297.4833
				xmax = 297.5133
				text = ""
			intervals [408]:
				xmin = 297.5133
				xmax = 297.6233
				text = "of"
			intervals [409]:
				xmin = 297.6233
				xmax = 297.9133
				text = "work"
			intervals [410]:
				xmin = 297.9133
				xmax = 306.1037
				text = ""
			intervals [411]:
				xmin = 306.1037
				xmax = 306.6337
				text = "uh-huh"
			intervals [412]:
				xmin = 306.6337
				xmax = 308.247
				text = ""
			intervals [413]:
				xmin = 308.247
				xmax = 308.327
				text = "you"
			intervals [414]:
				xmin = 308.327
				xmax = 308.637
				text = "plan"
			intervals [415]:
				xmin = 308.637
				xmax = 308.767
				text = "to"
			intervals [416]:
				xmin = 308.767
				xmax = 308.957
				text = "go"
			intervals [417]:
				xmin = 308.957
				xmax = 309.527
				text = "into"
			intervals [418]:
				xmin = 309.527
				xmax = 309.657
				text = ""
			intervals [419]:
				xmin = 309.657
				xmax = 309.787
				text = "that"
			intervals [420]:
				xmin = 309.787
				xmax = 309.817
				text = ""
			intervals [421]:
				xmin = 309.817
				xmax = 309.857
				text = "uh"
			intervals [422]:
				xmin = 309.857
				xmax = 318.4378
				text = ""
			intervals [423]:
				xmin = 318.4378
				xmax = 318.8478
				text = "uh-huh"
			intervals [424]:
				xmin = 318.8478
				xmax = 325.7721
				text = ""
			intervals [425]:
				xmin = 325.7721
				xmax = 326.0521
				text = "yeah"
			intervals [426]:
				xmin = 326.0521
				xmax = 326.2421
				text = ""
			intervals [427]:
				xmin = 326.2421
				xmax = 326.4421
				text = "that"
			intervals [428]:
				xmin = 326.4421
				xmax = 326.4921
				text = "s"
			intervals [429]:
				xmin = 326.4921
				xmax = 327.0221
				text = "important"
			intervals [430]:
				xmin = 327.0221
				xmax = 327.1221
				text = ""
			intervals [431]:
				xmin = 327.1221
				xmax = 327.2921
				text = "huh"
			intervals [432]:
				xmin = 327.2921
				xmax = 331.4469
				text = ""
			intervals [433]:
				xmin = 331.4469
				xmax = 332.0369
				text = "yeah"
			intervals [434]:
				xmin = 332.0369
				xmax = 332.3236
				text = ""
			intervals [435]:
				xmin = 332.3236
				xmax = 332.4736
				text = "they"
			intervals [436]:
				xmin = 332.4736
				xmax = 332.5136
				text = ""
			intervals [437]:
				xmin = 332.5136
				xmax = 332.8236
				text = "probably"
			intervals [438]:
				xmin = 332.8236
				xmax = 333.2036
				text = "listen"
			intervals [439]:
				xmin = 333.2036
				xmax = 333.2436
				text = ""
			intervals [440]:
				xmin = 333.2436
				xmax = 333.3936
				text = "to"
			intervals [441]:
				xmin = 333.3936
				xmax = 333.5836
				text = "you"
			intervals [442]:
				xmin = 333.5836
				xmax = 333.7236
				text = ""
			intervals [443]:
				xmin = 333.7236
				xmax = 333.9536
				text = "too"
			intervals [444]:
				xmin = 333.9536
				xmax = 333.9836
				text = ""
			intervals [445]:
				xmin = 333.9836
				xmax = 334.0436
				text = "you"
			intervals [446]:
				xmin = 334.0436
				xmax = 334.2036
				text = "know"
			intervals [447]:
				xmin = 334.2036
				xmax = 334.2736
				text = ""
			intervals [448]:
				xmin = 334.2736
				xmax = 334.4436
				text = "because"
			intervals [449]:
				xmin = 334.4436
				xmax = 334.6536
				text = "you're"
			intervals [450]:
				xmin = 334.6536
				xmax = 334.7536
				text = ""
			intervals [451]:
				xmin = 334.7536
				xmax = 335.3836
				text = "younger"
			intervals [452]:
				xmin = 335.3836
				xmax = 335.4136
				text = ""
			intervals [453]:
				xmin = 335.4136
				xmax = 335.6036
				text = "more"
			intervals [454]:
				xmin = 335.6036
				xmax = 336.0336
				text = "their"
			intervals [455]:
				xmin = 336.0336
				xmax = 336.0636
				text = ""
			intervals [456]:
				xmin = 336.0636
				xmax = 336.1236
				text = "age"
			intervals [457]:
				xmin = 336.1236
				xmax = 336.1936
				text = "and"
			intervals [458]:
				xmin = 336.1936
				xmax = 336.2436
				text = ""
			intervals [459]:
				xmin = 336.2436
				xmax = 336.5736
				text = "all"
			intervals [460]:
				xmin = 336.5736
				xmax = 336.6036
				text = ""
			intervals [461]:
				xmin = 336.6036
				xmax = 336.8736
				text = "that"
			intervals [462]:
				xmin = 336.8736
				xmax = 343.8638
				text = ""
			intervals [463]:
				xmin = 343.8638
				xmax = 344.2438
				text = "mm-hm"
			intervals [464]:
				xmin = 344.2438
				xmax = 346.0093
				text = ""
			intervals [465]:
				xmin = 346.0093
				xmax = 346.3493
				text = "good"
			intervals [466]:
				xmin = 346.3493
				xmax = 346.5993
				text = "uh"
			intervals [467]:
				xmin = 346.5993
				xmax = 346.7493
				text = "how"
			intervals [468]:
				xmin = 346.7493
				xmax = 347.0893
				text = "about"
			intervals [469]:
				xmin = 347.0893
				xmax = 347.1193
				text = ""
			intervals [470]:
				xmin = 347.1193
				xmax = 347.4893
				text = "uh"
			intervals [471]:
				xmin = 347.4893
				xmax = 348.4913
				text = ""
			intervals [472]:
				xmin = 348.4913
				xmax = 348.8513
				text = "movies"
			intervals [473]:
				xmin = 348.8513
				xmax = 348.9113
				text = "do"
			intervals [474]:
				xmin = 348.9113
				xmax = 348.9713
				text = "you"
			intervals [475]:
				xmin = 348.9713
				xmax = 349.0513
				text = "go"
			intervals [476]:
				xmin = 349.0513
				xmax = 349.1513
				text = "to"
			intervals [477]:
				xmin = 349.1513
				xmax = 349.1813
				text = ""
			intervals [478]:
				xmin = 349.1813
				xmax = 349.4913
				text = "movies"
			intervals [479]:
				xmin = 349.4913
				xmax = 349.5213
				text = ""
			intervals [480]:
				xmin = 349.5213
				xmax = 349.8113
				text = "much"
			intervals [481]:
				xmin = 349.8113
				xmax = 357.6343
				text = ""
			intervals [482]:
				xmin = 357.6343
				xmax = 357.9043
				text = "what"
			intervals [483]:
				xmin = 357.9043
				xmax = 357.9343
				text = "s"
			intervals [484]:
				xmin = 357.9343
				xmax = 358.0043
				text = "the"
			intervals [485]:
				xmin = 358.0043
				xmax = 358.2543
				text = "best"
			intervals [486]:
				xmin = 358.2543
				xmax = 358.3043
				text = ""
			intervals [487]:
				xmin = 358.3043
				xmax = 358.5743
				text = "movie"
			intervals [488]:
				xmin = 358.5743
				xmax = 358.6643
				text = "you've"
			intervals [489]:
				xmin = 358.6643
				xmax = 358.9143
				text = "ever"
			intervals [490]:
				xmin = 358.9143
				xmax = 359.2043
				text = "seen"
			intervals [491]:
				xmin = 359.2043
				xmax = 365.9187
				text = ""
			intervals [492]:
				xmin = 365.9187
				xmax = 366.3287
				text = "yeah"
			intervals [493]:
				xmin = 366.3287
				xmax = 366.6481
				text = ""
			intervals [494]:
				xmin = 366.6481
				xmax = 366.7681
				text = "yeah"
			intervals [495]:
				xmin = 366.7681
				xmax = 366.9981
				text = "i"
			intervals [496]:
				xmin = 366.9981
				xmax = 367.2581
				text = "saw"
			intervals [497]:
				xmin = 367.2581
				xmax = 367.2881
				text = ""
			intervals [498]:
				xmin = 367.2881
				xmax = 367.4881
				text = "that"
			intervals [499]:
				xmin = 367.4881
				xmax = 367.6181
				text = ""
			intervals [500]:
				xmin = 367.6181
				xmax = 367.8681
				text = "what"
			intervals [501]:
				xmin = 367.8681
				xmax = 367.8981
				text = "d"
			intervals [502]:
				xmin = 367.8981
				xmax = 367.9281
				text = ""
			intervals [503]:
				xmin = 367.9281
				xmax = 368.0281
				text = "you"
			intervals [504]:
				xmin = 368.0281
				xmax = 368.1281
				text = ""
			intervals [505]:
				xmin = 368.1281
				xmax = 368.3281
				text = "think"
			intervals [506]:
				xmin = 368.3281
				xmax = 368.4681
				text = "of"
			intervals [507]:
				xmin = 368.4681
				xmax = 368.6781
				text = "that"
			intervals [508]:
				xmin = 368.6781
				xmax = 369.6158
				text = ""
			intervals [509]:
				xmin = 369.6158
				xmax = 369.9658
				text = "well"
			intervals [510]:
				xmin = 369.9658
				xmax = 370.1158
				text = "what"
			intervals [511]:
				xmin = 370.1158
				xmax = 370.5458
				text = "happened"
			intervals [512]:
				xmin = 370.5458
				xmax = 374.0252
				text = ""
			intervals [513]:
				xmin = 374.0252
				xmax = 374.5652
				text = "yeah"
			intervals [514]:
				xmin = 374.5652
				xmax = 378.5808
				text = ""
			intervals [515]:
				xmin = 378.5808
				xmax = 378.9908
				text = "uh-huh"
			intervals [516]:
				xmin = 378.9908
				xmax = 385.8017
				text = ""
			intervals [517]:
				xmin = 385.8017
				xmax = 386.1317
				text = "yeah"
			intervals [518]:
				xmin = 386.1317
				xmax = 386.4317
				text = "mm-hm"
			intervals [519]:
				xmin = 386.4317
				xmax = 402.9093
				text = ""
			intervals [520]:
				xmin = 402.9093
				xmax = 403.4093
				text = "yeah"
			intervals [521]:
				xmin = 403.4093
				xmax = 403.4493
				text = ""
			intervals [522]:
				xmin = 403.4493
				xmax = 403.7393
				text = "uh-huh"
			intervals [523]:
				xmin = 403.7393
				xmax = 413.3498
				text = ""
			intervals [524]:
				xmin = 413.3498
				xmax = 413.7498
				text = "mm-hm"
			intervals [525]:
				xmin = 413.7498
				xmax = 426.8637
				text = ""
			intervals [526]:
				xmin = 426.8637
				xmax = 427.9037
				text = "<unk>"
			intervals [527]:
				xmin = 427.9037
				xmax = 430.8589
				text = ""
			intervals [528]:
				xmin = 430.8589
				xmax = 431.3889
				text = "mm-hm"
			intervals [529]:
				xmin = 431.3889
				xmax = 439.9093
				text = ""
			intervals [530]:
				xmin = 439.9093
				xmax = 440.3193
				text = "yeah"
			intervals [531]:
				xmin = 440.3193
				xmax = 443.5652
				text = ""
			intervals [532]:
				xmin = 443.5652
				xmax = 443.9752
				text = "yeah"
			intervals [533]:
				xmin = 443.9752
				xmax = 444.1052
				text = ""
			intervals [534]:
				xmin = 444.1052
				xmax = 444.4752
				text = "very"
			intervals [535]:
				xmin = 444.4752
				xmax = 444.8552
				text = "good"
			intervals [536]:
				xmin = 444.8552
				xmax = 445.1699
				text = ""
			intervals [537]:
				xmin = 445.1699
				xmax = 445.3399
				text = "how"
			intervals [538]:
				xmin = 445.3399
				xmax = 445.5699
				text = "about"
			intervals [539]:
				xmin = 445.5699
				xmax = 445.7399
				text = "other"
			intervals [540]:
				xmin = 445.7399
				xmax = 446.6099
				text = "movies"
			intervals [541]:
				xmin = 446.6099
				xmax = 446.6399
				text = ""
			intervals [542]:
				xmin = 446.6399
				xmax = 446.8099
				text = "did"
			intervals [543]:
				xmin = 446.8099
				xmax = 447.0599
				text = "you"
			intervals [544]:
				xmin = 447.0599
				xmax = 447.0899
				text = ""
			intervals [545]:
				xmin = 447.0899
				xmax = 447.1499
				text = "see"
			intervals [546]:
				xmin = 447.1499
				xmax = 447.2699
				text = "uh"
			intervals [547]:
				xmin = 447.2699
				xmax = 447.6691
				text = ""
			intervals [548]:
				xmin = 447.6691
				xmax = 447.9191
				text = "like"
			intervals [549]:
				xmin = 447.9191
				xmax = 447.9491
				text = ""
			intervals [550]:
				xmin = 447.9491
				xmax = 448.1691
				text = "guess"
			intervals [551]:
				xmin = 448.1691
				xmax = 448.1991
				text = ""
			intervals [552]:
				xmin = 448.1991
				xmax = 448.2991
				text = "who"
			intervals [553]:
				xmin = 448.2991
				xmax = 448.3491
				text = "s"
			intervals [554]:
				xmin = 448.3491
				xmax = 448.7891
				text = "coming"
			intervals [555]:
				xmin = 448.7891
				xmax = 448.8191
				text = ""
			intervals [556]:
				xmin = 448.8191
				xmax = 448.9491
				text = "to"
			intervals [557]:
				xmin = 448.9491
				xmax = 448.9791
				text = ""
			intervals [558]:
				xmin = 448.9791
				xmax = 449.1191
				text = "dinner"
			intervals [559]:
				xmin = 449.1191
				xmax = 450.1544
				text = ""
			intervals [560]:
				xmin = 450.1544
				xmax = 450.3044
				text = "who"
			intervals [561]:
				xmin = 450.3044
				xmax = 450.4644
				text = "was"
			intervals [562]:
				xmin = 450.4644
				xmax = 450.8544
				text = "that"
			intervals [563]:
				xmin = 450.8544
				xmax = 450.9444
				text = "i"
			intervals [564]:
				xmin = 450.9444
				xmax = 451.1544
				text = "didn't"
			intervals [565]:
				xmin = 451.1544
				xmax = 451.2944
				text = "see"
			intervals [566]:
				xmin = 451.2944
				xmax = 451.5344
				text = "that"
			intervals [567]:
				xmin = 451.5344
				xmax = 451.6344
				text = "one"
			intervals [568]:
				xmin = 451.6344
				xmax = 451.6644
				text = ""
			intervals [569]:
				xmin = 451.6644
				xmax = 451.8744
				text = "what"
			intervals [570]:
				xmin = 451.8744
				xmax = 451.9244
				text = ""
			intervals [571]:
				xmin = 451.9244
				xmax = 452.1044
				text = "happened"
			intervals [572]:
				xmin = 452.1044
				xmax = 456.7112
				text = ""
			intervals [573]:
				xmin = 456.7112
				xmax = 457.0912
				text = "mm-hm"
			intervals [574]:
				xmin = 457.0912
				xmax = 461.1907
				text = ""
			intervals [575]:
				xmin = 461.1907
				xmax = 461.4607
				text = "mm-hm"
			intervals [576]:
				xmin = 461.4607
				xmax = 467.5497
				text = ""
			intervals [577]:
				xmin = 467.5497
				xmax = 467.8797
				text = "mm-hm"
			intervals [578]:
				xmin = 467.8797
				xmax = 475.9303
				text = ""
			intervals [579]:
				xmin = 475.9303
				xmax = 476.3403
				text = "hm"
			intervals [580]:
				xmin = 476.3403
				xmax = 493.309
				text = ""
			intervals [581]:
				xmin = 493.309
				xmax = 493.659
				text = "mm"
			intervals [582]:
				xmin = 493.659
				xmax = 510.3178
				text = ""
			intervals [583]:
				xmin = 510.3178
				xmax = 510.7578
				text = "yeah"
			intervals [584]:
				xmin = 510.7578
				xmax = 523.239
				text = ""
			intervals [585]:
				xmin = 523.239
				xmax = 523.619
				text = "uh-huh"
			intervals [586]:
				xmin = 523.619
				xmax = 524.2238
				text = ""
			intervals [587]:
				xmin = 524.2238
				xmax = 524.3438
				text = "oh"
			intervals [588]:
				xmin = 524.3438
				xmax = 524.3738
				text = ""
			intervals [589]:
				xmin = 524.3738
				xmax = 524.5938
				text = "very"
			intervals [590]:
				xmin = 524.5938
				xmax = 524.8938
				text = "good"
			intervals [591]:
				xmin = 524.8938
				xmax = 525.0038
				text = "you"
			intervals [592]:
				xmin = 525.0038
				xmax = 525.0338
				text = ""
			intervals [593]:
				xmin = 525.0338
				xmax = 525.1838
				text = "tell"
			intervals [594]:
				xmin = 525.1838
				xmax = 525.2238
				text = "a"
			intervals [595]:
				xmin = 525.2238
				xmax = 525.6938
				text = "good"
			intervals [596]:
				xmin = 525.6938
				xmax = 525.7238
				text = ""
			intervals [597]:
				xmin = 525.7238
				xmax = 525.9738
				text = "story"
			intervals [598]:
				xmin = 525.9738
				xmax = 526.1038
				text = "<unk>"
			intervals [599]:
				xmin = 526.1038
				xmax = 526.4332
				text = ""
			intervals [600]:
				xmin = 526.4332
				xmax = 526.4932
				text = "h"
			intervals [601]:
				xmin = 526.4932
				xmax = 526.5932
				text = ""
			intervals [602]:
				xmin = 526.5932
				xmax = 526.7932
				text = "how"
			intervals [603]:
				xmin = 526.7932
				xmax = 526.9632
				text = "how"
			intervals [604]:
				xmin = 526.9632
				xmax = 527.3332
				text = "about"
			intervals [605]:
				xmin = 527.3332
				xmax = 527.3932
				text = "in"
			intervals [606]:
				xmin = 527.3932
				xmax = 527.4632
				text = "the"
			intervals [607]:
				xmin = 527.4632
				xmax = 527.6132
				text = "heat"
			intervals [608]:
				xmin = 527.6132
				xmax = 527.7132
				text = "of"
			intervals [609]:
				xmin = 527.7132
				xmax = 527.7832
				text = "the"
			intervals [610]:
				xmin = 527.7832
				xmax = 528.1032
				text = "night"
			intervals [611]:
				xmin = 528.1032
				xmax = 528.1332
				text = ""
			intervals [612]:
				xmin = 528.1332
				xmax = 528.2432
				text = "you"
			intervals [613]:
				xmin = 528.2432
				xmax = 528.3932
				text = "seen"
			intervals [614]:
				xmin = 528.3932
				xmax = 528.5632
				text = "that"
			intervals [615]:
				xmin = 528.5632
				xmax = 528.5932
				text = ""
			intervals [616]:
				xmin = 528.5932
				xmax = 528.7532
				text = "one"
			intervals [617]:
				xmin = 528.7532
				xmax = 530.6268
				text = ""
			intervals [618]:
				xmin = 530.6268
				xmax = 530.8268
				text = "yeah"
			intervals [619]:
				xmin = 530.8268
				xmax = 531.1068
				text = "what"
			intervals [620]:
				xmin = 531.1068
				xmax = 531.4468
				text = "what"
			intervals [621]:
				xmin = 531.4468
				xmax = 531.4768
				text = ""
			intervals [622]:
				xmin = 531.4768
				xmax = 531.7268
				text = "happened"
			intervals [623]:
				xmin = 531.7268
				xmax = 531.8468
				text = "with"
			intervals [624]:
				xmin = 531.8468
				xmax = 531.9468
				text = ""
			intervals [625]:
				xmin = 531.9468
				xmax = 532.0368
				text = "that"
			intervals [626]:
				xmin = 532.0368
				xmax = 532.0868
				text = ""
			intervals [627]:
				xmin = 532.0868
				xmax = 532.1868
				text = "one"
			intervals [628]:
				xmin = 532.1868
				xmax = 535.6467
				text = ""
			intervals [629]:
				xmin = 535.6467
				xmax = 536.0267
				text = "uh-huh"
			intervals [630]:
				xmin = 536.0267
				xmax = 542.6176
				text = ""
			intervals [631]:
				xmin = 542.6176
				xmax = 543.1876
				text = "mm-hm"
			intervals [632]:
				xmin = 543.1876
				xmax = 550.4354
				text = ""
			intervals [633]:
				xmin = 550.4354
				xmax = 550.7854
				text = "uh-huh"
			intervals [634]:
				xmin = 550.7854
				xmax = 557.723
				text = ""
			intervals [635]:
				xmin = 557.723
				xmax = 558.113
				text = "yeah"
			intervals [636]:
				xmin = 558.113
				xmax = 570.8567
				text = ""
			intervals [637]:
				xmin = 570.8567
				xmax = 571.1667
				text = "yeah"
			intervals [638]:
				xmin = 571.1667
				xmax = 585.0882
				text = ""
			intervals [639]:
				xmin = 585.0882
				xmax = 585.5582
				text = "yeah"
			intervals [640]:
				xmin = 585.5582
				xmax = 604.5979
				text = ""
			intervals [641]:
				xmin = 604.5979
				xmax = 605.0279
				text = "mm-hm"
			intervals [642]:
				xmin = 605.0279
				xmax = 613.2124
				text = ""
			intervals [643]:
				xmin = 613.2124
				xmax = 613.3624
				text = "huh"
			intervals [644]:
				xmin = 613.3624
				xmax = 616.5633
				text = ""
			intervals [645]:
				xmin = 616.5633
				xmax = 616.6233
				text = "it"
			intervals [646]:
				xmin = 616.6233
				xmax = 616.8933
				text = "got"
			intervals [647]:
				xmin = 616.8933
				xmax = 616.9833
				text = "an"
			intervals [648]:
				xmin = 616.9833
				xmax = 617.4433
				text = "oscar"
			intervals [649]:
				xmin = 617.4433
				xmax = 617.4733
				text = ""
			intervals [650]:
				xmin = 617.4733
				xmax = 617.6533
				text = "didn't"
			intervals [651]:
				xmin = 617.6533
				xmax = 617.6833
				text = ""
			intervals [652]:
				xmin = 617.6833
				xmax = 617.7533
				text = "it"
			intervals [653]:
				xmin = 617.7533
				xmax = 618.6682
				text = ""
			intervals [654]:
				xmin = 618.6682
				xmax = 618.7782
				text = "do"
			intervals [655]:
				xmin = 618.7782
				xmax = 618.8682
				text = "you"
			intervals [656]:
				xmin = 618.8682
				xmax = 619.0882
				text = "think"
			intervals [657]:
				xmin = 619.0882
				xmax = 619.3282
				text = "it"
			intervals [658]:
				xmin = 619.3282
				xmax = 619.3582
				text = ""
			intervals [659]:
				xmin = 619.3582
				xmax = 619.9482
				text = "deserved"
			intervals [660]:
				xmin = 619.9482
				xmax = 620.4682
				text = "an"
			intervals [661]:
				xmin = 620.4682
				xmax = 620.5882
				text = ""
			intervals [662]:
				xmin = 620.5882
				xmax = 620.7782
				text = "oscar"
			intervals [663]:
				xmin = 620.7782
				xmax = 621.0382
				text = "<unk>"
			intervals [664]:
				xmin = 621.0382
				xmax = 629.3812
				text = ""
			intervals [665]:
				xmin = 629.3812
				xmax = 629.7512
				text = "yeah"
			intervals [666]:
				xmin = 629.7512
				xmax = 632.4441
				text = ""
			intervals [667]:
				xmin = 632.4441
				xmax = 632.7541
				text = "yeah"
			intervals [668]:
				xmin = 632.7541
				xmax = 637.2884
				text = ""
			intervals [669]:
				xmin = 637.2884
				xmax = 637.6484
				text = "yeah"
			intervals [670]:
				xmin = 637.6484
				xmax = 648.1447
				text = ""
			intervals [671]:
				xmin = 648.1447
				xmax = 648.4447
				text = "yeah"
			intervals [672]:
				xmin = 648.4447
				xmax = 648.5247
				text = ""
			intervals [673]:
				xmin = 648.5247
				xmax = 648.7447
				text = "that"
			intervals [674]:
				xmin = 648.7447
				xmax = 648.7747
				text = ""
			intervals [675]:
				xmin = 648.7747
				xmax = 648.8847
				text = "s"
			intervals [676]:
				xmin = 648.8847
				xmax = 649.5308
				text = ""
			intervals [677]:
				xmin = 649.5308
				xmax = 649.9208
				text = "tough"
			intervals [678]:
				xmin = 649.9208
				xmax = 650.5908
				text = "<unk>"
			intervals [679]:
				xmin = 650.5908
				xmax = 654.4863
				text = ""
			intervals [680]:
				xmin = 654.4863
				xmax = 654.6963
				text = "kind"
			intervals [681]:
				xmin = 654.6963
				xmax = 654.8263
				text = "of"
			intervals [682]:
				xmin = 654.8263
				xmax = 654.8563
				text = ""
			intervals [683]:
				xmin = 654.8563
				xmax = 655.2363
				text = "tough"
			intervals [684]:
				xmin = 655.2363
				xmax = 655.3463
				text = "hm"
			intervals [685]:
				xmin = 655.3463
				xmax = 655.9412
				text = ""
			intervals [686]:
				xmin = 655.9412
				xmax = 656.1112
				text = "hey"
			intervals [687]:
				xmin = 656.1112
				xmax = 656.1912
				text = "do"
			intervals [688]:
				xmin = 656.1912
				xmax = 656.3312
				text = "you"
			intervals [689]:
				xmin = 656.3312
				xmax = 656.3612
				text = ""
			intervals [690]:
				xmin = 656.3612
				xmax = 656.5912
				text = "have"
			intervals [691]:
				xmin = 656.5912
				xmax = 656.9312
				text = "uh"
			intervals [692]:
				xmin = 656.9312
				xmax = 657.3867
				text = ""
			intervals [693]:
				xmin = 657.3867
				xmax = 657.5267
				text = "a"
			intervals [694]:
				xmin = 657.5267
				xmax = 657.9867
				text = "pet"
			intervals [695]:
				xmin = 657.9867
				xmax = 658.0167
				text = ""
			intervals [696]:
				xmin = 658.0167
				xmax = 658.0967
				text = "you"
			intervals [697]:
				xmin = 658.0967
				xmax = 658.2467
				text = "know"
			intervals [698]:
				xmin = 658.2467
				xmax = 658.2767
				text = ""
			intervals [699]:
				xmin = 658.2767
				xmax = 658.4467
				text = "like"
			intervals [700]:
				xmin = 658.4467
				xmax = 658.5167
				text = "a"
			intervals [701]:
				xmin = 658.5167
				xmax = 658.8967
				text = "dog"
			intervals [702]:
				xmin = 658.8967
				xmax = 658.9267
				text = "or"
			intervals [703]:
				xmin = 658.9267
				xmax = 659.3367
				text = "anything"
			intervals [704]:
				xmin = 659.3367
				xmax = 659.3667
				text = ""
			intervals [705]:
				xmin = 659.3667
				xmax = 659.5967
				text = "around"
			intervals [706]:
				xmin = 659.5967
				xmax = 659.6267
				text = ""
			intervals [707]:
				xmin = 659.6267
				xmax = 659.8667
				text = "the"
			intervals [708]:
				xmin = 659.8667
				xmax = 659.9767
				text = ""
			intervals [709]:
				xmin = 659.9767
				xmax = 660.1267
				text = "house"
			intervals [710]:
				xmin = 660.1267
				xmax = 668.6986
				text = ""
			intervals [711]:
				xmin = 668.6986
				xmax = 669.1386
				text = "mm-hm"
			intervals [712]:
				xmin = 669.1386
				xmax = 670.0917
				text = ""
			intervals [713]:
				xmin = 670.0917
				xmax = 670.1617
				text = "you"
			intervals [714]:
				xmin = 670.1617
				xmax = 670.4217
				text = "don't"
			intervals [715]:
				xmin = 670.4217
				xmax = 670.7117
				text = "really"
			intervals [716]:
				xmin = 670.7117
				xmax = 670.7817
				text = ""
			intervals [717]:
				xmin = 670.7817
				xmax = 671.0517
				text = "care"
			intervals [718]:
				xmin = 671.0517
				xmax = 671.1017
				text = ""
			intervals [719]:
				xmin = 671.1017
				xmax = 671.2417
				text = "for"
			intervals [720]:
				xmin = 671.2417
				xmax = 672.0221
				text = ""
			intervals [721]:
				xmin = 672.0221
				xmax = 672.2021
				text = "i"
			intervals [722]:
				xmin = 672.2021
				xmax = 672.5921
				text = "suppose"
			intervals [723]:
				xmin = 672.5921
				xmax = 672.6221
				text = ""
			intervals [724]:
				xmin = 672.6221
				xmax = 672.6821
				text = "you"
			intervals [725]:
				xmin = 672.6821
				xmax = 672.8021
				text = "can't"
			intervals [726]:
				xmin = 672.8021
				xmax = 672.8921
				text = "have"
			intervals [727]:
				xmin = 672.8921
				xmax = 672.9221
				text = ""
			intervals [728]:
				xmin = 672.9221
				xmax = 673.1321
				text = "really"
			intervals [729]:
				xmin = 673.1321
				xmax = 673.1721
				text = ""
			intervals [730]:
				xmin = 673.1721
				xmax = 673.5221
				text = "one"
			intervals [731]:
				xmin = 673.5221
				xmax = 673.6721
				text = ""
			intervals [732]:
				xmin = 673.6721
				xmax = 673.7621
				text = "here"
			intervals [733]:
				xmin = 673.7621
				xmax = 673.7921
				text = ""
			intervals [734]:
				xmin = 673.7921
				xmax = 673.8521
				text = "in"
			intervals [735]:
				xmin = 673.8521
				xmax = 673.9121
				text = ""
			intervals [736]:
				xmin = 673.9121
				xmax = 673.9721
				text = "the"
			intervals [737]:
				xmin = 673.9721
				xmax = 674.0121
				text = ""
			intervals [738]:
				xmin = 674.0121
				xmax = 674.3321
				text = "city"
			intervals [739]:
				xmin = 674.3321
				xmax = 674.4921
				text = ""
			intervals [740]:
				xmin = 674.4921
				xmax = 674.5621
				text = "huh"
			intervals [741]:
				xmin = 674.5621
				xmax = 681.7516
				text = ""
			intervals [742]:
				xmin = 681.7516
				xmax = 682.1116
				text = "mm-hm"
			intervals [743]:
				xmin = 682.1116
				xmax = 682.1416
				text = ""
			intervals [744]:
				xmin = 682.1416
				xmax = 682.2716
				text = "how"
			intervals [745]:
				xmin = 682.2716
				xmax = 682.5016
				text = "come"
			intervals [746]:
				xmin = 682.5016
				xmax = 682.5516
				text = "a"
			intervals [747]:
				xmin = 682.5516
				xmax = 682.6116
				text = ""
			intervals [748]:
				xmin = 682.6116
				xmax = 682.9416
				text = "german"
			intervals [749]:
				xmin = 682.9416
				xmax = 682.9716
				text = ""
			intervals [750]:
				xmin = 682.9716
				xmax = 683.7016
				text = "shepard"
			intervals [751]:
				xmin = 683.7016
				xmax = 695.6094
				text = ""
			intervals [752]:
				xmin = 695.6094
				xmax = 695.9494
				text = "uh-huh"
			intervals [753]:
				xmin = 695.9494
				xmax = 707.4171
				text = ""
			intervals [754]:
				xmin = 707.4171
				xmax = 708.2171
				text = "uh-huh"
			intervals [755]:
				xmin = 708.2171
				xmax = 708.4271
				text = "good"
			intervals [756]:
				xmin = 708.4271
				xmax = 709.5694
				text = ""
			intervals [757]:
				xmin = 709.5694
				xmax = 709.9994
				text = "uh"
			intervals [758]:
				xmin = 709.9994
				xmax = 710.432
				text = ""
			intervals [759]:
				xmin = 710.432
				xmax = 710.522
				text = "tell"
			intervals [760]:
				xmin = 710.522
				xmax = 710.632
				text = "me"
			intervals [761]:
				xmin = 710.632
				xmax = 710.922
				text = "about"
			intervals [762]:
				xmin = 710.922
				xmax = 711.062
				text = "your"
			intervals [763]:
				xmin = 711.062
				xmax = 711.492
				text = "school"
			intervals [764]:
				xmin = 711.492
				xmax = 711.622
				text = "where"
			intervals [765]:
				xmin = 711.622
				xmax = 711.752
				text = "do"
			intervals [766]:
				xmin = 711.752
				xmax = 711.932
				text = ""
			intervals [767]:
				xmin = 711.932
				xmax = 712.012
				text = "you"
			intervals [768]:
				xmin = 712.012
				xmax = 712.052
				text = "s"
			intervals [769]:
				xmin = 712.052
				xmax = 712.152
				text = "where"
			intervals [770]:
				xmin = 712.152
				xmax = 712.212
				text = "do"
			intervals [771]:
				xmin = 712.212
				xmax = 712.272
				text = "you"
			intervals [772]:
				xmin = 712.272
				xmax = 712.342
				text = "go"
			intervals [773]:
				xmin = 712.342
				xmax = 712.432
				text = "to"
			intervals [774]:
				xmin = 712.432
				xmax = 712.492
				text = ""
			intervals [775]:
				xmin = 712.492
				xmax = 712.752
				text = "school"
			intervals [776]:
				xmin = 712.752
				xmax = 714.868
				text = ""
			intervals [777]:
				xmin = 714.868
				xmax = 715.368
				text = "uh-huh"
			intervals [778]:
				xmin = 715.368
				xmax = 716.0217
				text = ""
			intervals [779]:
				xmin = 716.0217
				xmax = 716.2417
				text = "what"
			intervals [780]:
				xmin = 716.2417
				xmax = 716.3017
				text = "do"
			intervals [781]:
				xmin = 716.3017
				xmax = 716.3917
				text = "you"
			intervals [782]:
				xmin = 716.3917
				xmax = 716.7017
				text = "study"
			intervals [783]:
				xmin = 716.7017
				xmax = 716.9717
				text = "there"
			intervals [784]:
				xmin = 716.9717
				xmax = 717.1717
				text = ""
			intervals [785]:
				xmin = 717.1717
				xmax = 717.2817
				text = "what"
			intervals [786]:
				xmin = 717.2817
				xmax = 717.3417
				text = "do"
			intervals [787]:
				xmin = 717.3417
				xmax = 717.3717
				text = ""
			intervals [788]:
				xmin = 717.3717
				xmax = 717.4817
				text = "you"
			intervals [789]:
				xmin = 717.4817
				xmax = 730.9853
				text = ""
			intervals [790]:
				xmin = 730.9853
				xmax = 731.1853
				text = "oh"
			intervals [791]:
				xmin = 731.1853
				xmax = 731.4653
				text = "yeah"
			intervals [792]:
				xmin = 731.4653
				xmax = 731.6453
				text = ""
			intervals [793]:
				xmin = 731.6453
				xmax = 732.0153
				text = "doing"
			intervals [794]:
				xmin = 732.0153
				xmax = 732.2153
				text = "work"
			intervals [795]:
				xmin = 732.2153
				xmax = 732.2553
				text = ""
			intervals [796]:
				xmin = 732.2553
				xmax = 732.3153
				text = "in"
			intervals [797]:
				xmin = 732.3153
				xmax = 732.3653
				text = ""
			intervals [798]:
				xmin = 732.3653
				xmax = 732.6353
				text = "here"
			intervals [799]:
				xmin = 732.6353
				xmax = 732.6653
				text = ""
			intervals [800]:
				xmin = 732.6653
				xmax = 732.8953
				text = "huh"
			intervals [801]:
				xmin = 732.8953
				xmax = 734.1742
				text = ""
			intervals [802]:
				xmin = 734.1742
				xmax = 734.2742
				text = "and"
			intervals [803]:
				xmin = 734.2742
				xmax = 734.4342
				text = "what"
			intervals [804]:
				xmin = 734.4342
				xmax = 734.4742
				text = "s"
			intervals [805]:
				xmin = 734.4742
				xmax = 734.7642
				text = "your"
			intervals [806]:
				xmin = 734.7642
				xmax = 734.8142
				text = ""
			intervals [807]:
				xmin = 734.8142
				xmax = 735.1442
				text = "favorite"
			intervals [808]:
				xmin = 735.1442
				xmax = 735.1742
				text = ""
			intervals [809]:
				xmin = 735.1742
				xmax = 735.4542
				text = "subject"
			intervals [810]:
				xmin = 735.4542
				xmax = 735.6042
				text = "what"
			intervals [811]:
				xmin = 735.6042
				xmax = 735.6342
				text = ""
			intervals [812]:
				xmin = 735.6342
				xmax = 735.9342
				text = "do"
			intervals [813]:
				xmin = 735.9342
				xmax = 735.9842
				text = ""
			intervals [814]:
				xmin = 735.9842
				xmax = 736.0442
				text = "you"
			intervals [815]:
				xmin = 736.0442
				xmax = 736.0742
				text = ""
			intervals [816]:
				xmin = 736.0742
				xmax = 736.1642
				text = "like"
			intervals [817]:
				xmin = 736.1642
				xmax = 736.3242
				text = ""
			intervals [818]:
				xmin = 736.3242
				xmax = 736.5642
				text = "best"
			intervals [819]:
				xmin = 736.5642
				xmax = 749.3297
				text = ""
			intervals [820]:
				xmin = 749.3297
				xmax = 749.8197
				text = "mm-hm"
			intervals [821]:
				xmin = 749.8197
				xmax = 754.3472
				text = ""
			intervals [822]:
				xmin = 754.3472
				xmax = 754.8072
				text = "uh-huh"
			intervals [823]:
				xmin = 754.8072
				xmax = 759.192
				text = ""
			intervals [824]:
				xmin = 759.192
				xmax = 759.622
				text = "mm-hm"
			intervals [825]:
				xmin = 759.622
				xmax = 761.8033
				text = ""
			intervals [826]:
				xmin = 761.8033
				xmax = 761.9833
				text = "how"
			intervals [827]:
				xmin = 761.9833
				xmax = 762.4333
				text = "about"
			intervals [828]:
				xmin = 762.4333
				xmax = 762.6733
				text = "uh"
			intervals [829]:
				xmin = 762.6733
				xmax = 762.8333
				text = "what"
			intervals [830]:
				xmin = 762.8333
				xmax = 762.8933
				text = "do"
			intervals [831]:
				xmin = 762.8933
				xmax = 762.9533
				text = "you"
			intervals [832]:
				xmin = 762.9533
				xmax = 763.1133
				text = "do"
			intervals [833]:
				xmin = 763.1133
				xmax = 763.2433
				text = "when"
			intervals [834]:
				xmin = 763.2433
				xmax = 763.2733
				text = ""
			intervals [835]:
				xmin = 763.2733
				xmax = 763.5933
				text = "school"
			intervals [836]:
				xmin = 763.5933
				xmax = 763.6233
				text = ""
			intervals [837]:
				xmin = 763.6233
				xmax = 763.6833
				text = "s"
			intervals [838]:
				xmin = 763.6833
				xmax = 763.9633
				text = "out"
			intervals [839]:
				xmin = 763.9633
				xmax = 764.0733
				text = "what"
			intervals [840]:
				xmin = 764.0733
				xmax = 764.1533
				text = "do"
			intervals [841]:
				xmin = 764.1533
				xmax = 764.1933
				text = ""
			intervals [842]:
				xmin = 764.1933
				xmax = 764.4833
				text = "kids"
			intervals [843]:
				xmin = 764.4833
				xmax = 764.5333
				text = ""
			intervals [844]:
				xmin = 764.5333
				xmax = 764.6733
				text = "do"
			intervals [845]:
				xmin = 764.6733
				xmax = 764.7033
				text = ""
			intervals [846]:
				xmin = 764.7033
				xmax = 764.8033
				text = "when"
			intervals [847]:
				xmin = 764.8033
				xmax = 764.8333
				text = ""
			intervals [848]:
				xmin = 764.8333
				xmax = 765.1533
				text = "school"
			intervals [849]:
				xmin = 765.1533
				xmax = 765.2433
				text = ""
			intervals [850]:
				xmin = 765.2433
				xmax = 765.3633
				text = "s"
			intervals [851]:
				xmin = 765.3633
				xmax = 765.4133
				text = ""
			intervals [852]:
				xmin = 765.4133
				xmax = 765.5133
				text = "out"
			intervals [853]:
				xmin = 765.5133
				xmax = 784.1966
				text = ""
			intervals [854]:
				xmin = 784.1966
				xmax = 784.8666
				text = "oh"
			intervals [855]:
				xmin = 784.8666
				xmax = 784.9066
				text = ""
			intervals [856]:
				xmin = 784.9066
				xmax = 785.0966
				text = "mm-hm"
			intervals [857]:
				xmin = 785.0966
				xmax = 790.6736
				text = ""
			intervals [858]:
				xmin = 790.6736
				xmax = 790.9636
				text = "uh-huh"
			intervals [859]:
				xmin = 790.9636
				xmax = 792.3377
				text = ""
			intervals [860]:
				xmin = 792.3377
				xmax = 792.4777
				text = "tell"
			intervals [861]:
				xmin = 792.4777
				xmax = 792.7277
				text = "me"
			intervals [862]:
				xmin = 792.7277
				xmax = 792.8977
				text = "in"
			intervals [863]:
				xmin = 792.8977
				xmax = 793.2777
				text = "school"
			intervals [864]:
				xmin = 793.2777
				xmax = 793.3777
				text = "did"
			intervals [865]:
				xmin = 793.3777
				xmax = 793.4077
				text = ""
			intervals [866]:
				xmin = 793.4077
				xmax = 793.4777
				text = "you"
			intervals [867]:
				xmin = 793.4777
				xmax = 793.7277
				text = "ever"
			intervals [868]:
				xmin = 793.7277
				xmax = 793.9077
				text = "have"
			intervals [869]:
				xmin = 793.9077
				xmax = 794.0777
				text = "a"
			intervals [870]:
				xmin = 794.0777
				xmax = 794.7817
				text = ""
			intervals [871]:
				xmin = 794.7817
				xmax = 795.1517
				text = "teacher"
			intervals [872]:
				xmin = 795.1517
				xmax = 795.1817
				text = ""
			intervals [873]:
				xmin = 795.1817
				xmax = 795.2617
				text = "you"
			intervals [874]:
				xmin = 795.2617
				xmax = 795.4817
				text = "know"
			intervals [875]:
				xmin = 795.4817
				xmax = 795.5117
				text = ""
			intervals [876]:
				xmin = 795.5117
				xmax = 795.5917
				text = "who"
			intervals [877]:
				xmin = 795.5917
				xmax = 795.7117
				text = "used"
			intervals [878]:
				xmin = 795.7117
				xmax = 795.7417
				text = ""
			intervals [879]:
				xmin = 795.7417
				xmax = 795.8617
				text = "to"
			intervals [880]:
				xmin = 795.8617
				xmax = 796.2317
				text = "holler"
			intervals [881]:
				xmin = 796.2317
				xmax = 796.3117
				text = "a"
			intervals [882]:
				xmin = 796.3117
				xmax = 796.5717
				text = "lot"
			intervals [883]:
				xmin = 796.5717
				xmax = 796.6217
				text = ""
			intervals [884]:
				xmin = 796.6217
				xmax = 796.8317
				text = "or"
			intervals [885]:
				xmin = 796.8317
				xmax = 797.0117
				text = ""
			intervals [886]:
				xmin = 797.0117
				xmax = 797.3417
				text = "anything"
			intervals [887]:
				xmin = 797.3417
				xmax = 797.3717
				text = ""
			intervals [888]:
				xmin = 797.3717
				xmax = 797.4617
				text = "when"
			intervals [889]:
				xmin = 797.4617
				xmax = 797.5217
				text = "you"
			intervals [890]:
				xmin = 797.5217
				xmax = 797.5517
				text = ""
			intervals [891]:
				xmin = 797.5517
				xmax = 797.8117
				text = "were"
			intervals [892]:
				xmin = 797.8117
				xmax = 797.8417
				text = ""
			intervals [893]:
				xmin = 797.8417
				xmax = 798.1517
				text = "younger"
			intervals [894]:
				xmin = 798.1517
				xmax = 799.8492
				text = ""
			intervals [895]:
				xmin = 799.8492
				xmax = 799.9892
				text = "how"
			intervals [896]:
				xmin = 799.9892
				xmax = 800.2092
				text = "about"
			intervals [897]:
				xmin = 800.2092
				xmax = 800.5792
				text = "now"
			intervals [898]:
				xmin = 800.5792
				xmax = 800.6392
				text = ""
			intervals [899]:
				xmin = 800.6392
				xmax = 800.8492
				text = "too"
			intervals [900]:
				xmin = 800.8492
				xmax = 800.8792
				text = ""
			intervals [901]:
				xmin = 800.8792
				xmax = 800.9492
				text = "yeah"
			intervals [902]:
				xmin = 800.9492
				xmax = 802.2152
				text = ""
			intervals [903]:
				xmin = 802.2152
				xmax = 802.2552
				text = "<unk>"
			intervals [904]:
				xmin = 802.2552
				xmax = 815.3632
				text = ""
			intervals [905]:
				xmin = 815.3632
				xmax = 815.7132
				text = "uh-huh"
			intervals [906]:
				xmin = 815.7132
				xmax = 827.260
				text = ""
			intervals [907]:
				xmin = 827.260
				xmax = 827.710
				text = "yeah"
			intervals [908]:
				xmin = 827.710
				xmax = 832.911
				text = ""
			intervals [909]:
				xmin = 832.911
				xmax = 833.291
				text = "yeah"
			intervals [910]:
				xmin = 833.291
				xmax = 842.7876
				text = ""
			intervals [911]:
				xmin = 842.7876
				xmax = 842.9376
				text = "hear"
			intervals [912]:
				xmin = 842.9376
				xmax = 843.0276
				text = "the"
			intervals [913]:
				xmin = 843.0276
				xmax = 843.0576
				text = ""
			intervals [914]:
				xmin = 843.0576
				xmax = 843.6176
				text = "siren"
			intervals [915]:
				xmin = 843.6176
				xmax = 843.7976
				text = ""
			intervals [916]:
				xmin = 843.7976
				xmax = 844.0176
				text = "hm"
			intervals [917]:
				xmin = 844.0176
				xmax = 844.3576
				text = ""
			intervals [918]:
				xmin = 844.3576
				xmax = 844.6576
				text = "another"
			intervals [919]:
				xmin = 844.6576
				xmax = 844.6976
				text = ""
			intervals [920]:
				xmin = 844.6976
				xmax = 845.0476
				text = "fire"
			intervals [921]:
				xmin = 845.0476
				xmax = 845.1776
				text = "you"
			intervals [922]:
				xmin = 845.1776
				xmax = 845.3076
				text = ""
			intervals [923]:
				xmin = 845.3076
				xmax = 845.4676
				text = "think"
			intervals [924]:
				xmin = 845.4676
				xmax = 848.7104
				text = ""
			intervals [925]:
				xmin = 848.7104
				xmax = 848.7704
				text = "<unk>"
			intervals [926]:
				xmin = 848.7704
				xmax = 849.2404
				text = "a"
			intervals [927]:
				xmin = 849.2404
				xmax = 849.2804
				text = ""
			intervals [928]:
				xmin = 849.2804
				xmax = 849.6004
				text = "couple"
			intervals [929]:
				xmin = 849.6004
				xmax = 849.6304
				text = ""
			intervals [930]:
				xmin = 849.6304
				xmax = 849.9504
				text = "fires"
			intervals [931]:
				xmin = 849.9504
				xmax = 850.0104
				text = ""
			intervals [932]:
				xmin = 850.0104
				xmax = 850.1104
				text = "this"
			intervals [933]:
				xmin = 850.1104
				xmax = 850.2304
				text = ""
			intervals [934]:
				xmin = 850.2304
				xmax = 850.3304
				text = "week"
			intervals [935]:
				xmin = 850.3304
				xmax = 850.4504
				text = ""
			intervals [936]:
				xmin = 850.4504
				xmax = 850.7104
				text = "though"
			intervals [937]:
				xmin = 850.7104
				xmax = 850.7604
				text = ""
			intervals [938]:
				xmin = 850.7604
				xmax = 850.9404
				text = "wasn't"
			intervals [939]:
				xmin = 850.9404
				xmax = 851.0404
				text = "there"
			intervals [940]:
				xmin = 851.0404
				xmax = 853.8755
				text = ""
			intervals [941]:
				xmin = 853.8755
				xmax = 854.3155
				text = "uh-huh"
			intervals [942]:
				xmin = 854.3155
				xmax = 855.0288
				text = ""
			intervals [943]:
				xmin = 855.0288
				xmax = 855.0988
				text = "i"
			intervals [944]:
				xmin = 855.0988
				xmax = 855.2588
				text = "was"
			intervals [945]:
				xmin = 855.2588
				xmax = 855.4688
				text = "out"
			intervals [946]:
				xmin = 855.4688
				xmax = 855.4988
				text = ""
			intervals [947]:
				xmin = 855.4988
				xmax = 855.5988
				text = "in"
			intervals [948]:
				xmin = 855.5988
				xmax = 855.9788
				text = "detroit"
			intervals [949]:
				xmin = 855.9788
				xmax = 856.0088
				text = ""
			intervals [950]:
				xmin = 856.0088
				xmax = 856.1988
				text = "last"
			intervals [951]:
				xmin = 856.1988
				xmax = 856.7695
				text = ""
			intervals [952]:
				xmin = 856.7695
				xmax = 857.1695
				text = "somewhere"
			intervals [953]:
				xmin = 857.1695
				xmax = 857.1995
				text = ""
			intervals [954]:
				xmin = 857.1995
				xmax = 857.5295
				text = "near"
			intervals [955]:
				xmin = 857.5295
				xmax = 857.5595
				text = ""
			intervals [956]:
				xmin = 857.5595
				xmax = 857.9495
				text = "detroit"
			intervals [957]:
				xmin = 857.9495
				xmax = 857.9795
				text = ""
			intervals [958]:
				xmin = 857.9795
				xmax = 858.3595
				text = "when"
			intervals [959]:
				xmin = 858.3595
				xmax = 859.1085
				text = ""
			intervals [960]:
				xmin = 859.1085
				xmax = 860.3885
				text = "<unk>"
			intervals [961]:
				xmin = 860.3885
				xmax = 861.9455
				text = ""
			intervals [962]:
				xmin = 861.9455
				xmax = 861.9755
				text = "i"
			intervals [963]:
				xmin = 861.9755
				xmax = 862.1755
				text = ""
			intervals [964]:
				xmin = 862.1755
				xmax = 862.4155
				text = "suppose"
			intervals [965]:
				xmin = 862.4155
				xmax = 862.5155
				text = ""
			intervals [966]:
				xmin = 862.5155
				xmax = 862.7655
				text = "pretty"
			intervals [967]:
				xmin = 862.7655
				xmax = 863.1855
				text = "wild"
			intervals [968]:
				xmin = 863.1855
				xmax = 863.2155
				text = ""
			intervals [969]:
				xmin = 863.2155
				xmax = 863.4355
				text = "fire"
			intervals [970]:
				xmin = 863.4355
				xmax = 863.8355
				text = "around"
			intervals [971]:
				xmin = 863.8355
				xmax = 863.8855
				text = ""
			intervals [972]:
				xmin = 863.8855
				xmax = 864.2355
				text = "here"
			intervals [973]:
				xmin = 864.2355
				xmax = 864.2755
				text = ""
			intervals [974]:
				xmin = 864.2755
				xmax = 864.3055
				text = "a"
			intervals [975]:
				xmin = 864.3055
				xmax = 864.5355
				text = "couple"
			intervals [976]:
				xmin = 864.5355
				xmax = 864.5855
				text = ""
			intervals [977]:
				xmin = 864.5855
				xmax = 864.8655
				text = "weeks"
			intervals [978]:
				xmin = 864.8655
				xmax = 864.9055
				text = ""
			intervals [979]:
				xmin = 864.9055
				xmax = 865.3155
				text = "ago"
			intervals [980]:
				xmin = 865.3155
				xmax = 866.8104
				text = ""
			intervals [981]:
				xmin = 866.8104
				xmax = 867.0404
				text = "mm"
			intervals [982]:
				xmin = 867.0404
				xmax = 868.9837
				text = ""
			intervals [983]:
				xmin = 868.9837
				xmax = 869.4437
				text = "uh"
			intervals [984]:
				xmin = 869.4437
				xmax = 870.3712
				text = ""
			intervals [985]:
				xmin = 870.3712
				xmax = 870.5512
				text = "what"
			intervals [986]:
				xmin = 870.5512
				xmax = 870.6112
				text = ""
			intervals [987]:
				xmin = 870.6112
				xmax = 870.7912
				text = "what"
			intervals [988]:
				xmin = 870.7912
				xmax = 871.0412
				text = "kinds"
			intervals [989]:
				xmin = 871.0412
				xmax = 871.1612
				text = "of"
			intervals [990]:
				xmin = 871.1612
				xmax = 871.4012
				text = "things"
			intervals [991]:
				xmin = 871.4012
				xmax = 871.5012
				text = "did"
			intervals [992]:
				xmin = 871.5012
				xmax = 871.5312
				text = ""
			intervals [993]:
				xmin = 871.5312
				xmax = 871.5912
				text = "the"
			intervals [994]:
				xmin = 871.5912
				xmax = 871.6612
				text = ""
			intervals [995]:
				xmin = 871.6612
				xmax = 872.0512
				text = "teachers"
			intervals [996]:
				xmin = 872.0512
				xmax = 872.3712
				text = "yell"
			intervals [997]:
				xmin = 872.3712
				xmax = 872.6012
				text = "at"
			intervals [998]:
				xmin = 872.6012
				xmax = 872.8812
				text = ""
			intervals [999]:
				xmin = 872.8812
				xmax = 873.6112
				text = "anyhow"
			intervals [1000]:
				xmin = 873.6112
				xmax = 873.6912
				text = ""
			intervals [1001]:
				xmin = 873.6912
				xmax = 873.8812
				text = "hm"
			intervals [1002]:
				xmin = 873.8812
				xmax = 890.5926
				text = ""
			intervals [1003]:
				xmin = 890.5926
				xmax = 890.9126
				text = "hm"
			intervals [1004]:
				xmin = 890.9126
				xmax = 897.6416
				text = ""
			intervals [1005]:
				xmin = 897.6416
				xmax = 897.9616
				text = "mm-hm"
			intervals [1006]:
				xmin = 897.9616
				xmax = 905.6608
				text = ""
			intervals [1007]:
				xmin = 905.6608
				xmax = 906.1008
				text = "mm-hm"
			intervals [1008]:
				xmin = 906.1008
				xmax = 916.0841
				text = ""
			intervals [1009]:
				xmin = 916.0841
				xmax = 916.5441
				text = "mm-hm"
			intervals [1010]:
				xmin = 916.5441
				xmax = 920.2001
				text = ""
			intervals [1011]:
				xmin = 920.2001
				xmax = 920.9501
				text = "<unk>"
			intervals [1012]:
				xmin = 920.9501
				xmax = 921.3172
				text = ""
			intervals [1013]:
				xmin = 921.3172
				xmax = 921.4572
				text = "how"
			intervals [1014]:
				xmin = 921.4572
				xmax = 921.7172
				text = "about"
			intervals [1015]:
				xmin = 921.7172
				xmax = 921.8372
				text = "the"
			intervals [1016]:
				xmin = 921.8372
				xmax = 922.1272
				text = "best"
			intervals [1017]:
				xmin = 922.1272
				xmax = 922.5072
				text = "teacher"
			intervals [1018]:
				xmin = 922.5072
				xmax = 922.6372
				text = "you"
			intervals [1019]:
				xmin = 922.6372
				xmax = 923.1772
				text = "ever"
			intervals [1020]:
				xmin = 923.1772
				xmax = 923.2072
				text = ""
			intervals [1021]:
				xmin = 923.2072
				xmax = 923.2972
				text = "had"
			intervals [1022]:
				xmin = 923.2972
				xmax = 923.3372
				text = ""
			intervals [1023]:
				xmin = 923.3372
				xmax = 923.4272
				text = "was"
			intervals [1024]:
				xmin = 923.4272
				xmax = 923.5972
				text = "there"
			intervals [1025]:
				xmin = 923.5972
				xmax = 924.0338
				text = ""
			intervals [1026]:
				xmin = 924.0338
				xmax = 924.3938
				text = "favorite"
			intervals [1027]:
				xmin = 924.3938
				xmax = 924.4538
				text = ""
			intervals [1028]:
				xmin = 924.4538
				xmax = 924.7938
				text = "teacher"
			intervals [1029]:
				xmin = 924.7938
				xmax = 924.9438
				text = "you"
			intervals [1030]:
				xmin = 924.9438
				xmax = 925.2238
				text = "ever"
			intervals [1031]:
				xmin = 925.2238
				xmax = 925.2538
				text = ""
			intervals [1032]:
				xmin = 925.2538
				xmax = 925.4938
				text = "had"
			intervals [1033]:
				xmin = 925.4938
				xmax = 934.3924
				text = ""
			intervals [1034]:
				xmin = 934.3924
				xmax = 934.6024
				text = "what"
			intervals [1035]:
				xmin = 934.6024
				xmax = 934.8024
				text = "was"
			intervals [1036]:
				xmin = 934.8024
				xmax = 934.9324
				text = "so"
			intervals [1037]:
				xmin = 934.9324
				xmax = 935.1324
				text = "good"
			intervals [1038]:
				xmin = 935.1324
				xmax = 935.4424
				text = "about"
			intervals [1039]:
				xmin = 935.4424
				xmax = 935.4824
				text = ""
			intervals [1040]:
				xmin = 935.4824
				xmax = 935.6824
				text = "them"
			intervals [1041]:
				xmin = 935.6824
				xmax = 948.8228
				text = ""
			intervals [1042]:
				xmin = 948.8228
				xmax = 949.3328
				text = "yeah"
			intervals [1043]:
				xmin = 949.3328
				xmax = 954.7947
				text = ""
			intervals [1044]:
				xmin = 954.7947
				xmax = 954.8947
				text = "that"
			intervals [1045]:
				xmin = 954.8947
				xmax = 954.9547
				text = ""
			intervals [1046]:
				xmin = 954.9547
				xmax = 955.0147
				text = "s"
			intervals [1047]:
				xmin = 955.0147
				xmax = 955.0847
				text = ""
			intervals [1048]:
				xmin = 955.0847
				xmax = 955.5947
				text = "good"
			intervals [1049]:
				xmin = 955.5947
				xmax = 960.2437
				text = ""
			intervals [1050]:
				xmin = 960.2437
				xmax = 960.4137
				text = "how"
			intervals [1051]:
				xmin = 960.4137
				xmax = 960.7037
				text = "about"
			intervals [1052]:
				xmin = 960.7037
				xmax = 961.0437
				text = "tricks"
			intervals [1053]:
				xmin = 961.0437
				xmax = 961.0737
				text = ""
			intervals [1054]:
				xmin = 961.0737
				xmax = 961.2537
				text = "you"
			intervals [1055]:
				xmin = 961.2537
				xmax = 961.3237
				text = ""
			intervals [1056]:
				xmin = 961.3237
				xmax = 961.4537
				text = "did"
			intervals [1057]:
				xmin = 961.4537
				xmax = 961.5137
				text = "you"
			intervals [1058]:
				xmin = 961.5137
				xmax = 961.7037
				text = "ever"
			intervals [1059]:
				xmin = 961.7037
				xmax = 961.7637
				text = ""
			intervals [1060]:
				xmin = 961.7637
				xmax = 961.8737
				text = "play"
			intervals [1061]:
				xmin = 961.8737
				xmax = 962.0737
				text = "any"
			intervals [1062]:
				xmin = 962.0737
				xmax = 962.3937
				text = "tricks"
			intervals [1063]:
				xmin = 962.3937
				xmax = 962.4637
				text = "on"
			intervals [1064]:
				xmin = 962.4637
				xmax = 962.4937
				text = ""
			intervals [1065]:
				xmin = 962.4937
				xmax = 962.5637
				text = "the"
			intervals [1066]:
				xmin = 962.5637
				xmax = 962.6637
				text = ""
			intervals [1067]:
				xmin = 962.6637
				xmax = 963.0337
				text = "teacher"
			intervals [1068]:
				xmin = 963.0337
				xmax = 963.0637
				text = ""
			intervals [1069]:
				xmin = 963.0637
				xmax = 963.1137
				text = "or"
			intervals [1070]:
				xmin = 963.1137
				xmax = 963.4737
				text = "anything"
			intervals [1071]:
				xmin = 963.4737
				xmax = 972.7712
				text = ""
			intervals [1072]:
				xmin = 972.7712
				xmax = 973.1912
				text = "yeah"
			intervals [1073]:
				xmin = 973.1912
				xmax = 986.5551
				text = ""
			intervals [1074]:
				xmin = 986.5551
				xmax = 986.7551
				text = "how"
			intervals [1075]:
				xmin = 986.7551
				xmax = 987.0351
				text = "about"
			intervals [1076]:
				xmin = 987.0351
				xmax = 987.0651
				text = ""
			intervals [1077]:
				xmin = 987.0651
				xmax = 987.3051
				text = "the"
			intervals [1078]:
				xmin = 987.3051
				xmax = 987.3351
				text = ""
			intervals [1079]:
				xmin = 987.3351
				xmax = 987.5851
				text = "uh"
			intervals [1080]:
				xmin = 987.5851
				xmax = 988.003
				text = ""
			intervals [1081]:
				xmin = 988.003
				xmax = 988.133
				text = "the"
			intervals [1082]:
				xmin = 988.133
				xmax = 988.453
				text = "kids"
			intervals [1083]:
				xmin = 988.453
				xmax = 988.543
				text = "in"
			intervals [1084]:
				xmin = 988.543
				xmax = 988.643
				text = "the"
			intervals [1085]:
				xmin = 988.643
				xmax = 989.173
				text = "class"
			intervals [1086]:
				xmin = 989.173
				xmax = 989.5099
				text = ""
			intervals [1087]:
				xmin = 989.5099
				xmax = 989.6599
				text = "did"
			intervals [1088]:
				xmin = 989.6599
				xmax = 989.7499
				text = "they"
			intervals [1089]:
				xmin = 989.7499
				xmax = 990.0599
				text = "ever"
			intervals [1090]:
				xmin = 990.0599
				xmax = 990.1299
				text = ""
			intervals [1091]:
				xmin = 990.1299
				xmax = 990.2799
				text = "play"
			intervals [1092]:
				xmin = 990.2799
				xmax = 995.4041
				text = ""
			intervals [1093]:
				xmin = 995.4041
				xmax = 995.5641
				text = "not"
			intervals [1094]:
				xmin = 995.5641
				xmax = 995.9541
				text = "even"
			intervals [1095]:
				xmin = 995.9541
				xmax = 996.2141
				text = "april"
			intervals [1096]:
				xmin = 996.2141
				xmax = 996.2441
				text = ""
			intervals [1097]:
				xmin = 996.2441
				xmax = 996.6841
				text = "fool"
			intervals [1098]:
				xmin = 996.6841
				xmax = 996.7441
				text = "s"
			intervals [1099]:
				xmin = 996.7441
				xmax = 996.8141
				text = "day"
			intervals [1100]:
				xmin = 996.8141
				xmax = 996.9841
				text = "or"
			intervals [1101]:
				xmin = 996.9841
				xmax = 997.4941
				text = "anything"
			intervals [1102]:
				xmin = 997.4941
				xmax = 998.7189
				text = ""
			intervals [1103]:
				xmin = 998.7189
				xmax = 999.0889
				text = "mm-hm"
			intervals [1104]:
				xmin = 999.0889
				xmax = 1000.924
				text = ""
			intervals [1105]:
				xmin = 1000.924
				xmax = 1001.104
				text = "how"
			intervals [1106]:
				xmin = 1001.104
				xmax = 1001.354
				text = "about"
			intervals [1107]:
				xmin = 1001.354
				xmax = 1001.494
				text = "the"
			intervals [1108]:
				xmin = 1001.494
				xmax = 1001.784
				text = "guys"
			intervals [1109]:
				xmin = 1001.784
				xmax = 1001.874
				text = "you"
			intervals [1110]:
				xmin = 1001.874
				xmax = 1001.974
				text = "go"
			intervals [1111]:
				xmin = 1001.974
				xmax = 1002.454
				text = "around"
			intervals [1112]:
				xmin = 1002.454
				xmax = 1002.644
				text = "with"
			intervals [1113]:
				xmin = 1002.644
				xmax = 1002.744
				text = ""
			intervals [1114]:
				xmin = 1002.744
				xmax = 1003.004
				text = "uh"
			intervals [1115]:
				xmin = 1003.004
				xmax = 1003.034
				text = ""
			intervals [1116]:
				xmin = 1003.034
				xmax = 1003.184
				text = "is"
			intervals [1117]:
				xmin = 1003.184
				xmax = 1003.274
				text = "there"
			intervals [1118]:
				xmin = 1003.274
				xmax = 1003.344
				text = "a"
			intervals [1119]:
				xmin = 1003.344
				xmax = 1003.594
				text = "group"
			intervals [1120]:
				xmin = 1003.594
				xmax = 1003.674
				text = "of"
			intervals [1121]:
				xmin = 1003.674
				xmax = 1003.984
				text = "kids"
			intervals [1122]:
				xmin = 1003.984
				xmax = 1004.054
				text = "you"
			intervals [1123]:
				xmin = 1004.054
				xmax = 1004.524
				text = "usually"
			intervals [1124]:
				xmin = 1004.524
				xmax = 1004.624
				text = "go"
			intervals [1125]:
				xmin = 1004.624
				xmax = 1005.004
				text = "around"
			intervals [1126]:
				xmin = 1005.004
				xmax = 1005.094
				text = "with"
			intervals [1127]:
				xmin = 1005.094
				xmax = 1005.144
				text = ""
			intervals [1128]:
				xmin = 1005.144
				xmax = 1005.264
				text = "and"
			intervals [1129]:
				xmin = 1005.264
				xmax = 1005.534
				text = "do"
			intervals [1130]:
				xmin = 1005.534
				xmax = 1005.574
				text = ""
			intervals [1131]:
				xmin = 1005.574
				xmax = 1005.724
				text = "things"
			intervals [1132]:
				xmin = 1005.724
				xmax = 1005.754
				text = ""
			intervals [1133]:
				xmin = 1005.754
				xmax = 1005.864
				text = "with"
			intervals [1134]:
				xmin = 1005.864
				xmax = 1006.064
				text = "what"
			intervals [1135]:
				xmin = 1006.064
				xmax = 1006.254
				text = ""
			intervals [1136]:
				xmin = 1006.254
				xmax = 1006.564
				text = "kinds"
			intervals [1137]:
				xmin = 1006.564
				xmax = 1006.644
				text = "of"
			intervals [1138]:
				xmin = 1006.644
				xmax = 1006.704
				text = ""
			intervals [1139]:
				xmin = 1006.704
				xmax = 1006.954
				text = "things"
			intervals [1140]:
				xmin = 1006.954
				xmax = 1006.984
				text = ""
			intervals [1141]:
				xmin = 1006.984
				xmax = 1007.044
				text = "do"
			intervals [1142]:
				xmin = 1007.044
				xmax = 1007.154
				text = "you"
			intervals [1143]:
				xmin = 1007.154
				xmax = 1007.404
				text = "usually"
			intervals [1144]:
				xmin = 1007.404
				xmax = 1007.434
				text = ""
			intervals [1145]:
				xmin = 1007.434
				xmax = 1007.624
				text = "do"
			intervals [1146]:
				xmin = 1007.624
				xmax = 1019.9825
				text = ""
			intervals [1147]:
				xmin = 1019.9825
				xmax = 1020.6025
				text = "mm-hm"
			intervals [1148]:
				xmin = 1020.6025
				xmax = 1039.3821
				text = ""
			intervals [1149]:
				xmin = 1039.3821
				xmax = 1039.8321
				text = "mm-hm"
			intervals [1150]:
				xmin = 1039.8321
				xmax = 1041.6694
				text = ""
			intervals [1151]:
				xmin = 1041.6694
				xmax = 1041.8294
				text = "your"
			intervals [1152]:
				xmin = 1041.8294
				xmax = 1042.0494
				text = "walk"
			intervals [1153]:
				xmin = 1042.0494
				xmax = 1042.1794
				text = ""
			intervals [1154]:
				xmin = 1042.1794
				xmax = 1042.3894
				text = "man"
			intervals [1155]:
				xmin = 1042.3894
				xmax = 1043.8615
				text = ""
			intervals [1156]:
				xmin = 1043.8615
				xmax = 1044.0415
				text = "hm"
			intervals [1157]:
				xmin = 1044.0415
				xmax = 1044.2515
				text = ""
			intervals [1158]:
				xmin = 1044.2515
				xmax = 1044.4015
				text = "that"
			intervals [1159]:
				xmin = 1044.4015
				xmax = 1044.5715
				text = ""
			intervals [1160]:
				xmin = 1044.5715
				xmax = 1044.9215
				text = "s"
			intervals [1161]:
				xmin = 1044.9215
				xmax = 1045.0215
				text = ""
			intervals [1162]:
				xmin = 1045.0215
				xmax = 1045.6915
				text = "interesting"
			intervals [1163]:
				xmin = 1045.6915
				xmax = 1045.7215
				text = ""
			intervals [1164]:
				xmin = 1045.7215
				xmax = 1045.7515
				text = "uh"
			intervals [1165]:
				xmin = 1045.7515
				xmax = 1045.8515
				text = ""
			intervals [1166]:
				xmin = 1045.8515
				xmax = 1046.0715
				text = "what"
			intervals [1167]:
				xmin = 1046.0715
				xmax = 1046.1615
				text = "what"
			intervals [1168]:
				xmin = 1046.1615
				xmax = 1046.2515
				text = "does"
			intervals [1169]:
				xmin = 1046.2515
				xmax = 1046.3415
				text = "a"
			intervals [1170]:
				xmin = 1046.3415
				xmax = 1046.7015
				text = "walk"
			intervals [1171]:
				xmin = 1046.7015
				xmax = 1046.8815
				text = "man"
			intervals [1172]:
				xmin = 1046.8815
				xmax = 1046.9115
				text = ""
			intervals [1173]:
				xmin = 1046.9115
				xmax = 1047.1315
				text = "have"
			intervals [1174]:
				xmin = 1047.1315
				xmax = 1047.1915
				text = "to"
			intervals [1175]:
				xmin = 1047.1915
				xmax = 1047.2515
				text = ""
			intervals [1176]:
				xmin = 1047.2515
				xmax = 1047.3815
				text = "be"
			intervals [1177]:
				xmin = 1047.3815
				xmax = 1047.4415
				text = "he"
			intervals [1178]:
				xmin = 1047.4415
				xmax = 1047.6215
				text = "has"
			intervals [1179]:
				xmin = 1047.6215
				xmax = 1047.6515
				text = ""
			intervals [1180]:
				xmin = 1047.6515
				xmax = 1047.7115
				text = "to"
			intervals [1181]:
				xmin = 1047.7115
				xmax = 1047.7915
				text = ""
			intervals [1182]:
				xmin = 1047.7915
				xmax = 1047.9915
				text = "do"
			intervals [1183]:
				xmin = 1047.9915
				xmax = 1048.3215
				text = "those"
			intervals [1184]:
				xmin = 1048.3215
				xmax = 1048.5215
				text = "kinds"
			intervals [1185]:
				xmin = 1048.5215
				xmax = 1048.6115
				text = ""
			intervals [1186]:
				xmin = 1048.6115
				xmax = 1048.7215
				text = "of"
			intervals [1187]:
				xmin = 1048.7215
				xmax = 1049.0315
				text = "things"
			intervals [1188]:
				xmin = 1049.0315
				xmax = 1049.1815
				text = "you"
			intervals [1189]:
				xmin = 1049.1815
				xmax = 1049.2115
				text = ""
			intervals [1190]:
				xmin = 1049.2115
				xmax = 1049.6515
				text = "mentioned"
			intervals [1191]:
				xmin = 1049.6515
				xmax = 1050.0115
				text = "or"
			intervals [1192]:
				xmin = 1050.0115
				xmax = 1050.0415
				text = ""
			intervals [1193]:
				xmin = 1050.0415
				xmax = 1050.4715
				text = "anything"
			intervals [1194]:
				xmin = 1050.4715
				xmax = 1050.8215
				text = "else"
			intervals [1195]:
				xmin = 1050.8215
				xmax = 1057.457
				text = ""
			intervals [1196]:
				xmin = 1057.457
				xmax = 1057.917
				text = "yeah"
			intervals [1197]:
				xmin = 1057.917
				xmax = 1067.1432
				text = ""
			intervals [1198]:
				xmin = 1067.1432
				xmax = 1067.6432
				text = "mm-hm"
			intervals [1199]:
				xmin = 1067.6432
				xmax = 1070.89
				text = ""
	item [2]:
		class = "IntervalTier"
		name = "DCA_int_02 - phones"
		xmin = 0.0
		xmax = 1070.89
		intervals: size = 2716
			intervals [1]:
				xmin = 0.0
				xmax = 1.1409
				text = ""
			intervals [2]:
				xmin = 1.1409
				xmax = 1.2609
				text = "Y"
			intervals [3]:
				xmin = 1.2609
				xmax = 1.7309
				text = "AE1"
			intervals [4]:
				xmin = 1.7309
				xmax = 1.9509
				text = "sp"
			intervals [5]:
				xmin = 1.9509
				xmax = 1.9909
				text = "G"
			intervals [6]:
				xmin = 1.9909
				xmax = 2.0309
				text = "IH1"
			intervals [7]:
				xmin = 2.0309
				xmax = 2.0709
				text = "V"
			intervals [8]:
				xmin = 2.0709
				xmax = 2.1009
				text = "M"
			intervals [9]:
				xmin = 2.1009
				xmax = 2.1409
				text = "IY1"
			intervals [10]:
				xmin = 2.1409
				xmax = 2.1709
				text = "Y"
			intervals [11]:
				xmin = 2.1709
				xmax = 2.2009
				text = "UH1"
			intervals [12]:
				xmin = 2.2009
				xmax = 2.2309
				text = "R"
			intervals [13]:
				xmin = 2.2309
				xmax = 2.2609
				text = "N"
			intervals [14]:
				xmin = 2.2609
				xmax = 2.3409
				text = "EY1"
			intervals [15]:
				xmin = 2.3409
				xmax = 2.4109
				text = "M"
			intervals [16]:
				xmin = 2.4109
				xmax = 2.4409
				text = "AH0"
			intervals [17]:
				xmin = 2.4409
				xmax = 2.5009
				text = "N"
			intervals [18]:
				xmin = 2.5009
				xmax = 2.5909
				text = "sp"
			intervals [19]:
				xmin = 2.5909
				xmax = 2.6209
				text = "K"
			intervals [20]:
				xmin = 2.6209
				xmax = 2.6609
				text = "AW1"
			intervals [21]:
				xmin = 2.6609
				xmax = 2.7109
				text = "N"
			intervals [22]:
				xmin = 2.7109
				xmax = 2.9009
				text = "T"
			intervals [23]:
				xmin = 2.9009
				xmax = 2.9409
				text = "sp"
			intervals [24]:
				xmin = 2.9409
				xmax = 2.9709
				text = "T"
			intervals [25]:
				xmin = 2.9709
				xmax = 3.0009
				text = "IH0"
			intervals [26]:
				xmin = 3.0009
				xmax = 3.0309
				text = "sp"
			intervals [27]:
				xmin = 3.0309
				xmax = 3.0609
				text = "T"
			intervals [28]:
				xmin = 3.0609
				xmax = 3.0909
				text = "EH1"
			intervals [29]:
				xmin = 3.0909
				xmax = 3.1209
				text = "N"
			intervals [30]:
				xmin = 3.1209
				xmax = 16.088
				text = "sp"
			intervals [31]:
				xmin = 16.088
				xmax = 16.208
				text = "OW2"
			intervals [32]:
				xmin = 16.208
				xmax = 16.318
				text = "K"
			intervals [33]:
				xmin = 16.318
				xmax = 16.588
				text = "EY1"
			intervals [34]:
				xmin = 16.588
				xmax = 17.2017
				text = "sp"
			intervals [35]:
				xmin = 17.2017
				xmax = 17.3217
				text = "AH1"
			intervals [36]:
				xmin = 17.3217
				xmax = 17.4717
				text = "W"
			intervals [37]:
				xmin = 17.4717
				xmax = 17.5117
				text = "AH1"
			intervals [38]:
				xmin = 17.5117
				xmax = 17.5717
				text = "T"
			intervals [39]:
				xmin = 17.5717
				xmax = 17.6517
				text = "K"
			intervals [40]:
				xmin = 17.6517
				xmax = 17.7217
				text = "AY1"
			intervals [41]:
				xmin = 17.7217
				xmax = 17.7717
				text = "N"
			intervals [42]:
				xmin = 17.7717
				xmax = 17.8117
				text = "D"
			intervals [43]:
				xmin = 17.8117
				xmax = 17.8717
				text = "Z"
			intervals [44]:
				xmin = 17.8717
				xmax = 17.9117
				text = "AH1"
			intervals [45]:
				xmin = 17.9117
				xmax = 18.0017
				text = "V"
			intervals [46]:
				xmin = 18.0017
				xmax = 18.0917
				text = "G"
			intervals [47]:
				xmin = 18.0917
				xmax = 18.2217
				text = "EY1"
			intervals [48]:
				xmin = 18.2217
				xmax = 18.3817
				text = "M"
			intervals [49]:
				xmin = 18.3817
				xmax = 18.4117
				text = "Z"
			intervals [50]:
				xmin = 18.4117
				xmax = 18.4417
				text = "D"
			intervals [51]:
				xmin = 18.4417
				xmax = 18.4817
				text = "IH0"
			intervals [52]:
				xmin = 18.4817
				xmax = 18.5417
				text = "D"
			intervals [53]:
				xmin = 18.5417
				xmax = 18.5717
				text = "Y"
			intervals [54]:
				xmin = 18.5717
				xmax = 18.6217
				text = "UW1"
			intervals [55]:
				xmin = 18.6217
				xmax = 18.7717
				text = "P"
			intervals [56]:
				xmin = 18.7717
				xmax = 18.8517
				text = "L"
			intervals [57]:
				xmin = 18.8517
				xmax = 18.9717
				text = "EY1"
			intervals [58]:
				xmin = 18.9717
				xmax = 19.0017
				text = "W"
			intervals [59]:
				xmin = 19.0017
				xmax = 19.0317
				text = "EH1"
			intervals [60]:
				xmin = 19.0317
				xmax = 19.1017
				text = "N"
			intervals [61]:
				xmin = 19.1017
				xmax = 19.1317
				text = "sp"
			intervals [62]:
				xmin = 19.1317
				xmax = 19.1817
				text = "Y"
			intervals [63]:
				xmin = 19.1817
				xmax = 19.2817
				text = "UW1"
			intervals [64]:
				xmin = 19.2817
				xmax = 19.3217
				text = "W"
			intervals [65]:
				xmin = 19.3217
				xmax = 19.4617
				text = "ER0"
			intervals [66]:
				xmin = 19.4617
				xmax = 19.5017
				text = "sp"
			intervals [67]:
				xmin = 19.5017
				xmax = 19.5417
				text = "Y"
			intervals [68]:
				xmin = 19.5417
				xmax = 19.6917
				text = "AH1"
			intervals [69]:
				xmin = 19.6917
				xmax = 19.8117
				text = "NG"
			intervals [70]:
				xmin = 19.8117
				xmax = 19.8517
				text = "G"
			intervals [71]:
				xmin = 19.8517
				xmax = 19.9117
				text = "ER0"
			intervals [72]:
				xmin = 19.9117
				xmax = 19.9517
				text = "sp"
			intervals [73]:
				xmin = 19.9517
				xmax = 23.5301
				text = ""
			intervals [74]:
				xmin = 23.5301
				xmax = 24.0201
				text = "AH1"
			intervals [75]:
				xmin = 24.0201
				xmax = 24.0901
				text = "HH"
			intervals [76]:
				xmin = 24.0901
				xmax = 24.3501
				text = "AH1"
			intervals [77]:
				xmin = 24.3501
				xmax = 30.8217
				text = ""
			intervals [78]:
				xmin = 30.8217
				xmax = 30.8917
				text = "sil"
			intervals [79]:
				xmin = 30.8917
				xmax = 30.9217
				text = "EY1"
			intervals [80]:
				xmin = 30.9217
				xmax = 30.9517
				text = "CH"
			intervals [81]:
				xmin = 30.9517
				xmax = 31.0017
				text = "sp"
			intervals [82]:
				xmin = 31.0017
				xmax = 31.0517
				text = "HH"
			intervals [83]:
				xmin = 31.0517
				xmax = 31.1017
				text = "AW1"
			intervals [84]:
				xmin = 31.1017
				xmax = 31.1317
				text = "D"
			intervals [85]:
				xmin = 31.1317
				xmax = 31.1617
				text = "IH0"
			intervals [86]:
				xmin = 31.1617
				xmax = 31.1917
				text = "D"
			intervals [87]:
				xmin = 31.1917
				xmax = 31.2217
				text = "Y"
			intervals [88]:
				xmin = 31.2217
				xmax = 31.2917
				text = "UW1"
			intervals [89]:
				xmin = 31.2917
				xmax = 31.3717
				text = "P"
			intervals [90]:
				xmin = 31.3717
				xmax = 31.4417
				text = "L"
			intervals [91]:
				xmin = 31.4417
				xmax = 31.4817
				text = "EY1"
			intervals [92]:
				xmin = 31.4817
				xmax = 31.6117
				text = "HH"
			intervals [93]:
				xmin = 31.6117
				xmax = 31.6517
				text = "AY1"
			intervals [94]:
				xmin = 31.6517
				xmax = 31.6817
				text = "D"
			intervals [95]:
				xmin = 31.6817
				xmax = 31.7117
				text = "AH0"
			intervals [96]:
				xmin = 31.7117
				xmax = 31.7917
				text = "N"
			intervals [97]:
				xmin = 31.7917
				xmax = 31.8417
				text = "sp"
			intervals [98]:
				xmin = 31.8417
				xmax = 31.8817
				text = "G"
			intervals [99]:
				xmin = 31.8817
				xmax = 31.9917
				text = "OW1"
			intervals [100]:
				xmin = 31.9917
				xmax = 32.1817
				text = "S"
			intervals [101]:
				xmin = 32.1817
				xmax = 32.2117
				text = "IY1"
			intervals [102]:
				xmin = 32.2117
				xmax = 32.3817
				text = "K"
			intervals [103]:
				xmin = 32.3817
				xmax = 32.4717
				text = "sp"
			intervals [104]:
				xmin = 32.4717
				xmax = 32.5117
				text = "HH"
			intervals [105]:
				xmin = 32.5117
				xmax = 32.5717
				text = "AW1"
			intervals [106]:
				xmin = 32.5717
				xmax = 32.6117
				text = "AH0"
			intervals [107]:
				xmin = 32.6117
				xmax = 32.6417
				text = "D"
			intervals [108]:
				xmin = 32.6417
				xmax = 32.7317
				text = "sp"
			intervals [109]:
				xmin = 32.7317
				xmax = 32.7817
				text = "Y"
			intervals [110]:
				xmin = 32.7817
				xmax = 32.8117
				text = "UW1"
			intervals [111]:
				xmin = 32.8117
				xmax = 51.8721
				text = "sp"
			intervals [112]:
				xmin = 51.8721
				xmax = 52.1821
				text = "AH1"
			intervals [113]:
				xmin = 52.1821
				xmax = 52.2121
				text = "HH"
			intervals [114]:
				xmin = 52.2121
				xmax = 52.2521
				text = "AH1"
			intervals [115]:
				xmin = 52.2521
				xmax = 52.4576
				text = ""
			intervals [116]:
				xmin = 52.4576
				xmax = 52.4876
				text = "P"
			intervals [117]:
				xmin = 52.4876
				xmax = 52.5176
				text = "R"
			intervals [118]:
				xmin = 52.5176
				xmax = 52.6076
				text = "IH1"
			intervals [119]:
				xmin = 52.6076
				xmax = 52.6876
				text = "T"
			intervals [120]:
				xmin = 52.6876
				xmax = 52.7176
				text = "IY0"
			intervals [121]:
				xmin = 52.7176
				xmax = 52.7476
				text = "G"
			intervals [122]:
				xmin = 52.7476
				xmax = 52.9376
				text = "IH0"
			intervals [123]:
				xmin = 52.9376
				xmax = 52.9776
				text = "D"
			intervals [124]:
				xmin = 52.9776
				xmax = 53.4576
				text = "AH1"
			intervals [125]:
				xmin = 53.4576
				xmax = 54.4673
				text = ""
			intervals [126]:
				xmin = 54.4673
				xmax = 54.5373
				text = "HH"
			intervals [127]:
				xmin = 54.5373
				xmax = 54.6073
				text = "AW1"
			intervals [128]:
				xmin = 54.6073
				xmax = 54.6473
				text = "AH0"
			intervals [129]:
				xmin = 54.6473
				xmax = 54.6873
				text = "B"
			intervals [130]:
				xmin = 54.6873
				xmax = 54.9273
				text = "AW1"
			intervals [131]:
				xmin = 54.9273
				xmax = 54.9673
				text = "T"
			intervals [132]:
				xmin = 54.9673
				xmax = 55.1973
				text = "AH1"
			intervals [133]:
				xmin = 55.1973
				xmax = 55.3073
				text = "AH1"
			intervals [134]:
				xmin = 55.3073
				xmax = 55.3673
				text = "DH"
			intervals [135]:
				xmin = 55.3673
				xmax = 55.4673
				text = "ER0"
			intervals [136]:
				xmin = 55.4673
				xmax = 55.4973
				text = "G"
			intervals [137]:
				xmin = 55.4973
				xmax = 55.6273
				text = "EY1"
			intervals [138]:
				xmin = 55.6273
				xmax = 55.6573
				text = "M"
			intervals [139]:
				xmin = 55.6573
				xmax = 55.6973
				text = "Z"
			intervals [140]:
				xmin = 55.6973
				xmax = 55.8173
				text = "sp"
			intervals [141]:
				xmin = 55.8173
				xmax = 55.9373
				text = "L"
			intervals [142]:
				xmin = 55.9373
				xmax = 55.9773
				text = "AY1"
			intervals [143]:
				xmin = 55.9773
				xmax = 56.1273
				text = "K"
			intervals [144]:
				xmin = 56.1273
				xmax = 56.1573
				text = "sp"
			intervals [145]:
				xmin = 56.1573
				xmax = 56.3573
				text = "AH1"
			intervals [146]:
				xmin = 56.3573
				xmax = 56.3873
				text = "sp"
			intervals [147]:
				xmin = 56.3873
				xmax = 56.4273
				text = "R"
			intervals [148]:
				xmin = 56.4273
				xmax = 56.5073
				text = "EH1"
			intervals [149]:
				xmin = 56.5073
				xmax = 56.5873
				text = "D"
			intervals [150]:
				xmin = 56.5873
				xmax = 56.6473
				text = "R"
			intervals [151]:
				xmin = 56.6473
				xmax = 56.7173
				text = "OW1"
			intervals [152]:
				xmin = 56.7173
				xmax = 56.7773
				text = "V"
			intervals [153]:
				xmin = 56.7773
				xmax = 56.8573
				text = "ER0"
			intervals [154]:
				xmin = 56.8573
				xmax = 56.9373
				text = "R"
			intervals [155]:
				xmin = 56.9373
				xmax = 56.9873
				text = "EH1"
			intervals [156]:
				xmin = 56.9873
				xmax = 57.0873
				text = "D"
			intervals [157]:
				xmin = 57.0873
				xmax = 57.1273
				text = "R"
			intervals [158]:
				xmin = 57.1273
				xmax = 57.2173
				text = "OW1"
			intervals [159]:
				xmin = 57.2173
				xmax = 57.3573
				text = "V"
			intervals [160]:
				xmin = 57.3573
				xmax = 57.5073
				text = "ER0"
			intervals [161]:
				xmin = 57.5073
				xmax = 57.5373
				text = "HH"
			intervals [162]:
				xmin = 57.5373
				xmax = 57.5673
				text = "AE1"
			intervals [163]:
				xmin = 57.5673
				xmax = 57.5973
				text = "V"
			intervals [164]:
				xmin = 57.5973
				xmax = 57.6273
				text = "Y"
			intervals [165]:
				xmin = 57.6273
				xmax = 57.6573
				text = "UW1"
			intervals [166]:
				xmin = 57.6573
				xmax = 57.6973
				text = "EH1"
			intervals [167]:
				xmin = 57.6973
				xmax = 57.7273
				text = "V"
			intervals [168]:
				xmin = 57.7273
				xmax = 57.8273
				text = "ER0"
			intervals [169]:
				xmin = 57.8273
				xmax = 60.4394
				text = ""
			intervals [170]:
				xmin = 60.4394
				xmax = 60.4894
				text = "HH"
			intervals [171]:
				xmin = 60.4894
				xmax = 60.5494
				text = "AW1"
			intervals [172]:
				xmin = 60.5494
				xmax = 60.5794
				text = "AH0"
			intervals [173]:
				xmin = 60.5794
				xmax = 60.6094
				text = "B"
			intervals [174]:
				xmin = 60.6094
				xmax = 60.6994
				text = "AW1"
			intervals [175]:
				xmin = 60.6994
				xmax = 60.7294
				text = "T"
			intervals [176]:
				xmin = 60.7294
				xmax = 60.7794
				text = "B"
			intervals [177]:
				xmin = 60.7794
				xmax = 60.8794
				text = "AE1"
			intervals [178]:
				xmin = 60.8794
				xmax = 60.9794
				text = "S"
			intervals [179]:
				xmin = 60.9794
				xmax = 61.0194
				text = "K"
			intervals [180]:
				xmin = 61.0194
				xmax = 61.0494
				text = "AH0"
			intervals [181]:
				xmin = 61.0494
				xmax = 61.0794
				text = "T"
			intervals [182]:
				xmin = 61.0794
				xmax = 61.1094
				text = "B"
			intervals [183]:
				xmin = 61.1094
				xmax = 61.1394
				text = "AO2"
			intervals [184]:
				xmin = 61.1394
				xmax = 61.1694
				text = "L"
			intervals [185]:
				xmin = 61.1694
				xmax = 61.1994
				text = "Y"
			intervals [186]:
				xmin = 61.1994
				xmax = 61.2294
				text = "UW1"
			intervals [187]:
				xmin = 61.2294
				xmax = 61.3194
				text = "P"
			intervals [188]:
				xmin = 61.3194
				xmax = 61.3594
				text = "L"
			intervals [189]:
				xmin = 61.3594
				xmax = 61.3994
				text = "EY1"
			intervals [190]:
				xmin = 61.3994
				xmax = 61.4694
				text = "M"
			intervals [191]:
				xmin = 61.4694
				xmax = 61.5494
				text = "AH1"
			intervals [192]:
				xmin = 61.5494
				xmax = 61.5994
				text = "CH"
			intervals [193]:
				xmin = 61.5994
				xmax = 61.6494
				text = "sp"
			intervals [194]:
				xmin = 61.6494
				xmax = 61.7194
				text = "B"
			intervals [195]:
				xmin = 61.7194
				xmax = 61.8294
				text = "AE1"
			intervals [196]:
				xmin = 61.8294
				xmax = 61.9294
				text = "S"
			intervals [197]:
				xmin = 61.9294
				xmax = 61.9694
				text = "K"
			intervals [198]:
				xmin = 61.9694
				xmax = 61.9994
				text = "AH0"
			intervals [199]:
				xmin = 61.9994
				xmax = 62.0594
				text = "T"
			intervals [200]:
				xmin = 62.0594
				xmax = 62.1094
				text = "B"
			intervals [201]:
				xmin = 62.1094
				xmax = 62.2594
				text = "AO2"
			intervals [202]:
				xmin = 62.2594
				xmax = 62.3394
				text = "L"
			intervals [203]:
				xmin = 62.3394
				xmax = 62.4294
				text = "ER0"
			intervals [204]:
				xmin = 62.4294
				xmax = 62.4594
				text = "AW1"
			intervals [205]:
				xmin = 62.4594
				xmax = 62.4894
				text = "N"
			intervals [206]:
				xmin = 62.4894
				xmax = 62.5194
				text = "D"
			intervals [207]:
				xmin = 62.5194
				xmax = 62.5594
				text = "sp"
			intervals [208]:
				xmin = 62.5594
				xmax = 62.5894
				text = "HH"
			intervals [209]:
				xmin = 62.5894
				xmax = 62.6194
				text = "IY1"
			intervals [210]:
				xmin = 62.6194
				xmax = 62.6494
				text = "R"
			intervals [211]:
				xmin = 62.6494
				xmax = 65.9781
				text = "sp"
			intervals [212]:
				xmin = 65.9781
				xmax = 66.2981
				text = "OW1"
			intervals [213]:
				xmin = 66.2981
				xmax = 66.4581
				text = "sp"
			intervals [214]:
				xmin = 66.4581
				xmax = 66.5281
				text = "D"
			intervals [215]:
				xmin = 66.5281
				xmax = 66.5581
				text = "UW1"
			intervals [216]:
				xmin = 66.5581
				xmax = 66.5881
				text = "Y"
			intervals [217]:
				xmin = 66.5881
				xmax = 66.6581
				text = "UW1"
			intervals [218]:
				xmin = 66.6581
				xmax = 66.6881
				text = "P"
			intervals [219]:
				xmin = 66.6881
				xmax = 66.7481
				text = "L"
			intervals [220]:
				xmin = 66.7481
				xmax = 66.7781
				text = "EY1"
			intervals [221]:
				xmin = 66.7781
				xmax = 66.8581
				text = "AA1"
			intervals [222]:
				xmin = 66.8581
				xmax = 66.9281
				text = "N"
			intervals [223]:
				xmin = 66.9281
				xmax = 66.9681
				text = "AH0"
			intervals [224]:
				xmin = 66.9681
				xmax = 67.0481
				text = "T"
			intervals [225]:
				xmin = 67.0481
				xmax = 67.0881
				text = "IY1"
			intervals [226]:
				xmin = 67.0881
				xmax = 67.2581
				text = "M"
			intervals [227]:
				xmin = 67.2581
				xmax = 67.4781
				text = "sp"
			intervals [228]:
				xmin = 67.4781
				xmax = 72.9479
				text = ""
			intervals [229]:
				xmin = 72.9479
				xmax = 73.0279
				text = "W"
			intervals [230]:
				xmin = 73.0279
				xmax = 73.0779
				text = "AH1"
			intervals [231]:
				xmin = 73.0779
				xmax = 73.1079
				text = "T"
			intervals [232]:
				xmin = 73.1079
				xmax = 73.1379
				text = "Z"
			intervals [233]:
				xmin = 73.1379
				xmax = 73.1679
				text = "Y"
			intervals [234]:
				xmin = 73.1679
				xmax = 73.1979
				text = "UH1"
			intervals [235]:
				xmin = 73.1979
				xmax = 73.2279
				text = "R"
			intervals [236]:
				xmin = 73.2279
				xmax = 73.2779
				text = "B"
			intervals [237]:
				xmin = 73.2779
				xmax = 73.3779
				text = "EH1"
			intervals [238]:
				xmin = 73.3779
				xmax = 73.4079
				text = "S"
			intervals [239]:
				xmin = 73.4079
				xmax = 73.4379
				text = "T"
			intervals [240]:
				xmin = 73.4379
				xmax = 73.5579
				text = "SH"
			intervals [241]:
				xmin = 73.5579
				xmax = 73.5979
				text = "AA1"
			intervals [242]:
				xmin = 73.5979
				xmax = 73.8879
				text = "T"
			intervals [243]:
				xmin = 73.8879
				xmax = 79.1904
				text = ""
			intervals [244]:
				xmin = 79.1904
				xmax = 79.2304
				text = "sil"
			intervals [245]:
				xmin = 79.2304
				xmax = 79.5404
				text = "AH1"
			intervals [246]:
				xmin = 79.5404
				xmax = 79.5704
				text = "HH"
			intervals [247]:
				xmin = 79.5704
				xmax = 79.6104
				text = "AH1"
			intervals [248]:
				xmin = 79.6104
				xmax = 79.7404
				text = "sp"
			intervals [249]:
				xmin = 79.7404
				xmax = 81.6557
				text = ""
			intervals [250]:
				xmin = 81.6557
				xmax = 81.6857
				text = "Y"
			intervals [251]:
				xmin = 81.6857
				xmax = 81.7157
				text = "UW1"
			intervals [252]:
				xmin = 81.7157
				xmax = 81.7457
				text = "sp"
			intervals [253]:
				xmin = 81.7457
				xmax = 81.8157
				text = "K"
			intervals [254]:
				xmin = 81.8157
				xmax = 81.8457
				text = "AE1"
			intervals [255]:
				xmin = 81.8457
				xmax = 81.9457
				text = "N"
			intervals [256]:
				xmin = 81.9457
				xmax = 82.0757
				text = "sp"
			intervals [257]:
				xmin = 82.0757
				xmax = 82.2621
				text = ""
			intervals [258]:
				xmin = 82.2621
				xmax = 82.3421
				text = "Y"
			intervals [259]:
				xmin = 82.3421
				xmax = 82.3721
				text = "UW1"
			intervals [260]:
				xmin = 82.3721
				xmax = 82.4121
				text = "D"
			intervals [261]:
				xmin = 82.4121
				xmax = 82.4821
				text = "OW1"
			intervals [262]:
				xmin = 82.4821
				xmax = 82.5621
				text = "N"
			intervals [263]:
				xmin = 82.5621
				xmax = 82.5921
				text = "T"
			intervals [264]:
				xmin = 82.5921
				xmax = 82.6321
				text = "S"
			intervals [265]:
				xmin = 82.6321
				xmax = 82.6921
				text = "T"
			intervals [266]:
				xmin = 82.6921
				xmax = 82.8021
				text = "AH1"
			intervals [267]:
				xmin = 82.8021
				xmax = 82.9021
				text = "F"
			intervals [268]:
				xmin = 82.9021
				xmax = 82.9321
				text = "IH0"
			intervals [269]:
				xmin = 82.9321
				xmax = 82.9621
				text = "T"
			intervals [270]:
				xmin = 82.9621
				xmax = 83.0621
				text = "sp"
			intervals [271]:
				xmin = 83.0621
				xmax = 83.1021
				text = "D"
			intervals [272]:
				xmin = 83.1021
				xmax = 83.2021
				text = "UW1"
			intervals [273]:
				xmin = 83.2021
				xmax = 83.2321
				text = "sp"
			intervals [274]:
				xmin = 83.2321
				xmax = 83.2621
				text = "Y"
			intervals [275]:
				xmin = 83.2621
				xmax = 83.2921
				text = "UW1"
			intervals [276]:
				xmin = 83.2921
				xmax = 85.2484
				text = "sp"
			intervals [277]:
				xmin = 85.2484
				xmax = 85.6684
				text = "spn"
			intervals [278]:
				xmin = 85.6684
				xmax = 85.7884
				text = "sp"
			intervals [279]:
				xmin = 85.7884
				xmax = 86.8877
				text = ""
			intervals [280]:
				xmin = 86.8877
				xmax = 86.9777
				text = "IH0"
			intervals [281]:
				xmin = 86.9777
				xmax = 87.0077
				text = "Z"
			intervals [282]:
				xmin = 87.0077
				xmax = 87.0677
				text = "sp"
			intervals [283]:
				xmin = 87.0677
				xmax = 87.1477
				text = "DH"
			intervals [284]:
				xmin = 87.1477
				xmax = 87.1977
				text = "AH0"
			intervals [285]:
				xmin = 87.1977
				xmax = 87.2277
				text = "T"
			intervals [286]:
				xmin = 87.2277
				xmax = 87.2577
				text = "R"
			intervals [287]:
				xmin = 87.2577
				xmax = 87.3077
				text = "AY1"
			intervals [288]:
				xmin = 87.3077
				xmax = 87.3377
				text = "T"
			intervals [289]:
				xmin = 87.3377
				xmax = 87.4977
				text = "sp"
			intervals [290]:
				xmin = 87.4977
				xmax = 87.6652
				text = ""
			intervals [291]:
				xmin = 87.6652
				xmax = 87.7152
				text = "HH"
			intervals [292]:
				xmin = 87.7152
				xmax = 87.8152
				text = "AW1"
			intervals [293]:
				xmin = 87.8152
				xmax = 87.8452
				text = "AH0"
			intervals [294]:
				xmin = 87.8452
				xmax = 87.8952
				text = "B"
			intervals [295]:
				xmin = 87.8952
				xmax = 88.0752
				text = "AW1"
			intervals [296]:
				xmin = 88.0752
				xmax = 88.1052
				text = "T"
			intervals [297]:
				xmin = 88.1052
				xmax = 88.1652
				text = "W"
			intervals [298]:
				xmin = 88.1652
				xmax = 88.2152
				text = "IH1"
			intervals [299]:
				xmin = 88.2152
				xmax = 88.2452
				text = "N"
			intervals [300]:
				xmin = 88.2452
				xmax = 88.3752
				text = "Y"
			intervals [301]:
				xmin = 88.3752
				xmax = 88.4052
				text = "UW1"
			intervals [302]:
				xmin = 88.4052
				xmax = 88.4352
				text = "R"
			intervals [303]:
				xmin = 88.4352
				xmax = 88.4852
				text = "Y"
			intervals [304]:
				xmin = 88.4852
				xmax = 88.5952
				text = "AH1"
			intervals [305]:
				xmin = 88.5952
				xmax = 88.6252
				text = "NG"
			intervals [306]:
				xmin = 88.6252
				xmax = 88.7052
				text = "G"
			intervals [307]:
				xmin = 88.7052
				xmax = 88.7752
				text = "ER0"
			intervals [308]:
				xmin = 88.7752
				xmax = 88.8252
				text = "Y"
			intervals [309]:
				xmin = 88.8252
				xmax = 88.8552
				text = "UW1"
			intervals [310]:
				xmin = 88.8552
				xmax = 88.9052
				text = "EH1"
			intervals [311]:
				xmin = 88.9052
				xmax = 89.0152
				text = "V"
			intervals [312]:
				xmin = 89.0152
				xmax = 89.1352
				text = "ER0"
			intervals [313]:
				xmin = 89.1352
				xmax = 89.2152
				text = "sp"
			intervals [314]:
				xmin = 89.2152
				xmax = 89.2552
				text = "P"
			intervals [315]:
				xmin = 89.2552
				xmax = 89.3652
				text = "L"
			intervals [316]:
				xmin = 89.3652
				xmax = 89.4652
				text = "EY1"
			intervals [317]:
				xmin = 89.4652
				xmax = 89.4952
				text = "sp"
			intervals [318]:
				xmin = 89.4952
				xmax = 89.7552
				text = "AH1"
			intervals [319]:
				xmin = 89.7552
				xmax = 89.8152
				text = "sp"
			intervals [320]:
				xmin = 89.8152
				xmax = 89.8452
				text = "K"
			intervals [321]:
				xmin = 89.8452
				xmax = 89.8752
				text = "IH1"
			intervals [322]:
				xmin = 89.8752
				xmax = 89.9052
				text = "K"
			intervals [323]:
				xmin = 89.9052
				xmax = 89.9352
				text = "DH"
			intervals [324]:
				xmin = 89.9352
				xmax = 90.7452
				text = "AH1"
			intervals [325]:
				xmin = 90.7452
				xmax = 90.7752
				text = "K"
			intervals [326]:
				xmin = 90.7752
				xmax = 90.8052
				text = "AH0"
			intervals [327]:
				xmin = 90.8052
				xmax = 90.8352
				text = "N"
			intervals [328]:
				xmin = 90.8352
				xmax = 93.6886
				text = ""
			intervals [329]:
				xmin = 93.6886
				xmax = 93.7386
				text = "sil"
			intervals [330]:
				xmin = 93.7386
				xmax = 93.8386
				text = "ER0"
			intervals [331]:
				xmin = 93.8386
				xmax = 94.9886
				text = "AH1"
			intervals [332]:
				xmin = 94.9886
				xmax = 95.9641
				text = ""
			intervals [333]:
				xmin = 95.9641
				xmax = 96.0141
				text = "HH"
			intervals [334]:
				xmin = 96.0141
				xmax = 96.0941
				text = "AW1"
			intervals [335]:
				xmin = 96.0941
				xmax = 96.1241
				text = "AH0"
			intervals [336]:
				xmin = 96.1241
				xmax = 96.1541
				text = "B"
			intervals [337]:
				xmin = 96.1541
				xmax = 96.3141
				text = "AW1"
			intervals [338]:
				xmin = 96.3141
				xmax = 96.4141
				text = "T"
			intervals [339]:
				xmin = 96.4141
				xmax = 96.5741
				text = "AH1"
			intervals [340]:
				xmin = 96.5741
				xmax = 96.6441
				text = "W"
			intervals [341]:
				xmin = 96.6441
				xmax = 96.6841
				text = "IH0"
			intervals [342]:
				xmin = 96.6841
				xmax = 96.7841
				text = "DH"
			intervals [343]:
				xmin = 96.7841
				xmax = 96.8541
				text = "M"
			intervals [344]:
				xmin = 96.8541
				xmax = 96.9741
				text = "AA1"
			intervals [345]:
				xmin = 96.9741
				xmax = 97.0341
				text = "R"
			intervals [346]:
				xmin = 97.0341
				xmax = 97.0941
				text = "B"
			intervals [347]:
				xmin = 97.0941
				xmax = 97.1241
				text = "AH0"
			intervals [348]:
				xmin = 97.1241
				xmax = 97.2841
				text = "L"
			intervals [349]:
				xmin = 97.2841
				xmax = 97.5041
				text = "Z"
			intervals [350]:
				xmin = 97.5041
				xmax = 98.6208
				text = ""
			intervals [351]:
				xmin = 98.6208
				xmax = 98.9008
				text = "Y"
			intervals [352]:
				xmin = 98.9008
				xmax = 98.9708
				text = "AE1"
			intervals [353]:
				xmin = 98.9708
				xmax = 99.0408
				text = "sp"
			intervals [354]:
				xmin = 99.0408
				xmax = 99.0708
				text = "HH"
			intervals [355]:
				xmin = 99.0708
				xmax = 99.3208
				text = "AW1"
			intervals [356]:
				xmin = 99.3208
				xmax = 99.3508
				text = "sp"
			intervals [357]:
				xmin = 99.3508
				xmax = 99.3808
				text = "D"
			intervals [358]:
				xmin = 99.3808
				xmax = 99.4108
				text = "Y"
			intervals [359]:
				xmin = 99.4108
				xmax = 99.4408
				text = "UW1"
			intervals [360]:
				xmin = 99.4408
				xmax = 99.4708
				text = "P"
			intervals [361]:
				xmin = 99.4708
				xmax = 99.5308
				text = "L"
			intervals [362]:
				xmin = 99.5308
				xmax = 99.6008
				text = "EY1"
			intervals [363]:
				xmin = 99.6008
				xmax = 99.6308
				text = "sp"
			intervals [364]:
				xmin = 99.6308
				xmax = 99.6608
				text = "DH"
			intervals [365]:
				xmin = 99.6608
				xmax = 99.7208
				text = "AH0"
			intervals [366]:
				xmin = 99.7208
				xmax = 99.8608
				text = "T"
			intervals [367]:
				xmin = 99.8608
				xmax = 117.9118
				text = "sp"
			intervals [368]:
				xmin = 117.9118
				xmax = 118.1218
				text = "OW1"
			intervals [369]:
				xmin = 118.1218
				xmax = 118.2418
				text = "sp"
			intervals [370]:
				xmin = 118.2418
				xmax = 118.2718
				text = "G"
			intervals [371]:
				xmin = 118.2718
				xmax = 118.4718
				text = "IH0"
			intervals [372]:
				xmin = 118.4718
				xmax = 118.6318
				text = "D"
			intervals [373]:
				xmin = 118.6318
				xmax = 120.7008
				text = ""
			intervals [374]:
				xmin = 120.7008
				xmax = 120.7608
				text = "HH"
			intervals [375]:
				xmin = 120.7608
				xmax = 120.8608
				text = "AW1"
			intervals [376]:
				xmin = 120.8608
				xmax = 120.9108
				text = "AH0"
			intervals [377]:
				xmin = 120.9108
				xmax = 120.9508
				text = "B"
			intervals [378]:
				xmin = 120.9508
				xmax = 121.0708
				text = "AW1"
			intervals [379]:
				xmin = 121.0708
				xmax = 121.3708
				text = "T"
			intervals [380]:
				xmin = 121.3708
				xmax = 121.4008
				text = "AE1"
			intervals [381]:
				xmin = 121.4008
				xmax = 121.4408
				text = "T"
			intervals [382]:
				xmin = 121.4408
				xmax = 121.7208
				text = "AH1"
			intervals [383]:
				xmin = 121.7208
				xmax = 121.7508
				text = "AE1"
			intervals [384]:
				xmin = 121.7508
				xmax = 121.8408
				text = "T"
			intervals [385]:
				xmin = 121.8408
				xmax = 121.9008
				text = "sp"
			intervals [386]:
				xmin = 121.9008
				xmax = 121.9508
				text = "DH"
			intervals [387]:
				xmin = 121.9508
				xmax = 122.1108
				text = "AH0"
			intervals [388]:
				xmin = 122.1108
				xmax = 122.1708
				text = "sp"
			intervals [389]:
				xmin = 122.1708
				xmax = 122.2208
				text = "B"
			intervals [390]:
				xmin = 122.2208
				xmax = 122.3208
				text = "IH0"
			intervals [391]:
				xmin = 122.3208
				xmax = 122.3808
				text = "G"
			intervals [392]:
				xmin = 122.3808
				xmax = 122.4308
				text = "IH1"
			intervals [393]:
				xmin = 122.4308
				xmax = 122.4808
				text = "N"
			intervals [394]:
				xmin = 122.4808
				xmax = 122.5208
				text = "IH0"
			intervals [395]:
				xmin = 122.5208
				xmax = 122.6508
				text = "NG"
			intervals [396]:
				xmin = 122.6508
				xmax = 122.6808
				text = "AH0"
			intervals [397]:
				xmin = 122.6808
				xmax = 122.7108
				text = "V"
			intervals [398]:
				xmin = 122.7108
				xmax = 122.7808
				text = "sp"
			intervals [399]:
				xmin = 122.7808
				xmax = 122.8608
				text = "G"
			intervals [400]:
				xmin = 122.8608
				xmax = 122.9608
				text = "EY1"
			intervals [401]:
				xmin = 122.9608
				xmax = 123.0808
				text = "M"
			intervals [402]:
				xmin = 123.0808
				xmax = 123.3008
				text = "Z"
			intervals [403]:
				xmin = 123.3008
				xmax = 123.3308
				text = "sp"
			intervals [404]:
				xmin = 123.3308
				xmax = 123.4408
				text = "L"
			intervals [405]:
				xmin = 123.4408
				xmax = 123.4808
				text = "AY1"
			intervals [406]:
				xmin = 123.4808
				xmax = 123.6008
				text = "K"
			intervals [407]:
				xmin = 123.6008
				xmax = 123.6408
				text = "sp"
			intervals [408]:
				xmin = 123.6408
				xmax = 123.6908
				text = "Y"
			intervals [409]:
				xmin = 123.6908
				xmax = 123.7208
				text = "UH1"
			intervals [410]:
				xmin = 123.7208
				xmax = 123.7708
				text = "R"
			intervals [411]:
				xmin = 123.7708
				xmax = 123.8108
				text = "G"
			intervals [412]:
				xmin = 123.8108
				xmax = 123.8408
				text = "AH1"
			intervals [413]:
				xmin = 123.8408
				xmax = 123.8708
				text = "N"
			intervals [414]:
				xmin = 123.8708
				xmax = 123.9308
				text = "AH0"
			intervals [415]:
				xmin = 123.9308
				xmax = 124.0308
				text = "sp"
			intervals [416]:
				xmin = 124.0308
				xmax = 124.1108
				text = "P"
			intervals [417]:
				xmin = 124.1108
				xmax = 124.2108
				text = "L"
			intervals [418]:
				xmin = 124.2108
				xmax = 124.3508
				text = "EY1"
			intervals [419]:
				xmin = 124.3508
				xmax = 124.4808
				text = "sp"
			intervals [420]:
				xmin = 124.4808
				xmax = 124.5608
				text = "HH"
			intervals [421]:
				xmin = 124.5608
				xmax = 124.5908
				text = "AY1"
			intervals [422]:
				xmin = 124.5908
				xmax = 124.6208
				text = "D"
			intervals [423]:
				xmin = 124.6208
				xmax = 124.6508
				text = "AH0"
			intervals [424]:
				xmin = 124.6508
				xmax = 124.7808
				text = "N"
			intervals [425]:
				xmin = 124.7808
				xmax = 124.8208
				text = "sp"
			intervals [426]:
				xmin = 124.8208
				xmax = 124.8708
				text = "G"
			intervals [427]:
				xmin = 124.8708
				xmax = 124.9408
				text = "OW1"
			intervals [428]:
				xmin = 124.9408
				xmax = 125.0508
				text = "sp"
			intervals [429]:
				xmin = 125.0508
				xmax = 125.2008
				text = "S"
			intervals [430]:
				xmin = 125.2008
				xmax = 125.2408
				text = "IY1"
			intervals [431]:
				xmin = 125.2408
				xmax = 125.3608
				text = "K"
			intervals [432]:
				xmin = 125.3608
				xmax = 125.4208
				text = "sp"
			intervals [433]:
				xmin = 125.4208
				xmax = 125.4808
				text = "HH"
			intervals [434]:
				xmin = 125.4808
				xmax = 125.5308
				text = "AW1"
			intervals [435]:
				xmin = 125.5308
				xmax = 125.5708
				text = "D"
			intervals [436]:
				xmin = 125.5708
				xmax = 125.6008
				text = "UW1"
			intervals [437]:
				xmin = 125.6008
				xmax = 125.6308
				text = "Y"
			intervals [438]:
				xmin = 125.6308
				xmax = 125.7108
				text = "UW1"
			intervals [439]:
				xmin = 125.7108
				xmax = 125.7408
				text = "sp"
			intervals [440]:
				xmin = 125.7408
				xmax = 125.7708
				text = "D"
			intervals [441]:
				xmin = 125.7708
				xmax = 125.8108
				text = "IH2"
			intervals [442]:
				xmin = 125.8108
				xmax = 125.9908
				text = "S"
			intervals [443]:
				xmin = 125.9908
				xmax = 126.1508
				text = "AY1"
			intervals [444]:
				xmin = 126.1508
				xmax = 126.3008
				text = "D"
			intervals [445]:
				xmin = 126.3008
				xmax = 126.3308
				text = "HH"
			intervals [446]:
				xmin = 126.3308
				xmax = 126.4608
				text = "UW1"
			intervals [447]:
				xmin = 126.4608
				xmax = 126.5408
				text = "sp"
			intervals [448]:
				xmin = 126.5408
				xmax = 126.5708
				text = "Z"
			intervals [449]:
				xmin = 126.5708
				xmax = 126.6008
				text = "sp"
			intervals [450]:
				xmin = 126.6008
				xmax = 126.8008
				text = "AH1"
			intervals [451]:
				xmin = 126.8008
				xmax = 127.4416
				text = "sp"
			intervals [452]:
				xmin = 127.4416
				xmax = 127.4716
				text = "G"
			intervals [453]:
				xmin = 127.4716
				xmax = 127.5316
				text = "AH1"
			intervals [454]:
				xmin = 127.5316
				xmax = 127.5916
				text = "N"
			intervals [455]:
				xmin = 127.5916
				xmax = 127.6616
				text = "AH0"
			intervals [456]:
				xmin = 127.6616
				xmax = 127.6916
				text = "sp"
			intervals [457]:
				xmin = 127.6916
				xmax = 127.7516
				text = "B"
			intervals [458]:
				xmin = 127.7516
				xmax = 127.9116
				text = "IY0"
			intervals [459]:
				xmin = 127.9116
				xmax = 127.9616
				text = "IH0"
			intervals [460]:
				xmin = 127.9616
				xmax = 128.0216
				text = "T"
			intervals [461]:
				xmin = 128.0216
				xmax = 145.1691
				text = "sp"
			intervals [462]:
				xmin = 145.1691
				xmax = 145.5091
				text = "AH1"
			intervals [463]:
				xmin = 145.5091
				xmax = 145.5391
				text = "HH"
			intervals [464]:
				xmin = 145.5391
				xmax = 145.5691
				text = "AH1"
			intervals [465]:
				xmin = 145.5691
				xmax = 146.9212
				text = "sp"
			intervals [466]:
				xmin = 146.9212
				xmax = 147.0012
				text = "EH1"
			intervals [467]:
				xmin = 147.0012
				xmax = 147.0512
				text = "N"
			intervals [468]:
				xmin = 147.0512
				xmax = 147.1212
				text = "IY0"
			intervals [469]:
				xmin = 147.1212
				xmax = 147.2012
				text = "AH1"
			intervals [470]:
				xmin = 147.2012
				xmax = 147.2612
				text = "DH"
			intervals [471]:
				xmin = 147.2612
				xmax = 147.3512
				text = "ER0"
			intervals [472]:
				xmin = 147.3512
				xmax = 147.4612
				text = "R"
			intervals [473]:
				xmin = 147.4612
				xmax = 147.6212
				text = "AY1"
			intervals [474]:
				xmin = 147.6212
				xmax = 147.6912
				text = "M"
			intervals [475]:
				xmin = 147.6912
				xmax = 147.7212
				text = "Z"
			intervals [476]:
				xmin = 147.7212
				xmax = 147.7512
				text = "sp"
			intervals [477]:
				xmin = 147.7512
				xmax = 147.7812
				text = "Y"
			intervals [478]:
				xmin = 147.7812
				xmax = 147.8212
				text = "UW1"
			intervals [479]:
				xmin = 147.8212
				xmax = 147.8712
				text = "sp"
			intervals [480]:
				xmin = 147.8712
				xmax = 147.9112
				text = "K"
			intervals [481]:
				xmin = 147.9112
				xmax = 147.9412
				text = "UH1"
			intervals [482]:
				xmin = 147.9412
				xmax = 148.0012
				text = "D"
			intervals [483]:
				xmin = 148.0012
				xmax = 148.0512
				text = "sp"
			intervals [484]:
				xmin = 148.0512
				xmax = 148.1312
				text = "Y"
			intervals [485]:
				xmin = 148.1312
				xmax = 148.3812
				text = "UW1"
			intervals [486]:
				xmin = 148.3812
				xmax = 148.4212
				text = "Z"
			intervals [487]:
				xmin = 148.4212
				xmax = 148.8237
				text = "sp"
			intervals [488]:
				xmin = 148.8237
				xmax = 148.8837
				text = "L"
			intervals [489]:
				xmin = 148.8837
				xmax = 148.9137
				text = "AY1"
			intervals [490]:
				xmin = 148.9137
				xmax = 148.9937
				text = "K"
			intervals [491]:
				xmin = 148.9937
				xmax = 149.2637
				text = "sp"
			intervals [492]:
				xmin = 149.2637
				xmax = 149.7716
				text = ""
			intervals [493]:
				xmin = 149.7716
				xmax = 149.8416
				text = "HH"
			intervals [494]:
				xmin = 149.8416
				xmax = 149.8916
				text = "W"
			intervals [495]:
				xmin = 149.8916
				xmax = 149.9616
				text = "AH1"
			intervals [496]:
				xmin = 149.9616
				xmax = 150.0016
				text = "N"
			intervals [497]:
				xmin = 150.0016
				xmax = 150.0416
				text = "P"
			intervals [498]:
				xmin = 150.0416
				xmax = 150.0716
				text = "AH0"
			intervals [499]:
				xmin = 150.0716
				xmax = 150.1016
				text = "T"
			intervals [500]:
				xmin = 150.1016
				xmax = 150.1316
				text = "EY1"
			intervals [501]:
				xmin = 150.1316
				xmax = 150.1616
				text = "T"
			intervals [502]:
				xmin = 150.1616
				xmax = 150.1916
				text = "OW2"
			intervals [503]:
				xmin = 150.1916
				xmax = 150.2216
				text = "T"
			intervals [504]:
				xmin = 150.2216
				xmax = 150.5616
				text = "UW1"
			intervals [505]:
				xmin = 150.5616
				xmax = 150.6116
				text = "sp"
			intervals [506]:
				xmin = 150.6116
				xmax = 150.6416
				text = "P"
			intervals [507]:
				xmin = 150.6416
				xmax = 150.6716
				text = "AA1"
			intervals [508]:
				xmin = 150.6716
				xmax = 150.7016
				text = "T"
			intervals [509]:
				xmin = 150.7016
				xmax = 152.173
				text = "sp"
			intervals [510]:
				xmin = 152.173
				xmax = 152.243
				text = "HH"
			intervals [511]:
				xmin = 152.243
				xmax = 152.363
				text = "AW1"
			intervals [512]:
				xmin = 152.363
				xmax = 152.393
				text = "D"
			intervals [513]:
				xmin = 152.393
				xmax = 152.423
				text = "DH"
			intervals [514]:
				xmin = 152.423
				xmax = 152.523
				text = "AH0"
			intervals [515]:
				xmin = 152.523
				xmax = 152.623
				text = "T"
			intervals [516]:
				xmin = 152.623
				xmax = 152.653
				text = "W"
			intervals [517]:
				xmin = 152.653
				xmax = 152.693
				text = "AH1"
			intervals [518]:
				xmin = 152.693
				xmax = 152.763
				text = "N"
			intervals [519]:
				xmin = 152.763
				xmax = 152.903
				text = "sp"
			intervals [520]:
				xmin = 152.903
				xmax = 152.933
				text = "G"
			intervals [521]:
				xmin = 152.933
				xmax = 153.053
				text = "OW1"
			intervals [522]:
				xmin = 153.053
				xmax = 159.7529
				text = "sp"
			intervals [523]:
				xmin = 159.7529
				xmax = 160.0329
				text = "AH1"
			intervals [524]:
				xmin = 160.0329
				xmax = 160.0629
				text = "HH"
			intervals [525]:
				xmin = 160.0629
				xmax = 160.0929
				text = "AH1"
			intervals [526]:
				xmin = 160.0929
				xmax = 160.924
				text = "sp"
			intervals [527]:
				xmin = 160.924
				xmax = 160.964
				text = "V"
			intervals [528]:
				xmin = 160.964
				xmax = 161.004
				text = "EH1"
			intervals [529]:
				xmin = 161.004
				xmax = 161.034
				text = "R"
			intervals [530]:
				xmin = 161.034
				xmax = 161.064
				text = "IY0"
			intervals [531]:
				xmin = 161.064
				xmax = 161.144
				text = "sp"
			intervals [532]:
				xmin = 161.144
				xmax = 161.194
				text = "G"
			intervals [533]:
				xmin = 161.194
				xmax = 161.374
				text = "IH0"
			intervals [534]:
				xmin = 161.374
				xmax = 161.514
				text = "D"
			intervals [535]:
				xmin = 161.514
				xmax = 162.3188
				text = ""
			intervals [536]:
				xmin = 162.3188
				xmax = 162.3588
				text = "HH"
			intervals [537]:
				xmin = 162.3588
				xmax = 162.4588
				text = "AW1"
			intervals [538]:
				xmin = 162.4588
				xmax = 162.4888
				text = "AH0"
			intervals [539]:
				xmin = 162.4888
				xmax = 162.5288
				text = "B"
			intervals [540]:
				xmin = 162.5288
				xmax = 162.6688
				text = "AW1"
			intervals [541]:
				xmin = 162.6688
				xmax = 162.7888
				text = "T"
			intervals [542]:
				xmin = 162.7888
				xmax = 163.0988
				text = "AH1"
			intervals [543]:
				xmin = 163.0988
				xmax = 163.1388
				text = "sp"
			intervals [544]:
				xmin = 163.1388
				xmax = 163.1688
				text = "T"
			intervals [545]:
				xmin = 163.1688
				xmax = 163.2088
				text = "EH1"
			intervals [546]:
				xmin = 163.2088
				xmax = 163.3588
				text = "L"
			intervals [547]:
				xmin = 163.3588
				xmax = 163.3988
				text = "AH0"
			intervals [548]:
				xmin = 163.3988
				xmax = 163.4388
				text = "V"
			intervals [549]:
				xmin = 163.4388
				xmax = 163.4688
				text = "IH2"
			intervals [550]:
				xmin = 163.4688
				xmax = 163.4988
				text = "ZH"
			intervals [551]:
				xmin = 163.4988
				xmax = 163.5288
				text = "AH0"
			intervals [552]:
				xmin = 163.5288
				xmax = 163.6388
				text = "N"
			intervals [553]:
				xmin = 163.6388
				xmax = 163.7188
				text = "sp"
			intervals [554]:
				xmin = 163.7188
				xmax = 163.7488
				text = "D"
			intervals [555]:
				xmin = 163.7488
				xmax = 163.7988
				text = "UW1"
			intervals [556]:
				xmin = 163.7988
				xmax = 163.8288
				text = "sp"
			intervals [557]:
				xmin = 163.8288
				xmax = 163.8588
				text = "Y"
			intervals [558]:
				xmin = 163.8588
				xmax = 163.8888
				text = "UW1"
			intervals [559]:
				xmin = 163.8888
				xmax = 163.9188
				text = "W"
			intervals [560]:
				xmin = 163.9188
				xmax = 164.0188
				text = "AA1"
			intervals [561]:
				xmin = 164.0188
				xmax = 164.0688
				text = "CH"
			intervals [562]:
				xmin = 164.0688
				xmax = 164.1088
				text = "AH0"
			intervals [563]:
				xmin = 164.1088
				xmax = 164.1388
				text = "sp"
			intervals [564]:
				xmin = 164.1388
				xmax = 164.1688
				text = "L"
			intervals [565]:
				xmin = 164.1688
				xmax = 164.2088
				text = "AO1"
			intervals [566]:
				xmin = 164.2088
				xmax = 164.2388
				text = "T"
			intervals [567]:
				xmin = 164.2388
				xmax = 164.2688
				text = "AH1"
			intervals [568]:
				xmin = 164.2688
				xmax = 164.3788
				text = "V"
			intervals [569]:
				xmin = 164.3788
				xmax = 164.4088
				text = "sp"
			intervals [570]:
				xmin = 164.4088
				xmax = 164.4388
				text = "T"
			intervals [571]:
				xmin = 164.4388
				xmax = 164.4888
				text = "EH1"
			intervals [572]:
				xmin = 164.4888
				xmax = 164.5688
				text = "L"
			intervals [573]:
				xmin = 164.5688
				xmax = 164.6688
				text = "AH0"
			intervals [574]:
				xmin = 164.6688
				xmax = 164.7888
				text = "V"
			intervals [575]:
				xmin = 164.7888
				xmax = 164.8188
				text = "IH2"
			intervals [576]:
				xmin = 164.8188
				xmax = 164.8488
				text = "ZH"
			intervals [577]:
				xmin = 164.8488
				xmax = 164.8788
				text = "AH0"
			intervals [578]:
				xmin = 164.8788
				xmax = 164.9588
				text = "N"
			intervals [579]:
				xmin = 164.9588
				xmax = 168.8991
				text = "sp"
			intervals [580]:
				xmin = 168.8991
				xmax = 169.0791
				text = "AH1"
			intervals [581]:
				xmin = 169.0791
				xmax = 169.1091
				text = "HH"
			intervals [582]:
				xmin = 169.1091
				xmax = 169.2491
				text = "AH1"
			intervals [583]:
				xmin = 169.2491
				xmax = 169.3791
				text = "sp"
			intervals [584]:
				xmin = 169.3791
				xmax = 169.4892
				text = ""
			intervals [585]:
				xmin = 169.4892
				xmax = 169.6492
				text = "W"
			intervals [586]:
				xmin = 169.6492
				xmax = 169.6792
				text = "EH1"
			intervals [587]:
				xmin = 169.6792
				xmax = 169.7792
				text = "L"
			intervals [588]:
				xmin = 169.7792
				xmax = 169.8292
				text = "W"
			intervals [589]:
				xmin = 169.8292
				xmax = 169.8792
				text = "AH1"
			intervals [590]:
				xmin = 169.8792
				xmax = 169.9392
				text = "T"
			intervals [591]:
				xmin = 169.9392
				xmax = 169.9692
				text = "sp"
			intervals [592]:
				xmin = 169.9692
				xmax = 170.1792
				text = "Z"
			intervals [593]:
				xmin = 170.1792
				xmax = 170.2092
				text = "sp"
			intervals [594]:
				xmin = 170.2092
				xmax = 170.2692
				text = "Y"
			intervals [595]:
				xmin = 170.2692
				xmax = 170.3092
				text = "UH1"
			intervals [596]:
				xmin = 170.3092
				xmax = 170.3792
				text = "R"
			intervals [597]:
				xmin = 170.3792
				xmax = 170.4192
				text = "sp"
			intervals [598]:
				xmin = 170.4192
				xmax = 170.4792
				text = "F"
			intervals [599]:
				xmin = 170.4792
				xmax = 170.5792
				text = "EY1"
			intervals [600]:
				xmin = 170.5792
				xmax = 170.6192
				text = "V"
			intervals [601]:
				xmin = 170.6192
				xmax = 170.6492
				text = "ER0"
			intervals [602]:
				xmin = 170.6492
				xmax = 170.6792
				text = "IH0"
			intervals [603]:
				xmin = 170.6792
				xmax = 170.7192
				text = "T"
			intervals [604]:
				xmin = 170.7192
				xmax = 170.7792
				text = "sp"
			intervals [605]:
				xmin = 170.7792
				xmax = 170.8092
				text = "P"
			intervals [606]:
				xmin = 170.8092
				xmax = 170.8492
				text = "R"
			intervals [607]:
				xmin = 170.8492
				xmax = 170.9392
				text = "OW1"
			intervals [608]:
				xmin = 170.9392
				xmax = 171.0292
				text = "G"
			intervals [609]:
				xmin = 171.0292
				xmax = 171.0592
				text = "R"
			intervals [610]:
				xmin = 171.0592
				xmax = 171.0992
				text = "AE2"
			intervals [611]:
				xmin = 171.0992
				xmax = 171.1592
				text = "M"
			intervals [612]:
				xmin = 171.1592
				xmax = 177.7726
				text = "sp"
			intervals [613]:
				xmin = 177.7726
				xmax = 178.1426
				text = "AH1"
			intervals [614]:
				xmin = 178.1426
				xmax = 178.1726
				text = "HH"
			intervals [615]:
				xmin = 178.1726
				xmax = 178.2026
				text = "AH1"
			intervals [616]:
				xmin = 178.2026
				xmax = 178.2426
				text = "sp"
			intervals [617]:
				xmin = 178.2426
				xmax = 182.8618
				text = ""
			intervals [618]:
				xmin = 182.8618
				xmax = 182.9218
				text = "HH"
			intervals [619]:
				xmin = 182.9218
				xmax = 183.0618
				text = "AW1"
			intervals [620]:
				xmin = 183.0618
				xmax = 183.0918
				text = "AH0"
			intervals [621]:
				xmin = 183.0918
				xmax = 183.1218
				text = "B"
			intervals [622]:
				xmin = 183.1218
				xmax = 183.2618
				text = "AW1"
			intervals [623]:
				xmin = 183.2618
				xmax = 183.3518
				text = "T"
			intervals [624]:
				xmin = 183.3518
				xmax = 183.3818
				text = "sp"
			intervals [625]:
				xmin = 183.3818
				xmax = 183.9118
				text = "AH1"
			intervals [626]:
				xmin = 183.9118
				xmax = 184.2318
				text = "sp"
			intervals [627]:
				xmin = 184.2318
				xmax = 184.2718
				text = "K"
			intervals [628]:
				xmin = 184.2718
				xmax = 184.3018
				text = "AH0"
			intervals [629]:
				xmin = 184.3018
				xmax = 184.3318
				text = "N"
			intervals [630]:
				xmin = 184.3318
				xmax = 184.3618
				text = "Y"
			intervals [631]:
				xmin = 184.3618
				xmax = 184.4618
				text = "UW1"
			intervals [632]:
				xmin = 184.4618
				xmax = 184.4918
				text = "sp"
			intervals [633]:
				xmin = 184.4918
				xmax = 184.5318
				text = "T"
			intervals [634]:
				xmin = 184.5318
				xmax = 184.5718
				text = "EH1"
			intervals [635]:
				xmin = 184.5718
				xmax = 184.6018
				text = "L"
			intervals [636]:
				xmin = 184.6018
				xmax = 184.6318
				text = "M"
			intervals [637]:
				xmin = 184.6318
				xmax = 184.6618
				text = "IY1"
			intervals [638]:
				xmin = 184.6618
				xmax = 184.7018
				text = "DH"
			intervals [639]:
				xmin = 184.7018
				xmax = 185.0418
				text = "AH0"
			intervals [640]:
				xmin = 185.0418
				xmax = 185.1718
				text = "sp"
			intervals [641]:
				xmin = 185.1718
				xmax = 185.2318
				text = "B"
			intervals [642]:
				xmin = 185.2318
				xmax = 185.2918
				text = "EH1"
			intervals [643]:
				xmin = 185.2918
				xmax = 185.4018
				text = "S"
			intervals [644]:
				xmin = 185.4018
				xmax = 185.4318
				text = "T"
			intervals [645]:
				xmin = 185.4318
				xmax = 185.4918
				text = "T"
			intervals [646]:
				xmin = 185.4918
				xmax = 185.5818
				text = "AY1"
			intervals [647]:
				xmin = 185.5818
				xmax = 185.6318
				text = "M"
			intervals [648]:
				xmin = 185.6318
				xmax = 185.6618
				text = "Y"
			intervals [649]:
				xmin = 185.6618
				xmax = 185.6918
				text = "UW1"
			intervals [650]:
				xmin = 185.6918
				xmax = 185.7218
				text = "EH1"
			intervals [651]:
				xmin = 185.7218
				xmax = 185.8218
				text = "V"
			intervals [652]:
				xmin = 185.8218
				xmax = 185.8918
				text = "ER0"
			intervals [653]:
				xmin = 185.8918
				xmax = 185.9618
				text = "W"
			intervals [654]:
				xmin = 185.9618
				xmax = 186.0718
				text = "AA1"
			intervals [655]:
				xmin = 186.0718
				xmax = 186.1818
				text = "CH"
			intervals [656]:
				xmin = 186.1818
				xmax = 186.2418
				text = "T"
			intervals [657]:
				xmin = 186.2418
				xmax = 186.3818
				text = "AY1"
			intervals [658]:
				xmin = 186.3818
				xmax = 186.4418
				text = "S"
			intervals [659]:
				xmin = 186.4418
				xmax = 186.5518
				text = "P"
			intervals [660]:
				xmin = 186.5518
				xmax = 186.5818
				text = "AY1"
			intervals [661]:
				xmin = 186.5818
				xmax = 186.6118
				text = "sp"
			intervals [662]:
				xmin = 186.6118
				xmax = 186.7818
				text = "HH"
			intervals [663]:
				xmin = 186.7818
				xmax = 186.8118
				text = "W"
			intervals [664]:
				xmin = 186.8118
				xmax = 186.8518
				text = "AH1"
			intervals [665]:
				xmin = 186.8518
				xmax = 186.8818
				text = "T"
			intervals [666]:
				xmin = 186.8818
				xmax = 186.9118
				text = "sp"
			intervals [667]:
				xmin = 186.9118
				xmax = 186.9418
				text = "HH"
			intervals [668]:
				xmin = 186.9418
				xmax = 186.9718
				text = "AE1"
			intervals [669]:
				xmin = 186.9718
				xmax = 187.1518
				text = "P"
			intervals [670]:
				xmin = 187.1518
				xmax = 187.1818
				text = "AH0"
			intervals [671]:
				xmin = 187.1818
				xmax = 187.2118
				text = "N"
			intervals [672]:
				xmin = 187.2118
				xmax = 187.3018
				text = "D"
			intervals [673]:
				xmin = 187.3018
				xmax = 187.3818
				text = "sp"
			intervals [674]:
				xmin = 187.3818
				xmax = 197.882
				text = ""
			intervals [675]:
				xmin = 197.882
				xmax = 198.142
				text = "AH1"
			intervals [676]:
				xmin = 198.142
				xmax = 198.222
				text = "HH"
			intervals [677]:
				xmin = 198.222
				xmax = 198.432
				text = "AH1"
			intervals [678]:
				xmin = 198.432
				xmax = 198.472
				text = "sp"
			intervals [679]:
				xmin = 198.472
				xmax = 199.1305
				text = ""
			intervals [680]:
				xmin = 199.1305
				xmax = 199.2205
				text = "D"
			intervals [681]:
				xmin = 199.2205
				xmax = 199.2505
				text = "IH0"
			intervals [682]:
				xmin = 199.2505
				xmax = 199.3105
				text = "D"
			intervals [683]:
				xmin = 199.3105
				xmax = 199.3505
				text = "Y"
			intervals [684]:
				xmin = 199.3505
				xmax = 199.5105
				text = "UW1"
			intervals [685]:
				xmin = 199.5105
				xmax = 199.5405
				text = "sp"
			intervals [686]:
				xmin = 199.5405
				xmax = 199.6005
				text = "HH"
			intervals [687]:
				xmin = 199.6005
				xmax = 199.6505
				text = "AE1"
			intervals [688]:
				xmin = 199.6505
				xmax = 199.7105
				text = "P"
			intervals [689]:
				xmin = 199.7105
				xmax = 199.7405
				text = "AH0"
			intervals [690]:
				xmin = 199.7405
				xmax = 199.7705
				text = "N"
			intervals [691]:
				xmin = 199.7705
				xmax = 199.8105
				text = "T"
			intervals [692]:
				xmin = 199.8105
				xmax = 199.8605
				text = "AH0"
			intervals [693]:
				xmin = 199.8605
				xmax = 199.9305
				text = "W"
			intervals [694]:
				xmin = 199.9305
				xmax = 200.0605
				text = "AA1"
			intervals [695]:
				xmin = 200.0605
				xmax = 200.1005
				text = "CH"
			intervals [696]:
				xmin = 200.1005
				xmax = 200.1405
				text = "IH0"
			intervals [697]:
				xmin = 200.1405
				xmax = 200.1705
				text = "T"
			intervals [698]:
				xmin = 200.1705
				xmax = 200.2005
				text = "sp"
			intervals [699]:
				xmin = 200.2005
				xmax = 200.2605
				text = "L"
			intervals [700]:
				xmin = 200.2605
				xmax = 200.4105
				text = "AE1"
			intervals [701]:
				xmin = 200.4105
				xmax = 200.4805
				text = "S"
			intervals [702]:
				xmin = 200.4805
				xmax = 200.5105
				text = "T"
			intervals [703]:
				xmin = 200.5105
				xmax = 200.5605
				text = "sp"
			intervals [704]:
				xmin = 200.5605
				xmax = 200.6605
				text = "W"
			intervals [705]:
				xmin = 200.6605
				xmax = 200.6905
				text = "IY1"
			intervals [706]:
				xmin = 200.6905
				xmax = 200.8105
				text = "K"
			intervals [707]:
				xmin = 200.8105
				xmax = 200.8705
				text = "sp"
			intervals [708]:
				xmin = 200.8705
				xmax = 200.9105
				text = "Y"
			intervals [709]:
				xmin = 200.9105
				xmax = 200.9405
				text = "UW1"
			intervals [710]:
				xmin = 200.9405
				xmax = 200.9905
				text = "sp"
			intervals [711]:
				xmin = 200.9905
				xmax = 201.0305
				text = "N"
			intervals [712]:
				xmin = 201.0305
				xmax = 201.1405
				text = "OW1"
			intervals [713]:
				xmin = 201.1405
				xmax = 204.3211
				text = "sp"
			intervals [714]:
				xmin = 204.3211
				xmax = 204.3511
				text = "HH"
			intervals [715]:
				xmin = 204.3511
				xmax = 204.6811
				text = "AH1"
			intervals [716]:
				xmin = 204.6811
				xmax = 207.8676
				text = ""
			intervals [717]:
				xmin = 207.8676
				xmax = 207.9076
				text = "sil"
			intervals [718]:
				xmin = 207.9076
				xmax = 207.9976
				text = "Y"
			intervals [719]:
				xmin = 207.9976
				xmax = 208.1776
				text = "AE1"
			intervals [720]:
				xmin = 208.1776
				xmax = 208.2076
				text = "sp"
			intervals [721]:
				xmin = 208.2076
				xmax = 208.2776
				text = "W"
			intervals [722]:
				xmin = 208.2776
				xmax = 208.3076
				text = "AH1"
			intervals [723]:
				xmin = 208.3076
				xmax = 208.4676
				text = "T"
			intervals [724]:
				xmin = 208.4676
				xmax = 208.4976
				text = "W"
			intervals [725]:
				xmin = 208.4976
				xmax = 208.5276
				text = "AH1"
			intervals [726]:
				xmin = 208.5276
				xmax = 208.5576
				text = "T"
			intervals [727]:
				xmin = 208.5576
				xmax = 208.6376
				text = "K"
			intervals [728]:
				xmin = 208.6376
				xmax = 208.6676
				text = "AY1"
			intervals [729]:
				xmin = 208.6676
				xmax = 208.7076
				text = "N"
			intervals [730]:
				xmin = 208.7076
				xmax = 208.7776
				text = "AH0"
			intervals [731]:
				xmin = 208.7776
				xmax = 208.8376
				text = "V"
			intervals [732]:
				xmin = 208.8376
				xmax = 208.8776
				text = "W"
			intervals [733]:
				xmin = 208.8776
				xmax = 208.9576
				text = "ER1"
			intervals [734]:
				xmin = 208.9576
				xmax = 208.9876
				text = "K"
			intervals [735]:
				xmin = 208.9876
				xmax = 209.0376
				text = "sp"
			intervals [736]:
				xmin = 209.0376
				xmax = 209.0776
				text = "D"
			intervals [737]:
				xmin = 209.0776
				xmax = 209.1176
				text = "UW1"
			intervals [738]:
				xmin = 209.1176
				xmax = 209.1476
				text = "sp"
			intervals [739]:
				xmin = 209.1476
				xmax = 209.1776
				text = "Y"
			intervals [740]:
				xmin = 209.1776
				xmax = 209.2076
				text = "UW1"
			intervals [741]:
				xmin = 209.2076
				xmax = 209.2376
				text = "D"
			intervals [742]:
				xmin = 209.2376
				xmax = 209.3276
				text = "UW1"
			intervals [743]:
				xmin = 209.3276
				xmax = 212.9517
				text = "sp"
			intervals [744]:
				xmin = 212.9517
				xmax = 213.1417
				text = "W"
			intervals [745]:
				xmin = 213.1417
				xmax = 213.1717
				text = "AH1"
			intervals [746]:
				xmin = 213.1717
				xmax = 213.2117
				text = "T"
			intervals [747]:
				xmin = 213.2117
				xmax = 213.2417
				text = "D"
			intervals [748]:
				xmin = 213.2417
				xmax = 213.4317
				text = "UW1"
			intervals [749]:
				xmin = 213.4317
				xmax = 213.4617
				text = "sp"
			intervals [750]:
				xmin = 213.4617
				xmax = 213.5317
				text = "Y"
			intervals [751]:
				xmin = 213.5317
				xmax = 213.5817
				text = "UW1"
			intervals [752]:
				xmin = 213.5817
				xmax = 213.6117
				text = "D"
			intervals [753]:
				xmin = 213.6117
				xmax = 213.7217
				text = "UW1"
			intervals [754]:
				xmin = 213.7217
				xmax = 227.7735
				text = "sp"
			intervals [755]:
				xmin = 227.7735
				xmax = 228.1435
				text = "AH1"
			intervals [756]:
				xmin = 228.1435
				xmax = 228.1735
				text = "HH"
			intervals [757]:
				xmin = 228.1735
				xmax = 228.2235
				text = "AH1"
			intervals [758]:
				xmin = 228.2235
				xmax = 237.8791
				text = ""
			intervals [759]:
				xmin = 237.8791
				xmax = 237.9091
				text = "sil"
			intervals [760]:
				xmin = 237.9091
				xmax = 238.1791
				text = "AH1"
			intervals [761]:
				xmin = 238.1791
				xmax = 238.2091
				text = "HH"
			intervals [762]:
				xmin = 238.2091
				xmax = 238.2791
				text = "AH1"
			intervals [763]:
				xmin = 238.2791
				xmax = 238.3991
				text = "sp"
			intervals [764]:
				xmin = 238.3991
				xmax = 239.1707
				text = ""
			intervals [765]:
				xmin = 239.1707
				xmax = 239.2607
				text = "DH"
			intervals [766]:
				xmin = 239.2607
				xmax = 239.3407
				text = "AH0"
			intervals [767]:
				xmin = 239.3407
				xmax = 239.3707
				text = "T"
			intervals [768]:
				xmin = 239.3707
				xmax = 239.4107
				text = "sp"
			intervals [769]:
				xmin = 239.4107
				xmax = 239.6307
				text = "S"
			intervals [770]:
				xmin = 239.6307
				xmax = 239.7807
				text = "sp"
			intervals [771]:
				xmin = 239.7807
				xmax = 239.8307
				text = "IH1"
			intervals [772]:
				xmin = 239.8307
				xmax = 239.8907
				text = "N"
			intervals [773]:
				xmin = 239.8907
				xmax = 239.9407
				text = "T"
			intervals [774]:
				xmin = 239.9407
				xmax = 239.9707
				text = "R"
			intervals [775]:
				xmin = 239.9707
				xmax = 240.0007
				text = "IH0"
			intervals [776]:
				xmin = 240.0007
				xmax = 240.0307
				text = "S"
			intervals [777]:
				xmin = 240.0307
				xmax = 240.0607
				text = "T"
			intervals [778]:
				xmin = 240.0607
				xmax = 240.0907
				text = "IH0"
			intervals [779]:
				xmin = 240.0907
				xmax = 240.1907
				text = "N"
			intervals [780]:
				xmin = 240.1907
				xmax = 240.2207
				text = "sp"
			intervals [781]:
				xmin = 240.2207
				xmax = 240.2707
				text = "HH"
			intervals [782]:
				xmin = 240.2707
				xmax = 240.3007
				text = "AW1"
			intervals [783]:
				xmin = 240.3007
				xmax = 240.3807
				text = "AH0"
			intervals [784]:
				xmin = 240.3807
				xmax = 240.4207
				text = "B"
			intervals [785]:
				xmin = 240.4207
				xmax = 240.4507
				text = "AW1"
			intervals [786]:
				xmin = 240.4507
				xmax = 240.6007
				text = "T"
			intervals [787]:
				xmin = 240.6007
				xmax = 240.6507
				text = "sp"
			intervals [788]:
				xmin = 240.6507
				xmax = 240.7007
				text = "DH"
			intervals [789]:
				xmin = 240.7007
				xmax = 240.8107
				text = "IY0"
			intervals [790]:
				xmin = 240.8107
				xmax = 241.1107
				text = "AY1"
			intervals [791]:
				xmin = 241.1107
				xmax = 241.2707
				text = "sp"
			intervals [792]:
				xmin = 241.2707
				xmax = 241.3407
				text = "G"
			intervals [793]:
				xmin = 241.3407
				xmax = 241.3707
				text = "EH1"
			intervals [794]:
				xmin = 241.3707
				xmax = 241.4607
				text = "S"
			intervals [795]:
				xmin = 241.4607
				xmax = 241.4907
				text = "sp"
			intervals [796]:
				xmin = 241.4907
				xmax = 241.5207
				text = "Y"
			intervals [797]:
				xmin = 241.5207
				xmax = 241.5507
				text = "UW1"
			intervals [798]:
				xmin = 241.5507
				xmax = 241.5807
				text = "HH"
			intervals [799]:
				xmin = 241.5807
				xmax = 241.6207
				text = "AE1"
			intervals [800]:
				xmin = 241.6207
				xmax = 241.7407
				text = "V"
			intervals [801]:
				xmin = 241.7407
				xmax = 241.7707
				text = "sp"
			intervals [802]:
				xmin = 241.7707
				xmax = 241.8007
				text = "S"
			intervals [803]:
				xmin = 241.8007
				xmax = 241.8307
				text = "AH1"
			intervals [804]:
				xmin = 241.8307
				xmax = 241.8607
				text = "M"
			intervals [805]:
				xmin = 241.8607
				xmax = 241.8907
				text = "sp"
			intervals [806]:
				xmin = 241.8907
				xmax = 241.9907
				text = "R"
			intervals [807]:
				xmin = 241.9907
				xmax = 242.0307
				text = "IY1"
			intervals [808]:
				xmin = 242.0307
				xmax = 242.0907
				text = "L"
			intervals [809]:
				xmin = 242.0907
				xmax = 242.1907
				text = "IY0"
			intervals [810]:
				xmin = 242.1907
				xmax = 242.2907
				text = "sp"
			intervals [811]:
				xmin = 242.2907
				xmax = 242.3207
				text = "IH1"
			intervals [812]:
				xmin = 242.3207
				xmax = 242.3507
				text = "N"
			intervals [813]:
				xmin = 242.3507
				xmax = 242.4007
				text = "T"
			intervals [814]:
				xmin = 242.4007
				xmax = 242.4307
				text = "R"
			intervals [815]:
				xmin = 242.4307
				xmax = 242.4607
				text = "IH0"
			intervals [816]:
				xmin = 242.4607
				xmax = 242.4907
				text = "S"
			intervals [817]:
				xmin = 242.4907
				xmax = 242.5207
				text = "T"
			intervals [818]:
				xmin = 242.5207
				xmax = 242.5507
				text = "IH0"
			intervals [819]:
				xmin = 242.5507
				xmax = 242.6207
				text = "N"
			intervals [820]:
				xmin = 242.6207
				xmax = 242.7407
				text = "sp"
			intervals [821]:
				xmin = 242.7407
				xmax = 243.2503
				text = ""
			intervals [822]:
				xmin = 243.2503
				xmax = 243.3403
				text = "TH"
			intervals [823]:
				xmin = 243.3403
				xmax = 243.3703
				text = "IH1"
			intervals [824]:
				xmin = 243.3703
				xmax = 243.5103
				text = "NG"
			intervals [825]:
				xmin = 243.5103
				xmax = 243.5703
				text = "Z"
			intervals [826]:
				xmin = 243.5703
				xmax = 243.6003
				text = "sp"
			intervals [827]:
				xmin = 243.6003
				xmax = 243.6503
				text = "HH"
			intervals [828]:
				xmin = 243.6503
				xmax = 243.7503
				text = "AE1"
			intervals [829]:
				xmin = 243.7503
				xmax = 243.8903
				text = "P"
			intervals [830]:
				xmin = 243.8903
				xmax = 243.9203
				text = "N"
			intervals [831]:
				xmin = 243.9203
				xmax = 243.9503
				text = "IH0"
			intervals [832]:
				xmin = 243.9503
				xmax = 243.9803
				text = "N"
			intervals [833]:
				xmin = 243.9803
				xmax = 244.0103
				text = "sp"
			intervals [834]:
				xmin = 244.0103
				xmax = 244.0503
				text = "DH"
			intervals [835]:
				xmin = 244.0503
				xmax = 244.0803
				text = "EH1"
			intervals [836]:
				xmin = 244.0803
				xmax = 244.2003
				text = "R"
			intervals [837]:
				xmin = 244.2003
				xmax = 244.4203
				text = "sp"
			intervals [838]:
				xmin = 244.4203
				xmax = 258.6787
				text = ""
			intervals [839]:
				xmin = 258.6787
				xmax = 259.2087
				text = "AH1"
			intervals [840]:
				xmin = 259.2087
				xmax = 259.2387
				text = "HH"
			intervals [841]:
				xmin = 259.2387
				xmax = 259.2687
				text = "AH1"
			intervals [842]:
				xmin = 259.2687
				xmax = 260.8328
				text = ""
			intervals [843]:
				xmin = 260.8328
				xmax = 260.9028
				text = "HH"
			intervals [844]:
				xmin = 260.9028
				xmax = 260.9428
				text = "AW1"
			intervals [845]:
				xmin = 260.9428
				xmax = 260.9728
				text = "D"
			intervals [846]:
				xmin = 260.9728
				xmax = 261.0128
				text = "IH0"
			intervals [847]:
				xmin = 261.0128
				xmax = 261.0528
				text = "D"
			intervals [848]:
				xmin = 261.0528
				xmax = 261.1128
				text = "Y"
			intervals [849]:
				xmin = 261.1128
				xmax = 261.1428
				text = "UW1"
			intervals [850]:
				xmin = 261.1428
				xmax = 261.2128
				text = "G"
			intervals [851]:
				xmin = 261.2128
				xmax = 261.2528
				text = "IH1"
			intervals [852]:
				xmin = 261.2528
				xmax = 261.2928
				text = "T"
			intervals [853]:
				xmin = 261.2928
				xmax = 261.3428
				text = "IH1"
			intervals [854]:
				xmin = 261.3428
				xmax = 261.4028
				text = "N"
			intervals [855]:
				xmin = 261.4028
				xmax = 261.4828
				text = "T"
			intervals [856]:
				xmin = 261.4828
				xmax = 261.5228
				text = "R"
			intervals [857]:
				xmin = 261.5228
				xmax = 261.5728
				text = "AH0"
			intervals [858]:
				xmin = 261.5728
				xmax = 261.6328
				text = "S"
			intervals [859]:
				xmin = 261.6328
				xmax = 261.7428
				text = "T"
			intervals [860]:
				xmin = 261.7428
				xmax = 261.7828
				text = "AH0"
			intervals [861]:
				xmin = 261.7828
				xmax = 261.8128
				text = "D"
			intervals [862]:
				xmin = 261.8128
				xmax = 261.8428
				text = "sp"
			intervals [863]:
				xmin = 261.8428
				xmax = 261.8728
				text = "IH0"
			intervals [864]:
				xmin = 261.8728
				xmax = 261.9328
				text = "N"
			intervals [865]:
				xmin = 261.9328
				xmax = 261.9928
				text = "DH"
			intervals [866]:
				xmin = 261.9928
				xmax = 262.1428
				text = "AH0"
			intervals [867]:
				xmin = 262.1428
				xmax = 262.2428
				text = "T"
			intervals [868]:
				xmin = 262.2428
				xmax = 269.0652
				text = ""
			intervals [869]:
				xmin = 269.0652
				xmax = 269.1152
				text = "sil"
			intervals [870]:
				xmin = 269.1152
				xmax = 269.1752
				text = "Y"
			intervals [871]:
				xmin = 269.1752
				xmax = 269.3852
				text = "AE1"
			intervals [872]:
				xmin = 269.3852
				xmax = 277.779
				text = ""
			intervals [873]:
				xmin = 277.779
				xmax = 277.869
				text = "Y"
			intervals [874]:
				xmin = 277.869
				xmax = 278.079
				text = "AE1"
			intervals [875]:
				xmin = 278.079
				xmax = 278.199
				text = "sp"
			intervals [876]:
				xmin = 278.199
				xmax = 283.4469
				text = ""
			intervals [877]:
				xmin = 283.4469
				xmax = 283.5369
				text = "Y"
			intervals [878]:
				xmin = 283.5369
				xmax = 283.9069
				text = "AE1"
			intervals [879]:
				xmin = 283.9069
				xmax = 294.1833
				text = ""
			intervals [880]:
				xmin = 294.1833
				xmax = 294.2533
				text = "sil"
			intervals [881]:
				xmin = 294.2533
				xmax = 294.3133
				text = "DH"
			intervals [882]:
				xmin = 294.3133
				xmax = 294.3533
				text = "AH0"
			intervals [883]:
				xmin = 294.3533
				xmax = 294.3833
				text = "T"
			intervals [884]:
				xmin = 294.3833
				xmax = 294.5033
				text = "sp"
			intervals [885]:
				xmin = 294.5033
				xmax = 294.5433
				text = "Z"
			intervals [886]:
				xmin = 294.5433
				xmax = 294.6033
				text = "sp"
			intervals [887]:
				xmin = 294.6033
				xmax = 294.6333
				text = "IH1"
			intervals [888]:
				xmin = 294.6333
				xmax = 294.6933
				text = "N"
			intervals [889]:
				xmin = 294.6933
				xmax = 294.7333
				text = "T"
			intervals [890]:
				xmin = 294.7333
				xmax = 294.7833
				text = "R"
			intervals [891]:
				xmin = 294.7833
				xmax = 294.8633
				text = "IH0"
			intervals [892]:
				xmin = 294.8633
				xmax = 294.8933
				text = "S"
			intervals [893]:
				xmin = 294.8933
				xmax = 294.9433
				text = "T"
			intervals [894]:
				xmin = 294.9433
				xmax = 294.9933
				text = "IH0"
			intervals [895]:
				xmin = 294.9933
				xmax = 295.0233
				text = "N"
			intervals [896]:
				xmin = 295.0233
				xmax = 295.0633
				text = "Y"
			intervals [897]:
				xmin = 295.0633
				xmax = 295.1033
				text = "UH1"
			intervals [898]:
				xmin = 295.1033
				xmax = 295.3133
				text = "R"
			intervals [899]:
				xmin = 295.3133
				xmax = 295.3433
				text = "B"
			intervals [900]:
				xmin = 295.3433
				xmax = 295.3733
				text = "IY1"
			intervals [901]:
				xmin = 295.3733
				xmax = 295.4133
				text = "IH0"
			intervals [902]:
				xmin = 295.4133
				xmax = 295.4933
				text = "Z"
			intervals [903]:
				xmin = 295.4933
				xmax = 295.5333
				text = "DH"
			intervals [904]:
				xmin = 295.5333
				xmax = 295.5933
				text = "AH0"
			intervals [905]:
				xmin = 295.5933
				xmax = 295.6333
				text = "T"
			intervals [906]:
				xmin = 295.6333
				xmax = 295.6633
				text = "W"
			intervals [907]:
				xmin = 295.6633
				xmax = 295.6933
				text = "AH1"
			intervals [908]:
				xmin = 295.6933
				xmax = 295.7233
				text = "T"
			intervals [909]:
				xmin = 295.7233
				xmax = 295.7533
				text = "Y"
			intervals [910]:
				xmin = 295.7533
				xmax = 295.7833
				text = "UH1"
			intervals [911]:
				xmin = 295.7833
				xmax = 295.8933
				text = "R"
			intervals [912]:
				xmin = 295.8933
				xmax = 295.9433
				text = "B"
			intervals [913]:
				xmin = 295.9433
				xmax = 296.0233
				text = "AH1"
			intervals [914]:
				xmin = 296.0233
				xmax = 296.0833
				text = "D"
			intervals [915]:
				xmin = 296.0833
				xmax = 296.1233
				text = "IY0"
			intervals [916]:
				xmin = 296.1233
				xmax = 296.2233
				text = "Z"
			intervals [917]:
				xmin = 296.2233
				xmax = 296.2533
				text = "sp"
			intervals [918]:
				xmin = 296.2533
				xmax = 296.3033
				text = "D"
			intervals [919]:
				xmin = 296.3033
				xmax = 296.4633
				text = "UW1"
			intervals [920]:
				xmin = 296.4633
				xmax = 296.5233
				text = "sp"
			intervals [921]:
				xmin = 296.5233
				xmax = 296.5733
				text = "T"
			intervals [922]:
				xmin = 296.5733
				xmax = 296.7633
				text = "UW1"
			intervals [923]:
				xmin = 296.7633
				xmax = 296.9033
				text = "ER0"
			intervals [924]:
				xmin = 296.9033
				xmax = 296.9833
				text = "DH"
			intervals [925]:
				xmin = 296.9833
				xmax = 297.0133
				text = "EY1"
			intervals [926]:
				xmin = 297.0133
				xmax = 297.0433
				text = "IH1"
			intervals [927]:
				xmin = 297.0433
				xmax = 297.0733
				text = "N"
			intervals [928]:
				xmin = 297.0733
				xmax = 297.1433
				text = "T"
			intervals [929]:
				xmin = 297.1433
				xmax = 297.1733
				text = "UW0"
			intervals [930]:
				xmin = 297.1733
				xmax = 297.2033
				text = "DH"
			intervals [931]:
				xmin = 297.2033
				xmax = 297.3133
				text = "AH0"
			intervals [932]:
				xmin = 297.3133
				xmax = 297.3533
				text = "T"
			intervals [933]:
				xmin = 297.3533
				xmax = 297.3833
				text = "sp"
			intervals [934]:
				xmin = 297.3833
				xmax = 297.4133
				text = "K"
			intervals [935]:
				xmin = 297.4133
				xmax = 297.4433
				text = "AY1"
			intervals [936]:
				xmin = 297.4433
				xmax = 297.4833
				text = "N"
			intervals [937]:
				xmin = 297.4833
				xmax = 297.5133
				text = "sp"
			intervals [938]:
				xmin = 297.5133
				xmax = 297.5833
				text = "AH0"
			intervals [939]:
				xmin = 297.5833
				xmax = 297.6233
				text = "V"
			intervals [940]:
				xmin = 297.6233
				xmax = 297.6933
				text = "W"
			intervals [941]:
				xmin = 297.6933
				xmax = 297.7633
				text = "ER1"
			intervals [942]:
				xmin = 297.7633
				xmax = 297.9133
				text = "K"
			intervals [943]:
				xmin = 297.9133
				xmax = 306.1037
				text = ""
			intervals [944]:
				xmin = 306.1037
				xmax = 306.5737
				text = "AH1"
			intervals [945]:
				xmin = 306.5737
				xmax = 306.6037
				text = "HH"
			intervals [946]:
				xmin = 306.6037
				xmax = 306.6337
				text = "AH1"
			intervals [947]:
				xmin = 306.6337
				xmax = 308.207
				text = ""
			intervals [948]:
				xmin = 308.207
				xmax = 308.247
				text = "sil"
			intervals [949]:
				xmin = 308.247
				xmax = 308.297
				text = "Y"
			intervals [950]:
				xmin = 308.297
				xmax = 308.327
				text = "UW1"
			intervals [951]:
				xmin = 308.327
				xmax = 308.447
				text = "P"
			intervals [952]:
				xmin = 308.447
				xmax = 308.487
				text = "L"
			intervals [953]:
				xmin = 308.487
				xmax = 308.557
				text = "AE1"
			intervals [954]:
				xmin = 308.557
				xmax = 308.637
				text = "N"
			intervals [955]:
				xmin = 308.637
				xmax = 308.687
				text = "T"
			intervals [956]:
				xmin = 308.687
				xmax = 308.767
				text = "IH0"
			intervals [957]:
				xmin = 308.767
				xmax = 308.827
				text = "G"
			intervals [958]:
				xmin = 308.827
				xmax = 308.957
				text = "OW1"
			intervals [959]:
				xmin = 308.957
				xmax = 309.057
				text = "IH0"
			intervals [960]:
				xmin = 309.057
				xmax = 309.137
				text = "N"
			intervals [961]:
				xmin = 309.137
				xmax = 309.217
				text = "T"
			intervals [962]:
				xmin = 309.217
				xmax = 309.527
				text = "AH0"
			intervals [963]:
				xmin = 309.527
				xmax = 309.657
				text = "sp"
			intervals [964]:
				xmin = 309.657
				xmax = 309.727
				text = "DH"
			intervals [965]:
				xmin = 309.727
				xmax = 309.757
				text = "AH0"
			intervals [966]:
				xmin = 309.757
				xmax = 309.787
				text = "T"
			intervals [967]:
				xmin = 309.787
				xmax = 309.817
				text = "sp"
			intervals [968]:
				xmin = 309.817
				xmax = 309.857
				text = "AH1"
			intervals [969]:
				xmin = 309.857
				xmax = 318.4378
				text = "sp"
			intervals [970]:
				xmin = 318.4378
				xmax = 318.7878
				text = "AH1"
			intervals [971]:
				xmin = 318.7878
				xmax = 318.8178
				text = "HH"
			intervals [972]:
				xmin = 318.8178
				xmax = 318.8478
				text = "AH1"
			intervals [973]:
				xmin = 318.8478
				xmax = 325.7221
				text = ""
			intervals [974]:
				xmin = 325.7221
				xmax = 325.7721
				text = "sil"
			intervals [975]:
				xmin = 325.7721
				xmax = 325.8821
				text = "Y"
			intervals [976]:
				xmin = 325.8821
				xmax = 326.0521
				text = "AE1"
			intervals [977]:
				xmin = 326.0521
				xmax = 326.2421
				text = "sp"
			intervals [978]:
				xmin = 326.2421
				xmax = 326.3221
				text = "DH"
			intervals [979]:
				xmin = 326.3221
				xmax = 326.3821
				text = "AH0"
			intervals [980]:
				xmin = 326.3821
				xmax = 326.4421
				text = "T"
			intervals [981]:
				xmin = 326.4421
				xmax = 326.4921
				text = "S"
			intervals [982]:
				xmin = 326.4921
				xmax = 326.5321
				text = "IH0"
			intervals [983]:
				xmin = 326.5321
				xmax = 326.6421
				text = "M"
			intervals [984]:
				xmin = 326.6421
				xmax = 326.7621
				text = "P"
			intervals [985]:
				xmin = 326.7621
				xmax = 326.8621
				text = "AO1"
			intervals [986]:
				xmin = 326.8621
				xmax = 326.9021
				text = "R"
			intervals [987]:
				xmin = 326.9021
				xmax = 326.9321
				text = "T"
			intervals [988]:
				xmin = 326.9321
				xmax = 326.9621
				text = "AH0"
			intervals [989]:
				xmin = 326.9621
				xmax = 326.9921
				text = "N"
			intervals [990]:
				xmin = 326.9921
				xmax = 327.0221
				text = "T"
			intervals [991]:
				xmin = 327.0221
				xmax = 327.1221
				text = "sp"
			intervals [992]:
				xmin = 327.1221
				xmax = 327.1621
				text = "HH"
			intervals [993]:
				xmin = 327.1621
				xmax = 327.2921
				text = "AH1"
			intervals [994]:
				xmin = 327.2921
				xmax = 327.3921
				text = "sp"
			intervals [995]:
				xmin = 327.3921
				xmax = 331.4469
				text = ""
			intervals [996]:
				xmin = 331.4469
				xmax = 331.5769
				text = "Y"
			intervals [997]:
				xmin = 331.5769
				xmax = 332.0369
				text = "AE1"
			intervals [998]:
				xmin = 332.0369
				xmax = 332.3236
				text = ""
			intervals [999]:
				xmin = 332.3236
				xmax = 332.3836
				text = "DH"
			intervals [1000]:
				xmin = 332.3836
				xmax = 332.4736
				text = "EY1"
			intervals [1001]:
				xmin = 332.4736
				xmax = 332.5136
				text = "sp"
			intervals [1002]:
				xmin = 332.5136
				xmax = 332.5536
				text = "P"
			intervals [1003]:
				xmin = 332.5536
				xmax = 332.5936
				text = "R"
			intervals [1004]:
				xmin = 332.5936
				xmax = 332.6836
				text = "AA1"
			intervals [1005]:
				xmin = 332.6836
				xmax = 332.7536
				text = "B"
			intervals [1006]:
				xmin = 332.7536
				xmax = 332.7836
				text = "L"
			intervals [1007]:
				xmin = 332.7836
				xmax = 332.8236
				text = "IY0"
			intervals [1008]:
				xmin = 332.8236
				xmax = 332.8936
				text = "L"
			intervals [1009]:
				xmin = 332.8936
				xmax = 332.9936
				text = "IH1"
			intervals [1010]:
				xmin = 332.9936
				xmax = 333.0536
				text = "S"
			intervals [1011]:
				xmin = 333.0536
				xmax = 333.1436
				text = "AH0"
			intervals [1012]:
				xmin = 333.1436
				xmax = 333.2036
				text = "N"
			intervals [1013]:
				xmin = 333.2036
				xmax = 333.2436
				text = "sp"
			intervals [1014]:
				xmin = 333.2436
				xmax = 333.3436
				text = "T"
			intervals [1015]:
				xmin = 333.3436
				xmax = 333.3936
				text = "UW1"
			intervals [1016]:
				xmin = 333.3936
				xmax = 333.4236
				text = "Y"
			intervals [1017]:
				xmin = 333.4236
				xmax = 333.5836
				text = "UW1"
			intervals [1018]:
				xmin = 333.5836
				xmax = 333.7236
				text = "sp"
			intervals [1019]:
				xmin = 333.7236
				xmax = 333.7736
				text = "T"
			intervals [1020]:
				xmin = 333.7736
				xmax = 333.9536
				text = "UW1"
			intervals [1021]:
				xmin = 333.9536
				xmax = 333.9836
				text = "sp"
			intervals [1022]:
				xmin = 333.9836
				xmax = 334.0136
				text = "Y"
			intervals [1023]:
				xmin = 334.0136
				xmax = 334.0436
				text = "UW1"
			intervals [1024]:
				xmin = 334.0436
				xmax = 334.0736
				text = "N"
			intervals [1025]:
				xmin = 334.0736
				xmax = 334.2036
				text = "OW1"
			intervals [1026]:
				xmin = 334.2036
				xmax = 334.2736
				text = "sp"
			intervals [1027]:
				xmin = 334.2736
				xmax = 334.3136
				text = "B"
			intervals [1028]:
				xmin = 334.3136
				xmax = 334.3436
				text = "IH0"
			intervals [1029]:
				xmin = 334.3436
				xmax = 334.3736
				text = "K"
			intervals [1030]:
				xmin = 334.3736
				xmax = 334.4036
				text = "AH0"
			intervals [1031]:
				xmin = 334.4036
				xmax = 334.4436
				text = "Z"
			intervals [1032]:
				xmin = 334.4436
				xmax = 334.4736
				text = "Y"
			intervals [1033]:
				xmin = 334.4736
				xmax = 334.5136
				text = "UH1"
			intervals [1034]:
				xmin = 334.5136
				xmax = 334.6536
				text = "R"
			intervals [1035]:
				xmin = 334.6536
				xmax = 334.7536
				text = "sp"
			intervals [1036]:
				xmin = 334.7536
				xmax = 334.8436
				text = "Y"
			intervals [1037]:
				xmin = 334.8436
				xmax = 334.9136
				text = "AH1"
			intervals [1038]:
				xmin = 334.9136
				xmax = 335.0336
				text = "NG"
			intervals [1039]:
				xmin = 335.0336
				xmax = 335.0736
				text = "G"
			intervals [1040]:
				xmin = 335.0736
				xmax = 335.3836
				text = "ER0"
			intervals [1041]:
				xmin = 335.3836
				xmax = 335.4136
				text = "sp"
			intervals [1042]:
				xmin = 335.4136
				xmax = 335.4736
				text = "M"
			intervals [1043]:
				xmin = 335.4736
				xmax = 335.5436
				text = "AO1"
			intervals [1044]:
				xmin = 335.5436
				xmax = 335.6036
				text = "R"
			intervals [1045]:
				xmin = 335.6036
				xmax = 335.6836
				text = "DH"
			intervals [1046]:
				xmin = 335.6836
				xmax = 335.7136
				text = "EH1"
			intervals [1047]:
				xmin = 335.7136
				xmax = 336.0336
				text = "R"
			intervals [1048]:
				xmin = 336.0336
				xmax = 336.0636
				text = "sp"
			intervals [1049]:
				xmin = 336.0636
				xmax = 336.0936
				text = "EY1"
			intervals [1050]:
				xmin = 336.0936
				xmax = 336.1236
				text = "JH"
			intervals [1051]:
				xmin = 336.1236
				xmax = 336.1636
				text = "AH0"
			intervals [1052]:
				xmin = 336.1636
				xmax = 336.1936
				text = "N"
			intervals [1053]:
				xmin = 336.1936
				xmax = 336.2436
				text = "sp"
			intervals [1054]:
				xmin = 336.2436
				xmax = 336.3236
				text = "AO1"
			intervals [1055]:
				xmin = 336.3236
				xmax = 336.5736
				text = "L"
			intervals [1056]:
				xmin = 336.5736
				xmax = 336.6036
				text = "sp"
			intervals [1057]:
				xmin = 336.6036
				xmax = 336.6336
				text = "DH"
			intervals [1058]:
				xmin = 336.6336
				xmax = 336.6836
				text = "AH0"
			intervals [1059]:
				xmin = 336.6836
				xmax = 336.8736
				text = "T"
			intervals [1060]:
				xmin = 336.8736
				xmax = 343.7738
				text = ""
			intervals [1061]:
				xmin = 343.7738
				xmax = 343.8638
				text = "sil"
			intervals [1062]:
				xmin = 343.8638
				xmax = 344.0538
				text = "M"
			intervals [1063]:
				xmin = 344.0538
				xmax = 344.1038
				text = "HH"
			intervals [1064]:
				xmin = 344.1038
				xmax = 344.2438
				text = "M"
			intervals [1065]:
				xmin = 344.2438
				xmax = 346.0093
				text = "sp"
			intervals [1066]:
				xmin = 346.0093
				xmax = 346.0393
				text = "G"
			intervals [1067]:
				xmin = 346.0393
				xmax = 346.2493
				text = "UH1"
			intervals [1068]:
				xmin = 346.2493
				xmax = 346.3493
				text = "D"
			intervals [1069]:
				xmin = 346.3493
				xmax = 346.5993
				text = "AH1"
			intervals [1070]:
				xmin = 346.5993
				xmax = 346.6293
				text = "HH"
			intervals [1071]:
				xmin = 346.6293
				xmax = 346.7493
				text = "AW1"
			intervals [1072]:
				xmin = 346.7493
				xmax = 346.7793
				text = "AH0"
			intervals [1073]:
				xmin = 346.7793
				xmax = 346.8193
				text = "B"
			intervals [1074]:
				xmin = 346.8193
				xmax = 346.9493
				text = "AW1"
			intervals [1075]:
				xmin = 346.9493
				xmax = 347.0893
				text = "T"
			intervals [1076]:
				xmin = 347.0893
				xmax = 347.1193
				text = "sp"
			intervals [1077]:
				xmin = 347.1193
				xmax = 347.4893
				text = "AH1"
			intervals [1078]:
				xmin = 347.4893
				xmax = 348.4913
				text = "sp"
			intervals [1079]:
				xmin = 348.4913
				xmax = 348.5613
				text = "M"
			intervals [1080]:
				xmin = 348.5613
				xmax = 348.6713
				text = "UW1"
			intervals [1081]:
				xmin = 348.6713
				xmax = 348.7713
				text = "V"
			intervals [1082]:
				xmin = 348.7713
				xmax = 348.8213
				text = "IY0"
			intervals [1083]:
				xmin = 348.8213
				xmax = 348.8513
				text = "Z"
			intervals [1084]:
				xmin = 348.8513
				xmax = 348.8813
				text = "D"
			intervals [1085]:
				xmin = 348.8813
				xmax = 348.9113
				text = "UW1"
			intervals [1086]:
				xmin = 348.9113
				xmax = 348.9413
				text = "Y"
			intervals [1087]:
				xmin = 348.9413
				xmax = 348.9713
				text = "UW1"
			intervals [1088]:
				xmin = 348.9713
				xmax = 349.0013
				text = "G"
			intervals [1089]:
				xmin = 349.0013
				xmax = 349.0513
				text = "OW1"
			intervals [1090]:
				xmin = 349.0513
				xmax = 349.1113
				text = "T"
			intervals [1091]:
				xmin = 349.1113
				xmax = 349.1513
				text = "AH0"
			intervals [1092]:
				xmin = 349.1513
				xmax = 349.1813
				text = "sp"
			intervals [1093]:
				xmin = 349.1813
				xmax = 349.2113
				text = "M"
			intervals [1094]:
				xmin = 349.2113
				xmax = 349.2913
				text = "UW1"
			intervals [1095]:
				xmin = 349.2913
				xmax = 349.3413
				text = "V"
			intervals [1096]:
				xmin = 349.3413
				xmax = 349.4113
				text = "IY0"
			intervals [1097]:
				xmin = 349.4113
				xmax = 349.4913
				text = "Z"
			intervals [1098]:
				xmin = 349.4913
				xmax = 349.5213
				text = "sp"
			intervals [1099]:
				xmin = 349.5213
				xmax = 349.5813
				text = "M"
			intervals [1100]:
				xmin = 349.5813
				xmax = 349.7013
				text = "AH1"
			intervals [1101]:
				xmin = 349.7013
				xmax = 349.8113
				text = "CH"
			intervals [1102]:
				xmin = 349.8113
				xmax = 357.6343
				text = ""
			intervals [1103]:
				xmin = 357.6343
				xmax = 357.7143
				text = "HH"
			intervals [1104]:
				xmin = 357.7143
				xmax = 357.7543
				text = "W"
			intervals [1105]:
				xmin = 357.7543
				xmax = 357.8543
				text = "AH1"
			intervals [1106]:
				xmin = 357.8543
				xmax = 357.9043
				text = "T"
			intervals [1107]:
				xmin = 357.9043
				xmax = 357.9343
				text = "Z"
			intervals [1108]:
				xmin = 357.9343
				xmax = 357.9643
				text = "DH"
			intervals [1109]:
				xmin = 357.9643
				xmax = 358.0043
				text = "AH1"
			intervals [1110]:
				xmin = 358.0043
				xmax = 358.0843
				text = "B"
			intervals [1111]:
				xmin = 358.0843
				xmax = 358.1643
				text = "EH1"
			intervals [1112]:
				xmin = 358.1643
				xmax = 358.2243
				text = "S"
			intervals [1113]:
				xmin = 358.2243
				xmax = 358.2543
				text = "T"
			intervals [1114]:
				xmin = 358.2543
				xmax = 358.3043
				text = "sp"
			intervals [1115]:
				xmin = 358.3043
				xmax = 358.3543
				text = "M"
			intervals [1116]:
				xmin = 358.3543
				xmax = 358.4943
				text = "UW1"
			intervals [1117]:
				xmin = 358.4943
				xmax = 358.5443
				text = "V"
			intervals [1118]:
				xmin = 358.5443
				xmax = 358.5743
				text = "IY0"
			intervals [1119]:
				xmin = 358.5743
				xmax = 358.6043
				text = "Y"
			intervals [1120]:
				xmin = 358.6043
				xmax = 358.6343
				text = "UW1"
			intervals [1121]:
				xmin = 358.6343
				xmax = 358.6643
				text = "V"
			intervals [1122]:
				xmin = 358.6643
				xmax = 358.7243
				text = "EH1"
			intervals [1123]:
				xmin = 358.7243
				xmax = 358.8143
				text = "V"
			intervals [1124]:
				xmin = 358.8143
				xmax = 358.9143
				text = "ER0"
			intervals [1125]:
				xmin = 358.9143
				xmax = 359.0043
				text = "S"
			intervals [1126]:
				xmin = 359.0043
				xmax = 359.0443
				text = "IY1"
			intervals [1127]:
				xmin = 359.0443
				xmax = 359.2043
				text = "N"
			intervals [1128]:
				xmin = 359.2043
				xmax = 359.2943
				text = "sp"
			intervals [1129]:
				xmin = 359.2943
				xmax = 365.9187
				text = ""
			intervals [1130]:
				xmin = 365.9187
				xmax = 365.9887
				text = "Y"
			intervals [1131]:
				xmin = 365.9887
				xmax = 366.3287
				text = "AE1"
			intervals [1132]:
				xmin = 366.3287
				xmax = 366.6481
				text = "sp"
			intervals [1133]:
				xmin = 366.6481
				xmax = 366.6981
				text = "Y"
			intervals [1134]:
				xmin = 366.6981
				xmax = 366.7681
				text = "AE1"
			intervals [1135]:
				xmin = 366.7681
				xmax = 366.9981
				text = "AY1"
			intervals [1136]:
				xmin = 366.9981
				xmax = 367.0881
				text = "S"
			intervals [1137]:
				xmin = 367.0881
				xmax = 367.2581
				text = "AO1"
			intervals [1138]:
				xmin = 367.2581
				xmax = 367.2881
				text = "sp"
			intervals [1139]:
				xmin = 367.2881
				xmax = 367.3181
				text = "DH"
			intervals [1140]:
				xmin = 367.3181
				xmax = 367.4581
				text = "AH0"
			intervals [1141]:
				xmin = 367.4581
				xmax = 367.4881
				text = "T"
			intervals [1142]:
				xmin = 367.4881
				xmax = 367.6181
				text = "sp"
			intervals [1143]:
				xmin = 367.6181
				xmax = 367.7681
				text = "HH"
			intervals [1144]:
				xmin = 367.7681
				xmax = 367.7981
				text = "W"
			intervals [1145]:
				xmin = 367.7981
				xmax = 367.8381
				text = "AH1"
			intervals [1146]:
				xmin = 367.8381
				xmax = 367.8681
				text = "T"
			intervals [1147]:
				xmin = 367.8681
				xmax = 367.8981
				text = "D"
			intervals [1148]:
				xmin = 367.8981
				xmax = 367.9281
				text = "sp"
			intervals [1149]:
				xmin = 367.9281
				xmax = 367.9681
				text = "Y"
			intervals [1150]:
				xmin = 367.9681
				xmax = 368.0281
				text = "UW1"
			intervals [1151]:
				xmin = 368.0281
				xmax = 368.1281
				text = "sp"
			intervals [1152]:
				xmin = 368.1281
				xmax = 368.1581
				text = "TH"
			intervals [1153]:
				xmin = 368.1581
				xmax = 368.1881
				text = "IH1"
			intervals [1154]:
				xmin = 368.1881
				xmax = 368.2681
				text = "NG"
			intervals [1155]:
				xmin = 368.2681
				xmax = 368.3281
				text = "K"
			intervals [1156]:
				xmin = 368.3281
				xmax = 368.4381
				text = "AH0"
			intervals [1157]:
				xmin = 368.4381
				xmax = 368.4681
				text = "V"
			intervals [1158]:
				xmin = 368.4681
				xmax = 368.4981
				text = "DH"
			intervals [1159]:
				xmin = 368.4981
				xmax = 368.6281
				text = "AH0"
			intervals [1160]:
				xmin = 368.6281
				xmax = 368.6781
				text = "T"
			intervals [1161]:
				xmin = 368.6781
				xmax = 369.6158
				text = "sp"
			intervals [1162]:
				xmin = 369.6158
				xmax = 369.7758
				text = "W"
			intervals [1163]:
				xmin = 369.7758
				xmax = 369.9258
				text = "EH1"
			intervals [1164]:
				xmin = 369.9258
				xmax = 369.9658
				text = "L"
			intervals [1165]:
				xmin = 369.9658
				xmax = 370.0058
				text = "W"
			intervals [1166]:
				xmin = 370.0058
				xmax = 370.0358
				text = "AH1"
			intervals [1167]:
				xmin = 370.0358
				xmax = 370.1158
				text = "T"
			intervals [1168]:
				xmin = 370.1158
				xmax = 370.1758
				text = "HH"
			intervals [1169]:
				xmin = 370.1758
				xmax = 370.2958
				text = "AE1"
			intervals [1170]:
				xmin = 370.2958
				xmax = 370.4358
				text = "P"
			intervals [1171]:
				xmin = 370.4358
				xmax = 370.4858
				text = "AH0"
			intervals [1172]:
				xmin = 370.4858
				xmax = 370.5158
				text = "N"
			intervals [1173]:
				xmin = 370.5158
				xmax = 370.5458
				text = "D"
			intervals [1174]:
				xmin = 370.5458
				xmax = 370.6258
				text = "sp"
			intervals [1175]:
				xmin = 370.6258
				xmax = 374.0252
				text = ""
			intervals [1176]:
				xmin = 374.0252
				xmax = 374.1252
				text = "Y"
			intervals [1177]:
				xmin = 374.1252
				xmax = 374.5652
				text = "AE1"
			intervals [1178]:
				xmin = 374.5652
				xmax = 378.5808
				text = ""
			intervals [1179]:
				xmin = 378.5808
				xmax = 378.8808
				text = "AH1"
			intervals [1180]:
				xmin = 378.8808
				xmax = 378.9108
				text = "HH"
			intervals [1181]:
				xmin = 378.9108
				xmax = 378.9908
				text = "AH1"
			intervals [1182]:
				xmin = 378.9908
				xmax = 385.8017
				text = ""
			intervals [1183]:
				xmin = 385.8017
				xmax = 385.8917
				text = "Y"
			intervals [1184]:
				xmin = 385.8917
				xmax = 386.1317
				text = "AE1"
			intervals [1185]:
				xmin = 386.1317
				xmax = 386.1617
				text = "M"
			intervals [1186]:
				xmin = 386.1617
				xmax = 386.2017
				text = "HH"
			intervals [1187]:
				xmin = 386.2017
				xmax = 386.4317
				text = "M"
			intervals [1188]:
				xmin = 386.4317
				xmax = 402.9093
				text = "sp"
			intervals [1189]:
				xmin = 402.9093
				xmax = 402.9793
				text = "Y"
			intervals [1190]:
				xmin = 402.9793
				xmax = 403.4093
				text = "AE1"
			intervals [1191]:
				xmin = 403.4093
				xmax = 403.4493
				text = "sp"
			intervals [1192]:
				xmin = 403.4493
				xmax = 403.5893
				text = "AH1"
			intervals [1193]:
				xmin = 403.5893
				xmax = 403.6193
				text = "HH"
			intervals [1194]:
				xmin = 403.6193
				xmax = 403.7393
				text = "AH1"
			intervals [1195]:
				xmin = 403.7393
				xmax = 403.9593
				text = "sp"
			intervals [1196]:
				xmin = 403.9593
				xmax = 413.3498
				text = ""
			intervals [1197]:
				xmin = 413.3498
				xmax = 413.5398
				text = "M"
			intervals [1198]:
				xmin = 413.5398
				xmax = 413.5798
				text = "HH"
			intervals [1199]:
				xmin = 413.5798
				xmax = 413.7498
				text = "M"
			intervals [1200]:
				xmin = 413.7498
				xmax = 413.7998
				text = "sp"
			intervals [1201]:
				xmin = 413.7998
				xmax = 426.8637
				text = ""
			intervals [1202]:
				xmin = 426.8637
				xmax = 427.9037
				text = "spn"
			intervals [1203]:
				xmin = 427.9037
				xmax = 430.8089
				text = ""
			intervals [1204]:
				xmin = 430.8089
				xmax = 430.8589
				text = "sil"
			intervals [1205]:
				xmin = 430.8589
				xmax = 431.2489
				text = "M"
			intervals [1206]:
				xmin = 431.2489
				xmax = 431.3589
				text = "HH"
			intervals [1207]:
				xmin = 431.3589
				xmax = 431.3889
				text = "M"
			intervals [1208]:
				xmin = 431.3889
				xmax = 439.8693
				text = ""
			intervals [1209]:
				xmin = 439.8693
				xmax = 439.9093
				text = "sil"
			intervals [1210]:
				xmin = 439.9093
				xmax = 439.9393
				text = "Y"
			intervals [1211]:
				xmin = 439.9393
				xmax = 440.3193
				text = "AE1"
			intervals [1212]:
				xmin = 440.3193
				xmax = 443.5052
				text = ""
			intervals [1213]:
				xmin = 443.5052
				xmax = 443.5652
				text = "sil"
			intervals [1214]:
				xmin = 443.5652
				xmax = 443.6052
				text = "Y"
			intervals [1215]:
				xmin = 443.6052
				xmax = 443.9752
				text = "AE1"
			intervals [1216]:
				xmin = 443.9752
				xmax = 444.1052
				text = "sp"
			intervals [1217]:
				xmin = 444.1052
				xmax = 444.2352
				text = "V"
			intervals [1218]:
				xmin = 444.2352
				xmax = 444.3152
				text = "EH1"
			intervals [1219]:
				xmin = 444.3152
				xmax = 444.4152
				text = "R"
			intervals [1220]:
				xmin = 444.4152
				xmax = 444.4752
				text = "IY0"
			intervals [1221]:
				xmin = 444.4752
				xmax = 444.5252
				text = "G"
			intervals [1222]:
				xmin = 444.5252
				xmax = 444.6952
				text = "IH0"
			intervals [1223]:
				xmin = 444.6952
				xmax = 444.8552
				text = "D"
			intervals [1224]:
				xmin = 444.8552
				xmax = 445.1699
				text = ""
			intervals [1225]:
				xmin = 445.1699
				xmax = 445.2199
				text = "HH"
			intervals [1226]:
				xmin = 445.2199
				xmax = 445.3399
				text = "AW1"
			intervals [1227]:
				xmin = 445.3399
				xmax = 445.3699
				text = "AH0"
			intervals [1228]:
				xmin = 445.3699
				xmax = 445.4099
				text = "B"
			intervals [1229]:
				xmin = 445.4099
				xmax = 445.4699
				text = "AW1"
			intervals [1230]:
				xmin = 445.4699
				xmax = 445.5699
				text = "T"
			intervals [1231]:
				xmin = 445.5699
				xmax = 445.6099
				text = "AH1"
			intervals [1232]:
				xmin = 445.6099
				xmax = 445.6699
				text = "DH"
			intervals [1233]:
				xmin = 445.6699
				xmax = 445.7399
				text = "ER0"
			intervals [1234]:
				xmin = 445.7399
				xmax = 445.8699
				text = "M"
			intervals [1235]:
				xmin = 445.8699
				xmax = 445.9499
				text = "UW1"
			intervals [1236]:
				xmin = 445.9499
				xmax = 446.0099
				text = "V"
			intervals [1237]:
				xmin = 446.0099
				xmax = 446.0399
				text = "IY0"
			intervals [1238]:
				xmin = 446.0399
				xmax = 446.6099
				text = "Z"
			intervals [1239]:
				xmin = 446.6099
				xmax = 446.6399
				text = "sp"
			intervals [1240]:
				xmin = 446.6399
				xmax = 446.6699
				text = "D"
			intervals [1241]:
				xmin = 446.6699
				xmax = 446.7799
				text = "IH0"
			intervals [1242]:
				xmin = 446.7799
				xmax = 446.8099
				text = "D"
			intervals [1243]:
				xmin = 446.8099
				xmax = 446.8399
				text = "Y"
			intervals [1244]:
				xmin = 446.8399
				xmax = 447.0599
				text = "UW1"
			intervals [1245]:
				xmin = 447.0599
				xmax = 447.0899
				text = "sp"
			intervals [1246]:
				xmin = 447.0899
				xmax = 447.1199
				text = "S"
			intervals [1247]:
				xmin = 447.1199
				xmax = 447.1499
				text = "IY1"
			intervals [1248]:
				xmin = 447.1499
				xmax = 447.2699
				text = "AH1"
			intervals [1249]:
				xmin = 447.2699
				xmax = 447.6091
				text = ""
			intervals [1250]:
				xmin = 447.6091
				xmax = 447.6691
				text = "sil"
			intervals [1251]:
				xmin = 447.6691
				xmax = 447.7291
				text = "L"
			intervals [1252]:
				xmin = 447.7291
				xmax = 447.7891
				text = "AY1"
			intervals [1253]:
				xmin = 447.7891
				xmax = 447.9191
				text = "K"
			intervals [1254]:
				xmin = 447.9191
				xmax = 447.9491
				text = "sp"
			intervals [1255]:
				xmin = 447.9491
				xmax = 448.0091
				text = "G"
			intervals [1256]:
				xmin = 448.0091
				xmax = 448.0991
				text = "EH1"
			intervals [1257]:
				xmin = 448.0991
				xmax = 448.1691
				text = "S"
			intervals [1258]:
				xmin = 448.1691
				xmax = 448.1991
				text = "sp"
			intervals [1259]:
				xmin = 448.1991
				xmax = 448.2291
				text = "HH"
			intervals [1260]:
				xmin = 448.2291
				xmax = 448.2991
				text = "UW1"
			intervals [1261]:
				xmin = 448.2991
				xmax = 448.3491
				text = "Z"
			intervals [1262]:
				xmin = 448.3491
				xmax = 448.4291
				text = "K"
			intervals [1263]:
				xmin = 448.4291
				xmax = 448.4691
				text = "AH1"
			intervals [1264]:
				xmin = 448.4691
				xmax = 448.5091
				text = "M"
			intervals [1265]:
				xmin = 448.5091
				xmax = 448.5391
				text = "IH0"
			intervals [1266]:
				xmin = 448.5391
				xmax = 448.7891
				text = "N"
			intervals [1267]:
				xmin = 448.7891
				xmax = 448.8191
				text = "sp"
			intervals [1268]:
				xmin = 448.8191
				xmax = 448.8591
				text = "T"
			intervals [1269]:
				xmin = 448.8591
				xmax = 448.9491
				text = "IH0"
			intervals [1270]:
				xmin = 448.9491
				xmax = 448.9791
				text = "sp"
			intervals [1271]:
				xmin = 448.9791
				xmax = 449.0091
				text = "D"
			intervals [1272]:
				xmin = 449.0091
				xmax = 449.0391
				text = "IH1"
			intervals [1273]:
				xmin = 449.0391
				xmax = 449.0691
				text = "N"
			intervals [1274]:
				xmin = 449.0691
				xmax = 449.1191
				text = "ER0"
			intervals [1275]:
				xmin = 449.1191
				xmax = 449.1491
				text = "sp"
			intervals [1276]:
				xmin = 449.1491
				xmax = 450.1544
				text = ""
			intervals [1277]:
				xmin = 450.1544
				xmax = 450.1844
				text = "HH"
			intervals [1278]:
				xmin = 450.1844
				xmax = 450.3044
				text = "UW1"
			intervals [1279]:
				xmin = 450.3044
				xmax = 450.3344
				text = "W"
			intervals [1280]:
				xmin = 450.3344
				xmax = 450.3944
				text = "AH1"
			intervals [1281]:
				xmin = 450.3944
				xmax = 450.4644
				text = "Z"
			intervals [1282]:
				xmin = 450.4644
				xmax = 450.5044
				text = "DH"
			intervals [1283]:
				xmin = 450.5044
				xmax = 450.7344
				text = "AH0"
			intervals [1284]:
				xmin = 450.7344
				xmax = 450.8544
				text = "T"
			intervals [1285]:
				xmin = 450.8544
				xmax = 450.9444
				text = "AY1"
			intervals [1286]:
				xmin = 450.9444
				xmax = 450.9744
				text = "D"
			intervals [1287]:
				xmin = 450.9744
				xmax = 451.0344
				text = "IH1"
			intervals [1288]:
				xmin = 451.0344
				xmax = 451.0644
				text = "N"
			intervals [1289]:
				xmin = 451.0644
				xmax = 451.1544
				text = "T"
			intervals [1290]:
				xmin = 451.1544
				xmax = 451.2644
				text = "S"
			intervals [1291]:
				xmin = 451.2644
				xmax = 451.2944
				text = "IY1"
			intervals [1292]:
				xmin = 451.2944
				xmax = 451.4244
				text = "DH"
			intervals [1293]:
				xmin = 451.4244
				xmax = 451.4944
				text = "AH0"
			intervals [1294]:
				xmin = 451.4944
				xmax = 451.5344
				text = "T"
			intervals [1295]:
				xmin = 451.5344
				xmax = 451.5644
				text = "W"
			intervals [1296]:
				xmin = 451.5644
				xmax = 451.5944
				text = "AH1"
			intervals [1297]:
				xmin = 451.5944
				xmax = 451.6344
				text = "N"
			intervals [1298]:
				xmin = 451.6344
				xmax = 451.6644
				text = "sp"
			intervals [1299]:
				xmin = 451.6644
				xmax = 451.7744
				text = "HH"
			intervals [1300]:
				xmin = 451.7744
				xmax = 451.8044
				text = "W"
			intervals [1301]:
				xmin = 451.8044
				xmax = 451.8444
				text = "AH1"
			intervals [1302]:
				xmin = 451.8444
				xmax = 451.8744
				text = "T"
			intervals [1303]:
				xmin = 451.8744
				xmax = 451.9244
				text = "sp"
			intervals [1304]:
				xmin = 451.9244
				xmax = 451.9544
				text = "HH"
			intervals [1305]:
				xmin = 451.9544
				xmax = 451.9844
				text = "AE1"
			intervals [1306]:
				xmin = 451.9844
				xmax = 452.0144
				text = "P"
			intervals [1307]:
				xmin = 452.0144
				xmax = 452.0444
				text = "AH0"
			intervals [1308]:
				xmin = 452.0444
				xmax = 452.0744
				text = "N"
			intervals [1309]:
				xmin = 452.0744
				xmax = 452.1044
				text = "D"
			intervals [1310]:
				xmin = 452.1044
				xmax = 456.7112
				text = "sp"
			intervals [1311]:
				xmin = 456.7112
				xmax = 456.8112
				text = "M"
			intervals [1312]:
				xmin = 456.8112
				xmax = 456.9612
				text = "HH"
			intervals [1313]:
				xmin = 456.9612
				xmax = 457.0912
				text = "M"
			intervals [1314]:
				xmin = 457.0912
				xmax = 461.1507
				text = ""
			intervals [1315]:
				xmin = 461.1507
				xmax = 461.1907
				text = "sil"
			intervals [1316]:
				xmin = 461.1907
				xmax = 461.3307
				text = "M"
			intervals [1317]:
				xmin = 461.3307
				xmax = 461.3607
				text = "HH"
			intervals [1318]:
				xmin = 461.3607
				xmax = 461.4607
				text = "M"
			intervals [1319]:
				xmin = 461.4607
				xmax = 467.5497
				text = "sp"
			intervals [1320]:
				xmin = 467.5497
				xmax = 467.7097
				text = "M"
			intervals [1321]:
				xmin = 467.7097
				xmax = 467.7497
				text = "HH"
			intervals [1322]:
				xmin = 467.7497
				xmax = 467.8797
				text = "M"
			intervals [1323]:
				xmin = 467.8797
				xmax = 467.9297
				text = "sp"
			intervals [1324]:
				xmin = 467.9297
				xmax = 475.9303
				text = ""
			intervals [1325]:
				xmin = 475.9303
				xmax = 476.0103
				text = "HH"
			intervals [1326]:
				xmin = 476.0103
				xmax = 476.3403
				text = "M"
			intervals [1327]:
				xmin = 476.3403
				xmax = 493.259
				text = ""
			intervals [1328]:
				xmin = 493.259
				xmax = 493.309
				text = "sil"
			intervals [1329]:
				xmin = 493.309
				xmax = 493.659
				text = "M"
			intervals [1330]:
				xmin = 493.659
				xmax = 510.3178
				text = ""
			intervals [1331]:
				xmin = 510.3178
				xmax = 510.4278
				text = "Y"
			intervals [1332]:
				xmin = 510.4278
				xmax = 510.7578
				text = "AE1"
			intervals [1333]:
				xmin = 510.7578
				xmax = 523.199
				text = ""
			intervals [1334]:
				xmin = 523.199
				xmax = 523.239
				text = "sil"
			intervals [1335]:
				xmin = 523.239
				xmax = 523.559
				text = "AH1"
			intervals [1336]:
				xmin = 523.559
				xmax = 523.589
				text = "HH"
			intervals [1337]:
				xmin = 523.589
				xmax = 523.619
				text = "AH1"
			intervals [1338]:
				xmin = 523.619
				xmax = 524.2238
				text = "sp"
			intervals [1339]:
				xmin = 524.2238
				xmax = 524.3438
				text = "OW1"
			intervals [1340]:
				xmin = 524.3438
				xmax = 524.3738
				text = "sp"
			intervals [1341]:
				xmin = 524.3738
				xmax = 524.4038
				text = "V"
			intervals [1342]:
				xmin = 524.4038
				xmax = 524.4438
				text = "EH1"
			intervals [1343]:
				xmin = 524.4438
				xmax = 524.5638
				text = "R"
			intervals [1344]:
				xmin = 524.5638
				xmax = 524.5938
				text = "IY0"
			intervals [1345]:
				xmin = 524.5938
				xmax = 524.7138
				text = "G"
			intervals [1346]:
				xmin = 524.7138
				xmax = 524.8638
				text = "IH0"
			intervals [1347]:
				xmin = 524.8638
				xmax = 524.8938
				text = "D"
			intervals [1348]:
				xmin = 524.8938
				xmax = 524.9238
				text = "Y"
			intervals [1349]:
				xmin = 524.9238
				xmax = 525.0038
				text = "UW1"
			intervals [1350]:
				xmin = 525.0038
				xmax = 525.0338
				text = "sp"
			intervals [1351]:
				xmin = 525.0338
				xmax = 525.0638
				text = "T"
			intervals [1352]:
				xmin = 525.0638
				xmax = 525.1338
				text = "EH1"
			intervals [1353]:
				xmin = 525.1338
				xmax = 525.1838
				text = "L"
			intervals [1354]:
				xmin = 525.1838
				xmax = 525.2238
				text = "AH0"
			intervals [1355]:
				xmin = 525.2238
				xmax = 525.3438
				text = "G"
			intervals [1356]:
				xmin = 525.3438
				xmax = 525.6038
				text = "IH0"
			intervals [1357]:
				xmin = 525.6038
				xmax = 525.6938
				text = "D"
			intervals [1358]:
				xmin = 525.6938
				xmax = 525.7238
				text = "sp"
			intervals [1359]:
				xmin = 525.7238
				xmax = 525.7538
				text = "S"
			intervals [1360]:
				xmin = 525.7538
				xmax = 525.7938
				text = "T"
			intervals [1361]:
				xmin = 525.7938
				xmax = 525.8538
				text = "AO1"
			intervals [1362]:
				xmin = 525.8538
				xmax = 525.9438
				text = "R"
			intervals [1363]:
				xmin = 525.9438
				xmax = 525.9738
				text = "IY0"
			intervals [1364]:
				xmin = 525.9738
				xmax = 526.1038
				text = "spn"
			intervals [1365]:
				xmin = 526.1038
				xmax = 526.4332
				text = "sp"
			intervals [1366]:
				xmin = 526.4332
				xmax = 526.4632
				text = "EY1"
			intervals [1367]:
				xmin = 526.4632
				xmax = 526.4932
				text = "CH"
			intervals [1368]:
				xmin = 526.4932
				xmax = 526.5932
				text = "sp"
			intervals [1369]:
				xmin = 526.5932
				xmax = 526.7332
				text = "HH"
			intervals [1370]:
				xmin = 526.7332
				xmax = 526.7932
				text = "AW1"
			intervals [1371]:
				xmin = 526.7932
				xmax = 526.8932
				text = "HH"
			intervals [1372]:
				xmin = 526.8932
				xmax = 526.9632
				text = "AW1"
			intervals [1373]:
				xmin = 526.9632
				xmax = 526.9932
				text = "AH0"
			intervals [1374]:
				xmin = 526.9932
				xmax = 527.0232
				text = "B"
			intervals [1375]:
				xmin = 527.0232
				xmax = 527.2832
				text = "AW1"
			intervals [1376]:
				xmin = 527.2832
				xmax = 527.3332
				text = "T"
			intervals [1377]:
				xmin = 527.3332
				xmax = 527.3632
				text = "IH1"
			intervals [1378]:
				xmin = 527.3632
				xmax = 527.3932
				text = "N"
			intervals [1379]:
				xmin = 527.3932
				xmax = 527.4232
				text = "DH"
			intervals [1380]:
				xmin = 527.4232
				xmax = 527.4632
				text = "IY0"
			intervals [1381]:
				xmin = 527.4632
				xmax = 527.4932
				text = "HH"
			intervals [1382]:
				xmin = 527.4932
				xmax = 527.5332
				text = "IY1"
			intervals [1383]:
				xmin = 527.5332
				xmax = 527.6132
				text = "T"
			intervals [1384]:
				xmin = 527.6132
				xmax = 527.6732
				text = "AH0"
			intervals [1385]:
				xmin = 527.6732
				xmax = 527.7132
				text = "V"
			intervals [1386]:
				xmin = 527.7132
				xmax = 527.7532
				text = "DH"
			intervals [1387]:
				xmin = 527.7532
				xmax = 527.7832
				text = "AH0"
			intervals [1388]:
				xmin = 527.7832
				xmax = 527.8732
				text = "N"
			intervals [1389]:
				xmin = 527.8732
				xmax = 528.0232
				text = "AY1"
			intervals [1390]:
				xmin = 528.0232
				xmax = 528.1032
				text = "T"
			intervals [1391]:
				xmin = 528.1032
				xmax = 528.1332
				text = "sp"
			intervals [1392]:
				xmin = 528.1332
				xmax = 528.1832
				text = "Y"
			intervals [1393]:
				xmin = 528.1832
				xmax = 528.2432
				text = "UW1"
			intervals [1394]:
				xmin = 528.2432
				xmax = 528.3332
				text = "S"
			intervals [1395]:
				xmin = 528.3332
				xmax = 528.3632
				text = "IY1"
			intervals [1396]:
				xmin = 528.3632
				xmax = 528.3932
				text = "N"
			intervals [1397]:
				xmin = 528.3932
				xmax = 528.4432
				text = "DH"
			intervals [1398]:
				xmin = 528.4432
				xmax = 528.5332
				text = "AE1"
			intervals [1399]:
				xmin = 528.5332
				xmax = 528.5632
				text = "T"
			intervals [1400]:
				xmin = 528.5632
				xmax = 528.5932
				text = "sp"
			intervals [1401]:
				xmin = 528.5932
				xmax = 528.6232
				text = "W"
			intervals [1402]:
				xmin = 528.6232
				xmax = 528.6532
				text = "AH1"
			intervals [1403]:
				xmin = 528.6532
				xmax = 528.7532
				text = "N"
			intervals [1404]:
				xmin = 528.7532
				xmax = 530.6268
				text = "sp"
			intervals [1405]:
				xmin = 530.6268
				xmax = 530.7168
				text = "Y"
			intervals [1406]:
				xmin = 530.7168
				xmax = 530.8268
				text = "AE1"
			intervals [1407]:
				xmin = 530.8268
				xmax = 530.9168
				text = "W"
			intervals [1408]:
				xmin = 530.9168
				xmax = 530.9468
				text = "AH1"
			intervals [1409]:
				xmin = 530.9468
				xmax = 531.1068
				text = "T"
			intervals [1410]:
				xmin = 531.1068
				xmax = 531.1668
				text = "W"
			intervals [1411]:
				xmin = 531.1668
				xmax = 531.2068
				text = "AH1"
			intervals [1412]:
				xmin = 531.2068
				xmax = 531.4468
				text = "T"
			intervals [1413]:
				xmin = 531.4468
				xmax = 531.4768
				text = "sp"
			intervals [1414]:
				xmin = 531.4768
				xmax = 531.5068
				text = "HH"
			intervals [1415]:
				xmin = 531.5068
				xmax = 531.5368
				text = "AE1"
			intervals [1416]:
				xmin = 531.5368
				xmax = 531.5868
				text = "P"
			intervals [1417]:
				xmin = 531.5868
				xmax = 531.6168
				text = "AH0"
			intervals [1418]:
				xmin = 531.6168
				xmax = 531.6468
				text = "N"
			intervals [1419]:
				xmin = 531.6468
				xmax = 531.7268
				text = "D"
			intervals [1420]:
				xmin = 531.7268
				xmax = 531.7868
				text = "W"
			intervals [1421]:
				xmin = 531.7868
				xmax = 531.8168
				text = "IH0"
			intervals [1422]:
				xmin = 531.8168
				xmax = 531.8468
				text = "DH"
			intervals [1423]:
				xmin = 531.8468
				xmax = 531.9468
				text = "sp"
			intervals [1424]:
				xmin = 531.9468
				xmax = 531.9768
				text = "DH"
			intervals [1425]:
				xmin = 531.9768
				xmax = 532.0068
				text = "AH0"
			intervals [1426]:
				xmin = 532.0068
				xmax = 532.0368
				text = "T"
			intervals [1427]:
				xmin = 532.0368
				xmax = 532.0868
				text = "sp"
			intervals [1428]:
				xmin = 532.0868
				xmax = 532.1168
				text = "W"
			intervals [1429]:
				xmin = 532.1168
				xmax = 532.1468
				text = "AH1"
			intervals [1430]:
				xmin = 532.1468
				xmax = 532.1868
				text = "N"
			intervals [1431]:
				xmin = 532.1868
				xmax = 535.5867
				text = ""
			intervals [1432]:
				xmin = 535.5867
				xmax = 535.6467
				text = "sil"
			intervals [1433]:
				xmin = 535.6467
				xmax = 535.7467
				text = "AH1"
			intervals [1434]:
				xmin = 535.7467
				xmax = 535.8367
				text = "HH"
			intervals [1435]:
				xmin = 535.8367
				xmax = 536.0267
				text = "AH1"
			intervals [1436]:
				xmin = 536.0267
				xmax = 536.0767
				text = "sp"
			intervals [1437]:
				xmin = 536.0767
				xmax = 542.6176
				text = ""
			intervals [1438]:
				xmin = 542.6176
				xmax = 543.0876
				text = "M"
			intervals [1439]:
				xmin = 543.0876
				xmax = 543.1276
				text = "HH"
			intervals [1440]:
				xmin = 543.1276
				xmax = 543.1876
				text = "M"
			intervals [1441]:
				xmin = 543.1876
				xmax = 550.4354
				text = ""
			intervals [1442]:
				xmin = 550.4354
				xmax = 550.5554
				text = "AH1"
			intervals [1443]:
				xmin = 550.5554
				xmax = 550.5854
				text = "HH"
			intervals [1444]:
				xmin = 550.5854
				xmax = 550.7854
				text = "AH1"
			intervals [1445]:
				xmin = 550.7854
				xmax = 557.723
				text = "sp"
			intervals [1446]:
				xmin = 557.723
				xmax = 557.783
				text = "Y"
			intervals [1447]:
				xmin = 557.783
				xmax = 558.113
				text = "AE1"
			intervals [1448]:
				xmin = 558.113
				xmax = 570.8067
				text = ""
			intervals [1449]:
				xmin = 570.8067
				xmax = 570.8567
				text = "sil"
			intervals [1450]:
				xmin = 570.8567
				xmax = 570.9467
				text = "Y"
			intervals [1451]:
				xmin = 570.9467
				xmax = 571.1667
				text = "AE1"
			intervals [1452]:
				xmin = 571.1667
				xmax = 585.0882
				text = ""
			intervals [1453]:
				xmin = 585.0882
				xmax = 585.2582
				text = "Y"
			intervals [1454]:
				xmin = 585.2582
				xmax = 585.5582
				text = "AE1"
			intervals [1455]:
				xmin = 585.5582
				xmax = 604.5979
				text = ""
			intervals [1456]:
				xmin = 604.5979
				xmax = 604.6479
				text = "M"
			intervals [1457]:
				xmin = 604.6479
				xmax = 604.6779
				text = "HH"
			intervals [1458]:
				xmin = 604.6779
				xmax = 605.0279
				text = "M"
			intervals [1459]:
				xmin = 605.0279
				xmax = 613.2124
				text = "sp"
			intervals [1460]:
				xmin = 613.2124
				xmax = 613.2424
				text = "HH"
			intervals [1461]:
				xmin = 613.2424
				xmax = 613.3624
				text = "AH1"
			intervals [1462]:
				xmin = 613.3624
				xmax = 616.5633
				text = "sp"
			intervals [1463]:
				xmin = 616.5633
				xmax = 616.5933
				text = "IH0"
			intervals [1464]:
				xmin = 616.5933
				xmax = 616.6233
				text = "T"
			intervals [1465]:
				xmin = 616.6233
				xmax = 616.7233
				text = "G"
			intervals [1466]:
				xmin = 616.7233
				xmax = 616.8633
				text = "AA1"
			intervals [1467]:
				xmin = 616.8633
				xmax = 616.8933
				text = "T"
			intervals [1468]:
				xmin = 616.8933
				xmax = 616.9233
				text = "AH0"
			intervals [1469]:
				xmin = 616.9233
				xmax = 616.9833
				text = "N"
			intervals [1470]:
				xmin = 616.9833
				xmax = 617.1433
				text = "AO1"
			intervals [1471]:
				xmin = 617.1433
				xmax = 617.2633
				text = "S"
			intervals [1472]:
				xmin = 617.2633
				xmax = 617.3433
				text = "K"
			intervals [1473]:
				xmin = 617.3433
				xmax = 617.4433
				text = "ER0"
			intervals [1474]:
				xmin = 617.4433
				xmax = 617.4733
				text = "sp"
			intervals [1475]:
				xmin = 617.4733
				xmax = 617.5033
				text = "D"
			intervals [1476]:
				xmin = 617.5033
				xmax = 617.5333
				text = "IH1"
			intervals [1477]:
				xmin = 617.5333
				xmax = 617.5633
				text = "N"
			intervals [1478]:
				xmin = 617.5633
				xmax = 617.6533
				text = "T"
			intervals [1479]:
				xmin = 617.6533
				xmax = 617.6833
				text = "sp"
			intervals [1480]:
				xmin = 617.6833
				xmax = 617.7133
				text = "IH0"
			intervals [1481]:
				xmin = 617.7133
				xmax = 617.7533
				text = "T"
			intervals [1482]:
				xmin = 617.7533
				xmax = 617.8033
				text = "sp"
			intervals [1483]:
				xmin = 617.8033
				xmax = 618.6682
				text = ""
			intervals [1484]:
				xmin = 618.6682
				xmax = 618.7182
				text = "D"
			intervals [1485]:
				xmin = 618.7182
				xmax = 618.7782
				text = "UW1"
			intervals [1486]:
				xmin = 618.7782
				xmax = 618.8382
				text = "Y"
			intervals [1487]:
				xmin = 618.8382
				xmax = 618.8682
				text = "UW1"
			intervals [1488]:
				xmin = 618.8682
				xmax = 618.8982
				text = "TH"
			intervals [1489]:
				xmin = 618.8982
				xmax = 618.9382
				text = "IH1"
			intervals [1490]:
				xmin = 618.9382
				xmax = 619.0182
				text = "NG"
			intervals [1491]:
				xmin = 619.0182
				xmax = 619.0882
				text = "K"
			intervals [1492]:
				xmin = 619.0882
				xmax = 619.2282
				text = "IH0"
			intervals [1493]:
				xmin = 619.2282
				xmax = 619.3282
				text = "T"
			intervals [1494]:
				xmin = 619.3282
				xmax = 619.3582
				text = "sp"
			intervals [1495]:
				xmin = 619.3582
				xmax = 619.4082
				text = "D"
			intervals [1496]:
				xmin = 619.4082
				xmax = 619.4782
				text = "IH0"
			intervals [1497]:
				xmin = 619.4782
				xmax = 619.5682
				text = "Z"
			intervals [1498]:
				xmin = 619.5682
				xmax = 619.7482
				text = "ER1"
			intervals [1499]:
				xmin = 619.7482
				xmax = 619.7782
				text = "V"
			intervals [1500]:
				xmin = 619.7782
				xmax = 619.9482
				text = "D"
			intervals [1501]:
				xmin = 619.9482
				xmax = 620.2382
				text = "AE1"
			intervals [1502]:
				xmin = 620.2382
				xmax = 620.4682
				text = "N"
			intervals [1503]:
				xmin = 620.4682
				xmax = 620.5882
				text = "sp"
			intervals [1504]:
				xmin = 620.5882
				xmax = 620.6182
				text = "AO1"
			intervals [1505]:
				xmin = 620.6182
				xmax = 620.6482
				text = "S"
			intervals [1506]:
				xmin = 620.6482
				xmax = 620.6882
				text = "K"
			intervals [1507]:
				xmin = 620.6882
				xmax = 620.7782
				text = "ER0"
			intervals [1508]:
				xmin = 620.7782
				xmax = 621.0382
				text = "spn"
			intervals [1509]:
				xmin = 621.0382
				xmax = 629.3812
				text = ""
			intervals [1510]:
				xmin = 629.3812
				xmax = 629.4912
				text = "Y"
			intervals [1511]:
				xmin = 629.4912
				xmax = 629.7512
				text = "AE1"
			intervals [1512]:
				xmin = 629.7512
				xmax = 632.3841
				text = ""
			intervals [1513]:
				xmin = 632.3841
				xmax = 632.4441
				text = "sil"
			intervals [1514]:
				xmin = 632.4441
				xmax = 632.4941
				text = "Y"
			intervals [1515]:
				xmin = 632.4941
				xmax = 632.7541
				text = "AE1"
			intervals [1516]:
				xmin = 632.7541
				xmax = 637.2884
				text = ""
			intervals [1517]:
				xmin = 637.2884
				xmax = 637.4984
				text = "Y"
			intervals [1518]:
				xmin = 637.4984
				xmax = 637.6484
				text = "AE1"
			intervals [1519]:
				xmin = 637.6484
				xmax = 648.0947
				text = ""
			intervals [1520]:
				xmin = 648.0947
				xmax = 648.1447
				text = "sil"
			intervals [1521]:
				xmin = 648.1447
				xmax = 648.2047
				text = "Y"
			intervals [1522]:
				xmin = 648.2047
				xmax = 648.4447
				text = "AE1"
			intervals [1523]:
				xmin = 648.4447
				xmax = 648.5247
				text = "sp"
			intervals [1524]:
				xmin = 648.5247
				xmax = 648.6247
				text = "DH"
			intervals [1525]:
				xmin = 648.6247
				xmax = 648.6947
				text = "AH0"
			intervals [1526]:
				xmin = 648.6947
				xmax = 648.7447
				text = "T"
			intervals [1527]:
				xmin = 648.7447
				xmax = 648.7747
				text = "sp"
			intervals [1528]:
				xmin = 648.7747
				xmax = 648.8847
				text = "Z"
			intervals [1529]:
				xmin = 648.8847
				xmax = 648.9147
				text = "sp"
			intervals [1530]:
				xmin = 648.9147
				xmax = 649.5308
				text = ""
			intervals [1531]:
				xmin = 649.5308
				xmax = 649.6008
				text = "T"
			intervals [1532]:
				xmin = 649.6008
				xmax = 649.8708
				text = "AH1"
			intervals [1533]:
				xmin = 649.8708
				xmax = 649.9208
				text = "F"
			intervals [1534]:
				xmin = 649.9208
				xmax = 650.5908
				text = "spn"
			intervals [1535]:
				xmin = 650.5908
				xmax = 652.6008
				text = "sp"
			intervals [1536]:
				xmin = 652.6008
				xmax = 654.4863
				text = ""
			intervals [1537]:
				xmin = 654.4863
				xmax = 654.5663
				text = "K"
			intervals [1538]:
				xmin = 654.5663
				xmax = 654.6363
				text = "AY1"
			intervals [1539]:
				xmin = 654.6363
				xmax = 654.6963
				text = "N"
			intervals [1540]:
				xmin = 654.6963
				xmax = 654.7263
				text = "AH0"
			intervals [1541]:
				xmin = 654.7263
				xmax = 654.8263
				text = "V"
			intervals [1542]:
				xmin = 654.8263
				xmax = 654.8563
				text = "sp"
			intervals [1543]:
				xmin = 654.8563
				xmax = 654.8963
				text = "T"
			intervals [1544]:
				xmin = 654.8963
				xmax = 655.0463
				text = "AH1"
			intervals [1545]:
				xmin = 655.0463
				xmax = 655.2363
				text = "F"
			intervals [1546]:
				xmin = 655.2363
				xmax = 655.2863
				text = "HH"
			intervals [1547]:
				xmin = 655.2863
				xmax = 655.3463
				text = "M"
			intervals [1548]:
				xmin = 655.3463
				xmax = 655.4963
				text = "sp"
			intervals [1549]:
				xmin = 655.4963
				xmax = 655.9412
				text = ""
			intervals [1550]:
				xmin = 655.9412
				xmax = 656.0212
				text = "HH"
			intervals [1551]:
				xmin = 656.0212
				xmax = 656.1112
				text = "EY1"
			intervals [1552]:
				xmin = 656.1112
				xmax = 656.1612
				text = "D"
			intervals [1553]:
				xmin = 656.1612
				xmax = 656.1912
				text = "UW1"
			intervals [1554]:
				xmin = 656.1912
				xmax = 656.2512
				text = "Y"
			intervals [1555]:
				xmin = 656.2512
				xmax = 656.3312
				text = "UW1"
			intervals [1556]:
				xmin = 656.3312
				xmax = 656.3612
				text = "sp"
			intervals [1557]:
				xmin = 656.3612
				xmax = 656.4512
				text = "HH"
			intervals [1558]:
				xmin = 656.4512
				xmax = 656.4912
				text = "AE1"
			intervals [1559]:
				xmin = 656.4912
				xmax = 656.5912
				text = "V"
			intervals [1560]:
				xmin = 656.5912
				xmax = 656.9312
				text = "AH1"
			intervals [1561]:
				xmin = 656.9312
				xmax = 657.0212
				text = "sp"
			intervals [1562]:
				xmin = 657.0212
				xmax = 657.3867
				text = ""
			intervals [1563]:
				xmin = 657.3867
				xmax = 657.5267
				text = "AH0"
			intervals [1564]:
				xmin = 657.5267
				xmax = 657.6867
				text = "P"
			intervals [1565]:
				xmin = 657.6867
				xmax = 657.7967
				text = "EH1"
			intervals [1566]:
				xmin = 657.7967
				xmax = 657.9867
				text = "T"
			intervals [1567]:
				xmin = 657.9867
				xmax = 658.0167
				text = "sp"
			intervals [1568]:
				xmin = 658.0167
				xmax = 658.0467
				text = "Y"
			intervals [1569]:
				xmin = 658.0467
				xmax = 658.0967
				text = "UW1"
			intervals [1570]:
				xmin = 658.0967
				xmax = 658.1367
				text = "N"
			intervals [1571]:
				xmin = 658.1367
				xmax = 658.2467
				text = "OW1"
			intervals [1572]:
				xmin = 658.2467
				xmax = 658.2767
				text = "sp"
			intervals [1573]:
				xmin = 658.2767
				xmax = 658.3267
				text = "L"
			intervals [1574]:
				xmin = 658.3267
				xmax = 658.3767
				text = "AY1"
			intervals [1575]:
				xmin = 658.3767
				xmax = 658.4467
				text = "K"
			intervals [1576]:
				xmin = 658.4467
				xmax = 658.5167
				text = "AH0"
			intervals [1577]:
				xmin = 658.5167
				xmax = 658.6267
				text = "D"
			intervals [1578]:
				xmin = 658.6267
				xmax = 658.8667
				text = "AO1"
			intervals [1579]:
				xmin = 658.8667
				xmax = 658.8967
				text = "G"
			intervals [1580]:
				xmin = 658.8967
				xmax = 658.9267
				text = "ER0"
			intervals [1581]:
				xmin = 658.9267
				xmax = 658.9867
				text = "EH1"
			intervals [1582]:
				xmin = 658.9867
				xmax = 659.0467
				text = "N"
			intervals [1583]:
				xmin = 659.0467
				xmax = 659.0767
				text = "IY0"
			intervals [1584]:
				xmin = 659.0767
				xmax = 659.1067
				text = "TH"
			intervals [1585]:
				xmin = 659.1067
				xmax = 659.1367
				text = "IH2"
			intervals [1586]:
				xmin = 659.1367
				xmax = 659.3367
				text = "N"
			intervals [1587]:
				xmin = 659.3367
				xmax = 659.3667
				text = "sp"
			intervals [1588]:
				xmin = 659.3667
				xmax = 659.4667
				text = "ER0"
			intervals [1589]:
				xmin = 659.4667
				xmax = 659.5267
				text = "AW1"
			intervals [1590]:
				xmin = 659.5267
				xmax = 659.5667
				text = "N"
			intervals [1591]:
				xmin = 659.5667
				xmax = 659.5967
				text = "D"
			intervals [1592]:
				xmin = 659.5967
				xmax = 659.6267
				text = "sp"
			intervals [1593]:
				xmin = 659.6267
				xmax = 659.6567
				text = "DH"
			intervals [1594]:
				xmin = 659.6567
				xmax = 659.8667
				text = "AH0"
			intervals [1595]:
				xmin = 659.8667
				xmax = 659.9767
				text = "sp"
			intervals [1596]:
				xmin = 659.9767
				xmax = 660.0067
				text = "HH"
			intervals [1597]:
				xmin = 660.0067
				xmax = 660.0367
				text = "AW1"
			intervals [1598]:
				xmin = 660.0367
				xmax = 660.1267
				text = "S"
			intervals [1599]:
				xmin = 660.1267
				xmax = 668.6986
				text = "sp"
			intervals [1600]:
				xmin = 668.6986
				xmax = 668.7786
				text = "M"
			intervals [1601]:
				xmin = 668.7786
				xmax = 668.8086
				text = "HH"
			intervals [1602]:
				xmin = 668.8086
				xmax = 669.1386
				text = "M"
			intervals [1603]:
				xmin = 669.1386
				xmax = 670.0917
				text = "sp"
			intervals [1604]:
				xmin = 670.0917
				xmax = 670.1317
				text = "Y"
			intervals [1605]:
				xmin = 670.1317
				xmax = 670.1617
				text = "UW1"
			intervals [1606]:
				xmin = 670.1617
				xmax = 670.2517
				text = "D"
			intervals [1607]:
				xmin = 670.2517
				xmax = 670.3217
				text = "OW1"
			intervals [1608]:
				xmin = 670.3217
				xmax = 670.3717
				text = "N"
			intervals [1609]:
				xmin = 670.3717
				xmax = 670.4217
				text = "T"
			intervals [1610]:
				xmin = 670.4217
				xmax = 670.4717
				text = "R"
			intervals [1611]:
				xmin = 670.4717
				xmax = 670.5217
				text = "IY1"
			intervals [1612]:
				xmin = 670.5217
				xmax = 670.6017
				text = "L"
			intervals [1613]:
				xmin = 670.6017
				xmax = 670.7117
				text = "IY0"
			intervals [1614]:
				xmin = 670.7117
				xmax = 670.7817
				text = "sp"
			intervals [1615]:
				xmin = 670.7817
				xmax = 670.8217
				text = "K"
			intervals [1616]:
				xmin = 670.8217
				xmax = 670.8517
				text = "EH1"
			intervals [1617]:
				xmin = 670.8517
				xmax = 671.0517
				text = "R"
			intervals [1618]:
				xmin = 671.0517
				xmax = 671.1017
				text = "sp"
			intervals [1619]:
				xmin = 671.1017
				xmax = 671.1317
				text = "F"
			intervals [1620]:
				xmin = 671.1317
				xmax = 671.1617
				text = "R"
			intervals [1621]:
				xmin = 671.1617
				xmax = 671.2417
				text = "ER0"
			intervals [1622]:
				xmin = 671.2417
				xmax = 672.0221
				text = "sp"
			intervals [1623]:
				xmin = 672.0221
				xmax = 672.2021
				text = "AY1"
			intervals [1624]:
				xmin = 672.2021
				xmax = 672.2321
				text = "S"
			intervals [1625]:
				xmin = 672.2321
				xmax = 672.2621
				text = "AH0"
			intervals [1626]:
				xmin = 672.2621
				xmax = 672.4121
				text = "P"
			intervals [1627]:
				xmin = 672.4121
				xmax = 672.5221
				text = "OW1"
			intervals [1628]:
				xmin = 672.5221
				xmax = 672.5921
				text = "Z"
			intervals [1629]:
				xmin = 672.5921
				xmax = 672.6221
				text = "sp"
			intervals [1630]:
				xmin = 672.6221
				xmax = 672.6521
				text = "Y"
			intervals [1631]:
				xmin = 672.6521
				xmax = 672.6821
				text = "UW1"
			intervals [1632]:
				xmin = 672.6821
				xmax = 672.7421
				text = "K"
			intervals [1633]:
				xmin = 672.7421
				xmax = 672.7721
				text = "AE1"
			intervals [1634]:
				xmin = 672.7721
				xmax = 672.8021
				text = "N"
			intervals [1635]:
				xmin = 672.8021
				xmax = 672.8321
				text = "HH"
			intervals [1636]:
				xmin = 672.8321
				xmax = 672.8621
				text = "AE1"
			intervals [1637]:
				xmin = 672.8621
				xmax = 672.8921
				text = "V"
			intervals [1638]:
				xmin = 672.8921
				xmax = 672.9221
				text = "sp"
			intervals [1639]:
				xmin = 672.9221
				xmax = 672.9521
				text = "R"
			intervals [1640]:
				xmin = 672.9521
				xmax = 672.9821
				text = "IH1"
			intervals [1641]:
				xmin = 672.9821
				xmax = 673.0621
				text = "L"
			intervals [1642]:
				xmin = 673.0621
				xmax = 673.1321
				text = "IY0"
			intervals [1643]:
				xmin = 673.1321
				xmax = 673.1721
				text = "sp"
			intervals [1644]:
				xmin = 673.1721
				xmax = 673.2421
				text = "W"
			intervals [1645]:
				xmin = 673.2421
				xmax = 673.2721
				text = "AH1"
			intervals [1646]:
				xmin = 673.2721
				xmax = 673.5221
				text = "N"
			intervals [1647]:
				xmin = 673.5221
				xmax = 673.6721
				text = "sp"
			intervals [1648]:
				xmin = 673.6721
				xmax = 673.7021
				text = "HH"
			intervals [1649]:
				xmin = 673.7021
				xmax = 673.7321
				text = "IY1"
			intervals [1650]:
				xmin = 673.7321
				xmax = 673.7621
				text = "R"
			intervals [1651]:
				xmin = 673.7621
				xmax = 673.7921
				text = "sp"
			intervals [1652]:
				xmin = 673.7921
				xmax = 673.8221
				text = "IH0"
			intervals [1653]:
				xmin = 673.8221
				xmax = 673.8521
				text = "N"
			intervals [1654]:
				xmin = 673.8521
				xmax = 673.9121
				text = "sp"
			intervals [1655]:
				xmin = 673.9121
				xmax = 673.9421
				text = "DH"
			intervals [1656]:
				xmin = 673.9421
				xmax = 673.9721
				text = "AH0"
			intervals [1657]:
				xmin = 673.9721
				xmax = 674.0121
				text = "sp"
			intervals [1658]:
				xmin = 674.0121
				xmax = 674.1921
				text = "S"
			intervals [1659]:
				xmin = 674.1921
				xmax = 674.2321
				text = "IH1"
			intervals [1660]:
				xmin = 674.2321
				xmax = 674.3021
				text = "T"
			intervals [1661]:
				xmin = 674.3021
				xmax = 674.3321
				text = "IY0"
			intervals [1662]:
				xmin = 674.3321
				xmax = 674.4921
				text = "sp"
			intervals [1663]:
				xmin = 674.4921
				xmax = 674.5221
				text = "HH"
			intervals [1664]:
				xmin = 674.5221
				xmax = 674.5621
				text = "AH1"
			intervals [1665]:
				xmin = 674.5621
				xmax = 674.6821
				text = "sp"
			intervals [1666]:
				xmin = 674.6821
				xmax = 681.7516
				text = ""
			intervals [1667]:
				xmin = 681.7516
				xmax = 682.0516
				text = "M"
			intervals [1668]:
				xmin = 682.0516
				xmax = 682.0816
				text = "HH"
			intervals [1669]:
				xmin = 682.0816
				xmax = 682.1116
				text = "M"
			intervals [1670]:
				xmin = 682.1116
				xmax = 682.1416
				text = "sp"
			intervals [1671]:
				xmin = 682.1416
				xmax = 682.2216
				text = "HH"
			intervals [1672]:
				xmin = 682.2216
				xmax = 682.2716
				text = "AW1"
			intervals [1673]:
				xmin = 682.2716
				xmax = 682.3816
				text = "K"
			intervals [1674]:
				xmin = 682.3816
				xmax = 682.4116
				text = "AH1"
			intervals [1675]:
				xmin = 682.4116
				xmax = 682.5016
				text = "M"
			intervals [1676]:
				xmin = 682.5016
				xmax = 682.5516
				text = "AH0"
			intervals [1677]:
				xmin = 682.5516
				xmax = 682.6116
				text = "sp"
			intervals [1678]:
				xmin = 682.6116
				xmax = 682.6916
				text = "JH"
			intervals [1679]:
				xmin = 682.6916
				xmax = 682.8116
				text = "ER1"
			intervals [1680]:
				xmin = 682.8116
				xmax = 682.8416
				text = "M"
			intervals [1681]:
				xmin = 682.8416
				xmax = 682.8716
				text = "AH0"
			intervals [1682]:
				xmin = 682.8716
				xmax = 682.9416
				text = "N"
			intervals [1683]:
				xmin = 682.9416
				xmax = 682.9716
				text = "sp"
			intervals [1684]:
				xmin = 682.9716
				xmax = 683.1216
				text = "SH"
			intervals [1685]:
				xmin = 683.1216
				xmax = 683.1516
				text = "EH1"
			intervals [1686]:
				xmin = 683.1516
				xmax = 683.1816
				text = "P"
			intervals [1687]:
				xmin = 683.1816
				xmax = 683.3516
				text = "ER0"
			intervals [1688]:
				xmin = 683.3516
				xmax = 683.7016
				text = "D"
			intervals [1689]:
				xmin = 683.7016
				xmax = 695.5794
				text = ""
			intervals [1690]:
				xmin = 695.5794
				xmax = 695.6094
				text = "sil"
			intervals [1691]:
				xmin = 695.6094
				xmax = 695.8894
				text = "AH1"
			intervals [1692]:
				xmin = 695.8894
				xmax = 695.9194
				text = "HH"
			intervals [1693]:
				xmin = 695.9194
				xmax = 695.9494
				text = "AH1"
			intervals [1694]:
				xmin = 695.9494
				xmax = 707.3871
				text = ""
			intervals [1695]:
				xmin = 707.3871
				xmax = 707.4171
				text = "sil"
			intervals [1696]:
				xmin = 707.4171
				xmax = 707.8471
				text = "AH1"
			intervals [1697]:
				xmin = 707.8471
				xmax = 708.1771
				text = "HH"
			intervals [1698]:
				xmin = 708.1771
				xmax = 708.2171
				text = "AH1"
			intervals [1699]:
				xmin = 708.2171
				xmax = 708.2471
				text = "G"
			intervals [1700]:
				xmin = 708.2471
				xmax = 708.3971
				text = "IH0"
			intervals [1701]:
				xmin = 708.3971
				xmax = 708.4271
				text = "D"
			intervals [1702]:
				xmin = 708.4271
				xmax = 708.8071
				text = "sp"
			intervals [1703]:
				xmin = 708.8071
				xmax = 709.5694
				text = ""
			intervals [1704]:
				xmin = 709.5694
				xmax = 709.9994
				text = "AH1"
			intervals [1705]:
				xmin = 709.9994
				xmax = 710.0494
				text = "sp"
			intervals [1706]:
				xmin = 710.0494
				xmax = 710.432
				text = ""
			intervals [1707]:
				xmin = 710.432
				xmax = 710.462
				text = "T"
			intervals [1708]:
				xmin = 710.462
				xmax = 710.492
				text = "EH1"
			intervals [1709]:
				xmin = 710.492
				xmax = 710.522
				text = "L"
			intervals [1710]:
				xmin = 710.522
				xmax = 710.602
				text = "M"
			intervals [1711]:
				xmin = 710.602
				xmax = 710.632
				text = "IY1"
			intervals [1712]:
				xmin = 710.632
				xmax = 710.692
				text = "AH0"
			intervals [1713]:
				xmin = 710.692
				xmax = 710.742
				text = "B"
			intervals [1714]:
				xmin = 710.742
				xmax = 710.822
				text = "AW1"
			intervals [1715]:
				xmin = 710.822
				xmax = 710.922
				text = "T"
			intervals [1716]:
				xmin = 710.922
				xmax = 710.982
				text = "Y"
			intervals [1717]:
				xmin = 710.982
				xmax = 711.012
				text = "UH1"
			intervals [1718]:
				xmin = 711.012
				xmax = 711.062
				text = "R"
			intervals [1719]:
				xmin = 711.062
				xmax = 711.182
				text = "S"
			intervals [1720]:
				xmin = 711.182
				xmax = 711.252
				text = "K"
			intervals [1721]:
				xmin = 711.252
				xmax = 711.352
				text = "UW1"
			intervals [1722]:
				xmin = 711.352
				xmax = 711.492
				text = "L"
			intervals [1723]:
				xmin = 711.492
				xmax = 711.542
				text = "W"
			intervals [1724]:
				xmin = 711.542
				xmax = 711.592
				text = "EH1"
			intervals [1725]:
				xmin = 711.592
				xmax = 711.622
				text = "R"
			intervals [1726]:
				xmin = 711.622
				xmax = 711.652
				text = "D"
			intervals [1727]:
				xmin = 711.652
				xmax = 711.752
				text = "UW1"
			intervals [1728]:
				xmin = 711.752
				xmax = 711.932
				text = "sp"
			intervals [1729]:
				xmin = 711.932
				xmax = 711.972
				text = "Y"
			intervals [1730]:
				xmin = 711.972
				xmax = 712.012
				text = "UW1"
			intervals [1731]:
				xmin = 712.012
				xmax = 712.052
				text = "Z"
			intervals [1732]:
				xmin = 712.052
				xmax = 712.092
				text = "W"
			intervals [1733]:
				xmin = 712.092
				xmax = 712.122
				text = "EH1"
			intervals [1734]:
				xmin = 712.122
				xmax = 712.152
				text = "R"
			intervals [1735]:
				xmin = 712.152
				xmax = 712.182
				text = "D"
			intervals [1736]:
				xmin = 712.182
				xmax = 712.212
				text = "UW1"
			intervals [1737]:
				xmin = 712.212
				xmax = 712.242
				text = "Y"
			intervals [1738]:
				xmin = 712.242
				xmax = 712.272
				text = "UW1"
			intervals [1739]:
				xmin = 712.272
				xmax = 712.312
				text = "G"
			intervals [1740]:
				xmin = 712.312
				xmax = 712.342
				text = "OW1"
			intervals [1741]:
				xmin = 712.342
				xmax = 712.372
				text = "T"
			intervals [1742]:
				xmin = 712.372
				xmax = 712.432
				text = "AH0"
			intervals [1743]:
				xmin = 712.432
				xmax = 712.492
				text = "sp"
			intervals [1744]:
				xmin = 712.492
				xmax = 712.572
				text = "S"
			intervals [1745]:
				xmin = 712.572
				xmax = 712.612
				text = "K"
			intervals [1746]:
				xmin = 712.612
				xmax = 712.652
				text = "UW1"
			intervals [1747]:
				xmin = 712.652
				xmax = 712.752
				text = "L"
			intervals [1748]:
				xmin = 712.752
				xmax = 714.868
				text = "sp"
			intervals [1749]:
				xmin = 714.868
				xmax = 715.308
				text = "AH1"
			intervals [1750]:
				xmin = 715.308
				xmax = 715.338
				text = "HH"
			intervals [1751]:
				xmin = 715.338
				xmax = 715.368
				text = "AH1"
			intervals [1752]:
				xmin = 715.368
				xmax = 715.468
				text = "sp"
			intervals [1753]:
				xmin = 715.468
				xmax = 716.0217
				text = ""
			intervals [1754]:
				xmin = 716.0217
				xmax = 716.1317
				text = "HH"
			intervals [1755]:
				xmin = 716.1317
				xmax = 716.1817
				text = "W"
			intervals [1756]:
				xmin = 716.1817
				xmax = 716.2117
				text = "AH1"
			intervals [1757]:
				xmin = 716.2117
				xmax = 716.2417
				text = "T"
			intervals [1758]:
				xmin = 716.2417
				xmax = 716.2717
				text = "D"
			intervals [1759]:
				xmin = 716.2717
				xmax = 716.3017
				text = "UW1"
			intervals [1760]:
				xmin = 716.3017
				xmax = 716.3317
				text = "Y"
			intervals [1761]:
				xmin = 716.3317
				xmax = 716.3917
				text = "UW1"
			intervals [1762]:
				xmin = 716.3917
				xmax = 716.4617
				text = "S"
			intervals [1763]:
				xmin = 716.4617
				xmax = 716.5317
				text = "T"
			intervals [1764]:
				xmin = 716.5317
				xmax = 716.6017
				text = "AH1"
			intervals [1765]:
				xmin = 716.6017
				xmax = 716.6617
				text = "D"
			intervals [1766]:
				xmin = 716.6617
				xmax = 716.7017
				text = "IY0"
			intervals [1767]:
				xmin = 716.7017
				xmax = 716.8317
				text = "DH"
			intervals [1768]:
				xmin = 716.8317
				xmax = 716.8617
				text = "EH1"
			intervals [1769]:
				xmin = 716.8617
				xmax = 716.9717
				text = "R"
			intervals [1770]:
				xmin = 716.9717
				xmax = 717.1717
				text = "sp"
			intervals [1771]:
				xmin = 717.1717
				xmax = 717.2217
				text = "W"
			intervals [1772]:
				xmin = 717.2217
				xmax = 717.2517
				text = "AH1"
			intervals [1773]:
				xmin = 717.2517
				xmax = 717.2817
				text = "T"
			intervals [1774]:
				xmin = 717.2817
				xmax = 717.3117
				text = "D"
			intervals [1775]:
				xmin = 717.3117
				xmax = 717.3417
				text = "UW1"
			intervals [1776]:
				xmin = 717.3417
				xmax = 717.3717
				text = "sp"
			intervals [1777]:
				xmin = 717.3717
				xmax = 717.4317
				text = "Y"
			intervals [1778]:
				xmin = 717.4317
				xmax = 717.4817
				text = "UW1"
			intervals [1779]:
				xmin = 717.4817
				xmax = 730.9853
				text = "sp"
			intervals [1780]:
				xmin = 730.9853
				xmax = 731.1853
				text = "OW1"
			intervals [1781]:
				xmin = 731.1853
				xmax = 731.2153
				text = "Y"
			intervals [1782]:
				xmin = 731.2153
				xmax = 731.4653
				text = "AE1"
			intervals [1783]:
				xmin = 731.4653
				xmax = 731.6453
				text = "sp"
			intervals [1784]:
				xmin = 731.6453
				xmax = 731.7053
				text = "D"
			intervals [1785]:
				xmin = 731.7053
				xmax = 731.8153
				text = "UW1"
			intervals [1786]:
				xmin = 731.8153
				xmax = 731.8753
				text = "IH0"
			intervals [1787]:
				xmin = 731.8753
				xmax = 732.0153
				text = "N"
			intervals [1788]:
				xmin = 732.0153
				xmax = 732.0953
				text = "W"
			intervals [1789]:
				xmin = 732.0953
				xmax = 732.1853
				text = "ER1"
			intervals [1790]:
				xmin = 732.1853
				xmax = 732.2153
				text = "K"
			intervals [1791]:
				xmin = 732.2153
				xmax = 732.2553
				text = "sp"
			intervals [1792]:
				xmin = 732.2553
				xmax = 732.2853
				text = "IH0"
			intervals [1793]:
				xmin = 732.2853
				xmax = 732.3153
				text = "N"
			intervals [1794]:
				xmin = 732.3153
				xmax = 732.3653
				text = "sp"
			intervals [1795]:
				xmin = 732.3653
				xmax = 732.4153
				text = "HH"
			intervals [1796]:
				xmin = 732.4153
				xmax = 732.4953
				text = "IY1"
			intervals [1797]:
				xmin = 732.4953
				xmax = 732.6353
				text = "R"
			intervals [1798]:
				xmin = 732.6353
				xmax = 732.6653
				text = "sp"
			intervals [1799]:
				xmin = 732.6653
				xmax = 732.6953
				text = "HH"
			intervals [1800]:
				xmin = 732.6953
				xmax = 732.8953
				text = "AH1"
			intervals [1801]:
				xmin = 732.8953
				xmax = 734.1742
				text = "sp"
			intervals [1802]:
				xmin = 734.1742
				xmax = 734.2142
				text = "AH0"
			intervals [1803]:
				xmin = 734.2142
				xmax = 734.2742
				text = "N"
			intervals [1804]:
				xmin = 734.2742
				xmax = 734.3242
				text = "W"
			intervals [1805]:
				xmin = 734.3242
				xmax = 734.3942
				text = "AH1"
			intervals [1806]:
				xmin = 734.3942
				xmax = 734.4342
				text = "T"
			intervals [1807]:
				xmin = 734.4342
				xmax = 734.4742
				text = "Z"
			intervals [1808]:
				xmin = 734.4742
				xmax = 734.5142
				text = "Y"
			intervals [1809]:
				xmin = 734.5142
				xmax = 734.5442
				text = "UH1"
			intervals [1810]:
				xmin = 734.5442
				xmax = 734.7642
				text = "R"
			intervals [1811]:
				xmin = 734.7642
				xmax = 734.8142
				text = "sp"
			intervals [1812]:
				xmin = 734.8142
				xmax = 734.8542
				text = "F"
			intervals [1813]:
				xmin = 734.8542
				xmax = 734.9542
				text = "EY1"
			intervals [1814]:
				xmin = 734.9542
				xmax = 734.9942
				text = "V"
			intervals [1815]:
				xmin = 734.9942
				xmax = 735.0242
				text = "ER0"
			intervals [1816]:
				xmin = 735.0242
				xmax = 735.0542
				text = "IH0"
			intervals [1817]:
				xmin = 735.0542
				xmax = 735.1442
				text = "T"
			intervals [1818]:
				xmin = 735.1442
				xmax = 735.1742
				text = "sp"
			intervals [1819]:
				xmin = 735.1742
				xmax = 735.2042
				text = "S"
			intervals [1820]:
				xmin = 735.2042
				xmax = 735.2442
				text = "AH1"
			intervals [1821]:
				xmin = 735.2442
				xmax = 735.3342
				text = "B"
			intervals [1822]:
				xmin = 735.3342
				xmax = 735.3642
				text = "JH"
			intervals [1823]:
				xmin = 735.3642
				xmax = 735.3942
				text = "IH0"
			intervals [1824]:
				xmin = 735.3942
				xmax = 735.4242
				text = "K"
			intervals [1825]:
				xmin = 735.4242
				xmax = 735.4542
				text = "T"
			intervals [1826]:
				xmin = 735.4542
				xmax = 735.4842
				text = "W"
			intervals [1827]:
				xmin = 735.4842
				xmax = 735.5142
				text = "AH1"
			intervals [1828]:
				xmin = 735.5142
				xmax = 735.6042
				text = "T"
			intervals [1829]:
				xmin = 735.6042
				xmax = 735.6342
				text = "sp"
			intervals [1830]:
				xmin = 735.6342
				xmax = 735.6642
				text = "D"
			intervals [1831]:
				xmin = 735.6642
				xmax = 735.9342
				text = "UW1"
			intervals [1832]:
				xmin = 735.9342
				xmax = 735.9842
				text = "sp"
			intervals [1833]:
				xmin = 735.9842
				xmax = 736.0142
				text = "Y"
			intervals [1834]:
				xmin = 736.0142
				xmax = 736.0442
				text = "UW1"
			intervals [1835]:
				xmin = 736.0442
				xmax = 736.0742
				text = "sp"
			intervals [1836]:
				xmin = 736.0742
				xmax = 736.1042
				text = "L"
			intervals [1837]:
				xmin = 736.1042
				xmax = 736.1342
				text = "AY1"
			intervals [1838]:
				xmin = 736.1342
				xmax = 736.1642
				text = "K"
			intervals [1839]:
				xmin = 736.1642
				xmax = 736.3242
				text = "sp"
			intervals [1840]:
				xmin = 736.3242
				xmax = 736.3542
				text = "B"
			intervals [1841]:
				xmin = 736.3542
				xmax = 736.3842
				text = "EH1"
			intervals [1842]:
				xmin = 736.3842
				xmax = 736.4142
				text = "S"
			intervals [1843]:
				xmin = 736.4142
				xmax = 736.5642
				text = "T"
			intervals [1844]:
				xmin = 736.5642
				xmax = 749.3297
				text = ""
			intervals [1845]:
				xmin = 749.3297
				xmax = 749.3997
				text = "M"
			intervals [1846]:
				xmin = 749.3997
				xmax = 749.4297
				text = "HH"
			intervals [1847]:
				xmin = 749.4297
				xmax = 749.8197
				text = "M"
			intervals [1848]:
				xmin = 749.8197
				xmax = 754.3472
				text = "sp"
			intervals [1849]:
				xmin = 754.3472
				xmax = 754.7472
				text = "AH1"
			intervals [1850]:
				xmin = 754.7472
				xmax = 754.7772
				text = "HH"
			intervals [1851]:
				xmin = 754.7772
				xmax = 754.8072
				text = "AH1"
			intervals [1852]:
				xmin = 754.8072
				xmax = 759.192
				text = ""
			intervals [1853]:
				xmin = 759.192
				xmax = 759.502
				text = "M"
			intervals [1854]:
				xmin = 759.502
				xmax = 759.532
				text = "HH"
			intervals [1855]:
				xmin = 759.532
				xmax = 759.622
				text = "M"
			intervals [1856]:
				xmin = 759.622
				xmax = 759.762
				text = "sp"
			intervals [1857]:
				xmin = 759.762
				xmax = 761.8033
				text = ""
			intervals [1858]:
				xmin = 761.8033
				xmax = 761.8633
				text = "HH"
			intervals [1859]:
				xmin = 761.8633
				xmax = 761.9833
				text = "AW1"
			intervals [1860]:
				xmin = 761.9833
				xmax = 762.0233
				text = "AH0"
			intervals [1861]:
				xmin = 762.0233
				xmax = 762.0733
				text = "B"
			intervals [1862]:
				xmin = 762.0733
				xmax = 762.2833
				text = "AW1"
			intervals [1863]:
				xmin = 762.2833
				xmax = 762.4333
				text = "T"
			intervals [1864]:
				xmin = 762.4333
				xmax = 762.6733
				text = "AH1"
			intervals [1865]:
				xmin = 762.6733
				xmax = 762.7733
				text = "W"
			intervals [1866]:
				xmin = 762.7733
				xmax = 762.8033
				text = "AH1"
			intervals [1867]:
				xmin = 762.8033
				xmax = 762.8333
				text = "T"
			intervals [1868]:
				xmin = 762.8333
				xmax = 762.8633
				text = "D"
			intervals [1869]:
				xmin = 762.8633
				xmax = 762.8933
				text = "UW1"
			intervals [1870]:
				xmin = 762.8933
				xmax = 762.9233
				text = "Y"
			intervals [1871]:
				xmin = 762.9233
				xmax = 762.9533
				text = "UW1"
			intervals [1872]:
				xmin = 762.9533
				xmax = 763.0233
				text = "D"
			intervals [1873]:
				xmin = 763.0233
				xmax = 763.1133
				text = "UW1"
			intervals [1874]:
				xmin = 763.1133
				xmax = 763.1533
				text = "W"
			intervals [1875]:
				xmin = 763.1533
				xmax = 763.2033
				text = "EH1"
			intervals [1876]:
				xmin = 763.2033
				xmax = 763.2433
				text = "N"
			intervals [1877]:
				xmin = 763.2433
				xmax = 763.2733
				text = "sp"
			intervals [1878]:
				xmin = 763.2733
				xmax = 763.3733
				text = "S"
			intervals [1879]:
				xmin = 763.3733
				xmax = 763.4233
				text = "K"
			intervals [1880]:
				xmin = 763.4233
				xmax = 763.5333
				text = "UW1"
			intervals [1881]:
				xmin = 763.5333
				xmax = 763.5933
				text = "L"
			intervals [1882]:
				xmin = 763.5933
				xmax = 763.6233
				text = "sp"
			intervals [1883]:
				xmin = 763.6233
				xmax = 763.6833
				text = "Z"
			intervals [1884]:
				xmin = 763.6833
				xmax = 763.7933
				text = "AW1"
			intervals [1885]:
				xmin = 763.7933
				xmax = 763.9633
				text = "T"
			intervals [1886]:
				xmin = 763.9633
				xmax = 763.9933
				text = "W"
			intervals [1887]:
				xmin = 763.9933
				xmax = 764.0433
				text = "AH1"
			intervals [1888]:
				xmin = 764.0433
				xmax = 764.0733
				text = "T"
			intervals [1889]:
				xmin = 764.0733
				xmax = 764.1033
				text = "D"
			intervals [1890]:
				xmin = 764.1033
				xmax = 764.1533
				text = "UW1"
			intervals [1891]:
				xmin = 764.1533
				xmax = 764.1933
				text = "sp"
			intervals [1892]:
				xmin = 764.1933
				xmax = 764.2833
				text = "K"
			intervals [1893]:
				xmin = 764.2833
				xmax = 764.3233
				text = "IH1"
			intervals [1894]:
				xmin = 764.3233
				xmax = 764.3533
				text = "D"
			intervals [1895]:
				xmin = 764.3533
				xmax = 764.4833
				text = "Z"
			intervals [1896]:
				xmin = 764.4833
				xmax = 764.5333
				text = "sp"
			intervals [1897]:
				xmin = 764.5333
				xmax = 764.5833
				text = "D"
			intervals [1898]:
				xmin = 764.5833
				xmax = 764.6733
				text = "UW1"
			intervals [1899]:
				xmin = 764.6733
				xmax = 764.7033
				text = "sp"
			intervals [1900]:
				xmin = 764.7033
				xmax = 764.7333
				text = "W"
			intervals [1901]:
				xmin = 764.7333
				xmax = 764.7733
				text = "EH1"
			intervals [1902]:
				xmin = 764.7733
				xmax = 764.8033
				text = "N"
			intervals [1903]:
				xmin = 764.8033
				xmax = 764.8333
				text = "sp"
			intervals [1904]:
				xmin = 764.8333
				xmax = 764.9533
				text = "S"
			intervals [1905]:
				xmin = 764.9533
				xmax = 764.9933
				text = "K"
			intervals [1906]:
				xmin = 764.9933
				xmax = 765.0233
				text = "UW1"
			intervals [1907]:
				xmin = 765.0233
				xmax = 765.1533
				text = "L"
			intervals [1908]:
				xmin = 765.1533
				xmax = 765.2433
				text = "sp"
			intervals [1909]:
				xmin = 765.2433
				xmax = 765.3633
				text = "Z"
			intervals [1910]:
				xmin = 765.3633
				xmax = 765.4133
				text = "sp"
			intervals [1911]:
				xmin = 765.4133
				xmax = 765.4433
				text = "AW1"
			intervals [1912]:
				xmin = 765.4433
				xmax = 765.5133
				text = "T"
			intervals [1913]:
				xmin = 765.5133
				xmax = 784.1966
				text = ""
			intervals [1914]:
				xmin = 784.1966
				xmax = 784.8666
				text = "OW1"
			intervals [1915]:
				xmin = 784.8666
				xmax = 784.9066
				text = "sp"
			intervals [1916]:
				xmin = 784.9066
				xmax = 784.9366
				text = "M"
			intervals [1917]:
				xmin = 784.9366
				xmax = 784.9766
				text = "HH"
			intervals [1918]:
				xmin = 784.9766
				xmax = 785.0966
				text = "M"
			intervals [1919]:
				xmin = 785.0966
				xmax = 790.6736
				text = "sp"
			intervals [1920]:
				xmin = 790.6736
				xmax = 790.8636
				text = "AH1"
			intervals [1921]:
				xmin = 790.8636
				xmax = 790.9036
				text = "HH"
			intervals [1922]:
				xmin = 790.9036
				xmax = 790.9636
				text = "AH1"
			intervals [1923]:
				xmin = 790.9636
				xmax = 792.3377
				text = "sp"
			intervals [1924]:
				xmin = 792.3377
				xmax = 792.3977
				text = "T"
			intervals [1925]:
				xmin = 792.3977
				xmax = 792.4377
				text = "EH1"
			intervals [1926]:
				xmin = 792.4377
				xmax = 792.4777
				text = "L"
			intervals [1927]:
				xmin = 792.4777
				xmax = 792.6177
				text = "M"
			intervals [1928]:
				xmin = 792.6177
				xmax = 792.7277
				text = "IY1"
			intervals [1929]:
				xmin = 792.7277
				xmax = 792.7877
				text = "IH0"
			intervals [1930]:
				xmin = 792.7877
				xmax = 792.8977
				text = "N"
			intervals [1931]:
				xmin = 792.8977
				xmax = 792.9877
				text = "S"
			intervals [1932]:
				xmin = 792.9877
				xmax = 793.0577
				text = "K"
			intervals [1933]:
				xmin = 793.0577
				xmax = 793.1577
				text = "UW1"
			intervals [1934]:
				xmin = 793.1577
				xmax = 793.2777
				text = "L"
			intervals [1935]:
				xmin = 793.2777
				xmax = 793.3177
				text = "D"
			intervals [1936]:
				xmin = 793.3177
				xmax = 793.3477
				text = "IH0"
			intervals [1937]:
				xmin = 793.3477
				xmax = 793.3777
				text = "D"
			intervals [1938]:
				xmin = 793.3777
				xmax = 793.4077
				text = "sp"
			intervals [1939]:
				xmin = 793.4077
				xmax = 793.4477
				text = "Y"
			intervals [1940]:
				xmin = 793.4477
				xmax = 793.4777
				text = "UW1"
			intervals [1941]:
				xmin = 793.4777
				xmax = 793.5377
				text = "EH1"
			intervals [1942]:
				xmin = 793.5377
				xmax = 793.5977
				text = "V"
			intervals [1943]:
				xmin = 793.5977
				xmax = 793.7277
				text = "ER0"
			intervals [1944]:
				xmin = 793.7277
				xmax = 793.7577
				text = "HH"
			intervals [1945]:
				xmin = 793.7577
				xmax = 793.7977
				text = "AE1"
			intervals [1946]:
				xmin = 793.7977
				xmax = 793.9077
				text = "V"
			intervals [1947]:
				xmin = 793.9077
				xmax = 794.0777
				text = "AH0"
			intervals [1948]:
				xmin = 794.0777
				xmax = 794.1677
				text = "sp"
			intervals [1949]:
				xmin = 794.1677
				xmax = 794.7817
				text = ""
			intervals [1950]:
				xmin = 794.7817
				xmax = 794.8317
				text = "T"
			intervals [1951]:
				xmin = 794.8317
				xmax = 794.9717
				text = "IY1"
			intervals [1952]:
				xmin = 794.9717
				xmax = 795.0717
				text = "CH"
			intervals [1953]:
				xmin = 795.0717
				xmax = 795.1517
				text = "ER0"
			intervals [1954]:
				xmin = 795.1517
				xmax = 795.1817
				text = "sp"
			intervals [1955]:
				xmin = 795.1817
				xmax = 795.2217
				text = "Y"
			intervals [1956]:
				xmin = 795.2217
				xmax = 795.2617
				text = "UW1"
			intervals [1957]:
				xmin = 795.2617
				xmax = 795.3017
				text = "N"
			intervals [1958]:
				xmin = 795.3017
				xmax = 795.4817
				text = "OW1"
			intervals [1959]:
				xmin = 795.4817
				xmax = 795.5117
				text = "sp"
			intervals [1960]:
				xmin = 795.5117
				xmax = 795.5517
				text = "HH"
			intervals [1961]:
				xmin = 795.5517
				xmax = 795.5917
				text = "UW1"
			intervals [1962]:
				xmin = 795.5917
				xmax = 795.6217
				text = "Y"
			intervals [1963]:
				xmin = 795.6217
				xmax = 795.6517
				text = "UW1"
			intervals [1964]:
				xmin = 795.6517
				xmax = 795.6817
				text = "Z"
			intervals [1965]:
				xmin = 795.6817
				xmax = 795.7117
				text = "D"
			intervals [1966]:
				xmin = 795.7117
				xmax = 795.7417
				text = "sp"
			intervals [1967]:
				xmin = 795.7417
				xmax = 795.7917
				text = "T"
			intervals [1968]:
				xmin = 795.7917
				xmax = 795.8617
				text = "AH0"
			intervals [1969]:
				xmin = 795.8617
				xmax = 795.9117
				text = "HH"
			intervals [1970]:
				xmin = 795.9117
				xmax = 795.9617
				text = "AA1"
			intervals [1971]:
				xmin = 795.9617
				xmax = 796.1617
				text = "L"
			intervals [1972]:
				xmin = 796.1617
				xmax = 796.2317
				text = "ER0"
			intervals [1973]:
				xmin = 796.2317
				xmax = 796.3117
				text = "AH0"
			intervals [1974]:
				xmin = 796.3117
				xmax = 796.3717
				text = "L"
			intervals [1975]:
				xmin = 796.3717
				xmax = 796.5017
				text = "AO1"
			intervals [1976]:
				xmin = 796.5017
				xmax = 796.5717
				text = "T"
			intervals [1977]:
				xmin = 796.5717
				xmax = 796.6217
				text = "sp"
			intervals [1978]:
				xmin = 796.6217
				xmax = 796.8317
				text = "ER0"
			intervals [1979]:
				xmin = 796.8317
				xmax = 797.0117
				text = "sp"
			intervals [1980]:
				xmin = 797.0117
				xmax = 797.0617
				text = "EH1"
			intervals [1981]:
				xmin = 797.0617
				xmax = 797.1517
				text = "N"
			intervals [1982]:
				xmin = 797.1517
				xmax = 797.1917
				text = "IY0"
			intervals [1983]:
				xmin = 797.1917
				xmax = 797.2817
				text = "TH"
			intervals [1984]:
				xmin = 797.2817
				xmax = 797.3117
				text = "IH2"
			intervals [1985]:
				xmin = 797.3117
				xmax = 797.3417
				text = "N"
			intervals [1986]:
				xmin = 797.3417
				xmax = 797.3717
				text = "sp"
			intervals [1987]:
				xmin = 797.3717
				xmax = 797.4017
				text = "W"
			intervals [1988]:
				xmin = 797.4017
				xmax = 797.4317
				text = "EH1"
			intervals [1989]:
				xmin = 797.4317
				xmax = 797.4617
				text = "N"
			intervals [1990]:
				xmin = 797.4617
				xmax = 797.4917
				text = "Y"
			intervals [1991]:
				xmin = 797.4917
				xmax = 797.5217
				text = "UW1"
			intervals [1992]:
				xmin = 797.5217
				xmax = 797.5517
				text = "sp"
			intervals [1993]:
				xmin = 797.5517
				xmax = 797.6217
				text = "W"
			intervals [1994]:
				xmin = 797.6217
				xmax = 797.8117
				text = "ER0"
			intervals [1995]:
				xmin = 797.8117
				xmax = 797.8417
				text = "sp"
			intervals [1996]:
				xmin = 797.8417
				xmax = 797.8717
				text = "Y"
			intervals [1997]:
				xmin = 797.8717
				xmax = 797.9017
				text = "AH1"
			intervals [1998]:
				xmin = 797.9017
				xmax = 798.0417
				text = "NG"
			intervals [1999]:
				xmin = 798.0417
				xmax = 798.0717
				text = "G"
			intervals [2000]:
				xmin = 798.0717
				xmax = 798.1517
				text = "ER0"
			intervals [2001]:
				xmin = 798.1517
				xmax = 799.8492
				text = "sp"
			intervals [2002]:
				xmin = 799.8492
				xmax = 799.8792
				text = "HH"
			intervals [2003]:
				xmin = 799.8792
				xmax = 799.9892
				text = "AW1"
			intervals [2004]:
				xmin = 799.9892
				xmax = 800.0192
				text = "AH0"
			intervals [2005]:
				xmin = 800.0192
				xmax = 800.0492
				text = "B"
			intervals [2006]:
				xmin = 800.0492
				xmax = 800.1792
				text = "AW1"
			intervals [2007]:
				xmin = 800.1792
				xmax = 800.2092
				text = "T"
			intervals [2008]:
				xmin = 800.2092
				xmax = 800.2492
				text = "N"
			intervals [2009]:
				xmin = 800.2492
				xmax = 800.5792
				text = "AW1"
			intervals [2010]:
				xmin = 800.5792
				xmax = 800.6392
				text = "sp"
			intervals [2011]:
				xmin = 800.6392
				xmax = 800.6692
				text = "T"
			intervals [2012]:
				xmin = 800.6692
				xmax = 800.8492
				text = "UW1"
			intervals [2013]:
				xmin = 800.8492
				xmax = 800.8792
				text = "sp"
			intervals [2014]:
				xmin = 800.8792
				xmax = 800.9192
				text = "Y"
			intervals [2015]:
				xmin = 800.9192
				xmax = 800.9492
				text = "AE1"
			intervals [2016]:
				xmin = 800.9492
				xmax = 801.1592
				text = "sp"
			intervals [2017]:
				xmin = 801.1592
				xmax = 802.2152
				text = ""
			intervals [2018]:
				xmin = 802.2152
				xmax = 802.2552
				text = "spn"
			intervals [2019]:
				xmin = 802.2552
				xmax = 802.7152
				text = "sp"
			intervals [2020]:
				xmin = 802.7152
				xmax = 815.3632
				text = ""
			intervals [2021]:
				xmin = 815.3632
				xmax = 815.4032
				text = "AH1"
			intervals [2022]:
				xmin = 815.4032
				xmax = 815.4532
				text = "HH"
			intervals [2023]:
				xmin = 815.4532
				xmax = 815.7132
				text = "AH1"
			intervals [2024]:
				xmin = 815.7132
				xmax = 827.260
				text = "sp"
			intervals [2025]:
				xmin = 827.260
				xmax = 827.300
				text = "Y"
			intervals [2026]:
				xmin = 827.300
				xmax = 827.710
				text = "AE1"
			intervals [2027]:
				xmin = 827.710
				xmax = 832.851
				text = ""
			intervals [2028]:
				xmin = 832.851
				xmax = 832.911
				text = "sil"
			intervals [2029]:
				xmin = 832.911
				xmax = 832.941
				text = "Y"
			intervals [2030]:
				xmin = 832.941
				xmax = 833.291
				text = "AE1"
			intervals [2031]:
				xmin = 833.291
				xmax = 842.7876
				text = ""
			intervals [2032]:
				xmin = 842.7876
				xmax = 842.8376
				text = "HH"
			intervals [2033]:
				xmin = 842.8376
				xmax = 842.8776
				text = "IY1"
			intervals [2034]:
				xmin = 842.8776
				xmax = 842.9376
				text = "R"
			intervals [2035]:
				xmin = 842.9376
				xmax = 842.9976
				text = "DH"
			intervals [2036]:
				xmin = 842.9976
				xmax = 843.0276
				text = "AH0"
			intervals [2037]:
				xmin = 843.0276
				xmax = 843.0576
				text = "sp"
			intervals [2038]:
				xmin = 843.0576
				xmax = 843.2276
				text = "S"
			intervals [2039]:
				xmin = 843.2276
				xmax = 843.3076
				text = "AY1"
			intervals [2040]:
				xmin = 843.3076
				xmax = 843.5176
				text = "R"
			intervals [2041]:
				xmin = 843.5176
				xmax = 843.5476
				text = "AH0"
			intervals [2042]:
				xmin = 843.5476
				xmax = 843.6176
				text = "N"
			intervals [2043]:
				xmin = 843.6176
				xmax = 843.7976
				text = "sp"
			intervals [2044]:
				xmin = 843.7976
				xmax = 843.8676
				text = "HH"
			intervals [2045]:
				xmin = 843.8676
				xmax = 844.0176
				text = "M"
			intervals [2046]:
				xmin = 844.0176
				xmax = 844.3576
				text = "sp"
			intervals [2047]:
				xmin = 844.3576
				xmax = 844.3976
				text = "AH0"
			intervals [2048]:
				xmin = 844.3976
				xmax = 844.4276
				text = "N"
			intervals [2049]:
				xmin = 844.4276
				xmax = 844.4576
				text = "AH1"
			intervals [2050]:
				xmin = 844.4576
				xmax = 844.5176
				text = "DH"
			intervals [2051]:
				xmin = 844.5176
				xmax = 844.6576
				text = "ER0"
			intervals [2052]:
				xmin = 844.6576
				xmax = 844.6976
				text = "sp"
			intervals [2053]:
				xmin = 844.6976
				xmax = 844.7676
				text = "F"
			intervals [2054]:
				xmin = 844.7676
				xmax = 845.0176
				text = "AY1"
			intervals [2055]:
				xmin = 845.0176
				xmax = 845.0476
				text = "ER0"
			intervals [2056]:
				xmin = 845.0476
				xmax = 845.0776
				text = "Y"
			intervals [2057]:
				xmin = 845.0776
				xmax = 845.1776
				text = "UW1"
			intervals [2058]:
				xmin = 845.1776
				xmax = 845.3076
				text = "sp"
			intervals [2059]:
				xmin = 845.3076
				xmax = 845.3476
				text = "TH"
			intervals [2060]:
				xmin = 845.3476
				xmax = 845.4076
				text = "IH1"
			intervals [2061]:
				xmin = 845.4076
				xmax = 845.4376
				text = "NG"
			intervals [2062]:
				xmin = 845.4376
				xmax = 845.4676
				text = "K"
			intervals [2063]:
				xmin = 845.4676
				xmax = 848.7104
				text = "sp"
			intervals [2064]:
				xmin = 848.7104
				xmax = 848.7704
				text = "spn"
			intervals [2065]:
				xmin = 848.7704
				xmax = 849.2404
				text = "AH0"
			intervals [2066]:
				xmin = 849.2404
				xmax = 849.2804
				text = "sp"
			intervals [2067]:
				xmin = 849.2804
				xmax = 849.3304
				text = "K"
			intervals [2068]:
				xmin = 849.3304
				xmax = 849.3904
				text = "AH1"
			intervals [2069]:
				xmin = 849.3904
				xmax = 849.4704
				text = "P"
			intervals [2070]:
				xmin = 849.4704
				xmax = 849.5004
				text = "AH0"
			intervals [2071]:
				xmin = 849.5004
				xmax = 849.6004
				text = "L"
			intervals [2072]:
				xmin = 849.6004
				xmax = 849.6304
				text = "sp"
			intervals [2073]:
				xmin = 849.6304
				xmax = 849.6904
				text = "F"
			intervals [2074]:
				xmin = 849.6904
				xmax = 849.8704
				text = "AY1"
			intervals [2075]:
				xmin = 849.8704
				xmax = 849.9204
				text = "ER0"
			intervals [2076]:
				xmin = 849.9204
				xmax = 849.9504
				text = "Z"
			intervals [2077]:
				xmin = 849.9504
				xmax = 850.0104
				text = "sp"
			intervals [2078]:
				xmin = 850.0104
				xmax = 850.0404
				text = "DH"
			intervals [2079]:
				xmin = 850.0404
				xmax = 850.0704
				text = "IH0"
			intervals [2080]:
				xmin = 850.0704
				xmax = 850.1104
				text = "S"
			intervals [2081]:
				xmin = 850.1104
				xmax = 850.2304
				text = "sp"
			intervals [2082]:
				xmin = 850.2304
				xmax = 850.2704
				text = "W"
			intervals [2083]:
				xmin = 850.2704
				xmax = 850.3004
				text = "IY1"
			intervals [2084]:
				xmin = 850.3004
				xmax = 850.3304
				text = "K"
			intervals [2085]:
				xmin = 850.3304
				xmax = 850.4504
				text = "sp"
			intervals [2086]:
				xmin = 850.4504
				xmax = 850.4804
				text = "DH"
			intervals [2087]:
				xmin = 850.4804
				xmax = 850.7104
				text = "OW1"
			intervals [2088]:
				xmin = 850.7104
				xmax = 850.7604
				text = "sp"
			intervals [2089]:
				xmin = 850.7604
				xmax = 850.7904
				text = "W"
			intervals [2090]:
				xmin = 850.7904
				xmax = 850.8204
				text = "AA1"
			intervals [2091]:
				xmin = 850.8204
				xmax = 850.8504
				text = "Z"
			intervals [2092]:
				xmin = 850.8504
				xmax = 850.8804
				text = "AH0"
			intervals [2093]:
				xmin = 850.8804
				xmax = 850.9104
				text = "N"
			intervals [2094]:
				xmin = 850.9104
				xmax = 850.9404
				text = "T"
			intervals [2095]:
				xmin = 850.9404
				xmax = 850.9704
				text = "DH"
			intervals [2096]:
				xmin = 850.9704
				xmax = 851.0004
				text = "EH1"
			intervals [2097]:
				xmin = 851.0004
				xmax = 851.0404
				text = "R"
			intervals [2098]:
				xmin = 851.0404
				xmax = 853.8755
				text = ""
			intervals [2099]:
				xmin = 853.8755
				xmax = 854.2455
				text = "AH1"
			intervals [2100]:
				xmin = 854.2455
				xmax = 854.2755
				text = "HH"
			intervals [2101]:
				xmin = 854.2755
				xmax = 854.3155
				text = "AH1"
			intervals [2102]:
				xmin = 854.3155
				xmax = 854.9288
				text = ""
			intervals [2103]:
				xmin = 854.9288
				xmax = 855.0288
				text = "sil"
			intervals [2104]:
				xmin = 855.0288
				xmax = 855.0988
				text = "AY1"
			intervals [2105]:
				xmin = 855.0988
				xmax = 855.1588
				text = "W"
			intervals [2106]:
				xmin = 855.1588
				xmax = 855.1888
				text = "AH0"
			intervals [2107]:
				xmin = 855.1888
				xmax = 855.2588
				text = "Z"
			intervals [2108]:
				xmin = 855.2588
				xmax = 855.3288
				text = "AW1"
			intervals [2109]:
				xmin = 855.3288
				xmax = 855.4688
				text = "T"
			intervals [2110]:
				xmin = 855.4688
				xmax = 855.4988
				text = "sp"
			intervals [2111]:
				xmin = 855.4988
				xmax = 855.5488
				text = "IH0"
			intervals [2112]:
				xmin = 855.5488
				xmax = 855.5988
				text = "N"
			intervals [2113]:
				xmin = 855.5988
				xmax = 855.6588
				text = "D"
			intervals [2114]:
				xmin = 855.6588
				xmax = 855.6888
				text = "IH0"
			intervals [2115]:
				xmin = 855.6888
				xmax = 855.7188
				text = "T"
			intervals [2116]:
				xmin = 855.7188
				xmax = 855.7688
				text = "R"
			intervals [2117]:
				xmin = 855.7688
				xmax = 855.8888
				text = "OY1"
			intervals [2118]:
				xmin = 855.8888
				xmax = 855.9788
				text = "T"
			intervals [2119]:
				xmin = 855.9788
				xmax = 856.0088
				text = "sp"
			intervals [2120]:
				xmin = 856.0088
				xmax = 856.0988
				text = "L"
			intervals [2121]:
				xmin = 856.0988
				xmax = 856.1688
				text = "AE1"
			intervals [2122]:
				xmin = 856.1688
				xmax = 856.1988
				text = "S"
			intervals [2123]:
				xmin = 856.1988
				xmax = 856.4488
				text = "sp"
			intervals [2124]:
				xmin = 856.4488
				xmax = 856.7695
				text = ""
			intervals [2125]:
				xmin = 856.7695
				xmax = 856.8995
				text = "S"
			intervals [2126]:
				xmin = 856.8995
				xmax = 856.9595
				text = "AH1"
			intervals [2127]:
				xmin = 856.9595
				xmax = 857.0395
				text = "M"
			intervals [2128]:
				xmin = 857.0395
				xmax = 857.0895
				text = "W"
			intervals [2129]:
				xmin = 857.0895
				xmax = 857.1395
				text = "EH2"
			intervals [2130]:
				xmin = 857.1395
				xmax = 857.1695
				text = "R"
			intervals [2131]:
				xmin = 857.1695
				xmax = 857.1995
				text = "sp"
			intervals [2132]:
				xmin = 857.1995
				xmax = 857.2395
				text = "N"
			intervals [2133]:
				xmin = 857.2395
				xmax = 857.2995
				text = "IH1"
			intervals [2134]:
				xmin = 857.2995
				xmax = 857.5295
				text = "R"
			intervals [2135]:
				xmin = 857.5295
				xmax = 857.5595
				text = "sp"
			intervals [2136]:
				xmin = 857.5595
				xmax = 857.5895
				text = "D"
			intervals [2137]:
				xmin = 857.5895
				xmax = 857.6195
				text = "IH0"
			intervals [2138]:
				xmin = 857.6195
				xmax = 857.6495
				text = "T"
			intervals [2139]:
				xmin = 857.6495
				xmax = 857.7095
				text = "R"
			intervals [2140]:
				xmin = 857.7095
				xmax = 857.8395
				text = "OY1"
			intervals [2141]:
				xmin = 857.8395
				xmax = 857.9495
				text = "T"
			intervals [2142]:
				xmin = 857.9495
				xmax = 857.9795
				text = "sp"
			intervals [2143]:
				xmin = 857.9795
				xmax = 858.0295
				text = "W"
			intervals [2144]:
				xmin = 858.0295
				xmax = 858.1295
				text = "EH1"
			intervals [2145]:
				xmin = 858.1295
				xmax = 858.3595
				text = "N"
			intervals [2146]:
				xmin = 858.3595
				xmax = 859.1085
				text = "sp"
			intervals [2147]:
				xmin = 859.1085
				xmax = 860.3885
				text = "spn"
			intervals [2148]:
				xmin = 860.3885
				xmax = 861.9455
				text = "sp"
			intervals [2149]:
				xmin = 861.9455
				xmax = 861.9755
				text = "AY1"
			intervals [2150]:
				xmin = 861.9755
				xmax = 862.1755
				text = "sp"
			intervals [2151]:
				xmin = 862.1755
				xmax = 862.2055
				text = "S"
			intervals [2152]:
				xmin = 862.2055
				xmax = 862.2355
				text = "AH0"
			intervals [2153]:
				xmin = 862.2355
				xmax = 862.2755
				text = "P"
			intervals [2154]:
				xmin = 862.2755
				xmax = 862.3655
				text = "OW1"
			intervals [2155]:
				xmin = 862.3655
				xmax = 862.4155
				text = "Z"
			intervals [2156]:
				xmin = 862.4155
				xmax = 862.5155
				text = "sp"
			intervals [2157]:
				xmin = 862.5155
				xmax = 862.5855
				text = "P"
			intervals [2158]:
				xmin = 862.5855
				xmax = 862.6255
				text = "R"
			intervals [2159]:
				xmin = 862.6255
				xmax = 862.6655
				text = "IH1"
			intervals [2160]:
				xmin = 862.6655
				xmax = 862.6955
				text = "T"
			intervals [2161]:
				xmin = 862.6955
				xmax = 862.7655
				text = "IY0"
			intervals [2162]:
				xmin = 862.7655
				xmax = 862.9155
				text = "W"
			intervals [2163]:
				xmin = 862.9155
				xmax = 863.0855
				text = "AY1"
			intervals [2164]:
				xmin = 863.0855
				xmax = 863.1555
				text = "L"
			intervals [2165]:
				xmin = 863.1555
				xmax = 863.1855
				text = "D"
			intervals [2166]:
				xmin = 863.1855
				xmax = 863.2155
				text = "sp"
			intervals [2167]:
				xmin = 863.2155
				xmax = 863.2755
				text = "F"
			intervals [2168]:
				xmin = 863.2755
				xmax = 863.4055
				text = "AY1"
			intervals [2169]:
				xmin = 863.4055
				xmax = 863.4355
				text = "R"
			intervals [2170]:
				xmin = 863.4355
				xmax = 863.7055
				text = "ER0"
			intervals [2171]:
				xmin = 863.7055
				xmax = 863.7355
				text = "AW1"
			intervals [2172]:
				xmin = 863.7355
				xmax = 863.8055
				text = "N"
			intervals [2173]:
				xmin = 863.8055
				xmax = 863.8355
				text = "D"
			intervals [2174]:
				xmin = 863.8355
				xmax = 863.8855
				text = "sp"
			intervals [2175]:
				xmin = 863.8855
				xmax = 863.9155
				text = "HH"
			intervals [2176]:
				xmin = 863.9155
				xmax = 863.9555
				text = "IY1"
			intervals [2177]:
				xmin = 863.9555
				xmax = 864.2355
				text = "R"
			intervals [2178]:
				xmin = 864.2355
				xmax = 864.2755
				text = "sp"
			intervals [2179]:
				xmin = 864.2755
				xmax = 864.3055
				text = "AH0"
			intervals [2180]:
				xmin = 864.3055
				xmax = 864.3555
				text = "K"
			intervals [2181]:
				xmin = 864.3555
				xmax = 864.3955
				text = "AH1"
			intervals [2182]:
				xmin = 864.3955
				xmax = 864.4755
				text = "P"
			intervals [2183]:
				xmin = 864.4755
				xmax = 864.5055
				text = "AH0"
			intervals [2184]:
				xmin = 864.5055
				xmax = 864.5355
				text = "L"
			intervals [2185]:
				xmin = 864.5355
				xmax = 864.5855
				text = "sp"
			intervals [2186]:
				xmin = 864.5855
				xmax = 864.6555
				text = "W"
			intervals [2187]:
				xmin = 864.6555
				xmax = 864.6955
				text = "IY1"
			intervals [2188]:
				xmin = 864.6955
				xmax = 864.8355
				text = "K"
			intervals [2189]:
				xmin = 864.8355
				xmax = 864.8655
				text = "S"
			intervals [2190]:
				xmin = 864.8655
				xmax = 864.9055
				text = "sp"
			intervals [2191]:
				xmin = 864.9055
				xmax = 864.9955
				text = "AH0"
			intervals [2192]:
				xmin = 864.9955
				xmax = 865.0255
				text = "G"
			intervals [2193]:
				xmin = 865.0255
				xmax = 865.3155
				text = "OW1"
			intervals [2194]:
				xmin = 865.3155
				xmax = 865.3755
				text = "sp"
			intervals [2195]:
				xmin = 865.3755
				xmax = 866.8104
				text = ""
			intervals [2196]:
				xmin = 866.8104
				xmax = 867.0404
				text = "M"
			intervals [2197]:
				xmin = 867.0404
				xmax = 867.1504
				text = "sp"
			intervals [2198]:
				xmin = 867.1504
				xmax = 868.9837
				text = ""
			intervals [2199]:
				xmin = 868.9837
				xmax = 869.4437
				text = "AH1"
			intervals [2200]:
				xmin = 869.4437
				xmax = 870.3712
				text = "sp"
			intervals [2201]:
				xmin = 870.3712
				xmax = 870.4112
				text = "HH"
			intervals [2202]:
				xmin = 870.4112
				xmax = 870.4512
				text = "W"
			intervals [2203]:
				xmin = 870.4512
				xmax = 870.5012
				text = "AH1"
			intervals [2204]:
				xmin = 870.5012
				xmax = 870.5512
				text = "T"
			intervals [2205]:
				xmin = 870.5512
				xmax = 870.6112
				text = "sp"
			intervals [2206]:
				xmin = 870.6112
				xmax = 870.7012
				text = "W"
			intervals [2207]:
				xmin = 870.7012
				xmax = 870.7512
				text = "AH1"
			intervals [2208]:
				xmin = 870.7512
				xmax = 870.7912
				text = "T"
			intervals [2209]:
				xmin = 870.7912
				xmax = 870.8612
				text = "K"
			intervals [2210]:
				xmin = 870.8612
				xmax = 870.9112
				text = "AY1"
			intervals [2211]:
				xmin = 870.9112
				xmax = 870.9712
				text = "N"
			intervals [2212]:
				xmin = 870.9712
				xmax = 871.0112
				text = "D"
			intervals [2213]:
				xmin = 871.0112
				xmax = 871.0412
				text = "Z"
			intervals [2214]:
				xmin = 871.0412
				xmax = 871.0812
				text = "AH0"
			intervals [2215]:
				xmin = 871.0812
				xmax = 871.1612
				text = "V"
			intervals [2216]:
				xmin = 871.1612
				xmax = 871.2012
				text = "TH"
			intervals [2217]:
				xmin = 871.2012
				xmax = 871.2512
				text = "IH1"
			intervals [2218]:
				xmin = 871.2512
				xmax = 871.3712
				text = "NG"
			intervals [2219]:
				xmin = 871.3712
				xmax = 871.4012
				text = "Z"
			intervals [2220]:
				xmin = 871.4012
				xmax = 871.4412
				text = "D"
			intervals [2221]:
				xmin = 871.4412
				xmax = 871.4712
				text = "IH0"
			intervals [2222]:
				xmin = 871.4712
				xmax = 871.5012
				text = "D"
			intervals [2223]:
				xmin = 871.5012
				xmax = 871.5312
				text = "sp"
			intervals [2224]:
				xmin = 871.5312
				xmax = 871.5612
				text = "DH"
			intervals [2225]:
				xmin = 871.5612
				xmax = 871.5912
				text = "AH0"
			intervals [2226]:
				xmin = 871.5912
				xmax = 871.6612
				text = "sp"
			intervals [2227]:
				xmin = 871.6612
				xmax = 871.7312
				text = "T"
			intervals [2228]:
				xmin = 871.7312
				xmax = 871.8212
				text = "IY1"
			intervals [2229]:
				xmin = 871.8212
				xmax = 871.9212
				text = "CH"
			intervals [2230]:
				xmin = 871.9212
				xmax = 871.9712
				text = "ER0"
			intervals [2231]:
				xmin = 871.9712
				xmax = 872.0512
				text = "Z"
			intervals [2232]:
				xmin = 872.0512
				xmax = 872.1312
				text = "Y"
			intervals [2233]:
				xmin = 872.1312
				xmax = 872.2312
				text = "EH1"
			intervals [2234]:
				xmin = 872.2312
				xmax = 872.3712
				text = "L"
			intervals [2235]:
				xmin = 872.3712
				xmax = 872.4112
				text = "AE1"
			intervals [2236]:
				xmin = 872.4112
				xmax = 872.6012
				text = "T"
			intervals [2237]:
				xmin = 872.6012
				xmax = 872.8812
				text = "sp"
			intervals [2238]:
				xmin = 872.8812
				xmax = 872.9412
				text = "EH1"
			intervals [2239]:
				xmin = 872.9412
				xmax = 873.1312
				text = "N"
			intervals [2240]:
				xmin = 873.1312
				xmax = 873.1712
				text = "IY0"
			intervals [2241]:
				xmin = 873.1712
				xmax = 873.2112
				text = "HH"
			intervals [2242]:
				xmin = 873.2112
				xmax = 873.6112
				text = "AW2"
			intervals [2243]:
				xmin = 873.6112
				xmax = 873.6912
				text = "sp"
			intervals [2244]:
				xmin = 873.6912
				xmax = 873.8512
				text = "HH"
			intervals [2245]:
				xmin = 873.8512
				xmax = 873.8812
				text = "M"
			intervals [2246]:
				xmin = 873.8812
				xmax = 890.5926
				text = ""
			intervals [2247]:
				xmin = 890.5926
				xmax = 890.6526
				text = "HH"
			intervals [2248]:
				xmin = 890.6526
				xmax = 890.9126
				text = "M"
			intervals [2249]:
				xmin = 890.9126
				xmax = 897.5616
				text = ""
			intervals [2250]:
				xmin = 897.5616
				xmax = 897.6416
				text = "sil"
			intervals [2251]:
				xmin = 897.6416
				xmax = 897.8916
				text = "M"
			intervals [2252]:
				xmin = 897.8916
				xmax = 897.9216
				text = "HH"
			intervals [2253]:
				xmin = 897.9216
				xmax = 897.9616
				text = "M"
			intervals [2254]:
				xmin = 897.9616
				xmax = 905.6608
				text = ""
			intervals [2255]:
				xmin = 905.6608
				xmax = 905.8008
				text = "M"
			intervals [2256]:
				xmin = 905.8008
				xmax = 905.8608
				text = "HH"
			intervals [2257]:
				xmin = 905.8608
				xmax = 906.1008
				text = "M"
			intervals [2258]:
				xmin = 906.1008
				xmax = 916.0541
				text = ""
			intervals [2259]:
				xmin = 916.0541
				xmax = 916.0841
				text = "sil"
			intervals [2260]:
				xmin = 916.0841
				xmax = 916.2441
				text = "M"
			intervals [2261]:
				xmin = 916.2441
				xmax = 916.4241
				text = "HH"
			intervals [2262]:
				xmin = 916.4241
				xmax = 916.5441
				text = "M"
			intervals [2263]:
				xmin = 916.5441
				xmax = 920.2001
				text = "sp"
			intervals [2264]:
				xmin = 920.2001
				xmax = 920.9501
				text = "spn"
			intervals [2265]:
				xmin = 920.9501
				xmax = 921.0201
				text = "sp"
			intervals [2266]:
				xmin = 921.0201
				xmax = 921.3172
				text = ""
			intervals [2267]:
				xmin = 921.3172
				xmax = 921.4072
				text = "HH"
			intervals [2268]:
				xmin = 921.4072
				xmax = 921.4572
				text = "AW1"
			intervals [2269]:
				xmin = 921.4572
				xmax = 921.5272
				text = "AH0"
			intervals [2270]:
				xmin = 921.5272
				xmax = 921.5572
				text = "B"
			intervals [2271]:
				xmin = 921.5572
				xmax = 921.6872
				text = "AW1"
			intervals [2272]:
				xmin = 921.6872
				xmax = 921.7172
				text = "T"
			intervals [2273]:
				xmin = 921.7172
				xmax = 921.7472
				text = "DH"
			intervals [2274]:
				xmin = 921.7472
				xmax = 921.8372
				text = "AH0"
			intervals [2275]:
				xmin = 921.8372
				xmax = 921.9072
				text = "B"
			intervals [2276]:
				xmin = 921.9072
				xmax = 922.0072
				text = "EH1"
			intervals [2277]:
				xmin = 922.0072
				xmax = 922.0872
				text = "S"
			intervals [2278]:
				xmin = 922.0872
				xmax = 922.1272
				text = "T"
			intervals [2279]:
				xmin = 922.1272
				xmax = 922.1972
				text = "T"
			intervals [2280]:
				xmin = 922.1972
				xmax = 922.3472
				text = "IY1"
			intervals [2281]:
				xmin = 922.3472
				xmax = 922.4472
				text = "CH"
			intervals [2282]:
				xmin = 922.4472
				xmax = 922.5072
				text = "ER0"
			intervals [2283]:
				xmin = 922.5072
				xmax = 922.6072
				text = "Y"
			intervals [2284]:
				xmin = 922.6072
				xmax = 922.6372
				text = "UW1"
			intervals [2285]:
				xmin = 922.6372
				xmax = 922.6872
				text = "EH1"
			intervals [2286]:
				xmin = 922.6872
				xmax = 922.7872
				text = "V"
			intervals [2287]:
				xmin = 922.7872
				xmax = 923.1772
				text = "ER0"
			intervals [2288]:
				xmin = 923.1772
				xmax = 923.2072
				text = "sp"
			intervals [2289]:
				xmin = 923.2072
				xmax = 923.2372
				text = "HH"
			intervals [2290]:
				xmin = 923.2372
				xmax = 923.2672
				text = "AE1"
			intervals [2291]:
				xmin = 923.2672
				xmax = 923.2972
				text = "D"
			intervals [2292]:
				xmin = 923.2972
				xmax = 923.3372
				text = "sp"
			intervals [2293]:
				xmin = 923.3372
				xmax = 923.3672
				text = "W"
			intervals [2294]:
				xmin = 923.3672
				xmax = 923.3972
				text = "AH0"
			intervals [2295]:
				xmin = 923.3972
				xmax = 923.4272
				text = "Z"
			intervals [2296]:
				xmin = 923.4272
				xmax = 923.4872
				text = "DH"
			intervals [2297]:
				xmin = 923.4872
				xmax = 923.5172
				text = "EH1"
			intervals [2298]:
				xmin = 923.5172
				xmax = 923.5972
				text = "R"
			intervals [2299]:
				xmin = 923.5972
				xmax = 923.8072
				text = "sp"
			intervals [2300]:
				xmin = 923.8072
				xmax = 924.0338
				text = ""
			intervals [2301]:
				xmin = 924.0338
				xmax = 924.1038
				text = "F"
			intervals [2302]:
				xmin = 924.1038
				xmax = 924.1838
				text = "EY1"
			intervals [2303]:
				xmin = 924.1838
				xmax = 924.2738
				text = "V"
			intervals [2304]:
				xmin = 924.2738
				xmax = 924.3038
				text = "ER0"
			intervals [2305]:
				xmin = 924.3038
				xmax = 924.3638
				text = "IH0"
			intervals [2306]:
				xmin = 924.3638
				xmax = 924.3938
				text = "T"
			intervals [2307]:
				xmin = 924.3938
				xmax = 924.4538
				text = "sp"
			intervals [2308]:
				xmin = 924.4538
				xmax = 924.5038
				text = "T"
			intervals [2309]:
				xmin = 924.5038
				xmax = 924.6438
				text = "IY1"
			intervals [2310]:
				xmin = 924.6438
				xmax = 924.7538
				text = "CH"
			intervals [2311]:
				xmin = 924.7538
				xmax = 924.7938
				text = "ER0"
			intervals [2312]:
				xmin = 924.7938
				xmax = 924.8738
				text = "Y"
			intervals [2313]:
				xmin = 924.8738
				xmax = 924.9438
				text = "UW1"
			intervals [2314]:
				xmin = 924.9438
				xmax = 924.9938
				text = "EH1"
			intervals [2315]:
				xmin = 924.9938
				xmax = 925.0238
				text = "V"
			intervals [2316]:
				xmin = 925.0238
				xmax = 925.2238
				text = "ER0"
			intervals [2317]:
				xmin = 925.2238
				xmax = 925.2538
				text = "sp"
			intervals [2318]:
				xmin = 925.2538
				xmax = 925.2838
				text = "HH"
			intervals [2319]:
				xmin = 925.2838
				xmax = 925.3138
				text = "AE1"
			intervals [2320]:
				xmin = 925.3138
				xmax = 925.4938
				text = "D"
			intervals [2321]:
				xmin = 925.4938
				xmax = 934.3924
				text = ""
			intervals [2322]:
				xmin = 934.3924
				xmax = 934.4624
				text = "W"
			intervals [2323]:
				xmin = 934.4624
				xmax = 934.5424
				text = "AH1"
			intervals [2324]:
				xmin = 934.5424
				xmax = 934.6024
				text = "T"
			intervals [2325]:
				xmin = 934.6024
				xmax = 934.6524
				text = "W"
			intervals [2326]:
				xmin = 934.6524
				xmax = 934.7724
				text = "AA1"
			intervals [2327]:
				xmin = 934.7724
				xmax = 934.8024
				text = "Z"
			intervals [2328]:
				xmin = 934.8024
				xmax = 934.8324
				text = "S"
			intervals [2329]:
				xmin = 934.8324
				xmax = 934.9324
				text = "OW1"
			intervals [2330]:
				xmin = 934.9324
				xmax = 935.0224
				text = "G"
			intervals [2331]:
				xmin = 935.0224
				xmax = 935.0824
				text = "UH1"
			intervals [2332]:
				xmin = 935.0824
				xmax = 935.1324
				text = "D"
			intervals [2333]:
				xmin = 935.1324
				xmax = 935.2324
				text = "AH0"
			intervals [2334]:
				xmin = 935.2324
				xmax = 935.2724
				text = "B"
			intervals [2335]:
				xmin = 935.2724
				xmax = 935.3724
				text = "AW1"
			intervals [2336]:
				xmin = 935.3724
				xmax = 935.4424
				text = "T"
			intervals [2337]:
				xmin = 935.4424
				xmax = 935.4824
				text = "sp"
			intervals [2338]:
				xmin = 935.4824
				xmax = 935.5424
				text = "DH"
			intervals [2339]:
				xmin = 935.5424
				xmax = 935.5724
				text = "AH0"
			intervals [2340]:
				xmin = 935.5724
				xmax = 935.6824
				text = "M"
			intervals [2341]:
				xmin = 935.6824
				xmax = 935.9224
				text = "sp"
			intervals [2342]:
				xmin = 935.9224
				xmax = 948.8228
				text = ""
			intervals [2343]:
				xmin = 948.8228
				xmax = 948.9428
				text = "Y"
			intervals [2344]:
				xmin = 948.9428
				xmax = 949.3328
				text = "AE1"
			intervals [2345]:
				xmin = 949.3328
				xmax = 954.7247
				text = ""
			intervals [2346]:
				xmin = 954.7247
				xmax = 954.7947
				text = "sil"
			intervals [2347]:
				xmin = 954.7947
				xmax = 954.8247
				text = "DH"
			intervals [2348]:
				xmin = 954.8247
				xmax = 954.8647
				text = "AH0"
			intervals [2349]:
				xmin = 954.8647
				xmax = 954.8947
				text = "T"
			intervals [2350]:
				xmin = 954.8947
				xmax = 954.9547
				text = "sp"
			intervals [2351]:
				xmin = 954.9547
				xmax = 955.0147
				text = "Z"
			intervals [2352]:
				xmin = 955.0147
				xmax = 955.0847
				text = "sp"
			intervals [2353]:
				xmin = 955.0847
				xmax = 955.1247
				text = "G"
			intervals [2354]:
				xmin = 955.1247
				xmax = 955.3447
				text = "IH0"
			intervals [2355]:
				xmin = 955.3447
				xmax = 955.5947
				text = "D"
			intervals [2356]:
				xmin = 955.5947
				xmax = 960.2437
				text = ""
			intervals [2357]:
				xmin = 960.2437
				xmax = 960.3237
				text = "HH"
			intervals [2358]:
				xmin = 960.3237
				xmax = 960.4137
				text = "AW1"
			intervals [2359]:
				xmin = 960.4137
				xmax = 960.4437
				text = "AH0"
			intervals [2360]:
				xmin = 960.4437
				xmax = 960.4937
				text = "B"
			intervals [2361]:
				xmin = 960.4937
				xmax = 960.6337
				text = "AW1"
			intervals [2362]:
				xmin = 960.6337
				xmax = 960.7037
				text = "T"
			intervals [2363]:
				xmin = 960.7037
				xmax = 960.7837
				text = "T"
			intervals [2364]:
				xmin = 960.7837
				xmax = 960.8237
				text = "R"
			intervals [2365]:
				xmin = 960.8237
				xmax = 960.9837
				text = "IH1"
			intervals [2366]:
				xmin = 960.9837
				xmax = 961.0137
				text = "K"
			intervals [2367]:
				xmin = 961.0137
				xmax = 961.0437
				text = "S"
			intervals [2368]:
				xmin = 961.0437
				xmax = 961.0737
				text = "sp"
			intervals [2369]:
				xmin = 961.0737
				xmax = 961.1337
				text = "Y"
			intervals [2370]:
				xmin = 961.1337
				xmax = 961.2537
				text = "UW1"
			intervals [2371]:
				xmin = 961.2537
				xmax = 961.3237
				text = "sp"
			intervals [2372]:
				xmin = 961.3237
				xmax = 961.3737
				text = "D"
			intervals [2373]:
				xmin = 961.3737
				xmax = 961.4037
				text = "IH0"
			intervals [2374]:
				xmin = 961.4037
				xmax = 961.4537
				text = "D"
			intervals [2375]:
				xmin = 961.4537
				xmax = 961.4837
				text = "Y"
			intervals [2376]:
				xmin = 961.4837
				xmax = 961.5137
				text = "UW1"
			intervals [2377]:
				xmin = 961.5137
				xmax = 961.5437
				text = "EH1"
			intervals [2378]:
				xmin = 961.5437
				xmax = 961.5937
				text = "V"
			intervals [2379]:
				xmin = 961.5937
				xmax = 961.7037
				text = "ER0"
			intervals [2380]:
				xmin = 961.7037
				xmax = 961.7637
				text = "sp"
			intervals [2381]:
				xmin = 961.7637
				xmax = 961.8037
				text = "P"
			intervals [2382]:
				xmin = 961.8037
				xmax = 961.8337
				text = "L"
			intervals [2383]:
				xmin = 961.8337
				xmax = 961.8737
				text = "EY1"
			intervals [2384]:
				xmin = 961.8737
				xmax = 961.9137
				text = "EH1"
			intervals [2385]:
				xmin = 961.9137
				xmax = 961.9737
				text = "N"
			intervals [2386]:
				xmin = 961.9737
				xmax = 962.0737
				text = "IY0"
			intervals [2387]:
				xmin = 962.0737
				xmax = 962.1537
				text = "T"
			intervals [2388]:
				xmin = 962.1537
				xmax = 962.1937
				text = "R"
			intervals [2389]:
				xmin = 962.1937
				xmax = 962.3237
				text = "IH1"
			intervals [2390]:
				xmin = 962.3237
				xmax = 962.3637
				text = "K"
			intervals [2391]:
				xmin = 962.3637
				xmax = 962.3937
				text = "S"
			intervals [2392]:
				xmin = 962.3937
				xmax = 962.4237
				text = "AO1"
			intervals [2393]:
				xmin = 962.4237
				xmax = 962.4637
				text = "N"
			intervals [2394]:
				xmin = 962.4637
				xmax = 962.4937
				text = "sp"
			intervals [2395]:
				xmin = 962.4937
				xmax = 962.5337
				text = "DH"
			intervals [2396]:
				xmin = 962.5337
				xmax = 962.5637
				text = "AH0"
			intervals [2397]:
				xmin = 962.5637
				xmax = 962.6637
				text = "sp"
			intervals [2398]:
				xmin = 962.6637
				xmax = 962.7037
				text = "T"
			intervals [2399]:
				xmin = 962.7037
				xmax = 962.8537
				text = "IY1"
			intervals [2400]:
				xmin = 962.8537
				xmax = 962.9337
				text = "CH"
			intervals [2401]:
				xmin = 962.9337
				xmax = 963.0337
				text = "ER0"
			intervals [2402]:
				xmin = 963.0337
				xmax = 963.0637
				text = "sp"
			intervals [2403]:
				xmin = 963.0637
				xmax = 963.1137
				text = "ER0"
			intervals [2404]:
				xmin = 963.1137
				xmax = 963.1537
				text = "EH1"
			intervals [2405]:
				xmin = 963.1537
				xmax = 963.1837
				text = "N"
			intervals [2406]:
				xmin = 963.1837
				xmax = 963.3537
				text = "IY0"
			intervals [2407]:
				xmin = 963.3537
				xmax = 963.3837
				text = "TH"
			intervals [2408]:
				xmin = 963.3837
				xmax = 963.4137
				text = "IH2"
			intervals [2409]:
				xmin = 963.4137
				xmax = 963.4737
				text = "N"
			intervals [2410]:
				xmin = 963.4737
				xmax = 963.7037
				text = "sp"
			intervals [2411]:
				xmin = 963.7037
				xmax = 972.7712
				text = ""
			intervals [2412]:
				xmin = 972.7712
				xmax = 972.8612
				text = "Y"
			intervals [2413]:
				xmin = 972.8612
				xmax = 973.1912
				text = "AE1"
			intervals [2414]:
				xmin = 973.1912
				xmax = 986.5551
				text = ""
			intervals [2415]:
				xmin = 986.5551
				xmax = 986.6451
				text = "HH"
			intervals [2416]:
				xmin = 986.6451
				xmax = 986.7551
				text = "AW1"
			intervals [2417]:
				xmin = 986.7551
				xmax = 986.7851
				text = "AH0"
			intervals [2418]:
				xmin = 986.7851
				xmax = 986.8151
				text = "B"
			intervals [2419]:
				xmin = 986.8151
				xmax = 986.9051
				text = "AW1"
			intervals [2420]:
				xmin = 986.9051
				xmax = 987.0351
				text = "T"
			intervals [2421]:
				xmin = 987.0351
				xmax = 987.0651
				text = "sp"
			intervals [2422]:
				xmin = 987.0651
				xmax = 987.1351
				text = "DH"
			intervals [2423]:
				xmin = 987.1351
				xmax = 987.3051
				text = "IY0"
			intervals [2424]:
				xmin = 987.3051
				xmax = 987.3351
				text = "sp"
			intervals [2425]:
				xmin = 987.3351
				xmax = 987.5851
				text = "AH1"
			intervals [2426]:
				xmin = 987.5851
				xmax = 988.003
				text = "sp"
			intervals [2427]:
				xmin = 988.003
				xmax = 988.063
				text = "DH"
			intervals [2428]:
				xmin = 988.063
				xmax = 988.133
				text = "IY0"
			intervals [2429]:
				xmin = 988.133
				xmax = 988.243
				text = "K"
			intervals [2430]:
				xmin = 988.243
				xmax = 988.333
				text = "IH1"
			intervals [2431]:
				xmin = 988.333
				xmax = 988.423
				text = "D"
			intervals [2432]:
				xmin = 988.423
				xmax = 988.453
				text = "Z"
			intervals [2433]:
				xmin = 988.453
				xmax = 988.503
				text = "IH0"
			intervals [2434]:
				xmin = 988.503
				xmax = 988.543
				text = "N"
			intervals [2435]:
				xmin = 988.543
				xmax = 988.573
				text = "DH"
			intervals [2436]:
				xmin = 988.573
				xmax = 988.643
				text = "AH0"
			intervals [2437]:
				xmin = 988.643
				xmax = 988.753
				text = "K"
			intervals [2438]:
				xmin = 988.753
				xmax = 988.803
				text = "L"
			intervals [2439]:
				xmin = 988.803
				xmax = 988.953
				text = "AE1"
			intervals [2440]:
				xmin = 988.953
				xmax = 989.173
				text = "S"
			intervals [2441]:
				xmin = 989.173
				xmax = 989.4099
				text = ""
			intervals [2442]:
				xmin = 989.4099
				xmax = 989.5099
				text = "sil"
			intervals [2443]:
				xmin = 989.5099
				xmax = 989.5899
				text = "D"
			intervals [2444]:
				xmin = 989.5899
				xmax = 989.6199
				text = "IH0"
			intervals [2445]:
				xmin = 989.6199
				xmax = 989.6599
				text = "D"
			intervals [2446]:
				xmin = 989.6599
				xmax = 989.7099
				text = "DH"
			intervals [2447]:
				xmin = 989.7099
				xmax = 989.7499
				text = "EY1"
			intervals [2448]:
				xmin = 989.7499
				xmax = 989.7799
				text = "EH1"
			intervals [2449]:
				xmin = 989.7799
				xmax = 989.8099
				text = "V"
			intervals [2450]:
				xmin = 989.8099
				xmax = 990.0599
				text = "ER0"
			intervals [2451]:
				xmin = 990.0599
				xmax = 990.1299
				text = "sp"
			intervals [2452]:
				xmin = 990.1299
				xmax = 990.1599
				text = "P"
			intervals [2453]:
				xmin = 990.1599
				xmax = 990.2099
				text = "L"
			intervals [2454]:
				xmin = 990.2099
				xmax = 990.2799
				text = "EY1"
			intervals [2455]:
				xmin = 990.2799
				xmax = 995.4041
				text = "sp"
			intervals [2456]:
				xmin = 995.4041
				xmax = 995.4541
				text = "N"
			intervals [2457]:
				xmin = 995.4541
				xmax = 995.5141
				text = "AA1"
			intervals [2458]:
				xmin = 995.5141
				xmax = 995.5641
				text = "T"
			intervals [2459]:
				xmin = 995.5641
				xmax = 995.6441
				text = "IY1"
			intervals [2460]:
				xmin = 995.6441
				xmax = 995.8041
				text = "V"
			intervals [2461]:
				xmin = 995.8041
				xmax = 995.9141
				text = "IH0"
			intervals [2462]:
				xmin = 995.9141
				xmax = 995.9541
				text = "N"
			intervals [2463]:
				xmin = 995.9541
				xmax = 996.0041
				text = "EY1"
			intervals [2464]:
				xmin = 996.0041
				xmax = 996.0341
				text = "P"
			intervals [2465]:
				xmin = 996.0341
				xmax = 996.0641
				text = "R"
			intervals [2466]:
				xmin = 996.0641
				xmax = 996.1241
				text = "AH0"
			intervals [2467]:
				xmin = 996.1241
				xmax = 996.2141
				text = "L"
			intervals [2468]:
				xmin = 996.2141
				xmax = 996.2441
				text = "sp"
			intervals [2469]:
				xmin = 996.2441
				xmax = 996.2841
				text = "F"
			intervals [2470]:
				xmin = 996.2841
				xmax = 996.6141
				text = "UW1"
			intervals [2471]:
				xmin = 996.6141
				xmax = 996.6841
				text = "L"
			intervals [2472]:
				xmin = 996.6841
				xmax = 996.7141
				text = "EH1"
			intervals [2473]:
				xmin = 996.7141
				xmax = 996.7441
				text = "S"
			intervals [2474]:
				xmin = 996.7441
				xmax = 996.7741
				text = "D"
			intervals [2475]:
				xmin = 996.7741
				xmax = 996.8141
				text = "EY1"
			intervals [2476]:
				xmin = 996.8141
				xmax = 996.9841
				text = "ER0"
			intervals [2477]:
				xmin = 996.9841
				xmax = 997.0241
				text = "EH1"
			intervals [2478]:
				xmin = 997.0241
				xmax = 997.0741
				text = "N"
			intervals [2479]:
				xmin = 997.0741
				xmax = 997.1541
				text = "IY0"
			intervals [2480]:
				xmin = 997.1541
				xmax = 997.2441
				text = "TH"
			intervals [2481]:
				xmin = 997.2441
				xmax = 997.2941
				text = "IH2"
			intervals [2482]:
				xmin = 997.2941
				xmax = 997.4941
				text = "NG"
			intervals [2483]:
				xmin = 997.4941
				xmax = 998.6289
				text = ""
			intervals [2484]:
				xmin = 998.6289
				xmax = 998.7189
				text = "sil"
			intervals [2485]:
				xmin = 998.7189
				xmax = 998.8589
				text = "M"
			intervals [2486]:
				xmin = 998.8589
				xmax = 998.8989
				text = "HH"
			intervals [2487]:
				xmin = 998.8989
				xmax = 999.0889
				text = "M"
			intervals [2488]:
				xmin = 999.0889
				xmax = 999.2789
				text = "sp"
			intervals [2489]:
				xmin = 999.2789
				xmax = 1000.924
				text = ""
			intervals [2490]:
				xmin = 1000.924
				xmax = 1001.024
				text = "HH"
			intervals [2491]:
				xmin = 1001.024
				xmax = 1001.104
				text = "AW1"
			intervals [2492]:
				xmin = 1001.104
				xmax = 1001.154
				text = "AH0"
			intervals [2493]:
				xmin = 1001.154
				xmax = 1001.184
				text = "B"
			intervals [2494]:
				xmin = 1001.184
				xmax = 1001.224
				text = "AW1"
			intervals [2495]:
				xmin = 1001.224
				xmax = 1001.354
				text = "T"
			intervals [2496]:
				xmin = 1001.354
				xmax = 1001.404
				text = "DH"
			intervals [2497]:
				xmin = 1001.404
				xmax = 1001.494
				text = "IY0"
			intervals [2498]:
				xmin = 1001.494
				xmax = 1001.564
				text = "G"
			intervals [2499]:
				xmin = 1001.564
				xmax = 1001.734
				text = "AY1"
			intervals [2500]:
				xmin = 1001.734
				xmax = 1001.784
				text = "Z"
			intervals [2501]:
				xmin = 1001.784
				xmax = 1001.814
				text = "Y"
			intervals [2502]:
				xmin = 1001.814
				xmax = 1001.874
				text = "UW1"
			intervals [2503]:
				xmin = 1001.874
				xmax = 1001.934
				text = "G"
			intervals [2504]:
				xmin = 1001.934
				xmax = 1001.974
				text = "OW1"
			intervals [2505]:
				xmin = 1001.974
				xmax = 1002.194
				text = "ER0"
			intervals [2506]:
				xmin = 1002.194
				xmax = 1002.294
				text = "AW1"
			intervals [2507]:
				xmin = 1002.294
				xmax = 1002.354
				text = "N"
			intervals [2508]:
				xmin = 1002.354
				xmax = 1002.454
				text = "D"
			intervals [2509]:
				xmin = 1002.454
				xmax = 1002.544
				text = "W"
			intervals [2510]:
				xmin = 1002.544
				xmax = 1002.614
				text = "IH0"
			intervals [2511]:
				xmin = 1002.614
				xmax = 1002.644
				text = "DH"
			intervals [2512]:
				xmin = 1002.644
				xmax = 1002.744
				text = "sp"
			intervals [2513]:
				xmin = 1002.744
				xmax = 1003.004
				text = "AH1"
			intervals [2514]:
				xmin = 1003.004
				xmax = 1003.034
				text = "sp"
			intervals [2515]:
				xmin = 1003.034
				xmax = 1003.144
				text = "IH0"
			intervals [2516]:
				xmin = 1003.144
				xmax = 1003.184
				text = "Z"
			intervals [2517]:
				xmin = 1003.184
				xmax = 1003.214
				text = "DH"
			intervals [2518]:
				xmin = 1003.214
				xmax = 1003.244
				text = "EH1"
			intervals [2519]:
				xmin = 1003.244
				xmax = 1003.274
				text = "R"
			intervals [2520]:
				xmin = 1003.274
				xmax = 1003.344
				text = "AH0"
			intervals [2521]:
				xmin = 1003.344
				xmax = 1003.414
				text = "G"
			intervals [2522]:
				xmin = 1003.414
				xmax = 1003.464
				text = "R"
			intervals [2523]:
				xmin = 1003.464
				xmax = 1003.564
				text = "UW1"
			intervals [2524]:
				xmin = 1003.564
				xmax = 1003.594
				text = "P"
			intervals [2525]:
				xmin = 1003.594
				xmax = 1003.624
				text = "AH0"
			intervals [2526]:
				xmin = 1003.624
				xmax = 1003.674
				text = "V"
			intervals [2527]:
				xmin = 1003.674
				xmax = 1003.754
				text = "K"
			intervals [2528]:
				xmin = 1003.754
				xmax = 1003.804
				text = "IH1"
			intervals [2529]:
				xmin = 1003.804
				xmax = 1003.924
				text = "D"
			intervals [2530]:
				xmin = 1003.924
				xmax = 1003.984
				text = "Z"
			intervals [2531]:
				xmin = 1003.984
				xmax = 1004.024
				text = "Y"
			intervals [2532]:
				xmin = 1004.024
				xmax = 1004.054
				text = "UW1"
			intervals [2533]:
				xmin = 1004.054
				xmax = 1004.094
				text = "Y"
			intervals [2534]:
				xmin = 1004.094
				xmax = 1004.234
				text = "UW1"
			intervals [2535]:
				xmin = 1004.234
				xmax = 1004.334
				text = "ZH"
			intervals [2536]:
				xmin = 1004.334
				xmax = 1004.364
				text = "AH0"
			intervals [2537]:
				xmin = 1004.364
				xmax = 1004.394
				text = "L"
			intervals [2538]:
				xmin = 1004.394
				xmax = 1004.524
				text = "IY0"
			intervals [2539]:
				xmin = 1004.524
				xmax = 1004.574
				text = "G"
			intervals [2540]:
				xmin = 1004.574
				xmax = 1004.624
				text = "OW1"
			intervals [2541]:
				xmin = 1004.624
				xmax = 1004.764
				text = "ER0"
			intervals [2542]:
				xmin = 1004.764
				xmax = 1004.924
				text = "AW1"
			intervals [2543]:
				xmin = 1004.924
				xmax = 1004.974
				text = "N"
			intervals [2544]:
				xmin = 1004.974
				xmax = 1005.004
				text = "D"
			intervals [2545]:
				xmin = 1005.004
				xmax = 1005.034
				text = "W"
			intervals [2546]:
				xmin = 1005.034
				xmax = 1005.064
				text = "IH0"
			intervals [2547]:
				xmin = 1005.064
				xmax = 1005.094
				text = "DH"
			intervals [2548]:
				xmin = 1005.094
				xmax = 1005.144
				text = "sp"
			intervals [2549]:
				xmin = 1005.144
				xmax = 1005.204
				text = "AH0"
			intervals [2550]:
				xmin = 1005.204
				xmax = 1005.264
				text = "N"
			intervals [2551]:
				xmin = 1005.264
				xmax = 1005.344
				text = "D"
			intervals [2552]:
				xmin = 1005.344
				xmax = 1005.534
				text = "UW1"
			intervals [2553]:
				xmin = 1005.534
				xmax = 1005.574
				text = "sp"
			intervals [2554]:
				xmin = 1005.574
				xmax = 1005.604
				text = "TH"
			intervals [2555]:
				xmin = 1005.604
				xmax = 1005.644
				text = "IH1"
			intervals [2556]:
				xmin = 1005.644
				xmax = 1005.694
				text = "NG"
			intervals [2557]:
				xmin = 1005.694
				xmax = 1005.724
				text = "Z"
			intervals [2558]:
				xmin = 1005.724
				xmax = 1005.754
				text = "sp"
			intervals [2559]:
				xmin = 1005.754
				xmax = 1005.784
				text = "W"
			intervals [2560]:
				xmin = 1005.784
				xmax = 1005.814
				text = "IH0"
			intervals [2561]:
				xmin = 1005.814
				xmax = 1005.864
				text = "TH"
			intervals [2562]:
				xmin = 1005.864
				xmax = 1005.904
				text = "HH"
			intervals [2563]:
				xmin = 1005.904
				xmax = 1005.934
				text = "W"
			intervals [2564]:
				xmin = 1005.934
				xmax = 1005.964
				text = "AH1"
			intervals [2565]:
				xmin = 1005.964
				xmax = 1006.064
				text = "T"
			intervals [2566]:
				xmin = 1006.064
				xmax = 1006.254
				text = "sp"
			intervals [2567]:
				xmin = 1006.254
				xmax = 1006.334
				text = "K"
			intervals [2568]:
				xmin = 1006.334
				xmax = 1006.434
				text = "AY1"
			intervals [2569]:
				xmin = 1006.434
				xmax = 1006.464
				text = "N"
			intervals [2570]:
				xmin = 1006.464
				xmax = 1006.524
				text = "D"
			intervals [2571]:
				xmin = 1006.524
				xmax = 1006.564
				text = "Z"
			intervals [2572]:
				xmin = 1006.564
				xmax = 1006.614
				text = "AH0"
			intervals [2573]:
				xmin = 1006.614
				xmax = 1006.644
				text = "V"
			intervals [2574]:
				xmin = 1006.644
				xmax = 1006.704
				text = "sp"
			intervals [2575]:
				xmin = 1006.704
				xmax = 1006.734
				text = "TH"
			intervals [2576]:
				xmin = 1006.734
				xmax = 1006.764
				text = "IH1"
			intervals [2577]:
				xmin = 1006.764
				xmax = 1006.914
				text = "NG"
			intervals [2578]:
				xmin = 1006.914
				xmax = 1006.954
				text = "Z"
			intervals [2579]:
				xmin = 1006.954
				xmax = 1006.984
				text = "sp"
			intervals [2580]:
				xmin = 1006.984
				xmax = 1007.014
				text = "D"
			intervals [2581]:
				xmin = 1007.014
				xmax = 1007.044
				text = "UW1"
			intervals [2582]:
				xmin = 1007.044
				xmax = 1007.114
				text = "Y"
			intervals [2583]:
				xmin = 1007.114
				xmax = 1007.154
				text = "UW1"
			intervals [2584]:
				xmin = 1007.154
				xmax = 1007.184
				text = "Y"
			intervals [2585]:
				xmin = 1007.184
				xmax = 1007.214
				text = "UW1"
			intervals [2586]:
				xmin = 1007.214
				xmax = 1007.264
				text = "ZH"
			intervals [2587]:
				xmin = 1007.264
				xmax = 1007.294
				text = "AH0"
			intervals [2588]:
				xmin = 1007.294
				xmax = 1007.324
				text = "L"
			intervals [2589]:
				xmin = 1007.324
				xmax = 1007.404
				text = "IY0"
			intervals [2590]:
				xmin = 1007.404
				xmax = 1007.434
				text = "sp"
			intervals [2591]:
				xmin = 1007.434
				xmax = 1007.474
				text = "D"
			intervals [2592]:
				xmin = 1007.474
				xmax = 1007.624
				text = "UW1"
			intervals [2593]:
				xmin = 1007.624
				xmax = 1007.854
				text = "sp"
			intervals [2594]:
				xmin = 1007.854
				xmax = 1019.9825
				text = ""
			intervals [2595]:
				xmin = 1019.9825
				xmax = 1020.0325
				text = "M"
			intervals [2596]:
				xmin = 1020.0325
				xmax = 1020.0825
				text = "HH"
			intervals [2597]:
				xmin = 1020.0825
				xmax = 1020.6025
				text = "M"
			intervals [2598]:
				xmin = 1020.6025
				xmax = 1039.3121
				text = ""
			intervals [2599]:
				xmin = 1039.3121
				xmax = 1039.3821
				text = "sil"
			intervals [2600]:
				xmin = 1039.3821
				xmax = 1039.5421
				text = "M"
			intervals [2601]:
				xmin = 1039.5421
				xmax = 1039.5721
				text = "HH"
			intervals [2602]:
				xmin = 1039.5721
				xmax = 1039.8321
				text = "M"
			intervals [2603]:
				xmin = 1039.8321
				xmax = 1039.9121
				text = "sp"
			intervals [2604]:
				xmin = 1039.9121
				xmax = 1041.6694
				text = ""
			intervals [2605]:
				xmin = 1041.6694
				xmax = 1041.7294
				text = "Y"
			intervals [2606]:
				xmin = 1041.7294
				xmax = 1041.7694
				text = "UH1"
			intervals [2607]:
				xmin = 1041.7694
				xmax = 1041.8294
				text = "R"
			intervals [2608]:
				xmin = 1041.8294
				xmax = 1041.8794
				text = "W"
			intervals [2609]:
				xmin = 1041.8794
				xmax = 1042.0194
				text = "AO1"
			intervals [2610]:
				xmin = 1042.0194
				xmax = 1042.0494
				text = "K"
			intervals [2611]:
				xmin = 1042.0494
				xmax = 1042.1794
				text = "sp"
			intervals [2612]:
				xmin = 1042.1794
				xmax = 1042.2494
				text = "M"
			intervals [2613]:
				xmin = 1042.2494
				xmax = 1042.2794
				text = "AE1"
			intervals [2614]:
				xmin = 1042.2794
				xmax = 1042.3894
				text = "N"
			intervals [2615]:
				xmin = 1042.3894
				xmax = 1043.8615
				text = "sp"
			intervals [2616]:
				xmin = 1043.8615
				xmax = 1043.8915
				text = "HH"
			intervals [2617]:
				xmin = 1043.8915
				xmax = 1044.0415
				text = "M"
			intervals [2618]:
				xmin = 1044.0415
				xmax = 1044.2515
				text = "sp"
			intervals [2619]:
				xmin = 1044.2515
				xmax = 1044.3415
				text = "DH"
			intervals [2620]:
				xmin = 1044.3415
				xmax = 1044.3715
				text = "AH0"
			intervals [2621]:
				xmin = 1044.3715
				xmax = 1044.4015
				text = "T"
			intervals [2622]:
				xmin = 1044.4015
				xmax = 1044.5715
				text = "sp"
			intervals [2623]:
				xmin = 1044.5715
				xmax = 1044.9215
				text = "Z"
			intervals [2624]:
				xmin = 1044.9215
				xmax = 1045.0215
				text = "sp"
			intervals [2625]:
				xmin = 1045.0215
				xmax = 1045.0615
				text = "IH1"
			intervals [2626]:
				xmin = 1045.0615
				xmax = 1045.0915
				text = "N"
			intervals [2627]:
				xmin = 1045.0915
				xmax = 1045.1215
				text = "T"
			intervals [2628]:
				xmin = 1045.1215
				xmax = 1045.5415
				text = "ER0"
			intervals [2629]:
				xmin = 1045.5415
				xmax = 1045.5715
				text = "IH0"
			intervals [2630]:
				xmin = 1045.5715
				xmax = 1045.6015
				text = "S"
			intervals [2631]:
				xmin = 1045.6015
				xmax = 1045.6315
				text = "T"
			intervals [2632]:
				xmin = 1045.6315
				xmax = 1045.6615
				text = "IH0"
			intervals [2633]:
				xmin = 1045.6615
				xmax = 1045.6915
				text = "N"
			intervals [2634]:
				xmin = 1045.6915
				xmax = 1045.7215
				text = "sp"
			intervals [2635]:
				xmin = 1045.7215
				xmax = 1045.7515
				text = "AH1"
			intervals [2636]:
				xmin = 1045.7515
				xmax = 1045.8515
				text = "sp"
			intervals [2637]:
				xmin = 1045.8515
				xmax = 1045.9015
				text = "HH"
			intervals [2638]:
				xmin = 1045.9015
				xmax = 1045.9515
				text = "W"
			intervals [2639]:
				xmin = 1045.9515
				xmax = 1045.9815
				text = "AH1"
			intervals [2640]:
				xmin = 1045.9815
				xmax = 1046.0715
				text = "T"
			intervals [2641]:
				xmin = 1046.0715
				xmax = 1046.1015
				text = "W"
			intervals [2642]:
				xmin = 1046.1015
				xmax = 1046.1315
				text = "AH1"
			intervals [2643]:
				xmin = 1046.1315
				xmax = 1046.1615
				text = "T"
			intervals [2644]:
				xmin = 1046.1615
				xmax = 1046.1915
				text = "D"
			intervals [2645]:
				xmin = 1046.1915
				xmax = 1046.2215
				text = "IH0"
			intervals [2646]:
				xmin = 1046.2215
				xmax = 1046.2515
				text = "Z"
			intervals [2647]:
				xmin = 1046.2515
				xmax = 1046.3415
				text = "AH0"
			intervals [2648]:
				xmin = 1046.3415
				xmax = 1046.4115
				text = "W"
			intervals [2649]:
				xmin = 1046.4115
				xmax = 1046.5915
				text = "AO1"
			intervals [2650]:
				xmin = 1046.5915
				xmax = 1046.7015
				text = "K"
			intervals [2651]:
				xmin = 1046.7015
				xmax = 1046.7315
				text = "M"
			intervals [2652]:
				xmin = 1046.7315
				xmax = 1046.8015
				text = "AE1"
			intervals [2653]:
				xmin = 1046.8015
				xmax = 1046.8815
				text = "N"
			intervals [2654]:
				xmin = 1046.8815
				xmax = 1046.9115
				text = "sp"
			intervals [2655]:
				xmin = 1046.9115
				xmax = 1046.9615
				text = "HH"
			intervals [2656]:
				xmin = 1046.9615
				xmax = 1046.9915
				text = "AE1"
			intervals [2657]:
				xmin = 1046.9915
				xmax = 1047.1315
				text = "V"
			intervals [2658]:
				xmin = 1047.1315
				xmax = 1047.1615
				text = "T"
			intervals [2659]:
				xmin = 1047.1615
				xmax = 1047.1915
				text = "IH0"
			intervals [2660]:
				xmin = 1047.1915
				xmax = 1047.2515
				text = "sp"
			intervals [2661]:
				xmin = 1047.2515
				xmax = 1047.3215
				text = "B"
			intervals [2662]:
				xmin = 1047.3215
				xmax = 1047.3815
				text = "IY0"
			intervals [2663]:
				xmin = 1047.3815
				xmax = 1047.4115
				text = "HH"
			intervals [2664]:
				xmin = 1047.4115
				xmax = 1047.4415
				text = "IY1"
			intervals [2665]:
				xmin = 1047.4415
				xmax = 1047.4715
				text = "HH"
			intervals [2666]:
				xmin = 1047.4715
				xmax = 1047.5115
				text = "AE1"
			intervals [2667]:
				xmin = 1047.5115
				xmax = 1047.6215
				text = "Z"
			intervals [2668]:
				xmin = 1047.6215
				xmax = 1047.6515
				text = "sp"
			intervals [2669]:
				xmin = 1047.6515
				xmax = 1047.6815
				text = "T"
			intervals [2670]:
				xmin = 1047.6815
				xmax = 1047.7115
				text = "IH0"
			intervals [2671]:
				xmin = 1047.7115
				xmax = 1047.7915
				text = "sp"
			intervals [2672]:
				xmin = 1047.7915
				xmax = 1047.8515
				text = "D"
			intervals [2673]:
				xmin = 1047.8515
				xmax = 1047.9915
				text = "UW1"
			intervals [2674]:
				xmin = 1047.9915
				xmax = 1048.0215
				text = "DH"
			intervals [2675]:
				xmin = 1048.0215
				xmax = 1048.1715
				text = "OW1"
			intervals [2676]:
				xmin = 1048.1715
				xmax = 1048.3215
				text = "Z"
			intervals [2677]:
				xmin = 1048.3215
				xmax = 1048.4115
				text = "K"
			intervals [2678]:
				xmin = 1048.4115
				xmax = 1048.4415
				text = "AY1"
			intervals [2679]:
				xmin = 1048.4415
				xmax = 1048.4715
				text = "N"
			intervals [2680]:
				xmin = 1048.4715
				xmax = 1048.5215
				text = "Z"
			intervals [2681]:
				xmin = 1048.5215
				xmax = 1048.6115
				text = "sp"
			intervals [2682]:
				xmin = 1048.6115
				xmax = 1048.6915
				text = "AH0"
			intervals [2683]:
				xmin = 1048.6915
				xmax = 1048.7215
				text = "V"
			intervals [2684]:
				xmin = 1048.7215
				xmax = 1048.8115
				text = "TH"
			intervals [2685]:
				xmin = 1048.8115
				xmax = 1048.8515
				text = "IH1"
			intervals [2686]:
				xmin = 1048.8515
				xmax = 1048.9915
				text = "NG"
			intervals [2687]:
				xmin = 1048.9915
				xmax = 1049.0315
				text = "Z"
			intervals [2688]:
				xmin = 1049.0315
				xmax = 1049.0615
				text = "Y"
			intervals [2689]:
				xmin = 1049.0615
				xmax = 1049.1815
				text = "UW1"
			intervals [2690]:
				xmin = 1049.1815
				xmax = 1049.2115
				text = "sp"
			intervals [2691]:
				xmin = 1049.2115
				xmax = 1049.2915
				text = "M"
			intervals [2692]:
				xmin = 1049.2915
				xmax = 1049.3815
				text = "EH1"
			intervals [2693]:
				xmin = 1049.3815
				xmax = 1049.4915
				text = "N"
			intervals [2694]:
				xmin = 1049.4915
				xmax = 1049.5615
				text = "SH"
			intervals [2695]:
				xmin = 1049.5615
				xmax = 1049.5915
				text = "AH0"
			intervals [2696]:
				xmin = 1049.5915
				xmax = 1049.6215
				text = "N"
			intervals [2697]:
				xmin = 1049.6215
				xmax = 1049.6515
				text = "D"
			intervals [2698]:
				xmin = 1049.6515
				xmax = 1050.0115
				text = "ER0"
			intervals [2699]:
				xmin = 1050.0115
				xmax = 1050.0415
				text = "sp"
			intervals [2700]:
				xmin = 1050.0415
				xmax = 1050.1315
				text = "EH1"
			intervals [2701]:
				xmin = 1050.1315
				xmax = 1050.2615
				text = "N"
			intervals [2702]:
				xmin = 1050.2615
				xmax = 1050.2915
				text = "IY0"
			intervals [2703]:
				xmin = 1050.2915
				xmax = 1050.3315
				text = "TH"
			intervals [2704]:
				xmin = 1050.3315
				xmax = 1050.3715
				text = "IH2"
			intervals [2705]:
				xmin = 1050.3715
				xmax = 1050.4715
				text = "NG"
			intervals [2706]:
				xmin = 1050.4715
				xmax = 1050.5515
				text = "EH1"
			intervals [2707]:
				xmin = 1050.5515
				xmax = 1050.7415
				text = "L"
			intervals [2708]:
				xmin = 1050.7415
				xmax = 1050.8215
				text = "S"
			intervals [2709]:
				xmin = 1050.8215
				xmax = 1057.457
				text = ""
			intervals [2710]:
				xmin = 1057.457
				xmax = 1057.567
				text = "Y"
			intervals [2711]:
				xmin = 1057.567
				xmax = 1057.917
				text = "AE1"
			intervals [2712]:
				xmin = 1057.917
				xmax = 1067.1432
				text = ""
			intervals [2713]:
				xmin = 1067.1432
				xmax = 1067.1832
				text = "M"
			intervals [2714]:
				xmin = 1067.1832
				xmax = 1067.2132
				text = "HH"
			intervals [2715]:
				xmin = 1067.2132
				xmax = 1067.6432
				text = "M"
			intervals [2716]:
				xmin = 1067.6432
				xmax = 1070.89
				text = ""
	item [3]:
		class = "IntervalTier"
		name = "DCA_se1_ag1_m_07 - words"
		xmin = 0.0
		xmax = 1070.89
		intervals: size = 3530
			intervals [1]:
				xmin = 0.0
				xmax = 0.040
				text = ""
			intervals [2]:
				xmin = 0.040
				xmax = 0.230
				text = "what"
			intervals [3]:
				xmin = 0.230
				xmax = 0.470
				text = "count"
			intervals [4]:
				xmin = 0.470
				xmax = 0.550
				text = "to"
			intervals [5]:
				xmin = 0.550
				xmax = 0.790
				text = "ten"
			intervals [6]:
				xmin = 0.790
				xmax = 1.130
				text = "now"
			intervals [7]:
				xmin = 1.130
				xmax = 3.6046
				text = ""
			intervals [8]:
				xmin = 3.6046
				xmax = 3.8346
				text = "oh"
			intervals [9]:
				xmin = 3.8346
				xmax = 3.8646
				text = ""
			intervals [10]:
				xmin = 3.8646
				xmax = 4.0046
				text = "my"
			intervals [11]:
				xmin = 4.0046
				xmax = 4.2846
				text = "name"
			intervals [12]:
				xmin = 4.2846
				xmax = 4.3846
				text = "is"
			intervals [13]:
				xmin = 4.3846
				xmax = 5.2646
				text = "rdx"
			intervals [14]:
				xmin = 5.2646
				xmax = 5.8506
				text = ""
			intervals [15]:
				xmin = 5.8506
				xmax = 6.1806
				text = "one"
			intervals [16]:
				xmin = 6.1806
				xmax = 6.3606
				text = ""
			intervals [17]:
				xmin = 6.3606
				xmax = 6.8106
				text = "two"
			intervals [18]:
				xmin = 6.8106
				xmax = 7.0129
				text = ""
			intervals [19]:
				xmin = 7.0129
				xmax = 7.4329
				text = "three"
			intervals [20]:
				xmin = 7.4329
				xmax = 7.759
				text = ""
			intervals [21]:
				xmin = 7.759
				xmax = 8.179
				text = "four"
			intervals [22]:
				xmin = 8.179
				xmax = 8.4826
				text = ""
			intervals [23]:
				xmin = 8.4826
				xmax = 9.0526
				text = "five"
			intervals [24]:
				xmin = 9.0526
				xmax = 9.7726
				text = "six"
			intervals [25]:
				xmin = 9.7726
				xmax = 10.1926
				text = "seven"
			intervals [26]:
				xmin = 10.1926
				xmax = 10.5063
				text = ""
			intervals [27]:
				xmin = 10.5063
				xmax = 10.8063
				text = "eight"
			intervals [28]:
				xmin = 10.8063
				xmax = 11.0665
				text = ""
			intervals [29]:
				xmin = 11.0665
				xmax = 11.6565
				text = "nine"
			intervals [30]:
				xmin = 11.6565
				xmax = 11.9965
				text = "ten"
			intervals [31]:
				xmin = 11.9965
				xmax = 20.6997
				text = ""
			intervals [32]:
				xmin = 20.6997
				xmax = 21.2297
				text = "uh"
			intervals [33]:
				xmin = 21.2297
				xmax = 21.4951
				text = ""
			intervals [34]:
				xmin = 21.4951
				xmax = 21.5851
				text = "i"
			intervals [35]:
				xmin = 21.5851
				xmax = 21.9651
				text = "played"
			intervals [36]:
				xmin = 21.9651
				xmax = 22.3251
				text = "hide"
			intervals [37]:
				xmin = 22.3251
				xmax = 22.4151
				text = "and"
			intervals [38]:
				xmin = 22.4151
				xmax = 22.6151
				text = "go"
			intervals [39]:
				xmin = 22.6151
				xmax = 22.9651
				text = "seek"
			intervals [40]:
				xmin = 22.9651
				xmax = 24.565
				text = ""
			intervals [41]:
				xmin = 24.565
				xmax = 24.795
				text = "and"
			intervals [42]:
				xmin = 24.795
				xmax = 24.9196
				text = ""
			intervals [43]:
				xmin = 24.9196
				xmax = 25.7796
				text = "baseball"
			intervals [44]:
				xmin = 25.7796
				xmax = 26.3428
				text = ""
			intervals [45]:
				xmin = 26.3428
				xmax = 26.3728
				text = "a"
			intervals [46]:
				xmin = 26.3728
				xmax = 26.5828
				text = "little"
			intervals [47]:
				xmin = 26.5828
				xmax = 26.7528
				text = "bit"
			intervals [48]:
				xmin = 26.7528
				xmax = 26.8228
				text = "of"
			intervals [49]:
				xmin = 26.8228
				xmax = 27.5628
				text = "football"
			intervals [50]:
				xmin = 27.5628
				xmax = 28.1079
				text = ""
			intervals [51]:
				xmin = 28.1079
				xmax = 28.2979
				text = "some"
			intervals [52]:
				xmin = 28.2979
				xmax = 29.1979
				text = "basketball"
			intervals [53]:
				xmin = 29.1979
				xmax = 30.0284
				text = ""
			intervals [54]:
				xmin = 30.0284
				xmax = 30.1184
				text = "that"
			intervals [55]:
				xmin = 30.1184
				xmax = 30.2084
				text = "s"
			intervals [56]:
				xmin = 30.2084
				xmax = 30.2384
				text = ""
			intervals [57]:
				xmin = 30.2384
				xmax = 30.2984
				text = "all"
			intervals [58]:
				xmin = 30.2984
				xmax = 33.6816
				text = ""
			intervals [59]:
				xmin = 33.6816
				xmax = 33.8916
				text = "we"
			intervals [60]:
				xmin = 33.8916
				xmax = 34.1016
				text = "used"
			intervals [61]:
				xmin = 34.1016
				xmax = 34.2116
				text = "to"
			intervals [62]:
				xmin = 34.2116
				xmax = 34.4816
				text = "uh"
			intervals [63]:
				xmin = 34.4816
				xmax = 34.5316
				text = ""
			intervals [64]:
				xmin = 34.5316
				xmax = 34.8916
				text = "find"
			intervals [65]:
				xmin = 34.8916
				xmax = 34.9816
				text = "a"
			intervals [66]:
				xmin = 34.9816
				xmax = 35.4516
				text = "tree"
			intervals [67]:
				xmin = 35.4516
				xmax = 36.0777
				text = ""
			intervals [68]:
				xmin = 36.0777
				xmax = 36.1877
				text = "and"
			intervals [69]:
				xmin = 36.1877
				xmax = 36.2477
				text = "you"
			intervals [70]:
				xmin = 36.2477
				xmax = 36.5777
				text = "hide"
			intervals [71]:
				xmin = 36.5777
				xmax = 36.6777
				text = "your"
			intervals [72]:
				xmin = 36.6777
				xmax = 37.1677
				text = "face"
			intervals [73]:
				xmin = 37.1677
				xmax = 37.2877
				text = "and"
			intervals [74]:
				xmin = 37.2877
				xmax = 38.0689
				text = ""
			intervals [75]:
				xmin = 38.0689
				xmax = 38.1489
				text = "you"
			intervals [76]:
				xmin = 38.1489
				xmax = 38.4189
				text = "say"
			intervals [77]:
				xmin = 38.4189
				xmax = 38.8589
				text = "uh"
			intervals [78]:
				xmin = 38.8589
				xmax = 39.0121
				text = ""
			intervals [79]:
				xmin = 39.0121
				xmax = 39.3321
				text = "i"
			intervals [80]:
				xmin = 39.3321
				xmax = 39.7821
				text = "spy"
			intervals [81]:
				xmin = 39.7821
				xmax = 40.0821
				text = "stick"
			intervals [82]:
				xmin = 40.0821
				xmax = 40.2021
				text = "him"
			intervals [83]:
				xmin = 40.2021
				xmax = 40.3121
				text = "in"
			intervals [84]:
				xmin = 40.3121
				xmax = 40.3721
				text = "the"
			intervals [85]:
				xmin = 40.3721
				xmax = 40.6921
				text = "eye"
			intervals [86]:
				xmin = 40.6921
				xmax = 40.9521
				text = ""
			intervals [87]:
				xmin = 40.9521
				xmax = 41.3321
				text = "whoever"
			intervals [88]:
				xmin = 41.3321
				xmax = 41.6121
				text = "stole"
			intervals [89]:
				xmin = 41.6121
				xmax = 41.9621
				text = "my"
			intervals [90]:
				xmin = 41.9621
				xmax = 42.1321
				text = "apple"
			intervals [91]:
				xmin = 42.1321
				xmax = 42.1921
				text = ""
			intervals [92]:
				xmin = 42.1921
				xmax = 42.7021
				text = "pie"
			intervals [93]:
				xmin = 42.7021
				xmax = 43.2414
				text = ""
			intervals [94]:
				xmin = 43.2414
				xmax = 43.4314
				text = "and"
			intervals [95]:
				xmin = 43.4314
				xmax = 43.5114
				text = "you"
			intervals [96]:
				xmin = 43.5114
				xmax = 43.7114
				text = "say"
			intervals [97]:
				xmin = 43.7114
				xmax = 43.8414
				text = "all"
			intervals [98]:
				xmin = 43.8414
				xmax = 44.1414
				text = "around"
			intervals [99]:
				xmin = 44.1414
				xmax = 44.2514
				text = "my"
			intervals [100]:
				xmin = 44.2514
				xmax = 44.6214
				text = "base"
			intervals [101]:
				xmin = 44.6214
				xmax = 44.7914
				text = "is"
			intervals [102]:
				xmin = 44.7914
				xmax = 44.9814
				text = "it"
			intervals [103]:
				xmin = 44.9814
				xmax = 45.0986
				text = ""
			intervals [104]:
				xmin = 45.0986
				xmax = 45.2286
				text = "and"
			intervals [105]:
				xmin = 45.2286
				xmax = 45.2886
				text = ""
			intervals [106]:
				xmin = 45.2886
				xmax = 45.6686
				text = "ready"
			intervals [107]:
				xmin = 45.6686
				xmax = 45.7386
				text = "or"
			intervals [108]:
				xmin = 45.7386
				xmax = 46.0886
				text = "not"
			intervals [109]:
				xmin = 46.0886
				xmax = 46.1186
				text = ""
			intervals [110]:
				xmin = 46.1186
				xmax = 46.3586
				text = "and"
			intervals [111]:
				xmin = 46.3586
				xmax = 46.4086
				text = ""
			intervals [112]:
				xmin = 46.4086
				xmax = 46.4786
				text = "the"
			intervals [113]:
				xmin = 46.4786
				xmax = 46.8186
				text = "person"
			intervals [114]:
				xmin = 46.8186
				xmax = 47.0086
				text = "that"
			intervals [115]:
				xmin = 47.0086
				xmax = 47.1086
				text = "you"
			intervals [116]:
				xmin = 47.1086
				xmax = 47.1486
				text = ""
			intervals [117]:
				xmin = 47.1486
				xmax = 47.6086
				text = "catch"
			intervals [118]:
				xmin = 47.6086
				xmax = 48.0617
				text = ""
			intervals [119]:
				xmin = 48.0617
				xmax = 48.2517
				text = "then"
			intervals [120]:
				xmin = 48.2517
				xmax = 48.4917
				text = "they"
			intervals [121]:
				xmin = 48.4917
				xmax = 48.7017
				text = "it"
			intervals [122]:
				xmin = 48.7017
				xmax = 48.7317
				text = ""
			intervals [123]:
				xmin = 48.7317
				xmax = 48.9417
				text = "while"
			intervals [124]:
				xmin = 48.9417
				xmax = 49.1117
				text = "you"
			intervals [125]:
				xmin = 49.1117
				xmax = 49.3517
				text = "go"
			intervals [126]:
				xmin = 49.3517
				xmax = 49.7917
				text = "hide"
			intervals [127]:
				xmin = 49.7917
				xmax = 58.5809
				text = ""
			intervals [128]:
				xmin = 58.5809
				xmax = 58.7909
				text = "uh"
			intervals [129]:
				xmin = 58.7909
				xmax = 58.8509
				text = "i"
			intervals [130]:
				xmin = 58.8509
				xmax = 59.0809
				text = "never"
			intervals [131]:
				xmin = 59.0809
				xmax = 59.3909
				text = "played"
			intervals [132]:
				xmin = 59.3909
				xmax = 59.7109
				text = "that"
			intervals [133]:
				xmin = 59.7109
				xmax = 63.1197
				text = ""
			intervals [134]:
				xmin = 63.1197
				xmax = 63.3397
				text = "yeah"
			intervals [135]:
				xmin = 63.3397
				xmax = 63.4497
				text = "i"
			intervals [136]:
				xmin = 63.4497
				xmax = 63.7197
				text = "play"
			intervals [137]:
				xmin = 63.7197
				xmax = 64.2397
				text = "basketball"
			intervals [138]:
				xmin = 64.2397
				xmax = 64.3797
				text = "all"
			intervals [139]:
				xmin = 64.3797
				xmax = 64.4597
				text = "the"
			intervals [140]:
				xmin = 64.4597
				xmax = 64.6697
				text = "time"
			intervals [141]:
				xmin = 64.6697
				xmax = 64.7297
				text = "on"
			intervals [142]:
				xmin = 64.7297
				xmax = 64.7997
				text = ""
			intervals [143]:
				xmin = 64.7997
				xmax = 64.8597
				text = "the"
			intervals [144]:
				xmin = 64.8597
				xmax = 65.3097
				text = "playground"
			intervals [145]:
				xmin = 65.3097
				xmax = 67.9212
				text = ""
			intervals [146]:
				xmin = 67.9212
				xmax = 68.0812
				text = "no"
			intervals [147]:
				xmin = 68.0812
				xmax = 68.1912
				text = "i"
			intervals [148]:
				xmin = 68.1912
				xmax = 68.4212
				text = "used"
			intervals [149]:
				xmin = 68.4212
				xmax = 68.4912
				text = "to"
			intervals [150]:
				xmin = 68.4912
				xmax = 68.6612
				text = "play"
			intervals [151]:
				xmin = 68.6612
				xmax = 68.7712
				text = "on"
			intervals [152]:
				xmin = 68.7712
				xmax = 68.8012
				text = ""
			intervals [153]:
				xmin = 68.8012
				xmax = 68.8312
				text = "a"
			intervals [154]:
				xmin = 68.8312
				xmax = 68.8612
				text = ""
			intervals [155]:
				xmin = 68.8612
				xmax = 69.1412
				text = "team"
			intervals [156]:
				xmin = 69.1412
				xmax = 69.2312
				text = "when"
			intervals [157]:
				xmin = 69.2312
				xmax = 69.2912
				text = "i"
			intervals [158]:
				xmin = 69.2912
				xmax = 69.4312
				text = "went"
			intervals [159]:
				xmin = 69.4312
				xmax = 69.8912
				text = "catholic"
			intervals [160]:
				xmin = 69.8912
				xmax = 70.1812
				text = "school"
			intervals [161]:
				xmin = 70.1812
				xmax = 70.2112
				text = ""
			intervals [162]:
				xmin = 70.2112
				xmax = 70.3912
				text = "though"
			intervals [163]:
				xmin = 70.3912
				xmax = 71.1021
				text = ""
			intervals [164]:
				xmin = 71.1021
				xmax = 71.3121
				text = "not"
			intervals [165]:
				xmin = 71.3121
				xmax = 71.8321
				text = "anymore"
			intervals [166]:
				xmin = 71.8321
				xmax = 74.700
				text = ""
			intervals [167]:
				xmin = 74.700
				xmax = 74.870
				text = "what"
			intervals [168]:
				xmin = 74.870
				xmax = 74.970
				text = "in"
			intervals [169]:
				xmin = 74.970
				xmax = 75.620
				text = "basketball"
			intervals [170]:
				xmin = 75.620
				xmax = 75.730
				text = "well"
			intervals [171]:
				xmin = 75.730
				xmax = 75.820
				text = "i"
			intervals [172]:
				xmin = 75.820
				xmax = 76.100
				text = "shoot"
			intervals [173]:
				xmin = 76.100
				xmax = 76.190
				text = "a"
			intervals [174]:
				xmin = 76.190
				xmax = 76.4926
				text = ""
			intervals [175]:
				xmin = 76.4926
				xmax = 76.5626
				text = "you"
			intervals [176]:
				xmin = 76.5626
				xmax = 76.7726
				text = "know"
			intervals [177]:
				xmin = 76.7726
				xmax = 77.1534
				text = ""
			intervals [178]:
				xmin = 77.1534
				xmax = 77.4834
				text = "lay"
			intervals [179]:
				xmin = 77.4834
				xmax = 77.6534
				text = "up"
			intervals [180]:
				xmin = 77.6534
				xmax = 77.7734
				text = "i'm"
			intervals [181]:
				xmin = 77.7734
				xmax = 77.9234
				text = "not"
			intervals [182]:
				xmin = 77.9234
				xmax = 77.9534
				text = ""
			intervals [183]:
				xmin = 77.9534
				xmax = 78.0934
				text = "too"
			intervals [184]:
				xmin = 78.0934
				xmax = 78.1934
				text = ""
			intervals [185]:
				xmin = 78.1934
				xmax = 78.5734
				text = "good"
			intervals [186]:
				xmin = 78.5734
				xmax = 78.6034
				text = ""
			intervals [187]:
				xmin = 78.6034
				xmax = 78.7234
				text = "you"
			intervals [188]:
				xmin = 78.7234
				xmax = 78.7634
				text = ""
			intervals [189]:
				xmin = 78.7634
				xmax = 78.9134
				text = "know"
			intervals [190]:
				xmin = 78.9134
				xmax = 84.4524
				text = ""
			intervals [191]:
				xmin = 84.4524
				xmax = 84.9524
				text = "nah"
			intervals [192]:
				xmin = 84.9524
				xmax = 85.3437
				text = ""
			intervals [193]:
				xmin = 85.3437
				xmax = 85.5037
				text = "nah"
			intervals [194]:
				xmin = 85.5037
				xmax = 85.6437
				text = "i'm"
			intervals [195]:
				xmin = 85.6437
				xmax = 85.6737
				text = ""
			intervals [196]:
				xmin = 85.6737
				xmax = 85.8337
				text = "too"
			intervals [197]:
				xmin = 85.8337
				xmax = 86.1437
				text = "short"
			intervals [198]:
				xmin = 86.1437
				xmax = 86.2237
				text = "for"
			intervals [199]:
				xmin = 86.2237
				xmax = 86.2537
				text = ""
			intervals [200]:
				xmin = 86.2537
				xmax = 86.5937
				text = "that"
			intervals [201]:
				xmin = 86.5937
				xmax = 92.2376
				text = ""
			intervals [202]:
				xmin = 92.2376
				xmax = 92.5876
				text = "nah"
			intervals [203]:
				xmin = 92.5876
				xmax = 92.6276
				text = "i"
			intervals [204]:
				xmin = 92.6276
				xmax = 92.8576
				text = "never"
			intervals [205]:
				xmin = 92.8576
				xmax = 93.1776
				text = "played"
			intervals [206]:
				xmin = 93.1776
				xmax = 93.4776
				text = "that"
			intervals [207]:
				xmin = 93.4776
				xmax = 98.1157
				text = ""
			intervals [208]:
				xmin = 98.1157
				xmax = 98.2157
				text = "oh"
			intervals [209]:
				xmin = 98.2157
				xmax = 98.4357
				text = "yeah"
			intervals [210]:
				xmin = 98.4357
				xmax = 98.5157
				text = "i"
			intervals [211]:
				xmin = 98.5157
				xmax = 98.6857
				text = "used"
			intervals [212]:
				xmin = 98.6857
				xmax = 98.7557
				text = "to"
			intervals [213]:
				xmin = 98.7557
				xmax = 98.9757
				text = "shoot"
			intervals [214]:
				xmin = 98.9757
				xmax = 99.0457
				text = ""
			intervals [215]:
				xmin = 99.0457
				xmax = 99.5957
				text = "marbles"
			intervals [216]:
				xmin = 99.5957
				xmax = 100.3767
				text = ""
			intervals [217]:
				xmin = 100.3767
				xmax = 100.5367
				text = "well"
			intervals [218]:
				xmin = 100.5367
				xmax = 100.6567
				text = "you"
			intervals [219]:
				xmin = 100.6567
				xmax = 100.7867
				text = "know"
			intervals [220]:
				xmin = 100.7867
				xmax = 100.8767
				text = "we"
			intervals [221]:
				xmin = 100.8767
				xmax = 100.9967
				text = "used"
			intervals [222]:
				xmin = 100.9967
				xmax = 101.0567
				text = "to"
			intervals [223]:
				xmin = 101.0567
				xmax = 101.2967
				text = "draw"
			intervals [224]:
				xmin = 101.2967
				xmax = 101.3567
				text = "a"
			intervals [225]:
				xmin = 101.3567
				xmax = 101.5367
				text = "little"
			intervals [226]:
				xmin = 101.5367
				xmax = 101.9767
				text = "circle"
			intervals [227]:
				xmin = 101.9767
				xmax = 102.0367
				text = "in"
			intervals [228]:
				xmin = 102.0367
				xmax = 102.0967
				text = "the"
			intervals [229]:
				xmin = 102.0967
				xmax = 102.4767
				text = "dirt"
			intervals [230]:
				xmin = 102.4767
				xmax = 103.0725
				text = ""
			intervals [231]:
				xmin = 103.0725
				xmax = 103.2425
				text = "and"
			intervals [232]:
				xmin = 103.2425
				xmax = 103.4625
				text = "each"
			intervals [233]:
				xmin = 103.4625
				xmax = 103.8025
				text = "man"
			intervals [234]:
				xmin = 103.8025
				xmax = 103.9925
				text = "put"
			intervals [235]:
				xmin = 103.9925
				xmax = 104.1525
				text = "in"
			intervals [236]:
				xmin = 104.1525
				xmax = 104.4125
				text = "like"
			intervals [237]:
				xmin = 104.4125
				xmax = 104.7431
				text = ""
			intervals [238]:
				xmin = 104.7431
				xmax = 104.9831
				text = "two"
			intervals [239]:
				xmin = 104.9831
				xmax = 105.5931
				text = "marbles"
			intervals [240]:
				xmin = 105.5931
				xmax = 106.0463
				text = ""
			intervals [241]:
				xmin = 106.0463
				xmax = 106.2063
				text = "and"
			intervals [242]:
				xmin = 106.2063
				xmax = 106.3063
				text = "y-"
			intervals [243]:
				xmin = 106.3063
				xmax = 106.3363
				text = ""
			intervals [244]:
				xmin = 106.3363
				xmax = 106.4863
				text = "and"
			intervals [245]:
				xmin = 106.4863
				xmax = 106.6963
				text = "each"
			intervals [246]:
				xmin = 106.6963
				xmax = 107.0463
				text = "marble"
			intervals [247]:
				xmin = 107.0463
				xmax = 107.2163
				text = "you"
			intervals [248]:
				xmin = 107.2163
				xmax = 107.5263
				text = "knock"
			intervals [249]:
				xmin = 107.5263
				xmax = 107.7163
				text = "out"
			intervals [250]:
				xmin = 107.7163
				xmax = 107.8463
				text = "the"
			intervals [251]:
				xmin = 107.8463
				xmax = 107.9763
				text = "uh"
			intervals [252]:
				xmin = 107.9763
				xmax = 108.5163
				text = "circle"
			intervals [253]:
				xmin = 108.5163
				xmax = 108.6763
				text = "is"
			intervals [254]:
				xmin = 108.6763
				xmax = 109.1363
				text = "yours"
			intervals [255]:
				xmin = 109.1363
				xmax = 109.5215
				text = ""
			intervals [256]:
				xmin = 109.5215
				xmax = 109.6715
				text = "and"
			intervals [257]:
				xmin = 109.6715
				xmax = 109.7415
				text = "you"
			intervals [258]:
				xmin = 109.7415
				xmax = 109.9815
				text = "know"
			intervals [259]:
				xmin = 109.9815
				xmax = 110.0315
				text = ""
			intervals [260]:
				xmin = 110.0315
				xmax = 110.1615
				text = "you"
			intervals [261]:
				xmin = 110.1615
				xmax = 110.2715
				text = ""
			intervals [262]:
				xmin = 110.2715
				xmax = 110.5115
				text = "try"
			intervals [263]:
				xmin = 110.5115
				xmax = 110.6315
				text = "to"
			intervals [264]:
				xmin = 110.6315
				xmax = 110.8515
				text = "win"
			intervals [265]:
				xmin = 110.8515
				xmax = 111.0315
				text = "all"
			intervals [266]:
				xmin = 111.0315
				xmax = 111.0915
				text = "the"
			intervals [267]:
				xmin = 111.0915
				xmax = 111.6515
				text = "marbles"
			intervals [268]:
				xmin = 111.6515
				xmax = 111.8564
				text = ""
			intervals [269]:
				xmin = 111.8564
				xmax = 112.0464
				text = "have"
			intervals [270]:
				xmin = 112.0464
				xmax = 112.0964
				text = "a"
			intervals [271]:
				xmin = 112.0964
				xmax = 112.7364
				text = "collection"
			intervals [272]:
				xmin = 112.7364
				xmax = 113.0311
				text = ""
			intervals [273]:
				xmin = 113.0311
				xmax = 113.2011
				text = "so"
			intervals [274]:
				xmin = 113.2011
				xmax = 113.3411
				text = "you"
			intervals [275]:
				xmin = 113.3411
				xmax = 113.3811
				text = ""
			intervals [276]:
				xmin = 113.3811
				xmax = 113.7311
				text = "know"
			intervals [277]:
				xmin = 113.7311
				xmax = 113.8988
				text = ""
			intervals [278]:
				xmin = 113.8988
				xmax = 114.2188
				text = "whoever"
			intervals [279]:
				xmin = 114.2188
				xmax = 114.4188
				text = "got"
			intervals [280]:
				xmin = 114.4188
				xmax = 114.4788
				text = "the"
			intervals [281]:
				xmin = 114.4788
				xmax = 114.7288
				text = "most"
			intervals [282]:
				xmin = 114.7288
				xmax = 115.1988
				text = "marbles"
			intervals [283]:
				xmin = 115.1988
				xmax = 115.2988
				text = "the"
			intervals [284]:
				xmin = 115.2988
				xmax = 115.5888
				text = "best"
			intervals [285]:
				xmin = 115.5888
				xmax = 115.9788
				text = "marble"
			intervals [286]:
				xmin = 115.9788
				xmax = 116.3188
				text = "shooter"
			intervals [287]:
				xmin = 116.3188
				xmax = 128.3364
				text = ""
			intervals [288]:
				xmin = 128.3364
				xmax = 128.4964
				text = "oh"
			intervals [289]:
				xmin = 128.4964
				xmax = 128.6964
				text = "well"
			intervals [290]:
				xmin = 128.6964
				xmax = 128.8464
				text = "we"
			intervals [291]:
				xmin = 128.8464
				xmax = 128.9764
				text = "used"
			intervals [292]:
				xmin = 128.9764
				xmax = 129.0864
				text = "to"
			intervals [293]:
				xmin = 129.0864
				xmax = 129.3164
				text = "put"
			intervals [294]:
				xmin = 129.3164
				xmax = 129.4664
				text = "our"
			intervals [295]:
				xmin = 129.4664
				xmax = 129.7764
				text = "feet"
			intervals [296]:
				xmin = 129.7764
				xmax = 130.0023
				text = ""
			intervals [297]:
				xmin = 130.0023
				xmax = 130.2623
				text = "all"
			intervals [298]:
				xmin = 130.2623
				xmax = 130.8123
				text = "together"
			intervals [299]:
				xmin = 130.8123
				xmax = 131.3499
				text = ""
			intervals [300]:
				xmin = 131.3499
				xmax = 131.5499
				text = "and"
			intervals [301]:
				xmin = 131.5499
				xmax = 131.7899
				text = "say"
			intervals [302]:
				xmin = 131.7899
				xmax = 132.1199
				text = "something"
			intervals [303]:
				xmin = 132.1199
				xmax = 132.3799
				text = "like"
			intervals [304]:
				xmin = 132.3799
				xmax = 132.5206
				text = ""
			intervals [305]:
				xmin = 132.5206
				xmax = 132.6006
				text = "you"
			intervals [306]:
				xmin = 132.6006
				xmax = 132.8306
				text = "know"
			intervals [307]:
				xmin = 132.8306
				xmax = 132.8606
				text = ""
			intervals [308]:
				xmin = 132.8606
				xmax = 133.1806
				text = "mickey"
			intervals [309]:
				xmin = 133.1806
				xmax = 133.4806
				text = "mouse"
			intervals [310]:
				xmin = 133.4806
				xmax = 133.5206
				text = ""
			intervals [311]:
				xmin = 133.5206
				xmax = 133.7806
				text = "built"
			intervals [312]:
				xmin = 133.7806
				xmax = 133.8406
				text = "a"
			intervals [313]:
				xmin = 133.8406
				xmax = 134.2406
				text = "house"
			intervals [314]:
				xmin = 134.2406
				xmax = 134.5256
				text = ""
			intervals [315]:
				xmin = 134.5256
				xmax = 134.6956
				text = "how"
			intervals [316]:
				xmin = 134.6956
				xmax = 135.0356
				text = "many"
			intervals [317]:
				xmin = 135.0356
				xmax = 135.0856
				text = ""
			intervals [318]:
				xmin = 135.0856
				xmax = 135.2256
				text = "you"
			intervals [319]:
				xmin = 135.2256
				xmax = 135.3756
				text = "know"
			intervals [320]:
				xmin = 135.3756
				xmax = 135.7556
				text = "bricks"
			intervals [321]:
				xmin = 135.7556
				xmax = 135.9156
				text = "did"
			intervals [322]:
				xmin = 135.9156
				xmax = 136.0856
				text = "he"
			intervals [323]:
				xmin = 136.0856
				xmax = 136.5256
				text = "use"
			intervals [324]:
				xmin = 136.5256
				xmax = 136.7656
				text = "and"
			intervals [325]:
				xmin = 136.7656
				xmax = 137.0593
				text = ""
			intervals [326]:
				xmin = 137.0593
				xmax = 137.2593
				text = "like"
			intervals [327]:
				xmin = 137.2593
				xmax = 137.3593
				text = "if"
			intervals [328]:
				xmin = 137.3593
				xmax = 137.4893
				text = "you"
			intervals [329]:
				xmin = 137.4893
				xmax = 137.7393
				text = "say"
			intervals [330]:
				xmin = 137.7393
				xmax = 138.2893
				text = "four"
			intervals [331]:
				xmin = 138.2893
				xmax = 138.6336
				text = ""
			intervals [332]:
				xmin = 138.6336
				xmax = 138.7836
				text = "you"
			intervals [333]:
				xmin = 138.7836
				xmax = 139.1336
				text = "count"
			intervals [334]:
				xmin = 139.1336
				xmax = 139.3736
				text = "around"
			intervals [335]:
				xmin = 139.3736
				xmax = 139.7536
				text = "four"
			intervals [336]:
				xmin = 139.7536
				xmax = 140.1436
				text = "whoever"
			intervals [337]:
				xmin = 140.1436
				xmax = 140.4536
				text = "four"
			intervals [338]:
				xmin = 140.4536
				xmax = 140.7336
				text = "land"
			intervals [339]:
				xmin = 140.7336
				xmax = 140.8736
				text = "on"
			intervals [340]:
				xmin = 140.8736
				xmax = 141.0036
				text = "then"
			intervals [341]:
				xmin = 141.0036
				xmax = 141.1536
				text = "he"
			intervals [342]:
				xmin = 141.1536
				xmax = 141.2036
				text = ""
			intervals [343]:
				xmin = 141.2036
				xmax = 141.4636
				text = "out"
			intervals [344]:
				xmin = 141.4636
				xmax = 141.9436
				text = ""
			intervals [345]:
				xmin = 141.9436
				xmax = 142.0236
				text = "and"
			intervals [346]:
				xmin = 142.0236
				xmax = 142.1036
				text = "the"
			intervals [347]:
				xmin = 142.1036
				xmax = 142.5436
				text = "last"
			intervals [348]:
				xmin = 142.5436
				xmax = 142.9136
				text = "man"
			intervals [349]:
				xmin = 142.9136
				xmax = 143.2836
				text = "still"
			intervals [350]:
				xmin = 143.2836
				xmax = 143.4636
				text = "in"
			intervals [351]:
				xmin = 143.4636
				xmax = 143.6436
				text = "that"
			intervals [352]:
				xmin = 143.6436
				xmax = 143.7136
				text = "s"
			intervals [353]:
				xmin = 143.7136
				xmax = 143.7836
				text = "the"
			intervals [354]:
				xmin = 143.7836
				xmax = 144.0836
				text = "man"
			intervals [355]:
				xmin = 144.0836
				xmax = 144.1236
				text = ""
			intervals [356]:
				xmin = 144.1236
				xmax = 144.5236
				text = "it"
			intervals [357]:
				xmin = 144.5236
				xmax = 150.7662
				text = ""
			intervals [358]:
				xmin = 150.7662
				xmax = 151.1262
				text = "yeah"
			intervals [359]:
				xmin = 151.1262
				xmax = 151.1562
				text = ""
			intervals [360]:
				xmin = 151.1562
				xmax = 151.2462
				text = "we"
			intervals [361]:
				xmin = 151.2462
				xmax = 151.3862
				text = "used"
			intervals [362]:
				xmin = 151.3862
				xmax = 151.4662
				text = "to"
			intervals [363]:
				xmin = 151.4662
				xmax = 151.6562
				text = "say"
			intervals [364]:
				xmin = 151.6562
				xmax = 151.7162
				text = "it"
			intervals [365]:
				xmin = 151.7162
				xmax = 151.9162
				text = "like"
			intervals [366]:
				xmin = 151.9162
				xmax = 152.1162
				text = "that"
			intervals [367]:
				xmin = 152.1162
				xmax = 152.2562
				text = "too"
			intervals [368]:
				xmin = 152.2562
				xmax = 153.4066
				text = ""
			intervals [369]:
				xmin = 153.4066
				xmax = 153.6466
				text = "well"
			intervals [370]:
				xmin = 153.6466
				xmax = 153.6766
				text = "i"
			intervals [371]:
				xmin = 153.6766
				xmax = 153.7866
				text = "don't"
			intervals [372]:
				xmin = 153.7866
				xmax = 154.1866
				text = "remember"
			intervals [373]:
				xmin = 154.1866
				xmax = 154.2466
				text = "it"
			intervals [374]:
				xmin = 154.2466
				xmax = 154.2766
				text = ""
			intervals [375]:
				xmin = 154.2766
				xmax = 154.5366
				text = "too"
			intervals [376]:
				xmin = 154.5366
				xmax = 154.8366
				text = "good"
			intervals [377]:
				xmin = 154.8366
				xmax = 154.9866
				text = "but"
			intervals [378]:
				xmin = 154.9866
				xmax = 155.2297
				text = ""
			intervals [379]:
				xmin = 155.2297
				xmax = 155.4297
				text = "one"
			intervals [380]:
				xmin = 155.4297
				xmax = 155.8397
				text = "potato"
			intervals [381]:
				xmin = 155.8397
				xmax = 155.8697
				text = ""
			intervals [382]:
				xmin = 155.8697
				xmax = 156.0797
				text = "two"
			intervals [383]:
				xmin = 156.0797
				xmax = 156.4897
				text = "potato"
			intervals [384]:
				xmin = 156.4897
				xmax = 156.5597
				text = ""
			intervals [385]:
				xmin = 156.5597
				xmax = 156.7797
				text = "three"
			intervals [386]:
				xmin = 156.7797
				xmax = 157.1897
				text = "potato"
			intervals [387]:
				xmin = 157.1897
				xmax = 157.6497
				text = "more"
			intervals [388]:
				xmin = 157.6497
				xmax = 158.3611
				text = ""
			intervals [389]:
				xmin = 158.3611
				xmax = 158.6011
				text = "something"
			intervals [390]:
				xmin = 158.6011
				xmax = 158.8011
				text = "like"
			intervals [391]:
				xmin = 158.8011
				xmax = 159.1211
				text = "that"
			intervals [392]:
				xmin = 159.1211
				xmax = 159.3752
				text = ""
			intervals [393]:
				xmin = 159.3752
				xmax = 159.4652
				text = "you"
			intervals [394]:
				xmin = 159.4652
				xmax = 159.6052
				text = "know"
			intervals [395]:
				xmin = 159.6052
				xmax = 165.5571
				text = ""
			intervals [396]:
				xmin = 165.5571
				xmax = 165.7871
				text = "um"
			intervals [397]:
				xmin = 165.7871
				xmax = 165.9271
				text = ""
			intervals [398]:
				xmin = 165.9271
				xmax = 166.1571
				text = "yeah"
			intervals [399]:
				xmin = 166.1571
				xmax = 166.2571
				text = "i"
			intervals [400]:
				xmin = 166.2571
				xmax = 166.5371
				text = "watch"
			intervals [401]:
				xmin = 166.5371
				xmax = 166.5671
				text = ""
			intervals [402]:
				xmin = 166.5671
				xmax = 166.6071
				text = "a"
			intervals [403]:
				xmin = 166.6071
				xmax = 166.7871
				text = "lot"
			intervals [404]:
				xmin = 166.7871
				xmax = 166.8671
				text = "of"
			intervals [405]:
				xmin = 166.8671
				xmax = 167.4371
				text = "television"
			intervals [406]:
				xmin = 167.4371
				xmax = 167.5971
				text = ""
			intervals [407]:
				xmin = 167.5971
				xmax = 168.4471
				text = "sometimes"
			intervals [408]:
				xmin = 168.4471
				xmax = 171.4464
				text = ""
			intervals [409]:
				xmin = 171.4464
				xmax = 171.7764
				text = "like"
			intervals [410]:
				xmin = 171.7764
				xmax = 171.8564
				text = "i"
			intervals [411]:
				xmin = 171.8564
				xmax = 172.0964
				text = "like"
			intervals [412]:
				xmin = 172.0964
				xmax = 172.1864
				text = "to"
			intervals [413]:
				xmin = 172.1864
				xmax = 172.2164
				text = ""
			intervals [414]:
				xmin = 172.2164
				xmax = 172.4164
				text = "look"
			intervals [415]:
				xmin = 172.4164
				xmax = 172.6364
				text = "at"
			intervals [416]:
				xmin = 172.6364
				xmax = 172.8364
				text = "uh"
			intervals [417]:
				xmin = 172.8364
				xmax = 172.9564
				text = ""
			intervals [418]:
				xmin = 172.9564
				xmax = 173.2864
				text = "i"
			intervals [419]:
				xmin = 173.2864
				xmax = 173.8264
				text = "spy"
			intervals [420]:
				xmin = 173.8264
				xmax = 173.8864
				text = ""
			intervals [421]:
				xmin = 173.8864
				xmax = 173.9964
				text = "you"
			intervals [422]:
				xmin = 173.9964
				xmax = 174.1264
				text = "know"
			intervals [423]:
				xmin = 174.1264
				xmax = 174.2164
				text = "but"
			intervals [424]:
				xmin = 174.2164
				xmax = 174.2464
				text = "i"
			intervals [425]:
				xmin = 174.2464
				xmax = 174.4064
				text = "don't"
			intervals [426]:
				xmin = 174.4064
				xmax = 174.5664
				text = "get"
			intervals [427]:
				xmin = 174.5664
				xmax = 174.6964
				text = "in"
			intervals [428]:
				xmin = 174.6964
				xmax = 174.7264
				text = ""
			intervals [429]:
				xmin = 174.7264
				xmax = 174.8364
				text = "til"
			intervals [430]:
				xmin = 174.8364
				xmax = 175.1364
				text = "late"
			intervals [431]:
				xmin = 175.1364
				xmax = 175.682
				text = ""
			intervals [432]:
				xmin = 175.682
				xmax = 175.842
				text = "and"
			intervals [433]:
				xmin = 175.842
				xmax = 176.132
				text = "uh"
			intervals [434]:
				xmin = 176.132
				xmax = 176.3022
				text = ""
			intervals [435]:
				xmin = 176.3022
				xmax = 176.4622
				text = "it"
			intervals [436]:
				xmin = 176.4622
				xmax = 176.8122
				text = "takes"
			intervals [437]:
				xmin = 176.8122
				xmax = 176.8822
				text = "a"
			intervals [438]:
				xmin = 176.8822
				xmax = 177.5122
				text = "thief"
			intervals [439]:
				xmin = 177.5122
				xmax = 178.4587
				text = ""
			intervals [440]:
				xmin = 178.4587
				xmax = 178.8287
				text = "sunday"
			intervals [441]:
				xmin = 178.8287
				xmax = 179.0987
				text = "night"
			intervals [442]:
				xmin = 179.0987
				xmax = 179.1687
				text = "at"
			intervals [443]:
				xmin = 179.1687
				xmax = 179.2687
				text = "the"
			intervals [444]:
				xmin = 179.2687
				xmax = 179.9187
				text = "movie"
			intervals [445]:
				xmin = 179.9187
				xmax = 180.5536
				text = ""
			intervals [446]:
				xmin = 180.5536
				xmax = 180.9136
				text = "something"
			intervals [447]:
				xmin = 180.9136
				xmax = 181.1136
				text = "like"
			intervals [448]:
				xmin = 181.1136
				xmax = 181.4636
				text = "that"
			intervals [449]:
				xmin = 181.4636
				xmax = 188.5074
				text = ""
			intervals [450]:
				xmin = 188.5074
				xmax = 188.9074
				text = "well"
			intervals [451]:
				xmin = 188.9074
				xmax = 189.8477
				text = ""
			intervals [452]:
				xmin = 189.8477
				xmax = 190.0977
				text = "not"
			intervals [453]:
				xmin = 190.0977
				xmax = 190.1277
				text = ""
			intervals [454]:
				xmin = 190.1277
				xmax = 190.5377
				text = "really"
			intervals [455]:
				xmin = 190.5377
				xmax = 190.6977
				text = "you"
			intervals [456]:
				xmin = 190.6977
				xmax = 190.9277
				text = "know"
			intervals [457]:
				xmin = 190.9277
				xmax = 191.0477
				text = ""
			intervals [458]:
				xmin = 191.0477
				xmax = 191.0877
				text = "i"
			intervals [459]:
				xmin = 191.0877
				xmax = 192.0445
				text = ""
			intervals [460]:
				xmin = 192.0445
				xmax = 192.1745
				text = "i"
			intervals [461]:
				xmin = 192.1745
				xmax = 192.6245
				text = "watch"
			intervals [462]:
				xmin = 192.6245
				xmax = 192.7345
				text = "it"
			intervals [463]:
				xmin = 192.7345
				xmax = 192.9445
				text = "and"
			intervals [464]:
				xmin = 192.9445
				xmax = 193.6368
				text = ""
			intervals [465]:
				xmin = 193.6368
				xmax = 193.7168
				text = "you"
			intervals [466]:
				xmin = 193.7168
				xmax = 193.8268
				text = "know"
			intervals [467]:
				xmin = 193.8268
				xmax = 193.8568
				text = "i"
			intervals [468]:
				xmin = 193.8568
				xmax = 194.0568
				text = "don't"
			intervals [469]:
				xmin = 194.0568
				xmax = 194.3668
				text = "really"
			intervals [470]:
				xmin = 194.3668
				xmax = 194.4668
				text = ""
			intervals [471]:
				xmin = 194.4668
				xmax = 194.8868
				text = "remember"
			intervals [472]:
				xmin = 194.8868
				xmax = 195.1968
				text = "about"
			intervals [473]:
				xmin = 195.1968
				xmax = 195.3368
				text = "what"
			intervals [474]:
				xmin = 195.3368
				xmax = 195.7268
				text = "happened"
			intervals [475]:
				xmin = 195.7268
				xmax = 196.3739
				text = ""
			intervals [476]:
				xmin = 196.3739
				xmax = 196.4439
				text = "to"
			intervals [477]:
				xmin = 196.4439
				xmax = 196.4739
				text = ""
			intervals [478]:
				xmin = 196.4739
				xmax = 196.8439
				text = "next"
			intervals [479]:
				xmin = 196.8439
				xmax = 197.0639
				text = "day"
			intervals [480]:
				xmin = 197.0639
				xmax = 197.2039
				text = "you"
			intervals [481]:
				xmin = 197.2039
				xmax = 197.3539
				text = "know"
			intervals [482]:
				xmin = 197.3539
				xmax = 197.7208
				text = ""
			intervals [483]:
				xmin = 197.7208
				xmax = 197.8908
				text = "nothing"
			intervals [484]:
				xmin = 197.8908
				xmax = 197.9408
				text = ""
			intervals [485]:
				xmin = 197.9408
				xmax = 198.1808
				text = "like"
			intervals [486]:
				xmin = 198.1808
				xmax = 198.4708
				text = "that"
			intervals [487]:
				xmin = 198.4708
				xmax = 201.6372
				text = ""
			intervals [488]:
				xmin = 201.6372
				xmax = 201.7572
				text = "no"
			intervals [489]:
				xmin = 201.7572
				xmax = 201.8872
				text = "i"
			intervals [490]:
				xmin = 201.8872
				xmax = 202.0572
				text = "did"
			intervals [491]:
				xmin = 202.0572
				xmax = 202.0872
				text = ""
			intervals [492]:
				xmin = 202.0872
				xmax = 202.1772
				text = "i"
			intervals [493]:
				xmin = 202.1772
				xmax = 202.3672
				text = "haven't"
			intervals [494]:
				xmin = 202.3672
				xmax = 202.5072
				text = "been"
			intervals [495]:
				xmin = 202.5072
				xmax = 202.7572
				text = "looking"
			intervals [496]:
				xmin = 202.7572
				xmax = 202.8772
				text = "at"
			intervals [497]:
				xmin = 202.8772
				xmax = 202.9072
				text = ""
			intervals [498]:
				xmin = 202.9072
				xmax = 203.2672
				text = "tv"
			intervals [499]:
				xmin = 203.2672
				xmax = 203.6972
				text = "lately"
			intervals [500]:
				xmin = 203.6972
				xmax = 204.3092
				text = ""
			intervals [501]:
				xmin = 204.3092
				xmax = 204.3692
				text = "you"
			intervals [502]:
				xmin = 204.3692
				xmax = 204.4092
				text = ""
			intervals [503]:
				xmin = 204.4092
				xmax = 204.5892
				text = "know"
			intervals [504]:
				xmin = 204.5892
				xmax = 204.6192
				text = ""
			intervals [505]:
				xmin = 204.6192
				xmax = 204.6792
				text = "i've"
			intervals [506]:
				xmin = 204.6792
				xmax = 204.7392
				text = ""
			intervals [507]:
				xmin = 204.7392
				xmax = 204.8692
				text = "been"
			intervals [508]:
				xmin = 204.8692
				xmax = 204.8992
				text = ""
			intervals [509]:
				xmin = 204.8992
				xmax = 205.3392
				text = "working"
			intervals [510]:
				xmin = 205.3392
				xmax = 205.4592
				text = "and"
			intervals [511]:
				xmin = 205.4592
				xmax = 206.1863
				text = ""
			intervals [512]:
				xmin = 206.1863
				xmax = 206.2463
				text = "you"
			intervals [513]:
				xmin = 206.2463
				xmax = 206.3663
				text = "know"
			intervals [514]:
				xmin = 206.3663
				xmax = 206.4263
				text = ""
			intervals [515]:
				xmin = 206.4263
				xmax = 206.9363
				text = "partying"
			intervals [516]:
				xmin = 206.9363
				xmax = 207.0463
				text = "at"
			intervals [517]:
				xmin = 207.0463
				xmax = 207.0763
				text = ""
			intervals [518]:
				xmin = 207.0763
				xmax = 207.3063
				text = "night"
			intervals [519]:
				xmin = 207.3063
				xmax = 209.8749
				text = ""
			intervals [520]:
				xmin = 209.8749
				xmax = 210.0049
				text = "well"
			intervals [521]:
				xmin = 210.0049
				xmax = 210.0549
				text = "i"
			intervals [522]:
				xmin = 210.0549
				xmax = 210.3549
				text = "work"
			intervals [523]:
				xmin = 210.3549
				xmax = 210.4849
				text = "at"
			intervals [524]:
				xmin = 210.4849
				xmax = 210.5649
				text = "the"
			intervals [525]:
				xmin = 210.5649
				xmax = 211.2649
				text = "rdx"
			intervals [526]:
				xmin = 211.2649
				xmax = 211.3949
				text = "as"
			intervals [527]:
				xmin = 211.3949
				xmax = 211.4449
				text = "a"
			intervals [528]:
				xmin = 211.4449
				xmax = 211.6749
				text = "uh"
			intervals [529]:
				xmin = 211.6749
				xmax = 211.7249
				text = ""
			intervals [530]:
				xmin = 211.7249
				xmax = 212.0849
				text = "case"
			intervals [531]:
				xmin = 212.0849
				xmax = 212.4049
				text = "worker"
			intervals [532]:
				xmin = 212.4049
				xmax = 213.0117
				text = ""
			intervals [533]:
				xmin = 213.0117
				xmax = 213.0917
				text = "you"
			intervals [534]:
				xmin = 213.0917
				xmax = 213.3117
				text = "know"
			intervals [535]:
				xmin = 213.3117
				xmax = 214.206
				text = ""
			intervals [536]:
				xmin = 214.206
				xmax = 214.266
				text = "i"
			intervals [537]:
				xmin = 214.266
				xmax = 214.536
				text = "work"
			intervals [538]:
				xmin = 214.536
				xmax = 214.636
				text = "with"
			intervals [539]:
				xmin = 214.636
				xmax = 214.966
				text = "little"
			intervals [540]:
				xmin = 214.966
				xmax = 215.506
				text = "children"
			intervals [541]:
				xmin = 215.506
				xmax = 215.696
				text = "who've"
			intervals [542]:
				xmin = 215.696
				xmax = 215.886
				text = "been"
			intervals [543]:
				xmin = 215.886
				xmax = 216.006
				text = "in"
			intervals [544]:
				xmin = 216.006
				xmax = 216.366
				text = "trouble"
			intervals [545]:
				xmin = 216.366
				xmax = 216.526
				text = "for"
			intervals [546]:
				xmin = 216.526
				xmax = 216.606
				text = "the"
			intervals [547]:
				xmin = 216.606
				xmax = 216.926
				text = "first"
			intervals [548]:
				xmin = 216.926
				xmax = 217.206
				text = "time"
			intervals [549]:
				xmin = 217.206
				xmax = 217.266
				text = "at"
			intervals [550]:
				xmin = 217.266
				xmax = 217.516
				text = "number"
			intervals [551]:
				xmin = 217.516
				xmax = 217.596
				text = ""
			intervals [552]:
				xmin = 217.596
				xmax = 218.036
				text = "thirteen"
			intervals [553]:
				xmin = 218.036
				xmax = 218.106
				text = ""
			intervals [554]:
				xmin = 218.106
				xmax = 218.596
				text = "precinct"
			intervals [555]:
				xmin = 218.596
				xmax = 219.2029
				text = ""
			intervals [556]:
				xmin = 219.2029
				xmax = 219.3229
				text = "and"
			intervals [557]:
				xmin = 219.3229
				xmax = 219.4029
				text = "you"
			intervals [558]:
				xmin = 219.4029
				xmax = 219.5029
				text = "know"
			intervals [559]:
				xmin = 219.5029
				xmax = 219.6329
				text = "i"
			intervals [560]:
				xmin = 219.6329
				xmax = 220.0329
				text = "talk"
			intervals [561]:
				xmin = 220.0329
				xmax = 220.1329
				text = "to"
			intervals [562]:
				xmin = 220.1329
				xmax = 220.3129
				text = "'em"
			intervals [563]:
				xmin = 220.3129
				xmax = 220.6729
				text = "about"
			intervals [564]:
				xmin = 220.6729
				xmax = 220.8829
				text = "uh"
			intervals [565]:
				xmin = 220.8829
				xmax = 221.4504
				text = ""
			intervals [566]:
				xmin = 221.4504
				xmax = 221.5204
				text = "you"
			intervals [567]:
				xmin = 221.5204
				xmax = 221.7804
				text = "know"
			intervals [568]:
				xmin = 221.7804
				xmax = 222.2985
				text = ""
			intervals [569]:
				xmin = 222.2985
				xmax = 222.4685
				text = "do"
			intervals [570]:
				xmin = 222.4685
				xmax = 222.6185
				text = "they"
			intervals [571]:
				xmin = 222.6185
				xmax = 222.8985
				text = "think"
			intervals [572]:
				xmin = 222.8985
				xmax = 223.0685
				text = "what"
			intervals [573]:
				xmin = 223.0685
				xmax = 223.1885
				text = "they"
			intervals [574]:
				xmin = 223.1885
				xmax = 223.4885
				text = "did"
			intervals [575]:
				xmin = 223.4885
				xmax = 223.6885
				text = "was"
			intervals [576]:
				xmin = 223.6885
				xmax = 224.0285
				text = "right"
			intervals [577]:
				xmin = 224.0285
				xmax = 224.0585
				text = ""
			intervals [578]:
				xmin = 224.0585
				xmax = 224.2485
				text = "and"
			intervals [579]:
				xmin = 224.2485
				xmax = 224.9604
				text = ""
			intervals [580]:
				xmin = 224.9604
				xmax = 225.0404
				text = "you"
			intervals [581]:
				xmin = 225.0404
				xmax = 225.2404
				text = "know"
			intervals [582]:
				xmin = 225.2404
				xmax = 225.3904
				text = "would"
			intervals [583]:
				xmin = 225.3904
				xmax = 225.5404
				text = "they"
			intervals [584]:
				xmin = 225.5404
				xmax = 225.7904
				text = "do"
			intervals [585]:
				xmin = 225.7904
				xmax = 225.9004
				text = "it"
			intervals [586]:
				xmin = 225.9004
				xmax = 226.1404
				text = "all"
			intervals [587]:
				xmin = 226.1404
				xmax = 226.3604
				text = "over"
			intervals [588]:
				xmin = 226.3604
				xmax = 226.5904
				text = "again"
			intervals [589]:
				xmin = 226.5904
				xmax = 226.6604
				text = "and"
			intervals [590]:
				xmin = 226.6604
				xmax = 226.9104
				text = "try"
			intervals [591]:
				xmin = 226.9104
				xmax = 227.0504
				text = "to"
			intervals [592]:
				xmin = 227.0504
				xmax = 228.8014
				text = ""
			intervals [593]:
				xmin = 228.8014
				xmax = 228.9014
				text = "you"
			intervals [594]:
				xmin = 228.9014
				xmax = 229.0814
				text = "know"
			intervals [595]:
				xmin = 229.0814
				xmax = 229.3614
				text = "try"
			intervals [596]:
				xmin = 229.3614
				xmax = 229.4914
				text = "to"
			intervals [597]:
				xmin = 229.4914
				xmax = 229.7214
				text = "uh"
			intervals [598]:
				xmin = 229.7214
				xmax = 230.4521
				text = ""
			intervals [599]:
				xmin = 230.4521
				xmax = 230.5121
				text = "you"
			intervals [600]:
				xmin = 230.5121
				xmax = 230.5921
				text = "know"
			intervals [601]:
				xmin = 230.5921
				xmax = 230.6721
				text = "i"
			intervals [602]:
				xmin = 230.6721
				xmax = 230.8621
				text = "know"
			intervals [603]:
				xmin = 230.8621
				xmax = 230.9421
				text = "the"
			intervals [604]:
				xmin = 230.9421
				xmax = 231.5421
				text = "environment"
			intervals [605]:
				xmin = 231.5421
				xmax = 231.7621
				text = "they"
			intervals [606]:
				xmin = 231.7621
				xmax = 231.8721
				text = "in"
			intervals [607]:
				xmin = 231.8721
				xmax = 231.9821
				text = "and"
			intervals [608]:
				xmin = 231.9821
				xmax = 232.0821
				text = "i"
			intervals [609]:
				xmin = 232.0821
				xmax = 232.1121
				text = ""
			intervals [610]:
				xmin = 232.1121
				xmax = 232.3721
				text = "try"
			intervals [611]:
				xmin = 232.3721
				xmax = 232.4721
				text = "to"
			intervals [612]:
				xmin = 232.4721
				xmax = 233.2685
				text = ""
			intervals [613]:
				xmin = 233.2685
				xmax = 233.3485
				text = "you"
			intervals [614]:
				xmin = 233.3485
				xmax = 233.4785
				text = "know"
			intervals [615]:
				xmin = 233.4785
				xmax = 233.7485
				text = "make"
			intervals [616]:
				xmin = 233.7485
				xmax = 233.8685
				text = "'em"
			intervals [617]:
				xmin = 233.8685
				xmax = 234.4185
				text = "overlook"
			intervals [618]:
				xmin = 234.4185
				xmax = 234.4485
				text = ""
			intervals [619]:
				xmin = 234.4485
				xmax = 234.5285
				text = "the"
			intervals [620]:
				xmin = 234.5285
				xmax = 235.1185
				text = "environment"
			intervals [621]:
				xmin = 235.1185
				xmax = 235.1985
				text = "to"
			intervals [622]:
				xmin = 235.1985
				xmax = 235.2685
				text = "b"
			intervals [623]:
				xmin = 235.2685
				xmax = 235.4556
				text = ""
			intervals [624]:
				xmin = 235.4556
				xmax = 235.5356
				text = "you"
			intervals [625]:
				xmin = 235.5356
				xmax = 235.7756
				text = "know"
			intervals [626]:
				xmin = 235.7756
				xmax = 236.0193
				text = ""
			intervals [627]:
				xmin = 236.0193
				xmax = 236.2093
				text = "go"
			intervals [628]:
				xmin = 236.2093
				xmax = 236.3293
				text = "to"
			intervals [629]:
				xmin = 236.3293
				xmax = 236.6193
				text = "something"
			intervals [630]:
				xmin = 236.6193
				xmax = 236.6593
				text = "a"
			intervals [631]:
				xmin = 236.6593
				xmax = 236.9293
				text = "little"
			intervals [632]:
				xmin = 236.9293
				xmax = 237.3593
				text = "higher"
			intervals [633]:
				xmin = 237.3593
				xmax = 243.3203
				text = ""
			intervals [634]:
				xmin = 243.3203
				xmax = 243.5103
				text = "oh"
			intervals [635]:
				xmin = 243.5103
				xmax = 244.6218
				text = ""
			intervals [636]:
				xmin = 244.6218
				xmax = 244.8518
				text = "yeah"
			intervals [637]:
				xmin = 244.8518
				xmax = 245.0018
				text = "we"
			intervals [638]:
				xmin = 245.0018
				xmax = 245.1818
				text = "have"
			intervals [639]:
				xmin = 245.1818
				xmax = 245.5918
				text = "children"
			intervals [640]:
				xmin = 245.5918
				xmax = 245.8418
				text = "like"
			intervals [641]:
				xmin = 245.8418
				xmax = 245.9218
				text = ""
			intervals [642]:
				xmin = 245.9218
				xmax = 246.1718
				text = "broke"
			intervals [643]:
				xmin = 246.1718
				xmax = 246.2718
				text = "in"
			intervals [644]:
				xmin = 246.2718
				xmax = 246.3218
				text = "a"
			intervals [645]:
				xmin = 246.3218
				xmax = 246.8618
				text = "house"
			intervals [646]:
				xmin = 246.8618
				xmax = 246.8918
				text = ""
			intervals [647]:
				xmin = 246.8918
				xmax = 247.0818
				text = "something"
			intervals [648]:
				xmin = 247.0818
				xmax = 247.2918
				text = "like"
			intervals [649]:
				xmin = 247.2918
				xmax = 247.5518
				text = "that"
			intervals [650]:
				xmin = 247.5518
				xmax = 247.7318
				text = "ain't"
			intervals [651]:
				xmin = 247.7318
				xmax = 247.8318
				text = "but"
			intervals [652]:
				xmin = 247.8318
				xmax = 248.2918
				text = "nine"
			intervals [653]:
				xmin = 248.2918
				xmax = 248.6018
				text = "years"
			intervals [654]:
				xmin = 248.6018
				xmax = 249.0018
				text = "old"
			intervals [655]:
				xmin = 249.0018
				xmax = 249.8176
				text = ""
			intervals [656]:
				xmin = 249.8176
				xmax = 250.0976
				text = "and"
			intervals [657]:
				xmin = 250.0976
				xmax = 250.1576
				text = ""
			intervals [658]:
				xmin = 250.1576
				xmax = 250.3076
				text = "you"
			intervals [659]:
				xmin = 250.3076
				xmax = 250.5376
				text = "know"
			intervals [660]:
				xmin = 250.5376
				xmax = 250.5976
				text = ""
			intervals [661]:
				xmin = 250.5976
				xmax = 250.8276
				text = "hook"
			intervals [662]:
				xmin = 250.8276
				xmax = 251.1976
				text = "school"
			intervals [663]:
				xmin = 251.1976
				xmax = 251.3976
				text = "don't"
			intervals [664]:
				xmin = 251.3976
				xmax = 251.6676
				text = "like"
			intervals [665]:
				xmin = 251.6676
				xmax = 252.2176
				text = "school"
			intervals [666]:
				xmin = 252.2176
				xmax = 252.8132
				text = ""
			intervals [667]:
				xmin = 252.8132
				xmax = 252.8732
				text = "or"
			intervals [668]:
				xmin = 252.8732
				xmax = 253.2932
				text = "stole"
			intervals [669]:
				xmin = 253.2932
				xmax = 253.5532
				text = "something"
			intervals [670]:
				xmin = 253.5532
				xmax = 253.6732
				text = "out"
			intervals [671]:
				xmin = 253.6732
				xmax = 253.7432
				text = "the"
			intervals [672]:
				xmin = 253.7432
				xmax = 254.1132
				text = "drug"
			intervals [673]:
				xmin = 254.1132
				xmax = 254.3632
				text = "store"
			intervals [674]:
				xmin = 254.3632
				xmax = 254.4532
				text = "you"
			intervals [675]:
				xmin = 254.4532
				xmax = 254.5632
				text = "know"
			intervals [676]:
				xmin = 254.5632
				xmax = 255.0232
				text = "mostly"
			intervals [677]:
				xmin = 255.0232
				xmax = 255.2125
				text = ""
			intervals [678]:
				xmin = 255.2125
				xmax = 255.2925
				text = "you"
			intervals [679]:
				xmin = 255.2925
				xmax = 255.5025
				text = "know"
			intervals [680]:
				xmin = 255.5025
				xmax = 255.8325
				text = "little"
			intervals [681]:
				xmin = 255.8325
				xmax = 256.2825
				text = "things"
			intervals [682]:
				xmin = 256.2825
				xmax = 256.6522
				text = ""
			intervals [683]:
				xmin = 256.6522
				xmax = 256.7822
				text = "that"
			intervals [684]:
				xmin = 256.7822
				xmax = 257.1122
				text = "could"
			intervals [685]:
				xmin = 257.1122
				xmax = 257.3522
				text = "lead"
			intervals [686]:
				xmin = 257.3522
				xmax = 257.4422
				text = "to"
			intervals [687]:
				xmin = 257.4422
				xmax = 257.7422
				text = "bigger"
			intervals [688]:
				xmin = 257.7422
				xmax = 257.8022
				text = ""
			intervals [689]:
				xmin = 257.8022
				xmax = 258.1522
				text = "things"
			intervals [690]:
				xmin = 258.1522
				xmax = 258.2122
				text = ""
			intervals [691]:
				xmin = 258.2122
				xmax = 258.4322
				text = "though"
			intervals [692]:
				xmin = 258.4322
				xmax = 258.6031
				text = ""
			intervals [693]:
				xmin = 258.6031
				xmax = 258.7631
				text = "you"
			intervals [694]:
				xmin = 258.7631
				xmax = 258.9431
				text = "know"
			intervals [695]:
				xmin = 258.9431
				xmax = 263.0819
				text = ""
			intervals [696]:
				xmin = 263.0819
				xmax = 263.2219
				text = "oh"
			intervals [697]:
				xmin = 263.2219
				xmax = 263.5419
				text = "well"
			intervals [698]:
				xmin = 263.5419
				xmax = 263.6619
				text = "we"
			intervals [699]:
				xmin = 263.6619
				xmax = 263.8519
				text = "had"
			intervals [700]:
				xmin = 263.8519
				xmax = 263.9419
				text = "a"
			intervals [701]:
				xmin = 263.9419
				xmax = 264.2219
				text = "uh"
			intervals [702]:
				xmin = 264.2219
				xmax = 264.6686
				text = ""
			intervals [703]:
				xmin = 264.6686
				xmax = 264.7386
				text = "i"
			intervals [704]:
				xmin = 264.7386
				xmax = 265.0486
				text = "was"
			intervals [705]:
				xmin = 265.0486
				xmax = 265.4086
				text = "working"
			intervals [706]:
				xmin = 265.4086
				xmax = 265.5986
				text = "here"
			intervals [707]:
				xmin = 265.5986
				xmax = 265.7986
				text = "as"
			intervals [708]:
				xmin = 265.7986
				xmax = 266.1186
				text = "just"
			intervals [709]:
				xmin = 266.1186
				xmax = 266.4886
				text = "uh"
			intervals [710]:
				xmin = 266.4886
				xmax = 266.5186
				text = ""
			intervals [711]:
				xmin = 266.5186
				xmax = 266.6486
				text = "you"
			intervals [712]:
				xmin = 266.6486
				xmax = 266.8586
				text = "know"
			intervals [713]:
				xmin = 266.8586
				xmax = 267.3244
				text = ""
			intervals [714]:
				xmin = 267.3244
				xmax = 267.5644
				text = "we"
			intervals [715]:
				xmin = 267.5644
				xmax = 267.7444
				text = "j-"
			intervals [716]:
				xmin = 267.7444
				xmax = 268.1044
				text = "clean"
			intervals [717]:
				xmin = 268.1044
				xmax = 268.3044
				text = "up"
			intervals [718]:
				xmin = 268.3044
				xmax = 268.4744
				text = "this"
			intervals [719]:
				xmin = 268.4744
				xmax = 268.8944
				text = "place"
			intervals [720]:
				xmin = 268.8944
				xmax = 269.3157
				text = ""
			intervals [721]:
				xmin = 269.3157
				xmax = 269.4657
				text = "and"
			intervals [722]:
				xmin = 269.4657
				xmax = 269.7057
				text = "uh"
			intervals [723]:
				xmin = 269.7057
				xmax = 270.0677
				text = ""
			intervals [724]:
				xmin = 270.0677
				xmax = 270.2977
				text = "one"
			intervals [725]:
				xmin = 270.2977
				xmax = 270.4777
				text = "day"
			intervals [726]:
				xmin = 270.4777
				xmax = 270.6077
				text = "they"
			intervals [727]:
				xmin = 270.6077
				xmax = 270.9177
				text = "aksed"
			intervals [728]:
				xmin = 270.9177
				xmax = 270.9877
				text = "us"
			intervals [729]:
				xmin = 270.9877
				xmax = 271.0177
				text = ""
			intervals [730]:
				xmin = 271.0177
				xmax = 271.1477
				text = "did"
			intervals [731]:
				xmin = 271.1477
				xmax = 271.2377
				text = "we"
			intervals [732]:
				xmin = 271.2377
				xmax = 271.4977
				text = "wanna"
			intervals [733]:
				xmin = 271.4977
				xmax = 271.8277
				text = "start"
			intervals [734]:
				xmin = 271.8277
				xmax = 272.0177
				text = "some"
			intervals [735]:
				xmin = 272.0177
				xmax = 272.1977
				text = "new"
			intervals [736]:
				xmin = 272.1977
				xmax = 272.5646
				text = ""
			intervals [737]:
				xmin = 272.5646
				xmax = 272.6246
				text = "you"
			intervals [738]:
				xmin = 272.6246
				xmax = 272.8446
				text = "know"
			intervals [739]:
				xmin = 272.8446
				xmax = 272.9046
				text = ""
			intervals [740]:
				xmin = 272.9046
				xmax = 273.3246
				text = "groups"
			intervals [741]:
				xmin = 273.3246
				xmax = 273.7642
				text = ""
			intervals [742]:
				xmin = 273.7642
				xmax = 273.8742
				text = "so"
			intervals [743]:
				xmin = 273.8742
				xmax = 274.0042
				text = "i"
			intervals [744]:
				xmin = 274.0042
				xmax = 274.5242
				text = "suggested"
			intervals [745]:
				xmin = 274.5242
				xmax = 274.6242
				text = "a"
			intervals [746]:
				xmin = 274.6242
				xmax = 275.1242
				text = "juvenile"
			intervals [747]:
				xmin = 275.1242
				xmax = 275.7442
				text = "delinquents"
			intervals [748]:
				xmin = 275.7442
				xmax = 276.1042
				text = "group"
			intervals [749]:
				xmin = 276.1042
				xmax = 276.5014
				text = ""
			intervals [750]:
				xmin = 276.5014
				xmax = 276.7514
				text = "cause"
			intervals [751]:
				xmin = 276.7514
				xmax = 276.8814
				text = "uh"
			intervals [752]:
				xmin = 276.8814
				xmax = 277.0514
				text = "you"
			intervals [753]:
				xmin = 277.0514
				xmax = 277.2214
				text = "know"
			intervals [754]:
				xmin = 277.2214
				xmax = 277.3014
				text = "i"
			intervals [755]:
				xmin = 277.3014
				xmax = 277.6014
				text = "figured"
			intervals [756]:
				xmin = 277.6014
				xmax = 277.7914
				text = "i"
			intervals [757]:
				xmin = 277.7914
				xmax = 278.6463
				text = ""
			intervals [758]:
				xmin = 278.6463
				xmax = 278.8063
				text = "could"
			intervals [759]:
				xmin = 278.8063
				xmax = 278.8563
				text = ""
			intervals [760]:
				xmin = 278.8563
				xmax = 279.1663
				text = "talk"
			intervals [761]:
				xmin = 279.1663
				xmax = 279.1963
				text = ""
			intervals [762]:
				xmin = 279.1963
				xmax = 279.3863
				text = "to"
			intervals [763]:
				xmin = 279.3863
				xmax = 279.6263
				text = "uh"
			intervals [764]:
				xmin = 279.6263
				xmax = 279.8263
				text = ""
			intervals [765]:
				xmin = 279.8263
				xmax = 280.4263
				text = "juvenile"
			intervals [766]:
				xmin = 280.4263
				xmax = 280.4963
				text = ""
			intervals [767]:
				xmin = 280.4963
				xmax = 280.9563
				text = "children"
			intervals [768]:
				xmin = 280.9563
				xmax = 281.0163
				text = "you"
			intervals [769]:
				xmin = 281.0163
				xmax = 281.1963
				text = "know"
			intervals [770]:
				xmin = 281.1963
				xmax = 281.2263
				text = ""
			intervals [771]:
				xmin = 281.2263
				xmax = 281.3763
				text = "cause"
			intervals [772]:
				xmin = 281.3763
				xmax = 281.4963
				text = "i"
			intervals [773]:
				xmin = 281.4963
				xmax = 281.6963
				text = "was"
			intervals [774]:
				xmin = 281.6963
				xmax = 281.8382
				text = ""
			intervals [775]:
				xmin = 281.8382
				xmax = 281.9382
				text = "i"
			intervals [776]:
				xmin = 281.9382
				xmax = 282.1482
				text = "know"
			intervals [777]:
				xmin = 282.1482
				xmax = 282.3482
				text = "how"
			intervals [778]:
				xmin = 282.3482
				xmax = 282.4082
				text = "it"
			intervals [779]:
				xmin = 282.4082
				xmax = 282.6782
				text = "is"
			intervals [780]:
				xmin = 282.6782
				xmax = 282.7882
				text = "when"
			intervals [781]:
				xmin = 282.7882
				xmax = 282.8982
				text = "they"
			intervals [782]:
				xmin = 282.8982
				xmax = 283.2982
				text = "coming"
			intervals [783]:
				xmin = 283.2982
				xmax = 283.5182
				text = "up"
			intervals [784]:
				xmin = 283.5182
				xmax = 284.3096
				text = ""
			intervals [785]:
				xmin = 284.3096
				xmax = 284.5196
				text = "so"
			intervals [786]:
				xmin = 284.5196
				xmax = 284.6996
				text = "uh"
			intervals [787]:
				xmin = 284.6996
				xmax = 284.9457
				text = ""
			intervals [788]:
				xmin = 284.9457
				xmax = 285.1257
				text = "we"
			intervals [789]:
				xmin = 285.1257
				xmax = 285.5457
				text = "agreed"
			intervals [790]:
				xmin = 285.5457
				xmax = 285.6057
				text = "and"
			intervals [791]:
				xmin = 285.6057
				xmax = 285.8457
				text = "got"
			intervals [792]:
				xmin = 285.8457
				xmax = 286.2657
				text = "together"
			intervals [793]:
				xmin = 286.2657
				xmax = 286.3357
				text = "and"
			intervals [794]:
				xmin = 286.3357
				xmax = 286.5157
				text = "went"
			intervals [795]:
				xmin = 286.5157
				xmax = 286.7257
				text = "down"
			intervals [796]:
				xmin = 286.7257
				xmax = 286.7857
				text = "to"
			intervals [797]:
				xmin = 286.7857
				xmax = 286.9657
				text = "number"
			intervals [798]:
				xmin = 286.9657
				xmax = 287.5457
				text = "thirteen"
			intervals [799]:
				xmin = 287.5457
				xmax = 288.0854
				text = ""
			intervals [800]:
				xmin = 288.0854
				xmax = 288.2154
				text = "and"
			intervals [801]:
				xmin = 288.2154
				xmax = 288.3654
				text = "they"
			intervals [802]:
				xmin = 288.3654
				xmax = 288.6054
				text = "gave"
			intervals [803]:
				xmin = 288.6054
				xmax = 288.6954
				text = "us"
			intervals [804]:
				xmin = 288.6954
				xmax = 288.8354
				text = "some"
			intervals [805]:
				xmin = 288.8354
				xmax = 289.1454
				text = "help"
			intervals [806]:
				xmin = 289.1454
				xmax = 289.2054
				text = ""
			intervals [807]:
				xmin = 289.2054
				xmax = 289.4754
				text = "they"
			intervals [808]:
				xmin = 289.4754
				xmax = 289.9654
				text = "agreed"
			intervals [809]:
				xmin = 289.9654
				xmax = 290.4276
				text = ""
			intervals [810]:
				xmin = 290.4276
				xmax = 290.5876
				text = "so"
			intervals [811]:
				xmin = 290.5876
				xmax = 290.8376
				text = "uh"
			intervals [812]:
				xmin = 290.8376
				xmax = 291.2215
				text = ""
			intervals [813]:
				xmin = 291.2215
				xmax = 291.2815
				text = "you"
			intervals [814]:
				xmin = 291.2815
				xmax = 291.4715
				text = "know"
			intervals [815]:
				xmin = 291.4715
				xmax = 291.6615
				text = ""
			intervals [816]:
				xmin = 291.6615
				xmax = 291.8715
				text = "we"
			intervals [817]:
				xmin = 291.8715
				xmax = 292.0915
				text = "got"
			intervals [818]:
				xmin = 292.0915
				xmax = 292.1615
				text = "it"
			intervals [819]:
				xmin = 292.1615
				xmax = 292.2715
				text = "on"
			intervals [820]:
				xmin = 292.2715
				xmax = 292.3515
				text = "the"
			intervals [821]:
				xmin = 292.3515
				xmax = 292.7315
				text = "ball"
			intervals [822]:
				xmin = 292.7315
				xmax = 298.0275
				text = ""
			intervals [823]:
				xmin = 298.0275
				xmax = 298.1175
				text = "it"
			intervals [824]:
				xmin = 298.1175
				xmax = 298.2375
				text = "s"
			intervals [825]:
				xmin = 298.2375
				xmax = 298.4775
				text = "only"
			intervals [826]:
				xmin = 298.4775
				xmax = 298.9475
				text = "five"
			intervals [827]:
				xmin = 298.9475
				xmax = 299.0675
				text = "of"
			intervals [828]:
				xmin = 299.0675
				xmax = 299.1875
				text = "us"
			intervals [829]:
				xmin = 299.1875
				xmax = 299.3775
				text = "on"
			intervals [830]:
				xmin = 299.3775
				xmax = 299.4575
				text = "the"
			intervals [831]:
				xmin = 299.4575
				xmax = 299.8075
				text = "uh"
			intervals [832]:
				xmin = 299.8075
				xmax = 299.8875
				text = ""
			intervals [833]:
				xmin = 299.8875
				xmax = 300.5275
				text = "staff"
			intervals [834]:
				xmin = 300.5275
				xmax = 300.9187
				text = ""
			intervals [835]:
				xmin = 300.9187
				xmax = 301.0487
				text = "but"
			intervals [836]:
				xmin = 301.0487
				xmax = 301.1487
				text = "in"
			intervals [837]:
				xmin = 301.1487
				xmax = 301.2687
				text = "the"
			intervals [838]:
				xmin = 301.2687
				xmax = 301.6187
				text = "summer"
			intervals [839]:
				xmin = 301.6187
				xmax = 301.7787
				text = "we"
			intervals [840]:
				xmin = 301.7787
				xmax = 302.0487
				text = "hope"
			intervals [841]:
				xmin = 302.0487
				xmax = 302.1387
				text = "to"
			intervals [842]:
				xmin = 302.1387
				xmax = 302.2887
				text = "you"
			intervals [843]:
				xmin = 302.2887
				xmax = 302.5687
				text = "know"
			intervals [844]:
				xmin = 302.5687
				xmax = 303.410
				text = ""
			intervals [845]:
				xmin = 303.410
				xmax = 303.600
				text = "put"
			intervals [846]:
				xmin = 303.600
				xmax = 303.750
				text = "on"
			intervals [847]:
				xmin = 303.750
				xmax = 304.000
				text = "more"
			intervals [848]:
				xmin = 304.000
				xmax = 304.380
				text = "people"
			intervals [849]:
				xmin = 304.380
				xmax = 304.410
				text = ""
			intervals [850]:
				xmin = 304.410
				xmax = 304.660
				text = "make"
			intervals [851]:
				xmin = 304.660
				xmax = 304.740
				text = "it"
			intervals [852]:
				xmin = 304.740
				xmax = 304.950
				text = "a"
			intervals [853]:
				xmin = 304.950
				xmax = 305.3472
				text = ""
			intervals [854]:
				xmin = 305.3472
				xmax = 305.4072
				text = "you"
			intervals [855]:
				xmin = 305.4072
				xmax = 305.6172
				text = "know"
			intervals [856]:
				xmin = 305.6172
				xmax = 306.1854
				text = ""
			intervals [857]:
				xmin = 306.1854
				xmax = 306.4854
				text = "city"
			intervals [858]:
				xmin = 306.4854
				xmax = 306.8154
				text = "wide"
			intervals [859]:
				xmin = 306.8154
				xmax = 306.8454
				text = ""
			intervals [860]:
				xmin = 306.8454
				xmax = 307.1554
				text = "thing"
			intervals [861]:
				xmin = 307.1554
				xmax = 310.5478
				text = ""
			intervals [862]:
				xmin = 310.5478
				xmax = 310.6778
				text = "i"
			intervals [863]:
				xmin = 310.6778
				xmax = 310.8178
				text = "would"
			intervals [864]:
				xmin = 310.8178
				xmax = 311.0378
				text = "like"
			intervals [865]:
				xmin = 311.0378
				xmax = 311.1278
				text = "to"
			intervals [866]:
				xmin = 311.1278
				xmax = 311.3078
				text = "go"
			intervals [867]:
				xmin = 311.3078
				xmax = 311.4978
				text = "into"
			intervals [868]:
				xmin = 311.4978
				xmax = 311.7078
				text = "that"
			intervals [869]:
				xmin = 311.7078
				xmax = 311.7978
				text = "in"
			intervals [870]:
				xmin = 311.7978
				xmax = 311.9078
				text = "the"
			intervals [871]:
				xmin = 311.9078
				xmax = 312.2178
				text = "future"
			intervals [872]:
				xmin = 312.2178
				xmax = 312.3878
				text = "that"
			intervals [873]:
				xmin = 312.3878
				xmax = 312.4178
				text = "s"
			intervals [874]:
				xmin = 312.4178
				xmax = 312.5878
				text = "what"
			intervals [875]:
				xmin = 312.5878
				xmax = 312.6778
				text = "i"
			intervals [876]:
				xmin = 312.6778
				xmax = 312.8378
				text = "was"
			intervals [877]:
				xmin = 312.8378
				xmax = 313.1378
				text = "thinking"
			intervals [878]:
				xmin = 313.1378
				xmax = 313.4678
				text = "about"
			intervals [879]:
				xmin = 313.4678
				xmax = 313.4978
				text = ""
			intervals [880]:
				xmin = 313.4978
				xmax = 313.6778
				text = "but"
			intervals [881]:
				xmin = 313.6778
				xmax = 313.8378
				text = "uh"
			intervals [882]:
				xmin = 313.8378
				xmax = 314.5614
				text = ""
			intervals [883]:
				xmin = 314.5614
				xmax = 314.7214
				text = "they"
			intervals [884]:
				xmin = 314.7214
				xmax = 314.9314
				text = "say"
			intervals [885]:
				xmin = 314.9314
				xmax = 315.1114
				text = "when"
			intervals [886]:
				xmin = 315.1114
				xmax = 315.1814
				text = "you"
			intervals [887]:
				xmin = 315.1814
				xmax = 315.3314
				text = "go"
			intervals [888]:
				xmin = 315.3314
				xmax = 315.4214
				text = "to"
			intervals [889]:
				xmin = 315.4214
				xmax = 315.8414
				text = "college"
			intervals [890]:
				xmin = 315.8414
				xmax = 315.9014
				text = "you"
			intervals [891]:
				xmin = 315.9014
				xmax = 316.1314
				text = "gotta"
			intervals [892]:
				xmin = 316.1314
				xmax = 316.3814
				text = "take"
			intervals [893]:
				xmin = 316.3814
				xmax = 316.5914
				text = "up"
			intervals [894]:
				xmin = 316.5914
				xmax = 316.9714
				text = "this"
			intervals [895]:
				xmin = 316.9714
				xmax = 317.1514
				text = "and"
			intervals [896]:
				xmin = 317.1514
				xmax = 317.4014
				text = "all"
			intervals [897]:
				xmin = 317.4014
				xmax = 317.7014
				text = "that"
			intervals [898]:
				xmin = 317.7014
				xmax = 317.7314
				text = ""
			intervals [899]:
				xmin = 317.7314
				xmax = 317.8914
				text = "you"
			intervals [900]:
				xmin = 317.8914
				xmax = 318.2214
				text = "know"
			intervals [901]:
				xmin = 318.2214
				xmax = 318.8195
				text = ""
			intervals [902]:
				xmin = 318.8195
				xmax = 318.9095
				text = "i"
			intervals [903]:
				xmin = 318.9095
				xmax = 319.0895
				text = "don't"
			intervals [904]:
				xmin = 319.0895
				xmax = 319.3195
				text = "really"
			intervals [905]:
				xmin = 319.3195
				xmax = 319.5195
				text = "know"
			intervals [906]:
				xmin = 319.5195
				xmax = 319.5795
				text = "if"
			intervals [907]:
				xmin = 319.5795
				xmax = 319.7195
				text = "i'm"
			intervals [908]:
				xmin = 319.7195
				xmax = 320.4695
				text = "qualified"
			intervals [909]:
				xmin = 320.4695
				xmax = 320.5095
				text = "or"
			intervals [910]:
				xmin = 320.5095
				xmax = 320.7895
				text = "not"
			intervals [911]:
				xmin = 320.7895
				xmax = 320.8495
				text = ""
			intervals [912]:
				xmin = 320.8495
				xmax = 321.1795
				text = "but"
			intervals [913]:
				xmin = 321.1795
				xmax = 321.5872
				text = ""
			intervals [914]:
				xmin = 321.5872
				xmax = 321.7072
				text = "i"
			intervals [915]:
				xmin = 321.7072
				xmax = 321.9472
				text = "think"
			intervals [916]:
				xmin = 321.9472
				xmax = 322.0072
				text = "i"
			intervals [917]:
				xmin = 322.0072
				xmax = 322.2072
				text = "got"
			intervals [918]:
				xmin = 322.2072
				xmax = 322.2872
				text = "the"
			intervals [919]:
				xmin = 322.2872
				xmax = 322.7772
				text = "ability"
			intervals [920]:
				xmin = 322.7772
				xmax = 322.8972
				text = "to"
			intervals [921]:
				xmin = 322.8972
				xmax = 322.9372
				text = ""
			intervals [922]:
				xmin = 322.9372
				xmax = 323.0272
				text = "you"
			intervals [923]:
				xmin = 323.0272
				xmax = 323.1872
				text = "know"
			intervals [924]:
				xmin = 323.1872
				xmax = 323.2672
				text = ""
			intervals [925]:
				xmin = 323.2672
				xmax = 323.5772
				text = "talk"
			intervals [926]:
				xmin = 323.5772
				xmax = 323.6972
				text = "to"
			intervals [927]:
				xmin = 323.6972
				xmax = 323.7972
				text = "the"
			intervals [928]:
				xmin = 323.7972
				xmax = 324.1472
				text = "children"
			intervals [929]:
				xmin = 324.1472
				xmax = 324.3172
				text = "make"
			intervals [930]:
				xmin = 324.3172
				xmax = 324.4472
				text = "'em"
			intervals [931]:
				xmin = 324.4472
				xmax = 325.1072
				text = "understand"
			intervals [932]:
				xmin = 325.1072
				xmax = 325.1772
				text = "me"
			intervals [933]:
				xmin = 325.1772
				xmax = 325.7821
				text = ""
			intervals [934]:
				xmin = 325.7821
				xmax = 325.8421
				text = "you"
			intervals [935]:
				xmin = 325.8421
				xmax = 326.0421
				text = "know"
			intervals [936]:
				xmin = 326.0421
				xmax = 327.6698
				text = ""
			intervals [937]:
				xmin = 327.6698
				xmax = 327.7598
				text = "but"
			intervals [938]:
				xmin = 327.7598
				xmax = 327.9098
				text = "i"
			intervals [939]:
				xmin = 327.9098
				xmax = 327.9398
				text = ""
			intervals [940]:
				xmin = 327.9398
				xmax = 328.0298
				text = "you"
			intervals [941]:
				xmin = 328.0298
				xmax = 328.0998
				text = "know"
			intervals [942]:
				xmin = 328.0998
				xmax = 328.1898
				text = "i"
			intervals [943]:
				xmin = 328.1898
				xmax = 328.3898
				text = "like"
			intervals [944]:
				xmin = 328.3898
				xmax = 328.4498
				text = "to"
			intervals [945]:
				xmin = 328.4498
				xmax = 328.5798
				text = "be"
			intervals [946]:
				xmin = 328.5798
				xmax = 328.6598
				text = "a"
			intervals [947]:
				xmin = 328.6598
				xmax = 328.6898
				text = ""
			intervals [948]:
				xmin = 328.6898
				xmax = 329.0298
				text = "case"
			intervals [949]:
				xmin = 329.0298
				xmax = 329.3998
				text = "worker"
			intervals [950]:
				xmin = 329.3998
				xmax = 329.4698
				text = "or"
			intervals [951]:
				xmin = 329.4698
				xmax = 329.7398
				text = "something"
			intervals [952]:
				xmin = 329.7398
				xmax = 329.9798
				text = "like"
			intervals [953]:
				xmin = 329.9798
				xmax = 330.2198
				text = "that"
			intervals [954]:
				xmin = 330.2198
				xmax = 330.2598
				text = ""
			intervals [955]:
				xmin = 330.2598
				xmax = 330.4298
				text = "like"
			intervals [956]:
				xmin = 330.4298
				xmax = 330.4798
				text = "a"
			intervals [957]:
				xmin = 330.4798
				xmax = 331.1298
				text = "probation"
			intervals [958]:
				xmin = 331.1298
				xmax = 331.8698
				text = "officer"
			intervals [959]:
				xmin = 331.8698
				xmax = 331.8998
				text = ""
			intervals [960]:
				xmin = 331.8998
				xmax = 331.9598
				text = "so"
			intervals [961]:
				xmin = 331.9598
				xmax = 337.1892
				text = ""
			intervals [962]:
				xmin = 337.1892
				xmax = 337.3892
				text = "yeah"
			intervals [963]:
				xmin = 337.3892
				xmax = 337.6308
				text = ""
			intervals [964]:
				xmin = 337.6308
				xmax = 337.7508
				text = "that"
			intervals [965]:
				xmin = 337.7508
				xmax = 337.7808
				text = "s"
			intervals [966]:
				xmin = 337.7808
				xmax = 337.8708
				text = "that"
			intervals [967]:
				xmin = 337.8708
				xmax = 338.0408
				text = "s"
			intervals [968]:
				xmin = 338.0408
				xmax = 338.1508
				text = "what"
			intervals [969]:
				xmin = 338.1508
				xmax = 338.2208
				text = "i"
			intervals [970]:
				xmin = 338.2208
				xmax = 338.4608
				text = "think"
			intervals [971]:
				xmin = 338.4608
				xmax = 338.5608
				text = "they"
			intervals [972]:
				xmin = 338.5608
				xmax = 338.9608
				text = "need"
			intervals [973]:
				xmin = 338.9608
				xmax = 339.0408
				text = "you"
			intervals [974]:
				xmin = 339.0408
				xmax = 339.2308
				text = "know"
			intervals [975]:
				xmin = 339.2308
				xmax = 339.6008
				text = "younger"
			intervals [976]:
				xmin = 339.6008
				xmax = 339.8908
				text = "uh"
			intervals [977]:
				xmin = 339.8908
				xmax = 339.9508
				text = ""
			intervals [978]:
				xmin = 339.9508
				xmax = 340.2808
				text = "case"
			intervals [979]:
				xmin = 340.2808
				xmax = 340.6708
				text = "workers"
			intervals [980]:
				xmin = 340.6708
				xmax = 340.7108
				text = ""
			intervals [981]:
				xmin = 340.7108
				xmax = 340.8208
				text = "you"
			intervals [982]:
				xmin = 340.8208
				xmax = 341.0408
				text = "know"
			intervals [983]:
				xmin = 341.0408
				xmax = 341.3859
				text = ""
			intervals [984]:
				xmin = 341.3859
				xmax = 341.5259
				text = "who"
			intervals [985]:
				xmin = 341.5259
				xmax = 341.6659
				text = "can"
			intervals [986]:
				xmin = 341.6659
				xmax = 342.2159
				text = "understand"
			intervals [987]:
				xmin = 342.2159
				xmax = 342.2959
				text = "the"
			intervals [988]:
				xmin = 342.2959
				xmax = 342.6659
				text = "children"
			intervals [989]:
				xmin = 342.6659
				xmax = 342.6959
				text = "s"
			intervals [990]:
				xmin = 342.6959
				xmax = 342.7659
				text = ""
			intervals [991]:
				xmin = 342.7659
				xmax = 343.2159
				text = "problem"
			intervals [992]:
				xmin = 343.2159
				xmax = 350.3893
				text = ""
			intervals [993]:
				xmin = 350.3893
				xmax = 350.6393
				text = "every"
			intervals [994]:
				xmin = 350.6393
				xmax = 350.8793
				text = "now"
			intervals [995]:
				xmin = 350.8793
				xmax = 350.9993
				text = "and"
			intervals [996]:
				xmin = 350.9993
				xmax = 351.2293
				text = "then"
			intervals [997]:
				xmin = 351.2293
				xmax = 351.3793
				text = "when"
			intervals [998]:
				xmin = 351.3793
				xmax = 351.8593
				text = "something"
			intervals [999]:
				xmin = 351.8593
				xmax = 351.9593
				text = "you"
			intervals [1000]:
				xmin = 351.9593
				xmax = 352.2893
				text = "know"
			intervals [1001]:
				xmin = 352.2893
				xmax = 352.4893
				text = "uh"
			intervals [1002]:
				xmin = 352.4893
				xmax = 352.828
				text = ""
			intervals [1003]:
				xmin = 352.828
				xmax = 353.198
				text = "supposed"
			intervals [1004]:
				xmin = 353.198
				xmax = 353.298
				text = "to"
			intervals [1005]:
				xmin = 353.298
				xmax = 353.358
				text = "be"
			intervals [1006]:
				xmin = 353.358
				xmax = 353.418
				text = ""
			intervals [1007]:
				xmin = 353.418
				xmax = 353.748
				text = "good"
			intervals [1008]:
				xmin = 353.748
				xmax = 354.008
				text = "come"
			intervals [1009]:
				xmin = 354.008
				xmax = 354.128
				text = "to"
			intervals [1010]:
				xmin = 354.128
				xmax = 354.208
				text = "the"
			intervals [1011]:
				xmin = 354.208
				xmax = 354.808
				text = "movie"
			intervals [1012]:
				xmin = 354.808
				xmax = 355.1303
				text = ""
			intervals [1013]:
				xmin = 355.1303
				xmax = 355.4503
				text = "something"
			intervals [1014]:
				xmin = 355.4503
				xmax = 355.6503
				text = "like"
			intervals [1015]:
				xmin = 355.6503
				xmax = 355.6903
				text = ""
			intervals [1016]:
				xmin = 355.6903
				xmax = 355.9103
				text = "that"
			intervals [1017]:
				xmin = 355.9103
				xmax = 356.0203
				text = "i"
			intervals [1018]:
				xmin = 356.0203
				xmax = 356.4203
				text = "go"
			intervals [1019]:
				xmin = 356.4203
				xmax = 357.8161
				text = ""
			intervals [1020]:
				xmin = 357.8161
				xmax = 358.0061
				text = "yeah"
			intervals [1021]:
				xmin = 358.0061
				xmax = 360.1223
				text = ""
			intervals [1022]:
				xmin = 360.1223
				xmax = 360.2923
				text = "well"
			intervals [1023]:
				xmin = 360.2923
				xmax = 360.4323
				text = "the"
			intervals [1024]:
				xmin = 360.4323
				xmax = 360.7623
				text = "best"
			intervals [1025]:
				xmin = 360.7623
				xmax = 360.7923
				text = ""
			intervals [1026]:
				xmin = 360.7923
				xmax = 361.3923
				text = "educated"
			intervals [1027]:
				xmin = 361.3923
				xmax = 361.7223
				text = "movie"
			intervals [1028]:
				xmin = 361.7223
				xmax = 361.8923
				text = "i've"
			intervals [1029]:
				xmin = 361.8923
				xmax = 362.3223
				text = "seen"
			intervals [1030]:
				xmin = 362.3223
				xmax = 362.5523
				text = "was"
			intervals [1031]:
				xmin = 362.5523
				xmax = 362.7723
				text = "uh"
			intervals [1032]:
				xmin = 362.7723
				xmax = 362.9123
				text = ""
			intervals [1033]:
				xmin = 362.9123
				xmax = 363.0323
				text = "the"
			intervals [1034]:
				xmin = 363.0323
				xmax = 363.6223
				text = "fox"
			intervals [1035]:
				xmin = 363.6223
				xmax = 363.7323
				text = "you"
			intervals [1036]:
				xmin = 363.7323
				xmax = 363.9923
				text = "know"
			intervals [1037]:
				xmin = 363.9923
				xmax = 364.3174
				text = ""
			intervals [1038]:
				xmin = 364.3174
				xmax = 364.4474
				text = "in"
			intervals [1039]:
				xmin = 364.4474
				xmax = 364.5474
				text = "a"
			intervals [1040]:
				xmin = 364.5474
				xmax = 364.8774
				text = "long"
			intervals [1041]:
				xmin = 364.8774
				xmax = 365.1774
				text = "time"
			intervals [1042]:
				xmin = 365.1774
				xmax = 365.6374
				text = "anyway"
			intervals [1043]:
				xmin = 365.6374
				xmax = 365.7674
				text = ""
			intervals [1044]:
				xmin = 365.7674
				xmax = 365.9474
				text = "was"
			intervals [1045]:
				xmin = 365.9474
				xmax = 366.0074
				text = "the"
			intervals [1046]:
				xmin = 366.0074
				xmax = 366.1174
				text = ""
			intervals [1047]:
				xmin = 366.1174
				xmax = 366.5474
				text = "fox"
			intervals [1048]:
				xmin = 366.5474
				xmax = 369.1163
				text = ""
			intervals [1049]:
				xmin = 369.1163
				xmax = 369.2063
				text = "i"
			intervals [1050]:
				xmin = 369.2063
				xmax = 369.4763
				text = "thought"
			intervals [1051]:
				xmin = 369.4763
				xmax = 369.5363
				text = "it"
			intervals [1052]:
				xmin = 369.5363
				xmax = 369.6863
				text = "was"
			intervals [1053]:
				xmin = 369.6863
				xmax = 369.7763
				text = "you"
			intervals [1054]:
				xmin = 369.7763
				xmax = 369.9163
				text = "know"
			intervals [1055]:
				xmin = 369.9163
				xmax = 371.1853
				text = ""
			intervals [1056]:
				xmin = 371.1853
				xmax = 371.3753
				text = "well"
			intervals [1057]:
				xmin = 371.3753
				xmax = 371.4853
				text = "you"
			intervals [1058]:
				xmin = 371.4853
				xmax = 371.6653
				text = "know"
			intervals [1059]:
				xmin = 371.6653
				xmax = 371.8953
				text = "it"
			intervals [1060]:
				xmin = 371.8953
				xmax = 372.0073
				text = ""
			intervals [1061]:
				xmin = 372.0073
				xmax = 372.1673
				text = "it"
			intervals [1062]:
				xmin = 372.1673
				xmax = 372.3573
				text = "was"
			intervals [1063]:
				xmin = 372.3573
				xmax = 372.6173
				text = "uh"
			intervals [1064]:
				xmin = 372.6173
				xmax = 372.7073
				text = ""
			intervals [1065]:
				xmin = 372.7073
				xmax = 372.7973
				text = "you"
			intervals [1066]:
				xmin = 372.7973
				xmax = 372.9773
				text = "know"
			intervals [1067]:
				xmin = 372.9773
				xmax = 373.0573
				text = ""
			intervals [1068]:
				xmin = 373.0573
				xmax = 373.3073
				text = "two"
			intervals [1069]:
				xmin = 373.3073
				xmax = 373.8773
				text = "women"
			intervals [1070]:
				xmin = 373.8773
				xmax = 374.0423
				text = ""
			intervals [1071]:
				xmin = 374.0423
				xmax = 374.3323
				text = "and"
			intervals [1072]:
				xmin = 374.3323
				xmax = 374.5023
				text = "uh"
			intervals [1073]:
				xmin = 374.5023
				xmax = 374.7123
				text = "they"
			intervals [1074]:
				xmin = 374.7123
				xmax = 374.7823
				text = "were"
			intervals [1075]:
				xmin = 374.7823
				xmax = 375.1123
				text = "living"
			intervals [1076]:
				xmin = 375.1123
				xmax = 375.4623
				text = "together"
			intervals [1077]:
				xmin = 375.4623
				xmax = 375.6123
				text = "on"
			intervals [1078]:
				xmin = 375.6123
				xmax = 375.7023
				text = "a"
			intervals [1079]:
				xmin = 375.7023
				xmax = 376.2923
				text = "farm"
			intervals [1080]:
				xmin = 376.2923
				xmax = 376.4423
				text = ""
			intervals [1081]:
				xmin = 376.4423
				xmax = 376.5723
				text = "you"
			intervals [1082]:
				xmin = 376.5723
				xmax = 376.7223
				text = "could"
			intervals [1083]:
				xmin = 376.7223
				xmax = 376.9823
				text = "say"
			intervals [1084]:
				xmin = 376.9823
				xmax = 377.0523
				text = "you"
			intervals [1085]:
				xmin = 377.0523
				xmax = 377.1523
				text = "know"
			intervals [1086]:
				xmin = 377.1523
				xmax = 377.3623
				text = "all"
			intervals [1087]:
				xmin = 377.3623
				xmax = 377.5523
				text = "by"
			intervals [1088]:
				xmin = 377.5523
				xmax = 378.1123
				text = "theyself"
			intervals [1089]:
				xmin = 378.1123
				xmax = 378.6408
				text = ""
			intervals [1090]:
				xmin = 378.6408
				xmax = 378.7508
				text = "and"
			intervals [1091]:
				xmin = 378.7508
				xmax = 378.8108
				text = "you"
			intervals [1092]:
				xmin = 378.8108
				xmax = 378.9108
				text = "know"
			intervals [1093]:
				xmin = 378.9108
				xmax = 379.3108
				text = "running"
			intervals [1094]:
				xmin = 379.3108
				xmax = 379.4208
				text = "the"
			intervals [1095]:
				xmin = 379.4208
				xmax = 379.8808
				text = "farm"
			intervals [1096]:
				xmin = 379.8808
				xmax = 379.9908
				text = "and"
			intervals [1097]:
				xmin = 379.9908
				xmax = 380.1908
				text = "uh"
			intervals [1098]:
				xmin = 380.1908
				xmax = 380.7693
				text = ""
			intervals [1099]:
				xmin = 380.7693
				xmax = 380.8593
				text = "you"
			intervals [1100]:
				xmin = 380.8593
				xmax = 381.0093
				text = "know"
			intervals [1101]:
				xmin = 381.0093
				xmax = 381.5393
				text = "suspense"
			intervals [1102]:
				xmin = 381.5393
				xmax = 381.7893
				text = "about"
			intervals [1103]:
				xmin = 381.7893
				xmax = 381.8693
				text = "the"
			intervals [1104]:
				xmin = 381.8693
				xmax = 382.1493
				text = "picture"
			intervals [1105]:
				xmin = 382.1493
				xmax = 382.2193
				text = "to"
			intervals [1106]:
				xmin = 382.2193
				xmax = 382.4893
				text = "me"
			intervals [1107]:
				xmin = 382.4893
				xmax = 382.7493
				text = "was"
			intervals [1108]:
				xmin = 382.7493
				xmax = 382.8593
				text = "i"
			intervals [1109]:
				xmin = 382.8593
				xmax = 383.0293
				text = "didn't"
			intervals [1110]:
				xmin = 383.0293
				xmax = 383.2293
				text = "know"
			intervals [1111]:
				xmin = 383.2293
				xmax = 383.4293
				text = "that"
			intervals [1112]:
				xmin = 383.4293
				xmax = 383.6093
				text = "they"
			intervals [1113]:
				xmin = 383.6093
				xmax = 383.7193
				text = "were"
			intervals [1114]:
				xmin = 383.7193
				xmax = 384.0093
				text = "uh"
			intervals [1115]:
				xmin = 384.0093
				xmax = 384.1193
				text = ""
			intervals [1116]:
				xmin = 384.1193
				xmax = 384.8093
				text = "lesbians"
			intervals [1117]:
				xmin = 384.8093
				xmax = 384.8893
				text = "or"
			intervals [1118]:
				xmin = 384.8893
				xmax = 385.2393
				text = "whatever"
			intervals [1119]:
				xmin = 385.2393
				xmax = 385.3493
				text = "you"
			intervals [1120]:
				xmin = 385.3493
				xmax = 385.6993
				text = "call"
			intervals [1121]:
				xmin = 385.6993
				xmax = 385.8093
				text = "them"
			intervals [1122]:
				xmin = 385.8093
				xmax = 385.8693
				text = "you"
			intervals [1123]:
				xmin = 385.8693
				xmax = 386.1493
				text = "know"
			intervals [1124]:
				xmin = 386.1493
				xmax = 386.7573
				text = ""
			intervals [1125]:
				xmin = 386.7573
				xmax = 386.9573
				text = "and"
			intervals [1126]:
				xmin = 386.9573
				xmax = 387.3173
				text = "uh"
			intervals [1127]:
				xmin = 387.3173
				xmax = 387.558
				text = ""
			intervals [1128]:
				xmin = 387.558
				xmax = 387.788
				text = "then"
			intervals [1129]:
				xmin = 387.788
				xmax = 387.998
				text = "uh"
			intervals [1130]:
				xmin = 387.998
				xmax = 388.5185
				text = ""
			intervals [1131]:
				xmin = 388.5185
				xmax = 388.5785
				text = "you"
			intervals [1132]:
				xmin = 388.5785
				xmax = 388.6985
				text = "know"
			intervals [1133]:
				xmin = 388.6985
				xmax = 389.0085
				text = "one"
			intervals [1134]:
				xmin = 389.0085
				xmax = 389.2385
				text = "woman"
			intervals [1135]:
				xmin = 389.2385
				xmax = 389.3585
				text = "i"
			intervals [1136]:
				xmin = 389.3585
				xmax = 389.5985
				text = "guess"
			intervals [1137]:
				xmin = 389.5985
				xmax = 389.6885
				text = "she"
			intervals [1138]:
				xmin = 389.6885
				xmax = 389.8985
				text = "got"
			intervals [1139]:
				xmin = 389.8985
				xmax = 390.2985
				text = "lonely"
			intervals [1140]:
				xmin = 390.2985
				xmax = 390.5585
				text = "for"
			intervals [1141]:
				xmin = 390.5585
				xmax = 391.2185
				text = "compassion"
			intervals [1142]:
				xmin = 391.2185
				xmax = 391.2885
				text = "or"
			intervals [1143]:
				xmin = 391.2885
				xmax = 391.7885
				text = "sex"
			intervals [1144]:
				xmin = 391.7885
				xmax = 392.3041
				text = ""
			intervals [1145]:
				xmin = 392.3041
				xmax = 392.4741
				text = "and"
			intervals [1146]:
				xmin = 392.4741
				xmax = 392.7241
				text = "uh"
			intervals [1147]:
				xmin = 392.7241
				xmax = 393.5433
				text = ""
			intervals [1148]:
				xmin = 393.5433
				xmax = 393.6633
				text = "you"
			intervals [1149]:
				xmin = 393.6633
				xmax = 393.9233
				text = "know"
			intervals [1150]:
				xmin = 393.9233
				xmax = 394.1033
				text = "uh"
			intervals [1151]:
				xmin = 394.1033
				xmax = 394.1833
				text = ""
			intervals [1152]:
				xmin = 394.1833
				xmax = 394.3033
				text = "it"
			intervals [1153]:
				xmin = 394.3033
				xmax = 394.4333
				text = "was"
			intervals [1154]:
				xmin = 394.4333
				xmax = 394.6133
				text = "this"
			intervals [1155]:
				xmin = 394.6133
				xmax = 394.6433
				text = ""
			intervals [1156]:
				xmin = 394.6433
				xmax = 395.1633
				text = "fox"
			intervals [1157]:
				xmin = 395.1633
				xmax = 395.7462
				text = ""
			intervals [1158]:
				xmin = 395.7462
				xmax = 395.8862
				text = "and"
			intervals [1159]:
				xmin = 395.8862
				xmax = 395.9862
				text = "uh"
			intervals [1160]:
				xmin = 395.9862
				xmax = 396.2262
				text = "she"
			intervals [1161]:
				xmin = 396.2262
				xmax = 396.4662
				text = "wouldn't"
			intervals [1162]:
				xmin = 396.4662
				xmax = 396.7362
				text = "shoot"
			intervals [1163]:
				xmin = 396.7362
				xmax = 396.8362
				text = "the"
			intervals [1164]:
				xmin = 396.8362
				xmax = 397.1462
				text = "fox"
			intervals [1165]:
				xmin = 397.1462
				xmax = 397.2062
				text = "you"
			intervals [1166]:
				xmin = 397.2062
				xmax = 397.2762
				text = "know"
			intervals [1167]:
				xmin = 397.2762
				xmax = 397.3562
				text = "the"
			intervals [1168]:
				xmin = 397.3562
				xmax = 397.6162
				text = "fox"
			intervals [1169]:
				xmin = 397.6162
				xmax = 397.7062
				text = "was"
			intervals [1170]:
				xmin = 397.7062
				xmax = 397.9062
				text = "eating"
			intervals [1171]:
				xmin = 397.9062
				xmax = 398.0162
				text = "up"
			intervals [1172]:
				xmin = 398.0162
				xmax = 398.1562
				text = "they"
			intervals [1173]:
				xmin = 398.1562
				xmax = 398.1862
				text = ""
			intervals [1174]:
				xmin = 398.1862
				xmax = 398.6362
				text = "chickens"
			intervals [1175]:
				xmin = 398.6362
				xmax = 398.8762
				text = "but"
			intervals [1176]:
				xmin = 398.8762
				xmax = 399.1909
				text = ""
			intervals [1177]:
				xmin = 399.1909
				xmax = 399.4209
				text = "i"
			intervals [1178]:
				xmin = 399.4209
				xmax = 399.6809
				text = "guess"
			intervals [1179]:
				xmin = 399.6809
				xmax = 399.7909
				text = "the"
			intervals [1180]:
				xmin = 399.7909
				xmax = 400.0809
				text = "reason"
			intervals [1181]:
				xmin = 400.0809
				xmax = 400.2709
				text = "why"
			intervals [1182]:
				xmin = 400.2709
				xmax = 400.4009
				text = "she"
			intervals [1183]:
				xmin = 400.4009
				xmax = 400.6709
				text = "wouldn't"
			intervals [1184]:
				xmin = 400.6709
				xmax = 400.9609
				text = "shoot"
			intervals [1185]:
				xmin = 400.9609
				xmax = 401.0609
				text = "it"
			intervals [1186]:
				xmin = 401.0609
				xmax = 401.4009
				text = "because"
			intervals [1187]:
				xmin = 401.4009
				xmax = 401.4709
				text = "it"
			intervals [1188]:
				xmin = 401.4709
				xmax = 401.6409
				text = "was"
			intervals [1189]:
				xmin = 401.6409
				xmax = 401.6709
				text = "a"
			intervals [1190]:
				xmin = 401.6709
				xmax = 401.9809
				text = "uh"
			intervals [1191]:
				xmin = 401.9809
				xmax = 402.0109
				text = ""
			intervals [1192]:
				xmin = 402.0109
				xmax = 402.3809
				text = "male"
			intervals [1193]:
				xmin = 402.3809
				xmax = 402.8809
				text = "fox"
			intervals [1194]:
				xmin = 402.8809
				xmax = 402.9509
				text = "you"
			intervals [1195]:
				xmin = 402.9509
				xmax = 403.1309
				text = "know"
			intervals [1196]:
				xmin = 403.1309
				xmax = 403.9218
				text = ""
			intervals [1197]:
				xmin = 403.9218
				xmax = 404.1018
				text = "and"
			intervals [1198]:
				xmin = 404.1018
				xmax = 404.3018
				text = "then"
			intervals [1199]:
				xmin = 404.3018
				xmax = 404.4518
				text = "this"
			intervals [1200]:
				xmin = 404.4518
				xmax = 404.9418
				text = "man"
			intervals [1201]:
				xmin = 404.9418
				xmax = 405.4318
				text = "came"
			intervals [1202]:
				xmin = 405.4318
				xmax = 405.5218
				text = "you"
			intervals [1203]:
				xmin = 405.5218
				xmax = 405.8118
				text = "know"
			intervals [1204]:
				xmin = 405.8118
				xmax = 406.0023
				text = ""
			intervals [1205]:
				xmin = 406.0023
				xmax = 406.2023
				text = "whose"
			intervals [1206]:
				xmin = 406.2023
				xmax = 406.4123
				text = ""
			intervals [1207]:
				xmin = 406.4123
				xmax = 407.0723
				text = "grandfather"
			intervals [1208]:
				xmin = 407.0723
				xmax = 407.2823
				text = "used"
			intervals [1209]:
				xmin = 407.2823
				xmax = 407.4023
				text = "to"
			intervals [1210]:
				xmin = 407.4023
				xmax = 407.6523
				text = "live"
			intervals [1211]:
				xmin = 407.6523
				xmax = 407.9523
				text = "there"
			intervals [1212]:
				xmin = 407.9523
				xmax = 408.5509
				text = ""
			intervals [1213]:
				xmin = 408.5509
				xmax = 408.6409
				text = "and"
			intervals [1214]:
				xmin = 408.6409
				xmax = 408.8409
				text = "uh"
			intervals [1215]:
				xmin = 408.8409
				xmax = 409.0844
				text = ""
			intervals [1216]:
				xmin = 409.0844
				xmax = 409.2244
				text = "he"
			intervals [1217]:
				xmin = 409.2244
				xmax = 409.4944
				text = "fell"
			intervals [1218]:
				xmin = 409.4944
				xmax = 409.5944
				text = "in"
			intervals [1219]:
				xmin = 409.5944
				xmax = 409.8844
				text = "love"
			intervals [1220]:
				xmin = 409.8844
				xmax = 410.0344
				text = "with"
			intervals [1221]:
				xmin = 410.0344
				xmax = 410.4544
				text = "her"
			intervals [1222]:
				xmin = 410.4544
				xmax = 410.9738
				text = ""
			intervals [1223]:
				xmin = 410.9738
				xmax = 411.0938
				text = "and"
			intervals [1224]:
				xmin = 411.0938
				xmax = 411.3238
				text = "wanted"
			intervals [1225]:
				xmin = 411.3238
				xmax = 411.4038
				text = "to"
			intervals [1226]:
				xmin = 411.4038
				xmax = 412.0138
				text = "marry"
			intervals [1227]:
				xmin = 412.0138
				xmax = 412.1638
				text = "her"
			intervals [1228]:
				xmin = 412.1638
				xmax = 412.7576
				text = ""
			intervals [1229]:
				xmin = 412.7576
				xmax = 412.9176
				text = "you"
			intervals [1230]:
				xmin = 412.9176
				xmax = 413.1476
				text = "know"
			intervals [1231]:
				xmin = 413.1476
				xmax = 413.3176
				text = "and"
			intervals [1232]:
				xmin = 413.3176
				xmax = 413.5276
				text = "uh"
			intervals [1233]:
				xmin = 413.5276
				xmax = 413.9467
				text = ""
			intervals [1234]:
				xmin = 413.9467
				xmax = 414.0667
				text = "then"
			intervals [1235]:
				xmin = 414.0667
				xmax = 414.1767
				text = "the"
			intervals [1236]:
				xmin = 414.1767
				xmax = 414.4667
				text = "other"
			intervals [1237]:
				xmin = 414.4667
				xmax = 414.6967
				text = "girl"
			intervals [1238]:
				xmin = 414.6967
				xmax = 414.8167
				text = "you"
			intervals [1239]:
				xmin = 414.8167
				xmax = 414.9367
				text = "know"
			intervals [1240]:
				xmin = 414.9367
				xmax = 415.2367
				text = "didn't"
			intervals [1241]:
				xmin = 415.2367
				xmax = 415.4267
				text = "want"
			intervals [1242]:
				xmin = 415.4267
				xmax = 415.4867
				text = "her"
			intervals [1243]:
				xmin = 415.4867
				xmax = 415.5867
				text = "to"
			intervals [1244]:
				xmin = 415.5867
				xmax = 416.0667
				text = "marry"
			intervals [1245]:
				xmin = 416.0667
				xmax = 416.1267
				text = "him"
			intervals [1246]:
				xmin = 416.1267
				xmax = 416.7739
				text = ""
			intervals [1247]:
				xmin = 416.7739
				xmax = 416.8639
				text = "and"
			intervals [1248]:
				xmin = 416.8639
				xmax = 416.9939
				text = "as"
			intervals [1249]:
				xmin = 416.9939
				xmax = 417.0639
				text = "the"
			intervals [1250]:
				xmin = 417.0639
				xmax = 417.4039
				text = "picture"
			intervals [1251]:
				xmin = 417.4039
				xmax = 417.6639
				text = "went"
			intervals [1252]:
				xmin = 417.6639
				xmax = 417.9939
				text = "on"
			intervals [1253]:
				xmin = 417.9939
				xmax = 418.4919
				text = ""
			intervals [1254]:
				xmin = 418.4919
				xmax = 418.6619
				text = "you"
			intervals [1255]:
				xmin = 418.6619
				xmax = 418.8419
				text = "know"
			intervals [1256]:
				xmin = 418.8419
				xmax = 419.0119
				text = "uh"
			intervals [1257]:
				xmin = 419.0119
				xmax = 419.3405
				text = ""
			intervals [1258]:
				xmin = 419.3405
				xmax = 419.5005
				text = "i"
			intervals [1259]:
				xmin = 419.5005
				xmax = 419.8605
				text = "remember"
			intervals [1260]:
				xmin = 419.8605
				xmax = 419.9305
				text = "the"
			intervals [1261]:
				xmin = 419.9305
				xmax = 420.1205
				text = "other"
			intervals [1262]:
				xmin = 420.1205
				xmax = 420.3805
				text = "girl"
			intervals [1263]:
				xmin = 420.3805
				xmax = 420.6105
				text = "say"
			intervals [1264]:
				xmin = 420.6105
				xmax = 420.8305
				text = "uh"
			intervals [1265]:
				xmin = 420.8305
				xmax = 421.0611
				text = ""
			intervals [1266]:
				xmin = 421.0611
				xmax = 421.2711
				text = "i"
			intervals [1267]:
				xmin = 421.2711
				xmax = 421.6111
				text = "loved"
			intervals [1268]:
				xmin = 421.6111
				xmax = 421.7211
				text = "you"
			intervals [1269]:
				xmin = 421.7211
				xmax = 422.0711
				text = "longer"
			intervals [1270]:
				xmin = 422.0711
				xmax = 422.2911
				text = "than"
			intervals [1271]:
				xmin = 422.2911
				xmax = 422.3311
				text = ""
			intervals [1272]:
				xmin = 422.3311
				xmax = 422.4711
				text = "you"
			intervals [1273]:
				xmin = 422.4711
				xmax = 422.7011
				text = "know"
			intervals [1274]:
				xmin = 422.7011
				xmax = 423.1676
				text = ""
			intervals [1275]:
				xmin = 423.1676
				xmax = 423.3376
				text = "than"
			intervals [1276]:
				xmin = 423.3376
				xmax = 423.6276
				text = "he"
			intervals [1277]:
				xmin = 423.6276
				xmax = 423.9476
				text = "did"
			intervals [1278]:
				xmin = 423.9476
				xmax = 424.0076
				text = "and"
			intervals [1279]:
				xmin = 424.0076
				xmax = 424.1876
				text = "then"
			intervals [1280]:
				xmin = 424.1876
				xmax = 424.2676
				text = "you"
			intervals [1281]:
				xmin = 424.2676
				xmax = 424.3476
				text = "know"
			intervals [1282]:
				xmin = 424.3476
				xmax = 424.4976
				text = "they"
			intervals [1283]:
				xmin = 424.4976
				xmax = 424.6376
				text = "were"
			intervals [1284]:
				xmin = 424.6376
				xmax = 424.9776
				text = "kissing"
			intervals [1285]:
				xmin = 424.9776
				xmax = 425.0776
				text = "and"
			intervals [1286]:
				xmin = 425.0776
				xmax = 425.4376
				text = "things"
			intervals [1287]:
				xmin = 425.4376
				xmax = 425.4976
				text = "and"
			intervals [1288]:
				xmin = 425.4976
				xmax = 425.6376
				text = "that"
			intervals [1289]:
				xmin = 425.6376
				xmax = 425.6976
				text = "s"
			intervals [1290]:
				xmin = 425.6976
				xmax = 425.8176
				text = "what"
			intervals [1291]:
				xmin = 425.8176
				xmax = 426.0876
				text = "really"
			intervals [1292]:
				xmin = 426.0876
				xmax = 426.3376
				text = "blew"
			intervals [1293]:
				xmin = 426.3376
				xmax = 426.4976
				text = "my"
			intervals [1294]:
				xmin = 426.4976
				xmax = 426.9176
				text = "mind"
			intervals [1295]:
				xmin = 426.9176
				xmax = 427.0176
				text = "you"
			intervals [1296]:
				xmin = 427.0176
				xmax = 427.3976
				text = "know"
			intervals [1297]:
				xmin = 427.3976
				xmax = 427.7066
				text = ""
			intervals [1298]:
				xmin = 427.7066
				xmax = 427.8466
				text = "i"
			intervals [1299]:
				xmin = 427.8466
				xmax = 428.0466
				text = "didn't"
			intervals [1300]:
				xmin = 428.0466
				xmax = 428.2166
				text = "know"
			intervals [1301]:
				xmin = 428.2166
				xmax = 428.4166
				text = "that"
			intervals [1302]:
				xmin = 428.4166
				xmax = 428.5966
				text = "they"
			intervals [1303]:
				xmin = 428.5966
				xmax = 428.7466
				text = "were"
			intervals [1304]:
				xmin = 428.7466
				xmax = 428.8666
				text = "you"
			intervals [1305]:
				xmin = 428.8666
				xmax = 429.0666
				text = "know"
			intervals [1306]:
				xmin = 429.0666
				xmax = 429.8766
				text = "lesbians"
			intervals [1307]:
				xmin = 429.8766
				xmax = 429.9166
				text = ""
			intervals [1308]:
				xmin = 429.9166
				xmax = 430.0966
				text = "but"
			intervals [1309]:
				xmin = 430.0966
				xmax = 430.2866
				text = "uh"
			intervals [1310]:
				xmin = 430.2866
				xmax = 431.3665
				text = ""
			intervals [1311]:
				xmin = 431.3665
				xmax = 431.4265
				text = "you"
			intervals [1312]:
				xmin = 431.4265
				xmax = 431.5665
				text = "know"
			intervals [1313]:
				xmin = 431.5665
				xmax = 431.6265
				text = "it"
			intervals [1314]:
				xmin = 431.6265
				xmax = 431.7365
				text = "was"
			intervals [1315]:
				xmin = 431.7365
				xmax = 431.7665
				text = "a"
			intervals [1316]:
				xmin = 431.7665
				xmax = 432.0365
				text = "pretty"
			intervals [1317]:
				xmin = 432.0365
				xmax = 432.1865
				text = "good"
			intervals [1318]:
				xmin = 432.1865
				xmax = 432.2265
				text = ""
			intervals [1319]:
				xmin = 432.2265
				xmax = 432.5465
				text = "picture"
			intervals [1320]:
				xmin = 432.5465
				xmax = 432.6865
				text = "you"
			intervals [1321]:
[truncated: 854,591 more chars]
