# Supplementary material for: Considering Performance in the Automated and Manual Coding of Sociolinguistic Variables: Lessons From Variable (ING)
Source: Front Artif Intell. 2021 Apr 29;4:648543. doi: 10.3389/frai.2021.648543 (PMC8117961; doi:10.3389/frai.2021.648543)
Supplement: Supplementary file 5 [file Data_Sheet_5.ZIP › CORAAL_VARAligned_as_TextGrids_p1/DCA_se2_ag3_m_01_1.TextGrid]

File type = "ooTextFile"
Object class = "TextGrid"

xmin = 0.0
xmax = 2996.999024943311
tiers? <exists>
size = 4
item []:
	item [1]:
		class = "IntervalTier"
		name = "DCA_int_01 - words"
		xmin = 0.0
		xmax = 2996.999024943311
		intervals: size = 2123
			intervals [1]:
				xmin = 0.0
				xmax = 0.083
				text = ""
			intervals [2]:
				xmin = 0.083
				xmax = 0.503
				text = "okay"
			intervals [3]:
				xmin = 0.503
				xmax = 0.9697
				text = ""
			intervals [4]:
				xmin = 0.9697
				xmax = 1.2597
				text = "first"
			intervals [5]:
				xmin = 1.2597
				xmax = 1.7597
				text = "question"
			intervals [6]:
				xmin = 1.7597
				xmax = 2.1297
				text = "is"
			intervals [7]:
				xmin = 2.1297
				xmax = 2.4497
				text = "um"
			intervals [8]:
				xmin = 2.4497
				xmax = 3.4984
				text = ""
			intervals [9]:
				xmin = 3.4984
				xmax = 3.7284
				text = "what"
			intervals [10]:
				xmin = 3.7284
				xmax = 3.9784
				text = "kind"
			intervals [11]:
				xmin = 3.9784
				xmax = 4.0884
				text = "of"
			intervals [12]:
				xmin = 4.0884
				xmax = 4.1184
				text = ""
			intervals [13]:
				xmin = 4.1184
				xmax = 4.7684
				text = "games"
			intervals [14]:
				xmin = 4.7684
				xmax = 4.9799
				text = ""
			intervals [15]:
				xmin = 4.9799
				xmax = 5.0699
				text = "do"
			intervals [16]:
				xmin = 5.0699
				xmax = 5.1899
				text = "you"
			intervals [17]:
				xmin = 5.1899
				xmax = 5.6199
				text = "remember"
			intervals [18]:
				xmin = 5.6199
				xmax = 6.0099
				text = "playing"
			intervals [19]:
				xmin = 6.0099
				xmax = 6.8071
				text = ""
			intervals [20]:
				xmin = 6.8071
				xmax = 6.9371
				text = "when"
			intervals [21]:
				xmin = 6.9371
				xmax = 7.0771
				text = "you"
			intervals [22]:
				xmin = 7.0771
				xmax = 7.2471
				text = "were"
			intervals [23]:
				xmin = 7.2471
				xmax = 7.2971
				text = "a"
			intervals [24]:
				xmin = 7.2971
				xmax = 7.5871
				text = "kid"
			intervals [25]:
				xmin = 7.5871
				xmax = 7.9171
				text = "around"
			intervals [26]:
				xmin = 7.9171
				xmax = 8.1771
				text = "ten"
			intervals [27]:
				xmin = 8.1771
				xmax = 8.3271
				text = "or"
			intervals [28]:
				xmin = 8.3271
				xmax = 8.7471
				text = "so"
			intervals [29]:
				xmin = 8.7471
				xmax = 9.593
				text = ""
			intervals [30]:
				xmin = 9.593
				xmax = 9.653
				text = "you"
			intervals [31]:
				xmin = 9.653
				xmax = 9.863
				text = "remember"
			intervals [32]:
				xmin = 9.863
				xmax = 9.953
				text = "what"
			intervals [33]:
				xmin = 9.953
				xmax = 10.213
				text = "kinds"
			intervals [34]:
				xmin = 10.213
				xmax = 10.273
				text = "of"
			intervals [35]:
				xmin = 10.273
				xmax = 10.573
				text = "games"
			intervals [36]:
				xmin = 10.573
				xmax = 10.653
				text = "the"
			intervals [37]:
				xmin = 10.653
				xmax = 10.943
				text = "kids"
			intervals [38]:
				xmin = 10.943
				xmax = 11.413
				text = "played"
			intervals [39]:
				xmin = 11.413
				xmax = 17.0793
				text = ""
			intervals [40]:
				xmin = 17.0793
				xmax = 17.4793
				text = "mm-hm"
			intervals [41]:
				xmin = 17.4793
				xmax = 28.5393
				text = ""
			intervals [42]:
				xmin = 28.5393
				xmax = 28.7893
				text = "mm-hm"
			intervals [43]:
				xmin = 28.7893
				xmax = 29.0993
				text = "things"
			intervals [44]:
				xmin = 29.0993
				xmax = 29.1293
				text = ""
			intervals [45]:
				xmin = 29.1293
				xmax = 29.2593
				text = "like"
			intervals [46]:
				xmin = 29.2593
				xmax = 29.4093
				text = ""
			intervals [47]:
				xmin = 29.4093
				xmax = 29.5093
				text = "that"
			intervals [48]:
				xmin = 29.5093
				xmax = 31.8397
				text = ""
			intervals [49]:
				xmin = 31.8397
				xmax = 31.8997
				text = "how"
			intervals [50]:
				xmin = 31.8997
				xmax = 32.0197
				text = "does"
			intervals [51]:
				xmin = 32.0197
				xmax = 32.2197
				text = "that"
			intervals [52]:
				xmin = 32.2197
				xmax = 32.4597
				text = "go"
			intervals [53]:
				xmin = 32.4597
				xmax = 45.4251
				text = ""
			intervals [54]:
				xmin = 45.4251
				xmax = 45.7951
				text = "mm-hm"
			intervals [55]:
				xmin = 45.7951
				xmax = 51.1292
				text = ""
			intervals [56]:
				xmin = 51.1292
				xmax = 51.5392
				text = "mm-hm"
			intervals [57]:
				xmin = 51.5392
				xmax = 53.062
				text = ""
			intervals [58]:
				xmin = 53.062
				xmax = 53.262
				text = "good"
			intervals [59]:
				xmin = 53.262
				xmax = 54.3043
				text = ""
			intervals [60]:
				xmin = 54.3043
				xmax = 54.3843
				text = "uh"
			intervals [61]:
				xmin = 54.3843
				xmax = 54.5843
				text = "how"
			intervals [62]:
				xmin = 54.5843
				xmax = 54.7943
				text = "about"
			intervals [63]:
				xmin = 54.7943
				xmax = 54.8743
				text = "the"
			intervals [64]:
				xmin = 54.8743
				xmax = 55.3143
				text = "first"
			intervals [65]:
				xmin = 55.3143
				xmax = 55.3543
				text = ""
			intervals [66]:
				xmin = 55.3543
				xmax = 55.6443
				text = "kid"
			intervals [67]:
				xmin = 55.6443
				xmax = 55.7743
				text = "that"
			intervals [68]:
				xmin = 55.7743
				xmax = 56.0069
				text = ""
			intervals [69]:
				xmin = 56.0069
				xmax = 56.1369
				text = "to"
			intervals [70]:
				xmin = 56.1369
				xmax = 56.4469
				text = "be"
			intervals [71]:
				xmin = 56.4469
				xmax = 56.5669
				text = "it"
			intervals [72]:
				xmin = 56.5669
				xmax = 57.0581
				text = ""
			intervals [73]:
				xmin = 57.0581
				xmax = 57.1981
				text = "how"
			intervals [74]:
				xmin = 57.1981
				xmax = 57.3281
				text = ""
			intervals [75]:
				xmin = 57.3281
				xmax = 57.4481
				text = "did"
			intervals [76]:
				xmin = 57.4481
				xmax = 57.5081
				text = "you"
			intervals [77]:
				xmin = 57.5081
				xmax = 57.6881
				text = "pick"
			intervals [78]:
				xmin = 57.6881
				xmax = 58.0181
				text = "him"
			intervals [79]:
				xmin = 58.0181
				xmax = 64.180
				text = ""
			intervals [80]:
				xmin = 64.180
				xmax = 64.460
				text = "mm-hm"
			intervals [81]:
				xmin = 64.460
				xmax = 68.1588
				text = ""
			intervals [82]:
				xmin = 68.1588
				xmax = 68.5388
				text = "mm-hm"
			intervals [83]:
				xmin = 68.5388
				xmax = 69.0818
				text = ""
			intervals [84]:
				xmin = 69.0818
				xmax = 69.3718
				text = "good"
			intervals [85]:
				xmin = 69.3718
				xmax = 70.2131
				text = ""
			intervals [86]:
				xmin = 70.2131
				xmax = 70.3631
				text = "did"
			intervals [87]:
				xmin = 70.3631
				xmax = 70.4531
				text = "you"
			intervals [88]:
				xmin = 70.4531
				xmax = 70.6231
				text = "ever"
			intervals [89]:
				xmin = 70.6231
				xmax = 70.7831
				text = "use"
			intervals [90]:
				xmin = 70.7831
				xmax = 71.0331
				text = "any"
			intervals [91]:
				xmin = 71.0331
				xmax = 71.6531
				text = "rhymes"
			intervals [92]:
				xmin = 71.6531
				xmax = 71.8431
				text = "for"
			intervals [93]:
				xmin = 71.8431
				xmax = 72.0831
				text = "that"
			intervals [94]:
				xmin = 72.0831
				xmax = 73.037
				text = ""
			intervals [95]:
				xmin = 73.037
				xmax = 73.277
				text = "like"
			intervals [96]:
				xmin = 73.277
				xmax = 73.327
				text = ""
			intervals [97]:
				xmin = 73.327
				xmax = 73.737
				text = "tarzan"
			intervals [98]:
				xmin = 73.737
				xmax = 73.917
				text = "was"
			intervals [99]:
				xmin = 73.917
				xmax = 74.007
				text = "in"
			intervals [100]:
				xmin = 74.007
				xmax = 74.117
				text = "a"
			intervals [101]:
				xmin = 74.117
				xmax = 74.147
				text = ""
			intervals [102]:
				xmin = 74.147
				xmax = 74.367
				text = "tree"
			intervals [103]:
				xmin = 74.367
				xmax = 74.397
				text = "or"
			intervals [104]:
				xmin = 74.397
				xmax = 74.657
				text = "anything"
			intervals [105]:
				xmin = 74.657
				xmax = 74.687
				text = ""
			intervals [106]:
				xmin = 74.687
				xmax = 74.777
				text = "like"
			intervals [107]:
				xmin = 74.777
				xmax = 75.217
				text = "that"
			intervals [108]:
				xmin = 75.217
				xmax = 82.464
				text = ""
			intervals [109]:
				xmin = 82.464
				xmax = 82.684
				text = "mm"
			intervals [110]:
				xmin = 82.684
				xmax = 84.3733
				text = ""
			intervals [111]:
				xmin = 84.3733
				xmax = 84.6633
				text = "mm-hm"
			intervals [112]:
				xmin = 84.6633
				xmax = 87.8392
				text = ""
			intervals [113]:
				xmin = 87.8392
				xmax = 88.1492
				text = "mm-hm"
			intervals [114]:
				xmin = 88.1492
				xmax = 92.6889
				text = ""
			intervals [115]:
				xmin = 92.6889
				xmax = 93.1989
				text = "mm-hm"
			intervals [116]:
				xmin = 93.1989
				xmax = 95.7089
				text = ""
			intervals [117]:
				xmin = 95.7089
				xmax = 96.0389
				text = "mm-hm"
			intervals [118]:
				xmin = 96.0389
				xmax = 101.7089
				text = ""
			intervals [119]:
				xmin = 101.7089
				xmax = 102.0489
				text = "mm-hm"
			intervals [120]:
				xmin = 102.0489
				xmax = 102.4368
				text = ""
			intervals [121]:
				xmin = 102.4368
				xmax = 102.5868
				text = "good"
			intervals [122]:
				xmin = 102.5868
				xmax = 103.8827
				text = ""
			intervals [123]:
				xmin = 103.8827
				xmax = 104.0927
				text = "uh"
			intervals [124]:
				xmin = 104.0927
				xmax = 104.2427
				text = "how"
			intervals [125]:
				xmin = 104.2427
				xmax = 104.6527
				text = "about"
			intervals [126]:
				xmin = 104.6527
				xmax = 105.0127
				text = "uh"
			intervals [127]:
				xmin = 105.0127
				xmax = 105.186
				text = ""
			intervals [128]:
				xmin = 105.186
				xmax = 105.416
				text = "kick"
			intervals [129]:
				xmin = 105.416
				xmax = 105.6146
				text = ""
			intervals [130]:
				xmin = 105.6146
				xmax = 106.1746
				text = "stickball"
			intervals [131]:
				xmin = 106.1746
				xmax = 106.3146
				text = "did"
			intervals [132]:
				xmin = 106.3146
				xmax = 106.4246
				text = "you"
			intervals [133]:
				xmin = 106.4246
				xmax = 106.6546
				text = "say"
			intervals [134]:
				xmin = 106.6546
				xmax = 114.6745
				text = ""
			intervals [135]:
				xmin = 114.6745
				xmax = 115.0945
				text = "mm-hm"
			intervals [136]:
				xmin = 115.0945
				xmax = 123.7776
				text = ""
			intervals [137]:
				xmin = 123.7776
				xmax = 124.4276
				text = "mm-hm"
			intervals [138]:
				xmin = 124.4276
				xmax = 137.5243
				text = ""
			intervals [139]:
				xmin = 137.5243
				xmax = 137.9543
				text = "mm-hm"
			intervals [140]:
				xmin = 137.9543
				xmax = 139.2432
				text = ""
			intervals [141]:
				xmin = 139.2432
				xmax = 139.5132
				text = "good"
			intervals [142]:
				xmin = 139.5132
				xmax = 139.7407
				text = ""
			intervals [143]:
				xmin = 139.7407
				xmax = 139.8707
				text = "good"
			intervals [144]:
				xmin = 139.8707
				xmax = 141.2948
				text = ""
			intervals [145]:
				xmin = 141.2948
				xmax = 141.3848
				text = "did"
			intervals [146]:
				xmin = 141.3848
				xmax = 141.4448
				text = "you"
			intervals [147]:
				xmin = 141.4448
				xmax = 141.5848
				text = "ever"
			intervals [148]:
				xmin = 141.5848
				xmax = 141.7648
				text = "play"
			intervals [149]:
				xmin = 141.7648
				xmax = 141.9748
				text = "that"
			intervals [150]:
				xmin = 141.9748
				xmax = 142.2348
				text = "game"
			intervals [151]:
				xmin = 142.2348
				xmax = 142.4148
				text = "where"
			intervals [152]:
				xmin = 142.4148
				xmax = 142.5948
				text = "one"
			intervals [153]:
				xmin = 142.5948
				xmax = 142.6548
				text = ""
			intervals [154]:
				xmin = 142.6548
				xmax = 142.8548
				text = "kid"
			intervals [155]:
				xmin = 142.8548
				xmax = 143.0148
				text = "has"
			intervals [156]:
				xmin = 143.0148
				xmax = 143.1348
				text = "to"
			intervals [157]:
				xmin = 143.1348
				xmax = 143.5048
				text = "chase"
			intervals [158]:
				xmin = 143.5048
				xmax = 143.9648
				text = "everybody"
			intervals [159]:
				xmin = 143.9648
				xmax = 144.2948
				text = "else"
			intervals [160]:
				xmin = 144.2948
				xmax = 161.1425
				text = ""
			intervals [161]:
				xmin = 161.1425
				xmax = 161.6025
				text = "mm-hm"
			intervals [162]:
				xmin = 161.6025
				xmax = 161.9455
				text = ""
			intervals [163]:
				xmin = 161.9455
				xmax = 162.0955
				text = "what"
			intervals [164]:
				xmin = 162.0955
				xmax = 162.1855
				text = "do"
			intervals [165]:
				xmin = 162.1855
				xmax = 162.2555
				text = "you"
			intervals [166]:
				xmin = 162.2555
				xmax = 162.3255
				text = ""
			intervals [167]:
				xmin = 162.3255
				xmax = 162.6355
				text = "call"
			intervals [168]:
				xmin = 162.6355
				xmax = 162.7755
				text = "that"
			intervals [169]:
				xmin = 162.7755
				xmax = 168.9591
				text = ""
			intervals [170]:
				xmin = 168.9591
				xmax = 169.4191
				text = "mm-hm"
			intervals [171]:
				xmin = 169.4191
				xmax = 170.4944
				text = ""
			intervals [172]:
				xmin = 170.4944
				xmax = 170.8144
				text = "um"
			intervals [173]:
				xmin = 170.8144
				xmax = 171.5599
				text = ""
			intervals [174]:
				xmin = 171.5599
				xmax = 171.6899
				text = "were"
			intervals [175]:
				xmin = 171.6899
				xmax = 171.8199
				text = "there"
			intervals [176]:
				xmin = 171.8199
				xmax = 171.9499
				text = "any"
			intervals [177]:
				xmin = 171.9499
				xmax = 172.6799
				text = "varieties"
			intervals [178]:
				xmin = 172.6799
				xmax = 172.7399
				text = "of"
			intervals [179]:
				xmin = 172.7399
				xmax = 172.9499
				text = "that"
			intervals [180]:
				xmin = 172.9499
				xmax = 173.2799
				text = "game"
			intervals [181]:
				xmin = 173.2799
				xmax = 174.6237
				text = ""
			intervals [182]:
				xmin = 174.6237
				xmax = 174.8037
				text = "like"
			intervals [183]:
				xmin = 174.8037
				xmax = 174.9937
				text = ""
			intervals [184]:
				xmin = 174.9937
				xmax = 175.5537
				text = "freeze"
			intervals [185]:
				xmin = 175.5537
				xmax = 175.6237
				text = "or"
			intervals [186]:
				xmin = 175.6237
				xmax = 176.0337
				text = "anything"
			intervals [187]:
				xmin = 176.0337
				xmax = 178.3151
				text = ""
			intervals [188]:
				xmin = 178.3151
				xmax = 178.9951
				text = "<unk>"
			intervals [189]:
				xmin = 178.9951
				xmax = 179.6048
				text = ""
			intervals [190]:
				xmin = 179.6048
				xmax = 179.6648
				text = "how"
			intervals [191]:
				xmin = 179.6648
				xmax = 179.6948
				text = "d"
			intervals [192]:
				xmin = 179.6948
				xmax = 179.9748
				text = "that"
			intervals [193]:
				xmin = 179.9748
				xmax = 180.0748
				text = "go"
			intervals [194]:
				xmin = 180.0748
				xmax = 188.2435
				text = ""
			intervals [195]:
				xmin = 188.2435
				xmax = 188.5235
				text = "mm-hm"
			intervals [196]:
				xmin = 188.5235
				xmax = 205.3804
				text = ""
			intervals [197]:
				xmin = 205.3804
				xmax = 206.2404
				text = "<unk>"
			intervals [198]:
				xmin = 206.2404
				xmax = 207.430
				text = ""
			intervals [199]:
				xmin = 207.430
				xmax = 207.530
				text = "huh"
			intervals [200]:
				xmin = 207.530
				xmax = 210.2349
				text = ""
			intervals [201]:
				xmin = 210.2349
				xmax = 210.6249
				text = "mm-hm"
			intervals [202]:
				xmin = 210.6249
				xmax = 214.2841
				text = ""
			intervals [203]:
				xmin = 214.2841
				xmax = 214.7341
				text = "mm-hm"
			intervals [204]:
				xmin = 214.7341
				xmax = 215.8004
				text = ""
			intervals [205]:
				xmin = 215.8004
				xmax = 215.9504
				text = "yeah"
			intervals [206]:
				xmin = 215.9504
				xmax = 216.1304
				text = "that"
			intervals [207]:
				xmin = 216.1304
				xmax = 216.2004
				text = "s"
			intervals [208]:
				xmin = 216.2004
				xmax = 216.4904
				text = "cute"
			intervals [209]:
				xmin = 216.4904
				xmax = 218.0021
				text = ""
			intervals [210]:
				xmin = 218.0021
				xmax = 218.2521
				text = "um"
			intervals [211]:
				xmin = 218.2521
				xmax = 218.9803
				text = ""
			intervals [212]:
				xmin = 218.9803
				xmax = 219.1303
				text = "did"
			intervals [213]:
				xmin = 219.1303
				xmax = 219.2203
				text = "you"
			intervals [214]:
				xmin = 219.2203
				xmax = 219.3703
				text = "ever"
			intervals [215]:
				xmin = 219.3703
				xmax = 219.5803
				text = "play"
			intervals [216]:
				xmin = 219.5803
				xmax = 220.1703
				text = "marbles"
			intervals [217]:
				xmin = 220.1703
				xmax = 221.7658
				text = ""
			intervals [218]:
				xmin = 221.7658
				xmax = 221.8358
				text = "how"
			intervals [219]:
				xmin = 221.8358
				xmax = 222.0058
				text = "does"
			intervals [220]:
				xmin = 222.0058
				xmax = 222.1158
				text = ""
			intervals [221]:
				xmin = 222.1158
				xmax = 222.2058
				text = "that"
			intervals [222]:
				xmin = 222.2058
				xmax = 222.4143
				text = ""
			intervals [223]:
				xmin = 222.4143
				xmax = 222.5643
				text = "work"
			intervals [224]:
				xmin = 222.5643
				xmax = 234.7509
				text = ""
			intervals [225]:
				xmin = 234.7509
				xmax = 235.1409
				text = "mm-hm"
			intervals [226]:
				xmin = 235.1409
				xmax = 236.5117
				text = ""
			intervals [227]:
				xmin = 236.5117
				xmax = 236.9117
				text = "mm-hm"
			intervals [228]:
				xmin = 236.9117
				xmax = 251.276
				text = ""
			intervals [229]:
				xmin = 251.276
				xmax = 251.756
				text = "mm-hm"
			intervals [230]:
				xmin = 251.756
				xmax = 265.2005
				text = ""
			intervals [231]:
				xmin = 265.2005
				xmax = 265.7805
				text = "<unk>"
			intervals [232]:
				xmin = 265.7805
				xmax = 267.2375
				text = ""
			intervals [233]:
				xmin = 267.2375
				xmax = 267.6775
				text = "mm-hm"
			intervals [234]:
				xmin = 267.6775
				xmax = 268.3025
				text = ""
			intervals [235]:
				xmin = 268.3025
				xmax = 268.6125
				text = "good"
			intervals [236]:
				xmin = 268.6125
				xmax = 269.1009
				text = ""
			intervals [237]:
				xmin = 269.1009
				xmax = 269.2509
				text = "how"
			intervals [238]:
				xmin = 269.2509
				xmax = 269.3609
				text = "did"
			intervals [239]:
				xmin = 269.3609
				xmax = 269.4309
				text = "you"
			intervals [240]:
				xmin = 269.4309
				xmax = 269.6309
				text = "make"
			intervals [241]:
				xmin = 269.6309
				xmax = 269.7409
				text = "the"
			intervals [242]:
				xmin = 269.7409
				xmax = 270.2109
				text = "circle"
			intervals [243]:
				xmin = 270.2109
				xmax = 270.6436
				text = ""
			intervals [244]:
				xmin = 270.6436
				xmax = 270.7836
				text = "uh"
			intervals [245]:
				xmin = 270.7836
				xmax = 273.5625
				text = ""
			intervals [246]:
				xmin = 273.5625
				xmax = 273.6925
				text = "did"
			intervals [247]:
				xmin = 273.6925
				xmax = 273.7925
				text = "you"
			intervals [248]:
				xmin = 273.7925
				xmax = 274.1225
				text = "draw"
			intervals [249]:
				xmin = 274.1225
				xmax = 274.1525
				text = ""
			intervals [250]:
				xmin = 274.1525
				xmax = 274.2125
				text = "it"
			intervals [251]:
				xmin = 274.2125
				xmax = 274.3325
				text = "on"
			intervals [252]:
				xmin = 274.3325
				xmax = 274.4725
				text = "the"
			intervals [253]:
				xmin = 274.4725
				xmax = 274.6425
				text = "ground"
			intervals [254]:
				xmin = 274.6425
				xmax = 283.1169
				text = ""
			intervals [255]:
				xmin = 283.1169
				xmax = 283.5069
				text = "mm-hm"
			intervals [256]:
				xmin = 283.5069
				xmax = 285.3732
				text = ""
			intervals [257]:
				xmin = 285.3732
				xmax = 285.5132
				text = "we"
			intervals [258]:
				xmin = 285.5132
				xmax = 285.6832
				text = "used"
			intervals [259]:
				xmin = 285.6832
				xmax = 285.8032
				text = "to"
			intervals [260]:
				xmin = 285.8032
				xmax = 286.0532
				text = "dig"
			intervals [261]:
				xmin = 286.0532
				xmax = 286.1732
				text = "'em-"
			intervals [262]:
				xmin = 286.1732
				xmax = 286.9068
				text = ""
			intervals [263]:
				xmin = 286.9068
				xmax = 287.1768
				text = "dig"
			intervals [264]:
				xmin = 287.1768
				xmax = 287.2868
				text = "in"
			intervals [265]:
				xmin = 287.2868
				xmax = 287.3468
				text = ""
			intervals [266]:
				xmin = 287.3468
				xmax = 287.4468
				text = "with"
			intervals [267]:
				xmin = 287.4468
				xmax = 287.5568
				text = "our"
			intervals [268]:
				xmin = 287.5568
				xmax = 287.5868
				text = ""
			intervals [269]:
				xmin = 287.5868
				xmax = 287.8468
				text = "heels"
			intervals [270]:
				xmin = 287.8468
				xmax = 289.0585
				text = ""
			intervals [271]:
				xmin = 289.0585
				xmax = 289.2785
				text = "make"
			intervals [272]:
				xmin = 289.2785
				xmax = 289.3785
				text = "it"
			intervals [273]:
				xmin = 289.3785
				xmax = 289.6585
				text = "harder"
			intervals [274]:
				xmin = 289.6585
				xmax = 289.7285
				text = "to"
			intervals [275]:
				xmin = 289.7285
				xmax = 289.8085
				text = ""
			intervals [276]:
				xmin = 289.8085
				xmax = 289.9085
				text = "shoot"
			intervals [277]:
				xmin = 289.9085
				xmax = 290.0185
				text = ""
			intervals [278]:
				xmin = 290.0185
				xmax = 290.1085
				text = "them"
			intervals [279]:
				xmin = 290.1085
				xmax = 290.1485
				text = ""
			intervals [280]:
				xmin = 290.1485
				xmax = 290.2785
				text = "out"
			intervals [281]:
				xmin = 290.2785
				xmax = 291.1339
				text = ""
			intervals [282]:
				xmin = 291.1339
				xmax = 291.5239
				text = "okay"
			intervals [283]:
				xmin = 291.5239
				xmax = 291.7839
				text = "good"
			intervals [284]:
				xmin = 291.7839
				xmax = 292.1132
				text = ""
			intervals [285]:
				xmin = 292.1132
				xmax = 292.5132
				text = "um"
			intervals [286]:
				xmin = 292.5132
				xmax = 295.2337
				text = ""
			intervals [287]:
				xmin = 295.2337
				xmax = 295.3337
				text = "what"
			intervals [288]:
				xmin = 295.3337
				xmax = 295.4037
				text = "are"
			intervals [289]:
				xmin = 295.4037
				xmax = 295.6037
				text = "your"
			intervals [290]:
				xmin = 295.6037
				xmax = 295.9737
				text = "favorite"
			intervals [291]:
				xmin = 295.9737
				xmax = 296.3437
				text = "tv"
			intervals [292]:
				xmin = 296.3437
				xmax = 297.1037
				text = "programs"
			intervals [293]:
				xmin = 297.1037
				xmax = 334.5358
				text = ""
			intervals [294]:
				xmin = 334.5358
				xmax = 334.6758
				text = "mm"
			intervals [295]:
				xmin = 334.6758
				xmax = 334.7658
				text = "that"
			intervals [296]:
				xmin = 334.7658
				xmax = 334.8158
				text = ""
			intervals [297]:
				xmin = 334.8158
				xmax = 335.0258
				text = "s"
			intervals [298]:
				xmin = 335.0258
				xmax = 335.2058
				text = "quite"
			intervals [299]:
				xmin = 335.2058
				xmax = 335.3058
				text = ""
			intervals [300]:
				xmin = 335.3058
				xmax = 335.3358
				text = "a"
			intervals [301]:
				xmin = 335.3358
				xmax = 338.5022
				text = ""
			intervals [302]:
				xmin = 338.5022
				xmax = 338.9222
				text = "mm-hm"
			intervals [303]:
				xmin = 338.9222
				xmax = 339.5005
				text = ""
			intervals [304]:
				xmin = 339.5005
				xmax = 339.7705
				text = "very"
			intervals [305]:
				xmin = 339.7705
				xmax = 339.9005
				text = ""
			intervals [306]:
				xmin = 339.9005
				xmax = 340.0005
				text = "good"
			intervals [307]:
				xmin = 340.0005
				xmax = 349.8064
				text = ""
			intervals [308]:
				xmin = 349.8064
				xmax = 350.2864
				text = "mm-hm"
			intervals [309]:
				xmin = 350.2864
				xmax = 355.6024
				text = ""
			intervals [310]:
				xmin = 355.6024
				xmax = 356.2324
				text = "outcast"
			intervals [311]:
				xmin = 356.2324
				xmax = 361.4514
				text = ""
			intervals [312]:
				xmin = 361.4514
				xmax = 362.1114
				text = "bonanza"
			intervals [313]:
				xmin = 362.1114
				xmax = 369.8852
				text = ""
			intervals [314]:
				xmin = 369.8852
				xmax = 369.9952
				text = "mm-hm"
			intervals [315]:
				xmin = 369.9952
				xmax = 370.0552
				text = "i"
			intervals [316]:
				xmin = 370.0552
				xmax = 370.2452
				text = "do"
			intervals [317]:
				xmin = 370.2452
				xmax = 370.3052
				text = ""
			intervals [318]:
				xmin = 370.3052
				xmax = 370.5352
				text = "too"
			intervals [319]:
				xmin = 370.5352
				xmax = 371.5553
				text = ""
			intervals [320]:
				xmin = 371.5553
				xmax = 371.6653
				text = "my"
			intervals [321]:
				xmin = 371.6653
				xmax = 371.9553
				text = "wife"
			intervals [322]:
				xmin = 371.9553
				xmax = 371.9853
				text = ""
			intervals [323]:
				xmin = 371.9853
				xmax = 372.3853
				text = "doesn't"
			intervals [324]:
				xmin = 372.3853
				xmax = 374.6174
				text = ""
			intervals [325]:
				xmin = 374.6174
				xmax = 374.9374
				text = "uh"
			intervals [326]:
				xmin = 374.9374
				xmax = 375.3974
				text = ""
			intervals [327]:
				xmin = 375.3974
				xmax = 375.6474
				text = "well"
			intervals [328]:
				xmin = 375.6474
				xmax = 375.7944
				text = ""
			intervals [329]:
				xmin = 375.7944
				xmax = 375.9644
				text = "can"
			intervals [330]:
				xmin = 375.9644
				xmax = 376.0644
				text = "you"
			intervals [331]:
				xmin = 376.0644
				xmax = 376.0944
				text = ""
			intervals [332]:
				xmin = 376.0944
				xmax = 376.5444
				text = "remember"
			intervals [333]:
				xmin = 376.5444
				xmax = 376.6144
				text = "on"
			intervals [334]:
				xmin = 376.6144
				xmax = 376.8444
				text = "any"
			intervals [335]:
				xmin = 376.8444
				xmax = 376.9144
				text = "of"
			intervals [336]:
				xmin = 376.9144
				xmax = 377.1644
				text = "those"
			intervals [337]:
				xmin = 377.1644
				xmax = 377.4644
				text = "shows"
			intervals [338]:
				xmin = 377.4644
				xmax = 377.5844
				text = "say"
			intervals [339]:
				xmin = 377.5844
				xmax = 377.7744
				text = ""
			intervals [340]:
				xmin = 377.7744
				xmax = 378.2144
				text = "mission"
			intervals [341]:
				xmin = 378.2144
				xmax = 378.9244
				text = "impossible"
			intervals [342]:
				xmin = 378.9244
				xmax = 379.0244
				text = "or"
			intervals [343]:
				xmin = 379.0244
				xmax = 379.0544
				text = ""
			intervals [344]:
				xmin = 379.0544
				xmax = 379.4444
				text = "mod"
			intervals [345]:
				xmin = 379.4444
				xmax = 379.9844
				text = "squad"
			intervals [346]:
				xmin = 379.9844
				xmax = 380.1344
				text = "or"
			intervals [347]:
				xmin = 380.1344
				xmax = 381.1266
				text = ""
			intervals [348]:
				xmin = 381.1266
				xmax = 381.2566
				text = "one"
			intervals [349]:
				xmin = 381.2566
				xmax = 381.3166
				text = "of"
			intervals [350]:
				xmin = 381.3166
				xmax = 381.4166
				text = "the"
			intervals [351]:
				xmin = 381.4166
				xmax = 382.0666
				text = "westerns"
			intervals [352]:
				xmin = 382.0666
				xmax = 382.322
				text = ""
			intervals [353]:
				xmin = 382.322
				xmax = 382.362
				text = "a"
			intervals [354]:
				xmin = 382.362
				xmax = 382.942
				text = "particular"
			intervals [355]:
				xmin = 382.942
				xmax = 383.322
				text = "show"
			intervals [356]:
				xmin = 383.322
				xmax = 383.522
				text = "that"
			intervals [357]:
				xmin = 383.522
				xmax = 383.662
				text = "you"
			intervals [358]:
				xmin = 383.662
				xmax = 384.112
				text = "remember"
			intervals [359]:
				xmin = 384.112
				xmax = 384.252
				text = "the"
			intervals [360]:
				xmin = 384.252
				xmax = 384.722
				text = "story"
			intervals [361]:
				xmin = 384.722
				xmax = 384.832
				text = "of"
			intervals [362]:
				xmin = 384.832
				xmax = 385.6691
				text = ""
			intervals [363]:
				xmin = 385.6691
				xmax = 385.9691
				text = "<unk>"
			intervals [364]:
				xmin = 385.9691
				xmax = 412.5518
				text = ""
			intervals [365]:
				xmin = 412.5518
				xmax = 412.6118
				text = "do"
			intervals [366]:
				xmin = 412.6118
				xmax = 412.6718
				text = "you"
			intervals [367]:
				xmin = 412.6718
				xmax = 413.0718
				text = "remember"
			intervals [368]:
				xmin = 413.0718
				xmax = 413.2918
				text = "that"
			intervals [369]:
				xmin = 413.2918
				xmax = 413.3318
				text = ""
			intervals [370]:
				xmin = 413.3318
				xmax = 413.5718
				text = "one"
			intervals [371]:
				xmin = 413.5718
				xmax = 423.7566
				text = ""
			intervals [372]:
				xmin = 423.7566
				xmax = 424.1766
				text = "mm-hm"
			intervals [373]:
				xmin = 424.1766
				xmax = 433.9674
				text = ""
			intervals [374]:
				xmin = 433.9674
				xmax = 434.3574
				text = "mm-hm"
			intervals [375]:
				xmin = 434.3574
				xmax = 442.9352
				text = ""
			intervals [376]:
				xmin = 442.9352
				xmax = 443.2752
				text = "mm-hm"
			intervals [377]:
				xmin = 443.2752
				xmax = 450.2227
				text = ""
			intervals [378]:
				xmin = 450.2227
				xmax = 450.6427
				text = "mm-hm"
			intervals [379]:
				xmin = 450.6427
				xmax = 471.1791
				text = ""
			intervals [380]:
				xmin = 471.1791
				xmax = 471.4591
				text = "mm"
			intervals [381]:
				xmin = 471.4591
				xmax = 478.3009
				text = ""
			intervals [382]:
				xmin = 478.3009
				xmax = 478.8109
				text = "mm-hm"
			intervals [383]:
				xmin = 478.8109
				xmax = 487.6455
				text = ""
			intervals [384]:
				xmin = 487.6455
				xmax = 487.9955
				text = "mm-hm"
			intervals [385]:
				xmin = 487.9955
				xmax = 510.1024
				text = ""
			intervals [386]:
				xmin = 510.1024
				xmax = 510.6024
				text = "mm-hm"
			intervals [387]:
				xmin = 510.6024
				xmax = 524.7064
				text = ""
			intervals [388]:
				xmin = 524.7064
				xmax = 525.0264
				text = "mm-hm"
			intervals [389]:
				xmin = 525.0264
				xmax = 537.2801
				text = ""
			intervals [390]:
				xmin = 537.2801
				xmax = 537.6701
				text = "mm-hm"
			intervals [391]:
				xmin = 537.6701
				xmax = 562.6417
				text = ""
			intervals [392]:
				xmin = 562.6417
				xmax = 562.8717
				text = "hm"
			intervals [393]:
				xmin = 562.8717
				xmax = 575.3186
				text = ""
			intervals [394]:
				xmin = 575.3186
				xmax = 575.6986
				text = "mm-hm"
			intervals [395]:
				xmin = 575.6986
				xmax = 597.1838
				text = ""
			intervals [396]:
				xmin = 597.1838
				xmax = 597.7338
				text = "<unk>"
			intervals [397]:
				xmin = 597.7338
				xmax = 598.5897
				text = ""
			intervals [398]:
				xmin = 598.5897
				xmax = 598.9197
				text = "mm-hm"
			intervals [399]:
				xmin = 598.9197
				xmax = 607.2999
				text = ""
			intervals [400]:
				xmin = 607.2999
				xmax = 607.5999
				text = "mm-hm"
			intervals [401]:
				xmin = 607.5999
				xmax = 615.3921
				text = ""
			intervals [402]:
				xmin = 615.3921
				xmax = 615.6121
				text = "hm"
			intervals [403]:
				xmin = 615.6121
				xmax = 616.0217
				text = ""
			intervals [404]:
				xmin = 616.0217
				xmax = 616.1617
				text = "good"
			intervals [405]:
				xmin = 616.1617
				xmax = 617.6642
				text = ""
			intervals [406]:
				xmin = 617.6642
				xmax = 618.0042
				text = "how"
			intervals [407]:
				xmin = 618.0042
				xmax = 618.1942
				text = "about"
			intervals [408]:
				xmin = 618.1942
				xmax = 618.2242
				text = "a"
			intervals [409]:
				xmin = 618.2242
				xmax = 618.5642
				text = ""
			intervals [410]:
				xmin = 618.5642
				xmax = 618.6842
				text = "movie"
			intervals [411]:
				xmin = 618.6842
				xmax = 618.7742
				text = "have"
			intervals [412]:
				xmin = 618.7742
				xmax = 618.8642
				text = "you"
			intervals [413]:
				xmin = 618.8642
				xmax = 619.1142
				text = "seen"
			intervals [414]:
				xmin = 619.1142
				xmax = 619.1542
				text = "a"
			intervals [415]:
				xmin = 619.1542
				xmax = 619.2242
				text = ""
			intervals [416]:
				xmin = 619.2242
				xmax = 619.5942
				text = "movie"
			intervals [417]:
				xmin = 619.5942
				xmax = 620.1215
				text = ""
			intervals [418]:
				xmin = 620.1215
				xmax = 620.6615
				text = "recently"
			intervals [419]:
				xmin = 620.6615
				xmax = 620.8415
				text = "that"
			intervals [420]:
				xmin = 620.8415
				xmax = 621.0115
				text = "you're"
			intervals [421]:
				xmin = 621.0115
				xmax = 621.0415
				text = ""
			intervals [422]:
				xmin = 621.0415
				xmax = 621.3615
				text = "into"
			intervals [423]:
				xmin = 621.3615
				xmax = 625.1295
				text = ""
			intervals [424]:
				xmin = 625.1295
				xmax = 625.4895
				text = "<unk>"
			intervals [425]:
				xmin = 625.4895
				xmax = 628.3199
				text = ""
			intervals [426]:
				xmin = 628.3199
				xmax = 628.6499
				text = "really"
			intervals [427]:
				xmin = 628.6499
				xmax = 629.2299
				text = "<unk>"
			intervals [428]:
				xmin = 629.2299
				xmax = 632.062
				text = ""
			intervals [429]:
				xmin = 632.062
				xmax = 632.392
				text = "mm-hm"
			intervals [430]:
				xmin = 632.392
				xmax = 652.0007
				text = ""
			intervals [431]:
				xmin = 652.0007
				xmax = 652.2607
				text = "mm-hm"
			intervals [432]:
				xmin = 652.2607
				xmax = 652.8327
				text = ""
			intervals [433]:
				xmin = 652.8327
				xmax = 653.1127
				text = "mm-hm"
			intervals [434]:
				xmin = 653.1127
				xmax = 655.5839
				text = ""
			intervals [435]:
				xmin = 655.5839
				xmax = 655.7839
				text = "really"
			intervals [436]:
				xmin = 655.7839
				xmax = 655.9039
				text = "great"
			intervals [437]:
				xmin = 655.9039
				xmax = 657.6099
				text = ""
			intervals [438]:
				xmin = 657.6099
				xmax = 658.4299
				text = "<unk>"
			intervals [439]:
				xmin = 658.4299
				xmax = 660.6278
				text = ""
			intervals [440]:
				xmin = 660.6278
				xmax = 660.9078
				text = "oh"
			intervals [441]:
				xmin = 660.9078
				xmax = 665.2445
				text = ""
			intervals [442]:
				xmin = 665.2445
				xmax = 665.6245
				text = "mm-hm"
			intervals [443]:
				xmin = 665.6245
				xmax = 667.2132
				text = ""
			intervals [444]:
				xmin = 667.2132
				xmax = 667.3732
				text = "oh"
			intervals [445]:
				xmin = 667.3732
				xmax = 667.4332
				text = ""
			intervals [446]:
				xmin = 667.4332
				xmax = 667.5232
				text = "it"
			intervals [447]:
				xmin = 667.5232
				xmax = 667.5532
				text = "<unk>"
			intervals [448]:
				xmin = 667.5532
				xmax = 667.7832
				text = "probably"
			intervals [449]:
				xmin = 667.7832
				xmax = 667.9432
				text = "come"
			intervals [450]:
				xmin = 667.9432
				xmax = 668.1032
				text = ""
			intervals [451]:
				xmin = 668.1032
				xmax = 668.1932
				text = "back"
			intervals [452]:
				xmin = 668.1932
				xmax = 668.3432
				text = "again"
			intervals [453]:
				xmin = 668.3432
				xmax = 669.1933
				text = ""
			intervals [454]:
				xmin = 669.1933
				xmax = 669.2833
				text = "what"
			intervals [455]:
				xmin = 669.2833
				xmax = 669.3633
				text = ""
			intervals [456]:
				xmin = 669.3633
				xmax = 669.6933
				text = "was"
			intervals [457]:
				xmin = 669.6933
				xmax = 669.9333
				text = "it"
			intervals [458]:
				xmin = 669.9333
				xmax = 670.0533
				text = "about"
			intervals [459]:
				xmin = 670.0533
				xmax = 703.1153
				text = ""
			intervals [460]:
				xmin = 703.1153
				xmax = 703.4753
				text = "mm-hm"
			intervals [461]:
				xmin = 703.4753
				xmax = 713.8326
				text = ""
			intervals [462]:
				xmin = 713.8326
				xmax = 714.2026
				text = "mm-hm"
			intervals [463]:
				xmin = 714.2026
				xmax = 727.281
				text = ""
			intervals [464]:
				xmin = 727.281
				xmax = 727.671
				text = "mm-hm"
			intervals [465]:
				xmin = 727.671
				xmax = 758.8758
				text = ""
			intervals [466]:
				xmin = 758.8758
				xmax = 759.3458
				text = "<unk>"
			intervals [467]:
				xmin = 759.3458
				xmax = 779.6926
				text = ""
			intervals [468]:
				xmin = 779.6926
				xmax = 780.0126
				text = "mm-hm"
			intervals [469]:
				xmin = 780.0126
				xmax = 793.7039
				text = ""
			intervals [470]:
				xmin = 793.7039
				xmax = 793.9839
				text = "hm"
			intervals [471]:
				xmin = 793.9839
				xmax = 812.0321
				text = ""
			intervals [472]:
				xmin = 812.0321
				xmax = 812.1921
				text = "mm-hm"
			intervals [473]:
				xmin = 812.1921
				xmax = 812.2921
				text = ""
			intervals [474]:
				xmin = 812.2921
				xmax = 812.4621
				text = "that"
			intervals [475]:
				xmin = 812.4621
				xmax = 812.5321
				text = "s"
			intervals [476]:
				xmin = 812.5321
				xmax = 812.7921
				text = "alright"
			intervals [477]:
				xmin = 812.7921
				xmax = 817.9389
				text = ""
			intervals [478]:
				xmin = 817.9389
				xmax = 818.2989
				text = "mm-hm"
			intervals [479]:
				xmin = 818.2989
				xmax = 866.8667
				text = ""
			intervals [480]:
				xmin = 866.8667
				xmax = 867.1867
				text = "<unk>"
			intervals [481]:
				xmin = 867.1867
				xmax = 869.205
				text = ""
			intervals [482]:
				xmin = 869.205
				xmax = 869.575
				text = "mm-hm"
			intervals [483]:
				xmin = 869.575
				xmax = 873.998
				text = ""
			intervals [484]:
				xmin = 873.998
				xmax = 874.338
				text = "mm-hm"
			intervals [485]:
				xmin = 874.338
				xmax = 877.2147
				text = ""
			intervals [486]:
				xmin = 877.2147
				xmax = 877.4447
				text = "ugh"
			intervals [487]:
				xmin = 877.4447
				xmax = 892.5707
				text = ""
			intervals [488]:
				xmin = 892.5707
				xmax = 893.0807
				text = "<unk>"
			intervals [489]:
				xmin = 893.0807
				xmax = 894.429
				text = ""
			intervals [490]:
				xmin = 894.429
				xmax = 896.419
				text = "<unk>"
			intervals [491]:
				xmin = 896.419
				xmax = 899.5296
				text = ""
			intervals [492]:
				xmin = 899.5296
				xmax = 899.9796
				text = "mm-hm"
			intervals [493]:
				xmin = 899.9796
				xmax = 902.0068
				text = ""
			intervals [494]:
				xmin = 902.0068
				xmax = 902.3168
				text = "mm-hm"
			intervals [495]:
				xmin = 902.3168
				xmax = 906.0956
				text = ""
			intervals [496]:
				xmin = 906.0956
				xmax = 906.4356
				text = "mm-hm"
			intervals [497]:
				xmin = 906.4356
				xmax = 907.8869
				text = ""
			intervals [498]:
				xmin = 907.8869
				xmax = 908.2069
				text = "mm-hm"
			intervals [499]:
				xmin = 908.2069
				xmax = 908.9945
				text = ""
			intervals [500]:
				xmin = 908.9945
				xmax = 909.1245
				text = "and"
			intervals [501]:
				xmin = 909.1245
				xmax = 909.1845
				text = "you"
			intervals [502]:
				xmin = 909.1845
				xmax = 909.2145
				text = "d"
			intervals [503]:
				xmin = 909.2145
				xmax = 909.3845
				text = "like"
			intervals [504]:
				xmin = 909.3845
				xmax = 909.4845
				text = "to"
			intervals [505]:
				xmin = 909.4845
				xmax = 909.6545
				text = "go"
			intervals [506]:
				xmin = 909.6545
				xmax = 909.8245
				text = "see"
			intervals [507]:
				xmin = 909.8245
				xmax = 909.9245
				text = "it"
			intervals [508]:
				xmin = 909.9245
				xmax = 910.1545
				text = "again"
			intervals [509]:
				xmin = 910.1545
				xmax = 911.2745
				text = "<unk>"
			intervals [510]:
				xmin = 911.2745
				xmax = 912.5852
				text = ""
			intervals [511]:
				xmin = 912.5852
				xmax = 912.9852
				text = "mm-hm"
			intervals [512]:
				xmin = 912.9852
				xmax = 913.8395
				text = ""
			intervals [513]:
				xmin = 913.8395
				xmax = 913.8795
				text = "uh"
			intervals [514]:
				xmin = 913.8795
				xmax = 913.9095
				text = ""
			intervals [515]:
				xmin = 913.9095
				xmax = 914.0695
				text = "that"
			intervals [516]:
				xmin = 914.0695
				xmax = 914.3595
				text = "s"
			intervals [517]:
				xmin = 914.3595
				xmax = 914.6295
				text = "great"
			intervals [518]:
				xmin = 914.6295
				xmax = 916.0575
				text = ""
			intervals [519]:
				xmin = 916.0575
				xmax = 916.3275
				text = "uh"
			intervals [520]:
				xmin = 916.3275
				xmax = 916.6891
				text = ""
			intervals [521]:
				xmin = 916.6891
				xmax = 916.7991
				text = "do"
			intervals [522]:
				xmin = 916.7991
				xmax = 916.8791
				text = "you"
			intervals [523]:
				xmin = 916.8791
				xmax = 917.0491
				text = "have"
			intervals [524]:
				xmin = 917.0491
				xmax = 917.1791
				text = "a"
			intervals [525]:
				xmin = 917.1791
				xmax = 917.2091
				text = ""
			intervals [526]:
				xmin = 917.2091
				xmax = 917.4891
				text = "pet"
			intervals [527]:
				xmin = 917.4891
				xmax = 918.480
				text = ""
			intervals [528]:
				xmin = 918.480
				xmax = 918.540
				text = "of"
			intervals [529]:
				xmin = 918.540
				xmax = 918.690
				text = "any"
			intervals [530]:
				xmin = 918.690
				xmax = 918.720
				text = ""
			intervals [531]:
				xmin = 918.720
				xmax = 919.080
				text = "kind"
			intervals [532]:
				xmin = 919.080
				xmax = 920.8336
				text = ""
			intervals [533]:
				xmin = 920.8336
				xmax = 921.3036
				text = "dogs"
			intervals [534]:
				xmin = 921.3036
				xmax = 921.8418
				text = ""
			intervals [535]:
				xmin = 921.8418
				xmax = 921.9318
				text = "does"
			intervals [536]:
				xmin = 921.9318
				xmax = 922.0118
				text = "he"
			intervals [537]:
				xmin = 922.0118
				xmax = 922.1818
				text = "ever"
			intervals [538]:
				xmin = 922.1818
				xmax = 922.3518
				text = "do"
			intervals [539]:
				xmin = 922.3518
				xmax = 922.5118
				text = "any"
			intervals [540]:
				xmin = 922.5118
				xmax = 922.5918
				text = ""
			intervals [541]:
				xmin = 922.5918
				xmax = 922.7918
				text = "what"
			intervals [542]:
				xmin = 922.7918
				xmax = 922.8218
				text = "s"
			intervals [543]:
				xmin = 922.8218
				xmax = 922.9918
				text = "his"
			intervals [544]:
				xmin = 922.9918
				xmax = 923.2118
				text = "name"
			intervals [545]:
				xmin = 923.2118
				xmax = 924.4669
				text = ""
			intervals [546]:
				xmin = 924.4669
				xmax = 924.7769
				text = "mm-hm"
			intervals [547]:
				xmin = 924.7769
				xmax = 924.9923
				text = ""
			intervals [548]:
				xmin = 924.9923
				xmax = 925.0823
				text = "does"
			intervals [549]:
				xmin = 925.0823
				xmax = 925.1423
				text = "he"
			intervals [550]:
				xmin = 925.1423
				xmax = 925.3423
				text = "ever"
			intervals [551]:
				xmin = 925.3423
				xmax = 925.5123
				text = "do"
			intervals [552]:
				xmin = 925.5123
				xmax = 925.9223
				text = "anything"
			intervals [553]:
				xmin = 925.9223
				xmax = 926.3523
				text = "funny"
			intervals [554]:
				xmin = 926.3523
				xmax = 926.5023
				text = "or"
			intervals [555]:
				xmin = 926.5023
				xmax = 926.9323
				text = "smart"
			intervals [556]:
				xmin = 926.9323
				xmax = 927.2123
				text = ""
			intervals [557]:
				xmin = 927.2123
				xmax = 927.2723
				text = "or"
			intervals [558]:
				xmin = 927.2723
				xmax = 935.2334
				text = ""
			intervals [559]:
				xmin = 935.2334
				xmax = 935.6034
				text = "mm-hm"
			intervals [560]:
				xmin = 935.6034
				xmax = 938.4546
				text = ""
			intervals [561]:
				xmin = 938.4546
				xmax = 938.7446
				text = "<unk>"
			intervals [562]:
				xmin = 938.7446
				xmax = 940.8121
				text = ""
			intervals [563]:
				xmin = 940.8121
				xmax = 940.9721
				text = "oh"
			intervals [564]:
				xmin = 940.9721
				xmax = 941.4621
				text = "really"
			intervals [565]:
				xmin = 941.4621
				xmax = 942.0645
				text = ""
			intervals [566]:
				xmin = 942.0645
				xmax = 942.7045
				text = "<unk>"
			intervals [567]:
				xmin = 942.7045
				xmax = 943.7728
				text = ""
			intervals [568]:
				xmin = 943.7728
				xmax = 944.0228
				text = "mm"
			intervals [569]:
				xmin = 944.0228
				xmax = 945.6572
				text = ""
			intervals [570]:
				xmin = 945.6572
				xmax = 946.0072
				text = "mm-hm"
			intervals [571]:
				xmin = 946.0072
				xmax = 948.7509
				text = ""
			intervals [572]:
				xmin = 948.7509
				xmax = 949.0809
				text = "mm"
			intervals [573]:
				xmin = 949.0809
				xmax = 951.0844
				text = ""
			intervals [574]:
				xmin = 951.0844
				xmax = 951.5144
				text = "mm-hm"
			intervals [575]:
				xmin = 951.5144
				xmax = 952.1353
				text = ""
			intervals [576]:
				xmin = 952.1353
				xmax = 952.4653
				text = "gee"
			intervals [577]:
				xmin = 952.4653
				xmax = 954.3958
				text = ""
			intervals [578]:
				xmin = 954.3958
				xmax = 954.9458
				text = "<unk>"
			intervals [579]:
				xmin = 954.9458
				xmax = 956.7105
				text = ""
			intervals [580]:
				xmin = 956.7105
				xmax = 956.8805
				text = "that"
			intervals [581]:
				xmin = 956.8805
				xmax = 956.9605
				text = "s"
			intervals [582]:
				xmin = 956.9605
				xmax = 957.2305
				text = "funny"
			intervals [583]:
				xmin = 957.2305
				xmax = 958.9941
				text = ""
			intervals [584]:
				xmin = 958.9941
				xmax = 959.0641
				text = "mm"
			intervals [585]:
				xmin = 959.0641
				xmax = 960.9071
				text = ""
			intervals [586]:
				xmin = 960.9071
				xmax = 961.0771
				text = "that"
			intervals [587]:
				xmin = 961.0771
				xmax = 961.1371
				text = ""
			intervals [588]:
				xmin = 961.1371
				xmax = 961.2371
				text = "s"
			intervals [589]:
				xmin = 961.2371
				xmax = 961.6771
				text = "interesting"
			intervals [590]:
				xmin = 961.6771
				xmax = 961.7171
				text = ""
			intervals [591]:
				xmin = 961.7171
				xmax = 961.8771
				text = "how"
			intervals [592]:
				xmin = 961.8771
				xmax = 961.9971
				text = "long"
			intervals [593]:
				xmin = 961.9971
				xmax = 962.1271
				text = "have"
			intervals [594]:
				xmin = 962.1271
				xmax = 962.2571
				text = "you"
			intervals [595]:
				xmin = 962.2571
				xmax = 962.4371
				text = "had"
			intervals [596]:
				xmin = 962.4371
				xmax = 962.5471
				text = "him"
			intervals [597]:
				xmin = 962.5471
				xmax = 965.0772
				text = ""
			intervals [598]:
				xmin = 965.0772
				xmax = 965.3872
				text = "mm-hm"
			intervals [599]:
				xmin = 965.3872
				xmax = 965.7872
				text = ""
			intervals [600]:
				xmin = 965.7872
				xmax = 965.8672
				text = "is"
			intervals [601]:
				xmin = 965.8672
				xmax = 965.9372
				text = "he"
			intervals [602]:
				xmin = 965.9372
				xmax = 966.0072
				text = "a"
			intervals [603]:
				xmin = 966.0072
				xmax = 966.2272
				text = "pretty"
			intervals [604]:
				xmin = 966.2272
				xmax = 966.4072
				text = "good"
			intervals [605]:
				xmin = 966.4072
				xmax = 966.7072
				text = "watch"
			intervals [606]:
				xmin = 966.7072
				xmax = 966.7372
				text = ""
			intervals [607]:
				xmin = 966.7372
				xmax = 966.9272
				text = "dog"
			intervals [608]:
				xmin = 966.9272
				xmax = 967.0572
				text = ""
			intervals [609]:
				xmin = 967.0572
				xmax = 967.2772
				text = "or"
			intervals [610]:
				xmin = 967.2772
				xmax = 967.8988
				text = ""
			intervals [611]:
				xmin = 967.8988
				xmax = 968.2088
				text = "hopefully"
			intervals [612]:
				xmin = 968.2088
				xmax = 968.6488
				text = "<unk>"
			intervals [613]:
				xmin = 968.6488
				xmax = 972.0965
				text = ""
			intervals [614]:
				xmin = 972.0965
				xmax = 972.3965
				text = "mm-hm"
			intervals [615]:
				xmin = 972.3965
				xmax = 977.6074
				text = ""
			intervals [616]:
				xmin = 977.6074
				xmax = 977.9574
				text = "mm-hm"
			intervals [617]:
				xmin = 977.9574
				xmax = 980.346
				text = ""
			intervals [618]:
				xmin = 980.346
				xmax = 980.796
				text = "mm-hm"
			intervals [619]:
				xmin = 980.796
				xmax = 981.9407
				text = ""
			intervals [620]:
				xmin = 981.9407
				xmax = 982.0307
				text = "<unk>"
			intervals [621]:
				xmin = 982.0307
				xmax = 982.251
				text = ""
			intervals [622]:
				xmin = 982.251
				xmax = 982.411
				text = "good"
			intervals [623]:
				xmin = 982.411
				xmax = 984.0266
				text = ""
			intervals [624]:
				xmin = 984.0266
				xmax = 984.1766
				text = "uh"
			intervals [625]:
				xmin = 984.1766
				xmax = 984.2866
				text = "do"
			intervals [626]:
				xmin = 984.2866
				xmax = 984.3466
				text = "you"
			intervals [627]:
				xmin = 984.3466
				xmax = 984.7666
				text = "remember"
			intervals [628]:
				xmin = 984.7666
				xmax = 985.0166
				text = "back"
			intervals [629]:
				xmin = 985.0166
				xmax = 985.1066
				text = "when"
			intervals [630]:
				xmin = 985.1066
				xmax = 985.1966
				text = "you"
			intervals [631]:
				xmin = 985.1966
				xmax = 985.3266
				text = "were"
			intervals [632]:
				xmin = 985.3266
				xmax = 985.3866
				text = "in"
			intervals [633]:
				xmin = 985.3866
				xmax = 986.0966
				text = "elementary"
			intervals [634]:
				xmin = 986.0966
				xmax = 986.4066
				text = "school"
			intervals [635]:
				xmin = 986.4066
				xmax = 986.4366
				text = ""
			intervals [636]:
				xmin = 986.4366
				xmax = 986.6266
				text = "what"
			intervals [637]:
				xmin = 986.6266
				xmax = 986.7666
				text = "you"
			intervals [638]:
				xmin = 986.7666
				xmax = 987.2166
				text = "studied"
			intervals [639]:
				xmin = 987.2166
				xmax = 989.5837
				text = ""
			intervals [640]:
				xmin = 989.5837
				xmax = 989.8337
				text = "what"
			intervals [641]:
				xmin = 989.8337
				xmax = 989.9537
				text = "the"
			intervals [642]:
				xmin = 989.9537
				xmax = 990.5037
				text = "subjects"
			intervals [643]:
				xmin = 990.5037
				xmax = 990.7837
				text = "were"
			intervals [644]:
				xmin = 990.7837
				xmax = 990.9137
				text = "that"
			intervals [645]:
				xmin = 990.9137
				xmax = 991.1037
				text = "they"
			intervals [646]:
				xmin = 991.1037
				xmax = 991.1637
				text = ""
			intervals [647]:
				xmin = 991.1637
				xmax = 991.3837
				text = "taught"
			intervals [648]:
				xmin = 991.3837
				xmax = 1001.0131
				text = ""
			intervals [649]:
				xmin = 1001.0131
				xmax = 1001.1231
				text = "why"
			intervals [650]:
				xmin = 1001.1231
				xmax = 1001.2131
				text = ""
			intervals [651]:
				xmin = 1001.2131
				xmax = 1001.3131
				text = "don't"
			intervals [652]:
				xmin = 1001.3131
				xmax = 1001.4331
				text = "we"
			intervals [653]:
				xmin = 1001.4331
				xmax = 1001.6431
				text = "say"
			intervals [654]:
				xmin = 1001.6431
				xmax = 1001.8931
				text = "about"
			intervals [655]:
				xmin = 1001.8931
				xmax = 1001.9931
				text = ""
			intervals [656]:
				xmin = 1001.9931
				xmax = 1002.2431
				text = "fourth"
			intervals [657]:
				xmin = 1002.2431
				xmax = 1002.3231
				text = ""
			intervals [658]:
				xmin = 1002.3231
				xmax = 1002.5931
				text = "grade"
			intervals [659]:
				xmin = 1002.5931
				xmax = 1012.8689
				text = ""
			intervals [660]:
				xmin = 1012.8689
				xmax = 1013.1589
				text = "mm-hm"
			intervals [661]:
				xmin = 1013.1589
				xmax = 1026.5189
				text = ""
			intervals [662]:
				xmin = 1026.5189
				xmax = 1026.8889
				text = "mm-hm"
			intervals [663]:
				xmin = 1026.8889
				xmax = 1028.4991
				text = ""
			intervals [664]:
				xmin = 1028.4991
				xmax = 1028.7291
				text = "um"
			intervals [665]:
				xmin = 1028.7291
				xmax = 1029.3732
				text = ""
			intervals [666]:
				xmin = 1029.3732
				xmax = 1029.5532
				text = "what"
			intervals [667]:
				xmin = 1029.5532
				xmax = 1029.7432
				text = "did"
			intervals [668]:
				xmin = 1029.7432
				xmax = 1029.9432
				text = "the"
			intervals [669]:
				xmin = 1029.9432
				xmax = 1030.2632
				text = "kids"
			intervals [670]:
				xmin = 1030.2632
				xmax = 1030.4832
				text = "do"
			intervals [671]:
				xmin = 1030.4832
				xmax = 1030.6232
				text = "when"
			intervals [672]:
				xmin = 1030.6232
				xmax = 1030.7932
				text = "you"
			intervals [673]:
				xmin = 1030.7932
				xmax = 1031.0332
				text = "were"
			intervals [674]:
				xmin = 1031.0332
				xmax = 1031.0732
				text = ""
			intervals [675]:
				xmin = 1031.0732
				xmax = 1031.1032
				text = "a"
			intervals [676]:
				xmin = 1031.1032
				xmax = 1031.3232
				text = "kid"
			intervals [677]:
				xmin = 1031.3232
				xmax = 1031.5732
				text = "about"
			intervals [678]:
				xmin = 1031.5732
				xmax = 1031.6032
				text = ""
			intervals [679]:
				xmin = 1031.6032
				xmax = 1031.7932
				text = "that"
			intervals [680]:
				xmin = 1031.7932
				xmax = 1032.0632
				text = "age"
			intervals [681]:
				xmin = 1032.0632
				xmax = 1032.3732
				text = "after"
			intervals [682]:
				xmin = 1032.3732
				xmax = 1032.7632
				text = "school"
			intervals [683]:
				xmin = 1032.7632
				xmax = 1032.9532
				text = "was"
			intervals [684]:
				xmin = 1032.9532
				xmax = 1033.1432
				text = "out"
			intervals [685]:
				xmin = 1033.1432
				xmax = 1033.1732
				text = ""
			intervals [686]:
				xmin = 1033.1732
				xmax = 1033.4332
				text = "every"
			intervals [687]:
				xmin = 1033.4332
				xmax = 1033.6932
				text = "day"
			intervals [688]:
				xmin = 1033.6932
				xmax = 1034.7862
				text = ""
			intervals [689]:
				xmin = 1034.7862
				xmax = 1035.1362
				text = "fight"
			intervals [690]:
				xmin = 1035.1362
				xmax = 1039.0727
				text = ""
			intervals [691]:
				xmin = 1039.0727
				xmax = 1039.4927
				text = "mm-hm"
			intervals [692]:
				xmin = 1039.4927
				xmax = 1043.4796
				text = ""
			intervals [693]:
				xmin = 1043.4796
				xmax = 1043.9696
				text = "<unk>"
			intervals [694]:
				xmin = 1043.9696
				xmax = 1045.4893
				text = ""
			intervals [695]:
				xmin = 1045.4893
				xmax = 1045.6293
				text = "and"
			intervals [696]:
				xmin = 1045.6293
				xmax = 1045.7593
				text = "what"
			intervals [697]:
				xmin = 1045.7593
				xmax = 1045.9093
				text = "did"
			intervals [698]:
				xmin = 1045.9093
				xmax = 1046.0293
				text = "the"
			intervals [699]:
				xmin = 1046.0293
				xmax = 1046.4493
				text = "parents"
			intervals [700]:
				xmin = 1046.4493
				xmax = 1046.6893
				text = "say"
			intervals [701]:
				xmin = 1046.6893
				xmax = 1046.7893
				text = "when"
			intervals [702]:
				xmin = 1046.7893
				xmax = 1046.8193
				text = ""
			intervals [703]:
				xmin = 1046.8193
				xmax = 1046.9193
				text = "you"
			intervals [704]:
				xmin = 1046.9193
				xmax = 1047.3193
				text = "came"
			intervals [705]:
				xmin = 1047.3193
				xmax = 1047.4093
				text = "home"
			intervals [706]:
				xmin = 1047.4093
				xmax = 1047.7793
				text = "dirty"
			intervals [707]:
				xmin = 1047.7793
				xmax = 1055.5616
				text = ""
			intervals [708]:
				xmin = 1055.5616
				xmax = 1055.8216
				text = "mm-hm"
			intervals [709]:
				xmin = 1055.8216
				xmax = 1056.0192
				text = ""
			intervals [710]:
				xmin = 1056.0192
				xmax = 1056.3292
				text = "mm-hm"
			intervals [711]:
				xmin = 1056.3292
				xmax = 1059.2754
				text = ""
			intervals [712]:
				xmin = 1059.2754
				xmax = 1059.6754
				text = "mm-hm"
			intervals [713]:
				xmin = 1059.6754
				xmax = 1079.2587
				text = ""
			intervals [714]:
				xmin = 1079.2587
				xmax = 1079.7687
				text = "<unk>"
			intervals [715]:
				xmin = 1079.7687
				xmax = 1080.410
				text = ""
			intervals [716]:
				xmin = 1080.410
				xmax = 1080.870
				text = "mm-hm"
			intervals [717]:
				xmin = 1080.870
				xmax = 1084.3577
				text = ""
			intervals [718]:
				xmin = 1084.3577
				xmax = 1085.2377
				text = "<unk>"
			intervals [719]:
				xmin = 1085.2377
				xmax = 1086.0124
				text = ""
			intervals [720]:
				xmin = 1086.0124
				xmax = 1086.3824
				text = "mm-hm"
			intervals [721]:
				xmin = 1086.3824
				xmax = 1098.7982
				text = ""
			intervals [722]:
				xmin = 1098.7982
				xmax = 1099.1782
				text = "mm-hm"
			intervals [723]:
				xmin = 1099.1782
				xmax = 1103.5553
				text = ""
			intervals [724]:
				xmin = 1103.5553
				xmax = 1103.7653
				text = "hm"
			intervals [725]:
				xmin = 1103.7653
				xmax = 1108.8027
				text = ""
			intervals [726]:
				xmin = 1108.8027
				xmax = 1109.2127
				text = "mm-hm"
			intervals [727]:
				xmin = 1109.2127
				xmax = 1133.9908
				text = ""
			intervals [728]:
				xmin = 1133.9908
				xmax = 1134.2508
				text = "<unk>"
			intervals [729]:
				xmin = 1134.2508
				xmax = 1144.5802
				text = ""
			intervals [730]:
				xmin = 1144.5802
				xmax = 1144.8402
				text = "hm"
			intervals [731]:
				xmin = 1144.8402
				xmax = 1160.0431
				text = ""
			intervals [732]:
				xmin = 1160.0431
				xmax = 1160.4731
				text = "mm-hm"
			intervals [733]:
				xmin = 1160.4731
				xmax = 1164.7672
				text = ""
			intervals [734]:
				xmin = 1164.7672
				xmax = 1165.1472
				text = "mm-hm"
			intervals [735]:
				xmin = 1165.1472
				xmax = 1167.3611
				text = ""
			intervals [736]:
				xmin = 1167.3611
				xmax = 1167.7311
				text = "mm-hm"
			intervals [737]:
				xmin = 1167.7311
				xmax = 1168.8216
				text = ""
			intervals [738]:
				xmin = 1168.8216
				xmax = 1169.0116
				text = "what"
			intervals [739]:
				xmin = 1169.0116
				xmax = 1169.1216
				text = "would"
			intervals [740]:
				xmin = 1169.1216
				xmax = 1169.4816
				text = "happen"
			intervals [741]:
				xmin = 1169.4816
				xmax = 1169.5116
				text = ""
			intervals [742]:
				xmin = 1169.5116
				xmax = 1169.8016
				text = "uh"
			intervals [743]:
				xmin = 1169.8016
				xmax = 1170.0016
				text = "what"
			intervals [744]:
				xmin = 1170.0016
				xmax = 1170.2116
				text = "other"
			intervals [745]:
				xmin = 1170.2116
				xmax = 1170.5316
				text = "things"
			intervals [746]:
				xmin = 1170.5316
				xmax = 1170.7016
				text = "did"
			intervals [747]:
				xmin = 1170.7016
				xmax = 1170.7316
				text = ""
			intervals [748]:
				xmin = 1170.7316
				xmax = 1171.0316
				text = "fights"
			intervals [749]:
				xmin = 1171.0316
				xmax = 1171.3116
				text = "start"
			intervals [750]:
				xmin = 1171.3116
				xmax = 1171.5716
				text = "about"
			intervals [751]:
				xmin = 1171.5716
				xmax = 1172.1278
				text = ""
			intervals [752]:
				xmin = 1172.1278
				xmax = 1172.7678
				text = "besides"
			intervals [753]:
				xmin = 1172.7678
				xmax = 1172.8078
				text = ""
			intervals [754]:
				xmin = 1172.8078
				xmax = 1173.2578
				text = "lunches"
			intervals [755]:
				xmin = 1173.2578
				xmax = 1173.2978
				text = ""
			intervals [756]:
				xmin = 1173.2978
				xmax = 1173.3578
				text = "and"
			intervals [757]:
				xmin = 1173.3578
				xmax = 1173.3878
				text = ""
			intervals [758]:
				xmin = 1173.3878
				xmax = 1173.6078
				text = "movies"
			intervals [759]:
				xmin = 1173.6078
				xmax = 1173.9278
				text = ""
			intervals [760]:
				xmin = 1173.9278
				xmax = 1174.0178
				text = "like"
			intervals [761]:
				xmin = 1174.0178
				xmax = 1174.0478
				text = ""
			intervals [762]:
				xmin = 1174.0478
				xmax = 1174.1378
				text = "that"
			intervals [763]:
				xmin = 1174.1378
				xmax = 1177.1249
				text = ""
			intervals [764]:
				xmin = 1177.1249
				xmax = 1177.3849
				text = "yeah"
			intervals [765]:
				xmin = 1177.3849
				xmax = 1188.4858
				text = ""
			intervals [766]:
				xmin = 1188.4858
				xmax = 1188.8258
				text = "mm-hm"
			intervals [767]:
				xmin = 1188.8258
				xmax = 1198.4835
				text = ""
			intervals [768]:
				xmin = 1198.4835
				xmax = 1198.6735
				text = "<unk>"
			intervals [769]:
				xmin = 1198.6735
				xmax = 1203.6808
				text = ""
			intervals [770]:
				xmin = 1203.6808
				xmax = 1203.9408
				text = "mm"
			intervals [771]:
				xmin = 1203.9408
				xmax = 1205.4417
				text = ""
			intervals [772]:
				xmin = 1205.4417
				xmax = 1205.6117
				text = "did"
			intervals [773]:
				xmin = 1205.6117
				xmax = 1205.7317
				text = "the"
			intervals [774]:
				xmin = 1205.7317
				xmax = 1206.0417
				text = "older"
			intervals [775]:
				xmin = 1206.0417
				xmax = 1206.3017
				text = "kids"
			intervals [776]:
				xmin = 1206.3017
				xmax = 1206.3317
				text = ""
			intervals [777]:
				xmin = 1206.3317
				xmax = 1206.5917
				text = "fight"
			intervals [778]:
				xmin = 1206.5917
				xmax = 1206.8117
				text = "too"
			intervals [779]:
				xmin = 1206.8117
				xmax = 1207.1106
				text = ""
			intervals [780]:
				xmin = 1207.1106
				xmax = 1207.2106
				text = "in"
			intervals [781]:
				xmin = 1207.2106
				xmax = 1207.2506
				text = ""
			intervals [782]:
				xmin = 1207.2506
				xmax = 1207.5506
				text = "teen"
			intervals [783]:
				xmin = 1207.5506
				xmax = 1207.9306
				text = "age"
			intervals [784]:
				xmin = 1207.9306
				xmax = 1224.5331
				text = ""
			intervals [785]:
				xmin = 1224.5331
				xmax = 1224.8331
				text = "mm-hm"
			intervals [786]:
				xmin = 1224.8331
				xmax = 1227.1467
				text = ""
			intervals [787]:
				xmin = 1227.1467
				xmax = 1228.0067
				text = "<unk>"
			intervals [788]:
				xmin = 1228.0067
				xmax = 1228.4035
				text = ""
			intervals [789]:
				xmin = 1228.4035
				xmax = 1228.5935
				text = "mm"
			intervals [790]:
				xmin = 1228.5935
				xmax = 1235.0583
				text = ""
			intervals [791]:
				xmin = 1235.0583
				xmax = 1235.3083
				text = "mm"
			intervals [792]:
				xmin = 1235.3083
				xmax = 1237.068
				text = ""
			intervals [793]:
				xmin = 1237.068
				xmax = 1237.448
				text = "mm-hm"
			intervals [794]:
				xmin = 1237.448
				xmax = 1238.5322
				text = ""
			intervals [795]:
				xmin = 1238.5322
				xmax = 1238.7422
				text = "what"
			intervals [796]:
				xmin = 1238.7422
				xmax = 1239.0422
				text = "about"
			intervals [797]:
				xmin = 1239.0422
				xmax = 1239.4522
				text = "today"
			intervals [798]:
				xmin = 1239.4522
				xmax = 1239.5222
				text = "do"
			intervals [799]:
				xmin = 1239.5222
				xmax = 1239.6622
				text = "you"
			intervals [800]:
				xmin = 1239.6622
				xmax = 1239.9322
				text = "think"
			intervals [801]:
				xmin = 1239.9322
				xmax = 1240.9305
				text = ""
			intervals [802]:
				xmin = 1240.9305
				xmax = 1241.2005
				text = "kids"
			intervals [803]:
				xmin = 1241.2005
				xmax = 1241.4805
				text = "fight"
			intervals [804]:
				xmin = 1241.4805
				xmax = 1241.6105
				text = "as"
			intervals [805]:
				xmin = 1241.6105
				xmax = 1241.9605
				text = "much"
			intervals [806]:
				xmin = 1241.9605
				xmax = 1242.0205
				text = "or"
			intervals [807]:
				xmin = 1242.0205
				xmax = 1242.1005
				text = ""
			intervals [808]:
				xmin = 1242.1005
				xmax = 1242.4405
				text = "less"
			intervals [809]:
				xmin = 1242.4405
				xmax = 1242.5757
				text = ""
			intervals [810]:
				xmin = 1242.5757
				xmax = 1242.6957
				text = "in"
			intervals [811]:
				xmin = 1242.6957
				xmax = 1242.7557
				text = ""
			intervals [812]:
				xmin = 1242.7557
				xmax = 1243.2557
				text = "elementary"
			intervals [813]:
				xmin = 1243.2557
				xmax = 1243.7357
				text = "school"
			intervals [814]:
				xmin = 1243.7357
				xmax = 1243.7657
				text = ""
			intervals [815]:
				xmin = 1243.7657
				xmax = 1243.7957
				text = "or"
			intervals [816]:
				xmin = 1243.7957
				xmax = 1244.6206
				text = ""
			intervals [817]:
				xmin = 1244.6206
				xmax = 1244.8006
				text = "don't"
			intervals [818]:
				xmin = 1244.8006
				xmax = 1244.8806
				text = ""
			intervals [819]:
				xmin = 1244.8806
				xmax = 1244.9906
				text = "you"
			intervals [820]:
				xmin = 1244.9906
				xmax = 1245.2006
				text = "know"
			intervals [821]:
				xmin = 1245.2006
				xmax = 1258.6686
				text = ""
			intervals [822]:
				xmin = 1258.6686
				xmax = 1259.1586
				text = "<unk>"
			intervals [823]:
				xmin = 1259.1586
				xmax = 1276.5092
				text = ""
			intervals [824]:
				xmin = 1276.5092
				xmax = 1276.8692
				text = "mm-hm"
			intervals [825]:
				xmin = 1276.8692
				xmax = 1281.3958
				text = ""
			intervals [826]:
				xmin = 1281.3958
				xmax = 1281.5958
				text = "<unk>"
			intervals [827]:
				xmin = 1281.5958
				xmax = 1285.0775
				text = ""
			intervals [828]:
				xmin = 1285.0775
				xmax = 1285.4375
				text = "mm-hm"
			intervals [829]:
				xmin = 1285.4375
				xmax = 1305.3164
				text = ""
			intervals [830]:
				xmin = 1305.3164
				xmax = 1305.4964
				text = "mm"
			intervals [831]:
				xmin = 1305.4964
				xmax = 1312.140
				text = ""
			intervals [832]:
				xmin = 1312.140
				xmax = 1312.670
				text = "mm-hm"
			intervals [833]:
				xmin = 1312.670
				xmax = 1328.2892
				text = ""
			intervals [834]:
				xmin = 1328.2892
				xmax = 1328.6092
				text = "mm-hm"
			intervals [835]:
				xmin = 1328.6092
				xmax = 1331.9198
				text = ""
			intervals [836]:
				xmin = 1331.9198
				xmax = 1332.2098
				text = "mm-hm"
			intervals [837]:
				xmin = 1332.2098
				xmax = 1332.8803
				text = ""
			intervals [838]:
				xmin = 1332.8803
				xmax = 1333.0303
				text = "good"
			intervals [839]:
				xmin = 1333.0303
				xmax = 1333.9721
				text = ""
			intervals [840]:
				xmin = 1333.9721
				xmax = 1334.0621
				text = "did"
			intervals [841]:
				xmin = 1334.0621
				xmax = 1334.1621
				text = "you"
			intervals [842]:
				xmin = 1334.1621
				xmax = 1334.2921
				text = "ever"
			intervals [843]:
				xmin = 1334.2921
				xmax = 1334.4421
				text = "have"
			intervals [844]:
				xmin = 1334.4421
				xmax = 1334.5421
				text = "a"
			intervals [845]:
				xmin = 1334.5421
				xmax = 1334.8621
				text = "teacher"
			intervals [846]:
				xmin = 1334.8621
				xmax = 1335.0021
				text = "that"
			intervals [847]:
				xmin = 1335.0021
				xmax = 1335.3721
				text = "hollered"
			intervals [848]:
				xmin = 1335.3721
				xmax = 1335.4421
				text = "a"
			intervals [849]:
				xmin = 1335.4421
				xmax = 1335.6621
				text = "lot"
			intervals [850]:
				xmin = 1335.6621
				xmax = 1335.6921
				text = ""
			intervals [851]:
				xmin = 1335.6921
				xmax = 1335.8521
				text = "when"
			intervals [852]:
				xmin = 1335.8521
				xmax = 1335.9721
				text = "you"
			intervals [853]:
				xmin = 1335.9721
				xmax = 1336.0321
				text = "were"
			intervals [854]:
				xmin = 1336.0321
				xmax = 1336.2121
				text = "in"
			intervals [855]:
				xmin = 1336.2121
				xmax = 1336.5821
				text = "school"
			intervals [856]:
				xmin = 1336.5821
				xmax = 1338.7346
				text = ""
			intervals [857]:
				xmin = 1338.7346
				xmax = 1339.3946
				text = "<unk>"
			intervals [858]:
				xmin = 1339.3946
				xmax = 1339.6597
				text = ""
			intervals [859]:
				xmin = 1339.6597
				xmax = 1339.9797
				text = "what"
			intervals [860]:
				xmin = 1339.9797
				xmax = 1340.2297
				text = "about"
			intervals [861]:
				xmin = 1340.2297
				xmax = 1340.3597
				text = ""
			intervals [862]:
				xmin = 1340.3597
				xmax = 1340.4197
				text = "her"
			intervals [863]:
				xmin = 1340.4197
				xmax = 1351.3031
				text = ""
			intervals [864]:
				xmin = 1351.3031
				xmax = 1351.5231
				text = "mm"
			intervals [865]:
				xmin = 1351.5231
				xmax = 1352.0005
				text = ""
			intervals [866]:
				xmin = 1352.0005
				xmax = 1352.3105
				text = "<unk>"
			intervals [867]:
				xmin = 1352.3105
				xmax = 1359.3448
				text = ""
			intervals [868]:
				xmin = 1359.3448
				xmax = 1359.7948
				text = "<unk>"
			intervals [869]:
				xmin = 1359.7948
				xmax = 1368.4243
				text = ""
			intervals [870]:
				xmin = 1368.4243
				xmax = 1369.2543
				text = "<unk>"
			intervals [871]:
				xmin = 1369.2543
				xmax = 1373.0251
				text = ""
			intervals [872]:
				xmin = 1373.0251
				xmax = 1373.3451
				text = "<unk>"
			intervals [873]:
				xmin = 1373.3451
				xmax = 1376.4381
				text = ""
			intervals [874]:
				xmin = 1376.4381
				xmax = 1376.4681
				text = "<unk>"
			intervals [875]:
				xmin = 1376.4681
				xmax = 1378.6417
				text = ""
			intervals [876]:
				xmin = 1378.6417
				xmax = 1378.8417
				text = "did"
			intervals [877]:
				xmin = 1378.8417
				xmax = 1378.9517
				text = "you"
			intervals [878]:
				xmin = 1378.9517
				xmax = 1379.1717
				text = "think"
			intervals [879]:
				xmin = 1379.1717
				xmax = 1379.2817
				text = "it"
			intervals [880]:
				xmin = 1379.2817
				xmax = 1379.4717
				text = "was"
			intervals [881]:
				xmin = 1379.4717
				xmax = 1379.7817
				text = "fair"
			intervals [882]:
				xmin = 1379.7817
				xmax = 1379.8817
				text = "at"
			intervals [883]:
				xmin = 1379.8817
				xmax = 1380.0017
				text = "the"
			intervals [884]:
				xmin = 1380.0017
				xmax = 1380.3617
				text = "time"
			intervals [885]:
				xmin = 1380.3617
				xmax = 1380.4317
				text = "or"
			intervals [886]:
				xmin = 1380.4317
				xmax = 1380.5417
				text = "did"
			intervals [887]:
				xmin = 1380.5417
				xmax = 1380.5717
				text = ""
			intervals [888]:
				xmin = 1380.5717
				xmax = 1380.6717
				text = "you"
			intervals [889]:
				xmin = 1380.6717
				xmax = 1380.7417
				text = ""
			intervals [890]:
				xmin = 1380.7417
				xmax = 1380.9017
				text = "think"
			intervals [891]:
				xmin = 1380.9017
				xmax = 1381.0217
				text = "she"
			intervals [892]:
				xmin = 1381.0217
				xmax = 1381.1917
				text = "was"
			intervals [893]:
				xmin = 1381.1917
				xmax = 1381.2217
				text = ""
			intervals [894]:
				xmin = 1381.2217
				xmax = 1381.5517
				text = "picking"
			intervals [895]:
				xmin = 1381.5517
				xmax = 1381.6617
				text = "on"
			intervals [896]:
				xmin = 1381.6617
				xmax = 1381.7717
				text = "you"
			intervals [897]:
				xmin = 1381.7717
				xmax = 1384.6765
				text = ""
			intervals [898]:
				xmin = 1384.6765
				xmax = 1384.9465
				text = "mm-hm"
			intervals [899]:
				xmin = 1384.9465
				xmax = 1386.3517
				text = ""
			intervals [900]:
				xmin = 1386.3517
				xmax = 1386.6217
				text = "mm-hm"
			intervals [901]:
				xmin = 1386.6217
				xmax = 1387.778
				text = ""
			intervals [902]:
				xmin = 1387.778
				xmax = 1388.068
				text = "mm-hm"
			intervals [903]:
				xmin = 1388.068
				xmax = 1388.3555
				text = ""
			intervals [904]:
				xmin = 1388.3555
				xmax = 1388.4655
				text = "<unk>"
			intervals [905]:
				xmin = 1388.4655
				xmax = 1389.2955
				text = ""
			intervals [906]:
				xmin = 1389.2955
				xmax = 1389.5055
				text = "what"
			intervals [907]:
				xmin = 1389.5055
				xmax = 1389.6255
				text = "did"
			intervals [908]:
				xmin = 1389.6255
				xmax = 1389.7455
				text = "the"
			intervals [909]:
				xmin = 1389.7455
				xmax = 1390.0255
				text = "girl"
			intervals [910]:
				xmin = 1390.0255
				xmax = 1390.2455
				text = "think"
			intervals [911]:
				xmin = 1390.2455
				xmax = 1390.4055
				text = ""
			intervals [912]:
				xmin = 1390.4055
				xmax = 1390.8455
				text = "about"
			intervals [913]:
				xmin = 1390.8455
				xmax = 1391.0255
				text = "that"
			intervals [914]:
				xmin = 1391.0255
				xmax = 1392.1244
				text = ""
			intervals [915]:
				xmin = 1392.1244
				xmax = 1392.2144
				text = "did"
			intervals [916]:
				xmin = 1392.2144
				xmax = 1392.2744
				text = "she"
			intervals [917]:
				xmin = 1392.2744
				xmax = 1392.3644
				text = "hate"
			intervals [918]:
				xmin = 1392.3644
				xmax = 1392.4244
				text = "you"
			intervals [919]:
				xmin = 1392.4244
				xmax = 1393.4144
				text = "<unk>"
			intervals [920]:
				xmin = 1393.4144
				xmax = 1396.9352
				text = ""
			intervals [921]:
				xmin = 1396.9352
				xmax = 1397.2452
				text = "yeah"
			intervals [922]:
				xmin = 1397.2452
				xmax = 1398.2633
				text = ""
			intervals [923]:
				xmin = 1398.2633
				xmax = 1398.3933
				text = "you"
			intervals [924]:
				xmin = 1398.3933
				xmax = 1398.5533
				text = "didn't"
			intervals [925]:
				xmin = 1398.5533
				xmax = 1398.8033
				text = "dump"
			intervals [926]:
				xmin = 1398.8033
				xmax = 1399.0733
				text = "things"
			intervals [927]:
				xmin = 1399.0733
				xmax = 1399.1333
				text = "in"
			intervals [928]:
				xmin = 1399.1333
				xmax = 1399.2333
				text = "her"
			intervals [929]:
				xmin = 1399.2333
				xmax = 1399.4233
				text = "hair"
			intervals [930]:
				xmin = 1399.4233
				xmax = 1399.6633
				text = ""
			intervals [931]:
				xmin = 1399.6633
				xmax = 1399.7633
				text = "then"
			intervals [932]:
				xmin = 1399.7633
				xmax = 1399.8433
				text = "<unk>"
			intervals [933]:
				xmin = 1399.8433
				xmax = 1399.8733
				text = ""
			intervals [934]:
				xmin = 1399.8733
				xmax = 1399.9933
				text = "did"
			intervals [935]:
				xmin = 1399.9933
				xmax = 1400.5933
				text = "you"
			intervals [936]:
				xmin = 1400.5933
				xmax = 1400.843
				text = ""
			intervals [937]:
				xmin = 1400.843
				xmax = 1401.283
				text = "<unk>"
			intervals [938]:
				xmin = 1401.283
				xmax = 1402.4914
				text = ""
			intervals [939]:
				xmin = 1402.4914
				xmax = 1403.0514
				text = "okay"
			intervals [940]:
				xmin = 1403.0514
				xmax = 1403.2614
				text = "uh"
			intervals [941]:
				xmin = 1403.2614
				xmax = 1403.3614
				text = "do"
			intervals [942]:
				xmin = 1403.3614
				xmax = 1403.4214
				text = "you"
			intervals [943]:
				xmin = 1403.4214
				xmax = 1403.9414
				text = "remember"
			intervals [944]:
				xmin = 1403.9414
				xmax = 1404.0614
				text = ""
			intervals [945]:
				xmin = 1404.0614
				xmax = 1404.2214
				text = "a"
			intervals [946]:
				xmin = 1404.2214
				xmax = 1404.7508
				text = ""
			intervals [947]:
				xmin = 1404.7508
				xmax = 1405.0008
				text = "one"
			intervals [948]:
				xmin = 1405.0008
				xmax = 1405.4108
				text = "teacher"
			intervals [949]:
				xmin = 1405.4108
				xmax = 1405.5408
				text = "that"
			intervals [950]:
				xmin = 1405.5408
				xmax = 1405.7408
				text = "was"
			intervals [951]:
				xmin = 1405.7408
				xmax = 1405.8708
				text = "the"
			intervals [952]:
				xmin = 1405.8708
				xmax = 1406.1708
				text = "best"
			intervals [953]:
				xmin = 1406.1708
				xmax = 1406.5508
				text = "teacher"
			intervals [954]:
				xmin = 1406.5508
				xmax = 1406.6508
				text = "you"
			intervals [955]:
				xmin = 1406.6508
				xmax = 1406.8608
				text = "ever"
			intervals [956]:
				xmin = 1406.8608
				xmax = 1407.0508
				text = "had"
			intervals [957]:
				xmin = 1407.0508
				xmax = 1414.4382
				text = ""
			intervals [958]:
				xmin = 1414.4382
				xmax = 1414.7782
				text = "mm-hm"
			intervals [959]:
				xmin = 1414.7782
				xmax = 1414.9778
				text = ""
			intervals [960]:
				xmin = 1414.9778
				xmax = 1415.0678
				text = "how"
			intervals [961]:
				xmin = 1415.0678
				xmax = 1415.3978
				text = "come"
			intervals [962]:
				xmin = 1415.3978
				xmax = 1415.5578
				text = "she"
			intervals [963]:
				xmin = 1415.5578
				xmax = 1415.7578
				text = "was"
			intervals [964]:
				xmin = 1415.7578
				xmax = 1415.8678
				text = "so"
			intervals [965]:
				xmin = 1415.8678
				xmax = 1416.0478
				text = "nice"
			intervals [966]:
				xmin = 1416.0478
				xmax = 1423.9237
				text = ""
			intervals [967]:
				xmin = 1423.9237
				xmax = 1424.0137
				text = "oh"
			intervals [968]:
				xmin = 1424.0137
				xmax = 1424.0437
				text = ""
			intervals [969]:
				xmin = 1424.0437
				xmax = 1424.2037
				text = "really"
			intervals [970]:
				xmin = 1424.2037
				xmax = 1425.9885
				text = ""
			intervals [971]:
				xmin = 1425.9885
				xmax = 1426.3785
				text = "after"
			intervals [972]:
				xmin = 1426.3785
				xmax = 1426.7485
				text = "school"
			intervals [973]:
				xmin = 1426.7485
				xmax = 1426.9085
				text = "out"
			intervals [974]:
				xmin = 1426.9085
				xmax = 1427.6547
				text = ""
			intervals [975]:
				xmin = 1427.6547
				xmax = 1427.7847
				text = "well"
			intervals [976]:
				xmin = 1427.7847
				xmax = 1427.9547
				text = "that"
			intervals [977]:
				xmin = 1427.9547
				xmax = 1427.9947
				text = "s"
			intervals [978]:
				xmin = 1427.9947
				xmax = 1428.3047
				text = "unusual"
			intervals [979]:
				xmin = 1428.3047
				xmax = 1431.1838
				text = ""
			intervals [980]:
				xmin = 1431.1838
				xmax = 1431.3938
				text = "hm"
			intervals [981]:
				xmin = 1431.3938
				xmax = 1439.709
				text = ""
			intervals [982]:
				xmin = 1439.709
				xmax = 1439.829
				text = "that"
			intervals [983]:
				xmin = 1439.829
				xmax = 1439.899
				text = "s"
			intervals [984]:
				xmin = 1439.899
				xmax = 1440.439
				text = "unusual"
			intervals [985]:
				xmin = 1440.439
				xmax = 1447.2763
				text = ""
			intervals [986]:
				xmin = 1447.2763
				xmax = 1447.5363
				text = "mm-hm"
			intervals [987]:
				xmin = 1447.5363
				xmax = 1451.2003
				text = ""
			intervals [988]:
				xmin = 1451.2003
				xmax = 1451.3103
				text = "you're"
			intervals [989]:
				xmin = 1451.3103
				xmax = 1451.7003
				text = ""
			intervals [990]:
				xmin = 1451.7003
				xmax = 1451.8603
				text = "kidding"
			intervals [991]:
				xmin = 1451.8603
				xmax = 1454.1141
				text = ""
			intervals [992]:
				xmin = 1454.1141
				xmax = 1454.3641
				text = "hm"
			intervals [993]:
				xmin = 1454.3641
				xmax = 1459.2495
				text = ""
			intervals [994]:
				xmin = 1459.2495
				xmax = 1459.5195
				text = "mm-hm"
			intervals [995]:
				xmin = 1459.5195
				xmax = 1467.2596
				text = ""
			intervals [996]:
				xmin = 1467.2596
				xmax = 1467.4496
				text = "hm"
			intervals [997]:
				xmin = 1467.4496
				xmax = 1475.8752
				text = ""
			intervals [998]:
				xmin = 1475.8752
				xmax = 1476.4352
				text = "<unk>"
			intervals [999]:
				xmin = 1476.4352
				xmax = 1476.8171
				text = ""
			intervals [1000]:
				xmin = 1476.8171
				xmax = 1478.7371
				text = "<unk>"
			intervals [1001]:
				xmin = 1478.7371
				xmax = 1479.8891
				text = ""
			intervals [1002]:
				xmin = 1479.8891
				xmax = 1480.4691
				text = "uh-huh"
			intervals [1003]:
				xmin = 1480.4691
				xmax = 1480.748
				text = ""
			intervals [1004]:
				xmin = 1480.748
				xmax = 1480.968
				text = "she"
			intervals [1005]:
				xmin = 1480.968
				xmax = 1481.158
				text = "had"
			intervals [1006]:
				xmin = 1481.158
				xmax = 1481.238
				text = "a"
			intervals [1007]:
				xmin = 1481.238
				xmax = 1481.708
				text = "system"
			intervals [1008]:
				xmin = 1481.708
				xmax = 1482.208
				text = "working"
			intervals [1009]:
				xmin = 1482.208
				xmax = 1483.8585
				text = ""
			intervals [1010]:
				xmin = 1483.8585
				xmax = 1484.1185
				text = "good"
			intervals [1011]:
				xmin = 1484.1185
				xmax = 1485.3732
				text = ""
			intervals [1012]:
				xmin = 1485.3732
				xmax = 1485.5632
				text = "that"
			intervals [1013]:
				xmin = 1485.5632
				xmax = 1485.7032
				text = "s"
			intervals [1014]:
				xmin = 1485.7032
				xmax = 1485.9632
				text = "great"
			intervals [1015]:
				xmin = 1485.9632
				xmax = 1487.7983
				text = ""
			intervals [1016]:
				xmin = 1487.7983
				xmax = 1488.1483
				text = "um"
			intervals [1017]:
				xmin = 1488.1483
				xmax = 1489.8821
				text = ""
			intervals [1018]:
				xmin = 1489.8821
				xmax = 1490.0021
				text = "did"
			intervals [1019]:
				xmin = 1490.0021
				xmax = 1490.1021
				text = "you"
			intervals [1020]:
				xmin = 1490.1021
				xmax = 1490.3021
				text = "ever"
			intervals [1021]:
				xmin = 1490.3021
				xmax = 1490.4621
				text = "have"
			intervals [1022]:
				xmin = 1490.4621
				xmax = 1490.5521
				text = "a"
			intervals [1023]:
				xmin = 1490.5521
				xmax = 1490.9721
				text = "teacher"
			intervals [1024]:
				xmin = 1490.9721
				xmax = 1491.1421
				text = "that"
			intervals [1025]:
				xmin = 1491.1421
				xmax = 1491.2821
				text = "you"
			intervals [1026]:
				xmin = 1491.2821
				xmax = 1491.3121
				text = "j-"
			intervals [1027]:
				xmin = 1491.3121
				xmax = 1491.5021
				text = "you"
			intervals [1028]:
				xmin = 1491.5021
				xmax = 1491.8221
				text = "couldn't"
			intervals [1029]:
				xmin = 1491.8221
				xmax = 1492.2821
				text = "stand"
			intervals [1030]:
				xmin = 1492.2821
				xmax = 1494.6089
				text = ""
			intervals [1031]:
				xmin = 1494.6089
				xmax = 1494.7289
				text = "that"
			intervals [1032]:
				xmin = 1494.7289
				xmax = 1494.8389
				text = "you"
			intervals [1033]:
				xmin = 1494.8389
				xmax = 1495.1389
				text = "remember"
			intervals [1034]:
				xmin = 1495.1389
				xmax = 1502.7531
				text = ""
			intervals [1035]:
				xmin = 1502.7531
				xmax = 1502.8931
				text = "what"
			intervals [1036]:
				xmin = 1502.8931
				xmax = 1503.0931
				text = "was"
			intervals [1037]:
				xmin = 1503.0931
				xmax = 1503.2831
				text = "wrong"
			intervals [1038]:
				xmin = 1503.2831
				xmax = 1503.3931
				text = "with"
			intervals [1039]:
				xmin = 1503.3931
				xmax = 1503.4831
				text = ""
			intervals [1040]:
				xmin = 1503.4831
				xmax = 1503.5931
				text = "him"
			intervals [1041]:
				xmin = 1503.5931
				xmax = 1542.7934
				text = ""
			intervals [1042]:
				xmin = 1542.7934
				xmax = 1543.0534
				text = "hm"
			intervals [1043]:
				xmin = 1543.0534
				xmax = 1547.9982
				text = ""
			intervals [1044]:
				xmin = 1547.9982
				xmax = 1548.2482
				text = "hm"
			intervals [1045]:
				xmin = 1548.2482
				xmax = 1559.205
				text = ""
			intervals [1046]:
				xmin = 1559.205
				xmax = 1559.655
				text = "mm-hm"
			intervals [1047]:
				xmin = 1559.655
				xmax = 1577.5837
				text = ""
			intervals [1048]:
				xmin = 1577.5837
				xmax = 1577.8237
				text = "mm-hm"
			intervals [1049]:
				xmin = 1577.8237
				xmax = 1580.0936
				text = ""
			intervals [1050]:
				xmin = 1580.0936
				xmax = 1580.1536
				text = "yeah"
			intervals [1051]:
				xmin = 1580.1536
				xmax = 1580.3036
				text = "that"
			intervals [1052]:
				xmin = 1580.3036
				xmax = 1580.3836
				text = "s"
			intervals [1053]:
				xmin = 1580.3836
				xmax = 1580.6336
				text = "kind"
			intervals [1054]:
				xmin = 1580.6336
				xmax = 1580.6936
				text = "of"
			intervals [1055]:
				xmin = 1580.6936
				xmax = 1581.8161
				text = ""
			intervals [1056]:
				xmin = 1581.8161
				xmax = 1581.9061
				text = "kind"
			intervals [1057]:
				xmin = 1581.9061
				xmax = 1581.9861
				text = "of"
			intervals [1058]:
				xmin = 1581.9861
				xmax = 1582.2061
				text = "mean"
			intervals [1059]:
				xmin = 1582.2061
				xmax = 1582.3461
				text = "to"
			intervals [1060]:
				xmin = 1582.3461
				xmax = 1582.4561
				text = "rip"
			intervals [1061]:
				xmin = 1582.4561
				xmax = 1583.3361
				text = ""
			intervals [1062]:
				xmin = 1583.3361
				xmax = 1583.5861
				text = "something"
			intervals [1063]:
				xmin = 1583.5861
				xmax = 1583.6461
				text = "up"
			intervals [1064]:
				xmin = 1583.6461
				xmax = 1583.7361
				text = "that"
			intervals [1065]:
				xmin = 1583.7361
				xmax = 1583.8261
				text = "you're"
			intervals [1066]:
				xmin = 1583.8261
				xmax = 1583.8561
				text = ""
			intervals [1067]:
				xmin = 1583.8561
				xmax = 1584.0061
				text = "working"
			intervals [1068]:
				xmin = 1584.0061
				xmax = 1584.0661
				text = "on"
			intervals [1069]:
				xmin = 1584.0661
				xmax = 1584.1861
				text = "hard"
			intervals [1070]:
				xmin = 1584.1861
				xmax = 1586.1557
				text = ""
			intervals [1071]:
				xmin = 1586.1557
				xmax = 1586.5057
				text = "uh"
			intervals [1072]:
				xmin = 1586.5057
				xmax = 1586.8374
				text = ""
			intervals [1073]:
				xmin = 1586.8374
				xmax = 1586.9674
				text = "were"
			intervals [1074]:
				xmin = 1586.9674
				xmax = 1587.0674
				text = "you"
			intervals [1075]:
				xmin = 1587.0674
				xmax = 1587.2874
				text = "ever"
			intervals [1076]:
				xmin = 1587.2874
				xmax = 1587.3674
				text = "in"
			intervals [1077]:
				xmin = 1587.3674
				xmax = 1587.4474
				text = "a"
			intervals [1078]:
				xmin = 1587.4474
				xmax = 1587.8474
				text = "class"
			intervals [1079]:
				xmin = 1587.8474
				xmax = 1587.9374
				text = "where"
			intervals [1080]:
				xmin = 1587.9374
				xmax = 1588.0174
				text = "the"
			intervals [1081]:
				xmin = 1588.0174
				xmax = 1588.2974
				text = "kids"
			intervals [1082]:
				xmin = 1588.2974
				xmax = 1588.5674
				text = "played"
			intervals [1083]:
				xmin = 1588.5674
				xmax = 1588.5974
				text = "a"
			intervals [1084]:
				xmin = 1588.5974
				xmax = 1588.9174
				text = "trick"
			intervals [1085]:
				xmin = 1588.9174
				xmax = 1589.0174
				text = "on"
			intervals [1086]:
				xmin = 1589.0174
				xmax = 1589.1274
				text = "the"
			intervals [1087]:
				xmin = 1589.1274
				xmax = 1589.5174
				text = "teacher"
			intervals [1088]:
				xmin = 1589.5174
				xmax = 1597.7307
				text = ""
			intervals [1089]:
				xmin = 1597.7307
				xmax = 1597.9207
				text = "hm"
			intervals [1090]:
				xmin = 1597.9207
				xmax = 1598.3034
				text = ""
			intervals [1091]:
				xmin = 1598.3034
				xmax = 1598.4634
				text = "what"
			intervals [1092]:
				xmin = 1598.4634
				xmax = 1598.5734
				text = "d"
			intervals [1093]:
				xmin = 1598.5734
				xmax = 1598.8234
				text = "y'all"
			intervals [1094]:
				xmin = 1598.8234
				xmax = 1598.9834
				text = "do"
			intervals [1095]:
				xmin = 1598.9834
				xmax = 1607.9225
				text = ""
			intervals [1096]:
				xmin = 1607.9225
				xmax = 1608.2325
				text = "mm-hm"
			intervals [1097]:
				xmin = 1608.2325
				xmax = 1655.833
				text = ""
			intervals [1098]:
				xmin = 1655.833
				xmax = 1656.093
				text = "<unk>"
			intervals [1099]:
				xmin = 1656.093
				xmax = 1668.126
				text = ""
			intervals [1100]:
				xmin = 1668.126
				xmax = 1668.376
				text = "hm"
			intervals [1101]:
				xmin = 1668.376
				xmax = 1672.4903
				text = ""
			intervals [1102]:
				xmin = 1672.4903
				xmax = 1674.1903
				text = "<unk>"
			intervals [1103]:
				xmin = 1674.1903
				xmax = 1684.7553
				text = ""
			intervals [1104]:
				xmin = 1684.7553
				xmax = 1686.3753
				text = "<unk>"
			intervals [1105]:
				xmin = 1686.3753
				xmax = 1686.9591
				text = ""
			intervals [1106]:
				xmin = 1686.9591
				xmax = 1688.4991
				text = "<unk>"
			intervals [1107]:
				xmin = 1688.4991
				xmax = 1689.1886
				text = ""
			intervals [1108]:
				xmin = 1689.1886
				xmax = 1690.9186
				text = "<unk>"
			intervals [1109]:
				xmin = 1690.9186
				xmax = 1693.1579
				text = ""
			intervals [1110]:
				xmin = 1693.1579
				xmax = 1693.2379
				text = "oh"
			intervals [1111]:
				xmin = 1693.2379
				xmax = 1693.3979
				text = "that"
			intervals [1112]:
				xmin = 1693.3979
				xmax = 1693.7679
				text = "s"
			intervals [1113]:
				xmin = 1693.7679
				xmax = 1694.0079
				text = "funny"
			intervals [1114]:
				xmin = 1694.0079
				xmax = 1695.3816
				text = ""
			intervals [1115]:
				xmin = 1695.3816
				xmax = 1695.4716
				text = "ah"
			intervals [1116]:
				xmin = 1695.4716
				xmax = 1695.6516
				text = "that"
			intervals [1117]:
				xmin = 1695.6516
				xmax = 1695.7216
				text = "s"
			intervals [1118]:
				xmin = 1695.7216
				xmax = 1695.8516
				text = "one"
			intervals [1119]:
				xmin = 1695.8516
				xmax = 1695.9116
				text = "of"
			intervals [1120]:
				xmin = 1695.9116
				xmax = 1695.9916
				text = "the"
			intervals [1121]:
				xmin = 1695.9916
				xmax = 1696.0216
				text = ""
			intervals [1122]:
				xmin = 1696.0216
				xmax = 1696.3016
				text = "best"
			intervals [1123]:
				xmin = 1696.3016
				xmax = 1696.6216
				text = "tricks"
			intervals [1124]:
				xmin = 1696.6216
				xmax = 1696.6516
				text = "i"
			intervals [1125]:
				xmin = 1696.6516
				xmax = 1697.0016
				text = "ever"
			intervals [1126]:
				xmin = 1697.0016
				xmax = 1697.1716
				text = "heard"
			intervals [1127]:
				xmin = 1697.1716
				xmax = 1697.3116
				text = "of"
			intervals [1128]:
				xmin = 1697.3116
				xmax = 1698.0216
				text = "<unk>"
			intervals [1129]:
				xmin = 1698.0216
				xmax = 1698.5568
				text = ""
			intervals [1130]:
				xmin = 1698.5568
				xmax = 1698.6568
				text = "you"
			intervals [1131]:
				xmin = 1698.6568
				xmax = 1698.8368
				text = "had"
			intervals [1132]:
				xmin = 1698.8368
				xmax = 1698.9968
				text = "that"
			intervals [1133]:
				xmin = 1698.9968
				xmax = 1699.3668
				text = "all"
			intervals [1134]:
				xmin = 1699.3668
				xmax = 1699.3968
				text = ""
			intervals [1135]:
				xmin = 1699.3968
				xmax = 1699.8368
				text = "planned"
			intervals [1136]:
				xmin = 1699.8368
				xmax = 1699.9968
				text = "out"
			intervals [1137]:
				xmin = 1699.9968
				xmax = 1700.0468
				text = ""
			intervals [1138]:
				xmin = 1700.0468
				xmax = 1700.1868
				text = "to"
			intervals [1139]:
				xmin = 1700.1868
				xmax = 1700.3468
				text = "the"
			intervals [1140]:
				xmin = 1700.3468
				xmax = 1700.3768
				text = ""
			intervals [1141]:
				xmin = 1700.3768
				xmax = 1700.6268
				text = "detail"
			intervals [1142]:
				xmin = 1700.6268
				xmax = 1706.4833
				text = ""
			intervals [1143]:
				xmin = 1706.4833
				xmax = 1706.8533
				text = "mm-hm"
			intervals [1144]:
				xmin = 1706.8533
				xmax = 1709.4938
				text = ""
			intervals [1145]:
				xmin = 1709.4938
				xmax = 1709.8438
				text = "mm-hm"
			intervals [1146]:
				xmin = 1709.8438
				xmax = 1711.0144
				text = ""
			intervals [1147]:
				xmin = 1711.0144
				xmax = 1711.0944
				text = "<unk>"
			intervals [1148]:
				xmin = 1711.0944
				xmax = 1711.7354
				text = ""
			intervals [1149]:
				xmin = 1711.7354
				xmax = 1712.0854
				text = "s"
			intervals [1150]:
				xmin = 1712.0854
				xmax = 1712.1154
				text = ""
			intervals [1151]:
				xmin = 1712.1154
				xmax = 1712.4254
				text = "so"
			intervals [1152]:
				xmin = 1712.4254
				xmax = 1712.5827
				text = ""
			intervals [1153]:
				xmin = 1712.5827
				xmax = 1712.6927
				text = "did"
			intervals [1154]:
				xmin = 1712.6927
				xmax = 1712.8727
				text = "she"
			intervals [1155]:
				xmin = 1712.8727
				xmax = 1713.2727
				text = "holler"
			intervals [1156]:
				xmin = 1713.2727
				xmax = 1713.3827
				text = "at"
			intervals [1157]:
				xmin = 1713.3827
				xmax = 1713.5127
				text = "you"
			intervals [1158]:
				xmin = 1713.5127
				xmax = 1713.6927
				text = "when"
			intervals [1159]:
				xmin = 1713.6927
				xmax = 1713.8327
				text = "she"
			intervals [1160]:
				xmin = 1713.8327
				xmax = 1713.9827
				text = "got"
			intervals [1161]:
				xmin = 1713.9827
				xmax = 1714.3327
				text = ""
			intervals [1162]:
				xmin = 1714.3327
				xmax = 1714.4227
				text = "mad"
			intervals [1163]:
				xmin = 1714.4227
				xmax = 1715.4717
				text = ""
			intervals [1164]:
				xmin = 1715.4717
				xmax = 1716.7717
				text = "<unk>"
			intervals [1165]:
				xmin = 1716.7717
				xmax = 1717.316
				text = ""
			intervals [1166]:
				xmin = 1717.316
				xmax = 1717.456
				text = "really"
			intervals [1167]:
				xmin = 1717.456
				xmax = 1717.778
				text = ""
			intervals [1168]:
				xmin = 1717.778
				xmax = 1718.308
				text = "<unk>"
			intervals [1169]:
				xmin = 1718.308
				xmax = 1719.5231
				text = ""
			intervals [1170]:
				xmin = 1719.5231
				xmax = 1720.7031
				text = "<unk>"
			intervals [1171]:
				xmin = 1720.7031
				xmax = 1721.7663
				text = ""
			intervals [1172]:
				xmin = 1721.7663
				xmax = 1721.9963
				text = "sh-"
			intervals [1173]:
				xmin = 1721.9963
				xmax = 1722.0263
				text = ""
			intervals [1174]:
				xmin = 1722.0263
				xmax = 1722.2463
				text = "she"
			intervals [1175]:
				xmin = 1722.2463
				xmax = 1722.3963
				text = "say"
			intervals [1176]:
				xmin = 1722.3963
				xmax = 1722.7963
				text = "anything"
			intervals [1177]:
				xmin = 1722.7963
				xmax = 1722.8563
				text = "the"
			intervals [1178]:
				xmin = 1722.8563
				xmax = 1723.1763
				text = "next"
			intervals [1179]:
				xmin = 1723.1763
				xmax = 1723.3963
				text = "day"
			intervals [1180]:
				xmin = 1723.3963
				xmax = 1723.5463
				text = "or"
			intervals [1181]:
				xmin = 1723.5463
				xmax = 1724.081
				text = ""
			intervals [1182]:
				xmin = 1724.081
				xmax = 1724.281
				text = "when"
			intervals [1183]:
				xmin = 1724.281
				xmax = 1724.421
				text = "she"
			intervals [1184]:
				xmin = 1724.421
				xmax = 1724.641
				text = "came"
			intervals [1185]:
				xmin = 1724.641
				xmax = 1724.871
				text = "back"
			intervals [1186]:
				xmin = 1724.871
				xmax = 1725.001
				text = "did"
			intervals [1187]:
				xmin = 1725.001
				xmax = 1725.161
				text = "she"
			intervals [1188]:
				xmin = 1725.161
				xmax = 1725.331
				text = "say"
			intervals [1189]:
				xmin = 1725.331
				xmax = 1725.881
				text = "anything"
			intervals [1190]:
				xmin = 1725.881
				xmax = 1728.6183
				text = ""
			intervals [1191]:
				xmin = 1728.6183
				xmax = 1729.1283
				text = "<unk>"
			intervals [1192]:
				xmin = 1729.1283
				xmax = 1730.3413
				text = ""
			intervals [1193]:
				xmin = 1730.3413
				xmax = 1730.3713
				text = "i"
			intervals [1194]:
				xmin = 1730.3713
				xmax = 1730.4013
				text = ""
			intervals [1195]:
				xmin = 1730.4013
				xmax = 1730.5513
				text = "guess"
			intervals [1196]:
				xmin = 1730.5513
				xmax = 1730.7013
				text = "she"
			intervals [1197]:
				xmin = 1730.7013
				xmax = 1730.9713
				text = "figured"
			intervals [1198]:
				xmin = 1730.9713
				xmax = 1731.1213
				text = "she"
			intervals [1199]:
				xmin = 1731.1213
				xmax = 1731.3913
				text = "never"
			intervals [1200]:
				xmin = 1731.3913
				xmax = 1731.4813
				text = "would"
			intervals [1201]:
				xmin = 1731.4813
				xmax = 1731.6513
				text = "find"
			intervals [1202]:
				xmin = 1731.6513
				xmax = 1732.0713
				text = ""
			intervals [1203]:
				xmin = 1732.0713
				xmax = 1732.1313
				text = "out"
			intervals [1204]:
				xmin = 1732.1313
				xmax = 1733.9699
				text = ""
			intervals [1205]:
				xmin = 1733.9699
				xmax = 1734.2499
				text = "mm-hm"
			intervals [1206]:
				xmin = 1734.2499
				xmax = 1736.1683
				text = ""
			intervals [1207]:
				xmin = 1736.1683
				xmax = 1736.3483
				text = "<unk>"
			intervals [1208]:
				xmin = 1736.3483
				xmax = 1736.3783
				text = "ah"
			intervals [1209]:
				xmin = 1736.3783
				xmax = 1736.5983
				text = "that"
			intervals [1210]:
				xmin = 1736.5983
				xmax = 1736.6983
				text = "s"
			intervals [1211]:
				xmin = 1736.6983
				xmax = 1736.9983
				text = "great"
			intervals [1212]:
				xmin = 1736.9983
				xmax = 1738.3151
				text = ""
			intervals [1213]:
				xmin = 1738.3151
				xmax = 1738.4651
				text = "what"
			intervals [1214]:
				xmin = 1738.4651
				xmax = 1738.6051
				text = "was"
			intervals [1215]:
				xmin = 1738.6051
				xmax = 1738.7851
				text = "your"
			intervals [1216]:
				xmin = 1738.7851
				xmax = 1739.2951
				text = "concept"
			intervals [1217]:
				xmin = 1739.2951
				xmax = 1739.3351
				text = ""
			intervals [1218]:
				xmin = 1739.3351
				xmax = 1739.4051
				text = "for"
			intervals [1219]:
				xmin = 1739.4051
				xmax = 1739.6251
				text = "that"
			intervals [1220]:
				xmin = 1739.6251
				xmax = 1740.1613
				text = ""
			intervals [1221]:
				xmin = 1740.1613
				xmax = 1740.3013
				text = "at"
			intervals [1222]:
				xmin = 1740.3013
				xmax = 1740.3313
				text = ""
			intervals [1223]:
				xmin = 1740.3313
				xmax = 1740.5313
				text = "that"
			intervals [1224]:
				xmin = 1740.5313
				xmax = 1740.5713
				text = ""
			intervals [1225]:
				xmin = 1740.5713
				xmax = 1740.9913
				text = "time"
			intervals [1226]:
				xmin = 1740.9913
				xmax = 1741.1837
				text = ""
			intervals [1227]:
				xmin = 1741.1837
				xmax = 1741.3637
				text = "or"
			intervals [1228]:
				xmin = 1741.3637
				xmax = 1741.6437
				text = "even"
			intervals [1229]:
				xmin = 1741.6437
				xmax = 1741.6937
				text = ""
			intervals [1230]:
				xmin = 1741.6937
				xmax = 1741.9837
				text = "now"
			intervals [1231]:
				xmin = 1741.9837
				xmax = 1742.6158
				text = ""
			intervals [1232]:
				xmin = 1742.6158
				xmax = 1742.7458
				text = "what"
			intervals [1233]:
				xmin = 1742.7458
				xmax = 1742.8758
				text = "was"
			intervals [1234]:
				xmin = 1742.8758
				xmax = 1743.0158
				text = "your"
			intervals [1235]:
				xmin = 1743.0158
				xmax = 1743.5558
				text = "concept"
			intervals [1236]:
				xmin = 1743.5558
				xmax = 1743.6458
				text = "of"
			intervals [1237]:
				xmin = 1743.6458
				xmax = 1743.6758
				text = ""
			intervals [1238]:
				xmin = 1743.6758
				xmax = 1743.7258
				text = "a"
			intervals [1239]:
				xmin = 1743.7258
				xmax = 1743.8458
				text = ""
			intervals [1240]:
				xmin = 1743.8458
				xmax = 1744.1758
				text = "bad"
			intervals [1241]:
				xmin = 1744.1758
				xmax = 1744.2258
				text = ""
			intervals [1242]:
				xmin = 1744.2258
				xmax = 1744.5258
				text = "kid"
			intervals [1243]:
				xmin = 1744.5258
				xmax = 1752.0503
				text = ""
			intervals [1244]:
				xmin = 1752.0503
				xmax = 1752.2503
				text = "hm"
			intervals [1245]:
				xmin = 1752.2503
				xmax = 1774.0027
				text = ""
			intervals [1246]:
				xmin = 1774.0027
				xmax = 1774.3927
				text = "mm-hm"
			intervals [1247]:
				xmin = 1774.3927
				xmax = 1777.6171
				text = ""
			intervals [1248]:
				xmin = 1777.6171
				xmax = 1777.7371
				text = "well"
			intervals [1249]:
				xmin = 1777.7371
				xmax = 1777.8571
				text = "what"
			intervals [1250]:
				xmin = 1777.8571
				xmax = 1778.1071
				text = "about"
			intervals [1251]:
				xmin = 1778.1071
				xmax = 1778.1771
				text = "a"
			intervals [1252]:
				xmin = 1778.1771
				xmax = 1778.4471
				text = "kid"
			intervals [1253]:
				xmin = 1778.4471
				xmax = 1778.5371
				text = "who"
			intervals [1254]:
				xmin = 1778.5371
				xmax = 1778.8971
				text = "thought"
			intervals [1255]:
				xmin = 1778.8971
				xmax = 1780.2773
				text = ""
			intervals [1256]:
				xmin = 1780.2773
				xmax = 1780.3773
				text = "you"
			intervals [1257]:
				xmin = 1780.3773
				xmax = 1780.4873
				text = "know"
			intervals [1258]:
				xmin = 1780.4873
				xmax = 1780.5273
				text = ""
			intervals [1259]:
				xmin = 1780.5273
				xmax = 1780.5973
				text = "who"
			intervals [1260]:
				xmin = 1780.5973
				xmax = 1780.7073
				text = ""
			intervals [1261]:
				xmin = 1780.7073
				xmax = 1781.0073
				text = "thought"
			intervals [1262]:
				xmin = 1781.0073
				xmax = 1781.0373
				text = ""
			intervals [1263]:
				xmin = 1781.0373
				xmax = 1781.2373
				text = "i'm"
			intervals [1264]:
				xmin = 1781.2373
				xmax = 1781.3473
				text = ""
			intervals [1265]:
				xmin = 1781.3473
				xmax = 1781.7773
				text = "bad"
			intervals [1266]:
				xmin = 1781.7773
				xmax = 1781.8273
				text = ""
			intervals [1267]:
				xmin = 1781.8273
				xmax = 1781.9073
				text = "you"
			intervals [1268]:
				xmin = 1781.9073
				xmax = 1781.9373
				text = ""
			intervals [1269]:
				xmin = 1781.9373
				xmax = 1782.0473
				text = "know"
			intervals [1270]:
				xmin = 1782.0473
				xmax = 1782.2673
				text = ""
			intervals [1271]:
				xmin = 1782.2673
				xmax = 1782.5673
				text = "and"
			intervals [1272]:
				xmin = 1782.5673
				xmax = 1783.077
				text = ""
			intervals [1273]:
				xmin = 1783.077
				xmax = 1783.367
				text = "always"
			intervals [1274]:
				xmin = 1783.367
				xmax = 1783.397
				text = ""
			intervals [1275]:
				xmin = 1783.397
				xmax = 1783.787
				text = "proud"
			intervals [1276]:
				xmin = 1783.787
				xmax = 1783.867
				text = ""
			intervals [1277]:
				xmin = 1783.867
				xmax = 1783.967
				text = "of"
			intervals [1278]:
				xmin = 1783.967
				xmax = 1784.017
				text = ""
			intervals [1279]:
				xmin = 1784.017
				xmax = 1784.367
				text = "being"
			intervals [1280]:
				xmin = 1784.367
				xmax = 1785.9601
				text = ""
			intervals [1281]:
				xmin = 1785.9601
				xmax = 1786.4801
				text = "<unk>"
			intervals [1282]:
				xmin = 1786.4801
				xmax = 1787.5569
				text = ""
			intervals [1283]:
				xmin = 1787.5569
				xmax = 1787.6369
				text = "i"
			intervals [1284]:
				xmin = 1787.6369
				xmax = 1787.7869
				text = "don't"
			intervals [1285]:
				xmin = 1787.7869
				xmax = 1788.0269
				text = "mean"
			intervals [1286]:
				xmin = 1788.0269
				xmax = 1788.0569
				text = ""
			intervals [1287]:
				xmin = 1788.0569
				xmax = 1788.3269
				text = "bad"
			intervals [1288]:
				xmin = 1788.3269
				xmax = 1788.4269
				text = "in"
			intervals [1289]:
				xmin = 1788.4269
				xmax = 1788.5769
				text = "the"
			intervals [1290]:
				xmin = 1788.5769
				xmax = 1788.9269
				text = "sense"
			intervals [1291]:
				xmin = 1788.9269
				xmax = 1788.9969
				text = "of"
			intervals [1292]:
				xmin = 1788.9969
				xmax = 1789.0669
				text = ""
			intervals [1293]:
				xmin = 1789.0669
				xmax = 1789.3769
				text = "doing"
			intervals [1294]:
				xmin = 1789.3769
				xmax = 1789.9784
				text = ""
			intervals [1295]:
				xmin = 1789.9784
				xmax = 1790.4484
				text = "illegal"
			intervals [1296]:
				xmin = 1790.4484
				xmax = 1790.9184
				text = "things"
			intervals [1297]:
				xmin = 1790.9184
				xmax = 1790.9484
				text = ""
			intervals [1298]:
				xmin = 1790.9484
				xmax = 1791.6584
				text = "necessarily"
			intervals [1299]:
				xmin = 1791.6584
				xmax = 1791.8984
				text = ""
			intervals [1300]:
				xmin = 1791.8984
				xmax = 1791.9884
				text = "but"
			intervals [1301]:
				xmin = 1791.9884
				xmax = 1793.3614
				text = ""
			intervals [1302]:
				xmin = 1793.3614
				xmax = 1793.5114
				text = "people"
			intervals [1303]:
				xmin = 1793.5114
				xmax = 1793.6014
				text = "that"
			intervals [1304]:
				xmin = 1793.6014
				xmax = 1793.9114
				text = "really"
			intervals [1305]:
				xmin = 1793.9114
				xmax = 1793.9514
				text = ""
			intervals [1306]:
				xmin = 1793.9514
				xmax = 1794.2314
				text = "thought"
			intervals [1307]:
				xmin = 1794.2314
				xmax = 1794.3914
				text = "they"
			intervals [1308]:
				xmin = 1794.3914
				xmax = 1794.5814
				text = "were"
			intervals [1309]:
				xmin = 1794.5814
				xmax = 1799.0204
				text = ""
			intervals [1310]:
				xmin = 1799.0204
				xmax = 1799.3204
				text = "mm-hm"
			intervals [1311]:
				xmin = 1799.3204
				xmax = 1809.3822
				text = ""
			intervals [1312]:
				xmin = 1809.3822
				xmax = 1809.5722
				text = "mm"
			intervals [1313]:
				xmin = 1809.5722
				xmax = 1815.5767
				text = ""
			intervals [1314]:
				xmin = 1815.5767
				xmax = 1815.9467
				text = "mm-hm"
			intervals [1315]:
				xmin = 1815.9467
				xmax = 1821.0513
				text = ""
			intervals [1316]:
				xmin = 1821.0513
				xmax = 1821.4013
				text = "hm"
			intervals [1317]:
				xmin = 1821.4013
				xmax = 1837.2668
				text = ""
			intervals [1318]:
				xmin = 1837.2668
				xmax = 1837.7068
				text = "mm-hm"
			intervals [1319]:
				xmin = 1837.7068
				xmax = 1849.7922
				text = ""
			intervals [1320]:
				xmin = 1849.7922
				xmax = 1850.1422
				text = "mm-hm"
			intervals [1321]:
				xmin = 1850.1422
				xmax = 1852.2773
				text = ""
			intervals [1322]:
				xmin = 1852.2773
				xmax = 1852.5773
				text = "mm-hm"
			intervals [1323]:
				xmin = 1852.5773
				xmax = 1866.3694
				text = ""
			intervals [1324]:
				xmin = 1866.3694
				xmax = 1867.1394
				text = "<unk>"
			intervals [1325]:
				xmin = 1867.1394
				xmax = 1886.8951
				text = ""
			intervals [1326]:
				xmin = 1886.8951
				xmax = 1887.7451
				text = "<unk>"
			intervals [1327]:
				xmin = 1887.7451
				xmax = 1897.4893
				text = ""
			intervals [1328]:
				xmin = 1897.4893
				xmax = 1897.6493
				text = "uh-huh"
			intervals [1329]:
				xmin = 1897.6493
				xmax = 1900.1211
				text = ""
			intervals [1330]:
				xmin = 1900.1211
				xmax = 1900.9911
				text = "<unk>"
			intervals [1331]:
				xmin = 1900.9911
				xmax = 1907.8914
				text = ""
			intervals [1332]:
				xmin = 1907.8914
				xmax = 1908.3314
				text = "mm-hm"
			intervals [1333]:
				xmin = 1908.3314
				xmax = 1912.1211
				text = ""
			intervals [1334]:
				xmin = 1912.1211
				xmax = 1912.6111
				text = "mm-hm"
			intervals [1335]:
				xmin = 1912.6111
				xmax = 1918.3293
				text = ""
			intervals [1336]:
				xmin = 1918.3293
				xmax = 1918.7693
				text = "mm-hm"
			intervals [1337]:
				xmin = 1918.7693
				xmax = 1921.3473
				text = ""
			intervals [1338]:
				xmin = 1921.3473
				xmax = 1921.7473
				text = "mm-hm"
			intervals [1339]:
				xmin = 1921.7473
				xmax = 1923.2422
				text = ""
			intervals [1340]:
				xmin = 1923.2422
				xmax = 1923.3322
				text = "uh"
			intervals [1341]:
				xmin = 1923.3322
				xmax = 1923.5222
				text = "when"
			intervals [1342]:
				xmin = 1923.5222
				xmax = 1923.6522
				text = "you"
			intervals [1343]:
				xmin = 1923.6522
				xmax = 1923.9222
				text = "were"
			intervals [1344]:
				xmin = 1923.9222
				xmax = 1924.7733
				text = ""
			intervals [1345]:
				xmin = 1924.7733
				xmax = 1924.8933
				text = "a"
			intervals [1346]:
				xmin = 1924.8933
				xmax = 1924.9333
				text = ""
			intervals [1347]:
				xmin = 1924.9333
				xmax = 1925.5533
				text = "teenager"
			intervals [1348]:
				xmin = 1925.5533
				xmax = 1925.5833
				text = ""
			intervals [1349]:
				xmin = 1925.5833
				xmax = 1926.0933
				text = "especially"
			intervals [1350]:
				xmin = 1926.0933
				xmax = 1926.3248
				text = ""
			intervals [1351]:
				xmin = 1926.3248
				xmax = 1926.5148
				text = "was"
			intervals [1352]:
				xmin = 1926.5148
				xmax = 1926.7548
				text = "there"
			intervals [1353]:
				xmin = 1926.7548
				xmax = 1926.8348
				text = "a"
			intervals [1354]:
				xmin = 1926.8348
				xmax = 1927.1248
				text = "group"
			intervals [1355]:
				xmin = 1927.1248
				xmax = 1927.2448
				text = "of"
			intervals [1356]:
				xmin = 1927.2448
				xmax = 1927.5648
				text = "kids"
			intervals [1357]:
				xmin = 1927.5648
				xmax = 1927.7148
				text = "that"
			intervals [1358]:
				xmin = 1927.7148
				xmax = 1927.9348
				text = "you"
			intervals [1359]:
				xmin = 1927.9348
				xmax = 1928.1048
				text = "used"
			intervals [1360]:
				xmin = 1928.1048
				xmax = 1928.1748
				text = "to"
			intervals [1361]:
				xmin = 1928.1748
				xmax = 1928.3948
				text = "always"
			intervals [1362]:
				xmin = 1928.3948
				xmax = 1928.6048
				text = "hang"
			intervals [1363]:
				xmin = 1928.6048
				xmax = 1928.9548
				text = "around"
			intervals [1364]:
				xmin = 1928.9548
				xmax = 1933.5792
				text = ""
			intervals [1365]:
				xmin = 1933.5792
				xmax = 1933.7592
				text = "oh"
			intervals [1366]:
				xmin = 1933.7592
				xmax = 1933.9492
				text = "really"
			intervals [1367]:
				xmin = 1933.9492
				xmax = 1936.5423
				text = ""
			intervals [1368]:
				xmin = 1936.5423
				xmax = 1936.9423
				text = "mm-hm"
			intervals [1369]:
				xmin = 1936.9423
				xmax = 1937.8873
				text = ""
			intervals [1370]:
				xmin = 1937.8873
				xmax = 1938.0173
				text = "well"
			intervals [1371]:
				xmin = 1938.0173
				xmax = 1938.3473
				text = "who"
			intervals [1372]:
				xmin = 1938.3473
				xmax = 1938.5873
				text = "was"
			intervals [1373]:
				xmin = 1938.5873
				xmax = 1938.6873
				text = "in"
			intervals [1374]:
				xmin = 1938.6873
				xmax = 1938.8173
				text = "it"
			intervals [1375]:
				xmin = 1938.8173
				xmax = 1938.9673
				text = "can"
			intervals [1376]:
				xmin = 1938.9673
				xmax = 1939.0473
				text = "you"
			intervals [1377]:
				xmin = 1939.0473
				xmax = 1939.2773
				text = "still"
			intervals [1378]:
				xmin = 1939.2773
				xmax = 1939.5373
				text = "call"
			intervals [1379]:
				xmin = 1939.5373
				xmax = 1939.6673
				text = "their"
			intervals [1380]:
				xmin = 1939.6673
				xmax = 1939.9973
				text = "first"
			intervals [1381]:
				xmin = 1939.9973
				xmax = 1940.3273
				text = "names"
			intervals [1382]:
				xmin = 1940.3273
				xmax = 1970.2643
				text = ""
			intervals [1383]:
				xmin = 1970.2643
				xmax = 1970.2943
				text = "oh"
			intervals [1384]:
				xmin = 1970.2943
				xmax = 1970.4343
				text = "it"
			intervals [1385]:
				xmin = 1970.4343
				xmax = 1970.6243
				text = "s"
			intervals [1386]:
				xmin = 1970.6243
				xmax = 1970.7443
				text = "a"
			intervals [1387]:
				xmin = 1970.7443
				xmax = 1971.0043
				text = "big"
			intervals [1388]:
				xmin = 1971.0043
				xmax = 1971.2143
				text = "group"
			intervals [1389]:
				xmin = 1971.2143
				xmax = 1980.1213
				text = ""
			intervals [1390]:
				xmin = 1980.1213
				xmax = 1980.4813
				text = "mm-hm"
			intervals [1391]:
				xmin = 1980.4813
				xmax = 1983.3968
				text = ""
			intervals [1392]:
				xmin = 1983.3968
				xmax = 1983.8468
				text = "mm-hm"
			intervals [1393]:
				xmin = 1983.8468
				xmax = 1990.1163
				text = ""
			intervals [1394]:
				xmin = 1990.1163
				xmax = 1990.5063
				text = "mm-hm"
			intervals [1395]:
				xmin = 1990.5063
				xmax = 1999.0585
				text = ""
			intervals [1396]:
				xmin = 1999.0585
				xmax = 1999.3985
				text = "mm-hm"
			intervals [1397]:
				xmin = 1999.3985
				xmax = 2004.4195
				text = ""
			intervals [1398]:
				xmin = 2004.4195
				xmax = 2004.6295
				text = "hm"
			intervals [1399]:
				xmin = 2004.6295
				xmax = 2016.4026
				text = ""
			intervals [1400]:
				xmin = 2016.4026
				xmax = 2016.6826
				text = "hm"
			intervals [1401]:
				xmin = 2016.6826
				xmax = 2021.8677
				text = ""
			intervals [1402]:
				xmin = 2021.8677
				xmax = 2022.0777
				text = "you"
			intervals [1403]:
				xmin = 2022.0777
				xmax = 2022.2277
				text = "get"
			intervals [1404]:
				xmin = 2022.2277
				xmax = 2022.3477
				text = "to"
			intervals [1405]:
				xmin = 2022.3477
				xmax = 2022.6077
				text = "travel"
			intervals [1406]:
				xmin = 2022.6077
				xmax = 2023.1277
				text = "<unk>"
			intervals [1407]:
				xmin = 2023.1277
				xmax = 2023.1577
				text = "or"
			intervals [1408]:
				xmin = 2023.1577
				xmax = 2023.2177
				text = "do"
			intervals [1409]:
				xmin = 2023.2177
				xmax = 2023.6277
				text = "they"
			intervals [1410]:
				xmin = 2023.6277
				xmax = 2023.7877
				text = "all"
			intervals [1411]:
				xmin = 2023.7877
				xmax = 2023.8377
				text = ""
			intervals [1412]:
				xmin = 2023.8377
				xmax = 2024.0277
				text = "come"
			intervals [1413]:
				xmin = 2024.0277
				xmax = 2024.1077
				text = ""
			intervals [1414]:
				xmin = 2024.1077
				xmax = 2024.2677
				text = "here"
			intervals [1415]:
				xmin = 2024.2677
				xmax = 2039.8677
				text = ""
			intervals [1416]:
				xmin = 2039.8677
				xmax = 2040.7677
				text = "<unk>"
			intervals [1417]:
				xmin = 2040.7677
				xmax = 2057.4464
				text = ""
			intervals [1418]:
				xmin = 2057.4464
				xmax = 2057.7964
				text = "mm-hm"
			intervals [1419]:
				xmin = 2057.7964
				xmax = 2060.6206
				text = ""
			intervals [1420]:
				xmin = 2060.6206
				xmax = 2060.8706
				text = "no"
			intervals [1421]:
				xmin = 2060.8706
				xmax = 2060.9006
				text = ""
			intervals [1422]:
				xmin = 2060.9006
				xmax = 2061.1806
				text = "kidding"
			intervals [1423]:
				xmin = 2061.1806
				xmax = 2073.624
				text = ""
			intervals [1424]:
				xmin = 2073.624
				xmax = 2074.104
				text = "mm-hm"
			intervals [1425]:
				xmin = 2074.104
				xmax = 2075.1861
				text = ""
			intervals [1426]:
				xmin = 2075.1861
				xmax = 2075.3261
				text = "did"
			intervals [1427]:
				xmin = 2075.3261
				xmax = 2075.5261
				text = "any"
			intervals [1428]:
				xmin = 2075.5261
				xmax = 2075.5861
				text = "of"
			intervals [1429]:
				xmin = 2075.5861
				xmax = 2075.8461
				text = "those"
			intervals [1430]:
				xmin = 2075.8461
				xmax = 2076.0761
				text = "kids"
			intervals [1431]:
				xmin = 2076.0761
				xmax = 2076.5661
				text = "speak"
			intervals [1432]:
				xmin = 2076.5661
				xmax = 2076.9061
				text = "um"
			intervals [1433]:
				xmin = 2076.9061
				xmax = 2077.1567
				text = ""
			intervals [1434]:
				xmin = 2077.1567
				xmax = 2077.3167
				text = "any"
			intervals [1435]:
				xmin = 2077.3167
				xmax = 2077.3667
				text = ""
			intervals [1436]:
				xmin = 2077.3667
				xmax = 2077.6867
				text = "foreign"
			intervals [1437]:
				xmin = 2077.6867
				xmax = 2078.3667
				text = "languages"
			intervals [1438]:
				xmin = 2078.3667
				xmax = 2078.4167
				text = ""
			intervals [1439]:
				xmin = 2078.4167
				xmax = 2078.4467
				text = "or"
			intervals [1440]:
				xmin = 2078.4467
				xmax = 2078.8588
				text = ""
			intervals [1441]:
				xmin = 2078.8588
				xmax = 2079.0788
				text = "just"
			intervals [1442]:
				xmin = 2079.0788
				xmax = 2079.5288
				text = "english"
			intervals [1443]:
				xmin = 2079.5288
				xmax = 2090.9992
				text = ""
			intervals [1444]:
				xmin = 2090.9992
				xmax = 2091.2592
				text = "mm-hm"
			intervals [1445]:
				xmin = 2091.2592
				xmax = 2092.2867
				text = ""
			intervals [1446]:
				xmin = 2092.2867
				xmax = 2092.4067
				text = "how"
			intervals [1447]:
				xmin = 2092.4067
				xmax = 2092.5167
				text = "d"
			intervals [1448]:
				xmin = 2092.5167
				xmax = 2092.6667
				text = "you"
			intervals [1449]:
				xmin = 2092.6667
				xmax = 2092.8967
				text = "learn"
			intervals [1450]:
				xmin = 2092.8967
				xmax = 2093.4167
				text = "spanish"
			intervals [1451]:
				xmin = 2093.4167
				xmax = 2095.6907
				text = ""
			intervals [1452]:
				xmin = 2095.6907
				xmax = 2095.8207
				text = "oh"
			intervals [1453]:
				xmin = 2095.8207
				xmax = 2096.1207
				text = "really"
			intervals [1454]:
				xmin = 2096.1207
				xmax = 2097.5767
				text = ""
			intervals [1455]:
				xmin = 2097.5767
				xmax = 2097.6967
				text = "were"
			intervals [1456]:
				xmin = 2097.6967
				xmax = 2097.8567
				text = "there"
			intervals [1457]:
				xmin = 2097.8567
				xmax = 2098.1067
				text = "puerto"
			intervals [1458]:
				xmin = 2098.1067
				xmax = 2098.3767
				text = "rican"
			intervals [1459]:
				xmin = 2098.3767
				xmax = 2098.6667
				text = "kids"
			intervals [1460]:
				xmin = 2098.6667
				xmax = 2098.7267
				text = "in"
			intervals [1461]:
				xmin = 2098.7267
				xmax = 2098.7867
				text = "the"
			intervals [1462]:
				xmin = 2098.7867
				xmax = 2098.8367
				text = ""
			intervals [1463]:
				xmin = 2098.8367
				xmax = 2099.0967
				text = "club"
			intervals [1464]:
				xmin = 2099.0967
				xmax = 2100.7035
				text = ""
			intervals [1465]:
				xmin = 2100.7035
				xmax = 2100.9835
				text = "mm-hm"
			intervals [1466]:
				xmin = 2100.9835
				xmax = 2102.346
				text = ""
			intervals [1467]:
				xmin = 2102.346
				xmax = 2102.406
				text = "were"
			intervals [1468]:
				xmin = 2102.406
				xmax = 2102.516
				text = "there"
			intervals [1469]:
				xmin = 2102.516
				xmax = 2102.686
				text = "any"
			intervals [1470]:
				xmin = 2102.686
				xmax = 2102.896
				text = "other"
			intervals [1471]:
				xmin = 2102.896
				xmax = 2103.106
				text = "white"
			intervals [1472]:
				xmin = 2103.106
				xmax = 2103.446
				text = "kids"
			intervals [1473]:
				xmin = 2103.446
				xmax = 2103.506
				text = "in"
			intervals [1474]:
				xmin = 2103.506
				xmax = 2103.536
				text = ""
			intervals [1475]:
				xmin = 2103.536
				xmax = 2103.606
				text = "the"
			intervals [1476]:
				xmin = 2103.606
				xmax = 2106.2775
				text = ""
			intervals [1477]:
				xmin = 2106.2775
				xmax = 2106.6875
				text = "mm-hm"
			intervals [1478]:
				xmin = 2106.6875
				xmax = 2111.6653
				text = ""
			intervals [1479]:
				xmin = 2111.6653
				xmax = 2111.7253
				text = "too"
			intervals [1480]:
				xmin = 2111.7253
				xmax = 2111.8853
				text = ""
			intervals [1481]:
				xmin = 2111.8853
				xmax = 2112.2553
				text = "tough"
			intervals [1482]:
				xmin = 2112.2553
				xmax = 2121.8276
				text = ""
			intervals [1483]:
				xmin = 2121.8276
				xmax = 2122.1176
				text = "hm"
			intervals [1484]:
				xmin = 2122.1176
				xmax = 2122.6181
				text = ""
			intervals [1485]:
				xmin = 2122.6181
				xmax = 2122.7381
				text = "<unk>"
			intervals [1486]:
				xmin = 2122.7381
				xmax = 2128.2517
				text = ""
			intervals [1487]:
				xmin = 2128.2517
				xmax = 2128.6217
				text = "mm-hm"
			intervals [1488]:
				xmin = 2128.6217
				xmax = 2133.5767
				text = ""
			intervals [1489]:
				xmin = 2133.5767
				xmax = 2133.8267
				text = "hm"
			intervals [1490]:
				xmin = 2133.8267
				xmax = 2145.3211
				text = ""
			intervals [1491]:
				xmin = 2145.3211
				xmax = 2145.6011
				text = "hm"
			intervals [1492]:
				xmin = 2145.6011
				xmax = 2147.3991
				text = ""
			intervals [1493]:
				xmin = 2147.3991
				xmax = 2147.7791
				text = "mm-hm"
			intervals [1494]:
				xmin = 2147.7791
				xmax = 2150.2746
				text = ""
			intervals [1495]:
				xmin = 2150.2746
				xmax = 2150.8146
				text = "<unk>"
			intervals [1496]:
				xmin = 2150.8146
				xmax = 2151.572
				text = ""
			intervals [1497]:
				xmin = 2151.572
				xmax = 2151.892
				text = "mm-hm"
			intervals [1498]:
				xmin = 2151.892
				xmax = 2151.992
				text = ""
			intervals [1499]:
				xmin = 2151.992
				xmax = 2152.152
				text = "they"
			intervals [1500]:
				xmin = 2152.152
				xmax = 2152.342
				text = "knew"
			intervals [1501]:
				xmin = 2152.342
				xmax = 2152.652
				text = "better"
			intervals [1502]:
				xmin = 2152.652
				xmax = 2158.708
				text = ""
			intervals [1503]:
				xmin = 2158.708
				xmax = 2159.048
				text = "mm-hm"
			intervals [1504]:
				xmin = 2159.048
				xmax = 2160.287
				text = ""
			intervals [1505]:
				xmin = 2160.287
				xmax = 2160.707
				text = "mm-hm"
			intervals [1506]:
				xmin = 2160.707
				xmax = 2161.7969
				text = ""
			intervals [1507]:
				xmin = 2161.7969
				xmax = 2161.9569
				text = "was"
			intervals [1508]:
				xmin = 2161.9569
				xmax = 2162.1169
				text = "there"
			intervals [1509]:
				xmin = 2162.1169
				xmax = 2162.3469
				text = "one"
			intervals [1510]:
				xmin = 2162.3469
				xmax = 2162.6269
				text = "guy"
			intervals [1511]:
				xmin = 2162.6269
				xmax = 2162.7169
				text = "in"
			intervals [1512]:
				xmin = 2162.7169
				xmax = 2162.8169
				text = "the"
			intervals [1513]:
				xmin = 2162.8169
				xmax = 2163.0569
				text = "in"
			intervals [1514]:
				xmin = 2163.0569
				xmax = 2163.2669
				text = "your"
			intervals [1515]:
				xmin = 2163.2669
				xmax = 2163.5969
				text = "club"
			intervals [1516]:
				xmin = 2163.5969
				xmax = 2163.7569
				text = "that"
			intervals [1517]:
				xmin = 2163.7569
				xmax = 2164.0169
				text = "was"
			intervals [1518]:
				xmin = 2164.0169
				xmax = 2164.1169
				text = "the"
			intervals [1519]:
				xmin = 2164.1169
				xmax = 2164.4469
				text = "leader"
			intervals [1520]:
				xmin = 2164.4469
				xmax = 2174.6679
				text = ""
			intervals [1521]:
				xmin = 2174.6679
				xmax = 2175.0179
				text = "mm-hm"
			intervals [1522]:
				xmin = 2175.0179
				xmax = 2188.9163
				text = ""
			intervals [1523]:
				xmin = 2188.9163
				xmax = 2189.3263
				text = "mm-hm"
			intervals [1524]:
				xmin = 2189.3263
				xmax = 2190.6846
				text = ""
			intervals [1525]:
				xmin = 2190.6846
				xmax = 2190.9946
				text = "mm-hm"
			intervals [1526]:
				xmin = 2190.9946
				xmax = 2191.7969
				text = ""
			intervals [1527]:
				xmin = 2191.7969
				xmax = 2191.9969
				text = "what"
			intervals [1528]:
				xmin = 2191.9969
				xmax = 2192.1769
				text = "was"
			intervals [1529]:
				xmin = 2192.1769
				xmax = 2192.3169
				text = "there"
			intervals [1530]:
				xmin = 2192.3169
				xmax = 2192.5869
				text = "about"
			intervals [1531]:
				xmin = 2192.5869
				xmax = 2192.7569
				text = "you"
			intervals [1532]:
				xmin = 2192.7569
				xmax = 2192.9369
				text = "two"
			intervals [1533]:
				xmin = 2192.9369
				xmax = 2193.2869
				text = "guys"
			intervals [1534]:
				xmin = 2193.2869
				xmax = 2193.3869
				text = "do"
			intervals [1535]:
				xmin = 2193.3869
				xmax = 2193.4969
				text = "you"
			intervals [1536]:
				xmin = 2193.4969
				xmax = 2193.7069
				text = "think"
			intervals [1537]:
				xmin = 2193.7069
				xmax = 2193.7569
				text = ""
			intervals [1538]:
				xmin = 2193.7569
				xmax = 2194.0869
				text = "that"
			intervals [1539]:
				xmin = 2194.0869
				xmax = 2194.2369
				text = "you"
			intervals [1540]:
				xmin = 2194.2369
				xmax = 2194.4769
				text = "got"
			intervals [1541]:
				xmin = 2194.4769
				xmax = 2194.7569
				text = "those"
			intervals [1542]:
				xmin = 2194.7569
				xmax = 2195.4269
				text = "positions"
			intervals [1543]:
				xmin = 2195.4269
				xmax = 2207.5621
				text = ""
			intervals [1544]:
				xmin = 2207.5621
				xmax = 2207.9321
				text = "really"
			intervals [1545]:
				xmin = 2207.9321
				xmax = 2210.821
				text = ""
			intervals [1546]:
				xmin = 2210.821
				xmax = 2211.141
				text = "mm-hm"
			intervals [1547]:
				xmin = 2211.141
				xmax = 2220.300
				text = ""
			intervals [1548]:
				xmin = 2220.300
				xmax = 2220.630
				text = "mm-hm"
			intervals [1549]:
				xmin = 2220.630
				xmax = 2222.4028
				text = ""
			intervals [1550]:
				xmin = 2222.4028
				xmax = 2222.7828
				text = "mm-hm"
			intervals [1551]:
				xmin = 2222.7828
				xmax = 2223.1366
				text = ""
			intervals [1552]:
				xmin = 2223.1366
				xmax = 2223.3866
				text = "good"
			intervals [1553]:
				xmin = 2223.3866
				xmax = 2224.1542
				text = ""
			intervals [1554]:
				xmin = 2224.1542
				xmax = 2224.3842
				text = "what"
			intervals [1555]:
				xmin = 2224.3842
				xmax = 2224.6542
				text = "about"
			intervals [1556]:
				xmin = 2224.6542
				xmax = 2224.7342
				text = "if"
			intervals [1557]:
				xmin = 2224.7342
				xmax = 2224.7642
				text = "a"
			intervals [1558]:
				xmin = 2224.7642
				xmax = 2225.0242
				text = "new"
			intervals [1559]:
				xmin = 2225.0242
				xmax = 2225.2742
				text = "kid"
			intervals [1560]:
				xmin = 2225.2742
				xmax = 2225.5642
				text = "wanted"
			intervals [1561]:
				xmin = 2225.5642
				xmax = 2225.7142
				text = "to"
			intervals [1562]:
				xmin = 2225.7142
				xmax = 2226.1442
				text = "join"
			intervals [1563]:
				xmin = 2226.1442
				xmax = 2226.5095
				text = ""
			intervals [1564]:
				xmin = 2226.5095
				xmax = 2226.6495
				text = "what"
			intervals [1565]:
				xmin = 2226.6495
				xmax = 2226.7695
				text = "did"
			intervals [1566]:
				xmin = 2226.7695
				xmax = 2226.8695
				text = "he"
			intervals [1567]:
				xmin = 2226.8695
				xmax = 2227.0595
				text = "have"
			intervals [1568]:
				xmin = 2227.0595
				xmax = 2227.0895
				text = ""
			intervals [1569]:
				xmin = 2227.0895
				xmax = 2227.1795
				text = "to"
			intervals [1570]:
				xmin = 2227.1795
				xmax = 2227.3295
				text = "do"
			intervals [1571]:
				xmin = 2227.3295
				xmax = 2236.385
				text = ""
			intervals [1572]:
				xmin = 2236.385
				xmax = 2236.565
				text = "was"
			intervals [1573]:
				xmin = 2236.565
				xmax = 2236.645
				text = "it"
			intervals [1574]:
				xmin = 2236.645
				xmax = 2236.735
				text = "more"
			intervals [1575]:
				xmin = 2236.735
				xmax = 2236.845
				text = "of"
			intervals [1576]:
				xmin = 2236.845
				xmax = 2236.975
				text = "the"
			intervals [1577]:
				xmin = 2236.975
				xmax = 2237.115
				text = "elks"
			intervals [1578]:
				xmin = 2237.115
				xmax = 2237.205
				text = "with"
			intervals [1579]:
				xmin = 2237.205
				xmax = 2237.325
				text = "you"
			intervals [1580]:
				xmin = 2237.325
				xmax = 2237.685
				text = "or"
			intervals [1581]:
				xmin = 2237.685
				xmax = 2244.5379
				text = ""
			intervals [1582]:
				xmin = 2244.5379
				xmax = 2244.9779
				text = "mm-hm"
			intervals [1583]:
				xmin = 2244.9779
				xmax = 2252.2892
				text = ""
			intervals [1584]:
				xmin = 2252.2892
				xmax = 2252.6092
				text = "mm-hm"
			intervals [1585]:
				xmin = 2252.6092
				xmax = 2254.3861
				text = ""
			intervals [1586]:
				xmin = 2254.3861
				xmax = 2254.5461
				text = "did"
			intervals [1587]:
				xmin = 2254.5461
				xmax = 2254.7361
				text = "they"
			intervals [1588]:
				xmin = 2254.7361
				xmax = 2254.8861
				text = "have"
			intervals [1589]:
				xmin = 2254.8861
				xmax = 2254.9261
				text = ""
			intervals [1590]:
				xmin = 2254.9261
				xmax = 2255.0661
				text = "to"
			intervals [1591]:
				xmin = 2255.0661
				xmax = 2255.2261
				text = "do"
			intervals [1592]:
				xmin = 2255.2261
				xmax = 2255.9961
				text = "initiation"
			intervals [1593]:
				xmin = 2255.9961
				xmax = 2256.1161
				text = "or"
			intervals [1594]:
				xmin = 2256.1161
				xmax = 2256.872
				text = ""
			intervals [1595]:
				xmin = 2256.872
				xmax = 2256.962
				text = "just"
			intervals [1596]:
				xmin = 2256.962
				xmax = 2257.102
				text = ""
			intervals [1597]:
				xmin = 2257.102
				xmax = 2257.132
				text = "<unk>"
			intervals [1598]:
				xmin = 2257.132
				xmax = 2265.7282
				text = ""
			intervals [1599]:
				xmin = 2265.7282
				xmax = 2266.1482
				text = "mm-hm"
			intervals [1600]:
				xmin = 2266.1482
				xmax = 2270.985
				text = ""
			intervals [1601]:
				xmin = 2270.985
				xmax = 2271.315
				text = "mm-hm"
			intervals [1602]:
				xmin = 2271.315
				xmax = 2282.4871
				text = ""
			intervals [1603]:
				xmin = 2282.4871
				xmax = 2282.5871
				text = "mm-hm"
			intervals [1604]:
				xmin = 2282.5871
				xmax = 2285.0094
				text = ""
			intervals [1605]:
				xmin = 2285.0094
				xmax = 2285.2894
				text = "mm-hm"
			intervals [1606]:
				xmin = 2285.2894
				xmax = 2289.5436
				text = ""
			intervals [1607]:
				xmin = 2289.5436
				xmax = 2289.8836
				text = "mm-hm"
			intervals [1608]:
				xmin = 2289.8836
				xmax = 2295.9459
				text = ""
			intervals [1609]:
				xmin = 2295.9459
				xmax = 2296.3159
				text = "<unk>"
			intervals [1610]:
				xmin = 2296.3159
				xmax = 2297.1927
				text = ""
			intervals [1611]:
				xmin = 2297.1927
				xmax = 2297.4427
				text = "that"
			intervals [1612]:
				xmin = 2297.4427
				xmax = 2297.5527
				text = "s"
			intervals [1613]:
				xmin = 2297.5527
				xmax = 2297.7827
				text = "<unk>"
			intervals [1614]:
				xmin = 2297.7827
				xmax = 2302.5234
				text = ""
			intervals [1615]:
				xmin = 2302.5234
				xmax = 2302.8334
				text = "mm-hm"
			intervals [1616]:
				xmin = 2302.8334
				xmax = 2313.3058
				text = ""
			intervals [1617]:
				xmin = 2313.3058
				xmax = 2313.8158
				text = "<unk>"
			intervals [1618]:
				xmin = 2313.8158
				xmax = 2314.779
				text = ""
			intervals [1619]:
				xmin = 2314.779
				xmax = 2314.899
				text = "what"
			intervals [1620]:
				xmin = 2314.899
				xmax = 2315.179
				text = "about"
			intervals [1621]:
				xmin = 2315.179
				xmax = 2315.429
				text = "this"
			intervals [1622]:
				xmin = 2315.429
				xmax = 2316.179
				text = "initiation"
			intervals [1623]:
				xmin = 2316.179
				xmax = 2316.279
				text = "what"
			intervals [1624]:
				xmin = 2316.279
				xmax = 2316.429
				text = "was"
			intervals [1625]:
				xmin = 2316.429
				xmax = 2316.569
				text = "that"
			intervals [1626]:
				xmin = 2316.569
				xmax = 2316.609
				text = ""
			intervals [1627]:
				xmin = 2316.609
				xmax = 2316.829
				text = "like"
			intervals [1628]:
				xmin = 2316.829
				xmax = 2320.2441
				text = ""
			intervals [1629]:
				xmin = 2320.2441
				xmax = 2320.6241
				text = "mm-hm"
			intervals [1630]:
				xmin = 2320.6241
				xmax = 2337.8796
				text = ""
			intervals [1631]:
				xmin = 2337.8796
				xmax = 2338.3496
				text = "<unk>"
			intervals [1632]:
				xmin = 2338.3496
				xmax = 2338.5376
				text = ""
			intervals [1633]:
				xmin = 2338.5376
				xmax = 2338.7976
				text = "hm"
			intervals [1634]:
				xmin = 2338.7976
				xmax = 2350.8882
				text = ""
			intervals [1635]:
				xmin = 2350.8882
				xmax = 2351.1982
				text = "<unk>"
			intervals [1636]:
				xmin = 2351.1982
				xmax = 2357.6673
				text = ""
			intervals [1637]:
				xmin = 2357.6673
				xmax = 2359.3773
				text = "<unk>"
			intervals [1638]:
				xmin = 2359.3773
				xmax = 2378.2801
				text = ""
			intervals [1639]:
				xmin = 2378.2801
				xmax = 2379.7001
				text = "<unk>"
			intervals [1640]:
				xmin = 2379.7001
				xmax = 2379.7601
				text = "gee"
			intervals [1641]:
				xmin = 2379.7601
				xmax = 2382.6329
				text = ""
			intervals [1642]:
				xmin = 2382.6329
				xmax = 2382.7529
				text = "yeah"
			intervals [1643]:
				xmin = 2382.7529
				xmax = 2382.8629
				text = ""
			intervals [1644]:
				xmin = 2382.8629
				xmax = 2383.0829
				text = "that"
			intervals [1645]:
				xmin = 2383.0829
				xmax = 2383.1129
				text = "s"
			intervals [1646]:
				xmin = 2383.1129
				xmax = 2383.4329
				text = "something"
			intervals [1647]:
				xmin = 2383.4329
				xmax = 2385.1401
				text = ""
			intervals [1648]:
				xmin = 2385.1401
				xmax = 2385.2701
				text = "if"
			intervals [1649]:
				xmin = 2385.2701
				xmax = 2385.6301
				text = "you"
			intervals [1650]:
				xmin = 2385.6301
				xmax = 2385.7501
				text = "could"
			intervals [1651]:
				xmin = 2385.7501
				xmax = 2385.8301
				text = "uh"
			intervals [1652]:
				xmin = 2385.8301
				xmax = 2386.1301
				text = "you're"
			intervals [1653]:
				xmin = 2386.1301
				xmax = 2386.1701
				text = "a"
			intervals [1654]:
				xmin = 2386.1701
				xmax = 2386.4301
				text = "little"
			intervals [1655]:
				xmin = 2386.4301
				xmax = 2386.7501
				text = "young"
			intervals [1656]:
				xmin = 2386.7501
				xmax = 2386.8701
				text = "to"
			intervals [1657]:
				xmin = 2386.8701
				xmax = 2387.1801
				text = "ask"
			intervals [1658]:
				xmin = 2387.1801
				xmax = 2387.3801
				text = "this"
			intervals [1659]:
				xmin = 2387.3801
				xmax = 2387.5201
				text = "to"
			intervals [1660]:
				xmin = 2387.5201
				xmax = 2387.6001
				text = ""
			intervals [1661]:
				xmin = 2387.6001
				xmax = 2387.7501
				text = "but"
			intervals [1662]:
				xmin = 2387.7501
				xmax = 2387.9201
				text = ""
			intervals [1663]:
				xmin = 2387.9201
				xmax = 2388.1101
				text = "if"
			intervals [1664]:
				xmin = 2388.1101
				xmax = 2388.2601
				text = "you"
			intervals [1665]:
				xmin = 2388.2601
				xmax = 2388.4501
				text = "could"
			intervals [1666]:
				xmin = 2388.4501
				xmax = 2388.4801
				text = ""
			intervals [1667]:
				xmin = 2388.4801
				xmax = 2388.7701
				text = "uh"
			intervals [1668]:
				xmin = 2388.7701
				xmax = 2388.898
				text = ""
			intervals [1669]:
				xmin = 2388.898
				xmax = 2389.118
				text = "do"
			intervals [1670]:
				xmin = 2389.118
				xmax = 2389.198
				text = "it"
			intervals [1671]:
				xmin = 2389.198
				xmax = 2389.448
				text = "over"
			intervals [1672]:
				xmin = 2389.448
				xmax = 2389.778
				text = "again"
			intervals [1673]:
				xmin = 2389.778
				xmax = 2390.3416
				text = ""
			intervals [1674]:
				xmin = 2390.3416
				xmax = 2390.5116
				text = "what"
			intervals [1675]:
				xmin = 2390.5116
				xmax = 2390.6416
				text = "would"
			intervals [1676]:
				xmin = 2390.6416
				xmax = 2390.7716
				text = "you"
			intervals [1677]:
				xmin = 2390.7716
				xmax = 2391.0916
				text = "wanna"
			intervals [1678]:
				xmin = 2391.0916
				xmax = 2391.3116
				text = "be"
			intervals [1679]:
				xmin = 2391.3116
				xmax = 2391.4516
				text = "would"
			intervals [1680]:
				xmin = 2391.4516
				xmax = 2391.5816
				text = "you"
			intervals [1681]:
				xmin = 2391.5816
				xmax = 2392.0316
				text = "change"
			intervals [1682]:
				xmin = 2392.0316
				xmax = 2392.4316
				text = "anything"
			intervals [1683]:
				xmin = 2392.4316
				xmax = 2393.2432
				text = ""
			intervals [1684]:
				xmin = 2393.2432
				xmax = 2393.3432
				text = "in"
			intervals [1685]:
				xmin = 2393.3432
				xmax = 2393.4532
				text = "your"
			intervals [1686]:
				xmin = 2393.4532
				xmax = 2393.4932
				text = ""
			intervals [1687]:
				xmin = 2393.4932
				xmax = 2393.9532
				text = "past"
			intervals [1688]:
				xmin = 2393.9532
				xmax = 2394.1032
				text = "life"
			intervals [1689]:
				xmin = 2394.1032
				xmax = 2395.6506
				text = ""
			intervals [1690]:
				xmin = 2395.6506
				xmax = 2395.7406
				text = "would"
			intervals [1691]:
				xmin = 2395.7406
				xmax = 2395.8706
				text = "you"
			intervals [1692]:
				xmin = 2395.8706
				xmax = 2395.9806
				text = "do"
			intervals [1693]:
				xmin = 2395.9806
				xmax = 2396.0106
				text = ""
			intervals [1694]:
				xmin = 2396.0106
				xmax = 2396.1106
				text = "it"
			intervals [1695]:
				xmin = 2396.1106
				xmax = 2396.3306
				text = "all"
			intervals [1696]:
				xmin = 2396.3306
				xmax = 2396.3606
				text = ""
			intervals [1697]:
				xmin = 2396.3606
				xmax = 2396.5906
				text = "again"
			intervals [1698]:
				xmin = 2396.5906
				xmax = 2414.0008
				text = ""
			intervals [1699]:
				xmin = 2414.0008
				xmax = 2414.3708
				text = "mm-hm"
			intervals [1700]:
				xmin = 2414.3708
				xmax = 2421.7285
				text = ""
			intervals [1701]:
				xmin = 2421.7285
				xmax = 2422.1485
				text = "mm-hm"
			intervals [1702]:
				xmin = 2422.1485
				xmax = 2425.021
				text = ""
			intervals [1703]:
				xmin = 2425.021
				xmax = 2425.481
				text = "mm-hm"
			intervals [1704]:
				xmin = 2425.481
				xmax = 2453.532
				text = ""
			intervals [1705]:
				xmin = 2453.532
				xmax = 2453.822
				text = "hm"
			intervals [1706]:
				xmin = 2453.822
				xmax = 2471.3738
				text = ""
			intervals [1707]:
				xmin = 2471.3738
				xmax = 2471.7838
				text = "mm-hm"
			intervals [1708]:
				xmin = 2471.7838
				xmax = 2487.9489
				text = ""
			intervals [1709]:
				xmin = 2487.9489
				xmax = 2488.4189
				text = "mm-hm"
			intervals [1710]:
				xmin = 2488.4189
				xmax = 2496.6818
				text = ""
			intervals [1711]:
				xmin = 2496.6818
				xmax = 2496.9218
				text = "hm"
			intervals [1712]:
				xmin = 2496.9218
				xmax = 2502.0491
				text = ""
			intervals [1713]:
				xmin = 2502.0491
				xmax = 2502.3691
				text = "mm-hm"
			intervals [1714]:
				xmin = 2502.3691
				xmax = 2507.0738
				text = ""
			intervals [1715]:
				xmin = 2507.0738
				xmax = 2507.1738
				text = "yeah"
			intervals [1716]:
				xmin = 2507.1738
				xmax = 2507.4138
				text = "sure"
			intervals [1717]:
				xmin = 2507.4138
				xmax = 2508.6139
				text = ""
			intervals [1718]:
				xmin = 2508.6139
				xmax = 2508.8139
				text = "well"
			intervals [1719]:
				xmin = 2508.8139
				xmax = 2508.9539
				text = "that"
			intervals [1720]:
				xmin = 2508.9539
				xmax = 2509.2839
				text = "sounds"
			intervals [1721]:
				xmin = 2509.2839
				xmax = 2509.4439
				text = "like"
			intervals [1722]:
				xmin = 2509.4439
				xmax = 2509.4739
				text = ""
			intervals [1723]:
				xmin = 2509.4739
				xmax = 2509.6239
				text = "we've"
			intervals [1724]:
				xmin = 2509.6239
				xmax = 2509.8739
				text = "been"
			intervals [1725]:
				xmin = 2509.8739
				xmax = 2510.8907
				text = ""
			intervals [1726]:
				xmin = 2510.8907
				xmax = 2511.0707
				text = "did"
			intervals [1727]:
				xmin = 2511.0707
				xmax = 2511.3107
				text = "you"
			intervals [1728]:
				xmin = 2511.3107
				xmax = 2511.5207
				text = "uh"
			intervals [1729]:
				xmin = 2511.5207
				xmax = 2511.9037
				text = ""
			intervals [1730]:
				xmin = 2511.9037
				xmax = 2512.2637
				text = "well"
			intervals [1731]:
				xmin = 2512.2637
				xmax = 2512.2937
				text = ""
			intervals [1732]:
				xmin = 2512.2937
				xmax = 2512.4337
				text = "let"
			intervals [1733]:
				xmin = 2512.4337
				xmax = 2512.5537
				text = "me"
			intervals [1734]:
				xmin = 2512.5537
				xmax = 2512.7137
				text = "ask"
			intervals [1735]:
				xmin = 2512.7137
				xmax = 2512.7737
				text = "you"
			intervals [1736]:
				xmin = 2512.7737
				xmax = 2512.9537
				text = "this"
			intervals [1737]:
				xmin = 2512.9537
				xmax = 2513.1837
				text = "one"
			intervals [1738]:
				xmin = 2513.1837
				xmax = 2513.4837
				text = "if"
			intervals [1739]:
				xmin = 2513.4837
				xmax = 2513.7137
				text = "um"
			intervals [1740]:
				xmin = 2513.7137
				xmax = 2513.9123
				text = ""
			intervals [1741]:
				xmin = 2513.9123
				xmax = 2514.0123
				text = "you"
			intervals [1742]:
				xmin = 2514.0123
				xmax = 2514.1923
				text = "had"
			intervals [1743]:
				xmin = 2514.1923
				xmax = 2514.3723
				text = "all"
			intervals [1744]:
				xmin = 2514.3723
				xmax = 2514.4323
				text = "the"
			intervals [1745]:
				xmin = 2514.4323
				xmax = 2514.7123
				text = "money"
			intervals [1746]:
				xmin = 2514.7123
				xmax = 2514.8623
				text = "you"
			intervals [1747]:
				xmin = 2514.8623
				xmax = 2515.2423
				text = "wanted"
			intervals [1748]:
				xmin = 2515.2423
				xmax = 2516.0813
				text = ""
			intervals [1749]:
				xmin = 2516.0813
				xmax = 2516.4013
				text = "and"
			intervals [1750]:
				xmin = 2516.4013
				xmax = 2516.497
				text = ""
			intervals [1751]:
				xmin = 2516.497
				xmax = 2516.647
				text = "if"
			intervals [1752]:
				xmin = 2516.647
				xmax = 2516.747
				text = "you"
			intervals [1753]:
				xmin = 2516.747
				xmax = 2516.977
				text = "ran"
			intervals [1754]:
				xmin = 2516.977
				xmax = 2517.117
				text = "out"
			intervals [1755]:
				xmin = 2517.117
				xmax = 2517.197
				text = "of"
			intervals [1756]:
				xmin = 2517.197
				xmax = 2517.417
				text = "that"
			intervals [1757]:
				xmin = 2517.417
				xmax = 2517.877
				text = "you"
			intervals [1758]:
				xmin = 2517.877
				xmax = 2518.017
				text = ""
			intervals [1759]:
				xmin = 2518.017
				xmax = 2518.177
				text = "knew"
			intervals [1760]:
				xmin = 2518.177
				xmax = 2518.277
				text = "you"
			intervals [1761]:
				xmin = 2518.277
				xmax = 2518.447
				text = "could"
			intervals [1762]:
				xmin = 2518.447
				xmax = 2518.647
				text = "get"
			intervals [1763]:
				xmin = 2518.647
				xmax = 2518.677
				text = ""
			intervals [1764]:
				xmin = 2518.677
				xmax = 2518.957
				text = "more"
			intervals [1765]:
				xmin = 2518.957
				xmax = 2519.057
				text = ""
			intervals [1766]:
				xmin = 2519.057
				xmax = 2519.197
				text = "what"
			intervals [1767]:
				xmin = 2519.197
				xmax = 2519.327
				text = "would"
			intervals [1768]:
				xmin = 2519.327
				xmax = 2519.447
				text = "you"
			intervals [1769]:
				xmin = 2519.447
				xmax = 2519.607
				text = "do"
			intervals [1770]:
				xmin = 2519.607
				xmax = 2519.797
				text = "with"
			intervals [1771]:
				xmin = 2519.797
				xmax = 2519.857
				text = "it"
			intervals [1772]:
				xmin = 2519.857
				xmax = 2529.3783
				text = ""
			intervals [1773]:
				xmin = 2529.3783
				xmax = 2529.7083
				text = "mm-hm"
			intervals [1774]:
				xmin = 2529.7083
				xmax = 2533.0636
				text = ""
			intervals [1775]:
				xmin = 2533.0636
				xmax = 2534.1436
				text = "<unk>"
			intervals [1776]:
				xmin = 2534.1436
				xmax = 2570.6493
				text = ""
			intervals [1777]:
				xmin = 2570.6493
				xmax = 2570.9093
				text = "hm"
			intervals [1778]:
				xmin = 2570.9093
				xmax = 2578.945
				text = ""
			intervals [1779]:
				xmin = 2578.945
				xmax = 2579.295
				text = "mm-hm"
			intervals [1780]:
				xmin = 2579.295
				xmax = 2580.1169
				text = ""
			intervals [1781]:
				xmin = 2580.1169
				xmax = 2580.2969
				text = "what"
			intervals [1782]:
				xmin = 2580.2969
				xmax = 2580.3569
				text = "if"
			intervals [1783]:
				xmin = 2580.3569
				xmax = 2580.3969
				text = ""
			intervals [1784]:
				xmin = 2580.3969
				xmax = 2580.5369
				text = "there"
			intervals [1785]:
				xmin = 2580.5369
				xmax = 2580.6769
				text = "was"
			intervals [1786]:
				xmin = 2580.6769
				xmax = 2580.9569
				text = "more"
			intervals [1787]:
				xmin = 2580.9569
				xmax = 2581.1969
				text = "left"
			intervals [1788]:
				xmin = 2581.1969
				xmax = 2581.2469
				text = ""
			intervals [1789]:
				xmin = 2581.2469
				xmax = 2581.4069
				text = "what"
			intervals [1790]:
				xmin = 2581.4069
				xmax = 2581.5269
				text = "would"
			intervals [1791]:
				xmin = 2581.5269
				xmax = 2581.6569
				text = "you"
			intervals [1792]:
				xmin = 2581.6569
				xmax = 2581.7869
				text = "do"
			intervals [1793]:
				xmin = 2581.7869
				xmax = 2581.8869
				text = "with"
			intervals [1794]:
				xmin = 2581.8869
				xmax = 2581.9869
				text = ""
			intervals [1795]:
				xmin = 2581.9869
				xmax = 2582.1269
				text = "that"
			intervals [1796]:
				xmin = 2582.1269
				xmax = 2583.0733
				text = ""
			intervals [1797]:
				xmin = 2583.0733
				xmax = 2583.2033
				text = "more"
			intervals [1798]:
				xmin = 2583.2033
				xmax = 2583.5233
				text = "money"
			intervals [1799]:
				xmin = 2583.5233
				xmax = 2583.7933
				text = "left"
			intervals [1800]:
				xmin = 2583.7933
				xmax = 2601.3735
				text = ""
			intervals [1801]:
				xmin = 2601.3735
				xmax = 2601.7635
				text = "mm-hm"
			intervals [1802]:
				xmin = 2601.7635
				xmax = 2617.234
				text = ""
			intervals [1803]:
				xmin = 2617.234
				xmax = 2617.524
				text = "mm"
			intervals [1804]:
				xmin = 2617.524
				xmax = 2629.2867
				text = ""
			intervals [1805]:
				xmin = 2629.2867
				xmax = 2629.5767
				text = "hm"
			intervals [1806]:
				xmin = 2629.5767
				xmax = 2632.5366
				text = ""
			intervals [1807]:
				xmin = 2632.5366
				xmax = 2632.9266
				text = "mm-hm"
			intervals [1808]:
				xmin = 2632.9266
				xmax = 2633.9404
				text = ""
			intervals [1809]:
				xmin = 2633.9404
				xmax = 2634.1404
				text = "i'm"
			intervals [1810]:
				xmin = 2634.1404
				xmax = 2634.1804
				text = ""
			intervals [1811]:
				xmin = 2634.1804
				xmax = 2634.3804
				text = "sure"
			intervals [1812]:
				xmin = 2634.3804
				xmax = 2634.5004
				text = "that"
			intervals [1813]:
				xmin = 2634.5004
				xmax = 2634.5304
				text = ""
			intervals [1814]:
				xmin = 2634.5304
				xmax = 2634.6504
				text = "s"
			intervals [1815]:
				xmin = 2634.6504
				xmax = 2634.9104
				text = "true"
			intervals [1816]:
				xmin = 2634.9104
				xmax = 2637.1118
				text = ""
			intervals [1817]:
				xmin = 2637.1118
				xmax = 2637.2318
				text = "uh"
			intervals [1818]:
				xmin = 2637.2318
				xmax = 2637.4718
				text = "what"
			intervals [1819]:
				xmin = 2637.4718
				xmax = 2637.5818
				text = "if"
			intervals [1820]:
				xmin = 2637.5818
				xmax = 2637.7218
				text = "you"
			intervals [1821]:
				xmin = 2637.7218
				xmax = 2637.8418
				text = "could"
			intervals [1822]:
				xmin = 2637.8418
				xmax = 2638.0118
				text = "be"
			intervals [1823]:
				xmin = 2638.0118
				xmax = 2638.6918
				text = "dictator"
			intervals [1824]:
				xmin = 2638.6918
				xmax = 2638.7418
				text = ""
			intervals [1825]:
				xmin = 2638.7418
				xmax = 2638.8018
				text = "of"
			intervals [1826]:
				xmin = 2638.8018
				xmax = 2639.0118
				text = "this"
			intervals [1827]:
				xmin = 2639.0118
				xmax = 2639.4318
				text = "country"
			intervals [1828]:
				xmin = 2639.4318
				xmax = 2640.0418
				text = ""
			intervals [1829]:
				xmin = 2640.0418
				xmax = 2640.2218
				text = "uh"
			intervals [1830]:
				xmin = 2640.2218
				xmax = 2640.2618
				text = ""
			intervals [1831]:
				xmin = 2640.2618
				xmax = 2640.5218
				text = "what"
			intervals [1832]:
				xmin = 2640.5218
				xmax = 2640.7018
				text = "would"
			intervals [1833]:
				xmin = 2640.7018
				xmax = 2640.8418
				text = "you"
			intervals [1834]:
				xmin = 2640.8418
				xmax = 2641.0518
				text = "do"
			intervals [1835]:
				xmin = 2641.0518
				xmax = 2641.9558
				text = ""
			intervals [1836]:
				xmin = 2641.9558
				xmax = 2642.0858
				text = "as"
			intervals [1837]:
				xmin = 2642.0858
				xmax = 2642.6658
				text = "dictator"
			intervals [1838]:
				xmin = 2642.6658
				xmax = 2643.6846
				text = ""
			intervals [1839]:
				xmin = 2643.6846
				xmax = 2643.8046
				text = "and"
			intervals [1840]:
				xmin = 2643.8046
				xmax = 2643.8746
				text = "i"
			intervals [1841]:
				xmin = 2643.8746
				xmax = 2644.0746
				text = "would"
			intervals [1842]:
				xmin = 2644.0746
				xmax = 2644.3146
				text = "say"
			intervals [1843]:
				xmin = 2644.3146
				xmax = 2644.8546
				text = "president"
			intervals [1844]:
				xmin = 2644.8546
				xmax = 2644.9546
				text = "but"
			intervals [1845]:
				xmin = 2644.9546
				xmax = 2645.0246
				text = "the"
			intervals [1846]:
				xmin = 2645.0246
				xmax = 2645.0546
				text = ""
			intervals [1847]:
				xmin = 2645.0546
				xmax = 2645.4646
				text = "president"
			intervals [1848]:
				xmin = 2645.4646
				xmax = 2645.7746
				text = ""
			intervals [1849]:
				xmin = 2645.7746
				xmax = 2645.8646
				text = "has"
			intervals [1850]:
				xmin = 2645.8646
				xmax = 2645.9246
				text = "to"
			intervals [1851]:
				xmin = 2645.9246
				xmax = 2646.1446
				text = "answer"
			intervals [1852]:
				xmin = 2646.1446
				xmax = 2646.2546
				text = "to"
			intervals [1853]:
				xmin = 2646.2546
				xmax = 2646.7846
				text = "congress"
			intervals [1854]:
				xmin = 2646.7846
				xmax = 2646.9546
				text = "but"
			intervals [1855]:
				xmin = 2646.9546
				xmax = 2647.0246
				text = "you"
			intervals [1856]:
				xmin = 2647.0246
				xmax = 2647.1546
				text = "don't"
			intervals [1857]:
				xmin = 2647.1546
				xmax = 2647.3146
				text = "have"
			intervals [1858]:
				xmin = 2647.3146
				xmax = 2647.3946
				text = "to"
			intervals [1859]:
				xmin = 2647.3946
				xmax = 2647.6646
				text = "answer"
			intervals [1860]:
				xmin = 2647.6646
				xmax = 2647.7346
				text = "to"
			intervals [1861]:
				xmin = 2647.7346
				xmax = 2648.2546
				text = "anybody"
			intervals [1862]:
				xmin = 2648.2546
				xmax = 2649.004
				text = ""
			intervals [1863]:
				xmin = 2649.004
				xmax = 2649.204
				text = "you're"
			intervals [1864]:
				xmin = 2649.204
				xmax = 2649.234
				text = ""
			intervals [1865]:
				xmin = 2649.234
				xmax = 2649.264
				text = "a"
			intervals [1866]:
				xmin = 2649.264
				xmax = 2649.664
				text = "dictator"
			intervals [1867]:
				xmin = 2649.664
				xmax = 2649.794
				text = ""
			intervals [1868]:
				xmin = 2649.794
				xmax = 2649.954
				text = "what"
			intervals [1869]:
				xmin = 2649.954
				xmax = 2650.064
				text = "would"
			intervals [1870]:
				xmin = 2650.064
				xmax = 2650.264
				text = "you"
			intervals [1871]:
				xmin = 2650.264
				xmax = 2650.344
				text = ""
			intervals [1872]:
				xmin = 2650.344
				xmax = 2650.444
				text = "do"
			intervals [1873]:
				xmin = 2650.444
				xmax = 2692.5508
				text = ""
			intervals [1874]:
				xmin = 2692.5508
				xmax = 2692.9308
				text = "mm-hm"
			intervals [1875]:
				xmin = 2692.9308
				xmax = 2707.7411
				text = ""
			intervals [1876]:
				xmin = 2707.7411
				xmax = 2708.1811
				text = "mm-hm"
			intervals [1877]:
				xmin = 2708.1811
				xmax = 2739.1186
				text = ""
			intervals [1878]:
				xmin = 2739.1186
				xmax = 2739.5886
				text = "mm-hm"
			intervals [1879]:
				xmin = 2739.5886
				xmax = 2747.8572
				text = ""
			intervals [1880]:
				xmin = 2747.8572
				xmax = 2748.1072
				text = "hm"
			intervals [1881]:
				xmin = 2748.1072
				xmax = 2749.3956
				text = ""
			intervals [1882]:
				xmin = 2749.3956
				xmax = 2749.8056
				text = "mm-hm"
			intervals [1883]:
				xmin = 2749.8056
				xmax = 2751.0624
				text = ""
			intervals [1884]:
				xmin = 2751.0624
				xmax = 2751.2324
				text = "good"
			intervals [1885]:
				xmin = 2751.2324
				xmax = 2752.8885
				text = ""
			intervals [1886]:
				xmin = 2752.8885
				xmax = 2753.0585
				text = "uh"
			intervals [1887]:
				xmin = 2753.0585
				xmax = 2753.3185
				text = "what"
			intervals [1888]:
				xmin = 2753.3185
				xmax = 2753.3885
				text = "do"
			intervals [1889]:
				xmin = 2753.3885
				xmax = 2753.5385
				text = "you"
			intervals [1890]:
				xmin = 2753.5385
				xmax = 2753.7985
				text = "do"
			intervals [1891]:
				xmin = 2753.7985
				xmax = 2753.9285
				text = "on"
			intervals [1892]:
				xmin = 2753.9285
				xmax = 2753.9985
				text = "a"
			intervals [1893]:
				xmin = 2753.9985
				xmax = 2754.0485
				text = ""
			intervals [1894]:
				xmin = 2754.0485
				xmax = 2754.5385
				text = "typical"
			intervals [1895]:
				xmin = 2754.5385
				xmax = 2754.9085
				text = "day"
			intervals [1896]:
				xmin = 2754.9085
				xmax = 2755.5213
				text = ""
			intervals [1897]:
				xmin = 2755.5213
				xmax = 2755.7213
				text = "on"
			intervals [1898]:
				xmin = 2755.7213
				xmax = 2755.7513
				text = ""
			intervals [1899]:
				xmin = 2755.7513
				xmax = 2755.8413
				text = "the"
			intervals [1900]:
				xmin = 2755.8413
				xmax = 2756.1813
				text = "job"
			intervals [1901]:
				xmin = 2756.1813
				xmax = 2757.4995
				text = ""
			intervals [1902]:
				xmin = 2757.4995
				xmax = 2757.6095
				text = "like"
			intervals [1903]:
				xmin = 2757.6095
				xmax = 2757.6895
				text = ""
			intervals [1904]:
				xmin = 2757.6895
				xmax = 2758.0295
				text = "uh"
			intervals [1905]:
				xmin = 2758.0295
				xmax = 2758.0595
				text = ""
			intervals [1906]:
				xmin = 2758.0595
				xmax = 2758.1995
				text = "are"
			intervals [1907]:
				xmin = 2758.1995
				xmax = 2758.3095
				text = "you"
			intervals [1908]:
				xmin = 2758.3095
				xmax = 2758.5195
				text = "work"
			intervals [1909]:
				xmin = 2758.5195
				xmax = 2758.5995
				text = ""
			intervals [1910]:
				xmin = 2758.5995
				xmax = 2758.8895
				text = "driving"
			intervals [1911]:
				xmin = 2758.8895
				xmax = 2758.9795
				text = "the"
			intervals [1912]:
				xmin = 2758.9795
				xmax = 2759.3695
				text = "airport"
			intervals [1913]:
				xmin = 2759.3695
				xmax = 2759.5495
				text = "cab"
			intervals [1914]:
				xmin = 2759.5495
				xmax = 2759.6695
				text = "around"
			intervals [1915]:
				xmin = 2759.6695
				xmax = 2760.9459
				text = ""
			intervals [1916]:
				xmin = 2760.9459
				xmax = 2761.1859
				text = "well"
			intervals [1917]:
				xmin = 2761.1859
				xmax = 2761.2959
				text = "what"
			intervals [1918]:
				xmin = 2761.2959
				xmax = 2761.3559
				text = "do"
			intervals [1919]:
				xmin = 2761.3559
				xmax = 2761.4759
				text = "you"
			intervals [1920]:
				xmin = 2761.4759
				xmax = 2761.6859
				text = "do"
			intervals [1921]:
				xmin = 2761.6859
				xmax = 2761.9459
				text = "say"
			intervals [1922]:
				xmin = 2761.9459
				xmax = 2761.9759
				text = ""
			intervals [1923]:
				xmin = 2761.9759
				xmax = 2762.1159
				text = "from"
			intervals [1924]:
				xmin = 2762.1159
				xmax = 2762.2359
				text = "the"
			intervals [1925]:
				xmin = 2762.2359
				xmax = 2762.5559
				text = "time"
			intervals [1926]:
				xmin = 2762.5559
				xmax = 2762.6859
				text = "you"
			intervals [1927]:
				xmin = 2762.6859
				xmax = 2763.0359
				text = "start"
			intervals [1928]:
				xmin = 2763.0359
				xmax = 2763.1659
				text = ""
			intervals [1929]:
				xmin = 2763.1659
				xmax = 2763.4259
				text = "til"
			intervals [1930]:
				xmin = 2763.4259
				xmax = 2763.4859
				text = "the"
			intervals [1931]:
				xmin = 2763.4859
				xmax = 2763.6759
				text = "time"
			intervals [1932]:
				xmin = 2763.6759
				xmax = 2763.7359
				text = ""
			intervals [1933]:
				xmin = 2763.7359
				xmax = 2763.8259
				text = "you"
			intervals [1934]:
				xmin = 2763.8259
				xmax = 2764.3959
				text = "finish"
			intervals [1935]:
				xmin = 2764.3959
				xmax = 2765.7436
				text = ""
			intervals [1936]:
				xmin = 2765.7436
				xmax = 2766.1336
				text = "<unk>"
			intervals [1937]:
				xmin = 2766.1336
				xmax = 2766.3069
				text = ""
			intervals [1938]:
				xmin = 2766.3069
				xmax = 2766.5169
				text = "yeah"
			intervals [1939]:
				xmin = 2766.5169
				xmax = 2766.5469
				text = ""
			intervals [1940]:
				xmin = 2766.5469
				xmax = 2766.9569
				text = "say"
			intervals [1941]:
				xmin = 2766.9569
				xmax = 2767.1779
				text = ""
			intervals [1942]:
				xmin = 2767.1779
				xmax = 2767.3479
				text = "when"
			intervals [1943]:
				xmin = 2767.3479
				xmax = 2767.5379
				text = "you"
			intervals [1944]:
				xmin = 2767.5379
				xmax = 2767.8479
				text = "first"
			intervals [1945]:
				xmin = 2767.8479
				xmax = 2767.9679
				text = "get"
			intervals [1946]:
				xmin = 2767.9679
				xmax = 2767.9979
				text = ""
			intervals [1947]:
				xmin = 2767.9979
				xmax = 2768.1479
				text = "to"
			intervals [1948]:
				xmin = 2768.1479
				xmax = 2768.3779
				text = "work"
			intervals [1949]:
				xmin = 2768.3779
				xmax = 2768.4479
				text = ""
			intervals [1950]:
				xmin = 2768.4479
				xmax = 2768.5379
				text = "what"
			intervals [1951]:
				xmin = 2768.5379
				xmax = 2768.7279
				text = "do"
			intervals [1952]:
				xmin = 2768.7279
				xmax = 2768.7579
				text = ""
			intervals [1953]:
				xmin = 2768.7579
				xmax = 2768.8879
				text = "you"
			intervals [1954]:
				xmin = 2768.8879
				xmax = 2769.0286
				text = ""
			intervals [1955]:
				xmin = 2769.0286
				xmax = 2769.2286
				text = "now"
			intervals [1956]:
				xmin = 2769.2286
				xmax = 2770.0065
				text = ""
			intervals [1957]:
				xmin = 2770.0065
				xmax = 2770.2265
				text = "all"
			intervals [1958]:
				xmin = 2770.2265
				xmax = 2770.2565
				text = ""
			intervals [1959]:
				xmin = 2770.2565
				xmax = 2770.3965
				text = "through"
			intervals [1960]:
				xmin = 2770.3965
				xmax = 2770.4365
				text = ""
			intervals [1961]:
				xmin = 2770.4365
				xmax = 2770.5465
				text = "the"
			intervals [1962]:
				xmin = 2770.5465
				xmax = 2770.7765
				text = "day"
			intervals [1963]:
				xmin = 2770.7765
				xmax = 2777.8004
				text = ""
			intervals [1964]:
				xmin = 2777.8004
				xmax = 2778.1704
				text = "mm-hm"
			intervals [1965]:
				xmin = 2778.1704
				xmax = 2785.3625
				text = ""
			intervals [1966]:
				xmin = 2785.3625
				xmax = 2785.7925
				text = "mm-hm"
			intervals [1967]:
				xmin = 2785.7925
				xmax = 2796.2217
				text = ""
			intervals [1968]:
				xmin = 2796.2217
				xmax = 2796.5317
				text = "mm-hm"
			intervals [1969]:
				xmin = 2796.5317
				xmax = 2808.3968
				text = ""
			intervals [1970]:
				xmin = 2808.3968
				xmax = 2808.8768
				text = "mm-hm"
			intervals [1971]:
				xmin = 2808.8768
				xmax = 2811.0965
				text = ""
			intervals [1972]:
				xmin = 2811.0965
				xmax = 2811.3765
				text = "mm-hm"
			intervals [1973]:
				xmin = 2811.3765
				xmax = 2814.5599
				text = ""
			intervals [1974]:
				xmin = 2814.5599
				xmax = 2814.7099
				text = "you"
			intervals [1975]:
				xmin = 2814.7099
				xmax = 2814.9499
				text = "just"
			intervals [1976]:
				xmin = 2814.9499
				xmax = 2816.2902
				text = ""
			intervals [1977]:
				xmin = 2816.2902
				xmax = 2816.5202
				text = "what"
			intervals [1978]:
				xmin = 2816.5202
				xmax = 2816.7202
				text = "what"
			intervals [1979]:
				xmin = 2816.7202
				xmax = 2816.7502
				text = ""
			intervals [1980]:
				xmin = 2816.7502
				xmax = 2816.9302
				text = "you're"
			intervals [1981]:
				xmin = 2816.9302
				xmax = 2817.1402
				text = "not"
			intervals [1982]:
				xmin = 2817.1402
				xmax = 2817.2702
				text = "are"
			intervals [1983]:
				xmin = 2817.2702
				xmax = 2817.3802
				text = "you"
			intervals [1984]:
				xmin = 2817.3802
				xmax = 2817.5502
				text = "on"
			intervals [1985]:
				xmin = 2817.5502
				xmax = 2817.6402
				text = "a"
			intervals [1986]:
				xmin = 2817.6402
				xmax = 2818.1402
				text = "salary"
			intervals [1987]:
				xmin = 2818.1402
				xmax = 2818.1702
				text = "or"
			intervals [1988]:
				xmin = 2818.1702
				xmax = 2818.3602
				text = "you"
			intervals [1989]:
				xmin = 2818.3602
				xmax = 2818.6802
				text = "just"
			intervals [1990]:
				xmin = 2818.6802
				xmax = 2818.8702
				text = "get"
			intervals [1991]:
				xmin = 2818.8702
				xmax = 2819.133
				text = ""
			intervals [1992]:
				xmin = 2819.133
				xmax = 2819.463
				text = "part"
			intervals [1993]:
				xmin = 2819.463
				xmax = 2819.543
				text = "of"
			intervals [1994]:
				xmin = 2819.543
				xmax = 2819.603
				text = "the"
			intervals [1995]:
				xmin = 2819.603
				xmax = 2819.963
				text = "fare"
			intervals [1996]:
				xmin = 2819.963
				xmax = 2819.993
				text = ""
			intervals [1997]:
				xmin = 2819.993
				xmax = 2820.143
				text = "that"
			intervals [1998]:
				xmin = 2820.143
				xmax = 2820.323
				text = "you"
			intervals [1999]:
				xmin = 2820.323
				xmax = 2821.3837
				text = ""
			intervals [2000]:
				xmin = 2821.3837
				xmax = 2821.5537
				text = "<unk>"
			intervals [2001]:
				xmin = 2821.5537
				xmax = 2822.2261
				text = ""
			intervals [2002]:
				xmin = 2822.2261
				xmax = 2822.8061
				text = "<unk>"
			intervals [2003]:
				xmin = 2822.8061
				xmax = 2824.3599
				text = ""
			intervals [2004]:
				xmin = 2824.3599
				xmax = 2824.5399
				text = "good"
			intervals [2005]:
				xmin = 2824.5399
				xmax = 2825.5543
				text = ""
			intervals [2006]:
				xmin = 2825.5543
				xmax = 2826.2043
				text = "oh"
			intervals [2007]:
				xmin = 2826.2043
				xmax = 2826.4489
				text = ""
			intervals [2008]:
				xmin = 2826.4489
				xmax = 2826.6189
				text = "what"
			intervals [2009]:
				xmin = 2826.6189
				xmax = 2826.7689
				text = "does"
			intervals [2010]:
				xmin = 2826.7689
				xmax = 2826.9289
				text = "your"
			intervals [2011]:
				xmin = 2826.9289
				xmax = 2827.3089
				text = "family"
			intervals [2012]:
				xmin = 2827.3089
				xmax = 2827.5289
				text = "do"
			intervals [2013]:
				xmin = 2827.5289
				xmax = 2827.6689
				text = "on"
			intervals [2014]:
				xmin = 2827.6689
				xmax = 2827.6989
				text = ""
			intervals [2015]:
				xmin = 2827.6989
				xmax = 2827.7789
				text = "the"
			intervals [2016]:
				xmin = 2827.7789
				xmax = 2828.5989
				text = "holidays"
			intervals [2017]:
				xmin = 2828.5989
				xmax = 2828.6389
				text = ""
			intervals [2018]:
				xmin = 2828.6389
				xmax = 2829.1689
				text = "christmas"
			intervals [2019]:
				xmin = 2829.1689
				xmax = 2829.6589
				text = "especially"
			intervals [2020]:
				xmin = 2829.6589
				xmax = 2831.2341
				text = ""
			intervals [2021]:
				xmin = 2831.2341
				xmax = 2831.3841
				text = "what"
			intervals [2022]:
				xmin = 2831.3841
				xmax = 2831.4441
				text = "s"
			intervals [2023]:
				xmin = 2831.4441
				xmax = 2831.4741
				text = ""
			intervals [2024]:
				xmin = 2831.4741
				xmax = 2831.7041
				text = "something"
			intervals [2025]:
				xmin = 2831.7041
				xmax = 2831.7341
				text = ""
			intervals [2026]:
				xmin = 2831.7341
				xmax = 2831.8641
				text = "like"
			intervals [2027]:
				xmin = 2831.8641
				xmax = 2832.1541
				text = "<unk>"
			intervals [2028]:
				xmin = 2832.1541
				xmax = 2839.3625
				text = ""
			intervals [2029]:
				xmin = 2839.3625
				xmax = 2839.7525
				text = "mm-hm"
			intervals [2030]:
				xmin = 2839.7525
				xmax = 2853.1639
				text = ""
			intervals [2031]:
				xmin = 2853.1639
				xmax = 2853.5539
				text = "mm-hm"
			intervals [2032]:
				xmin = 2853.5539
				xmax = 2856.217
				text = ""
			intervals [2033]:
				xmin = 2856.217
				xmax = 2856.487
				text = "mm-hm"
			intervals [2034]:
				xmin = 2856.487
				xmax = 2874.7819
				text = ""
			intervals [2035]:
				xmin = 2874.7819
				xmax = 2875.1019
				text = "nice"
			intervals [2036]:
				xmin = 2875.1019
				xmax = 2877.6467
				text = ""
			intervals [2037]:
				xmin = 2877.6467
				xmax = 2878.0767
				text = "mm-hm"
			intervals [2038]:
				xmin = 2878.0767
				xmax = 2878.3331
				text = ""
			intervals [2039]:
				xmin = 2878.3331
				xmax = 2878.5531
				text = "good"
			intervals [2040]:
				xmin = 2878.5531
				xmax = 2880.5341
				text = ""
			intervals [2041]:
				xmin = 2880.5341
				xmax = 2880.6341
				text = "were"
			intervals [2042]:
				xmin = 2880.6341
				xmax = 2880.7041
				text = "you"
			intervals [2043]:
				xmin = 2880.7041
				xmax = 2880.8941
				text = "ever"
			intervals [2044]:
				xmin = 2880.8941
				xmax = 2880.9641
				text = "in"
			intervals [2045]:
				xmin = 2880.9641
				xmax = 2881.0441
				text = "a"
			intervals [2046]:
				xmin = 2881.0441
				xmax = 2881.6541
				text = "situation"
			intervals [2047]:
				xmin = 2881.6541
				xmax = 2881.7541
				text = "where"
			intervals [2048]:
				xmin = 2881.7541
				xmax = 2881.8741
				text = "you"
			intervals [2049]:
				xmin = 2881.8741
				xmax = 2882.0841
				text = "thought"
			intervals [2050]:
				xmin = 2882.0841
				xmax = 2882.1641
				text = "you"
			intervals [2051]:
				xmin = 2882.1641
				xmax = 2882.4041
				text = "might"
			intervals [2052]:
				xmin = 2882.4041
				xmax = 2882.5741
				text = "be"
			intervals [2053]:
				xmin = 2882.5741
				xmax = 2883.0041
				text = "killed"
			intervals [2054]:
				xmin = 2883.0041
				xmax = 2883.3532
				text = ""
			intervals [2055]:
				xmin = 2883.3532
				xmax = 2883.4832
				text = "that"
			intervals [2056]:
				xmin = 2883.4832
				xmax = 2883.5932
				text = "you"
			intervals [2057]:
				xmin = 2883.5932
				xmax = 2883.6232
				text = ""
			intervals [2058]:
				xmin = 2883.6232
				xmax = 2883.8232
				text = "might"
			intervals [2059]:
				xmin = 2883.8232
				xmax = 2883.8632
				text = ""
			intervals [2060]:
				xmin = 2883.8632
				xmax = 2884.3132
				text = "die"
			intervals [2061]:
				xmin = 2884.3132
				xmax = 2884.3432
				text = ""
			intervals [2062]:
				xmin = 2884.3432
				xmax = 2884.3732
				text = "or"
			intervals [2063]:
				xmin = 2884.3732
				xmax = 2884.4032
				text = ""
			intervals [2064]:
				xmin = 2884.4032
				xmax = 2884.7932
				text = "something"
			intervals [2065]:
				xmin = 2884.7932
				xmax = 2904.9081
				text = ""
			intervals [2066]:
				xmin = 2904.9081
				xmax = 2905.1381
				text = "hm"
			intervals [2067]:
				xmin = 2905.1381
				xmax = 2907.2728
				text = ""
			intervals [2068]:
				xmin = 2907.2728
				xmax = 2907.4828
				text = "oh"
			intervals [2069]:
				xmin = 2907.4828
				xmax = 2945.5448
				text = ""
			intervals [2070]:
				xmin = 2945.5448
				xmax = 2945.7148
				text = "gee"
			intervals [2071]:
				xmin = 2945.7148
				xmax = 2957.4738
				text = ""
			intervals [2072]:
				xmin = 2957.4738
				xmax = 2957.7038
				text = "ugh"
			intervals [2073]:
				xmin = 2957.7038
				xmax = 2960.9982
				text = ""
			intervals [2074]:
				xmin = 2960.9982
				xmax = 2961.2182
				text = "uh-huh"
			intervals [2075]:
				xmin = 2961.2182
				xmax = 2961.6882
				text = "<unk>"
			intervals [2076]:
				xmin = 2961.6882
				xmax = 2964.553
				text = ""
			intervals [2077]:
				xmin = 2964.553
				xmax = 2964.753
				text = "did"
			intervals [2078]:
				xmin = 2964.753
				xmax = 2964.833
				text = "it"
			intervals [2079]:
				xmin = 2964.833
				xmax = 2964.963
				text = "really"
			intervals [2080]:
				xmin = 2964.963
				xmax = 2965.283
				text = ""
			intervals [2081]:
				xmin = 2965.283
				xmax = 2965.423
				text = "hurt"
			intervals [2082]:
				xmin = 2965.423
				xmax = 2967.4195
				text = ""
			intervals [2083]:
				xmin = 2967.4195
				xmax = 2967.4695
				text = "oh"
			intervals [2084]:
				xmin = 2967.4695
				xmax = 2975.7484
				text = ""
			intervals [2085]:
				xmin = 2975.7484
				xmax = 2975.9284
				text = "hm"
			intervals [2086]:
				xmin = 2975.9284
				xmax = 2979.4737
				text = ""
			intervals [2087]:
				xmin = 2979.4737
				xmax = 2979.7737
				text = "gee"
			intervals [2088]:
				xmin = 2979.7737
				xmax = 2979.8037
				text = ""
			intervals [2089]:
				xmin = 2979.8037
				xmax = 2979.9637
				text = "were"
			intervals [2090]:
				xmin = 2979.9637
				xmax = 2980.0737
				text = "you"
			intervals [2091]:
				xmin = 2980.0737
				xmax = 2980.2637
				text = "in"
			intervals [2092]:
				xmin = 2980.2637
				xmax = 2980.5737
				text = "pain"
			intervals [2093]:
				xmin = 2980.5737
				xmax = 2980.6537
				text = "the"
			intervals [2094]:
				xmin = 2980.6537
				xmax = 2980.8537
				text = "whole"
			intervals [2095]:
				xmin = 2980.8537
				xmax = 2981.0237
				text = ""
			intervals [2096]:
				xmin = 2981.0237
				xmax = 2981.1437
				text = "time"
			intervals [2097]:
				xmin = 2981.1437
				xmax = 2982.347
				text = ""
			intervals [2098]:
				xmin = 2982.347
				xmax = 2982.757
				text = "geez"
			intervals [2099]:
				xmin = 2982.757
				xmax = 2983.6133
				text = ""
			intervals [2100]:
				xmin = 2983.6133
				xmax = 2983.7733
				text = "but"
			intervals [2101]:
				xmin = 2983.7733
				xmax = 2983.8733
				text = "you"
			intervals [2102]:
				xmin = 2983.8733
				xmax = 2984.1133
				text = "came"
			intervals [2103]:
				xmin = 2984.1133
				xmax = 2984.2533
				text = "out"
			intervals [2104]:
				xmin = 2984.2533
				xmax = 2984.3733
				text = "of"
			intervals [2105]:
				xmin = 2984.3733
				xmax = 2984.4333
				text = "it"
			intervals [2106]:
				xmin = 2984.4333
				xmax = 2984.9233
				text = "okay"
			intervals [2107]:
				xmin = 2984.9233
				xmax = 2990.8988
				text = ""
			intervals [2108]:
				xmin = 2990.8988
				xmax = 2991.2188
				text = "mm-hm"
			intervals [2109]:
				xmin = 2991.2188
				xmax = 2991.7793
				text = ""
			intervals [2110]:
				xmin = 2991.7793
				xmax = 2991.9293
				text = "wow"
			intervals [2111]:
				xmin = 2991.9293
				xmax = 2993.4028
				text = ""
			intervals [2112]:
				xmin = 2993.4028
				xmax = 2993.8428
				text = "sometime"
			intervals [2113]:
				xmin = 2993.8428
				xmax = 2994.1228
				text = "people"
			intervals [2114]:
				xmin = 2994.1228
				xmax = 2994.3728
				text = "say"
			intervals [2115]:
				xmin = 2994.3728
				xmax = 2994.4728
				text = "that"
			intervals [2116]:
				xmin = 2994.4728
				xmax = 2994.7928
				text = "whatever"
			intervals [2117]:
				xmin = 2994.7928
				xmax = 2994.8828
				text = "s"
			intervals [2118]:
				xmin = 2994.8828
				xmax = 2995.0628
				text = "gonna"
			intervals [2119]:
				xmin = 2995.0628
				xmax = 2995.3928
				text = "happen"
			intervals [2120]:
				xmin = 2995.3928
				xmax = 2995.5828
				text = "is"
			intervals [2121]:
				xmin = 2995.5828
				xmax = 2995.7928
				text = "gonna"
			intervals [2122]:
				xmin = 2995.7928
				xmax = 2996.1828
				text = "happen"
			intervals [2123]:
				xmin = 2996.1828
				xmax = 2996.999024943311
				text = ""
	item [2]:
		class = "IntervalTier"
		name = "DCA_int_01 - phones"
		xmin = 0.0
		xmax = 2996.999024943311
		intervals: size = 5029
			intervals [1]:
				xmin = 0.0
				xmax = 0.043
				text = ""
			intervals [2]:
				xmin = 0.043
				xmax = 0.083
				text = "sil"
			intervals [3]:
				xmin = 0.083
				xmax = 0.223
				text = "OW2"
			intervals [4]:
				xmin = 0.223
				xmax = 0.323
				text = "K"
			intervals [5]:
				xmin = 0.323
				xmax = 0.503
				text = "EY1"
			intervals [6]:
				xmin = 0.503
				xmax = 0.8997
				text = ""
			intervals [7]:
				xmin = 0.8997
				xmax = 0.9697
				text = "sil"
			intervals [8]:
				xmin = 0.9697
				xmax = 1.0297
				text = "F"
			intervals [9]:
				xmin = 1.0297
				xmax = 1.1097
				text = "ER1"
			intervals [10]:
				xmin = 1.1097
				xmax = 1.2297
				text = "S"
			intervals [11]:
				xmin = 1.2297
				xmax = 1.2597
				text = "T"
			intervals [12]:
				xmin = 1.2597
				xmax = 1.3097
				text = "K"
			intervals [13]:
				xmin = 1.3097
				xmax = 1.3497
				text = "W"
			intervals [14]:
				xmin = 1.3497
				xmax = 1.4097
				text = "EH1"
			intervals [15]:
				xmin = 1.4097
				xmax = 1.4997
				text = "S"
			intervals [16]:
				xmin = 1.4997
				xmax = 1.5797
				text = "CH"
			intervals [17]:
				xmin = 1.5797
				xmax = 1.7197
				text = "AH0"
			intervals [18]:
				xmin = 1.7197
				xmax = 1.7597
				text = "N"
			intervals [19]:
				xmin = 1.7597
				xmax = 1.8997
				text = "IH0"
			intervals [20]:
				xmin = 1.8997
				xmax = 2.1297
				text = "Z"
			intervals [21]:
				xmin = 2.1297
				xmax = 2.3097
				text = "AH1"
			intervals [22]:
				xmin = 2.3097
				xmax = 2.4497
				text = "M"
			intervals [23]:
				xmin = 2.4497
				xmax = 2.5097
				text = "sp"
			intervals [24]:
				xmin = 2.5097
				xmax = 3.4984
				text = ""
			intervals [25]:
				xmin = 3.4984
				xmax = 3.5784
				text = "W"
			intervals [26]:
				xmin = 3.5784
				xmax = 3.6284
				text = "AH1"
			intervals [27]:
				xmin = 3.6284
				xmax = 3.7284
				text = "T"
			intervals [28]:
				xmin = 3.7284
				xmax = 3.8184
				text = "K"
			intervals [29]:
				xmin = 3.8184
				xmax = 3.9084
				text = "AY1"
			intervals [30]:
				xmin = 3.9084
				xmax = 3.9384
				text = "N"
			intervals [31]:
				xmin = 3.9384
				xmax = 3.9784
				text = "D"
			intervals [32]:
				xmin = 3.9784
				xmax = 4.0184
				text = "AH1"
			intervals [33]:
				xmin = 4.0184
				xmax = 4.0884
				text = "V"
			intervals [34]:
				xmin = 4.0884
				xmax = 4.1184
				text = "sp"
			intervals [35]:
				xmin = 4.1184
				xmax = 4.2084
				text = "G"
			intervals [36]:
				xmin = 4.2084
				xmax = 4.3984
				text = "EY1"
			intervals [37]:
				xmin = 4.3984
				xmax = 4.5384
				text = "M"
			intervals [38]:
				xmin = 4.5384
				xmax = 4.7684
				text = "Z"
			intervals [39]:
				xmin = 4.7684
				xmax = 4.7984
				text = "sp"
			intervals [40]:
				xmin = 4.7984
				xmax = 4.9799
				text = ""
			intervals [41]:
				xmin = 4.9799
				xmax = 5.0399
				text = "D"
			intervals [42]:
				xmin = 5.0399
				xmax = 5.0699
				text = "UW1"
			intervals [43]:
				xmin = 5.0699
				xmax = 5.0999
				text = "Y"
			intervals [44]:
				xmin = 5.0999
				xmax = 5.1899
				text = "UW1"
			intervals [45]:
				xmin = 5.1899
				xmax = 5.2199
				text = "R"
			intervals [46]:
				xmin = 5.2199
				xmax = 5.2699
				text = "IY0"
			intervals [47]:
				xmin = 5.2699
				xmax = 5.3199
				text = "M"
			intervals [48]:
				xmin = 5.3199
				xmax = 5.3899
				text = "EH1"
			intervals [49]:
				xmin = 5.3899
				xmax = 5.4399
				text = "M"
			intervals [50]:
				xmin = 5.4399
				xmax = 5.4799
				text = "B"
			intervals [51]:
				xmin = 5.4799
				xmax = 5.6199
				text = "ER0"
			intervals [52]:
				xmin = 5.6199
				xmax = 5.6899
				text = "P"
			intervals [53]:
				xmin = 5.6899
				xmax = 5.7899
				text = "L"
			intervals [54]:
				xmin = 5.7899
				xmax = 5.8999
				text = "EY1"
			intervals [55]:
				xmin = 5.8999
				xmax = 5.9299
				text = "IH0"
			intervals [56]:
				xmin = 5.9299
				xmax = 6.0099
				text = "NG"
			intervals [57]:
				xmin = 6.0099
				xmax = 6.8071
				text = "sp"
			intervals [58]:
				xmin = 6.8071
				xmax = 6.8371
				text = "W"
			intervals [59]:
				xmin = 6.8371
				xmax = 6.8771
				text = "EH1"
			intervals [60]:
				xmin = 6.8771
				xmax = 6.9371
				text = "N"
			intervals [61]:
				xmin = 6.9371
				xmax = 7.0071
				text = "Y"
			intervals [62]:
				xmin = 7.0071
				xmax = 7.0771
				text = "UW1"
			intervals [63]:
				xmin = 7.0771
				xmax = 7.1071
				text = "W"
			intervals [64]:
				xmin = 7.1071
				xmax = 7.2471
				text = "ER1"
			intervals [65]:
				xmin = 7.2471
				xmax = 7.2971
				text = "AH0"
			intervals [66]:
				xmin = 7.2971
				xmax = 7.3971
				text = "K"
			intervals [67]:
				xmin = 7.3971
				xmax = 7.4871
				text = "IH1"
			intervals [68]:
				xmin = 7.4871
				xmax = 7.5871
				text = "D"
			intervals [69]:
				xmin = 7.5871
				xmax = 7.6771
				text = "ER0"
			intervals [70]:
				xmin = 7.6771
				xmax = 7.7571
				text = "AW1"
			intervals [71]:
				xmin = 7.7571
				xmax = 7.8571
				text = "N"
			intervals [72]:
				xmin = 7.8571
				xmax = 7.9171
				text = "D"
			intervals [73]:
				xmin = 7.9171
				xmax = 8.0071
				text = "T"
			intervals [74]:
				xmin = 8.0071
				xmax = 8.1171
				text = "EH1"
			intervals [75]:
				xmin = 8.1171
				xmax = 8.1771
				text = "N"
			intervals [76]:
				xmin = 8.1771
				xmax = 8.3271
				text = "ER0"
			intervals [77]:
				xmin = 8.3271
				xmax = 8.4371
				text = "S"
			intervals [78]:
				xmin = 8.4371
				xmax = 8.7471
				text = "OW1"
			intervals [79]:
				xmin = 8.7471
				xmax = 9.593
				text = ""
			intervals [80]:
				xmin = 9.593
				xmax = 9.623
				text = "Y"
			intervals [81]:
				xmin = 9.623
				xmax = 9.653
				text = "UW1"
			intervals [82]:
				xmin = 9.653
				xmax = 9.683
				text = "R"
			intervals [83]:
				xmin = 9.683
				xmax = 9.713
				text = "IH0"
			intervals [84]:
				xmin = 9.713
				xmax = 9.743
				text = "M"
			intervals [85]:
				xmin = 9.743
				xmax = 9.773
				text = "EH1"
			intervals [86]:
				xmin = 9.773
				xmax = 9.803
				text = "M"
			intervals [87]:
				xmin = 9.803
				xmax = 9.833
				text = "B"
			intervals [88]:
				xmin = 9.833
				xmax = 9.863
				text = "ER0"
			intervals [89]:
				xmin = 9.863
				xmax = 9.893
				text = "W"
			intervals [90]:
				xmin = 9.893
				xmax = 9.923
				text = "AH1"
			intervals [91]:
				xmin = 9.923
				xmax = 9.953
				text = "T"
			intervals [92]:
				xmin = 9.953
				xmax = 10.033
				text = "K"
			intervals [93]:
				xmin = 10.033
				xmax = 10.113
				text = "AY1"
			intervals [94]:
				xmin = 10.113
				xmax = 10.153
				text = "N"
			intervals [95]:
				xmin = 10.153
				xmax = 10.183
				text = "D"
			intervals [96]:
				xmin = 10.183
				xmax = 10.213
				text = "Z"
			intervals [97]:
				xmin = 10.213
				xmax = 10.243
				text = "AH0"
			intervals [98]:
				xmin = 10.243
				xmax = 10.273
				text = "V"
			intervals [99]:
				xmin = 10.273
				xmax = 10.343
				text = "G"
			intervals [100]:
				xmin = 10.343
				xmax = 10.443
				text = "EY1"
			intervals [101]:
				xmin = 10.443
				xmax = 10.523
				text = "M"
			intervals [102]:
				xmin = 10.523
				xmax = 10.573
				text = "Z"
			intervals [103]:
				xmin = 10.573
				xmax = 10.613
				text = "DH"
			intervals [104]:
				xmin = 10.613
				xmax = 10.653
				text = "IY0"
			intervals [105]:
				xmin = 10.653
				xmax = 10.743
				text = "K"
			intervals [106]:
				xmin = 10.743
				xmax = 10.793
				text = "IH1"
			intervals [107]:
				xmin = 10.793
				xmax = 10.873
				text = "D"
			intervals [108]:
				xmin = 10.873
				xmax = 10.943
				text = "Z"
			intervals [109]:
				xmin = 10.943
				xmax = 11.053
				text = "P"
			intervals [110]:
				xmin = 11.053
				xmax = 11.143
				text = "L"
			intervals [111]:
				xmin = 11.143
				xmax = 11.233
				text = "EY1"
			intervals [112]:
				xmin = 11.233
				xmax = 11.413
				text = "D"
			intervals [113]:
				xmin = 11.413
				xmax = 11.443
				text = "sp"
			intervals [114]:
				xmin = 11.443
				xmax = 17.0793
				text = ""
			intervals [115]:
				xmin = 17.0793
				xmax = 17.1193
				text = "M"
			intervals [116]:
				xmin = 17.1193
				xmax = 17.1993
				text = "HH"
			intervals [117]:
				xmin = 17.1993
				xmax = 17.4793
				text = "M"
			intervals [118]:
				xmin = 17.4793
				xmax = 28.5393
				text = "sp"
			intervals [119]:
				xmin = 28.5393
				xmax = 28.6193
				text = "M"
			intervals [120]:
				xmin = 28.6193
				xmax = 28.7093
				text = "HH"
			intervals [121]:
				xmin = 28.7093
				xmax = 28.7893
				text = "M"
			intervals [122]:
				xmin = 28.7893
				xmax = 28.9493
				text = "TH"
			intervals [123]:
				xmin = 28.9493
				xmax = 28.9893
				text = "IH1"
			intervals [124]:
				xmin = 28.9893
				xmax = 29.0393
				text = "NG"
			intervals [125]:
				xmin = 29.0393
				xmax = 29.0993
				text = "Z"
			intervals [126]:
				xmin = 29.0993
				xmax = 29.1293
				text = "sp"
			intervals [127]:
				xmin = 29.1293
				xmax = 29.1893
				text = "L"
			intervals [128]:
				xmin = 29.1893
				xmax = 29.2193
				text = "AY1"
			intervals [129]:
				xmin = 29.2193
				xmax = 29.2593
				text = "K"
			intervals [130]:
				xmin = 29.2593
				xmax = 29.4093
				text = "sp"
			intervals [131]:
				xmin = 29.4093
				xmax = 29.4493
				text = "DH"
			intervals [132]:
				xmin = 29.4493
				xmax = 29.4793
				text = "AH0"
			intervals [133]:
				xmin = 29.4793
				xmax = 29.5093
				text = "T"
			intervals [134]:
				xmin = 29.5093
				xmax = 31.8397
				text = "sp"
			intervals [135]:
				xmin = 31.8397
				xmax = 31.8697
				text = "HH"
			intervals [136]:
				xmin = 31.8697
				xmax = 31.8997
				text = "AW1"
			intervals [137]:
				xmin = 31.8997
				xmax = 31.9297
				text = "D"
			intervals [138]:
				xmin = 31.9297
				xmax = 31.9597
				text = "IH0"
			intervals [139]:
				xmin = 31.9597
				xmax = 32.0197
				text = "Z"
			intervals [140]:
				xmin = 32.0197
				xmax = 32.0497
				text = "DH"
			intervals [141]:
				xmin = 32.0497
				xmax = 32.1197
				text = "AH0"
			intervals [142]:
				xmin = 32.1197
				xmax = 32.2197
				text = "T"
			intervals [143]:
				xmin = 32.2197
				xmax = 32.2997
				text = "G"
			intervals [144]:
				xmin = 32.2997
				xmax = 32.4597
				text = "OW1"
			intervals [145]:
				xmin = 32.4597
				xmax = 32.4897
				text = "sp"
			intervals [146]:
				xmin = 32.4897
				xmax = 45.4251
				text = ""
			intervals [147]:
				xmin = 45.4251
				xmax = 45.4851
				text = "M"
			intervals [148]:
				xmin = 45.4851
				xmax = 45.5351
				text = "HH"
			intervals [149]:
				xmin = 45.5351
				xmax = 45.7951
				text = "M"
			intervals [150]:
				xmin = 45.7951
				xmax = 51.1292
				text = ""
			intervals [151]:
				xmin = 51.1292
				xmax = 51.2392
				text = "M"
			intervals [152]:
				xmin = 51.2392
				xmax = 51.4392
				text = "HH"
			intervals [153]:
				xmin = 51.4392
				xmax = 51.5392
				text = "M"
			intervals [154]:
				xmin = 51.5392
				xmax = 53.062
				text = "sp"
			intervals [155]:
				xmin = 53.062
				xmax = 53.122
				text = "G"
			intervals [156]:
				xmin = 53.122
				xmax = 53.222
				text = "UH1"
			intervals [157]:
				xmin = 53.222
				xmax = 53.262
				text = "D"
			intervals [158]:
				xmin = 53.262
				xmax = 54.3043
				text = "sp"
			intervals [159]:
				xmin = 54.3043
				xmax = 54.3843
				text = "AH1"
			intervals [160]:
				xmin = 54.3843
				xmax = 54.4443
				text = "HH"
			intervals [161]:
				xmin = 54.4443
				xmax = 54.5843
				text = "AW1"
			intervals [162]:
				xmin = 54.5843
				xmax = 54.6143
				text = "AH0"
			intervals [163]:
				xmin = 54.6143
				xmax = 54.6543
				text = "B"
			intervals [164]:
				xmin = 54.6543
				xmax = 54.7443
				text = "AW1"
			intervals [165]:
				xmin = 54.7443
				xmax = 54.7943
				text = "T"
			intervals [166]:
				xmin = 54.7943
				xmax = 54.8443
				text = "DH"
			intervals [167]:
				xmin = 54.8443
				xmax = 54.8743
				text = "AH0"
			intervals [168]:
				xmin = 54.8743
				xmax = 55.0243
				text = "F"
			intervals [169]:
				xmin = 55.0243
				xmax = 55.1243
				text = "ER1"
			intervals [170]:
				xmin = 55.1243
				xmax = 55.2543
				text = "S"
			intervals [171]:
				xmin = 55.2543
				xmax = 55.3143
				text = "T"
			intervals [172]:
				xmin = 55.3143
				xmax = 55.3543
				text = "sp"
			intervals [173]:
				xmin = 55.3543
				xmax = 55.4543
				text = "K"
			intervals [174]:
				xmin = 55.4543
				xmax = 55.5343
				text = "IH1"
			intervals [175]:
				xmin = 55.5343
				xmax = 55.6443
				text = "D"
			intervals [176]:
				xmin = 55.6443
				xmax = 55.6943
				text = "DH"
			intervals [177]:
				xmin = 55.6943
				xmax = 55.7443
				text = "AH0"
			intervals [178]:
				xmin = 55.7443
				xmax = 55.7743
				text = "T"
			intervals [179]:
				xmin = 55.7743
				xmax = 56.0069
				text = "sp"
			intervals [180]:
				xmin = 56.0069
				xmax = 56.0569
				text = "T"
			intervals [181]:
				xmin = 56.0569
				xmax = 56.1369
				text = "IH0"
			intervals [182]:
				xmin = 56.1369
				xmax = 56.2069
				text = "B"
			intervals [183]:
				xmin = 56.2069
				xmax = 56.4469
				text = "IY1"
			intervals [184]:
				xmin = 56.4469
				xmax = 56.5369
				text = "IH1"
			intervals [185]:
				xmin = 56.5369
				xmax = 56.5669
				text = "T"
			intervals [186]:
				xmin = 56.5669
				xmax = 56.5969
				text = "sp"
			intervals [187]:
				xmin = 56.5969
				xmax = 57.0581
				text = ""
			intervals [188]:
				xmin = 57.0581
				xmax = 57.1681
				text = "HH"
			intervals [189]:
				xmin = 57.1681
				xmax = 57.1981
				text = "AW1"
			intervals [190]:
				xmin = 57.1981
				xmax = 57.3281
				text = "sp"
			intervals [191]:
				xmin = 57.3281
				xmax = 57.3781
				text = "D"
			intervals [192]:
				xmin = 57.3781
				xmax = 57.4181
				text = "IH1"
			intervals [193]:
				xmin = 57.4181
				xmax = 57.4481
				text = "D"
			intervals [194]:
				xmin = 57.4481
				xmax = 57.4781
				text = "Y"
			intervals [195]:
				xmin = 57.4781
				xmax = 57.5081
				text = "UW1"
			intervals [196]:
				xmin = 57.5081
				xmax = 57.5781
				text = "P"
			intervals [197]:
				xmin = 57.5781
				xmax = 57.6481
				text = "IH1"
			intervals [198]:
				xmin = 57.6481
				xmax = 57.6881
				text = "K"
			intervals [199]:
				xmin = 57.6881
				xmax = 57.8081
				text = "HH"
			intervals [200]:
				xmin = 57.8081
				xmax = 57.8881
				text = "IH1"
			intervals [201]:
				xmin = 57.8881
				xmax = 58.0181
				text = "M"
			intervals [202]:
				xmin = 58.0181
				xmax = 64.180
				text = ""
			intervals [203]:
				xmin = 64.180
				xmax = 64.290
				text = "M"
			intervals [204]:
				xmin = 64.290
				xmax = 64.320
				text = "HH"
			intervals [205]:
				xmin = 64.320
				xmax = 64.460
				text = "M"
			intervals [206]:
				xmin = 64.460
				xmax = 68.1588
				text = ""
			intervals [207]:
				xmin = 68.1588
				xmax = 68.1988
				text = "M"
			intervals [208]:
				xmin = 68.1988
				xmax = 68.2588
				text = "HH"
			intervals [209]:
				xmin = 68.2588
				xmax = 68.5388
				text = "M"
			intervals [210]:
				xmin = 68.5388
				xmax = 68.5988
				text = "sp"
			intervals [211]:
				xmin = 68.5988
				xmax = 69.0818
				text = ""
			intervals [212]:
				xmin = 69.0818
				xmax = 69.1618
				text = "G"
			intervals [213]:
				xmin = 69.1618
				xmax = 69.2518
				text = "IH0"
			intervals [214]:
				xmin = 69.2518
				xmax = 69.3718
				text = "D"
			intervals [215]:
				xmin = 69.3718
				xmax = 70.2131
				text = ""
			intervals [216]:
				xmin = 70.2131
				xmax = 70.2631
				text = "D"
			intervals [217]:
				xmin = 70.2631
				xmax = 70.3031
				text = "IH1"
			intervals [218]:
				xmin = 70.3031
				xmax = 70.3631
				text = "D"
			intervals [219]:
				xmin = 70.3631
				xmax = 70.4231
				text = "Y"
			intervals [220]:
				xmin = 70.4231
				xmax = 70.4531
				text = "UW1"
			intervals [221]:
				xmin = 70.4531
				xmax = 70.4931
				text = "EH1"
			intervals [222]:
				xmin = 70.4931
				xmax = 70.5331
				text = "V"
			intervals [223]:
				xmin = 70.5331
				xmax = 70.6231
				text = "ER0"
			intervals [224]:
				xmin = 70.6231
				xmax = 70.6631
				text = "Y"
			intervals [225]:
				xmin = 70.6631
				xmax = 70.7231
				text = "UW1"
			intervals [226]:
				xmin = 70.7231
				xmax = 70.7831
				text = "Z"
			intervals [227]:
				xmin = 70.7831
				xmax = 70.8631
				text = "EH1"
			intervals [228]:
				xmin = 70.8631
				xmax = 70.9031
				text = "N"
			intervals [229]:
				xmin = 70.9031
				xmax = 71.0331
				text = "IY0"
			intervals [230]:
				xmin = 71.0331
				xmax = 71.1431
				text = "R"
			intervals [231]:
				xmin = 71.1431
				xmax = 71.3431
				text = "AY1"
			intervals [232]:
				xmin = 71.3431
				xmax = 71.5331
				text = "M"
			intervals [233]:
				xmin = 71.5331
				xmax = 71.6531
				text = "Z"
			intervals [234]:
				xmin = 71.6531
				xmax = 71.7631
				text = "F"
			intervals [235]:
				xmin = 71.7631
				xmax = 71.7931
				text = "R"
			intervals [236]:
				xmin = 71.7931
				xmax = 71.8431
				text = "ER0"
			intervals [237]:
				xmin = 71.8431
				xmax = 71.8731
				text = "DH"
			intervals [238]:
				xmin = 71.8731
				xmax = 72.0531
				text = "AH0"
			intervals [239]:
				xmin = 72.0531
				xmax = 72.0831
				text = "T"
			intervals [240]:
				xmin = 72.0831
				xmax = 73.037
				text = ""
			intervals [241]:
				xmin = 73.037
				xmax = 73.167
				text = "L"
			intervals [242]:
				xmin = 73.167
				xmax = 73.227
				text = "AY1"
			intervals [243]:
				xmin = 73.227
				xmax = 73.277
				text = "K"
			intervals [244]:
				xmin = 73.277
				xmax = 73.327
				text = "sp"
			intervals [245]:
				xmin = 73.327
				xmax = 73.417
				text = "T"
			intervals [246]:
				xmin = 73.417
				xmax = 73.497
				text = "AA1"
			intervals [247]:
				xmin = 73.497
				xmax = 73.607
				text = "R"
			intervals [248]:
				xmin = 73.607
				xmax = 73.677
				text = "Z"
			intervals [249]:
				xmin = 73.677
				xmax = 73.707
				text = "AH0"
			intervals [250]:
				xmin = 73.707
				xmax = 73.737
				text = "N"
			intervals [251]:
				xmin = 73.737
				xmax = 73.817
				text = "W"
			intervals [252]:
				xmin = 73.817
				xmax = 73.857
				text = "AH0"
			intervals [253]:
				xmin = 73.857
				xmax = 73.917
				text = "Z"
			intervals [254]:
				xmin = 73.917
				xmax = 73.967
				text = "IH0"
			intervals [255]:
				xmin = 73.967
				xmax = 74.007
				text = "N"
			intervals [256]:
				xmin = 74.007
				xmax = 74.117
				text = "AH0"
			intervals [257]:
				xmin = 74.117
				xmax = 74.147
				text = "sp"
			intervals [258]:
				xmin = 74.147
				xmax = 74.267
				text = "T"
			intervals [259]:
				xmin = 74.267
				xmax = 74.337
				text = "R"
			intervals [260]:
				xmin = 74.337
				xmax = 74.367
				text = "IY1"
			intervals [261]:
				xmin = 74.367
				xmax = 74.397
				text = "ER0"
			intervals [262]:
				xmin = 74.397
				xmax = 74.427
				text = "EH1"
			intervals [263]:
				xmin = 74.427
				xmax = 74.467
				text = "N"
			intervals [264]:
				xmin = 74.467
				xmax = 74.517
				text = "IY0"
			intervals [265]:
				xmin = 74.517
				xmax = 74.547
				text = "TH"
			intervals [266]:
				xmin = 74.547
				xmax = 74.577
				text = "IH2"
			intervals [267]:
				xmin = 74.577
				xmax = 74.657
				text = "N"
			intervals [268]:
				xmin = 74.657
				xmax = 74.687
				text = "sp"
			intervals [269]:
				xmin = 74.687
				xmax = 74.717
				text = "L"
			intervals [270]:
				xmin = 74.717
				xmax = 74.747
				text = "AY1"
			intervals [271]:
				xmin = 74.747
				xmax = 74.777
				text = "K"
			intervals [272]:
				xmin = 74.777
				xmax = 74.807
				text = "DH"
			intervals [273]:
				xmin = 74.807
				xmax = 74.857
				text = "AH0"
			intervals [274]:
				xmin = 74.857
				xmax = 75.217
				text = "T"
			intervals [275]:
				xmin = 75.217
				xmax = 82.464
				text = ""
			intervals [276]:
				xmin = 82.464
				xmax = 82.684
				text = "M"
			intervals [277]:
				xmin = 82.684
				xmax = 84.3733
				text = "sp"
			intervals [278]:
				xmin = 84.3733
				xmax = 84.4933
				text = "M"
			intervals [279]:
				xmin = 84.4933
				xmax = 84.5933
				text = "HH"
			intervals [280]:
				xmin = 84.5933
				xmax = 84.6633
				text = "M"
			intervals [281]:
				xmin = 84.6633
				xmax = 87.8392
				text = ""
			intervals [282]:
				xmin = 87.8392
				xmax = 87.8692
				text = "M"
			intervals [283]:
				xmin = 87.8692
				xmax = 87.9092
				text = "HH"
			intervals [284]:
				xmin = 87.9092
				xmax = 88.1492
				text = "M"
			intervals [285]:
				xmin = 88.1492
				xmax = 92.6889
				text = ""
			intervals [286]:
				xmin = 92.6889
				xmax = 92.7189
				text = "M"
			intervals [287]:
				xmin = 92.7189
				xmax = 92.7489
				text = "HH"
			intervals [288]:
				xmin = 92.7489
				xmax = 93.1989
				text = "M"
			intervals [289]:
				xmin = 93.1989
				xmax = 95.7089
				text = ""
			intervals [290]:
				xmin = 95.7089
				xmax = 95.9489
				text = "M"
			intervals [291]:
				xmin = 95.9489
				xmax = 95.9789
				text = "HH"
			intervals [292]:
				xmin = 95.9789
				xmax = 96.0389
				text = "M"
			intervals [293]:
				xmin = 96.0389
				xmax = 96.0889
				text = "sp"
			intervals [294]:
				xmin = 96.0889
				xmax = 101.7089
				text = ""
			intervals [295]:
				xmin = 101.7089
				xmax = 101.9089
				text = "M"
			intervals [296]:
				xmin = 101.9089
				xmax = 101.9889
				text = "HH"
			intervals [297]:
				xmin = 101.9889
				xmax = 102.0489
				text = "M"
			intervals [298]:
				xmin = 102.0489
				xmax = 102.4368
				text = "sp"
			intervals [299]:
				xmin = 102.4368
				xmax = 102.4668
				text = "G"
			intervals [300]:
				xmin = 102.4668
				xmax = 102.5468
				text = "UH1"
			intervals [301]:
				xmin = 102.5468
				xmax = 102.5868
				text = "D"
			intervals [302]:
				xmin = 102.5868
				xmax = 103.8827
				text = "sp"
			intervals [303]:
				xmin = 103.8827
				xmax = 104.0927
				text = "AH1"
			intervals [304]:
				xmin = 104.0927
				xmax = 104.1627
				text = "HH"
			intervals [305]:
				xmin = 104.1627
				xmax = 104.2427
				text = "AW1"
			intervals [306]:
				xmin = 104.2427
				xmax = 104.3027
				text = "AH0"
			intervals [307]:
				xmin = 104.3027
				xmax = 104.3527
				text = "B"
			intervals [308]:
				xmin = 104.3527
				xmax = 104.4927
				text = "AW1"
			intervals [309]:
				xmin = 104.4927
				xmax = 104.6527
				text = "T"
			intervals [310]:
				xmin = 104.6527
				xmax = 105.0127
				text = "AH1"
			intervals [311]:
				xmin = 105.0127
				xmax = 105.186
				text = ""
			intervals [312]:
				xmin = 105.186
				xmax = 105.306
				text = "K"
			intervals [313]:
				xmin = 105.306
				xmax = 105.386
				text = "IH1"
			intervals [314]:
				xmin = 105.386
				xmax = 105.416
				text = "K"
			intervals [315]:
				xmin = 105.416
				xmax = 105.5646
				text = ""
			intervals [316]:
				xmin = 105.5646
				xmax = 105.6146
				text = "sil"
			intervals [317]:
				xmin = 105.6146
				xmax = 105.7646
				text = "S"
			intervals [318]:
				xmin = 105.7646
				xmax = 105.8146
				text = "T"
			intervals [319]:
				xmin = 105.8146
				xmax = 105.9046
				text = "IH1"
			intervals [320]:
				xmin = 105.9046
				xmax = 105.9746
				text = "K"
			intervals [321]:
				xmin = 105.9746
				xmax = 106.0346
				text = "B"
			intervals [322]:
				xmin = 106.0346
				xmax = 106.1146
				text = "AO2"
			intervals [323]:
				xmin = 106.1146
				xmax = 106.1746
				text = "L"
			intervals [324]:
				xmin = 106.1746
				xmax = 106.2546
				text = "D"
			intervals [325]:
				xmin = 106.2546
				xmax = 106.2846
				text = "IH0"
			intervals [326]:
				xmin = 106.2846
				xmax = 106.3146
				text = "D"
			intervals [327]:
				xmin = 106.3146
				xmax = 106.3446
				text = "Y"
			intervals [328]:
				xmin = 106.3446
				xmax = 106.4246
				text = "UW1"
			intervals [329]:
				xmin = 106.4246
				xmax = 106.5646
				text = "S"
			intervals [330]:
				xmin = 106.5646
				xmax = 106.6546
				text = "EY1"
			intervals [331]:
				xmin = 106.6546
				xmax = 106.7446
				text = "sp"
			intervals [332]:
				xmin = 106.7446
				xmax = 114.6745
				text = ""
			intervals [333]:
				xmin = 114.6745
				xmax = 114.7045
				text = "M"
			intervals [334]:
				xmin = 114.7045
				xmax = 114.7645
				text = "HH"
			intervals [335]:
				xmin = 114.7645
				xmax = 115.0945
				text = "M"
			intervals [336]:
				xmin = 115.0945
				xmax = 123.7776
				text = ""
			intervals [337]:
				xmin = 123.7776
				xmax = 123.8076
				text = "M"
			intervals [338]:
				xmin = 123.8076
				xmax = 123.8376
				text = "HH"
			intervals [339]:
				xmin = 123.8376
				xmax = 124.4276
				text = "M"
			intervals [340]:
				xmin = 124.4276
				xmax = 137.5243
				text = ""
			intervals [341]:
				xmin = 137.5243
				xmax = 137.7543
				text = "M"
			intervals [342]:
				xmin = 137.7543
				xmax = 137.8143
				text = "HH"
			intervals [343]:
				xmin = 137.8143
				xmax = 137.9543
				text = "M"
			intervals [344]:
				xmin = 137.9543
				xmax = 139.2432
				text = "sp"
			intervals [345]:
				xmin = 139.2432
				xmax = 139.3032
				text = "G"
			intervals [346]:
				xmin = 139.3032
				xmax = 139.4032
				text = "IH0"
			intervals [347]:
				xmin = 139.4032
				xmax = 139.5132
				text = "D"
			intervals [348]:
				xmin = 139.5132
				xmax = 139.7407
				text = "sp"
			intervals [349]:
				xmin = 139.7407
				xmax = 139.7707
				text = "G"
			intervals [350]:
				xmin = 139.7707
				xmax = 139.8007
				text = "IH0"
			intervals [351]:
				xmin = 139.8007
				xmax = 139.8707
				text = "D"
			intervals [352]:
				xmin = 139.8707
				xmax = 140.0107
				text = "sp"
			intervals [353]:
				xmin = 140.0107
				xmax = 141.2948
				text = ""
			intervals [354]:
				xmin = 141.2948
				xmax = 141.3248
				text = "D"
			intervals [355]:
				xmin = 141.3248
				xmax = 141.3548
				text = "IH0"
			intervals [356]:
				xmin = 141.3548
				xmax = 141.3848
				text = "D"
			intervals [357]:
				xmin = 141.3848
				xmax = 141.4148
				text = "Y"
			intervals [358]:
				xmin = 141.4148
				xmax = 141.4448
				text = "UW1"
			intervals [359]:
				xmin = 141.4448
				xmax = 141.5248
				text = "EH1"
			intervals [360]:
				xmin = 141.5248
				xmax = 141.5548
				text = "V"
			intervals [361]:
				xmin = 141.5548
				xmax = 141.5848
				text = "ER0"
			intervals [362]:
				xmin = 141.5848
				xmax = 141.6148
				text = "P"
			intervals [363]:
				xmin = 141.6148
				xmax = 141.6848
				text = "L"
			intervals [364]:
				xmin = 141.6848
				xmax = 141.7648
				text = "EY1"
			intervals [365]:
				xmin = 141.7648
				xmax = 141.7948
				text = "DH"
			intervals [366]:
				xmin = 141.7948
				xmax = 141.8648
				text = "AE1"
			intervals [367]:
				xmin = 141.8648
				xmax = 141.9748
				text = "T"
			intervals [368]:
				xmin = 141.9748
				xmax = 142.0448
				text = "G"
			intervals [369]:
				xmin = 142.0448
				xmax = 142.1748
				text = "EY1"
			intervals [370]:
				xmin = 142.1748
				xmax = 142.2348
				text = "M"
			intervals [371]:
				xmin = 142.2348
				xmax = 142.2748
				text = "W"
			intervals [372]:
				xmin = 142.2748
				xmax = 142.3348
				text = "EH1"
			intervals [373]:
				xmin = 142.3348
				xmax = 142.4148
				text = "R"
			intervals [374]:
				xmin = 142.4148
				xmax = 142.4848
				text = "W"
			intervals [375]:
				xmin = 142.4848
				xmax = 142.5448
				text = "AH1"
			intervals [376]:
				xmin = 142.5448
				xmax = 142.5948
				text = "N"
			intervals [377]:
				xmin = 142.5948
				xmax = 142.6548
				text = "sp"
			intervals [378]:
				xmin = 142.6548
				xmax = 142.7448
				text = "K"
			intervals [379]:
				xmin = 142.7448
				xmax = 142.7948
				text = "IH1"
			intervals [380]:
				xmin = 142.7948
				xmax = 142.8548
				text = "D"
			intervals [381]:
				xmin = 142.8548
				xmax = 142.8848
				text = "HH"
			intervals [382]:
				xmin = 142.8848
				xmax = 142.9248
				text = "AE1"
			intervals [383]:
				xmin = 142.9248
				xmax = 143.0148
				text = "Z"
			intervals [384]:
				xmin = 143.0148
				xmax = 143.0748
				text = "T"
			intervals [385]:
				xmin = 143.0748
				xmax = 143.1348
				text = "IH0"
			intervals [386]:
				xmin = 143.1348
				xmax = 143.2748
				text = "CH"
			intervals [387]:
				xmin = 143.2748
				xmax = 143.3948
				text = "EY1"
			intervals [388]:
				xmin = 143.3948
				xmax = 143.5048
				text = "S"
			intervals [389]:
				xmin = 143.5048
				xmax = 143.5348
				text = "EH1"
			intervals [390]:
				xmin = 143.5348
				xmax = 143.5648
				text = "V"
			intervals [391]:
				xmin = 143.5648
				xmax = 143.5948
				text = "R"
			intervals [392]:
				xmin = 143.5948
				xmax = 143.6848
				text = "IY0"
			intervals [393]:
				xmin = 143.6848
				xmax = 143.7448
				text = "B"
			intervals [394]:
				xmin = 143.7448
				xmax = 143.7748
				text = "AA2"
			intervals [395]:
				xmin = 143.7748
				xmax = 143.8548
				text = "D"
			intervals [396]:
				xmin = 143.8548
				xmax = 143.9648
				text = "IY0"
			intervals [397]:
				xmin = 143.9648
				xmax = 144.0348
				text = "EH1"
			intervals [398]:
				xmin = 144.0348
				xmax = 144.1648
				text = "L"
			intervals [399]:
				xmin = 144.1648
				xmax = 144.2948
				text = "S"
			intervals [400]:
				xmin = 144.2948
				xmax = 161.1425
				text = "sp"
			intervals [401]:
				xmin = 161.1425
				xmax = 161.2225
				text = "M"
			intervals [402]:
				xmin = 161.2225
				xmax = 161.2525
				text = "HH"
			intervals [403]:
				xmin = 161.2525
				xmax = 161.6025
				text = "M"
			intervals [404]:
				xmin = 161.6025
				xmax = 161.9455
				text = ""
			intervals [405]:
				xmin = 161.9455
				xmax = 162.0355
				text = "W"
			intervals [406]:
				xmin = 162.0355
				xmax = 162.0655
				text = "AH1"
			intervals [407]:
				xmin = 162.0655
				xmax = 162.0955
				text = "T"
			intervals [408]:
				xmin = 162.0955
				xmax = 162.1255
				text = "D"
			intervals [409]:
				xmin = 162.1255
				xmax = 162.1855
				text = "UW1"
			intervals [410]:
				xmin = 162.1855
				xmax = 162.2155
				text = "Y"
			intervals [411]:
				xmin = 162.2155
				xmax = 162.2555
				text = "UW1"
			intervals [412]:
				xmin = 162.2555
				xmax = 162.3255
				text = "sp"
			intervals [413]:
				xmin = 162.3255
				xmax = 162.4155
				text = "K"
			intervals [414]:
				xmin = 162.4155
				xmax = 162.6055
				text = "AO1"
			intervals [415]:
				xmin = 162.6055
				xmax = 162.6355
				text = "L"
			intervals [416]:
				xmin = 162.6355
				xmax = 162.6755
				text = "DH"
			intervals [417]:
				xmin = 162.6755
				xmax = 162.7155
				text = "AE1"
			intervals [418]:
				xmin = 162.7155
				xmax = 162.7755
				text = "T"
			intervals [419]:
				xmin = 162.7755
				xmax = 162.8055
				text = "sp"
			intervals [420]:
				xmin = 162.8055
				xmax = 168.9591
				text = ""
			intervals [421]:
				xmin = 168.9591
				xmax = 169.2491
				text = "M"
			intervals [422]:
				xmin = 169.2491
				xmax = 169.2991
				text = "HH"
			intervals [423]:
				xmin = 169.2991
				xmax = 169.4191
				text = "M"
			intervals [424]:
				xmin = 169.4191
				xmax = 170.4944
				text = "sp"
			intervals [425]:
				xmin = 170.4944
				xmax = 170.6844
				text = "AH1"
			intervals [426]:
				xmin = 170.6844
				xmax = 170.8144
				text = "M"
			intervals [427]:
				xmin = 170.8144
				xmax = 171.5599
				text = "sp"
			intervals [428]:
				xmin = 171.5599
				xmax = 171.6399
				text = "W"
			intervals [429]:
				xmin = 171.6399
				xmax = 171.6899
				text = "ER0"
			intervals [430]:
				xmin = 171.6899
				xmax = 171.7399
				text = "DH"
			intervals [431]:
				xmin = 171.7399
				xmax = 171.7699
				text = "EH1"
			intervals [432]:
				xmin = 171.7699
				xmax = 171.8199
				text = "R"
			intervals [433]:
				xmin = 171.8199
				xmax = 171.8499
				text = "EH1"
			intervals [434]:
				xmin = 171.8499
				xmax = 171.8899
				text = "N"
			intervals [435]:
				xmin = 171.8899
				xmax = 171.9499
				text = "IY0"
			intervals [436]:
				xmin = 171.9499
				xmax = 172.0499
				text = "V"
			intervals [437]:
				xmin = 172.0499
				xmax = 172.1899
				text = "ER0"
			intervals [438]:
				xmin = 172.1899
				xmax = 172.3799
				text = "AY1"
			intervals [439]:
				xmin = 172.3799
				xmax = 172.4099
				text = "AH0"
			intervals [440]:
				xmin = 172.4099
				xmax = 172.4599
				text = "T"
			intervals [441]:
				xmin = 172.4599
				xmax = 172.5699
				text = "IY0"
			intervals [442]:
				xmin = 172.5699
				xmax = 172.6799
				text = "Z"
			intervals [443]:
				xmin = 172.6799
				xmax = 172.7099
				text = "AH1"
			intervals [444]:
				xmin = 172.7099
				xmax = 172.7399
				text = "V"
			intervals [445]:
				xmin = 172.7399
				xmax = 172.7799
				text = "DH"
			intervals [446]:
				xmin = 172.7799
				xmax = 172.8599
				text = "AE1"
			intervals [447]:
				xmin = 172.8599
				xmax = 172.9499
				text = "T"
			intervals [448]:
				xmin = 172.9499
				xmax = 173.0799
				text = "G"
			intervals [449]:
				xmin = 173.0799
				xmax = 173.2299
				text = "EY1"
			intervals [450]:
				xmin = 173.2299
				xmax = 173.2799
				text = "M"
			intervals [451]:
				xmin = 173.2799
				xmax = 174.6237
				text = "sp"
			intervals [452]:
				xmin = 174.6237
				xmax = 174.7037
				text = "L"
			intervals [453]:
				xmin = 174.7037
				xmax = 174.7637
				text = "AY1"
			intervals [454]:
				xmin = 174.7637
				xmax = 174.8037
				text = "K"
			intervals [455]:
				xmin = 174.8037
				xmax = 174.9937
				text = "sp"
			intervals [456]:
				xmin = 174.9937
				xmax = 175.0237
				text = "F"
			intervals [457]:
				xmin = 175.0237
				xmax = 175.1237
				text = "R"
			intervals [458]:
				xmin = 175.1237
				xmax = 175.3937
				text = "IY1"
			intervals [459]:
				xmin = 175.3937
				xmax = 175.5537
				text = "Z"
			intervals [460]:
				xmin = 175.5537
				xmax = 175.6237
				text = "ER0"
			intervals [461]:
				xmin = 175.6237
				xmax = 175.6737
				text = "EH1"
			intervals [462]:
				xmin = 175.6737
				xmax = 175.7537
				text = "N"
			intervals [463]:
				xmin = 175.7537
				xmax = 175.7837
				text = "IY0"
			intervals [464]:
				xmin = 175.7837
				xmax = 175.9237
				text = "TH"
			intervals [465]:
				xmin = 175.9237
				xmax = 175.9537
				text = "IH2"
			intervals [466]:
				xmin = 175.9537
				xmax = 176.0337
				text = "N"
			intervals [467]:
				xmin = 176.0337
				xmax = 178.3151
				text = ""
			intervals [468]:
				xmin = 178.3151
				xmax = 178.9951
				text = "spn"
			intervals [469]:
				xmin = 178.9951
				xmax = 179.4748
				text = ""
			intervals [470]:
				xmin = 179.4748
				xmax = 179.6048
				text = "sil"
			intervals [471]:
				xmin = 179.6048
				xmax = 179.6348
				text = "HH"
			intervals [472]:
				xmin = 179.6348
				xmax = 179.6648
				text = "AW1"
			intervals [473]:
				xmin = 179.6648
				xmax = 179.6948
				text = "D"
			intervals [474]:
				xmin = 179.6948
				xmax = 179.7648
				text = "DH"
			intervals [475]:
				xmin = 179.7648
				xmax = 179.9048
				text = "AH0"
			intervals [476]:
				xmin = 179.9048
				xmax = 179.9748
				text = "T"
			intervals [477]:
				xmin = 179.9748
				xmax = 180.0048
				text = "G"
			intervals [478]:
				xmin = 180.0048
				xmax = 180.0748
				text = "OW1"
			intervals [479]:
				xmin = 180.0748
				xmax = 188.2435
				text = "sp"
			intervals [480]:
				xmin = 188.2435
				xmax = 188.3935
				text = "M"
			intervals [481]:
				xmin = 188.3935
				xmax = 188.4235
				text = "HH"
			intervals [482]:
				xmin = 188.4235
				xmax = 188.5235
				text = "M"
			intervals [483]:
				xmin = 188.5235
				xmax = 188.5535
				text = "sp"
			intervals [484]:
				xmin = 188.5535
				xmax = 205.3804
				text = ""
			intervals [485]:
				xmin = 205.3804
				xmax = 206.2404
				text = "spn"
			intervals [486]:
				xmin = 206.2404
				xmax = 207.430
				text = ""
			intervals [487]:
				xmin = 207.430
				xmax = 207.500
				text = "HH"
			intervals [488]:
				xmin = 207.500
				xmax = 207.530
				text = "AH1"
			intervals [489]:
				xmin = 207.530
				xmax = 207.720
				text = "sp"
			intervals [490]:
				xmin = 207.720
				xmax = 210.2349
				text = ""
			intervals [491]:
				xmin = 210.2349
				xmax = 210.2749
				text = "M"
			intervals [492]:
				xmin = 210.2749
				xmax = 210.3049
				text = "HH"
			intervals [493]:
				xmin = 210.3049
				xmax = 210.6249
				text = "M"
			intervals [494]:
				xmin = 210.6249
				xmax = 214.2441
				text = ""
			intervals [495]:
				xmin = 214.2441
				xmax = 214.2841
				text = "sil"
			intervals [496]:
				xmin = 214.2841
				xmax = 214.4441
				text = "M"
			intervals [497]:
				xmin = 214.4441
				xmax = 214.7041
				text = "HH"
			intervals [498]:
				xmin = 214.7041
				xmax = 214.7341
				text = "M"
			intervals [499]:
				xmin = 214.7341
				xmax = 215.7304
				text = ""
			intervals [500]:
				xmin = 215.7304
				xmax = 215.8004
				text = "sil"
			intervals [501]:
				xmin = 215.8004
				xmax = 215.8504
				text = "Y"
			intervals [502]:
				xmin = 215.8504
				xmax = 215.9504
				text = "AE1"
			intervals [503]:
				xmin = 215.9504
				xmax = 216.0104
				text = "DH"
			intervals [504]:
				xmin = 216.0104
				xmax = 216.0404
				text = "AH0"
			intervals [505]:
				xmin = 216.0404
				xmax = 216.1304
				text = "T"
			intervals [506]:
				xmin = 216.1304
				xmax = 216.2004
				text = "S"
			intervals [507]:
				xmin = 216.2004
				xmax = 216.2704
				text = "K"
			intervals [508]:
				xmin = 216.2704
				xmax = 216.3504
				text = "Y"
			intervals [509]:
				xmin = 216.3504
				xmax = 216.4604
				text = "UW1"
			intervals [510]:
				xmin = 216.4604
				xmax = 216.4904
				text = "T"
			intervals [511]:
				xmin = 216.4904
				xmax = 218.0021
				text = "sp"
			intervals [512]:
				xmin = 218.0021
				xmax = 218.1821
				text = "AH1"
			intervals [513]:
				xmin = 218.1821
				xmax = 218.2521
				text = "M"
			intervals [514]:
				xmin = 218.2521
				xmax = 218.3121
				text = "sp"
			intervals [515]:
				xmin = 218.3121
				xmax = 218.9803
				text = ""
			intervals [516]:
				xmin = 218.9803
				xmax = 219.0603
				text = "D"
			intervals [517]:
				xmin = 219.0603
				xmax = 219.0903
				text = "IH0"
			intervals [518]:
				xmin = 219.0903
				xmax = 219.1303
				text = "D"
			intervals [519]:
				xmin = 219.1303
				xmax = 219.1903
				text = "Y"
			intervals [520]:
				xmin = 219.1903
				xmax = 219.2203
				text = "UW1"
			intervals [521]:
				xmin = 219.2203
				xmax = 219.2503
				text = "EH1"
			intervals [522]:
				xmin = 219.2503
				xmax = 219.3103
				text = "V"
			intervals [523]:
				xmin = 219.3103
				xmax = 219.3703
				text = "ER0"
			intervals [524]:
				xmin = 219.3703
				xmax = 219.4303
				text = "P"
			intervals [525]:
				xmin = 219.4303
				xmax = 219.5303
				text = "L"
			intervals [526]:
				xmin = 219.5303
				xmax = 219.5803
				text = "EY1"
			intervals [527]:
				xmin = 219.5803
				xmax = 219.6903
				text = "M"
			intervals [528]:
				xmin = 219.6903
				xmax = 219.8003
				text = "AA1"
			intervals [529]:
				xmin = 219.8003
				xmax = 219.8803
				text = "R"
			intervals [530]:
				xmin = 219.8803
				xmax = 219.9203
				text = "B"
			intervals [531]:
				xmin = 219.9203
				xmax = 219.9603
				text = "AH0"
			intervals [532]:
				xmin = 219.9603
				xmax = 220.0303
				text = "L"
			intervals [533]:
				xmin = 220.0303
				xmax = 220.1703
				text = "Z"
			intervals [534]:
				xmin = 220.1703
				xmax = 221.7658
				text = "sp"
			intervals [535]:
				xmin = 221.7658
				xmax = 221.7958
				text = "HH"
			intervals [536]:
				xmin = 221.7958
				xmax = 221.8358
				text = "AW1"
			intervals [537]:
				xmin = 221.8358
				xmax = 221.8858
				text = "D"
			intervals [538]:
				xmin = 221.8858
				xmax = 221.9558
				text = "IH0"
			intervals [539]:
				xmin = 221.9558
				xmax = 222.0058
				text = "Z"
			intervals [540]:
				xmin = 222.0058
				xmax = 222.1158
				text = "sp"
			intervals [541]:
				xmin = 222.1158
				xmax = 222.1458
				text = "DH"
			intervals [542]:
				xmin = 222.1458
				xmax = 222.1758
				text = "AH0"
			intervals [543]:
				xmin = 222.1758
				xmax = 222.2058
				text = "T"
			intervals [544]:
				xmin = 222.2058
				xmax = 222.3343
				text = ""
			intervals [545]:
				xmin = 222.3343
				xmax = 222.4143
				text = "sil"
			intervals [546]:
				xmin = 222.4143
				xmax = 222.4643
				text = "W"
			intervals [547]:
				xmin = 222.4643
				xmax = 222.5343
				text = "ER1"
			intervals [548]:
				xmin = 222.5343
				xmax = 222.5643
				text = "K"
			intervals [549]:
				xmin = 222.5643
				xmax = 222.6343
				text = "sp"
			intervals [550]:
				xmin = 222.6343
				xmax = 234.7509
				text = ""
			intervals [551]:
				xmin = 234.7509
				xmax = 234.8709
				text = "M"
			intervals [552]:
				xmin = 234.8709
				xmax = 234.9409
				text = "HH"
			intervals [553]:
				xmin = 234.9409
				xmax = 235.1409
				text = "M"
			intervals [554]:
				xmin = 235.1409
				xmax = 236.5117
				text = ""
			intervals [555]:
				xmin = 236.5117
				xmax = 236.8317
				text = "M"
			intervals [556]:
				xmin = 236.8317
				xmax = 236.8717
				text = "HH"
			intervals [557]:
				xmin = 236.8717
				xmax = 236.9117
				text = "M"
			intervals [558]:
				xmin = 236.9117
				xmax = 251.276
				text = ""
			intervals [559]:
				xmin = 251.276
				xmax = 251.316
				text = "M"
			intervals [560]:
				xmin = 251.316
				xmax = 251.346
				text = "HH"
			intervals [561]:
				xmin = 251.346
				xmax = 251.756
				text = "M"
			intervals [562]:
				xmin = 251.756
				xmax = 265.2005
				text = ""
			intervals [563]:
				xmin = 265.2005
				xmax = 265.7805
				text = "spn"
			intervals [564]:
				xmin = 265.7805
				xmax = 267.2075
				text = ""
			intervals [565]:
				xmin = 267.2075
				xmax = 267.2375
				text = "sil"
			intervals [566]:
				xmin = 267.2375
				xmax = 267.4275
				text = "M"
			intervals [567]:
				xmin = 267.4275
				xmax = 267.5075
				text = "HH"
			intervals [568]:
				xmin = 267.5075
				xmax = 267.6775
				text = "M"
			intervals [569]:
				xmin = 267.6775
				xmax = 268.2725
				text = ""
			intervals [570]:
				xmin = 268.2725
				xmax = 268.3025
				text = "sil"
			intervals [571]:
				xmin = 268.3025
				xmax = 268.3325
				text = "G"
			intervals [572]:
				xmin = 268.3325
				xmax = 268.4625
				text = "UH1"
			intervals [573]:
				xmin = 268.4625
				xmax = 268.6125
				text = "D"
			intervals [574]:
				xmin = 268.6125
				xmax = 268.6425
				text = "sp"
			intervals [575]:
				xmin = 268.6425
				xmax = 269.1009
				text = ""
			intervals [576]:
				xmin = 269.1009
				xmax = 269.2209
				text = "HH"
			intervals [577]:
				xmin = 269.2209
				xmax = 269.2509
				text = "AW1"
			intervals [578]:
				xmin = 269.2509
				xmax = 269.2809
				text = "D"
			intervals [579]:
				xmin = 269.2809
				xmax = 269.3109
				text = "IH0"
			intervals [580]:
				xmin = 269.3109
				xmax = 269.3609
				text = "D"
			intervals [581]:
				xmin = 269.3609
				xmax = 269.4009
				text = "Y"
			intervals [582]:
				xmin = 269.4009
				xmax = 269.4309
				text = "UW1"
			intervals [583]:
				xmin = 269.4309
				xmax = 269.5009
				text = "M"
			intervals [584]:
				xmin = 269.5009
				xmax = 269.5709
				text = "EY1"
			intervals [585]:
				xmin = 269.5709
				xmax = 269.6309
				text = "K"
			intervals [586]:
				xmin = 269.6309
				xmax = 269.6709
				text = "DH"
			intervals [587]:
				xmin = 269.6709
				xmax = 269.7409
				text = "AH0"
			intervals [588]:
				xmin = 269.7409
				xmax = 269.8509
				text = "S"
			intervals [589]:
				xmin = 269.8509
				xmax = 269.9509
				text = "ER1"
			intervals [590]:
				xmin = 269.9509
				xmax = 270.0309
				text = "K"
			intervals [591]:
				xmin = 270.0309
				xmax = 270.0709
				text = "AH0"
			intervals [592]:
				xmin = 270.0709
				xmax = 270.2109
				text = "L"
			intervals [593]:
				xmin = 270.2109
				xmax = 270.6436
				text = "sp"
			intervals [594]:
				xmin = 270.6436
				xmax = 270.7836
				text = "AH1"
			intervals [595]:
				xmin = 270.7836
				xmax = 270.9836
				text = "sp"
			intervals [596]:
				xmin = 270.9836
				xmax = 273.5625
				text = ""
			intervals [597]:
				xmin = 273.5625
				xmax = 273.6325
				text = "D"
			intervals [598]:
				xmin = 273.6325
				xmax = 273.6625
				text = "IH0"
			intervals [599]:
				xmin = 273.6625
				xmax = 273.6925
				text = "D"
			intervals [600]:
				xmin = 273.6925
				xmax = 273.7225
				text = "Y"
			intervals [601]:
				xmin = 273.7225
				xmax = 273.7925
				text = "UW1"
			intervals [602]:
				xmin = 273.7925
				xmax = 273.8725
				text = "D"
			intervals [603]:
				xmin = 273.8725
				xmax = 273.9425
				text = "R"
			intervals [604]:
				xmin = 273.9425
				xmax = 274.1225
				text = "AO1"
			intervals [605]:
				xmin = 274.1225
				xmax = 274.1525
				text = "sp"
			intervals [606]:
				xmin = 274.1525
				xmax = 274.1825
				text = "IH0"
			intervals [607]:
				xmin = 274.1825
				xmax = 274.2125
				text = "T"
			intervals [608]:
				xmin = 274.2125
				xmax = 274.2425
				text = "AA1"
			intervals [609]:
				xmin = 274.2425
				xmax = 274.3325
				text = "N"
			intervals [610]:
				xmin = 274.3325
				xmax = 274.3725
				text = "DH"
			intervals [611]:
				xmin = 274.3725
				xmax = 274.4725
				text = "IY0"
			intervals [612]:
				xmin = 274.4725
				xmax = 274.5025
				text = "G"
			intervals [613]:
				xmin = 274.5025
				xmax = 274.5525
				text = "R"
			intervals [614]:
				xmin = 274.5525
				xmax = 274.5825
				text = "AW1"
			intervals [615]:
				xmin = 274.5825
				xmax = 274.6125
				text = "N"
			intervals [616]:
				xmin = 274.6125
				xmax = 274.6425
				text = "D"
			intervals [617]:
				xmin = 274.6425
				xmax = 283.1169
				text = "sp"
			intervals [618]:
				xmin = 283.1169
				xmax = 283.2169
				text = "M"
			intervals [619]:
				xmin = 283.2169
				xmax = 283.2469
				text = "HH"
			intervals [620]:
				xmin = 283.2469
				xmax = 283.5069
				text = "M"
			intervals [621]:
				xmin = 283.5069
				xmax = 283.5369
				text = "sp"
			intervals [622]:
				xmin = 283.5369
				xmax = 285.3732
				text = ""
			intervals [623]:
				xmin = 285.3732
				xmax = 285.4632
				text = "W"
			intervals [624]:
				xmin = 285.4632
				xmax = 285.5132
				text = "IY1"
			intervals [625]:
				xmin = 285.5132
				xmax = 285.5432
				text = "Y"
			intervals [626]:
				xmin = 285.5432
				xmax = 285.5932
				text = "UW1"
			intervals [627]:
				xmin = 285.5932
				xmax = 285.6532
				text = "Z"
			intervals [628]:
				xmin = 285.6532
				xmax = 285.6832
				text = "D"
			intervals [629]:
				xmin = 285.6832
				xmax = 285.7232
				text = "T"
			intervals [630]:
				xmin = 285.7232
				xmax = 285.8032
				text = "AH0"
			intervals [631]:
				xmin = 285.8032
				xmax = 285.8932
				text = "D"
			intervals [632]:
				xmin = 285.8932
				xmax = 285.9732
				text = "IH1"
			intervals [633]:
				xmin = 285.9732
				xmax = 286.0532
				text = "G"
			intervals [634]:
				xmin = 286.0532
				xmax = 286.0832
				text = "EH1"
			intervals [635]:
				xmin = 286.0832
				xmax = 286.1732
				text = "M"
			intervals [636]:
				xmin = 286.1732
				xmax = 286.2032
				text = "sp"
			intervals [637]:
				xmin = 286.2032
				xmax = 286.9068
				text = ""
			intervals [638]:
				xmin = 286.9068
				xmax = 287.0168
				text = "D"
			intervals [639]:
				xmin = 287.0168
				xmax = 287.0568
				text = "IH1"
			intervals [640]:
				xmin = 287.0568
				xmax = 287.1768
				text = "G"
			intervals [641]:
				xmin = 287.1768
				xmax = 287.2568
				text = "IH1"
			intervals [642]:
				xmin = 287.2568
				xmax = 287.2868
				text = "N"
			intervals [643]:
				xmin = 287.2868
				xmax = 287.3468
				text = "sp"
			intervals [644]:
				xmin = 287.3468
				xmax = 287.3768
				text = "W"
			intervals [645]:
				xmin = 287.3768
				xmax = 287.4068
				text = "IH0"
			intervals [646]:
				xmin = 287.4068
				xmax = 287.4468
				text = "DH"
			intervals [647]:
				xmin = 287.4468
				xmax = 287.4868
				text = "AA1"
			intervals [648]:
				xmin = 287.4868
				xmax = 287.5568
				text = "R"
			intervals [649]:
				xmin = 287.5568
				xmax = 287.5868
				text = "sp"
			intervals [650]:
				xmin = 287.5868
				xmax = 287.7468
				text = "HH"
			intervals [651]:
				xmin = 287.7468
				xmax = 287.7768
				text = "IY1"
			intervals [652]:
				xmin = 287.7768
				xmax = 287.8068
				text = "L"
			intervals [653]:
				xmin = 287.8068
				xmax = 287.8468
				text = "Z"
			intervals [654]:
				xmin = 287.8468
				xmax = 288.1368
				text = "sp"
			intervals [655]:
				xmin = 288.1368
				xmax = 289.0585
				text = ""
			intervals [656]:
				xmin = 289.0585
				xmax = 289.1685
				text = "M"
			intervals [657]:
				xmin = 289.1685
				xmax = 289.2285
				text = "EY1"
			intervals [658]:
				xmin = 289.2285
				xmax = 289.2785
				text = "K"
			intervals [659]:
				xmin = 289.2785
				xmax = 289.3185
				text = "IH0"
			intervals [660]:
				xmin = 289.3185
				xmax = 289.3785
				text = "T"
			intervals [661]:
				xmin = 289.3785
				xmax = 289.4185
				text = "HH"
			intervals [662]:
				xmin = 289.4185
				xmax = 289.4685
				text = "AA1"
			intervals [663]:
				xmin = 289.4685
				xmax = 289.5485
				text = "R"
			intervals [664]:
				xmin = 289.5485
				xmax = 289.5785
				text = "D"
			intervals [665]:
				xmin = 289.5785
				xmax = 289.6585
				text = "ER0"
			intervals [666]:
				xmin = 289.6585
				xmax = 289.6985
				text = "T"
			intervals [667]:
				xmin = 289.6985
				xmax = 289.7285
				text = "IH0"
			intervals [668]:
				xmin = 289.7285
				xmax = 289.8085
				text = "sp"
			intervals [669]:
				xmin = 289.8085
				xmax = 289.8485
				text = "SH"
			intervals [670]:
				xmin = 289.8485
				xmax = 289.8785
				text = "UW1"
			intervals [671]:
				xmin = 289.8785
				xmax = 289.9085
				text = "T"
			intervals [672]:
				xmin = 289.9085
				xmax = 290.0185
				text = "sp"
			intervals [673]:
				xmin = 290.0185
				xmax = 290.0485
				text = "DH"
			intervals [674]:
				xmin = 290.0485
				xmax = 290.0785
				text = "AH0"
			intervals [675]:
				xmin = 290.0785
				xmax = 290.1085
				text = "M"
			intervals [676]:
				xmin = 290.1085
				xmax = 290.1485
				text = "sp"
			intervals [677]:
				xmin = 290.1485
				xmax = 290.2385
				text = "AW1"
			intervals [678]:
				xmin = 290.2385
				xmax = 290.2785
				text = "T"
			intervals [679]:
				xmin = 290.2785
				xmax = 291.1339
				text = "sp"
			intervals [680]:
				xmin = 291.1339
				xmax = 291.2439
				text = "OW2"
			intervals [681]:
				xmin = 291.2439
				xmax = 291.3639
				text = "K"
			intervals [682]:
				xmin = 291.3639
				xmax = 291.5239
				text = "EY1"
			intervals [683]:
				xmin = 291.5239
				xmax = 291.6039
				text = "G"
			intervals [684]:
				xmin = 291.6039
				xmax = 291.7239
				text = "UH1"
			intervals [685]:
				xmin = 291.7239
				xmax = 291.7839
				text = "D"
			intervals [686]:
				xmin = 291.7839
				xmax = 292.1132
				text = "sp"
			intervals [687]:
				xmin = 292.1132
				xmax = 292.3832
				text = "AH1"
			intervals [688]:
				xmin = 292.3832
				xmax = 292.5132
				text = "M"
			intervals [689]:
				xmin = 292.5132
				xmax = 292.5732
				text = "sp"
			intervals [690]:
				xmin = 292.5732
				xmax = 295.2337
				text = ""
			intervals [691]:
				xmin = 295.2337
				xmax = 295.2737
				text = "W"
			intervals [692]:
				xmin = 295.2737
				xmax = 295.3037
				text = "AH1"
			intervals [693]:
				xmin = 295.3037
				xmax = 295.3337
				text = "T"
			intervals [694]:
				xmin = 295.3337
				xmax = 295.4037
				text = "ER0"
			intervals [695]:
				xmin = 295.4037
				xmax = 295.4537
				text = "Y"
			intervals [696]:
				xmin = 295.4537
				xmax = 295.5137
				text = "UH1"
			intervals [697]:
				xmin = 295.5137
				xmax = 295.6037
				text = "R"
			intervals [698]:
				xmin = 295.6037
				xmax = 295.6637
				text = "F"
			intervals [699]:
				xmin = 295.6637
				xmax = 295.7837
				text = "EY1"
			intervals [700]:
				xmin = 295.7837
				xmax = 295.8237
				text = "V"
			intervals [701]:
				xmin = 295.8237
				xmax = 295.8737
				text = "R"
			intervals [702]:
				xmin = 295.8737
				xmax = 295.9037
				text = "AH0"
			intervals [703]:
				xmin = 295.9037
				xmax = 295.9737
				text = "T"
			intervals [704]:
				xmin = 295.9737
				xmax = 296.0437
				text = "T"
			intervals [705]:
				xmin = 296.0437
				xmax = 296.1237
				text = "IY1"
			intervals [706]:
				xmin = 296.1237
				xmax = 296.2237
				text = "V"
			intervals [707]:
				xmin = 296.2237
				xmax = 296.3437
				text = "IY1"
			intervals [708]:
				xmin = 296.3437
				xmax = 296.4437
				text = "P"
			intervals [709]:
				xmin = 296.4437
				xmax = 296.4837
				text = "R"
			intervals [710]:
				xmin = 296.4837
				xmax = 296.5737
				text = "OW1"
			intervals [711]:
				xmin = 296.5737
				xmax = 296.6637
				text = "G"
			intervals [712]:
				xmin = 296.6637
				xmax = 296.7037
				text = "R"
			intervals [713]:
				xmin = 296.7037
				xmax = 296.8237
				text = "AE2"
			intervals [714]:
				xmin = 296.8237
				xmax = 296.8537
				text = "M"
			intervals [715]:
				xmin = 296.8537
				xmax = 297.1037
				text = "Z"
			intervals [716]:
				xmin = 297.1037
				xmax = 297.1337
				text = "sp"
			intervals [717]:
				xmin = 297.1337
				xmax = 334.5358
				text = ""
			intervals [718]:
				xmin = 334.5358
				xmax = 334.6758
				text = "M"
			intervals [719]:
				xmin = 334.6758
				xmax = 334.7058
				text = "DH"
			intervals [720]:
				xmin = 334.7058
				xmax = 334.7358
				text = "AH0"
			intervals [721]:
				xmin = 334.7358
				xmax = 334.7658
				text = "T"
			intervals [722]:
				xmin = 334.7658
				xmax = 334.8158
				text = "sp"
			intervals [723]:
				xmin = 334.8158
				xmax = 335.0258
				text = "S"
			intervals [724]:
				xmin = 335.0258
				xmax = 335.1158
				text = "K"
			intervals [725]:
				xmin = 335.1158
				xmax = 335.1458
				text = "W"
			intervals [726]:
				xmin = 335.1458
				xmax = 335.1758
				text = "AY1"
			intervals [727]:
				xmin = 335.1758
				xmax = 335.2058
				text = "T"
			intervals [728]:
				xmin = 335.2058
				xmax = 335.3058
				text = "sp"
			intervals [729]:
				xmin = 335.3058
				xmax = 335.3358
				text = "AH0"
			intervals [730]:
				xmin = 335.3358
				xmax = 335.4458
				text = "sp"
			intervals [731]:
				xmin = 335.4458
				xmax = 338.5022
				text = ""
			intervals [732]:
				xmin = 338.5022
				xmax = 338.6822
				text = "M"
			intervals [733]:
				xmin = 338.6822
				xmax = 338.8422
				text = "HH"
			intervals [734]:
				xmin = 338.8422
				xmax = 338.9222
				text = "M"
			intervals [735]:
				xmin = 338.9222
				xmax = 339.5005
				text = "sp"
			intervals [736]:
				xmin = 339.5005
				xmax = 339.5305
				text = "V"
			intervals [737]:
				xmin = 339.5305
				xmax = 339.5605
				text = "EH1"
			intervals [738]:
				xmin = 339.5605
				xmax = 339.5905
				text = "R"
			intervals [739]:
				xmin = 339.5905
				xmax = 339.7705
				text = "IY0"
			intervals [740]:
				xmin = 339.7705
				xmax = 339.9005
				text = "sp"
			intervals [741]:
				xmin = 339.9005
				xmax = 339.9405
				text = "G"
			intervals [742]:
				xmin = 339.9405
				xmax = 339.9705
				text = "IH0"
			intervals [743]:
				xmin = 339.9705
				xmax = 340.0005
				text = "D"
			intervals [744]:
				xmin = 340.0005
				xmax = 340.0305
				text = "sp"
			intervals [745]:
				xmin = 340.0305
				xmax = 349.8064
				text = ""
			intervals [746]:
				xmin = 349.8064
				xmax = 349.8964
				text = "M"
			intervals [747]:
				xmin = 349.8964
				xmax = 349.9664
				text = "HH"
			intervals [748]:
				xmin = 349.9664
				xmax = 350.2864
				text = "M"
			intervals [749]:
				xmin = 350.2864
				xmax = 355.5224
				text = ""
			intervals [750]:
				xmin = 355.5224
				xmax = 355.6024
				text = "sil"
			intervals [751]:
				xmin = 355.6024
				xmax = 355.7024
				text = "AW1"
			intervals [752]:
				xmin = 355.7024
				xmax = 355.8024
				text = "T"
			intervals [753]:
				xmin = 355.8024
				xmax = 355.9024
				text = "K"
			intervals [754]:
				xmin = 355.9024
				xmax = 356.0724
				text = "AE2"
			intervals [755]:
				xmin = 356.0724
				xmax = 356.2024
				text = "S"
			intervals [756]:
				xmin = 356.2024
				xmax = 356.2324
				text = "T"
			intervals [757]:
				xmin = 356.2324
				xmax = 356.2724
				text = "sp"
			intervals [758]:
				xmin = 356.2724
				xmax = 361.4514
				text = ""
			intervals [759]:
				xmin = 361.4514
				xmax = 361.5114
				text = "B"
			intervals [760]:
				xmin = 361.5114
				xmax = 361.5514
				text = "AH0"
			intervals [761]:
				xmin = 361.5514
				xmax = 361.6614
				text = "N"
			intervals [762]:
				xmin = 361.6614
				xmax = 361.8014
				text = "AE1"
			intervals [763]:
				xmin = 361.8014
				xmax = 361.9414
				text = "N"
			intervals [764]:
				xmin = 361.9414
				xmax = 362.0414
				text = "Z"
			intervals [765]:
				xmin = 362.0414
				xmax = 362.1114
				text = "AH0"
			intervals [766]:
				xmin = 362.1114
				xmax = 369.8852
				text = "sp"
			intervals [767]:
				xmin = 369.8852
				xmax = 369.9152
				text = "M"
			intervals [768]:
				xmin = 369.9152
				xmax = 369.9452
				text = "HH"
			intervals [769]:
				xmin = 369.9452
				xmax = 369.9952
				text = "M"
			intervals [770]:
				xmin = 369.9952
				xmax = 370.0552
				text = "AY1"
			intervals [771]:
				xmin = 370.0552
				xmax = 370.0952
				text = "D"
			intervals [772]:
				xmin = 370.0952
				xmax = 370.2452
				text = "UW1"
			intervals [773]:
				xmin = 370.2452
				xmax = 370.3052
				text = "sp"
			intervals [774]:
				xmin = 370.3052
				xmax = 370.4552
				text = "T"
			intervals [775]:
				xmin = 370.4552
				xmax = 370.5352
				text = "UW1"
			intervals [776]:
				xmin = 370.5352
				xmax = 370.6452
				text = "sp"
			intervals [777]:
				xmin = 370.6452
				xmax = 371.5553
				text = ""
			intervals [778]:
				xmin = 371.5553
				xmax = 371.5853
				text = "M"
			intervals [779]:
				xmin = 371.5853
				xmax = 371.6653
				text = "AY1"
			intervals [780]:
				xmin = 371.6653
				xmax = 371.7753
				text = "W"
			intervals [781]:
				xmin = 371.7753
				xmax = 371.8953
				text = "AY1"
			intervals [782]:
				xmin = 371.8953
				xmax = 371.9553
				text = "F"
			intervals [783]:
				xmin = 371.9553
				xmax = 371.9853
				text = "sp"
			intervals [784]:
				xmin = 371.9853
				xmax = 372.0653
				text = "D"
			intervals [785]:
				xmin = 372.0653
				xmax = 372.1753
				text = "AH1"
			intervals [786]:
				xmin = 372.1753
				xmax = 372.2953
				text = "Z"
			intervals [787]:
				xmin = 372.2953
				xmax = 372.3253
				text = "AH0"
			intervals [788]:
				xmin = 372.3253
				xmax = 372.3553
				text = "N"
			intervals [789]:
				xmin = 372.3553
				xmax = 372.3853
				text = "T"
			intervals [790]:
				xmin = 372.3853
				xmax = 374.6174
				text = "sp"
			intervals [791]:
				xmin = 374.6174
				xmax = 374.9374
				text = "AH1"
			intervals [792]:
				xmin = 374.9374
				xmax = 375.3974
				text = "sp"
			intervals [793]:
				xmin = 375.3974
				xmax = 375.4674
				text = "W"
			intervals [794]:
				xmin = 375.4674
				xmax = 375.5974
				text = "EH1"
			intervals [795]:
				xmin = 375.5974
				xmax = 375.6474
				text = "L"
			intervals [796]:
				xmin = 375.6474
				xmax = 375.7074
				text = "sp"
			intervals [797]:
				xmin = 375.7074
				xmax = 375.7944
				text = ""
			intervals [798]:
				xmin = 375.7944
				xmax = 375.9044
				text = "K"
			intervals [799]:
				xmin = 375.9044
				xmax = 375.9344
				text = "AE1"
			intervals [800]:
				xmin = 375.9344
				xmax = 375.9644
				text = "N"
			intervals [801]:
				xmin = 375.9644
				xmax = 376.0244
				text = "Y"
			intervals [802]:
				xmin = 376.0244
				xmax = 376.0644
				text = "UW1"
			intervals [803]:
				xmin = 376.0644
				xmax = 376.0944
				text = "sp"
			intervals [804]:
				xmin = 376.0944
				xmax = 376.1444
				text = "R"
			intervals [805]:
				xmin = 376.1444
				xmax = 376.1944
				text = "IY0"
			intervals [806]:
				xmin = 376.1944
				xmax = 376.2544
				text = "M"
			intervals [807]:
				xmin = 376.2544
				xmax = 376.3644
				text = "EH1"
			intervals [808]:
				xmin = 376.3644
				xmax = 376.3944
				text = "M"
			intervals [809]:
				xmin = 376.3944
				xmax = 376.4344
				text = "B"
			intervals [810]:
				xmin = 376.4344
				xmax = 376.5444
				text = "ER0"
			intervals [811]:
				xmin = 376.5444
				xmax = 376.5744
				text = "AA1"
			intervals [812]:
				xmin = 376.5744
				xmax = 376.6144
				text = "N"
			intervals [813]:
				xmin = 376.6144
				xmax = 376.7044
				text = "EH1"
			intervals [814]:
				xmin = 376.7044
				xmax = 376.7644
				text = "N"
			intervals [815]:
				xmin = 376.7644
				xmax = 376.8444
				text = "IY0"
			intervals [816]:
				xmin = 376.8444
				xmax = 376.8844
				text = "AH0"
			intervals [817]:
				xmin = 376.8844
				xmax = 376.9144
				text = "V"
			intervals [818]:
				xmin = 376.9144
				xmax = 376.9444
				text = "DH"
			intervals [819]:
				xmin = 376.9444
				xmax = 377.0844
				text = "OW1"
			intervals [820]:
				xmin = 377.0844
				xmax = 377.1644
				text = "Z"
			intervals [821]:
				xmin = 377.1644
				xmax = 377.2744
				text = "SH"
			intervals [822]:
				xmin = 377.2744
				xmax = 377.3844
				text = "OW1"
			intervals [823]:
				xmin = 377.3844
				xmax = 377.4644
				text = "Z"
			intervals [824]:
				xmin = 377.4644
				xmax = 377.5544
				text = "S"
			intervals [825]:
				xmin = 377.5544
				xmax = 377.5844
				text = "EY1"
			intervals [826]:
				xmin = 377.5844
				xmax = 377.7744
				text = "sp"
			intervals [827]:
				xmin = 377.7744
				xmax = 377.9144
				text = "M"
			intervals [828]:
				xmin = 377.9144
				xmax = 377.9944
				text = "IH1"
			intervals [829]:
				xmin = 377.9944
				xmax = 378.0944
				text = "SH"
			intervals [830]:
				xmin = 378.0944
				xmax = 378.1744
				text = "AH0"
			intervals [831]:
				xmin = 378.1744
				xmax = 378.2144
				text = "N"
			intervals [832]:
				xmin = 378.2144
				xmax = 378.2444
				text = "IH0"
			intervals [833]:
				xmin = 378.2444
				xmax = 378.3044
				text = "M"
			intervals [834]:
				xmin = 378.3044
				xmax = 378.3844
				text = "P"
			intervals [835]:
				xmin = 378.3844
				xmax = 378.4944
				text = "AA1"
			intervals [836]:
				xmin = 378.4944
				xmax = 378.6244
				text = "S"
			intervals [837]:
				xmin = 378.6244
				xmax = 378.6744
				text = "AH0"
			intervals [838]:
				xmin = 378.6744
				xmax = 378.7244
				text = "B"
			intervals [839]:
				xmin = 378.7244
				xmax = 378.7744
				text = "AH0"
			intervals [840]:
				xmin = 378.7744
				xmax = 378.9244
				text = "L"
			intervals [841]:
				xmin = 378.9244
				xmax = 378.9644
				text = "AO1"
			intervals [842]:
				xmin = 378.9644
				xmax = 379.0244
				text = "R"
			intervals [843]:
				xmin = 379.0244
				xmax = 379.0544
				text = "sp"
			intervals [844]:
				xmin = 379.0544
				xmax = 379.1744
				text = "M"
			intervals [845]:
				xmin = 379.1744
				xmax = 379.3444
				text = "AO1"
			intervals [846]:
				xmin = 379.3444
				xmax = 379.4444
				text = "D"
			intervals [847]:
				xmin = 379.4444
				xmax = 379.5344
				text = "S"
			intervals [848]:
				xmin = 379.5344
				xmax = 379.6444
				text = "K"
			intervals [849]:
				xmin = 379.6444
				xmax = 379.6844
				text = "W"
			intervals [850]:
				xmin = 379.6844
				xmax = 379.9044
				text = "AA1"
			intervals [851]:
				xmin = 379.9044
				xmax = 379.9844
				text = "D"
			intervals [852]:
				xmin = 379.9844
				xmax = 380.1344
				text = "ER0"
			intervals [853]:
				xmin = 380.1344
				xmax = 381.0466
				text = ""
			intervals [854]:
				xmin = 381.0466
				xmax = 381.1266
				text = "sil"
			intervals [855]:
				xmin = 381.1266
				xmax = 381.1866
				text = "W"
			intervals [856]:
				xmin = 381.1866
				xmax = 381.2266
				text = "AH1"
			intervals [857]:
				xmin = 381.2266
				xmax = 381.2566
				text = "N"
			intervals [858]:
				xmin = 381.2566
				xmax = 381.2866
				text = "AH0"
			intervals [859]:
				xmin = 381.2866
				xmax = 381.3166
				text = "V"
			intervals [860]:
				xmin = 381.3166
				xmax = 381.3666
				text = "DH"
			intervals [861]:
				xmin = 381.3666
				xmax = 381.4166
				text = "AH1"
			intervals [862]:
				xmin = 381.4166
				xmax = 381.4966
				text = "W"
			intervals [863]:
				xmin = 381.4966
				xmax = 381.5766
				text = "EH1"
			intervals [864]:
				xmin = 381.5766
				xmax = 381.6566
				text = "S"
			intervals [865]:
				xmin = 381.6566
				xmax = 381.7366
				text = "T"
			intervals [866]:
				xmin = 381.7366
				xmax = 381.8266
				text = "ER0"
			intervals [867]:
				xmin = 381.8266
				xmax = 381.9166
				text = "N"
			intervals [868]:
				xmin = 381.9166
				xmax = 382.0666
				text = "Z"
			intervals [869]:
				xmin = 382.0666
				xmax = 382.282
				text = ""
			intervals [870]:
				xmin = 382.282
				xmax = 382.322
				text = "sil"
			intervals [871]:
				xmin = 382.322
				xmax = 382.362
				text = "AH0"
			intervals [872]:
				xmin = 382.362
				xmax = 382.442
				text = "P"
			intervals [873]:
				xmin = 382.442
				xmax = 382.492
				text = "ER0"
			intervals [874]:
				xmin = 382.492
				xmax = 382.572
				text = "T"
			intervals [875]:
				xmin = 382.572
				xmax = 382.662
				text = "IH1"
			intervals [876]:
				xmin = 382.662
				xmax = 382.692
				text = "K"
			intervals [877]:
				xmin = 382.692
				xmax = 382.742
				text = "Y"
			intervals [878]:
				xmin = 382.742
				xmax = 382.772
				text = "AH0"
			intervals [879]:
				xmin = 382.772
				xmax = 382.802
				text = "L"
			intervals [880]:
				xmin = 382.802
				xmax = 382.942
				text = "ER0"
			intervals [881]:
				xmin = 382.942
				xmax = 383.092
				text = "SH"
			intervals [882]:
				xmin = 383.092
				xmax = 383.322
				text = "OW1"
			intervals [883]:
				xmin = 383.322
				xmax = 383.392
				text = "DH"
			intervals [884]:
				xmin = 383.392
				xmax = 383.422
				text = "AH0"
			intervals [885]:
				xmin = 383.422
				xmax = 383.522
				text = "T"
			intervals [886]:
				xmin = 383.522
				xmax = 383.602
				text = "Y"
			intervals [887]:
				xmin = 383.602
				xmax = 383.662
				text = "UW1"
			intervals [888]:
				xmin = 383.662
				xmax = 383.732
				text = "R"
			intervals [889]:
				xmin = 383.732
				xmax = 383.792
				text = "IY0"
			intervals [890]:
				xmin = 383.792
				xmax = 383.892
				text = "M"
			intervals [891]:
				xmin = 383.892
				xmax = 383.952
				text = "EH1"
			intervals [892]:
				xmin = 383.952
				xmax = 384.032
				text = "M"
			intervals [893]:
				xmin = 384.032
				xmax = 384.062
				text = "B"
			intervals [894]:
				xmin = 384.062
				xmax = 384.112
				text = "ER0"
			intervals [895]:
				xmin = 384.112
				xmax = 384.182
				text = "DH"
			intervals [896]:
				xmin = 384.182
				xmax = 384.252
				text = "AH0"
			intervals [897]:
				xmin = 384.252
				xmax = 384.352
				text = "S"
			intervals [898]:
				xmin = 384.352
				xmax = 384.412
				text = "T"
			intervals [899]:
				xmin = 384.412
				xmax = 384.512
				text = "AO1"
			intervals [900]:
				xmin = 384.512
				xmax = 384.622
				text = "R"
			intervals [901]:
				xmin = 384.622
				xmax = 384.722
				text = "IY0"
			intervals [902]:
				xmin = 384.722
				xmax = 384.782
				text = "AH0"
			intervals [903]:
				xmin = 384.782
				xmax = 384.832
				text = "V"
			intervals [904]:
				xmin = 384.832
				xmax = 385.6691
				text = ""
			intervals [905]:
				xmin = 385.6691
				xmax = 385.9691
				text = "spn"
			intervals [906]:
				xmin = 385.9691
				xmax = 412.5518
				text = ""
			intervals [907]:
				xmin = 412.5518
				xmax = 412.5818
				text = "D"
			intervals [908]:
				xmin = 412.5818
				xmax = 412.6118
				text = "UW1"
			intervals [909]:
				xmin = 412.6118
				xmax = 412.6418
				text = "Y"
			intervals [910]:
				xmin = 412.6418
				xmax = 412.6718
				text = "UW1"
			intervals [911]:
				xmin = 412.6718
				xmax = 412.7118
				text = "R"
			intervals [912]:
				xmin = 412.7118
				xmax = 412.7718
				text = "IY0"
			intervals [913]:
				xmin = 412.7718
				xmax = 412.8318
				text = "M"
			intervals [914]:
				xmin = 412.8318
				xmax = 412.9018
				text = "EH1"
			intervals [915]:
				xmin = 412.9018
				xmax = 412.9518
				text = "M"
			intervals [916]:
				xmin = 412.9518
				xmax = 412.9818
				text = "B"
			intervals [917]:
				xmin = 412.9818
				xmax = 413.0718
				text = "ER0"
			intervals [918]:
				xmin = 413.0718
				xmax = 413.1218
				text = "DH"
			intervals [919]:
				xmin = 413.1218
				xmax = 413.2618
				text = "AH0"
			intervals [920]:
				xmin = 413.2618
				xmax = 413.2918
				text = "T"
			intervals [921]:
				xmin = 413.2918
				xmax = 413.3318
				text = "sp"
			intervals [922]:
				xmin = 413.3318
				xmax = 413.3618
				text = "W"
			intervals [923]:
				xmin = 413.3618
				xmax = 413.3918
				text = "AH1"
			intervals [924]:
				xmin = 413.3918
				xmax = 413.5718
				text = "N"
			intervals [925]:
				xmin = 413.5718
				xmax = 423.7566
				text = ""
			intervals [926]:
				xmin = 423.7566
				xmax = 423.7966
				text = "M"
			intervals [927]:
				xmin = 423.7966
				xmax = 423.8266
				text = "HH"
			intervals [928]:
				xmin = 423.8266
				xmax = 424.1766
				text = "M"
			intervals [929]:
				xmin = 424.1766
				xmax = 433.9674
				text = ""
			intervals [930]:
				xmin = 433.9674
				xmax = 434.0074
				text = "M"
			intervals [931]:
				xmin = 434.0074
				xmax = 434.0574
				text = "HH"
			intervals [932]:
				xmin = 434.0574
				xmax = 434.3574
				text = "M"
			intervals [933]:
				xmin = 434.3574
				xmax = 442.9352
				text = ""
			intervals [934]:
				xmin = 442.9352
				xmax = 442.9752
				text = "M"
			intervals [935]:
				xmin = 442.9752
				xmax = 443.0052
				text = "HH"
			intervals [936]:
				xmin = 443.0052
				xmax = 443.2752
				text = "M"
			intervals [937]:
				xmin = 443.2752
				xmax = 450.2227
				text = ""
			intervals [938]:
				xmin = 450.2227
				xmax = 450.2527
				text = "M"
			intervals [939]:
				xmin = 450.2527
				xmax = 450.2827
				text = "HH"
			intervals [940]:
				xmin = 450.2827
				xmax = 450.6427
				text = "M"
			intervals [941]:
				xmin = 450.6427
				xmax = 471.1791
				text = ""
			intervals [942]:
				xmin = 471.1791
				xmax = 471.4591
				text = "M"
			intervals [943]:
				xmin = 471.4591
				xmax = 478.3009
				text = ""
			intervals [944]:
				xmin = 478.3009
				xmax = 478.3309
				text = "M"
			intervals [945]:
				xmin = 478.3309
				xmax = 478.3609
				text = "HH"
			intervals [946]:
				xmin = 478.3609
				xmax = 478.8109
				text = "M"
			intervals [947]:
				xmin = 478.8109
				xmax = 487.6455
				text = ""
			intervals [948]:
				xmin = 487.6455
				xmax = 487.8455
				text = "M"
			intervals [949]:
				xmin = 487.8455
				xmax = 487.9455
				text = "HH"
			intervals [950]:
				xmin = 487.9455
				xmax = 487.9955
				text = "M"
			intervals [951]:
				xmin = 487.9955
				xmax = 488.0355
				text = "sp"
			intervals [952]:
				xmin = 488.0355
				xmax = 510.1024
				text = ""
			intervals [953]:
				xmin = 510.1024
				xmax = 510.1324
				text = "M"
			intervals [954]:
				xmin = 510.1324
				xmax = 510.1724
				text = "HH"
			intervals [955]:
				xmin = 510.1724
				xmax = 510.6024
				text = "M"
			intervals [956]:
				xmin = 510.6024
				xmax = 524.6064
				text = ""
			intervals [957]:
				xmin = 524.6064
				xmax = 524.7064
				text = "sil"
			intervals [958]:
				xmin = 524.7064
				xmax = 524.7464
				text = "M"
			intervals [959]:
				xmin = 524.7464
				xmax = 524.7764
				text = "HH"
			intervals [960]:
				xmin = 524.7764
				xmax = 525.0264
				text = "M"
			intervals [961]:
				xmin = 525.0264
				xmax = 537.2501
				text = ""
			intervals [962]:
				xmin = 537.2501
				xmax = 537.2801
				text = "sil"
			intervals [963]:
				xmin = 537.2801
				xmax = 537.3401
				text = "M"
			intervals [964]:
				xmin = 537.3401
				xmax = 537.3701
				text = "HH"
			intervals [965]:
				xmin = 537.3701
				xmax = 537.6701
				text = "M"
			intervals [966]:
				xmin = 537.6701
				xmax = 562.6417
				text = ""
			intervals [967]:
				xmin = 562.6417
				xmax = 562.7017
				text = "HH"
			intervals [968]:
				xmin = 562.7017
				xmax = 562.8717
				text = "M"
			intervals [969]:
				xmin = 562.8717
				xmax = 575.3186
				text = ""
			intervals [970]:
				xmin = 575.3186
				xmax = 575.3486
				text = "M"
			intervals [971]:
				xmin = 575.3486
				xmax = 575.3886
				text = "HH"
			intervals [972]:
				xmin = 575.3886
				xmax = 575.6986
				text = "M"
			intervals [973]:
				xmin = 575.6986
				xmax = 597.1838
				text = ""
			intervals [974]:
				xmin = 597.1838
				xmax = 597.7338
				text = "spn"
			intervals [975]:
				xmin = 597.7338
				xmax = 598.5897
				text = ""
			intervals [976]:
				xmin = 598.5897
				xmax = 598.6197
				text = "M"
			intervals [977]:
				xmin = 598.6197
				xmax = 598.6497
				text = "HH"
			intervals [978]:
				xmin = 598.6497
				xmax = 598.9197
				text = "M"
			intervals [979]:
				xmin = 598.9197
				xmax = 607.2999
				text = ""
			intervals [980]:
				xmin = 607.2999
				xmax = 607.3699
				text = "M"
			intervals [981]:
				xmin = 607.3699
				xmax = 607.5699
				text = "HH"
			intervals [982]:
				xmin = 607.5699
				xmax = 607.5999
				text = "M"
			intervals [983]:
				xmin = 607.5999
				xmax = 615.3921
				text = ""
			intervals [984]:
				xmin = 615.3921
				xmax = 615.5821
				text = "HH"
			intervals [985]:
				xmin = 615.5821
				xmax = 615.6121
				text = "M"
			intervals [986]:
				xmin = 615.6121
				xmax = 616.0217
				text = "sp"
			intervals [987]:
				xmin = 616.0217
				xmax = 616.0517
				text = "G"
			intervals [988]:
				xmin = 616.0517
				xmax = 616.0817
				text = "IH0"
			intervals [989]:
				xmin = 616.0817
				xmax = 616.1617
				text = "D"
			intervals [990]:
				xmin = 616.1617
				xmax = 616.2917
				text = "sp"
			intervals [991]:
				xmin = 616.2917
				xmax = 617.6642
				text = ""
			intervals [992]:
				xmin = 617.6642
				xmax = 617.7142
				text = "HH"
			intervals [993]:
				xmin = 617.7142
				xmax = 618.0042
				text = "AW1"
			intervals [994]:
				xmin = 618.0042
				xmax = 618.0342
				text = "AH0"
			intervals [995]:
				xmin = 618.0342
				xmax = 618.0742
				text = "B"
			intervals [996]:
				xmin = 618.0742
				xmax = 618.1642
				text = "AW1"
			intervals [997]:
				xmin = 618.1642
				xmax = 618.1942
				text = "T"
			intervals [998]:
				xmin = 618.1942
				xmax = 618.2242
				text = "AH0"
			intervals [999]:
				xmin = 618.2242
				xmax = 618.5642
				text = "sp"
			intervals [1000]:
				xmin = 618.5642
				xmax = 618.5942
				text = "M"
			intervals [1001]:
				xmin = 618.5942
				xmax = 618.6242
				text = "UW1"
			intervals [1002]:
				xmin = 618.6242
				xmax = 618.6542
				text = "V"
			intervals [1003]:
				xmin = 618.6542
				xmax = 618.6842
				text = "IY0"
			intervals [1004]:
				xmin = 618.6842
				xmax = 618.7142
				text = "HH"
			intervals [1005]:
				xmin = 618.7142
				xmax = 618.7442
				text = "AE1"
			intervals [1006]:
				xmin = 618.7442
				xmax = 618.7742
				text = "V"
			intervals [1007]:
				xmin = 618.7742
				xmax = 618.8042
				text = "Y"
			intervals [1008]:
				xmin = 618.8042
				xmax = 618.8642
				text = "UW1"
			intervals [1009]:
				xmin = 618.8642
				xmax = 618.9642
				text = "S"
			intervals [1010]:
				xmin = 618.9642
				xmax = 619.0342
				text = "IY1"
			intervals [1011]:
				xmin = 619.0342
				xmax = 619.1142
				text = "N"
			intervals [1012]:
				xmin = 619.1142
				xmax = 619.1542
				text = "AH0"
			intervals [1013]:
				xmin = 619.1542
				xmax = 619.2242
				text = "sp"
			intervals [1014]:
				xmin = 619.2242
				xmax = 619.2642
				text = "M"
			intervals [1015]:
				xmin = 619.2642
				xmax = 619.4042
				text = "UW1"
			intervals [1016]:
				xmin = 619.4042
				xmax = 619.4942
				text = "V"
			intervals [1017]:
				xmin = 619.4942
				xmax = 619.5942
				text = "IY0"
			intervals [1018]:
				xmin = 619.5942
				xmax = 620.1215
				text = "sp"
			intervals [1019]:
				xmin = 620.1215
				xmax = 620.1915
				text = "R"
			intervals [1020]:
				xmin = 620.1915
				xmax = 620.2915
				text = "IY1"
			intervals [1021]:
				xmin = 620.2915
				xmax = 620.4115
				text = "S"
			intervals [1022]:
				xmin = 620.4115
				xmax = 620.4715
				text = "AH0"
			intervals [1023]:
				xmin = 620.4715
				xmax = 620.5115
				text = "N"
			intervals [1024]:
				xmin = 620.5115
				xmax = 620.5615
				text = "T"
			intervals [1025]:
				xmin = 620.5615
				xmax = 620.6315
				text = "L"
			intervals [1026]:
				xmin = 620.6315
				xmax = 620.6615
				text = "IY0"
			intervals [1027]:
				xmin = 620.6615
				xmax = 620.7115
				text = "DH"
			intervals [1028]:
				xmin = 620.7115
				xmax = 620.7715
				text = "AH0"
			intervals [1029]:
				xmin = 620.7715
				xmax = 620.8415
				text = "T"
			intervals [1030]:
				xmin = 620.8415
				xmax = 620.9015
				text = "Y"
			intervals [1031]:
				xmin = 620.9015
				xmax = 620.9415
				text = "UH1"
			intervals [1032]:
				xmin = 620.9415
				xmax = 621.0115
				text = "R"
			intervals [1033]:
				xmin = 621.0115
				xmax = 621.0415
				text = "sp"
			intervals [1034]:
				xmin = 621.0415
				xmax = 621.0715
				text = "IH0"
			intervals [1035]:
				xmin = 621.0715
				xmax = 621.2115
				text = "N"
			intervals [1036]:
				xmin = 621.2115
				xmax = 621.3315
				text = "T"
			intervals [1037]:
				xmin = 621.3315
				xmax = 621.3615
				text = "AH0"
			intervals [1038]:
				xmin = 621.3615
				xmax = 621.3915
				text = "sp"
			intervals [1039]:
				xmin = 621.3915
				xmax = 625.1295
				text = ""
			intervals [1040]:
				xmin = 625.1295
				xmax = 625.4895
				text = "spn"
			intervals [1041]:
				xmin = 625.4895
				xmax = 628.3199
				text = ""
			intervals [1042]:
				xmin = 628.3199
				xmax = 628.3899
				text = "R"
			intervals [1043]:
				xmin = 628.3899
				xmax = 628.5099
				text = "IY1"
			intervals [1044]:
				xmin = 628.5099
				xmax = 628.6199
				text = "L"
			intervals [1045]:
				xmin = 628.6199
				xmax = 628.6499
				text = "IY0"
			intervals [1046]:
				xmin = 628.6499
				xmax = 629.2299
				text = "spn"
			intervals [1047]:
				xmin = 629.2299
				xmax = 632.062
				text = ""
			intervals [1048]:
				xmin = 632.062
				xmax = 632.092
				text = "M"
			intervals [1049]:
				xmin = 632.092
				xmax = 632.322
				text = "HH"
			intervals [1050]:
				xmin = 632.322
				xmax = 632.392
				text = "M"
			intervals [1051]:
				xmin = 632.392
				xmax = 652.0007
				text = "sp"
			intervals [1052]:
				xmin = 652.0007
				xmax = 652.0307
				text = "M"
			intervals [1053]:
				xmin = 652.0307
				xmax = 652.0707
				text = "HH"
			intervals [1054]:
				xmin = 652.0707
				xmax = 652.2607
				text = "M"
			intervals [1055]:
				xmin = 652.2607
				xmax = 652.8027
				text = ""
			intervals [1056]:
				xmin = 652.8027
				xmax = 652.8327
				text = "sil"
			intervals [1057]:
				xmin = 652.8327
				xmax = 652.9427
				text = "M"
			intervals [1058]:
				xmin = 652.9427
				xmax = 652.9927
				text = "HH"
			intervals [1059]:
				xmin = 652.9927
				xmax = 653.1127
				text = "M"
			intervals [1060]:
				xmin = 653.1127
				xmax = 653.1527
				text = "sp"
			intervals [1061]:
				xmin = 653.1527
				xmax = 655.5839
				text = ""
			intervals [1062]:
				xmin = 655.5839
				xmax = 655.6339
				text = "R"
			intervals [1063]:
				xmin = 655.6339
				xmax = 655.7239
				text = "IY1"
			intervals [1064]:
				xmin = 655.7239
				xmax = 655.7539
				text = "L"
			intervals [1065]:
				xmin = 655.7539
				xmax = 655.7839
				text = "IY0"
			intervals [1066]:
				xmin = 655.7839
				xmax = 655.8139
				text = "G"
			intervals [1067]:
				xmin = 655.8139
				xmax = 655.8439
				text = "R"
			intervals [1068]:
				xmin = 655.8439
				xmax = 655.8739
				text = "EY1"
			intervals [1069]:
				xmin = 655.8739
				xmax = 655.9039
				text = "T"
			intervals [1070]:
				xmin = 655.9039
				xmax = 656.2539
				text = "sp"
			intervals [1071]:
				xmin = 656.2539
				xmax = 657.6099
				text = ""
			intervals [1072]:
				xmin = 657.6099
				xmax = 658.4299
				text = "spn"
			intervals [1073]:
				xmin = 658.4299
				xmax = 660.6278
				text = ""
			intervals [1074]:
				xmin = 660.6278
				xmax = 660.9078
				text = "OW1"
			intervals [1075]:
				xmin = 660.9078
				xmax = 665.2445
				text = "sp"
			intervals [1076]:
				xmin = 665.2445
				xmax = 665.2945
				text = "M"
			intervals [1077]:
				xmin = 665.2945
				xmax = 665.3245
				text = "HH"
			intervals [1078]:
				xmin = 665.3245
				xmax = 665.6245
				text = "M"
			intervals [1079]:
				xmin = 665.6245
				xmax = 667.2132
				text = "sp"
			intervals [1080]:
				xmin = 667.2132
				xmax = 667.3732
				text = "OW1"
			intervals [1081]:
				xmin = 667.3732
				xmax = 667.4332
				text = "sp"
			intervals [1082]:
				xmin = 667.4332
				xmax = 667.4932
				text = "IH0"
			intervals [1083]:
				xmin = 667.4932
				xmax = 667.5232
				text = "T"
			intervals [1084]:
				xmin = 667.5232
				xmax = 667.5532
				text = "spn"
			intervals [1085]:
				xmin = 667.5532
				xmax = 667.5832
				text = "P"
			intervals [1086]:
				xmin = 667.5832
				xmax = 667.6132
				text = "R"
			intervals [1087]:
				xmin = 667.6132
				xmax = 667.6432
				text = "AA1"
			intervals [1088]:
				xmin = 667.6432
				xmax = 667.6832
				text = "B"
			intervals [1089]:
				xmin = 667.6832
				xmax = 667.7232
				text = "L"
			intervals [1090]:
				xmin = 667.7232
				xmax = 667.7832
				text = "IY0"
			intervals [1091]:
				xmin = 667.7832
				xmax = 667.8632
				text = "K"
			intervals [1092]:
				xmin = 667.8632
				xmax = 667.8932
				text = "AH1"
			intervals [1093]:
				xmin = 667.8932
				xmax = 667.9432
				text = "M"
			intervals [1094]:
				xmin = 667.9432
				xmax = 668.1032
				text = "sp"
			intervals [1095]:
				xmin = 668.1032
				xmax = 668.1332
				text = "B"
			intervals [1096]:
				xmin = 668.1332
				xmax = 668.1632
				text = "AE1"
			intervals [1097]:
				xmin = 668.1632
				xmax = 668.1932
				text = "K"
			intervals [1098]:
				xmin = 668.1932
				xmax = 668.2232
				text = "AH0"
			intervals [1099]:
				xmin = 668.2232
				xmax = 668.2732
				text = "G"
			intervals [1100]:
				xmin = 668.2732
				xmax = 668.3132
				text = "EY1"
			intervals [1101]:
				xmin = 668.3132
				xmax = 668.3432
				text = "N"
			intervals [1102]:
				xmin = 668.3432
				xmax = 668.5732
				text = "sp"
			intervals [1103]:
				xmin = 668.5732
				xmax = 669.1933
				text = ""
			intervals [1104]:
				xmin = 669.1933
				xmax = 669.2233
				text = "W"
			intervals [1105]:
				xmin = 669.2233
				xmax = 669.2533
				text = "AH1"
			intervals [1106]:
				xmin = 669.2533
				xmax = 669.2833
				text = "T"
			intervals [1107]:
				xmin = 669.2833
				xmax = 669.3633
				text = "sp"
			intervals [1108]:
				xmin = 669.3633
				xmax = 669.4033
				text = "W"
			intervals [1109]:
				xmin = 669.4033
				xmax = 669.5633
				text = "AA1"
			intervals [1110]:
				xmin = 669.5633
				xmax = 669.6933
				text = "Z"
			intervals [1111]:
				xmin = 669.6933
				xmax = 669.9033
				text = "IH1"
			intervals [1112]:
				xmin = 669.9033
				xmax = 669.9333
				text = "T"
			intervals [1113]:
				xmin = 669.9333
				xmax = 669.9633
				text = "AH0"
			intervals [1114]:
				xmin = 669.9633
				xmax = 669.9933
				text = "B"
			intervals [1115]:
				xmin = 669.9933
				xmax = 670.0233
				text = "AW1"
			intervals [1116]:
				xmin = 670.0233
				xmax = 670.0533
				text = "T"
			intervals [1117]:
				xmin = 670.0533
				xmax = 670.0833
				text = "sp"
			intervals [1118]:
				xmin = 670.0833
				xmax = 703.1153
				text = ""
			intervals [1119]:
				xmin = 703.1153
				xmax = 703.1753
				text = "M"
			intervals [1120]:
				xmin = 703.1753
				xmax = 703.2253
				text = "HH"
			intervals [1121]:
				xmin = 703.2253
				xmax = 703.4753
				text = "M"
			intervals [1122]:
				xmin = 703.4753
				xmax = 713.8326
				text = ""
			intervals [1123]:
				xmin = 713.8326
				xmax = 714.1326
				text = "M"
			intervals [1124]:
				xmin = 714.1326
				xmax = 714.1726
				text = "HH"
			intervals [1125]:
				xmin = 714.1726
				xmax = 714.2026
				text = "M"
			intervals [1126]:
				xmin = 714.2026
				xmax = 727.281
				text = ""
			intervals [1127]:
				xmin = 727.281
				xmax = 727.391
				text = "M"
			intervals [1128]:
				xmin = 727.391
				xmax = 727.611
				text = "HH"
			intervals [1129]:
				xmin = 727.611
				xmax = 727.671
				text = "M"
			intervals [1130]:
				xmin = 727.671
				xmax = 758.6158
				text = ""
			intervals [1131]:
				xmin = 758.6158
				xmax = 758.8758
				text = "sil"
			intervals [1132]:
				xmin = 758.8758
				xmax = 759.3458
				text = "spn"
			intervals [1133]:
				xmin = 759.3458
				xmax = 779.6926
				text = ""
			intervals [1134]:
				xmin = 779.6926
				xmax = 779.9426
				text = "M"
			intervals [1135]:
				xmin = 779.9426
				xmax = 779.9826
				text = "HH"
			intervals [1136]:
				xmin = 779.9826
				xmax = 780.0126
				text = "M"
			intervals [1137]:
				xmin = 780.0126
				xmax = 793.7039
				text = "sp"
			intervals [1138]:
				xmin = 793.7039
				xmax = 793.7339
				text = "HH"
			intervals [1139]:
				xmin = 793.7339
				xmax = 793.9839
				text = "M"
			intervals [1140]:
				xmin = 793.9839
				xmax = 811.8821
				text = ""
			intervals [1141]:
				xmin = 811.8821
				xmax = 812.0321
				text = "sil"
			intervals [1142]:
				xmin = 812.0321
				xmax = 812.1021
				text = "M"
			intervals [1143]:
				xmin = 812.1021
				xmax = 812.1621
				text = "HH"
			intervals [1144]:
				xmin = 812.1621
				xmax = 812.1921
				text = "M"
			intervals [1145]:
				xmin = 812.1921
				xmax = 812.2921
				text = "sp"
			intervals [1146]:
				xmin = 812.2921
				xmax = 812.3621
				text = "DH"
			intervals [1147]:
				xmin = 812.3621
				xmax = 812.3921
				text = "AE1"
			intervals [1148]:
				xmin = 812.3921
				xmax = 812.4621
				text = "T"
			intervals [1149]:
				xmin = 812.4621
				xmax = 812.5321
				text = "S"
			intervals [1150]:
				xmin = 812.5321
				xmax = 812.5621
				text = "AO2"
			intervals [1151]:
				xmin = 812.5621
				xmax = 812.5921
				text = "L"
			intervals [1152]:
				xmin = 812.5921
				xmax = 812.6221
				text = "R"
			intervals [1153]:
				xmin = 812.6221
				xmax = 812.6521
				text = "AY1"
			intervals [1154]:
				xmin = 812.6521
				xmax = 812.7921
				text = "T"
			intervals [1155]:
				xmin = 812.7921
				xmax = 817.9389
				text = ""
			intervals [1156]:
				xmin = 817.9389
				xmax = 818.1489
				text = "M"
			intervals [1157]:
				xmin = 818.1489
				xmax = 818.1889
				text = "HH"
			intervals [1158]:
				xmin = 818.1889
				xmax = 818.2989
				text = "M"
			intervals [1159]:
				xmin = 818.2989
				xmax = 866.8667
				text = ""
			intervals [1160]:
				xmin = 866.8667
				xmax = 867.1867
				text = "spn"
			intervals [1161]:
				xmin = 867.1867
				xmax = 867.2367
				text = "sp"
			intervals [1162]:
				xmin = 867.2367
				xmax = 869.205
				text = ""
			intervals [1163]:
				xmin = 869.205
				xmax = 869.305
				text = "M"
			intervals [1164]:
				xmin = 869.305
				xmax = 869.385
				text = "HH"
			intervals [1165]:
				xmin = 869.385
				xmax = 869.575
				text = "M"
			intervals [1166]:
				xmin = 869.575
				xmax = 873.998
				text = ""
			intervals [1167]:
				xmin = 873.998
				xmax = 874.028
				text = "M"
			intervals [1168]:
				xmin = 874.028
				xmax = 874.078
				text = "HH"
			intervals [1169]:
				xmin = 874.078
				xmax = 874.338
				text = "M"
			intervals [1170]:
				xmin = 874.338
				xmax = 877.2147
				text = ""
			intervals [1171]:
				xmin = 877.2147
				xmax = 877.4047
				text = "AH1"
			intervals [1172]:
				xmin = 877.4047
				xmax = 877.4447
				text = "G"
			intervals [1173]:
				xmin = 877.4447
				xmax = 877.6447
				text = "sp"
			intervals [1174]:
				xmin = 877.6447
				xmax = 892.5707
				text = ""
			intervals [1175]:
				xmin = 892.5707
				xmax = 893.0807
				text = "spn"
			intervals [1176]:
				xmin = 893.0807
				xmax = 894.429
				text = ""
			intervals [1177]:
				xmin = 894.429
				xmax = 896.419
				text = "spn"
			intervals [1178]:
				xmin = 896.419
				xmax = 899.5296
				text = ""
			intervals [1179]:
				xmin = 899.5296
				xmax = 899.5596
				text = "M"
			intervals [1180]:
				xmin = 899.5596
				xmax = 899.5896
				text = "HH"
			intervals [1181]:
				xmin = 899.5896
				xmax = 899.9796
				text = "M"
			intervals [1182]:
				xmin = 899.9796
				xmax = 901.9768
				text = ""
			intervals [1183]:
				xmin = 901.9768
				xmax = 902.0068
				text = "sil"
			intervals [1184]:
				xmin = 902.0068
				xmax = 902.1768
				text = "M"
			intervals [1185]:
				xmin = 902.1768
				xmax = 902.2868
				text = "HH"
			intervals [1186]:
				xmin = 902.2868
				xmax = 902.3168
				text = "M"
			intervals [1187]:
				xmin = 902.3168
				xmax = 906.0956
				text = "sp"
			intervals [1188]:
				xmin = 906.0956
				xmax = 906.3156
				text = "M"
			intervals [1189]:
				xmin = 906.3156
				xmax = 906.4056
				text = "HH"
			intervals [1190]:
				xmin = 906.4056
				xmax = 906.4356
				text = "M"
			intervals [1191]:
				xmin = 906.4356
				xmax = 906.4656
				text = "sp"
			intervals [1192]:
				xmin = 906.4656
				xmax = 907.8869
				text = ""
			intervals [1193]:
				xmin = 907.8869
				xmax = 908.1469
				text = "M"
			intervals [1194]:
				xmin = 908.1469
				xmax = 908.1769
				text = "HH"
			intervals [1195]:
				xmin = 908.1769
				xmax = 908.2069
				text = "M"
			intervals [1196]:
				xmin = 908.2069
				xmax = 908.3669
				text = "sp"
			intervals [1197]:
				xmin = 908.3669
				xmax = 908.9945
				text = ""
			intervals [1198]:
				xmin = 908.9945
				xmax = 909.0645
				text = "AH0"
			intervals [1199]:
				xmin = 909.0645
				xmax = 909.0945
				text = "N"
			intervals [1200]:
				xmin = 909.0945
				xmax = 909.1245
				text = "D"
			intervals [1201]:
				xmin = 909.1245
				xmax = 909.1545
				text = "Y"
			intervals [1202]:
				xmin = 909.1545
				xmax = 909.1845
				text = "UW1"
			intervals [1203]:
				xmin = 909.1845
				xmax = 909.2145
				text = "D"
			intervals [1204]:
				xmin = 909.2145
				xmax = 909.2445
				text = "L"
			intervals [1205]:
				xmin = 909.2445
				xmax = 909.2945
				text = "AY1"
			intervals [1206]:
				xmin = 909.2945
				xmax = 909.3845
				text = "K"
			intervals [1207]:
				xmin = 909.3845
				xmax = 909.4245
				text = "T"
			intervals [1208]:
				xmin = 909.4245
				xmax = 909.4845
				text = "IH0"
			intervals [1209]:
				xmin = 909.4845
				xmax = 909.5445
				text = "G"
			intervals [1210]:
				xmin = 909.5445
				xmax = 909.6545
				text = "OW1"
			intervals [1211]:
				xmin = 909.6545
				xmax = 909.7845
				text = "S"
			intervals [1212]:
				xmin = 909.7845
				xmax = 909.8245
				text = "IY1"
			intervals [1213]:
				xmin = 909.8245
				xmax = 909.8945
				text = "IH1"
			intervals [1214]:
				xmin = 909.8945
				xmax = 909.9245
				text = "T"
			intervals [1215]:
				xmin = 909.9245
				xmax = 909.9845
				text = "AH0"
			intervals [1216]:
				xmin = 909.9845
				xmax = 910.0845
				text = "G"
			intervals [1217]:
				xmin = 910.0845
				xmax = 910.1245
				text = "EH1"
			intervals [1218]:
				xmin = 910.1245
				xmax = 910.1545
				text = "N"
			intervals [1219]:
				xmin = 910.1545
				xmax = 911.2745
				text = "spn"
			intervals [1220]:
				xmin = 911.2745
				xmax = 912.5852
				text = ""
			intervals [1221]:
				xmin = 912.5852
				xmax = 912.6152
				text = "M"
			intervals [1222]:
				xmin = 912.6152
				xmax = 912.6452
				text = "HH"
			intervals [1223]:
				xmin = 912.6452
				xmax = 912.9852
				text = "M"
			intervals [1224]:
				xmin = 912.9852
				xmax = 913.0152
				text = "sp"
			intervals [1225]:
				xmin = 913.0152
				xmax = 913.8395
				text = ""
			intervals [1226]:
				xmin = 913.8395
				xmax = 913.8795
				text = "AH1"
			intervals [1227]:
				xmin = 913.8795
				xmax = 913.9095
				text = "sp"
			intervals [1228]:
				xmin = 913.9095
				xmax = 913.9495
				text = "DH"
			intervals [1229]:
				xmin = 913.9495
				xmax = 914.0395
				text = "AH0"
			intervals [1230]:
				xmin = 914.0395
				xmax = 914.0695
				text = "T"
			intervals [1231]:
				xmin = 914.0695
				xmax = 914.1595
				text = "EH1"
			intervals [1232]:
				xmin = 914.1595
				xmax = 914.3595
				text = "S"
			intervals [1233]:
				xmin = 914.3595
				xmax = 914.4295
				text = "G"
			intervals [1234]:
				xmin = 914.4295
				xmax = 914.5195
				text = "R"
			intervals [1235]:
				xmin = 914.5195
				xmax = 914.5795
				text = "EY1"
			intervals [1236]:
				xmin = 914.5795
				xmax = 914.6295
				text = "T"
			intervals [1237]:
				xmin = 914.6295
				xmax = 916.0075
				text = ""
			intervals [1238]:
				xmin = 916.0075
				xmax = 916.0575
				text = "sil"
			intervals [1239]:
				xmin = 916.0575
				xmax = 916.3275
				text = "AH1"
			intervals [1240]:
				xmin = 916.3275
				xmax = 916.4075
				text = "sp"
			intervals [1241]:
				xmin = 916.4075
				xmax = 916.6891
				text = ""
			intervals [1242]:
				xmin = 916.6891
				xmax = 916.7591
				text = "D"
			intervals [1243]:
				xmin = 916.7591
				xmax = 916.7991
				text = "UW1"
			intervals [1244]:
				xmin = 916.7991
				xmax = 916.8391
				text = "Y"
			intervals [1245]:
				xmin = 916.8391
				xmax = 916.8791
				text = "UW1"
			intervals [1246]:
				xmin = 916.8791
				xmax = 916.9391
				text = "HH"
			intervals [1247]:
				xmin = 916.9391
				xmax = 916.9991
				text = "AE1"
			intervals [1248]:
				xmin = 916.9991
				xmax = 917.0491
				text = "V"
			intervals [1249]:
				xmin = 917.0491
				xmax = 917.1791
				text = "AH0"
			intervals [1250]:
				xmin = 917.1791
				xmax = 917.2091
				text = "sp"
			intervals [1251]:
				xmin = 917.2091
				xmax = 917.3291
				text = "P"
			intervals [1252]:
				xmin = 917.3291
				xmax = 917.4491
				text = "EH1"
			intervals [1253]:
				xmin = 917.4491
				xmax = 917.4891
				text = "T"
			intervals [1254]:
				xmin = 917.4891
				xmax = 918.480
				text = "sp"
			intervals [1255]:
				xmin = 918.480
				xmax = 918.510
				text = "AH0"
			intervals [1256]:
				xmin = 918.510
				xmax = 918.540
				text = "V"
			intervals [1257]:
				xmin = 918.540
				xmax = 918.570
				text = "EH1"
			intervals [1258]:
				xmin = 918.570
				xmax = 918.600
				text = "N"
			intervals [1259]:
				xmin = 918.600
				xmax = 918.690
				text = "IY0"
			intervals [1260]:
				xmin = 918.690
				xmax = 918.720
				text = "sp"
			intervals [1261]:
				xmin = 918.720
				xmax = 918.810
				text = "K"
			intervals [1262]:
				xmin = 918.810
				xmax = 918.870
				text = "AY1"
			intervals [1263]:
				xmin = 918.870
				xmax = 918.950
				text = "N"
			intervals [1264]:
				xmin = 918.950
				xmax = 919.080
				text = "D"
			intervals [1265]:
				xmin = 919.080
				xmax = 920.8336
				text = ""
			intervals [1266]:
				xmin = 920.8336
				xmax = 920.9236
				text = "D"
			intervals [1267]:
				xmin = 920.9236
				xmax = 921.0436
				text = "AO1"
			intervals [1268]:
				xmin = 921.0436
				xmax = 921.1136
				text = "G"
			intervals [1269]:
				xmin = 921.1136
				xmax = 921.3036
				text = "Z"
			intervals [1270]:
				xmin = 921.3036
				xmax = 921.3336
				text = "sp"
			intervals [1271]:
				xmin = 921.3336
				xmax = 921.8418
				text = ""
			intervals [1272]:
				xmin = 921.8418
				xmax = 921.8718
				text = "D"
			intervals [1273]:
				xmin = 921.8718
				xmax = 921.9018
				text = "IH0"
			intervals [1274]:
				xmin = 921.9018
				xmax = 921.9318
				text = "Z"
			intervals [1275]:
				xmin = 921.9318
				xmax = 921.9618
				text = "HH"
			intervals [1276]:
				xmin = 921.9618
				xmax = 922.0118
				text = "IY1"
			intervals [1277]:
				xmin = 922.0118
				xmax = 922.0518
				text = "EH1"
			intervals [1278]:
				xmin = 922.0518
				xmax = 922.1018
				text = "V"
			intervals [1279]:
				xmin = 922.1018
				xmax = 922.1818
				text = "ER0"
			intervals [1280]:
				xmin = 922.1818
				xmax = 922.2518
				text = "D"
			intervals [1281]:
				xmin = 922.2518
				xmax = 922.3518
				text = "UW1"
			intervals [1282]:
				xmin = 922.3518
				xmax = 922.3818
				text = "EH1"
			intervals [1283]:
				xmin = 922.3818
				xmax = 922.4318
				text = "N"
			intervals [1284]:
				xmin = 922.4318
				xmax = 922.5118
				text = "IY0"
			intervals [1285]:
				xmin = 922.5118
				xmax = 922.5918
				text = "sp"
			intervals [1286]:
				xmin = 922.5918
				xmax = 922.6318
				text = "HH"
			intervals [1287]:
				xmin = 922.6318
				xmax = 922.6718
				text = "W"
			intervals [1288]:
				xmin = 922.6718
				xmax = 922.7218
				text = "AH1"
			intervals [1289]:
				xmin = 922.7218
				xmax = 922.7918
				text = "T"
			intervals [1290]:
				xmin = 922.7918
				xmax = 922.8218
				text = "S"
			intervals [1291]:
				xmin = 922.8218
				xmax = 922.8518
				text = "HH"
			intervals [1292]:
				xmin = 922.8518
				xmax = 922.8818
				text = "IH0"
			intervals [1293]:
				xmin = 922.8818
				xmax = 922.9918
				text = "Z"
			intervals [1294]:
				xmin = 922.9918
				xmax = 923.0318
				text = "N"
			intervals [1295]:
				xmin = 923.0318
				xmax = 923.1218
				text = "EY1"
			intervals [1296]:
				xmin = 923.1218
				xmax = 923.2118
				text = "M"
			intervals [1297]:
				xmin = 923.2118
				xmax = 923.3318
				text = "sp"
			intervals [1298]:
				xmin = 923.3318
				xmax = 924.4669
				text = ""
			intervals [1299]:
				xmin = 924.4669
				xmax = 924.5069
				text = "M"
			intervals [1300]:
				xmin = 924.5069
				xmax = 924.5369
				text = "HH"
			intervals [1301]:
				xmin = 924.5369
				xmax = 924.7769
				text = "M"
			intervals [1302]:
				xmin = 924.7769
				xmax = 924.8869
				text = "sp"
			intervals [1303]:
				xmin = 924.8869
				xmax = 924.9923
				text = ""
			intervals [1304]:
				xmin = 924.9923
				xmax = 925.0223
				text = "D"
			intervals [1305]:
				xmin = 925.0223
				xmax = 925.0523
				text = "IH0"
			intervals [1306]:
				xmin = 925.0523
				xmax = 925.0823
				text = "Z"
			intervals [1307]:
				xmin = 925.0823
				xmax = 925.1123
				text = "HH"
			intervals [1308]:
				xmin = 925.1123
				xmax = 925.1423
				text = "IY1"
			intervals [1309]:
				xmin = 925.1423
				xmax = 925.2023
				text = "EH1"
			intervals [1310]:
				xmin = 925.2023
				xmax = 925.2423
				text = "V"
			intervals [1311]:
				xmin = 925.2423
				xmax = 925.3423
				text = "ER0"
			intervals [1312]:
				xmin = 925.3423
				xmax = 925.4123
				text = "D"
			intervals [1313]:
				xmin = 925.4123
				xmax = 925.5123
				text = "UW1"
			intervals [1314]:
				xmin = 925.5123
				xmax = 925.6023
				text = "EH1"
			intervals [1315]:
				xmin = 925.6023
				xmax = 925.6323
				text = "N"
			intervals [1316]:
				xmin = 925.6323
				xmax = 925.6823
				text = "IY0"
			intervals [1317]:
				xmin = 925.6823
				xmax = 925.7723
				text = "TH"
			intervals [1318]:
				xmin = 925.7723
				xmax = 925.8023
				text = "IH2"
			intervals [1319]:
				xmin = 925.8023
				xmax = 925.9223
				text = "NG"
			intervals [1320]:
				xmin = 925.9223
				xmax = 926.0623
				text = "F"
			intervals [1321]:
				xmin = 926.0623
				xmax = 926.1323
				text = "AH1"
			intervals [1322]:
				xmin = 926.1323
				xmax = 926.1923
				text = "N"
			intervals [1323]:
				xmin = 926.1923
				xmax = 926.3523
				text = "IY0"
			intervals [1324]:
				xmin = 926.3523
				xmax = 926.5023
				text = "ER0"
			intervals [1325]:
				xmin = 926.5023
				xmax = 926.6323
				text = "S"
			intervals [1326]:
				xmin = 926.6323
				xmax = 926.7023
				text = "M"
			intervals [1327]:
				xmin = 926.7023
				xmax = 926.8123
				text = "AA1"
			intervals [1328]:
				xmin = 926.8123
				xmax = 926.9023
				text = "R"
			intervals [1329]:
				xmin = 926.9023
				xmax = 926.9323
				text = "T"
			intervals [1330]:
				xmin = 926.9323
				xmax = 927.2123
				text = "sp"
			intervals [1331]:
				xmin = 927.2123
				xmax = 927.2723
				text = "ER0"
			intervals [1332]:
				xmin = 927.2723
				xmax = 935.2334
				text = ""
			intervals [1333]:
				xmin = 935.2334
				xmax = 935.2734
				text = "M"
			intervals [1334]:
				xmin = 935.2734
				xmax = 935.3134
				text = "HH"
			intervals [1335]:
				xmin = 935.3134
				xmax = 935.6034
				text = "M"
			intervals [1336]:
				xmin = 935.6034
				xmax = 938.4546
				text = "sp"
			intervals [1337]:
				xmin = 938.4546
				xmax = 938.7446
				text = "spn"
			intervals [1338]:
				xmin = 938.7446
				xmax = 940.8121
				text = ""
			intervals [1339]:
				xmin = 940.8121
				xmax = 940.9721
				text = "OW1"
			intervals [1340]:
				xmin = 940.9721
				xmax = 941.0421
				text = "R"
			intervals [1341]:
				xmin = 941.0421
				xmax = 941.1821
				text = "IH1"
			intervals [1342]:
				xmin = 941.1821
				xmax = 941.2921
				text = "L"
			intervals [1343]:
				xmin = 941.2921
				xmax = 941.4621
				text = "IY0"
			intervals [1344]:
				xmin = 941.4621
				xmax = 942.0645
				text = ""
			intervals [1345]:
				xmin = 942.0645
				xmax = 942.7045
				text = "spn"
			intervals [1346]:
				xmin = 942.7045
				xmax = 943.7728
				text = "sp"
			intervals [1347]:
				xmin = 943.7728
				xmax = 944.0228
				text = "M"
			intervals [1348]:
				xmin = 944.0228
				xmax = 945.6572
				text = ""
			intervals [1349]:
				xmin = 945.6572
				xmax = 945.7072
				text = "M"
			intervals [1350]:
				xmin = 945.7072
				xmax = 945.7372
				text = "HH"
			intervals [1351]:
				xmin = 945.7372
				xmax = 946.0072
				text = "M"
			intervals [1352]:
				xmin = 946.0072
				xmax = 946.0572
				text = "sp"
			intervals [1353]:
				xmin = 946.0572
				xmax = 948.7509
				text = ""
			intervals [1354]:
				xmin = 948.7509
				xmax = 949.0809
				text = "M"
			intervals [1355]:
				xmin = 949.0809
				xmax = 949.1109
				text = "sp"
			intervals [1356]:
				xmin = 949.1109
				xmax = 951.0844
				text = ""
			intervals [1357]:
				xmin = 951.0844
				xmax = 951.1144
				text = "M"
			intervals [1358]:
				xmin = 951.1144
				xmax = 951.1444
				text = "HH"
			intervals [1359]:
				xmin = 951.1444
				xmax = 951.5144
				text = "M"
			intervals [1360]:
				xmin = 951.5144
				xmax = 952.1353
				text = ""
			intervals [1361]:
				xmin = 952.1353
				xmax = 952.3653
				text = "JH"
			intervals [1362]:
				xmin = 952.3653
				xmax = 952.4653
				text = "IY1"
			intervals [1363]:
				xmin = 952.4653
				xmax = 954.3958
				text = ""
			intervals [1364]:
				xmin = 954.3958
				xmax = 954.9458
				text = "spn"
			intervals [1365]:
				xmin = 954.9458
				xmax = 956.7105
				text = ""
			intervals [1366]:
				xmin = 956.7105
				xmax = 956.7805
				text = "DH"
			intervals [1367]:
				xmin = 956.7805
				xmax = 956.8205
				text = "AH0"
			intervals [1368]:
				xmin = 956.8205
				xmax = 956.8805
				text = "T"
			intervals [1369]:
				xmin = 956.8805
				xmax = 956.9605
				text = "S"
			intervals [1370]:
				xmin = 956.9605
				xmax = 957.0805
				text = "F"
			intervals [1371]:
				xmin = 957.0805
				xmax = 957.1205
				text = "AH1"
			intervals [1372]:
				xmin = 957.1205
				xmax = 957.1805
				text = "N"
			intervals [1373]:
				xmin = 957.1805
				xmax = 957.2305
				text = "IY0"
			intervals [1374]:
				xmin = 957.2305
				xmax = 957.3205
				text = "sp"
			intervals [1375]:
				xmin = 957.3205
				xmax = 958.9941
				text = ""
			intervals [1376]:
				xmin = 958.9941
				xmax = 959.0641
				text = "M"
			intervals [1377]:
				xmin = 959.0641
				xmax = 959.1341
				text = "sp"
			intervals [1378]:
				xmin = 959.1341
				xmax = 960.9071
				text = ""
			intervals [1379]:
				xmin = 960.9071
				xmax = 960.9671
				text = "DH"
			intervals [1380]:
				xmin = 960.9671
				xmax = 961.0471
				text = "AH0"
			intervals [1381]:
				xmin = 961.0471
				xmax = 961.0771
				text = "T"
			intervals [1382]:
				xmin = 961.0771
				xmax = 961.1371
				text = "sp"
			intervals [1383]:
				xmin = 961.1371
				xmax = 961.2371
				text = "Z"
			intervals [1384]:
				xmin = 961.2371
				xmax = 961.2971
				text = "IH1"
			intervals [1385]:
				xmin = 961.2971
				xmax = 961.3671
				text = "N"
			intervals [1386]:
				xmin = 961.3671
				xmax = 961.4171
				text = "T"
			intervals [1387]:
				xmin = 961.4171
				xmax = 961.4671
				text = "R"
			intervals [1388]:
				xmin = 961.4671
				xmax = 961.5071
				text = "AH0"
			intervals [1389]:
				xmin = 961.5071
				xmax = 961.5471
				text = "S"
			intervals [1390]:
				xmin = 961.5471
				xmax = 961.6071
				text = "T"
			intervals [1391]:
				xmin = 961.6071
				xmax = 961.6371
				text = "IH0"
			intervals [1392]:
				xmin = 961.6371
				xmax = 961.6771
				text = "N"
			intervals [1393]:
				xmin = 961.6771
				xmax = 961.7171
				text = "sp"
			intervals [1394]:
				xmin = 961.7171
				xmax = 961.7871
				text = "HH"
			intervals [1395]:
				xmin = 961.7871
				xmax = 961.8771
				text = "AW1"
			intervals [1396]:
				xmin = 961.8771
				xmax = 961.9271
				text = "L"
			intervals [1397]:
				xmin = 961.9271
				xmax = 961.9571
				text = "AO1"
			intervals [1398]:
				xmin = 961.9571
				xmax = 961.9971
				text = "NG"
			intervals [1399]:
				xmin = 961.9971
				xmax = 962.0271
				text = "HH"
			intervals [1400]:
				xmin = 962.0271
				xmax = 962.0571
				text = "AE1"
			intervals [1401]:
				xmin = 962.0571
				xmax = 962.1271
				text = "V"
			intervals [1402]:
				xmin = 962.1271
				xmax = 962.2071
				text = "Y"
			intervals [1403]:
				xmin = 962.2071
				xmax = 962.2571
				text = "UW1"
			intervals [1404]:
				xmin = 962.2571
				xmax = 962.3371
				text = "HH"
			intervals [1405]:
				xmin = 962.3371
				xmax = 962.4071
				text = "AE1"
			intervals [1406]:
				xmin = 962.4071
				xmax = 962.4371
				text = "D"
			intervals [1407]:
				xmin = 962.4371
				xmax = 962.4671
				text = "IH0"
			intervals [1408]:
				xmin = 962.4671
				xmax = 962.5471
				text = "M"
			intervals [1409]:
				xmin = 962.5471
				xmax = 962.6971
				text = "sp"
			intervals [1410]:
				xmin = 962.6971
				xmax = 965.0772
				text = ""
			intervals [1411]:
				xmin = 965.0772
				xmax = 965.1272
				text = "M"
			intervals [1412]:
				xmin = 965.1272
				xmax = 965.1572
				text = "HH"
			intervals [1413]:
				xmin = 965.1572
				xmax = 965.3872
				text = "M"
			intervals [1414]:
				xmin = 965.3872
				xmax = 965.4172
				text = "sp"
			intervals [1415]:
				xmin = 965.4172
				xmax = 965.7872
				text = ""
			intervals [1416]:
				xmin = 965.7872
				xmax = 965.8172
				text = "IH0"
			intervals [1417]:
				xmin = 965.8172
				xmax = 965.8672
				text = "Z"
			intervals [1418]:
				xmin = 965.8672
				xmax = 965.9072
				text = "HH"
			intervals [1419]:
				xmin = 965.9072
				xmax = 965.9372
				text = "IY1"
			intervals [1420]:
				xmin = 965.9372
				xmax = 966.0072
				text = "EY1"
			intervals [1421]:
				xmin = 966.0072
				xmax = 966.0672
				text = "P"
			intervals [1422]:
				xmin = 966.0672
				xmax = 966.1072
				text = "R"
			intervals [1423]:
				xmin = 966.1072
				xmax = 966.1372
				text = "IH1"
			intervals [1424]:
				xmin = 966.1372
				xmax = 966.1672
				text = "T"
			intervals [1425]:
				xmin = 966.1672
				xmax = 966.2272
				text = "IY0"
			intervals [1426]:
				xmin = 966.2272
				xmax = 966.2872
				text = "G"
			intervals [1427]:
				xmin = 966.2872
				xmax = 966.3372
				text = "UH1"
			intervals [1428]:
				xmin = 966.3372
				xmax = 966.4072
				text = "D"
			intervals [1429]:
				xmin = 966.4072
				xmax = 966.4872
				text = "W"
			intervals [1430]:
				xmin = 966.4872
				xmax = 966.5872
				text = "AA1"
			intervals [1431]:
				xmin = 966.5872
				xmax = 966.7072
				text = "CH"
			intervals [1432]:
				xmin = 966.7072
				xmax = 966.7372
				text = "sp"
			intervals [1433]:
				xmin = 966.7372
				xmax = 966.8072
				text = "D"
			intervals [1434]:
				xmin = 966.8072
				xmax = 966.8872
				text = "AO1"
			intervals [1435]:
				xmin = 966.8872
				xmax = 966.9272
				text = "G"
			intervals [1436]:
				xmin = 966.9272
				xmax = 967.0572
				text = "sp"
			intervals [1437]:
				xmin = 967.0572
				xmax = 967.2772
				text = "ER0"
			intervals [1438]:
				xmin = 967.2772
				xmax = 967.8988
				text = "sp"
			intervals [1439]:
				xmin = 967.8988
				xmax = 967.9288
				text = "HH"
			intervals [1440]:
				xmin = 967.9288
				xmax = 967.9688
				text = "OW1"
			intervals [1441]:
				xmin = 967.9688
				xmax = 968.0288
				text = "P"
			intervals [1442]:
				xmin = 968.0288
				xmax = 968.1088
				text = "F"
			intervals [1443]:
				xmin = 968.1088
				xmax = 968.1488
				text = "AH0"
			intervals [1444]:
				xmin = 968.1488
				xmax = 968.1788
				text = "L"
			intervals [1445]:
				xmin = 968.1788
				xmax = 968.2088
				text = "IY0"
			intervals [1446]:
				xmin = 968.2088
				xmax = 968.6488
				text = "spn"
			intervals [1447]:
				xmin = 968.6488
				xmax = 972.0965
				text = "sp"
			intervals [1448]:
				xmin = 972.0965
				xmax = 972.3165
				text = "M"
			intervals [1449]:
				xmin = 972.3165
				xmax = 972.3465
				text = "HH"
			intervals [1450]:
				xmin = 972.3465
				xmax = 972.3965
				text = "M"
			intervals [1451]:
				xmin = 972.3965
				xmax = 972.4565
				text = "sp"
			intervals [1452]:
				xmin = 972.4565
				xmax = 977.6074
				text = ""
			intervals [1453]:
				xmin = 977.6074
				xmax = 977.7774
				text = "M"
			intervals [1454]:
				xmin = 977.7774
				xmax = 977.8074
				text = "HH"
			intervals [1455]:
				xmin = 977.8074
				xmax = 977.9574
				text = "M"
			intervals [1456]:
				xmin = 977.9574
				xmax = 980.346
				text = ""
			intervals [1457]:
				xmin = 980.346
				xmax = 980.376
				text = "M"
			intervals [1458]:
				xmin = 980.376
				xmax = 980.466
				text = "HH"
			intervals [1459]:
				xmin = 980.466
				xmax = 980.796
				text = "M"
			intervals [1460]:
				xmin = 980.796
				xmax = 981.9407
				text = "sp"
			intervals [1461]:
				xmin = 981.9407
				xmax = 982.0307
				text = "spn"
			intervals [1462]:
				xmin = 982.0307
				xmax = 982.251
				text = "sp"
			intervals [1463]:
				xmin = 982.251
				xmax = 982.291
				text = "G"
			intervals [1464]:
				xmin = 982.291
				xmax = 982.381
				text = "IH0"
			intervals [1465]:
				xmin = 982.381
				xmax = 982.411
				text = "D"
			intervals [1466]:
				xmin = 982.411
				xmax = 982.591
				text = "sp"
			intervals [1467]:
				xmin = 982.591
				xmax = 984.0266
				text = ""
			intervals [1468]:
				xmin = 984.0266
				xmax = 984.1766
				text = "AH1"
			intervals [1469]:
				xmin = 984.1766
				xmax = 984.2566
				text = "D"
			intervals [1470]:
				xmin = 984.2566
				xmax = 984.2866
				text = "UW1"
			intervals [1471]:
				xmin = 984.2866
				xmax = 984.3166
				text = "Y"
			intervals [1472]:
				xmin = 984.3166
				xmax = 984.3466
				text = "UW1"
			intervals [1473]:
				xmin = 984.3466
				xmax = 984.3766
				text = "R"
			intervals [1474]:
				xmin = 984.3766
				xmax = 984.4566
				text = "IY0"
			intervals [1475]:
				xmin = 984.4566
				xmax = 984.4966
				text = "M"
			intervals [1476]:
				xmin = 984.4966
				xmax = 984.5466
				text = "EH1"
			intervals [1477]:
				xmin = 984.5466
				xmax = 984.6166
				text = "M"
			intervals [1478]:
				xmin = 984.6166
				xmax = 984.6466
				text = "B"
			intervals [1479]:
				xmin = 984.6466
				xmax = 984.7666
				text = "ER0"
			intervals [1480]:
				xmin = 984.7666
				xmax = 984.8266
				text = "B"
			intervals [1481]:
				xmin = 984.8266
				xmax = 984.8966
				text = "AE1"
			intervals [1482]:
				xmin = 984.8966
				xmax = 985.0166
				text = "K"
			intervals [1483]:
				xmin = 985.0166
				xmax = 985.0466
				text = "W"
			intervals [1484]:
				xmin = 985.0466
				xmax = 985.0766
				text = "IH1"
			intervals [1485]:
				xmin = 985.0766
				xmax = 985.1066
				text = "N"
			intervals [1486]:
				xmin = 985.1066
				xmax = 985.1566
				text = "Y"
			intervals [1487]:
				xmin = 985.1566
				xmax = 985.1966
				text = "UW1"
			intervals [1488]:
				xmin = 985.1966
				xmax = 985.2566
				text = "W"
			intervals [1489]:
				xmin = 985.2566
				xmax = 985.3266
				text = "ER1"
			intervals [1490]:
				xmin = 985.3266
				xmax = 985.3566
				text = "IH0"
			intervals [1491]:
				xmin = 985.3566
				xmax = 985.3866
				text = "N"
			intervals [1492]:
				xmin = 985.3866
				xmax = 985.4566
				text = "EH2"
			intervals [1493]:
				xmin = 985.4566
				xmax = 985.5566
				text = "L"
			intervals [1494]:
				xmin = 985.5566
				xmax = 985.5866
				text = "AH0"
			intervals [1495]:
				xmin = 985.5866
				xmax = 985.6466
				text = "M"
			intervals [1496]:
				xmin = 985.6466
				xmax = 985.7166
				text = "EH1"
			intervals [1497]:
				xmin = 985.7166
				xmax = 985.7966
				text = "N"
			intervals [1498]:
				xmin = 985.7966
				xmax = 985.8866
				text = "T"
			intervals [1499]:
				xmin = 985.8866
				xmax = 985.9466
				text = "R"
			intervals [1500]:
				xmin = 985.9466
				xmax = 986.0966
				text = "IY0"
			intervals [1501]:
				xmin = 986.0966
				xmax = 986.2066
				text = "S"
			intervals [1502]:
				xmin = 986.2066
				xmax = 986.2766
				text = "K"
			intervals [1503]:
				xmin = 986.2766
				xmax = 986.3066
				text = "UW1"
			intervals [1504]:
				xmin = 986.3066
				xmax = 986.4066
				text = "L"
			intervals [1505]:
				xmin = 986.4066
				xmax = 986.4366
				text = "sp"
			intervals [1506]:
				xmin = 986.4366
				xmax = 986.4666
				text = "HH"
			intervals [1507]:
				xmin = 986.4666
				xmax = 986.5066
				text = "W"
			intervals [1508]:
				xmin = 986.5066
				xmax = 986.5566
				text = "AH1"
			intervals [1509]:
				xmin = 986.5566
				xmax = 986.6266
				text = "T"
			intervals [1510]:
				xmin = 986.6266
				xmax = 986.7166
				text = "Y"
			intervals [1511]:
				xmin = 986.7166
				xmax = 986.7666
				text = "UW1"
			intervals [1512]:
				xmin = 986.7666
				xmax = 986.8866
				text = "S"
			intervals [1513]:
				xmin = 986.8866
				xmax = 986.9466
				text = "T"
			intervals [1514]:
				xmin = 986.9466
				xmax = 987.0166
				text = "AH1"
			intervals [1515]:
				xmin = 987.0166
				xmax = 987.0766
				text = "D"
			intervals [1516]:
				xmin = 987.0766
				xmax = 987.1666
				text = "IY0"
			intervals [1517]:
				xmin = 987.1666
				xmax = 987.2166
				text = "D"
			intervals [1518]:
				xmin = 987.2166
				xmax = 987.3766
				text = "sp"
			intervals [1519]:
				xmin = 987.3766
				xmax = 989.5837
				text = ""
			intervals [1520]:
				xmin = 989.5837
				xmax = 989.6837
				text = "HH"
			intervals [1521]:
				xmin = 989.6837
				xmax = 989.7237
				text = "W"
			intervals [1522]:
				xmin = 989.7237
				xmax = 989.7637
				text = "AH1"
			intervals [1523]:
				xmin = 989.7637
				xmax = 989.8337
				text = "T"
			intervals [1524]:
				xmin = 989.8337
				xmax = 989.8837
				text = "DH"
			intervals [1525]:
				xmin = 989.8837
				xmax = 989.9537
				text = "AH0"
			intervals [1526]:
				xmin = 989.9537
				xmax = 990.0937
				text = "S"
			intervals [1527]:
				xmin = 990.0937
				xmax = 990.1437
				text = "AH1"
			intervals [1528]:
				xmin = 990.1437
				xmax = 990.2337
				text = "B"
			intervals [1529]:
				xmin = 990.2337
				xmax = 990.2837
				text = "JH"
			intervals [1530]:
				xmin = 990.2837
				xmax = 990.3237
				text = "IH0"
			intervals [1531]:
				xmin = 990.3237
				xmax = 990.3937
				text = "K"
			intervals [1532]:
				xmin = 990.3937
				xmax = 990.4337
				text = "T"
			intervals [1533]:
				xmin = 990.4337
				xmax = 990.5037
				text = "S"
			intervals [1534]:
				xmin = 990.5037
				xmax = 990.6237
				text = "W"
			intervals [1535]:
				xmin = 990.6237
				xmax = 990.7837
				text = "ER1"
			intervals [1536]:
				xmin = 990.7837
				xmax = 990.8137
				text = "DH"
			intervals [1537]:
				xmin = 990.8137
				xmax = 990.8637
				text = "AH0"
			intervals [1538]:
				xmin = 990.8637
				xmax = 990.9137
				text = "T"
			intervals [1539]:
				xmin = 990.9137
				xmax = 990.9937
				text = "DH"
			intervals [1540]:
				xmin = 990.9937
				xmax = 991.1037
				text = "EY1"
			intervals [1541]:
				xmin = 991.1037
				xmax = 991.1637
				text = "sp"
			intervals [1542]:
				xmin = 991.1637
				xmax = 991.2437
				text = "T"
			intervals [1543]:
				xmin = 991.2437
				xmax = 991.3137
				text = "AO1"
			intervals [1544]:
				xmin = 991.3137
				xmax = 991.3837
				text = "T"
			intervals [1545]:
				xmin = 991.3837
				xmax = 1001.0131
				text = "sp"
			intervals [1546]:
				xmin = 1001.0131
				xmax = 1001.0531
				text = "HH"
			intervals [1547]:
				xmin = 1001.0531
				xmax = 1001.0931
				text = "W"
			intervals [1548]:
				xmin = 1001.0931
				xmax = 1001.1231
				text = "AY1"
			intervals [1549]:
				xmin = 1001.1231
				xmax = 1001.2131
				text = "sp"
			intervals [1550]:
				xmin = 1001.2131
				xmax = 1001.2431
				text = "D"
			intervals [1551]:
				xmin = 1001.2431
				xmax = 1001.2731
				text = "OW1"
			intervals [1552]:
				xmin = 1001.2731
				xmax = 1001.3131
				text = "N"
			intervals [1553]:
				xmin = 1001.3131
				xmax = 1001.3631
				text = "W"
			intervals [1554]:
				xmin = 1001.3631
				xmax = 1001.4331
				text = "IY1"
			intervals [1555]:
				xmin = 1001.4331
				xmax = 1001.5531
				text = "S"
			intervals [1556]:
				xmin = 1001.5531
				xmax = 1001.6431
				text = "EY1"
			intervals [1557]:
				xmin = 1001.6431
				xmax = 1001.7031
				text = "AH0"
			intervals [1558]:
				xmin = 1001.7031
				xmax = 1001.7531
				text = "B"
			intervals [1559]:
				xmin = 1001.7531
				xmax = 1001.8431
				text = "AW1"
			intervals [1560]:
				xmin = 1001.8431
				xmax = 1001.8931
				text = "T"
			intervals [1561]:
				xmin = 1001.8931
				xmax = 1001.9931
				text = "sp"
			intervals [1562]:
				xmin = 1001.9931
				xmax = 1002.0431
				text = "F"
			intervals [1563]:
				xmin = 1002.0431
				xmax = 1002.1431
				text = "AO1"
			intervals [1564]:
				xmin = 1002.1431
				xmax = 1002.1931
				text = "R"
			intervals [1565]:
				xmin = 1002.1931
				xmax = 1002.2431
				text = "TH"
			intervals [1566]:
				xmin = 1002.2431
				xmax = 1002.3231
				text = "sp"
			intervals [1567]:
				xmin = 1002.3231
				xmax = 1002.3931
				text = "G"
			intervals [1568]:
				xmin = 1002.3931
				xmax = 1002.4431
				text = "R"
			intervals [1569]:
				xmin = 1002.4431
				xmax = 1002.4731
				text = "EY1"
			intervals [1570]:
				xmin = 1002.4731
				xmax = 1002.5931
				text = "D"
			intervals [1571]:
				xmin = 1002.5931
				xmax = 1002.6831
				text = "sp"
			intervals [1572]:
				xmin = 1002.6831
				xmax = 1012.8689
				text = ""
			intervals [1573]:
				xmin = 1012.8689
				xmax = 1012.9089
				text = "M"
			intervals [1574]:
				xmin = 1012.9089
				xmax = 1012.9389
				text = "HH"
			intervals [1575]:
				xmin = 1012.9389
				xmax = 1013.1589
				text = "M"
			intervals [1576]:
				xmin = 1013.1589
				xmax = 1013.2489
				text = "sp"
			intervals [1577]:
				xmin = 1013.2489
				xmax = 1026.5189
				text = ""
			intervals [1578]:
				xmin = 1026.5189
				xmax = 1026.7189
				text = "M"
			intervals [1579]:
				xmin = 1026.7189
				xmax = 1026.7889
				text = "HH"
			intervals [1580]:
				xmin = 1026.7889
				xmax = 1026.8889
				text = "M"
			intervals [1581]:
				xmin = 1026.8889
				xmax = 1028.4991
				text = "sp"
			intervals [1582]:
				xmin = 1028.4991
				xmax = 1028.6991
				text = "AH1"
			intervals [1583]:
				xmin = 1028.6991
				xmax = 1028.7291
				text = "M"
			intervals [1584]:
				xmin = 1028.7291
				xmax = 1028.8591
				text = "sp"
			intervals [1585]:
				xmin = 1028.8591
				xmax = 1029.3732
				text = ""
			intervals [1586]:
				xmin = 1029.3732
				xmax = 1029.4132
				text = "HH"
			intervals [1587]:
				xmin = 1029.4132
				xmax = 1029.4532
				text = "W"
			intervals [1588]:
				xmin = 1029.4532
				xmax = 1029.4832
				text = "AH1"
			intervals [1589]:
				xmin = 1029.4832
				xmax = 1029.5532
				text = "T"
			intervals [1590]:
				xmin = 1029.5532
				xmax = 1029.6032
				text = "D"
			intervals [1591]:
				xmin = 1029.6032
				xmax = 1029.6432
				text = "IH1"
			intervals [1592]:
				xmin = 1029.6432
				xmax = 1029.7432
				text = "D"
			intervals [1593]:
				xmin = 1029.7432
				xmax = 1029.8232
				text = "DH"
			intervals [1594]:
				xmin = 1029.8232
				xmax = 1029.9432
				text = "IY0"
			intervals [1595]:
				xmin = 1029.9432
				xmax = 1030.0032
				text = "K"
			intervals [1596]:
				xmin = 1030.0032
				xmax = 1030.0932
				text = "IH1"
			intervals [1597]:
				xmin = 1030.0932
				xmax = 1030.2032
				text = "D"
			intervals [1598]:
				xmin = 1030.2032
				xmax = 1030.2632
				text = "Z"
			intervals [1599]:
				xmin = 1030.2632
				xmax = 1030.3332
				text = "D"
			intervals [1600]:
				xmin = 1030.3332
				xmax = 1030.4832
				text = "UW1"
			intervals [1601]:
				xmin = 1030.4832
				xmax = 1030.5332
				text = "W"
			intervals [1602]:
				xmin = 1030.5332
				xmax = 1030.5732
				text = "IH1"
			intervals [1603]:
				xmin = 1030.5732
				xmax = 1030.6232
				text = "N"
			intervals [1604]:
				xmin = 1030.6232
				xmax = 1030.6932
				text = "Y"
			intervals [1605]:
				xmin = 1030.6932
				xmax = 1030.7932
				text = "UW1"
			intervals [1606]:
				xmin = 1030.7932
				xmax = 1030.8332
				text = "W"
			intervals [1607]:
				xmin = 1030.8332
				xmax = 1031.0332
				text = "ER1"
			intervals [1608]:
				xmin = 1031.0332
				xmax = 1031.0732
				text = "sp"
			intervals [1609]:
				xmin = 1031.0732
				xmax = 1031.1032
				text = "AH0"
			intervals [1610]:
				xmin = 1031.1032
				xmax = 1031.2232
				text = "K"
			intervals [1611]:
				xmin = 1031.2232
				xmax = 1031.2632
				text = "IH1"
			intervals [1612]:
				xmin = 1031.2632
				xmax = 1031.3232
				text = "D"
			intervals [1613]:
				xmin = 1031.3232
				xmax = 1031.4032
				text = "AH0"
			intervals [1614]:
				xmin = 1031.4032
				xmax = 1031.4432
				text = "B"
			intervals [1615]:
				xmin = 1031.4432
				xmax = 1031.4932
				text = "AW1"
			intervals [1616]:
				xmin = 1031.4932
				xmax = 1031.5732
				text = "T"
			intervals [1617]:
				xmin = 1031.5732
				xmax = 1031.6032
				text = "sp"
			intervals [1618]:
				xmin = 1031.6032
				xmax = 1031.6732
				text = "DH"
			intervals [1619]:
				xmin = 1031.6732
				xmax = 1031.7532
				text = "AE1"
			intervals [1620]:
				xmin = 1031.7532
				xmax = 1031.7932
				text = "T"
			intervals [1621]:
				xmin = 1031.7932
				xmax = 1031.9832
				text = "EY1"
			intervals [1622]:
				xmin = 1031.9832
				xmax = 1032.0632
				text = "JH"
			intervals [1623]:
				xmin = 1032.0632
				xmax = 1032.1832
				text = "AE1"
			intervals [1624]:
				xmin = 1032.1832
				xmax = 1032.2432
				text = "F"
			intervals [1625]:
				xmin = 1032.2432
				xmax = 1032.3032
				text = "T"
			intervals [1626]:
				xmin = 1032.3032
				xmax = 1032.3732
				text = "ER0"
			intervals [1627]:
				xmin = 1032.3732
				xmax = 1032.4732
				text = "S"
			intervals [1628]:
				xmin = 1032.4732
				xmax = 1032.5832
				text = "K"
			intervals [1629]:
				xmin = 1032.5832
				xmax = 1032.6232
				text = "UW1"
			intervals [1630]:
				xmin = 1032.6232
				xmax = 1032.7632
				text = "L"
			intervals [1631]:
				xmin = 1032.7632
				xmax = 1032.8432
				text = "W"
			intervals [1632]:
				xmin = 1032.8432
				xmax = 1032.8932
				text = "AH0"
			intervals [1633]:
				xmin = 1032.8932
				xmax = 1032.9532
				text = "Z"
			intervals [1634]:
				xmin = 1032.9532
				xmax = 1033.1032
				text = "AW1"
			intervals [1635]:
				xmin = 1033.1032
				xmax = 1033.1432
				text = "T"
			intervals [1636]:
				xmin = 1033.1432
				xmax = 1033.1732
				text = "sp"
			intervals [1637]:
				xmin = 1033.1732
				xmax = 1033.2232
				text = "EH1"
			intervals [1638]:
				xmin = 1033.2232
				xmax = 1033.2932
				text = "V"
			intervals [1639]:
				xmin = 1033.2932
				xmax = 1033.3732
				text = "R"
			intervals [1640]:
				xmin = 1033.3732
				xmax = 1033.4332
				text = "IY0"
			intervals [1641]:
				xmin = 1033.4332
				xmax = 1033.5232
				text = "D"
			intervals [1642]:
				xmin = 1033.5232
				xmax = 1033.6932
				text = "EY1"
			intervals [1643]:
				xmin = 1033.6932
				xmax = 1033.7832
				text = "sp"
			intervals [1644]:
				xmin = 1033.7832
				xmax = 1034.7862
				text = ""
			intervals [1645]:
				xmin = 1034.7862
				xmax = 1034.8862
				text = "F"
			intervals [1646]:
				xmin = 1034.8862
				xmax = 1034.9862
				text = "AY1"
			intervals [1647]:
				xmin = 1034.9862
				xmax = 1035.1362
				text = "T"
			intervals [1648]:
				xmin = 1035.1362
				xmax = 1039.0727
				text = ""
			intervals [1649]:
				xmin = 1039.0727
				xmax = 1039.1527
				text = "M"
			intervals [1650]:
				xmin = 1039.1527
				xmax = 1039.1827
				text = "HH"
			intervals [1651]:
				xmin = 1039.1827
				xmax = 1039.4927
				text = "M"
			intervals [1652]:
				xmin = 1039.4927
				xmax = 1043.4796
				text = ""
			intervals [1653]:
				xmin = 1043.4796
				xmax = 1043.9696
				text = "spn"
			intervals [1654]:
				xmin = 1043.9696
				xmax = 1044.6596
				text = "sp"
			intervals [1655]:
				xmin = 1044.6596
				xmax = 1045.4893
				text = ""
			intervals [1656]:
				xmin = 1045.4893
				xmax = 1045.5493
				text = "AH0"
			intervals [1657]:
				xmin = 1045.5493
				xmax = 1045.5993
				text = "N"
			intervals [1658]:
				xmin = 1045.5993
				xmax = 1045.6293
				text = "D"
			intervals [1659]:
				xmin = 1045.6293
				xmax = 1045.6593
				text = "W"
			intervals [1660]:
				xmin = 1045.6593
				xmax = 1045.6993
				text = "AH1"
			intervals [1661]:
				xmin = 1045.6993
				xmax = 1045.7593
				text = "T"
			intervals [1662]:
				xmin = 1045.7593
				xmax = 1045.8093
				text = "D"
			intervals [1663]:
				xmin = 1045.8093
				xmax = 1045.8493
				text = "IH0"
			intervals [1664]:
				xmin = 1045.8493
				xmax = 1045.9093
				text = "D"
			intervals [1665]:
				xmin = 1045.9093
				xmax = 1045.9593
				text = "DH"
			intervals [1666]:
				xmin = 1045.9593
				xmax = 1046.0293
				text = "AH0"
			intervals [1667]:
				xmin = 1046.0293
				xmax = 1046.1493
				text = "P"
			intervals [1668]:
				xmin = 1046.1493
				xmax = 1046.1993
				text = "EH1"
			intervals [1669]:
				xmin = 1046.1993
				xmax = 1046.2493
				text = "R"
			intervals [1670]:
				xmin = 1046.2493
				xmax = 1046.2993
				text = "AH0"
			intervals [1671]:
				xmin = 1046.2993
				xmax = 1046.3793
				text = "N"
			intervals [1672]:
				xmin = 1046.3793
				xmax = 1046.4193
				text = "T"
			intervals [1673]:
				xmin = 1046.4193
				xmax = 1046.4493
				text = "S"
			intervals [1674]:
				xmin = 1046.4493
				xmax = 1046.5293
				text = "S"
			intervals [1675]:
				xmin = 1046.5293
				xmax = 1046.6893
				text = "EY1"
			intervals [1676]:
				xmin = 1046.6893
				xmax = 1046.7193
				text = "W"
			intervals [1677]:
				xmin = 1046.7193
				xmax = 1046.7493
				text = "EH1"
			intervals [1678]:
				xmin = 1046.7493
				xmax = 1046.7893
				text = "N"
			intervals [1679]:
				xmin = 1046.7893
				xmax = 1046.8193
				text = "sp"
			intervals [1680]:
				xmin = 1046.8193
				xmax = 1046.8593
				text = "Y"
			intervals [1681]:
				xmin = 1046.8593
				xmax = 1046.9193
				text = "UW1"
			intervals [1682]:
				xmin = 1046.9193
				xmax = 1047.0993
				text = "K"
			intervals [1683]:
				xmin = 1047.0993
				xmax = 1047.2293
				text = "EY1"
			intervals [1684]:
				xmin = 1047.2293
				xmax = 1047.3193
				text = "M"
			intervals [1685]:
				xmin = 1047.3193
				xmax = 1047.3493
				text = "HH"
			intervals [1686]:
				xmin = 1047.3493
				xmax = 1047.3793
				text = "OW1"
			intervals [1687]:
				xmin = 1047.3793
				xmax = 1047.4093
				text = "M"
			intervals [1688]:
				xmin = 1047.4093
				xmax = 1047.4493
				text = "D"
			intervals [1689]:
				xmin = 1047.4493
				xmax = 1047.5893
				text = "ER1"
			intervals [1690]:
				xmin = 1047.5893
				xmax = 1047.6493
				text = "T"
			intervals [1691]:
				xmin = 1047.6493
				xmax = 1047.7793
				text = "IY0"
			intervals [1692]:
				xmin = 1047.7793
				xmax = 1055.5316
				text = ""
			intervals [1693]:
				xmin = 1055.5316
				xmax = 1055.5616
				text = "sil"
			intervals [1694]:
				xmin = 1055.5616
				xmax = 1055.6216
				text = "M"
			intervals [1695]:
				xmin = 1055.6216
				xmax = 1055.6816
				text = "HH"
			intervals [1696]:
				xmin = 1055.6816
				xmax = 1055.8216
				text = "M"
			intervals [1697]:
				xmin = 1055.8216
				xmax = 1055.8516
				text = "sp"
			intervals [1698]:
				xmin = 1055.8516
				xmax = 1056.0192
				text = ""
			intervals [1699]:
				xmin = 1056.0192
				xmax = 1056.1292
				text = "M"
			intervals [1700]:
				xmin = 1056.1292
				xmax = 1056.1992
				text = "HH"
			intervals [1701]:
				xmin = 1056.1992
				xmax = 1056.3292
				text = "M"
			intervals [1702]:
				xmin = 1056.3292
				xmax = 1059.2754
				text = "sp"
			intervals [1703]:
				xmin = 1059.2754
				xmax = 1059.5254
				text = "M"
			intervals [1704]:
				xmin = 1059.5254
				xmax = 1059.5754
				text = "HH"
			intervals [1705]:
				xmin = 1059.5754
				xmax = 1059.6754
				text = "M"
			intervals [1706]:
				xmin = 1059.6754
				xmax = 1079.2587
				text = "sp"
			intervals [1707]:
				xmin = 1079.2587
				xmax = 1079.7687
				text = "spn"
			intervals [1708]:
				xmin = 1079.7687
				xmax = 1080.410
				text = ""
			intervals [1709]:
				xmin = 1080.410
				xmax = 1080.590
				text = "M"
			intervals [1710]:
				xmin = 1080.590
				xmax = 1080.620
				text = "HH"
			intervals [1711]:
				xmin = 1080.620
				xmax = 1080.870
				text = "M"
			intervals [1712]:
				xmin = 1080.870
				xmax = 1084.3577
				text = ""
			intervals [1713]:
				xmin = 1084.3577
				xmax = 1085.2377
				text = "spn"
			intervals [1714]:
				xmin = 1085.2377
				xmax = 1086.0124
				text = ""
			intervals [1715]:
				xmin = 1086.0124
				xmax = 1086.1524
				text = "M"
			intervals [1716]:
				xmin = 1086.1524
				xmax = 1086.3024
				text = "HH"
			intervals [1717]:
				xmin = 1086.3024
				xmax = 1086.3824
				text = "M"
			intervals [1718]:
				xmin = 1086.3824
				xmax = 1098.7982
				text = ""
			intervals [1719]:
				xmin = 1098.7982
				xmax = 1098.9182
				text = "M"
			intervals [1720]:
				xmin = 1098.9182
				xmax = 1099.0382
				text = "HH"
			intervals [1721]:
				xmin = 1099.0382
				xmax = 1099.1782
				text = "M"
			intervals [1722]:
				xmin = 1099.1782
				xmax = 1099.2082
				text = "sp"
			intervals [1723]:
				xmin = 1099.2082
				xmax = 1103.5553
				text = ""
			intervals [1724]:
				xmin = 1103.5553
				xmax = 1103.6253
				text = "HH"
			intervals [1725]:
				xmin = 1103.6253
				xmax = 1103.7653
				text = "M"
			intervals [1726]:
				xmin = 1103.7653
				xmax = 1108.8027
				text = ""
			intervals [1727]:
				xmin = 1108.8027
				xmax = 1108.8327
				text = "M"
			intervals [1728]:
				xmin = 1108.8327
				xmax = 1108.8627
				text = "HH"
			intervals [1729]:
				xmin = 1108.8627
				xmax = 1109.2127
				text = "M"
			intervals [1730]:
				xmin = 1109.2127
				xmax = 1133.9908
				text = ""
			intervals [1731]:
				xmin = 1133.9908
				xmax = 1134.2508
				text = "spn"
			intervals [1732]:
				xmin = 1134.2508
				xmax = 1134.4108
				text = "sp"
			intervals [1733]:
				xmin = 1134.4108
				xmax = 1144.5802
				text = ""
			intervals [1734]:
				xmin = 1144.5802
				xmax = 1144.6102
				text = "HH"
			intervals [1735]:
				xmin = 1144.6102
				xmax = 1144.8402
				text = "M"
			intervals [1736]:
				xmin = 1144.8402
				xmax = 1160.0431
				text = ""
			intervals [1737]:
				xmin = 1160.0431
				xmax = 1160.0831
				text = "M"
			intervals [1738]:
				xmin = 1160.0831
				xmax = 1160.1131
				text = "HH"
			intervals [1739]:
				xmin = 1160.1131
				xmax = 1160.4731
				text = "M"
			intervals [1740]:
				xmin = 1160.4731
				xmax = 1164.7272
				text = ""
			intervals [1741]:
				xmin = 1164.7272
				xmax = 1164.7672
				text = "sil"
			intervals [1742]:
				xmin = 1164.7672
				xmax = 1164.8872
				text = "M"
			intervals [1743]:
				xmin = 1164.8872
				xmax = 1164.9272
				text = "HH"
			intervals [1744]:
				xmin = 1164.9272
				xmax = 1165.1472
				text = "M"
			intervals [1745]:
				xmin = 1165.1472
				xmax = 1167.3211
				text = ""
			intervals [1746]:
				xmin = 1167.3211
				xmax = 1167.3611
				text = "sil"
			intervals [1747]:
				xmin = 1167.3611
				xmax = 1167.5211
				text = "M"
			intervals [1748]:
				xmin = 1167.5211
				xmax = 1167.5511
				text = "HH"
			intervals [1749]:
				xmin = 1167.5511
				xmax = 1167.7311
				text = "M"
			intervals [1750]:
				xmin = 1167.7311
				xmax = 1167.7611
				text = "sp"
			intervals [1751]:
				xmin = 1167.7611
				xmax = 1168.8216
				text = ""
			intervals [1752]:
				xmin = 1168.8216
				xmax = 1168.8816
				text = "W"
			intervals [1753]:
				xmin = 1168.8816
				xmax = 1168.9116
				text = "AH1"
			intervals [1754]:
				xmin = 1168.9116
				xmax = 1169.0116
				text = "T"
			intervals [1755]:
				xmin = 1169.0116
				xmax = 1169.0416
				text = "W"
			intervals [1756]:
				xmin = 1169.0416
				xmax = 1169.0716
				text = "UH1"
			intervals [1757]:
				xmin = 1169.0716
				xmax = 1169.1216
				text = "D"
			intervals [1758]:
				xmin = 1169.1216
				xmax = 1169.1716
				text = "HH"
			intervals [1759]:
				xmin = 1169.1716
				xmax = 1169.3016
				text = "AE1"
			intervals [1760]:
				xmin = 1169.3016
				xmax = 1169.3916
				text = "P"
			intervals [1761]:
				xmin = 1169.3916
				xmax = 1169.4516
				text = "AH0"
			intervals [1762]:
				xmin = 1169.4516
				xmax = 1169.4816
				text = "N"
			intervals [1763]:
				xmin = 1169.4816
				xmax = 1169.5116
				text = "sp"
			intervals [1764]:
				xmin = 1169.5116
				xmax = 1169.8016
				text = "AH1"
			intervals [1765]:
				xmin = 1169.8016
				xmax = 1169.9116
				text = "W"
			intervals [1766]:
				xmin = 1169.9116
				xmax = 1169.9716
				text = "AH1"
			intervals [1767]:
				xmin = 1169.9716
				xmax = 1170.0016
				text = "T"
			intervals [1768]:
				xmin = 1170.0016
				xmax = 1170.0816
				text = "AH1"
			intervals [1769]:
				xmin = 1170.0816
				xmax = 1170.1416
				text = "DH"
			intervals [1770]:
				xmin = 1170.1416
				xmax = 1170.2116
				text = "ER0"
			intervals [1771]:
				xmin = 1170.2116
				xmax = 1170.3416
				text = "TH"
			intervals [1772]:
				xmin = 1170.3416
				xmax = 1170.3916
				text = "IH1"
			intervals [1773]:
				xmin = 1170.3916
				xmax = 1170.4916
				text = "NG"
			intervals [1774]:
				xmin = 1170.4916
				xmax = 1170.5316
				text = "Z"
			intervals [1775]:
				xmin = 1170.5316
				xmax = 1170.5916
				text = "D"
			intervals [1776]:
				xmin = 1170.5916
				xmax = 1170.6416
				text = "IH0"
			intervals [1777]:
				xmin = 1170.6416
				xmax = 1170.7016
				text = "D"
			intervals [1778]:
				xmin = 1170.7016
				xmax = 1170.7316
				text = "sp"
			intervals [1779]:
				xmin = 1170.7316
				xmax = 1170.8116
				text = "F"
			intervals [1780]:
				xmin = 1170.8116
				xmax = 1170.9016
				text = "AY1"
			intervals [1781]:
				xmin = 1170.9016
				xmax = 1171.0016
				text = "T"
			intervals [1782]:
				xmin = 1171.0016
				xmax = 1171.0316
				text = "S"
			intervals [1783]:
				xmin = 1171.0316
				xmax = 1171.0716
				text = "S"
			intervals [1784]:
				xmin = 1171.0716
				xmax = 1171.1416
				text = "T"
			intervals [1785]:
				xmin = 1171.1416
				xmax = 1171.2016
				text = "AA1"
			intervals [1786]:
				xmin = 1171.2016
				xmax = 1171.2716
				text = "R"
			intervals [1787]:
				xmin = 1171.2716
				xmax = 1171.3116
				text = "T"
			intervals [1788]:
				xmin = 1171.3116
				xmax = 1171.3716
				text = "AH0"
			intervals [1789]:
				xmin = 1171.3716
				xmax = 1171.4216
				text = "B"
			intervals [1790]:
				xmin = 1171.4216
				xmax = 1171.5316
				text = "AW1"
			intervals [1791]:
				xmin = 1171.5316
				xmax = 1171.5716
				text = "T"
			intervals [1792]:
				xmin = 1171.5716
				xmax = 1172.1278
				text = "sp"
			intervals [1793]:
				xmin = 1172.1278
				xmax = 1172.1578
				text = "B"
			intervals [1794]:
				xmin = 1172.1578
				xmax = 1172.2678
				text = "IH0"
			intervals [1795]:
				xmin = 1172.2678
				xmax = 1172.4178
				text = "S"
			intervals [1796]:
				xmin = 1172.4178
				xmax = 1172.4878
				text = "AY1"
			intervals [1797]:
				xmin = 1172.4878
				xmax = 1172.6178
				text = "D"
			intervals [1798]:
				xmin = 1172.6178
				xmax = 1172.7678
				text = "Z"
			intervals [1799]:
				xmin = 1172.7678
				xmax = 1172.8078
				text = "sp"
			intervals [1800]:
				xmin = 1172.8078
				xmax = 1172.9278
				text = "L"
			intervals [1801]:
				xmin = 1172.9278
				xmax = 1172.9678
				text = "AH1"
			intervals [1802]:
				xmin = 1172.9678
				xmax = 1173.0478
				text = "N"
			intervals [1803]:
				xmin = 1173.0478
				xmax = 1173.1378
				text = "CH"
			intervals [1804]:
				xmin = 1173.1378
				xmax = 1173.1678
				text = "IH0"
			intervals [1805]:
				xmin = 1173.1678
				xmax = 1173.2578
				text = "Z"
			intervals [1806]:
				xmin = 1173.2578
				xmax = 1173.2978
				text = "sp"
			intervals [1807]:
				xmin = 1173.2978
				xmax = 1173.3278
				text = "AH0"
			intervals [1808]:
				xmin = 1173.3278
				xmax = 1173.3578
				text = "N"
			intervals [1809]:
				xmin = 1173.3578
				xmax = 1173.3878
				text = "sp"
			intervals [1810]:
				xmin = 1173.3878
				xmax = 1173.4178
				text = "M"
			intervals [1811]:
				xmin = 1173.4178
				xmax = 1173.4478
				text = "UW1"
			intervals [1812]:
				xmin = 1173.4478
				xmax = 1173.5478
				text = "V"
			intervals [1813]:
				xmin = 1173.5478
				xmax = 1173.5778
				text = "IY0"
			intervals [1814]:
				xmin = 1173.5778
				xmax = 1173.6078
				text = "Z"
			intervals [1815]:
				xmin = 1173.6078
				xmax = 1173.9278
				text = "sp"
			intervals [1816]:
				xmin = 1173.9278
				xmax = 1173.9578
				text = "L"
			intervals [1817]:
				xmin = 1173.9578
				xmax = 1173.9878
				text = "AY1"
			intervals [1818]:
				xmin = 1173.9878
				xmax = 1174.0178
				text = "K"
			intervals [1819]:
				xmin = 1174.0178
				xmax = 1174.0478
				text = "sp"
			intervals [1820]:
				xmin = 1174.0478
				xmax = 1174.0778
				text = "DH"
			intervals [1821]:
				xmin = 1174.0778
				xmax = 1174.1078
				text = "AH0"
			intervals [1822]:
				xmin = 1174.1078
				xmax = 1174.1378
				text = "T"
			intervals [1823]:
				xmin = 1174.1378
				xmax = 1177.1249
				text = "sp"
			intervals [1824]:
				xmin = 1177.1249
				xmax = 1177.1949
				text = "Y"
			intervals [1825]:
				xmin = 1177.1949
				xmax = 1177.3849
				text = "AE1"
			intervals [1826]:
				xmin = 1177.3849
				xmax = 1188.4858
				text = ""
			intervals [1827]:
				xmin = 1188.4858
				xmax = 1188.5158
				text = "M"
			intervals [1828]:
				xmin = 1188.5158
				xmax = 1188.5658
				text = "HH"
			intervals [1829]:
				xmin = 1188.5658
				xmax = 1188.8258
				text = "M"
			intervals [1830]:
				xmin = 1188.8258
				xmax = 1198.4335
				text = ""
			intervals [1831]:
				xmin = 1198.4335
				xmax = 1198.4835
				text = "sil"
			intervals [1832]:
				xmin = 1198.4835
				xmax = 1198.6735
				text = "spn"
			intervals [1833]:
				xmin = 1198.6735
				xmax = 1198.8535
				text = "sp"
			intervals [1834]:
				xmin = 1198.8535
				xmax = 1203.6808
				text = ""
			intervals [1835]:
				xmin = 1203.6808
				xmax = 1203.9408
				text = "M"
			intervals [1836]:
				xmin = 1203.9408
				xmax = 1203.9708
				text = "sp"
			intervals [1837]:
				xmin = 1203.9708
				xmax = 1205.4417
				text = ""
			intervals [1838]:
				xmin = 1205.4417
				xmax = 1205.5217
				text = "D"
			intervals [1839]:
				xmin = 1205.5217
				xmax = 1205.5717
				text = "IH0"
			intervals [1840]:
				xmin = 1205.5717
				xmax = 1205.6117
				text = "D"
			intervals [1841]:
				xmin = 1205.6117
				xmax = 1205.6617
				text = "DH"
			intervals [1842]:
				xmin = 1205.6617
				xmax = 1205.7317
				text = "IY0"
			intervals [1843]:
				xmin = 1205.7317
				xmax = 1205.8117
				text = "OW1"
			intervals [1844]:
				xmin = 1205.8117
				xmax = 1205.8917
				text = "L"
			intervals [1845]:
				xmin = 1205.8917
				xmax = 1205.9317
				text = "D"
			intervals [1846]:
				xmin = 1205.9317
				xmax = 1206.0417
				text = "ER0"
			intervals [1847]:
				xmin = 1206.0417
				xmax = 1206.1017
				text = "K"
			intervals [1848]:
				xmin = 1206.1017
				xmax = 1206.1417
				text = "IH1"
			intervals [1849]:
				xmin = 1206.1417
				xmax = 1206.2617
				text = "D"
			intervals [1850]:
				xmin = 1206.2617
				xmax = 1206.3017
				text = "Z"
			intervals [1851]:
				xmin = 1206.3017
				xmax = 1206.3317
				text = "sp"
			intervals [1852]:
				xmin = 1206.3317
				xmax = 1206.4117
				text = "F"
			intervals [1853]:
				xmin = 1206.4117
				xmax = 1206.5117
				text = "AY1"
			intervals [1854]:
				xmin = 1206.5117
				xmax = 1206.5917
				text = "T"
			intervals [1855]:
				xmin = 1206.5917
				xmax = 1206.7117
				text = "T"
			intervals [1856]:
				xmin = 1206.7117
				xmax = 1206.8117
				text = "UW1"
			intervals [1857]:
				xmin = 1206.8117
				xmax = 1206.9417
				text = "sp"
			intervals [1858]:
				xmin = 1206.9417
				xmax = 1207.1106
				text = ""
			intervals [1859]:
				xmin = 1207.1106
				xmax = 1207.1406
				text = "IH0"
			intervals [1860]:
				xmin = 1207.1406
				xmax = 1207.2106
				text = "N"
			intervals [1861]:
				xmin = 1207.2106
				xmax = 1207.2506
				text = "sp"
			intervals [1862]:
				xmin = 1207.2506
				xmax = 1207.3706
				text = "T"
			intervals [1863]:
				xmin = 1207.3706
				xmax = 1207.4606
				text = "IY1"
			intervals [1864]:
				xmin = 1207.4606
				xmax = 1207.5506
				text = "N"
			intervals [1865]:
				xmin = 1207.5506
				xmax = 1207.7406
				text = "EY1"
			intervals [1866]:
				xmin = 1207.7406
				xmax = 1207.9306
				text = "JH"
			intervals [1867]:
				xmin = 1207.9306
				xmax = 1208.0506
				text = "sp"
			intervals [1868]:
				xmin = 1208.0506
				xmax = 1224.5331
				text = ""
			intervals [1869]:
				xmin = 1224.5331
				xmax = 1224.6231
				text = "M"
			intervals [1870]:
				xmin = 1224.6231
				xmax = 1224.7631
				text = "HH"
			intervals [1871]:
				xmin = 1224.7631
				xmax = 1224.8331
				text = "M"
			intervals [1872]:
				xmin = 1224.8331
				xmax = 1227.1467
				text = "sp"
			intervals [1873]:
				xmin = 1227.1467
				xmax = 1228.0067
				text = "spn"
			intervals [1874]:
				xmin = 1228.0067
				xmax = 1228.3435
				text = ""
			intervals [1875]:
				xmin = 1228.3435
				xmax = 1228.4035
				text = "sil"
			intervals [1876]:
				xmin = 1228.4035
				xmax = 1228.5935
				text = "M"
			intervals [1877]:
				xmin = 1228.5935
				xmax = 1235.0583
				text = ""
			intervals [1878]:
				xmin = 1235.0583
				xmax = 1235.3083
				text = "M"
			intervals [1879]:
				xmin = 1235.3083
				xmax = 1235.3783
				text = "sp"
			intervals [1880]:
				xmin = 1235.3783
				xmax = 1237.068
				text = ""
			intervals [1881]:
				xmin = 1237.068
				xmax = 1237.128
				text = "M"
			intervals [1882]:
				xmin = 1237.128
				xmax = 1237.168
				text = "HH"
			intervals [1883]:
				xmin = 1237.168
				xmax = 1237.448
				text = "M"
			intervals [1884]:
				xmin = 1237.448
				xmax = 1238.5322
				text = "sp"
			intervals [1885]:
				xmin = 1238.5322
				xmax = 1238.6122
				text = "HH"
			intervals [1886]:
				xmin = 1238.6122
				xmax = 1238.6622
				text = "W"
			intervals [1887]:
				xmin = 1238.6622
				xmax = 1238.7122
				text = "AH1"
			intervals [1888]:
				xmin = 1238.7122
				xmax = 1238.7422
				text = "T"
			intervals [1889]:
				xmin = 1238.7422
				xmax = 1238.7922
				text = "AH0"
			intervals [1890]:
				xmin = 1238.7922
				xmax = 1238.8622
				text = "B"
			intervals [1891]:
				xmin = 1238.8622
				xmax = 1238.9722
				text = "AW1"
			intervals [1892]:
				xmin = 1238.9722
				xmax = 1239.0422
				text = "T"
			intervals [1893]:
				xmin = 1239.0422
				xmax = 1239.1222
				text = "T"
			intervals [1894]:
				xmin = 1239.1222
				xmax = 1239.1622
				text = "AH0"
			intervals [1895]:
				xmin = 1239.1622
				xmax = 1239.2322
				text = "D"
			intervals [1896]:
				xmin = 1239.2322
				xmax = 1239.4522
				text = "EY1"
			intervals [1897]:
				xmin = 1239.4522
				xmax = 1239.4922
				text = "D"
			intervals [1898]:
				xmin = 1239.4922
				xmax = 1239.5222
				text = "UW1"
			intervals [1899]:
				xmin = 1239.5222
				xmax = 1239.6222
				text = "Y"
			intervals [1900]:
				xmin = 1239.6222
				xmax = 1239.6622
				text = "UW1"
			intervals [1901]:
				xmin = 1239.6622
				xmax = 1239.7622
				text = "TH"
			intervals [1902]:
				xmin = 1239.7622
				xmax = 1239.7922
				text = "IH1"
			intervals [1903]:
				xmin = 1239.7922
				xmax = 1239.8622
				text = "NG"
			intervals [1904]:
				xmin = 1239.8622
				xmax = 1239.9322
				text = "K"
			intervals [1905]:
				xmin = 1239.9322
				xmax = 1240.9305
				text = ""
			intervals [1906]:
				xmin = 1240.9305
				xmax = 1241.0005
				text = "K"
			intervals [1907]:
				xmin = 1241.0005
				xmax = 1241.0405
				text = "IH1"
			intervals [1908]:
				xmin = 1241.0405
				xmax = 1241.1305
				text = "D"
			intervals [1909]:
				xmin = 1241.1305
				xmax = 1241.2005
				text = "Z"
			intervals [1910]:
				xmin = 1241.2005
				xmax = 1241.3005
				text = "F"
			intervals [1911]:
				xmin = 1241.3005
				xmax = 1241.4305
				text = "AY1"
			intervals [1912]:
				xmin = 1241.4305
				xmax = 1241.4805
				text = "T"
			intervals [1913]:
				xmin = 1241.4805
				xmax = 1241.5305
				text = "EH1"
			intervals [1914]:
				xmin = 1241.5305
				xmax = 1241.6105
				text = "Z"
			intervals [1915]:
				xmin = 1241.6105
				xmax = 1241.7005
				text = "M"
			intervals [1916]:
				xmin = 1241.7005
				xmax = 1241.8405
				text = "AH1"
			intervals [1917]:
				xmin = 1241.8405
				xmax = 1241.9605
				text = "CH"
			intervals [1918]:
				xmin = 1241.9605
				xmax = 1242.0205
				text = "ER0"
			intervals [1919]:
				xmin = 1242.0205
				xmax = 1242.1005
				text = "sp"
			intervals [1920]:
				xmin = 1242.1005
				xmax = 1242.1605
				text = "L"
			intervals [1921]:
				xmin = 1242.1605
				xmax = 1242.2805
				text = "EH1"
			intervals [1922]:
				xmin = 1242.2805
				xmax = 1242.4405
				text = "S"
			intervals [1923]:
				xmin = 1242.4405
				xmax = 1242.5757
				text = ""
			intervals [1924]:
				xmin = 1242.5757
				xmax = 1242.6657
				text = "IH0"
			intervals [1925]:
				xmin = 1242.6657
				xmax = 1242.6957
				text = "N"
			intervals [1926]:
				xmin = 1242.6957
				xmax = 1242.7557
				text = "sp"
			intervals [1927]:
				xmin = 1242.7557
				xmax = 1242.8157
				text = "EH2"
			intervals [1928]:
				xmin = 1242.8157
				xmax = 1242.9057
				text = "L"
			intervals [1929]:
				xmin = 1242.9057
				xmax = 1242.9357
				text = "AH0"
			intervals [1930]:
				xmin = 1242.9357
				xmax = 1242.9657
				text = "M"
			intervals [1931]:
				xmin = 1242.9657
				xmax = 1243.0057
				text = "EH1"
			intervals [1932]:
				xmin = 1243.0057
				xmax = 1243.1057
				text = "N"
			intervals [1933]:
				xmin = 1243.1057
				xmax = 1243.1857
				text = "T"
			intervals [1934]:
				xmin = 1243.1857
				xmax = 1243.2157
				text = "R"
			intervals [1935]:
				xmin = 1243.2157
				xmax = 1243.2557
				text = "IY0"
			intervals [1936]:
				xmin = 1243.2557
				xmax = 1243.4257
				text = "S"
			intervals [1937]:
				xmin = 1243.4257
				xmax = 1243.4857
				text = "K"
			intervals [1938]:
				xmin = 1243.4857
				xmax = 1243.6357
				text = "UW1"
			intervals [1939]:
				xmin = 1243.6357
				xmax = 1243.7357
				text = "L"
			intervals [1940]:
				xmin = 1243.7357
				xmax = 1243.7657
				text = "sp"
			intervals [1941]:
				xmin = 1243.7657
				xmax = 1243.7957
				text = "ER0"
			intervals [1942]:
				xmin = 1243.7957
				xmax = 1244.0457
				text = "sp"
			intervals [1943]:
				xmin = 1244.0457
				xmax = 1244.6206
				text = ""
			intervals [1944]:
				xmin = 1244.6206
				xmax = 1244.7306
				text = "D"
			intervals [1945]:
				xmin = 1244.7306
				xmax = 1244.7606
				text = "OW1"
			intervals [1946]:
				xmin = 1244.7606
				xmax = 1244.8006
				text = "N"
			intervals [1947]:
				xmin = 1244.8006
				xmax = 1244.8806
				text = "sp"
			intervals [1948]:
				xmin = 1244.8806
				xmax = 1244.9406
				text = "Y"
			intervals [1949]:
				xmin = 1244.9406
				xmax = 1244.9906
				text = "UW1"
			intervals [1950]:
				xmin = 1244.9906
				xmax = 1245.0506
				text = "N"
			intervals [1951]:
				xmin = 1245.0506
				xmax = 1245.2006
				text = "OW1"
			intervals [1952]:
				xmin = 1245.2006
				xmax = 1258.6686
				text = "sp"
			intervals [1953]:
				xmin = 1258.6686
				xmax = 1259.1586
				text = "spn"
			intervals [1954]:
				xmin = 1259.1586
				xmax = 1276.5092
				text = ""
			intervals [1955]:
				xmin = 1276.5092
				xmax = 1276.6592
				text = "M"
			intervals [1956]:
				xmin = 1276.6592
				xmax = 1276.7292
				text = "HH"
			intervals [1957]:
				xmin = 1276.7292
				xmax = 1276.8692
				text = "M"
			intervals [1958]:
				xmin = 1276.8692
				xmax = 1281.3258
				text = ""
			intervals [1959]:
				xmin = 1281.3258
				xmax = 1281.3958
				text = "sil"
			intervals [1960]:
				xmin = 1281.3958
				xmax = 1281.5958
				text = "spn"
			intervals [1961]:
				xmin = 1281.5958
				xmax = 1281.6258
				text = "sp"
			intervals [1962]:
				xmin = 1281.6258
				xmax = 1285.0775
				text = ""
			intervals [1963]:
				xmin = 1285.0775
				xmax = 1285.1075
				text = "M"
			intervals [1964]:
				xmin = 1285.1075
				xmax = 1285.1375
				text = "HH"
			intervals [1965]:
				xmin = 1285.1375
				xmax = 1285.4375
				text = "M"
			intervals [1966]:
				xmin = 1285.4375
				xmax = 1285.5775
				text = "sp"
			intervals [1967]:
				xmin = 1285.5775
				xmax = 1305.3164
				text = ""
			intervals [1968]:
				xmin = 1305.3164
				xmax = 1305.4964
				text = "M"
			intervals [1969]:
				xmin = 1305.4964
				xmax = 1305.6164
				text = "sp"
			intervals [1970]:
				xmin = 1305.6164
				xmax = 1312.140
				text = ""
			intervals [1971]:
				xmin = 1312.140
				xmax = 1312.170
				text = "M"
			intervals [1972]:
				xmin = 1312.170
				xmax = 1312.230
				text = "HH"
			intervals [1973]:
				xmin = 1312.230
				xmax = 1312.670
				text = "M"
			intervals [1974]:
				xmin = 1312.670
				xmax = 1328.2892
				text = ""
			intervals [1975]:
				xmin = 1328.2892
				xmax = 1328.3492
				text = "M"
			intervals [1976]:
				xmin = 1328.3492
				xmax = 1328.3792
				text = "HH"
			intervals [1977]:
				xmin = 1328.3792
				xmax = 1328.6092
				text = "M"
			intervals [1978]:
				xmin = 1328.6092
				xmax = 1328.6592
				text = "sp"
			intervals [1979]:
				xmin = 1328.6592
				xmax = 1331.9198
				text = ""
			intervals [1980]:
				xmin = 1331.9198
				xmax = 1331.9498
				text = "M"
			intervals [1981]:
				xmin = 1331.9498
				xmax = 1331.9798
				text = "HH"
			intervals [1982]:
				xmin = 1331.9798
				xmax = 1332.2098
				text = "M"
			intervals [1983]:
				xmin = 1332.2098
				xmax = 1332.8803
				text = "sp"
			intervals [1984]:
				xmin = 1332.8803
				xmax = 1332.9203
				text = "G"
			intervals [1985]:
				xmin = 1332.9203
				xmax = 1332.9703
				text = "IH0"
			intervals [1986]:
				xmin = 1332.9703
				xmax = 1333.0303
				text = "D"
			intervals [1987]:
				xmin = 1333.0303
				xmax = 1333.1803
				text = "sp"
			intervals [1988]:
				xmin = 1333.1803
				xmax = 1333.9721
				text = ""
			intervals [1989]:
				xmin = 1333.9721
				xmax = 1334.0021
				text = "D"
			intervals [1990]:
				xmin = 1334.0021
				xmax = 1334.0321
				text = "IH0"
			intervals [1991]:
				xmin = 1334.0321
				xmax = 1334.0621
				text = "D"
			intervals [1992]:
				xmin = 1334.0621
				xmax = 1334.1021
				text = "Y"
			intervals [1993]:
				xmin = 1334.1021
				xmax = 1334.1621
				text = "UW1"
			intervals [1994]:
				xmin = 1334.1621
				xmax = 1334.1921
				text = "EH1"
			intervals [1995]:
				xmin = 1334.1921
				xmax = 1334.2521
				text = "V"
			intervals [1996]:
				xmin = 1334.2521
				xmax = 1334.2921
				text = "ER0"
			intervals [1997]:
				xmin = 1334.2921
				xmax = 1334.3621
				text = "HH"
			intervals [1998]:
				xmin = 1334.3621
				xmax = 1334.3921
				text = "AE1"
			intervals [1999]:
				xmin = 1334.3921
				xmax = 1334.4421
				text = "V"
			intervals [2000]:
				xmin = 1334.4421
				xmax = 1334.5421
				text = "AH0"
			intervals [2001]:
				xmin = 1334.5421
				xmax = 1334.6221
				text = "T"
			intervals [2002]:
				xmin = 1334.6221
				xmax = 1334.7121
				text = "IY1"
			intervals [2003]:
				xmin = 1334.7121
				xmax = 1334.8221
				text = "CH"
			intervals [2004]:
				xmin = 1334.8221
				xmax = 1334.8621
				text = "ER0"
			intervals [2005]:
				xmin = 1334.8621
				xmax = 1334.9221
				text = "DH"
			intervals [2006]:
				xmin = 1334.9221
				xmax = 1334.9521
				text = "AE1"
			intervals [2007]:
				xmin = 1334.9521
				xmax = 1335.0021
				text = "T"
			intervals [2008]:
				xmin = 1335.0021
				xmax = 1335.1021
				text = "HH"
			intervals [2009]:
				xmin = 1335.1021
				xmax = 1335.1621
				text = "AA1"
			intervals [2010]:
				xmin = 1335.1621
				xmax = 1335.2921
				text = "L"
			intervals [2011]:
				xmin = 1335.2921
				xmax = 1335.3421
				text = "ER0"
			intervals [2012]:
				xmin = 1335.3421
				xmax = 1335.3721
				text = "D"
			intervals [2013]:
				xmin = 1335.3721
				xmax = 1335.4421
				text = "AH0"
			intervals [2014]:
				xmin = 1335.4421
				xmax = 1335.5221
				text = "L"
			intervals [2015]:
				xmin = 1335.5221
				xmax = 1335.6121
				text = "AA1"
			intervals [2016]:
				xmin = 1335.6121
				xmax = 1335.6621
				text = "T"
			intervals [2017]:
				xmin = 1335.6621
				xmax = 1335.6921
				text = "sp"
			intervals [2018]:
				xmin = 1335.6921
				xmax = 1335.7321
				text = "HH"
			intervals [2019]:
				xmin = 1335.7321
				xmax = 1335.7821
				text = "W"
			intervals [2020]:
				xmin = 1335.7821
				xmax = 1335.8121
				text = "EH1"
			intervals [2021]:
				xmin = 1335.8121
				xmax = 1335.8521
				text = "N"
			intervals [2022]:
				xmin = 1335.8521
				xmax = 1335.9221
				text = "Y"
			intervals [2023]:
				xmin = 1335.9221
				xmax = 1335.9721
				text = "UW1"
			intervals [2024]:
				xmin = 1335.9721
				xmax = 1336.0021
				text = "W"
			intervals [2025]:
				xmin = 1336.0021
				xmax = 1336.0321
				text = "ER0"
			intervals [2026]:
				xmin = 1336.0321
				xmax = 1336.1121
				text = "IH0"
			intervals [2027]:
				xmin = 1336.1121
				xmax = 1336.2121
				text = "N"
			intervals [2028]:
				xmin = 1336.2121
				xmax = 1336.3021
				text = "S"
			intervals [2029]:
				xmin = 1336.3021
				xmax = 1336.3521
				text = "K"
			intervals [2030]:
				xmin = 1336.3521
				xmax = 1336.4021
				text = "UW1"
			intervals [2031]:
				xmin = 1336.4021
				xmax = 1336.5821
				text = "L"
			intervals [2032]:
				xmin = 1336.5821
				xmax = 1338.7346
				text = "sp"
			intervals [2033]:
				xmin = 1338.7346
				xmax = 1339.3946
				text = "spn"
			intervals [2034]:
				xmin = 1339.3946
				xmax = 1339.6597
				text = ""
			intervals [2035]:
				xmin = 1339.6597
				xmax = 1339.7497
				text = "W"
			intervals [2036]:
				xmin = 1339.7497
				xmax = 1339.9097
				text = "AH1"
			intervals [2037]:
				xmin = 1339.9097
				xmax = 1339.9797
				text = "T"
			intervals [2038]:
				xmin = 1339.9797
				xmax = 1340.0097
				text = "AH0"
			intervals [2039]:
				xmin = 1340.0097
				xmax = 1340.0397
				text = "B"
			intervals [2040]:
				xmin = 1340.0397
				xmax = 1340.1697
				text = "AW1"
			intervals [2041]:
				xmin = 1340.1697
				xmax = 1340.2297
				text = "T"
			intervals [2042]:
				xmin = 1340.2297
				xmax = 1340.3597
				text = "sp"
			intervals [2043]:
				xmin = 1340.3597
				xmax = 1340.3897
				text = "HH"
			intervals [2044]:
				xmin = 1340.3897
				xmax = 1340.4197
				text = "ER0"
			intervals [2045]:
				xmin = 1340.4197
				xmax = 1351.3031
				text = "sp"
			intervals [2046]:
				xmin = 1351.3031
				xmax = 1351.5231
				text = "M"
			intervals [2047]:
				xmin = 1351.5231
				xmax = 1352.0005
				text = ""
			intervals [2048]:
				xmin = 1352.0005
				xmax = 1352.3105
				text = "spn"
			intervals [2049]:
				xmin = 1352.3105
				xmax = 1359.3448
				text = ""
			intervals [2050]:
				xmin = 1359.3448
				xmax = 1359.7948
				text = "spn"
			intervals [2051]:
				xmin = 1359.7948
				xmax = 1368.4243
				text = ""
			intervals [2052]:
				xmin = 1368.4243
				xmax = 1369.2543
				text = "spn"
			intervals [2053]:
				xmin = 1369.2543
				xmax = 1373.0251
				text = ""
			intervals [2054]:
				xmin = 1373.0251
				xmax = 1373.3451
				text = "spn"
			intervals [2055]:
				xmin = 1373.3451
				xmax = 1376.3981
				text = ""
			intervals [2056]:
				xmin = 1376.3981
				xmax = 1376.4381
				text = "sil"
			intervals [2057]:
				xmin = 1376.4381
				xmax = 1376.4681
				text = "spn"
			intervals [2058]:
				xmin = 1376.4681
				xmax = 1377.0781
				text = "sp"
			intervals [2059]:
				xmin = 1377.0781
				xmax = 1378.6417
				text = ""
			intervals [2060]:
				xmin = 1378.6417
				xmax = 1378.7517
				text = "D"
			intervals [2061]:
				xmin = 1378.7517
				xmax = 1378.7817
				text = "IH0"
			intervals [2062]:
				xmin = 1378.7817
				xmax = 1378.8417
				text = "D"
			intervals [2063]:
				xmin = 1378.8417
				xmax = 1378.9017
				text = "Y"
			intervals [2064]:
				xmin = 1378.9017
				xmax = 1378.9517
				text = "UW1"
			intervals [2065]:
				xmin = 1378.9517
				xmax = 1379.0317
				text = "TH"
			intervals [2066]:
				xmin = 1379.0317
				xmax = 1379.0817
				text = "IH1"
			intervals [2067]:
				xmin = 1379.0817
				xmax = 1379.1417
				text = "NG"
			intervals [2068]:
				xmin = 1379.1417
				xmax = 1379.1717
				text = "K"
			intervals [2069]:
				xmin = 1379.1717
				xmax = 1379.2017
				text = "IH1"
			intervals [2070]:
				xmin = 1379.2017
				xmax = 1379.2817
				text = "T"
			intervals [2071]:
				xmin = 1379.2817
				xmax = 1379.3417
				text = "W"
			intervals [2072]:
				xmin = 1379.3417
				xmax = 1379.3917
				text = "AH0"
			intervals [2073]:
				xmin = 1379.3917
				xmax = 1379.4717
				text = "Z"
			intervals [2074]:
				xmin = 1379.4717
				xmax = 1379.5717
				text = "F"
			intervals [2075]:
				xmin = 1379.5717
				xmax = 1379.7017
				text = "EH1"
			intervals [2076]:
				xmin = 1379.7017
				xmax = 1379.7817
				text = "R"
			intervals [2077]:
				xmin = 1379.7817
				xmax = 1379.8117
				text = "AE1"
			intervals [2078]:
				xmin = 1379.8117
				xmax = 1379.8817
				text = "T"
			intervals [2079]:
				xmin = 1379.8817
				xmax = 1379.9217
				text = "DH"
			intervals [2080]:
				xmin = 1379.9217
				xmax = 1380.0017
				text = "AH0"
			intervals [2081]:
				xmin = 1380.0017
				xmax = 1380.1017
				text = "T"
			intervals [2082]:
				xmin = 1380.1017
				xmax = 1380.2317
				text = "AY1"
			intervals [2083]:
				xmin = 1380.2317
				xmax = 1380.3617
				text = "M"
			intervals [2084]:
				xmin = 1380.3617
				xmax = 1380.4317
				text = "ER0"
			intervals [2085]:
				xmin = 1380.4317
				xmax = 1380.4617
				text = "D"
			intervals [2086]:
				xmin = 1380.4617
				xmax = 1380.4917
				text = "IH0"
			intervals [2087]:
				xmin = 1380.4917
				xmax = 1380.5417
				text = "D"
			intervals [2088]:
				xmin = 1380.5417
				xmax = 1380.5717
				text = "sp"
			intervals [2089]:
				xmin = 1380.5717
				xmax = 1380.6117
				text = "Y"
			intervals [2090]:
				xmin = 1380.6117
				xmax = 1380.6717
				text = "UW1"
			intervals [2091]:
				xmin = 1380.6717
				xmax = 1380.7417
				text = "sp"
			intervals [2092]:
				xmin = 1380.7417
				xmax = 1380.7717
				text = "TH"
			intervals [2093]:
				xmin = 1380.7717
				xmax = 1380.8017
				text = "IH1"
			intervals [2094]:
				xmin = 1380.8017
				xmax = 1380.8317
				text = "NG"
			intervals [2095]:
				xmin = 1380.8317
				xmax = 1380.9017
				text = "K"
			intervals [2096]:
				xmin = 1380.9017
				xmax = 1380.9817
				text = "SH"
			intervals [2097]:
				xmin = 1380.9817
				xmax = 1381.0217
				text = "IY1"
			intervals [2098]:
				xmin = 1381.0217
				xmax = 1381.0917
				text = "W"
			intervals [2099]:
				xmin = 1381.0917
				xmax = 1381.1217
				text = "AH0"
			intervals [2100]:
				xmin = 1381.1217
				xmax = 1381.1917
				text = "Z"
			intervals [2101]:
				xmin = 1381.1917
				xmax = 1381.2217
				text = "sp"
			intervals [2102]:
				xmin = 1381.2217
				xmax = 1381.2717
				text = "P"
			intervals [2103]:
				xmin = 1381.2717
				xmax = 1381.3717
				text = "IH1"
			intervals [2104]:
				xmin = 1381.3717
				xmax = 1381.4217
				text = "K"
			intervals [2105]:
				xmin = 1381.4217
				xmax = 1381.4617
				text = "IH0"
			intervals [2106]:
				xmin = 1381.4617
				xmax = 1381.5517
				text = "N"
			intervals [2107]:
				xmin = 1381.5517
				xmax = 1381.6117
				text = "AA1"
			intervals [2108]:
				xmin = 1381.6117
				xmax = 1381.6617
				text = "N"
			intervals [2109]:
				xmin = 1381.6617
				xmax = 1381.7417
				text = "Y"
			intervals [2110]:
				xmin = 1381.7417
				xmax = 1381.7717
				text = "UW1"
			intervals [2111]:
				xmin = 1381.7717
				xmax = 1384.6765
				text = "sp"
			intervals [2112]:
				xmin = 1384.6765
				xmax = 1384.7365
				text = "M"
			intervals [2113]:
				xmin = 1384.7365
				xmax = 1384.7765
				text = "HH"
			intervals [2114]:
				xmin = 1384.7765
				xmax = 1384.9465
				text = "M"
			intervals [2115]:
				xmin = 1384.9465
				xmax = 1386.2917
				text = ""
			intervals [2116]:
				xmin = 1386.2917
				xmax = 1386.3517
				text = "sil"
			intervals [2117]:
				xmin = 1386.3517
				xmax = 1386.5017
				text = "M"
			intervals [2118]:
				xmin = 1386.5017
				xmax = 1386.5417
				text = "HH"
			intervals [2119]:
				xmin = 1386.5417
				xmax = 1386.6217
				text = "M"
			intervals [2120]:
				xmin = 1386.6217
				xmax = 1387.778
				text = ""
			intervals [2121]:
				xmin = 1387.778
				xmax = 1387.918
				text = "M"
			intervals [2122]:
				xmin = 1387.918
				xmax = 1387.988
				text = "HH"
			intervals [2123]:
				xmin = 1387.988
				xmax = 1388.068
				text = "M"
			intervals [2124]:
				xmin = 1388.068
				xmax = 1388.138
				text = "sp"
			intervals [2125]:
				xmin = 1388.138
				xmax = 1388.3555
				text = ""
			intervals [2126]:
				xmin = 1388.3555
				xmax = 1388.4655
				text = "spn"
			intervals [2127]:
				xmin = 1388.4655
				xmax = 1389.2955
				text = "sp"
			intervals [2128]:
				xmin = 1389.2955
				xmax = 1389.3955
				text = "W"
			intervals [2129]:
				xmin = 1389.3955
				xmax = 1389.4655
				text = "AH1"
			intervals [2130]:
				xmin = 1389.4655
				xmax = 1389.5055
				text = "T"
			intervals [2131]:
				xmin = 1389.5055
				xmax = 1389.5355
				text = "D"
			intervals [2132]:
				xmin = 1389.5355
				xmax = 1389.5755
				text = "IH0"
			intervals [2133]:
				xmin = 1389.5755
				xmax = 1389.6255
				text = "D"
			intervals [2134]:
				xmin = 1389.6255
				xmax = 1389.6555
				text = "DH"
			intervals [2135]:
				xmin = 1389.6555
				xmax = 1389.7455
				text = "IY0"
			intervals [2136]:
				xmin = 1389.7455
				xmax = 1389.7955
				text = "G"
			intervals [2137]:
				xmin = 1389.7955
				xmax = 1389.9255
				text = "ER1"
			intervals [2138]:
				xmin = 1389.9255
				xmax = 1390.0255
				text = "L"
			intervals [2139]:
				xmin = 1390.0255
				xmax = 1390.1255
				text = "TH"
			intervals [2140]:
				xmin = 1390.1255
				xmax = 1390.1755
				text = "IH1"
			intervals [2141]:
				xmin = 1390.1755
				xmax = 1390.2055
				text = "NG"
			intervals [2142]:
				xmin = 1390.2055
				xmax = 1390.2455
				text = "K"
			intervals [2143]:
				xmin = 1390.2455
				xmax = 1390.4055
				text = "sp"
			intervals [2144]:
				xmin = 1390.4055
				xmax = 1390.7155
				text = "AH0"
			intervals [2145]:
				xmin = 1390.7155
				xmax = 1390.7555
				text = "B"
			intervals [2146]:
				xmin = 1390.7555
				xmax = 1390.8155
				text = "AW1"
			intervals [2147]:
				xmin = 1390.8155
				xmax = 1390.8455
				text = "T"
			intervals [2148]:
				xmin = 1390.8455
				xmax = 1390.8755
				text = "DH"
			intervals [2149]:
				xmin = 1390.8755
				xmax = 1390.9555
				text = "AH0"
			intervals [2150]:
				xmin = 1390.9555
				xmax = 1391.0255
				text = "T"
			intervals [2151]:
				xmin = 1391.0255
				xmax = 1391.3944
				text = ""
			intervals [2152]:
				xmin = 1391.3944
				xmax = 1392.1244
				text = "sil"
			intervals [2153]:
				xmin = 1392.1244
				xmax = 1392.1544
				text = "D"
			intervals [2154]:
				xmin = 1392.1544
				xmax = 1392.1844
				text = "IH1"
			intervals [2155]:
				xmin = 1392.1844
				xmax = 1392.2144
				text = "D"
			intervals [2156]:
				xmin = 1392.2144
				xmax = 1392.2444
				text = "SH"
			intervals [2157]:
				xmin = 1392.2444
				xmax = 1392.2744
				text = "IY1"
			intervals [2158]:
				xmin = 1392.2744
				xmax = 1392.3044
				text = "HH"
			intervals [2159]:
				xmin = 1392.3044
				xmax = 1392.3344
				text = "EY1"
			intervals [2160]:
				xmin = 1392.3344
				xmax = 1392.3644
				text = "T"
			intervals [2161]:
				xmin = 1392.3644
				xmax = 1392.3944
				text = "Y"
			intervals [2162]:
				xmin = 1392.3944
				xmax = 1392.4244
				text = "UW1"
			intervals [2163]:
				xmin = 1392.4244
				xmax = 1393.4144
				text = "spn"
			intervals [2164]:
				xmin = 1393.4144
				xmax = 1396.9352
				text = ""
			intervals [2165]:
				xmin = 1396.9352
				xmax = 1397.0052
				text = "Y"
			intervals [2166]:
				xmin = 1397.0052
				xmax = 1397.2452
				text = "AE1"
			intervals [2167]:
				xmin = 1397.2452
				xmax = 1398.2633
				text = ""
			intervals [2168]:
				xmin = 1398.2633
				xmax = 1398.3633
				text = "Y"
			intervals [2169]:
				xmin = 1398.3633
				xmax = 1398.3933
				text = "UW1"
			intervals [2170]:
				xmin = 1398.3933
				xmax = 1398.4333
				text = "D"
			intervals [2171]:
				xmin = 1398.4333
				xmax = 1398.4633
				text = "IH1"
			intervals [2172]:
				xmin = 1398.4633
				xmax = 1398.4933
				text = "D"
			intervals [2173]:
				xmin = 1398.4933
				xmax = 1398.5233
				text = "N"
			intervals [2174]:
				xmin = 1398.5233
				xmax = 1398.5533
				text = "T"
			intervals [2175]:
				xmin = 1398.5533
				xmax = 1398.5933
				text = "D"
			intervals [2176]:
				xmin = 1398.5933
				xmax = 1398.6433
				text = "AH1"
			intervals [2177]:
				xmin = 1398.6433
				xmax = 1398.7133
				text = "M"
			intervals [2178]:
				xmin = 1398.7133
				xmax = 1398.8033
				text = "P"
			intervals [2179]:
				xmin = 1398.8033
				xmax = 1398.8433
				text = "TH"
			intervals [2180]:
				xmin = 1398.8433
				xmax = 1398.8933
				text = "IH1"
			intervals [2181]:
				xmin = 1398.8933
				xmax = 1399.0133
				text = "NG"
			intervals [2182]:
				xmin = 1399.0133
				xmax = 1399.0733
				text = "Z"
			intervals [2183]:
				xmin = 1399.0733
				xmax = 1399.1033
				text = "IH1"
			intervals [2184]:
				xmin = 1399.1033
				xmax = 1399.1333
				text = "N"
			intervals [2185]:
				xmin = 1399.1333
				xmax = 1399.1633
				text = "HH"
			intervals [2186]:
				xmin = 1399.1633
				xmax = 1399.2333
				text = "ER0"
			intervals [2187]:
				xmin = 1399.2333
				xmax = 1399.2933
				text = "HH"
			intervals [2188]:
				xmin = 1399.2933
				xmax = 1399.3933
				text = "EH1"
			intervals [2189]:
				xmin = 1399.3933
				xmax = 1399.4233
				text = "R"
			intervals [2190]:
				xmin = 1399.4233
				xmax = 1399.6633
				text = "sp"
			intervals [2191]:
				xmin = 1399.6633
				xmax = 1399.6933
				text = "DH"
			intervals [2192]:
				xmin = 1399.6933
				xmax = 1399.7333
				text = "EH1"
			intervals [2193]:
				xmin = 1399.7333
				xmax = 1399.7633
				text = "N"
			intervals [2194]:
				xmin = 1399.7633
				xmax = 1399.8433
				text = "spn"
			intervals [2195]:
				xmin = 1399.8433
				xmax = 1399.8733
				text = "sp"
			intervals [2196]:
				xmin = 1399.8733
				xmax = 1399.9133
				text = "D"
			intervals [2197]:
				xmin = 1399.9133
				xmax = 1399.9433
				text = "IH0"
			intervals [2198]:
				xmin = 1399.9433
				xmax = 1399.9933
				text = "D"
			intervals [2199]:
				xmin = 1399.9933
				xmax = 1400.0233
				text = "Y"
			intervals [2200]:
				xmin = 1400.0233
				xmax = 1400.5933
				text = "UW1"
			intervals [2201]:
				xmin = 1400.5933
				xmax = 1400.843
				text = ""
			intervals [2202]:
				xmin = 1400.843
				xmax = 1401.283
				text = "spn"
			intervals [2203]:
				xmin = 1401.283
				xmax = 1402.4914
				text = "sp"
			intervals [2204]:
				xmin = 1402.4914
				xmax = 1402.6114
				text = "OW2"
			intervals [2205]:
				xmin = 1402.6114
				xmax = 1402.7314
				text = "K"
			intervals [2206]:
				xmin = 1402.7314
				xmax = 1403.0514
				text = "EY1"
			intervals [2207]:
				xmin = 1403.0514
				xmax = 1403.2614
				text = "AH1"
			intervals [2208]:
				xmin = 1403.2614
				xmax = 1403.3314
				text = "D"
			intervals [2209]:
				xmin = 1403.3314
				xmax = 1403.3614
				text = "UW1"
			intervals [2210]:
				xmin = 1403.3614
				xmax = 1403.3914
				text = "Y"
			intervals [2211]:
				xmin = 1403.3914
				xmax = 1403.4214
				text = "UW1"
			intervals [2212]:
				xmin = 1403.4214
				xmax = 1403.4614
				text = "R"
			intervals [2213]:
				xmin = 1403.4614
				xmax = 1403.4914
				text = "IY0"
			intervals [2214]:
				xmin = 1403.4914
				xmax = 1403.5214
				text = "M"
			intervals [2215]:
				xmin = 1403.5214
				xmax = 1403.5714
				text = "EH1"
			intervals [2216]:
				xmin = 1403.5714
				xmax = 1403.6614
				text = "M"
			intervals [2217]:
				xmin = 1403.6614
				xmax = 1403.7014
				text = "B"
			intervals [2218]:
				xmin = 1403.7014
				xmax = 1403.9414
				text = "ER0"
			intervals [2219]:
				xmin = 1403.9414
				xmax = 1404.0614
				text = "sp"
			intervals [2220]:
				xmin = 1404.0614
				xmax = 1404.2214
				text = "EY1"
			intervals [2221]:
				xmin = 1404.2214
				xmax = 1404.3114
				text = "sp"
			intervals [2222]:
				xmin = 1404.3114
				xmax = 1404.7508
				text = ""
			intervals [2223]:
				xmin = 1404.7508
				xmax = 1404.8108
				text = "HH"
			intervals [2224]:
				xmin = 1404.8108
				xmax = 1404.8508
				text = "W"
			intervals [2225]:
				xmin = 1404.8508
				xmax = 1404.9108
				text = "AH1"
			intervals [2226]:
				xmin = 1404.9108
				xmax = 1405.0008
				text = "N"
			intervals [2227]:
				xmin = 1405.0008
				xmax = 1405.0908
				text = "T"
			intervals [2228]:
				xmin = 1405.0908
				xmax = 1405.2008
				text = "IY1"
			intervals [2229]:
				xmin = 1405.2008
				xmax = 1405.3108
				text = "CH"
			intervals [2230]:
				xmin = 1405.3108
				xmax = 1405.4108
				text = "ER0"
			intervals [2231]:
				xmin = 1405.4108
				xmax = 1405.4608
				text = "DH"
			intervals [2232]:
				xmin = 1405.4608
				xmax = 1405.5008
				text = "AE1"
			intervals [2233]:
				xmin = 1405.5008
				xmax = 1405.5408
				text = "T"
			intervals [2234]:
				xmin = 1405.5408
				xmax = 1405.6508
				text = "W"
			intervals [2235]:
				xmin = 1405.6508
				xmax = 1405.6808
				text = "AH0"
			intervals [2236]:
				xmin = 1405.6808
				xmax = 1405.7408
				text = "Z"
			intervals [2237]:
				xmin = 1405.7408
				xmax = 1405.7908
				text = "DH"
			intervals [2238]:
				xmin = 1405.7908
				xmax = 1405.8708
				text = "AH1"
			intervals [2239]:
				xmin = 1405.8708
				xmax = 1405.9408
				text = "B"
			intervals [2240]:
				xmin = 1405.9408
				xmax = 1406.0408
				text = "EH1"
			intervals [2241]:
				xmin = 1406.0408
				xmax = 1406.1408
				text = "S"
			intervals [2242]:
				xmin = 1406.1408
				xmax = 1406.1708
				text = "T"
			intervals [2243]:
				xmin = 1406.1708
				xmax = 1406.2308
				text = "T"
			intervals [2244]:
				xmin = 1406.2308
				xmax = 1406.3508
				text = "IY1"
			intervals [2245]:
				xmin = 1406.3508
				xmax = 1406.4608
				text = "CH"
			intervals [2246]:
				xmin = 1406.4608
				xmax = 1406.5508
				text = "ER0"
			intervals [2247]:
				xmin = 1406.5508
				xmax = 1406.6208
				text = "Y"
			intervals [2248]:
				xmin = 1406.6208
				xmax = 1406.6508
				text = "UW1"
			intervals [2249]:
				xmin = 1406.6508
				xmax = 1406.6808
				text = "EH1"
			intervals [2250]:
				xmin = 1406.6808
				xmax = 1406.7108
				text = "V"
			intervals [2251]:
				xmin = 1406.7108
				xmax = 1406.8608
				text = "ER0"
			intervals [2252]:
				xmin = 1406.8608
				xmax = 1406.9508
				text = "HH"
			intervals [2253]:
				xmin = 1406.9508
				xmax = 1406.9808
				text = "AE1"
			intervals [2254]:
				xmin = 1406.9808
				xmax = 1407.0508
				text = "D"
			intervals [2255]:
				xmin = 1407.0508
				xmax = 1407.3408
				text = "sp"
			intervals [2256]:
				xmin = 1407.3408
				xmax = 1414.4382
				text = ""
			intervals [2257]:
				xmin = 1414.4382
				xmax = 1414.6582
				text = "M"
			intervals [2258]:
				xmin = 1414.6582
				xmax = 1414.6982
				text = "HH"
			intervals [2259]:
				xmin = 1414.6982
				xmax = 1414.7782
				text = "M"
			intervals [2260]:
				xmin = 1414.7782
				xmax = 1414.8282
				text = "sp"
			intervals [2261]:
				xmin = 1414.8282
				xmax = 1414.9778
				text = ""
			intervals [2262]:
				xmin = 1414.9778
				xmax = 1415.0378
				text = "HH"
			intervals [2263]:
				xmin = 1415.0378
				xmax = 1415.0678
				text = "AW1"
			intervals [2264]:
				xmin = 1415.0678
				xmax = 1415.2178
				text = "K"
			intervals [2265]:
				xmin = 1415.2178
				xmax = 1415.2478
				text = "AH1"
			intervals [2266]:
				xmin = 1415.2478
				xmax = 1415.3978
				text = "M"
			intervals [2267]:
				xmin = 1415.3978
				xmax = 1415.4678
				text = "SH"
			intervals [2268]:
				xmin = 1415.4678
				xmax = 1415.5578
				text = "IY1"
			intervals [2269]:
				xmin = 1415.5578
				xmax = 1415.5878
				text = "W"
			intervals [2270]:
				xmin = 1415.5878
				xmax = 1415.6478
				text = "AO1"
			intervals [2271]:
				xmin = 1415.6478
				xmax = 1415.7578
				text = "Z"
			intervals [2272]:
				xmin = 1415.7578
				xmax = 1415.8278
				text = "S"
			intervals [2273]:
				xmin = 1415.8278
				xmax = 1415.8678
				text = "OW1"
			intervals [2274]:
				xmin = 1415.8678
				xmax = 1415.8978
				text = "N"
			intervals [2275]:
				xmin = 1415.8978
				xmax = 1415.9278
				text = "IY1"
			intervals [2276]:
				xmin = 1415.9278
				xmax = 1416.0478
				text = "S"
			intervals [2277]:
				xmin = 1416.0478
				xmax = 1423.9237
				text = "sp"
			intervals [2278]:
				xmin = 1423.9237
				xmax = 1424.0137
				text = "OW1"
			intervals [2279]:
				xmin = 1424.0137
				xmax = 1424.0437
				text = "sp"
			intervals [2280]:
				xmin = 1424.0437
				xmax = 1424.0737
				text = "R"
			intervals [2281]:
				xmin = 1424.0737
				xmax = 1424.1037
				text = "IH1"
			intervals [2282]:
				xmin = 1424.1037
				xmax = 1424.1737
				text = "L"
			intervals [2283]:
				xmin = 1424.1737
				xmax = 1424.2037
				text = "IY0"
			intervals [2284]:
				xmin = 1424.2037
				xmax = 1424.4137
				text = "sp"
			intervals [2285]:
				xmin = 1424.4137
				xmax = 1425.9885
				text = ""
			intervals [2286]:
				xmin = 1425.9885
				xmax = 1426.1185
				text = "AE1"
			intervals [2287]:
				xmin = 1426.1185
				xmax = 1426.1485
				text = "F"
			intervals [2288]:
				xmin = 1426.1485
				xmax = 1426.2685
				text = "T"
			intervals [2289]:
				xmin = 1426.2685
				xmax = 1426.3785
				text = "ER0"
			intervals [2290]:
				xmin = 1426.3785
				xmax = 1426.4385
				text = "S"
			intervals [2291]:
				xmin = 1426.4385
				xmax = 1426.5085
				text = "K"
			intervals [2292]:
				xmin = 1426.5085
				xmax = 1426.5785
				text = "UW1"
			intervals [2293]:
				xmin = 1426.5785
				xmax = 1426.7485
				text = "L"
			intervals [2294]:
				xmin = 1426.7485
				xmax = 1426.8085
				text = "AW1"
			intervals [2295]:
				xmin = 1426.8085
				xmax = 1426.9085
				text = "T"
			intervals [2296]:
				xmin = 1426.9085
				xmax = 1427.6547
				text = ""
			intervals [2297]:
				xmin = 1427.6547
				xmax = 1427.7247
				text = "W"
			intervals [2298]:
				xmin = 1427.7247
				xmax = 1427.7547
				text = "EH1"
			intervals [2299]:
				xmin = 1427.7547
				xmax = 1427.7847
				text = "L"
			intervals [2300]:
				xmin = 1427.7847
				xmax = 1427.8147
				text = "DH"
			intervals [2301]:
				xmin = 1427.8147
				xmax = 1427.8847
				text = "AH0"
			intervals [2302]:
				xmin = 1427.8847
				xmax = 1427.9547
				text = "T"
			intervals [2303]:
				xmin = 1427.9547
				xmax = 1427.9947
				text = "S"
			intervals [2304]:
				xmin = 1427.9947
				xmax = 1428.0447
				text = "AH0"
			intervals [2305]:
				xmin = 1428.0447
				xmax = 1428.0847
				text = "N"
			intervals [2306]:
				xmin = 1428.0847
				xmax = 1428.1147
				text = "Y"
			intervals [2307]:
				xmin = 1428.1147
				xmax = 1428.1447
				text = "UW1"
			intervals [2308]:
				xmin = 1428.1447
				xmax = 1428.1947
				text = "ZH"
			intervals [2309]:
				xmin = 1428.1947
				xmax = 1428.2347
				text = "UW2"
			intervals [2310]:
				xmin = 1428.2347
				xmax = 1428.2747
				text = "AH0"
			intervals [2311]:
				xmin = 1428.2747
				xmax = 1428.3047
				text = "L"
			intervals [2312]:
				xmin = 1428.3047
				xmax = 1428.6747
				text = "sp"
			intervals [2313]:
				xmin = 1428.6747
				xmax = 1431.1838
				text = ""
			intervals [2314]:
				xmin = 1431.1838
				xmax = 1431.2738
				text = "HH"
			intervals [2315]:
				xmin = 1431.2738
				xmax = 1431.3938
				text = "M"
			intervals [2316]:
				xmin = 1431.3938
				xmax = 1439.709
				text = "sp"
			intervals [2317]:
				xmin = 1439.709
				xmax = 1439.769
				text = "DH"
			intervals [2318]:
				xmin = 1439.769
				xmax = 1439.799
				text = "AE1"
			intervals [2319]:
				xmin = 1439.799
				xmax = 1439.829
				text = "T"
			intervals [2320]:
				xmin = 1439.829
				xmax = 1439.869
				text = "EH1"
			intervals [2321]:
				xmin = 1439.869
				xmax = 1439.899
				text = "S"
			intervals [2322]:
				xmin = 1439.899
				xmax = 1439.929
				text = "AH0"
			intervals [2323]:
				xmin = 1439.929
				xmax = 1440.089
				text = "N"
			intervals [2324]:
				xmin = 1440.089
				xmax = 1440.119
				text = "Y"
			intervals [2325]:
				xmin = 1440.119
				xmax = 1440.159
				text = "UW1"
			intervals [2326]:
				xmin = 1440.159
				xmax = 1440.199
				text = "ZH"
			intervals [2327]:
				xmin = 1440.199
				xmax = 1440.289
				text = "UW2"
			intervals [2328]:
				xmin = 1440.289
				xmax = 1440.329
				text = "AH0"
			intervals [2329]:
				xmin = 1440.329
				xmax = 1440.439
				text = "L"
			intervals [2330]:
				xmin = 1440.439
				xmax = 1440.499
				text = "sp"
			intervals [2331]:
				xmin = 1440.499
				xmax = 1447.2763
				text = ""
			intervals [2332]:
				xmin = 1447.2763
				xmax = 1447.3663
				text = "M"
			intervals [2333]:
				xmin = 1447.3663
				xmax = 1447.3963
				text = "HH"
			intervals [2334]:
				xmin = 1447.3963
				xmax = 1447.5363
				text = "M"
			intervals [2335]:
				xmin = 1447.5363
				xmax = 1447.5863
				text = "sp"
			intervals [2336]:
				xmin = 1447.5863
				xmax = 1451.2003
				text = ""
			intervals [2337]:
				xmin = 1451.2003
				xmax = 1451.2303
				text = "Y"
			intervals [2338]:
				xmin = 1451.2303
				xmax = 1451.2803
				text = "UW1"
			intervals [2339]:
				xmin = 1451.2803
				xmax = 1451.3103
				text = "R"
			intervals [2340]:
				xmin = 1451.3103
				xmax = 1451.7003
				text = "sp"
			intervals [2341]:
				xmin = 1451.7003
				xmax = 1451.7303
				text = "K"
			intervals [2342]:
				xmin = 1451.7303
				xmax = 1451.7603
				text = "IH1"
			intervals [2343]:
				xmin = 1451.7603
				xmax = 1451.8003
				text = "D"
			intervals [2344]:
				xmin = 1451.8003
				xmax = 1451.8303
				text = "IH0"
			intervals [2345]:
				xmin = 1451.8303
				xmax = 1451.8603
				text = "NG"
			intervals [2346]:
				xmin = 1451.8603
				xmax = 1454.1141
				text = ""
			intervals [2347]:
				xmin = 1454.1141
				xmax = 1454.1841
				text = "HH"
			intervals [2348]:
				xmin = 1454.1841
				xmax = 1454.3641
				text = "M"
			intervals [2349]:
				xmin = 1454.3641
				xmax = 1459.2495
				text = "sp"
			intervals [2350]:
				xmin = 1459.2495
				xmax = 1459.4195
				text = "M"
			intervals [2351]:
				xmin = 1459.4195
				xmax = 1459.4795
				text = "HH"
			intervals [2352]:
				xmin = 1459.4795
				xmax = 1459.5195
				text = "M"
			intervals [2353]:
				xmin = 1459.5195
				xmax = 1459.5795
				text = "sp"
			intervals [2354]:
				xmin = 1459.5795
				xmax = 1467.2596
				text = ""
			intervals [2355]:
				xmin = 1467.2596
				xmax = 1467.3296
				text = "HH"
			intervals [2356]:
				xmin = 1467.3296
				xmax = 1467.4496
				text = "M"
			intervals [2357]:
				xmin = 1467.4496
				xmax = 1467.4796
				text = "sp"
			intervals [2358]:
				xmin = 1467.4796
				xmax = 1475.8752
				text = ""
			intervals [2359]:
				xmin = 1475.8752
				xmax = 1476.4352
				text = "spn"
			intervals [2360]:
				xmin = 1476.4352
				xmax = 1476.8171
				text = ""
			intervals [2361]:
				xmin = 1476.8171
				xmax = 1478.7371
				text = "spn"
			intervals [2362]:
				xmin = 1478.7371
				xmax = 1479.8891
				text = ""
			intervals [2363]:
				xmin = 1479.8891
				xmax = 1480.2691
				text = "AH1"
			intervals [2364]:
				xmin = 1480.2691
				xmax = 1480.3091
				text = "HH"
			intervals [2365]:
				xmin = 1480.3091
				xmax = 1480.4691
				text = "AH1"
			intervals [2366]:
				xmin = 1480.4691
				xmax = 1480.708
				text = ""
			intervals [2367]:
				xmin = 1480.708
				xmax = 1480.748
				text = "sil"
			intervals [2368]:
				xmin = 1480.748
				xmax = 1480.888
				text = "SH"
			intervals [2369]:
				xmin = 1480.888
				xmax = 1480.968
				text = "IY1"
			intervals [2370]:
				xmin = 1480.968
				xmax = 1481.088
				text = "HH"
			intervals [2371]:
				xmin = 1481.088
				xmax = 1481.118
				text = "AE1"
			intervals [2372]:
				xmin = 1481.118
				xmax = 1481.158
				text = "D"
			intervals [2373]:
				xmin = 1481.158
				xmax = 1481.238
				text = "AH0"
			intervals [2374]:
				xmin = 1481.238
				xmax = 1481.298
				text = "S"
			intervals [2375]:
				xmin = 1481.298
				xmax = 1481.428
				text = "IH1"
			intervals [2376]:
				xmin = 1481.428
				xmax = 1481.458
				text = "S"
			intervals [2377]:
				xmin = 1481.458
				xmax = 1481.648
				text = "T"
			intervals [2378]:
				xmin = 1481.648
				xmax = 1481.678
				text = "AH0"
			intervals [2379]:
				xmin = 1481.678
				xmax = 1481.708
				text = "M"
			intervals [2380]:
				xmin = 1481.708
				xmax = 1481.788
				text = "W"
			intervals [2381]:
				xmin = 1481.788
				xmax = 1481.828
				text = "ER1"
			intervals [2382]:
				xmin = 1481.828
				xmax = 1481.918
				text = "K"
			intervals [2383]:
				xmin = 1481.918
				xmax = 1482.018
				text = "IH0"
			intervals [2384]:
				xmin = 1482.018
				xmax = 1482.208
				text = "NG"
			intervals [2385]:
				xmin = 1482.208
				xmax = 1483.8585
				text = ""
			intervals [2386]:
				xmin = 1483.8585
				xmax = 1483.8985
				text = "G"
			intervals [2387]:
				xmin = 1483.8985
				xmax = 1484.0585
				text = "IH0"
			intervals [2388]:
				xmin = 1484.0585
				xmax = 1484.1185
				text = "D"
			intervals [2389]:
				xmin = 1484.1185
				xmax = 1484.1885
				text = "sp"
			intervals [2390]:
				xmin = 1484.1885
				xmax = 1485.3732
				text = ""
			intervals [2391]:
				xmin = 1485.3732
				xmax = 1485.4332
				text = "DH"
			intervals [2392]:
				xmin = 1485.4332
				xmax = 1485.4932
				text = "AH0"
			intervals [2393]:
				xmin = 1485.4932
				xmax = 1485.5632
				text = "T"
			intervals [2394]:
				xmin = 1485.5632
				xmax = 1485.7032
				text = "S"
			intervals [2395]:
				xmin = 1485.7032
				xmax = 1485.7332
				text = "G"
			intervals [2396]:
				xmin = 1485.7332
				xmax = 1485.7632
				text = "R"
			intervals [2397]:
				xmin = 1485.7632
				xmax = 1485.8732
				text = "EY1"
			intervals [2398]:
				xmin = 1485.8732
				xmax = 1485.9632
				text = "T"
			intervals [2399]:
				xmin = 1485.9632
				xmax = 1487.7683
				text = ""
			intervals [2400]:
				xmin = 1487.7683
				xmax = 1487.7983
				text = "sil"
			intervals [2401]:
				xmin = 1487.7983
				xmax = 1487.9283
				text = "AH1"
			intervals [2402]:
				xmin = 1487.9283
				xmax = 1488.1483
				text = "M"
			intervals [2403]:
				xmin = 1488.1483
				xmax = 1488.1883
				text = "sp"
			intervals [2404]:
				xmin = 1488.1883
				xmax = 1489.8821
				text = ""
			intervals [2405]:
				xmin = 1489.8821
				xmax = 1489.9421
				text = "D"
			intervals [2406]:
				xmin = 1489.9421
				xmax = 1489.9721
				text = "IH0"
			intervals [2407]:
				xmin = 1489.9721
				xmax = 1490.0021
				text = "D"
			intervals [2408]:
				xmin = 1490.0021
				xmax = 1490.0621
				text = "Y"
			intervals [2409]:
				xmin = 1490.0621
				xmax = 1490.1021
				text = "UW1"
			intervals [2410]:
				xmin = 1490.1021
				xmax = 1490.1621
				text = "EH1"
			intervals [2411]:
				xmin = 1490.1621
				xmax = 1490.2321
				text = "V"
			intervals [2412]:
				xmin = 1490.2321
				xmax = 1490.3021
				text = "ER0"
			intervals [2413]:
				xmin = 1490.3021
				xmax = 1490.3721
				text = "HH"
			intervals [2414]:
				xmin = 1490.3721
				xmax = 1490.4121
				text = "AE1"
			intervals [2415]:
				xmin = 1490.4121
				xmax = 1490.4621
				text = "V"
			intervals [2416]:
				xmin = 1490.4621
				xmax = 1490.5521
				text = "AH0"
			intervals [2417]:
				xmin = 1490.5521
				xmax = 1490.6921
				text = "T"
			intervals [2418]:
				xmin = 1490.6921
				xmax = 1490.7721
				text = "IY1"
			intervals [2419]:
				xmin = 1490.7721
				xmax = 1490.9021
				text = "CH"
			intervals [2420]:
				xmin = 1490.9021
				xmax = 1490.9721
				text = "ER0"
			intervals [2421]:
				xmin = 1490.9721
				xmax = 1491.0221
				text = "DH"
			intervals [2422]:
				xmin = 1491.0221
				xmax = 1491.0921
				text = "AH0"
			intervals [2423]:
				xmin = 1491.0921
				xmax = 1491.1421
				text = "T"
			intervals [2424]:
				xmin = 1491.1421
				xmax = 1491.2121
				text = "Y"
			intervals [2425]:
				xmin = 1491.2121
				xmax = 1491.2821
				text = "UW1"
			intervals [2426]:
				xmin = 1491.2821
				xmax = 1491.3121
				text = "JH"
			intervals [2427]:
				xmin = 1491.3121
				xmax = 1491.4221
				text = "Y"
			intervals [2428]:
				xmin = 1491.4221
				xmax = 1491.5021
				text = "UW1"
			intervals [2429]:
				xmin = 1491.5021
				xmax = 1491.5921
				text = "K"
			intervals [2430]:
				xmin = 1491.5921
				xmax = 1491.6521
				text = "UH1"
			intervals [2431]:
				xmin = 1491.6521
				xmax = 1491.6821
				text = "D"
			intervals [2432]:
				xmin = 1491.6821
				xmax = 1491.7121
				text = "AH0"
			intervals [2433]:
				xmin = 1491.7121
				xmax = 1491.7421
				text = "N"
			intervals [2434]:
				xmin = 1491.7421
				xmax = 1491.8221
				text = "T"
			intervals [2435]:
				xmin = 1491.8221
				xmax = 1491.9021
				text = "S"
			intervals [2436]:
				xmin = 1491.9021
				xmax = 1491.9621
				text = "T"
			intervals [2437]:
				xmin = 1491.9621
				xmax = 1492.1221
				text = "AE1"
			intervals [2438]:
				xmin = 1492.1221
				xmax = 1492.2421
				text = "N"
			intervals [2439]:
				xmin = 1492.2421
				xmax = 1492.2821
				text = "D"
			intervals [2440]:
				xmin = 1492.2821
				xmax = 1492.3821
				text = "sp"
			intervals [2441]:
				xmin = 1492.3821
				xmax = 1494.6089
				text = ""
			intervals [2442]:
				xmin = 1494.6089
				xmax = 1494.6389
				text = "DH"
			intervals [2443]:
				xmin = 1494.6389
				xmax = 1494.6689
				text = "AH0"
			intervals [2444]:
				xmin = 1494.6689
				xmax = 1494.7289
				text = "T"
			intervals [2445]:
				xmin = 1494.7289
				xmax = 1494.8089
				text = "Y"
			intervals [2446]:
				xmin = 1494.8089
				xmax = 1494.8389
				text = "UW1"
			intervals [2447]:
				xmin = 1494.8389
				xmax = 1494.8689
				text = "R"
			intervals [2448]:
				xmin = 1494.8689
				xmax = 1494.8989
				text = "IH0"
			intervals [2449]:
				xmin = 1494.8989
				xmax = 1494.9289
				text = "M"
			intervals [2450]:
				xmin = 1494.9289
				xmax = 1494.9689
				text = "EH1"
			intervals [2451]:
				xmin = 1494.9689
				xmax = 1495.0089
				text = "M"
			intervals [2452]:
				xmin = 1495.0089
				xmax = 1495.0389
				text = "B"
			intervals [2453]:
				xmin = 1495.0389
				xmax = 1495.1389
				text = "ER0"
			intervals [2454]:
				xmin = 1495.1389
				xmax = 1495.5389
				text = "sp"
			intervals [2455]:
				xmin = 1495.5389
				xmax = 1502.7531
				text = ""
			intervals [2456]:
				xmin = 1502.7531
				xmax = 1502.8231
				text = "W"
			intervals [2457]:
				xmin = 1502.8231
				xmax = 1502.8631
				text = "AH1"
			intervals [2458]:
				xmin = 1502.8631
				xmax = 1502.8931
				text = "T"
			intervals [2459]:
				xmin = 1502.8931
				xmax = 1502.9231
				text = "W"
			intervals [2460]:
				xmin = 1502.9231
				xmax = 1502.9931
				text = "AO1"
			intervals [2461]:
				xmin = 1502.9931
				xmax = 1503.0931
				text = "Z"
			intervals [2462]:
				xmin = 1503.0931
				xmax = 1503.1731
				text = "R"
			intervals [2463]:
				xmin = 1503.1731
				xmax = 1503.2231
				text = "AO1"
			intervals [2464]:
				xmin = 1503.2231
				xmax = 1503.2831
				text = "NG"
			intervals [2465]:
				xmin = 1503.2831
				xmax = 1503.3131
				text = "W"
			intervals [2466]:
				xmin = 1503.3131
				xmax = 1503.3531
				text = "IH0"
			intervals [2467]:
				xmin = 1503.3531
				xmax = 1503.3931
				text = "TH"
			intervals [2468]:
				xmin = 1503.3931
				xmax = 1503.4831
				text = "sp"
			intervals [2469]:
				xmin = 1503.4831
				xmax = 1503.5631
				text = "IH0"
			intervals [2470]:
				xmin = 1503.5631
				xmax = 1503.5931
				text = "M"
			intervals [2471]:
				xmin = 1503.5931
				xmax = 1503.6531
				text = "sp"
			intervals [2472]:
				xmin = 1503.6531
				xmax = 1542.7934
				text = ""
			intervals [2473]:
				xmin = 1542.7934
				xmax = 1542.8234
				text = "HH"
			intervals [2474]:
				xmin = 1542.8234
				xmax = 1543.0534
				text = "M"
			intervals [2475]:
				xmin = 1543.0534
				xmax = 1547.9982
				text = ""
			intervals [2476]:
				xmin = 1547.9982
				xmax = 1548.2082
				text = "HH"
			intervals [2477]:
				xmin = 1548.2082
				xmax = 1548.2482
				text = "M"
			intervals [2478]:
				xmin = 1548.2482
				xmax = 1559.205
				text = ""
			intervals [2479]:
				xmin = 1559.205
				xmax = 1559.235
				text = "M"
			intervals [2480]:
				xmin = 1559.235
				xmax = 1559.365
				text = "HH"
			intervals [2481]:
				xmin = 1559.365
				xmax = 1559.655
				text = "M"
			intervals [2482]:
				xmin = 1559.655
				xmax = 1577.5837
				text = ""
			intervals [2483]:
				xmin = 1577.5837
				xmax = 1577.6537
				text = "M"
			intervals [2484]:
				xmin = 1577.6537
				xmax = 1577.6837
				text = "HH"
			intervals [2485]:
				xmin = 1577.6837
				xmax = 1577.8237
				text = "M"
			intervals [2486]:
				xmin = 1577.8237
				xmax = 1580.0936
				text = "sp"
			intervals [2487]:
				xmin = 1580.0936
				xmax = 1580.1236
				text = "Y"
			intervals [2488]:
				xmin = 1580.1236
				xmax = 1580.1536
				text = "AE1"
			intervals [2489]:
				xmin = 1580.1536
				xmax = 1580.1836
				text = "DH"
			intervals [2490]:
				xmin = 1580.1836
				xmax = 1580.2336
				text = "AH0"
			intervals [2491]:
				xmin = 1580.2336
				xmax = 1580.3036
				text = "T"
			intervals [2492]:
				xmin = 1580.3036
				xmax = 1580.3836
				text = "S"
			intervals [2493]:
				xmin = 1580.3836
				xmax = 1580.4736
				text = "K"
			intervals [2494]:
				xmin = 1580.4736
				xmax = 1580.5136
				text = "AY1"
			intervals [2495]:
				xmin = 1580.5136
				xmax = 1580.6336
				text = "N"
			intervals [2496]:
				xmin = 1580.6336
				xmax = 1580.6636
				text = "AH0"
			intervals [2497]:
				xmin = 1580.6636
				xmax = 1580.6936
				text = "V"
			intervals [2498]:
				xmin = 1580.6936
				xmax = 1581.8161
				text = "sp"
			intervals [2499]:
				xmin = 1581.8161
				xmax = 1581.8461
				text = "K"
			intervals [2500]:
				xmin = 1581.8461
				xmax = 1581.8761
				text = "AY1"
			intervals [2501]:
				xmin = 1581.8761
				xmax = 1581.9061
				text = "N"
			intervals [2502]:
				xmin = 1581.9061
				xmax = 1581.9361
				text = "AH0"
			intervals [2503]:
				xmin = 1581.9361
				xmax = 1581.9861
				text = "V"
			intervals [2504]:
				xmin = 1581.9861
				xmax = 1582.0261
				text = "M"
			intervals [2505]:
				xmin = 1582.0261
				xmax = 1582.1061
				text = "IY1"
			intervals [2506]:
				xmin = 1582.1061
				xmax = 1582.2061
				text = "N"
			intervals [2507]:
				xmin = 1582.2061
				xmax = 1582.2661
				text = "T"
			intervals [2508]:
				xmin = 1582.2661
				xmax = 1582.3461
				text = "IH0"
			intervals [2509]:
				xmin = 1582.3461
				xmax = 1582.3861
				text = "R"
			intervals [2510]:
				xmin = 1582.3861
				xmax = 1582.4261
				text = "IH1"
			intervals [2511]:
				xmin = 1582.4261
				xmax = 1582.4561
				text = "P"
			intervals [2512]:
				xmin = 1582.4561
				xmax = 1583.3361
				text = "sp"
			intervals [2513]:
				xmin = 1583.3361
				xmax = 1583.3661
				text = "S"
			intervals [2514]:
				xmin = 1583.3661
				xmax = 1583.3961
				text = "AH1"
			intervals [2515]:
				xmin = 1583.3961
				xmax = 1583.4261
				text = "M"
			intervals [2516]:
				xmin = 1583.4261
				xmax = 1583.4861
				text = "TH"
			intervals [2517]:
				xmin = 1583.4861
				xmax = 1583.5361
				text = "IH0"
			intervals [2518]:
				xmin = 1583.5361
				xmax = 1583.5861
				text = "N"
			intervals [2519]:
				xmin = 1583.5861
				xmax = 1583.6161
				text = "AH1"
			intervals [2520]:
				xmin = 1583.6161
				xmax = 1583.6461
				text = "P"
			intervals [2521]:
				xmin = 1583.6461
				xmax = 1583.6761
				text = "DH"
			intervals [2522]:
				xmin = 1583.6761
				xmax = 1583.7061
				text = "AH0"
			intervals [2523]:
				xmin = 1583.7061
				xmax = 1583.7361
				text = "T"
			intervals [2524]:
				xmin = 1583.7361
				xmax = 1583.7661
				text = "Y"
			intervals [2525]:
				xmin = 1583.7661
				xmax = 1583.7961
				text = "UW1"
			intervals [2526]:
				xmin = 1583.7961
				xmax = 1583.8261
				text = "R"
			intervals [2527]:
				xmin = 1583.8261
				xmax = 1583.8561
				text = "sp"
			intervals [2528]:
				xmin = 1583.8561
				xmax = 1583.8861
				text = "W"
			intervals [2529]:
				xmin = 1583.8861
				xmax = 1583.9161
				text = "ER1"
			intervals [2530]:
				xmin = 1583.9161
				xmax = 1583.9461
				text = "K"
			intervals [2531]:
				xmin = 1583.9461
				xmax = 1583.9761
				text = "IH0"
			intervals [2532]:
				xmin = 1583.9761
				xmax = 1584.0061
				text = "N"
			intervals [2533]:
				xmin = 1584.0061
				xmax = 1584.0361
				text = "AA1"
			intervals [2534]:
				xmin = 1584.0361
				xmax = 1584.0661
				text = "N"
			intervals [2535]:
				xmin = 1584.0661
				xmax = 1584.0961
				text = "HH"
			intervals [2536]:
				xmin = 1584.0961
				xmax = 1584.1261
				text = "AA1"
			intervals [2537]:
				xmin = 1584.1261
				xmax = 1584.1561
				text = "R"
			intervals [2538]:
				xmin = 1584.1561
				xmax = 1584.1861
				text = "D"
			intervals [2539]:
				xmin = 1584.1861
				xmax = 1586.0857
				text = ""
			intervals [2540]:
				xmin = 1586.0857
				xmax = 1586.1557
				text = "sil"
			intervals [2541]:
				xmin = 1586.1557
				xmax = 1586.5057
				text = "AH1"
			intervals [2542]:
				xmin = 1586.5057
				xmax = 1586.6774
				text = ""
			intervals [2543]:
				xmin = 1586.6774
				xmax = 1586.8374
				text = "sil"
			intervals [2544]:
				xmin = 1586.8374
				xmax = 1586.9074
				text = "W"
			intervals [2545]:
				xmin = 1586.9074
				xmax = 1586.9674
				text = "ER0"
			intervals [2546]:
				xmin = 1586.9674
				xmax = 1586.9974
				text = "Y"
			intervals [2547]:
				xmin = 1586.9974
				xmax = 1587.0674
				text = "UW1"
			intervals [2548]:
				xmin = 1587.0674
				xmax = 1587.1574
				text = "EH1"
			intervals [2549]:
				xmin = 1587.1574
				xmax = 1587.2174
				text = "V"
			intervals [2550]:
				xmin = 1587.2174
				xmax = 1587.2874
				text = "ER0"
			intervals [2551]:
				xmin = 1587.2874
				xmax = 1587.3174
				text = "IH1"
			intervals [2552]:
				xmin = 1587.3174
				xmax = 1587.3674
				text = "N"
			intervals [2553]:
				xmin = 1587.3674
				xmax = 1587.4474
				text = "EY1"
			intervals [2554]:
				xmin = 1587.4474
				xmax = 1587.5474
				text = "K"
			intervals [2555]:
				xmin = 1587.5474
				xmax = 1587.5974
				text = "L"
			intervals [2556]:
				xmin = 1587.5974
				xmax = 1587.7074
				text = "AE1"
			intervals [2557]:
				xmin = 1587.7074
				xmax = 1587.8474
				text = "S"
			intervals [2558]:
				xmin = 1587.8474
				xmax = 1587.8774
				text = "W"
			intervals [2559]:
				xmin = 1587.8774
				xmax = 1587.9074
				text = "EH1"
			intervals [2560]:
				xmin = 1587.9074
				xmax = 1587.9374
				text = "R"
			intervals [2561]:
				xmin = 1587.9374
				xmax = 1587.9674
				text = "DH"
			intervals [2562]:
				xmin = 1587.9674
				xmax = 1588.0174
				text = "IY0"
			intervals [2563]:
				xmin = 1588.0174
				xmax = 1588.0974
				text = "K"
			intervals [2564]:
				xmin = 1588.0974
				xmax = 1588.1574
				text = "IH1"
			intervals [2565]:
				xmin = 1588.1574
				xmax = 1588.2074
				text = "D"
			intervals [2566]:
				xmin = 1588.2074
				xmax = 1588.2974
				text = "Z"
			intervals [2567]:
				xmin = 1588.2974
				xmax = 1588.3474
				text = "P"
			intervals [2568]:
				xmin = 1588.3474
				xmax = 1588.4274
				text = "L"
			intervals [2569]:
				xmin = 1588.4274
				xmax = 1588.4774
				text = "EY1"
			intervals [2570]:
				xmin = 1588.4774
				xmax = 1588.5674
				text = "D"
			intervals [2571]:
				xmin = 1588.5674
				xmax = 1588.5974
				text = "AH0"
			intervals [2572]:
				xmin = 1588.5974
				xmax = 1588.6974
				text = "T"
			intervals [2573]:
				xmin = 1588.6974
				xmax = 1588.7374
				text = "R"
			intervals [2574]:
				xmin = 1588.7374
				xmax = 1588.8474
				text = "IH1"
			intervals [2575]:
				xmin = 1588.8474
				xmax = 1588.9174
				text = "K"
			intervals [2576]:
				xmin = 1588.9174
				xmax = 1588.9474
				text = "AA1"
			intervals [2577]:
				xmin = 1588.9474
				xmax = 1589.0174
				text = "N"
			intervals [2578]:
				xmin = 1589.0174
				xmax = 1589.0674
				text = "DH"
			intervals [2579]:
				xmin = 1589.0674
				xmax = 1589.1274
				text = "AH0"
			intervals [2580]:
				xmin = 1589.1274
				xmax = 1589.2174
				text = "T"
			intervals [2581]:
				xmin = 1589.2174
				xmax = 1589.3374
				text = "IY1"
			intervals [2582]:
				xmin = 1589.3374
				xmax = 1589.4474
				text = "CH"
			intervals [2583]:
				xmin = 1589.4474
				xmax = 1589.5174
				text = "ER0"
			intervals [2584]:
				xmin = 1589.5174
				xmax = 1589.5974
				text = "sp"
			intervals [2585]:
				xmin = 1589.5974
				xmax = 1597.7307
				text = ""
			intervals [2586]:
				xmin = 1597.7307
				xmax = 1597.8907
				text = "HH"
			intervals [2587]:
				xmin = 1597.8907
				xmax = 1597.9207
				text = "M"
			intervals [2588]:
				xmin = 1597.9207
				xmax = 1597.9507
				text = "sp"
			intervals [2589]:
				xmin = 1597.9507
				xmax = 1598.3034
				text = ""
			intervals [2590]:
				xmin = 1598.3034
				xmax = 1598.3434
				text = "HH"
			intervals [2591]:
				xmin = 1598.3434
				xmax = 1598.3934
				text = "W"
			intervals [2592]:
				xmin = 1598.3934
				xmax = 1598.4334
				text = "AH1"
			intervals [2593]:
				xmin = 1598.4334
				xmax = 1598.4634
				text = "T"
			intervals [2594]:
				xmin = 1598.4634
				xmax = 1598.5234
				text = "AH0"
			intervals [2595]:
				xmin = 1598.5234
				xmax = 1598.5734
				text = "D"
			intervals [2596]:
				xmin = 1598.5734
				xmax = 1598.6534
				text = "Y"
			intervals [2597]:
				xmin = 1598.6534
				xmax = 1598.7334
				text = "AO2"
			intervals [2598]:
				xmin = 1598.7334
				xmax = 1598.8234
				text = "L"
			intervals [2599]:
				xmin = 1598.8234
				xmax = 1598.8934
				text = "D"
			intervals [2600]:
				xmin = 1598.8934
				xmax = 1598.9834
				text = "UW1"
			intervals [2601]:
				xmin = 1598.9834
				xmax = 1599.0834
				text = "sp"
			intervals [2602]:
				xmin = 1599.0834
				xmax = 1607.9225
				text = ""
			intervals [2603]:
				xmin = 1607.9225
				xmax = 1607.9525
				text = "M"
			intervals [2604]:
				xmin = 1607.9525
				xmax = 1608.0225
				text = "HH"
			intervals [2605]:
				xmin = 1608.0225
				xmax = 1608.2325
				text = "M"
			intervals [2606]:
				xmin = 1608.2325
				xmax = 1655.833
				text = "sp"
			intervals [2607]:
				xmin = 1655.833
				xmax = 1656.093
				text = "spn"
			intervals [2608]:
				xmin = 1656.093
				xmax = 1656.463
				text = "sp"
			intervals [2609]:
				xmin = 1656.463
				xmax = 1668.126
				text = ""
			intervals [2610]:
				xmin = 1668.126
				xmax = 1668.156
				text = "HH"
			intervals [2611]:
				xmin = 1668.156
				xmax = 1668.376
				text = "M"
			intervals [2612]:
				xmin = 1668.376
				xmax = 1672.4903
				text = ""
			intervals [2613]:
				xmin = 1672.4903
				xmax = 1674.1903
				text = "spn"
			intervals [2614]:
				xmin = 1674.1903
				xmax = 1674.2503
				text = "sp"
			intervals [2615]:
				xmin = 1674.2503
				xmax = 1684.7553
				text = ""
			intervals [2616]:
				xmin = 1684.7553
				xmax = 1686.3753
				text = "spn"
			intervals [2617]:
				xmin = 1686.3753
				xmax = 1686.9591
				text = ""
			intervals [2618]:
				xmin = 1686.9591
				xmax = 1688.4991
				text = "spn"
			intervals [2619]:
				xmin = 1688.4991
				xmax = 1689.1886
				text = ""
			intervals [2620]:
				xmin = 1689.1886
				xmax = 1690.9186
				text = "spn"
			intervals [2621]:
				xmin = 1690.9186
				xmax = 1691.8886
				text = "sp"
			intervals [2622]:
				xmin = 1691.8886
				xmax = 1693.1579
				text = ""
			intervals [2623]:
				xmin = 1693.1579
				xmax = 1693.2379
				text = "OW1"
			intervals [2624]:
				xmin = 1693.2379
				xmax = 1693.2679
				text = "DH"
			intervals [2625]:
				xmin = 1693.2679
				xmax = 1693.2979
				text = "AE1"
			intervals [2626]:
				xmin = 1693.2979
				xmax = 1693.3979
				text = "T"
			intervals [2627]:
				xmin = 1693.3979
				xmax = 1693.7379
				text = "EH1"
			intervals [2628]:
				xmin = 1693.7379
				xmax = 1693.7679
				text = "S"
			intervals [2629]:
				xmin = 1693.7679
				xmax = 1693.8379
				text = "F"
			intervals [2630]:
				xmin = 1693.8379
				xmax = 1693.9179
				text = "AH1"
			intervals [2631]:
				xmin = 1693.9179
				xmax = 1693.9779
				text = "N"
			intervals [2632]:
				xmin = 1693.9779
				xmax = 1694.0079
				text = "IY0"
			intervals [2633]:
				xmin = 1694.0079
				xmax = 1695.3816
				text = "sp"
			intervals [2634]:
				xmin = 1695.3816
				xmax = 1695.4716
				text = "AA1"
			intervals [2635]:
				xmin = 1695.4716
				xmax = 1695.5616
				text = "DH"
			intervals [2636]:
				xmin = 1695.5616
				xmax = 1695.6116
				text = "AH0"
			intervals [2637]:
				xmin = 1695.6116
				xmax = 1695.6516
				text = "T"
			intervals [2638]:
				xmin = 1695.6516
				xmax = 1695.7216
				text = "S"
			intervals [2639]:
				xmin = 1695.7216
				xmax = 1695.7616
				text = "W"
			intervals [2640]:
				xmin = 1695.7616
				xmax = 1695.8216
				text = "AH1"
			intervals [2641]:
				xmin = 1695.8216
				xmax = 1695.8516
				text = "N"
			intervals [2642]:
				xmin = 1695.8516
				xmax = 1695.8816
				text = "AH0"
			intervals [2643]:
				xmin = 1695.8816
				xmax = 1695.9116
				text = "V"
			intervals [2644]:
				xmin = 1695.9116
				xmax = 1695.9416
				text = "DH"
			intervals [2645]:
				xmin = 1695.9416
				xmax = 1695.9916
				text = "AH0"
			intervals [2646]:
				xmin = 1695.9916
				xmax = 1696.0216
				text = "sp"
			intervals [2647]:
				xmin = 1696.0216
				xmax = 1696.0716
				text = "B"
			intervals [2648]:
				xmin = 1696.0716
				xmax = 1696.1716
				text = "EH1"
			intervals [2649]:
				xmin = 1696.1716
				xmax = 1696.2516
				text = "S"
			intervals [2650]:
				xmin = 1696.2516
				xmax = 1696.3016
				text = "T"
			intervals [2651]:
				xmin = 1696.3016
				xmax = 1696.3616
				text = "T"
			intervals [2652]:
				xmin = 1696.3616
				xmax = 1696.4016
				text = "R"
			intervals [2653]:
				xmin = 1696.4016
				xmax = 1696.4816
				text = "IH1"
			intervals [2654]:
				xmin = 1696.4816
				xmax = 1696.5516
				text = "K"
			intervals [2655]:
				xmin = 1696.5516
				xmax = 1696.6216
				text = "S"
			intervals [2656]:
				xmin = 1696.6216
				xmax = 1696.6516
				text = "AY1"
			intervals [2657]:
				xmin = 1696.6516
				xmax = 1696.7616
				text = "EH1"
			intervals [2658]:
				xmin = 1696.7616
				xmax = 1696.8316
				text = "V"
			intervals [2659]:
				xmin = 1696.8316
				xmax = 1697.0016
				text = "ER0"
			intervals [2660]:
				xmin = 1697.0016
				xmax = 1697.0316
				text = "HH"
			intervals [2661]:
				xmin = 1697.0316
				xmax = 1697.1416
				text = "ER1"
			intervals [2662]:
				xmin = 1697.1416
				xmax = 1697.1716
				text = "D"
			intervals [2663]:
				xmin = 1697.1716
				xmax = 1697.2616
				text = "AH1"
			intervals [2664]:
				xmin = 1697.2616
				xmax = 1697.3116
				text = "V"
			intervals [2665]:
				xmin = 1697.3116
				xmax = 1698.0216
				text = "spn"
			intervals [2666]:
				xmin = 1698.0216
				xmax = 1698.5568
				text = ""
			intervals [2667]:
				xmin = 1698.5568
				xmax = 1698.6068
				text = "Y"
			intervals [2668]:
				xmin = 1698.6068
				xmax = 1698.6568
				text = "UW1"
			intervals [2669]:
				xmin = 1698.6568
				xmax = 1698.7268
				text = "HH"
			intervals [2670]:
				xmin = 1698.7268
				xmax = 1698.7968
				text = "AE1"
			intervals [2671]:
				xmin = 1698.7968
				xmax = 1698.8368
				text = "D"
			intervals [2672]:
				xmin = 1698.8368
				xmax = 1698.8768
				text = "DH"
			intervals [2673]:
				xmin = 1698.8768
				xmax = 1698.9268
				text = "AH0"
			intervals [2674]:
				xmin = 1698.9268
				xmax = 1698.9968
				text = "T"
			intervals [2675]:
				xmin = 1698.9968
				xmax = 1699.2668
				text = "AO1"
			intervals [2676]:
				xmin = 1699.2668
				xmax = 1699.3668
				text = "L"
			intervals [2677]:
				xmin = 1699.3668
				xmax = 1699.3968
				text = "sp"
			intervals [2678]:
				xmin = 1699.3968
				xmax = 1699.4868
				text = "P"
			intervals [2679]:
				xmin = 1699.4868
				xmax = 1699.5668
				text = "L"
			intervals [2680]:
				xmin = 1699.5668
				xmax = 1699.6968
				text = "AE1"
			intervals [2681]:
				xmin = 1699.6968
				xmax = 1699.7868
				text = "N"
			intervals [2682]:
				xmin = 1699.7868
				xmax = 1699.8368
				text = "D"
			intervals [2683]:
				xmin = 1699.8368
				xmax = 1699.9268
				text = "AW1"
			intervals [2684]:
				xmin = 1699.9268
				xmax = 1699.9968
				text = "T"
			intervals [2685]:
				xmin = 1699.9968
				xmax = 1700.0468
				text = "sp"
			intervals [2686]:
				xmin = 1700.0468
				xmax = 1700.1568
				text = "T"
			intervals [2687]:
				xmin = 1700.1568
				xmax = 1700.1868
				text = "AH0"
			intervals [2688]:
				xmin = 1700.1868
				xmax = 1700.2768
				text = "DH"
			intervals [2689]:
				xmin = 1700.2768
				xmax = 1700.3468
				text = "AH0"
			intervals [2690]:
				xmin = 1700.3468
				xmax = 1700.3768
				text = "sp"
			intervals [2691]:
				xmin = 1700.3768
				xmax = 1700.4368
				text = "D"
			intervals [2692]:
				xmin = 1700.4368
				xmax = 1700.4868
				text = "IY1"
			intervals [2693]:
				xmin = 1700.4868
				xmax = 1700.5568
				text = "T"
			intervals [2694]:
				xmin = 1700.5568
				xmax = 1700.5968
				text = "EY0"
			intervals [2695]:
				xmin = 1700.5968
				xmax = 1700.6268
				text = "L"
			intervals [2696]:
				xmin = 1700.6268
				xmax = 1701.0268
				text = "sp"
			intervals [2697]:
				xmin = 1701.0268
				xmax = 1706.4833
				text = ""
			intervals [2698]:
				xmin = 1706.4833
				xmax = 1706.6633
				text = "M"
			intervals [2699]:
				xmin = 1706.6633
				xmax = 1706.8033
				text = "HH"
			intervals [2700]:
				xmin = 1706.8033
				xmax = 1706.8533
				text = "M"
			intervals [2701]:
				xmin = 1706.8533
				xmax = 1709.4938
				text = ""
			intervals [2702]:
				xmin = 1709.4938
				xmax = 1709.5738
				text = "M"
			intervals [2703]:
				xmin = 1709.5738
				xmax = 1709.6038
				text = "HH"
			intervals [2704]:
				xmin = 1709.6038
				xmax = 1709.8438
				text = "M"
			intervals [2705]:
				xmin = 1709.8438
				xmax = 1711.0144
				text = "sp"
			intervals [2706]:
				xmin = 1711.0144
				xmax = 1711.0944
				text = "spn"
			intervals [2707]:
				xmin = 1711.0944
				xmax = 1711.3044
				text = "sp"
			intervals [2708]:
				xmin = 1711.3044
				xmax = 1711.7354
				text = ""
			intervals [2709]:
				xmin = 1711.7354
				xmax = 1712.0854
				text = "S"
			intervals [2710]:
				xmin = 1712.0854
				xmax = 1712.1154
				text = "sp"
			intervals [2711]:
				xmin = 1712.1154
				xmax = 1712.2754
				text = "S"
			intervals [2712]:
				xmin = 1712.2754
				xmax = 1712.4254
				text = "OW1"
			intervals [2713]:
				xmin = 1712.4254
				xmax = 1712.4754
				text = "sp"
			intervals [2714]:
				xmin = 1712.4754
				xmax = 1712.5827
				text = ""
			intervals [2715]:
				xmin = 1712.5827
				xmax = 1712.6227
				text = "D"
			intervals [2716]:
				xmin = 1712.6227
				xmax = 1712.6527
				text = "IH0"
			intervals [2717]:
				xmin = 1712.6527
				xmax = 1712.6927
				text = "D"
			intervals [2718]:
				xmin = 1712.6927
				xmax = 1712.7927
				text = "SH"
			intervals [2719]:
				xmin = 1712.7927
				xmax = 1712.8727
				text = "IY1"
			intervals [2720]:
				xmin = 1712.8727
				xmax = 1712.9327
				text = "HH"
			intervals [2721]:
				xmin = 1712.9327
				xmax = 1712.9627
				text = "AA1"
			intervals [2722]:
				xmin = 1712.9627
				xmax = 1713.1427
				text = "L"
			intervals [2723]:
				xmin = 1713.1427
				xmax = 1713.2727
				text = "ER0"
			intervals [2724]:
				xmin = 1713.2727
				xmax = 1713.3027
				text = "AE1"
			intervals [2725]:
				xmin = 1713.3027
				xmax = 1713.3827
				text = "T"
			intervals [2726]:
				xmin = 1713.3827
				xmax = 1713.4727
				text = "Y"
			intervals [2727]:
				xmin = 1713.4727
				xmax = 1713.5127
				text = "UW1"
			intervals [2728]:
				xmin = 1713.5127
				xmax = 1713.5427
				text = "W"
			intervals [2729]:
				xmin = 1713.5427
				xmax = 1713.6427
				text = "IH1"
			intervals [2730]:
				xmin = 1713.6427
				xmax = 1713.6927
				text = "N"
			intervals [2731]:
				xmin = 1713.6927
				xmax = 1713.7627
				text = "SH"
			intervals [2732]:
				xmin = 1713.7627
				xmax = 1713.8327
				text = "IY1"
			intervals [2733]:
				xmin = 1713.8327
				xmax = 1713.9027
				text = "G"
			intervals [2734]:
				xmin = 1713.9027
				xmax = 1713.9527
				text = "AA1"
			intervals [2735]:
				xmin = 1713.9527
				xmax = 1713.9827
				text = "T"
			intervals [2736]:
				xmin = 1713.9827
				xmax = 1714.3327
				text = "sp"
			intervals [2737]:
				xmin = 1714.3327
				xmax = 1714.3627
				text = "M"
			intervals [2738]:
				xmin = 1714.3627
				xmax = 1714.3927
				text = "AE1"
			intervals [2739]:
				xmin = 1714.3927
				xmax = 1714.4227
				text = "D"
			intervals [2740]:
				xmin = 1714.4227
				xmax = 1715.4417
				text = ""
			intervals [2741]:
				xmin = 1715.4417
				xmax = 1715.4717
				text = "sil"
			intervals [2742]:
				xmin = 1715.4717
				xmax = 1716.7717
				text = "spn"
			intervals [2743]:
				xmin = 1716.7717
				xmax = 1716.926
				text = ""
			intervals [2744]:
				xmin = 1716.926
				xmax = 1717.316
				text = "sil"
			intervals [2745]:
				xmin = 1717.316
				xmax = 1717.346
				text = "R"
			intervals [2746]:
				xmin = 1717.346
				xmax = 1717.376
				text = "IY1"
			intervals [2747]:
				xmin = 1717.376
				xmax = 1717.406
				text = "L"
			intervals [2748]:
				xmin = 1717.406
				xmax = 1717.456
				text = "IY0"
			intervals [2749]:
				xmin = 1717.456
				xmax = 1717.778
				text = ""
			intervals [2750]:
				xmin = 1717.778
				xmax = 1718.308
				text = "spn"
			intervals [2751]:
				xmin = 1718.308
				xmax = 1719.4631
				text = ""
			intervals [2752]:
				xmin = 1719.4631
				xmax = 1719.5231
				text = "sil"
			intervals [2753]:
				xmin = 1719.5231
				xmax = 1720.7031
				text = "spn"
			intervals [2754]:
				xmin = 1720.7031
				xmax = 1721.7663
				text = ""
			intervals [2755]:
				xmin = 1721.7663
				xmax = 1721.9963
				text = "SH"
			intervals [2756]:
				xmin = 1721.9963
				xmax = 1722.0263
				text = "sp"
			intervals [2757]:
				xmin = 1722.0263
				xmax = 1722.1763
				text = "SH"
			intervals [2758]:
				xmin = 1722.1763
				xmax = 1722.2463
				text = "IY1"
			intervals [2759]:
				xmin = 1722.2463
				xmax = 1722.3563
				text = "S"
			intervals [2760]:
				xmin = 1722.3563
				xmax = 1722.3963
				text = "EY1"
			intervals [2761]:
				xmin = 1722.3963
				xmax = 1722.4263
				text = "EH1"
			intervals [2762]:
				xmin = 1722.4263
				xmax = 1722.5063
				text = "N"
			intervals [2763]:
				xmin = 1722.5063
				xmax = 1722.5763
				text = "IY0"
			intervals [2764]:
				xmin = 1722.5763
				xmax = 1722.6163
				text = "TH"
			intervals [2765]:
				xmin = 1722.6163
				xmax = 1722.6563
				text = "IH2"
			intervals [2766]:
				xmin = 1722.6563
				xmax = 1722.7963
				text = "NG"
			intervals [2767]:
				xmin = 1722.7963
				xmax = 1722.8263
				text = "DH"
			intervals [2768]:
				xmin = 1722.8263
				xmax = 1722.8563
				text = "AH0"
			intervals [2769]:
				xmin = 1722.8563
				xmax = 1722.9263
				text = "N"
			intervals [2770]:
				xmin = 1722.9263
				xmax = 1722.9963
				text = "EH1"
			intervals [2771]:
				xmin = 1722.9963
				xmax = 1723.0963
				text = "K"
			intervals [2772]:
				xmin = 1723.0963
				xmax = 1723.1763
				text = "S"
			intervals [2773]:
				xmin = 1723.1763
				xmax = 1723.2563
				text = "D"
			intervals [2774]:
				xmin = 1723.2563
				xmax = 1723.3963
				text = "EY1"
			intervals [2775]:
				xmin = 1723.3963
				xmax = 1723.5463
				text = "ER0"
			intervals [2776]:
				xmin = 1723.5463
				xmax = 1723.5863
				text = "sp"
			intervals [2777]:
				xmin = 1723.5863
				xmax = 1724.081
				text = ""
			intervals [2778]:
				xmin = 1724.081
				xmax = 1724.131
				text = "HH"
			intervals [2779]:
				xmin = 1724.131
				xmax = 1724.171
				text = "W"
			intervals [2780]:
				xmin = 1724.171
				xmax = 1724.221
				text = "IH1"
			intervals [2781]:
				xmin = 1724.221
				xmax = 1724.281
				text = "N"
			intervals [2782]:
				xmin = 1724.281
				xmax = 1724.331
				text = "SH"
			intervals [2783]:
				xmin = 1724.331
				xmax = 1724.421
				text = "IY1"
			intervals [2784]:
				xmin = 1724.421
				xmax = 1724.481
				text = "K"
			intervals [2785]:
				xmin = 1724.481
				xmax = 1724.571
				text = "EY1"
			intervals [2786]:
				xmin = 1724.571
				xmax = 1724.641
				text = "M"
			intervals [2787]:
				xmin = 1724.641
				xmax = 1724.721
				text = "B"
			intervals [2788]:
				xmin = 1724.721
				xmax = 1724.791
				text = "AE1"
			intervals [2789]:
				xmin = 1724.791
				xmax = 1724.871
				text = "K"
			intervals [2790]:
				xmin = 1724.871
				xmax = 1724.921
				text = "D"
			intervals [2791]:
				xmin = 1724.921
				xmax = 1724.951
				text = "IH1"
			intervals [2792]:
				xmin = 1724.951
				xmax = 1725.001
				text = "D"
			intervals [2793]:
				xmin = 1725.001
				xmax = 1725.091
				text = "SH"
			intervals [2794]:
				xmin = 1725.091
				xmax = 1725.161
				text = "IY1"
			intervals [2795]:
				xmin = 1725.161
				xmax = 1725.271
				text = "S"
			intervals [2796]:
				xmin = 1725.271
				xmax = 1725.331
				text = "EY1"
			intervals [2797]:
				xmin = 1725.331
				xmax = 1725.391
				text = "EH1"
			intervals [2798]:
				xmin = 1725.391
				xmax = 1725.461
				text = "N"
			intervals [2799]:
				xmin = 1725.461
				xmax = 1725.551
				text = "IY0"
			intervals [2800]:
				xmin = 1725.551
				xmax = 1725.651
				text = "TH"
			intervals [2801]:
				xmin = 1725.651
				xmax = 1725.681
				text = "IH2"
			intervals [2802]:
				xmin = 1725.681
				xmax = 1725.881
				text = "N"
			intervals [2803]:
				xmin = 1725.881
				xmax = 1728.6183
				text = ""
			intervals [2804]:
				xmin = 1728.6183
				xmax = 1729.1283
				text = "spn"
			intervals [2805]:
				xmin = 1729.1283
				xmax = 1730.3413
				text = ""
			intervals [2806]:
				xmin = 1730.3413
				xmax = 1730.3713
				text = "AY1"
			intervals [2807]:
				xmin = 1730.3713
				xmax = 1730.4013
				text = "sp"
			intervals [2808]:
				xmin = 1730.4013
				xmax = 1730.4413
				text = "G"
			intervals [2809]:
				xmin = 1730.4413
				xmax = 1730.5013
				text = "EH1"
			intervals [2810]:
				xmin = 1730.5013
				xmax = 1730.5513
				text = "S"
			intervals [2811]:
				xmin = 1730.5513
				xmax = 1730.6313
				text = "SH"
			intervals [2812]:
				xmin = 1730.6313
				xmax = 1730.7013
				text = "IY1"
			intervals [2813]:
				xmin = 1730.7013
				xmax = 1730.7613
				text = "F"
			intervals [2814]:
				xmin = 1730.7613
				xmax = 1730.8513
				text = "IH1"
			intervals [2815]:
				xmin = 1730.8513
				xmax = 1730.8813
				text = "G"
			intervals [2816]:
				xmin = 1730.8813
				xmax = 1730.9113
				text = "Y"
			intervals [2817]:
				xmin = 1730.9113
				xmax = 1730.9413
				text = "ER0"
			intervals [2818]:
				xmin = 1730.9413
				xmax = 1730.9713
				text = "D"
			intervals [2819]:
				xmin = 1730.9713
				xmax = 1731.0413
				text = "SH"
			intervals [2820]:
				xmin = 1731.0413
				xmax = 1731.1213
				text = "IY1"
			intervals [2821]:
				xmin = 1731.1213
				xmax = 1731.1813
				text = "N"
			intervals [2822]:
				xmin = 1731.1813
				xmax = 1731.2413
				text = "EH1"
			intervals [2823]:
				xmin = 1731.2413
				xmax = 1731.2913
				text = "V"
			intervals [2824]:
				xmin = 1731.2913
				xmax = 1731.3913
				text = "ER0"
			intervals [2825]:
				xmin = 1731.3913
				xmax = 1731.4213
				text = "W"
			intervals [2826]:
				xmin = 1731.4213
				xmax = 1731.4513
				text = "UH1"
			intervals [2827]:
				xmin = 1731.4513
				xmax = 1731.4813
				text = "D"
			intervals [2828]:
				xmin = 1731.4813
				xmax = 1731.5113
				text = "F"
			intervals [2829]:
				xmin = 1731.5113
				xmax = 1731.5413
				text = "AY1"
			intervals [2830]:
				xmin = 1731.5413
				xmax = 1731.5713
				text = "N"
			intervals [2831]:
				xmin = 1731.5713
				xmax = 1731.6513
				text = "D"
			intervals [2832]:
				xmin = 1731.6513
				xmax = 1732.0713
				text = "sp"
			intervals [2833]:
				xmin = 1732.0713
				xmax = 1732.1013
				text = "AW1"
			intervals [2834]:
				xmin = 1732.1013
				xmax = 1732.1313
				text = "T"
			intervals [2835]:
				xmin = 1732.1313
				xmax = 1733.9699
				text = ""
			intervals [2836]:
				xmin = 1733.9699
				xmax = 1734.0199
				text = "M"
			intervals [2837]:
				xmin = 1734.0199
				xmax = 1734.1399
				text = "HH"
			intervals [2838]:
				xmin = 1734.1399
				xmax = 1734.2499
				text = "M"
			intervals [2839]:
				xmin = 1734.2499
				xmax = 1736.1683
				text = "sp"
			intervals [2840]:
				xmin = 1736.1683
				xmax = 1736.3483
				text = "spn"
			intervals [2841]:
				xmin = 1736.3483
				xmax = 1736.3783
				text = "AA1"
			intervals [2842]:
				xmin = 1736.3783
				xmax = 1736.4083
				text = "DH"
			intervals [2843]:
				xmin = 1736.4083
				xmax = 1736.5283
				text = "AH0"
			intervals [2844]:
				xmin = 1736.5283
				xmax = 1736.5983
				text = "T"
			intervals [2845]:
				xmin = 1736.5983
				xmax = 1736.6983
				text = "S"
			intervals [2846]:
				xmin = 1736.6983
				xmax = 1736.7283
				text = "G"
			intervals [2847]:
				xmin = 1736.7283
				xmax = 1736.7883
				text = "R"
			intervals [2848]:
				xmin = 1736.7883
				xmax = 1736.9383
				text = "EY1"
			intervals [2849]:
				xmin = 1736.9383
				xmax = 1736.9983
				text = "T"
			intervals [2850]:
				xmin = 1736.9983
				xmax = 1737.0783
				text = "sp"
			intervals [2851]:
				xmin = 1737.0783
				xmax = 1738.3151
				text = ""
			intervals [2852]:
				xmin = 1738.3151
				xmax = 1738.3851
				text = "W"
			intervals [2853]:
				xmin = 1738.3851
				xmax = 1738.4151
				text = "AH1"
			intervals [2854]:
				xmin = 1738.4151
				xmax = 1738.4651
				text = "T"
			intervals [2855]:
				xmin = 1738.4651
				xmax = 1738.4951
				text = "W"
			intervals [2856]:
				xmin = 1738.4951
				xmax = 1738.5451
				text = "AH1"
			intervals [2857]:
				xmin = 1738.5451
				xmax = 1738.6051
				text = "Z"
			intervals [2858]:
				xmin = 1738.6051
				xmax = 1738.6551
				text = "Y"
			intervals [2859]:
				xmin = 1738.6551
				xmax = 1738.7151
				text = "UH1"
			intervals [2860]:
				xmin = 1738.7151
				xmax = 1738.7851
				text = "R"
			intervals [2861]:
				xmin = 1738.7851
				xmax = 1738.8651
				text = "K"
			intervals [2862]:
				xmin = 1738.8651
				xmax = 1738.9751
				text = "AA1"
			intervals [2863]:
				xmin = 1738.9751
				xmax = 1739.1051
				text = "N"
			intervals [2864]:
				xmin = 1739.1051
				xmax = 1739.1751
				text = "S"
			intervals [2865]:
				xmin = 1739.1751
				xmax = 1739.2251
				text = "EH0"
			intervals [2866]:
				xmin = 1739.2251
				xmax = 1739.2551
				text = "P"
			intervals [2867]:
				xmin = 1739.2551
				xmax = 1739.2951
				text = "T"
			intervals [2868]:
				xmin = 1739.2951
				xmax = 1739.3351
				text = "sp"
			intervals [2869]:
				xmin = 1739.3351
				xmax = 1739.3651
				text = "F"
			intervals [2870]:
				xmin = 1739.3651
				xmax = 1739.4051
				text = "ER0"
			intervals [2871]:
				xmin = 1739.4051
				xmax = 1739.4651
				text = "DH"
			intervals [2872]:
				xmin = 1739.4651
				xmax = 1739.5751
				text = "AH0"
			intervals [2873]:
				xmin = 1739.5751
				xmax = 1739.6251
				text = "T"
			intervals [2874]:
				xmin = 1739.6251
				xmax = 1740.1213
				text = ""
			intervals [2875]:
				xmin = 1740.1213
				xmax = 1740.1613
				text = "sil"
			intervals [2876]:
				xmin = 1740.1613
				xmax = 1740.2313
				text = "AE1"
			intervals [2877]:
				xmin = 1740.2313
				xmax = 1740.3013
				text = "T"
			intervals [2878]:
				xmin = 1740.3013
				xmax = 1740.3313
				text = "sp"
			intervals [2879]:
				xmin = 1740.3313
				xmax = 1740.4013
				text = "DH"
			intervals [2880]:
				xmin = 1740.4013
				xmax = 1740.4513
				text = "AE1"
			intervals [2881]:
				xmin = 1740.4513
				xmax = 1740.5313
				text = "T"
			intervals [2882]:
				xmin = 1740.5313
				xmax = 1740.5713
				text = "sp"
			intervals [2883]:
				xmin = 1740.5713
				xmax = 1740.7113
				text = "T"
			intervals [2884]:
				xmin = 1740.7113
				xmax = 1740.9013
				text = "AY1"
			intervals [2885]:
				xmin = 1740.9013
				xmax = 1740.9913
				text = "M"
			intervals [2886]:
				xmin = 1740.9913
				xmax = 1741.1437
				text = ""
			intervals [2887]:
				xmin = 1741.1437
				xmax = 1741.1837
				text = "sil"
			intervals [2888]:
				xmin = 1741.1837
				xmax = 1741.2437
				text = "AO1"
			intervals [2889]:
				xmin = 1741.2437
				xmax = 1741.3637
				text = "R"
			intervals [2890]:
				xmin = 1741.3637
				xmax = 1741.4337
				text = "IY1"
			intervals [2891]:
				xmin = 1741.4337
				xmax = 1741.5037
				text = "V"
			intervals [2892]:
				xmin = 1741.5037
				xmax = 1741.5537
				text = "IH0"
			intervals [2893]:
				xmin = 1741.5537
				xmax = 1741.6437
				text = "N"
			intervals [2894]:
				xmin = 1741.6437
				xmax = 1741.6937
				text = "sp"
			intervals [2895]:
				xmin = 1741.6937
				xmax = 1741.7637
				text = "N"
			intervals [2896]:
				xmin = 1741.7637
				xmax = 1741.9837
				text = "AW1"
			intervals [2897]:
				xmin = 1741.9837
				xmax = 1742.0937
				text = "sp"
			intervals [2898]:
				xmin = 1742.0937
				xmax = 1742.6158
				text = ""
			intervals [2899]:
				xmin = 1742.6158
				xmax = 1742.6858
				text = "W"
			intervals [2900]:
				xmin = 1742.6858
				xmax = 1742.7158
				text = "AH1"
			intervals [2901]:
				xmin = 1742.7158
				xmax = 1742.7458
				text = "T"
			intervals [2902]:
				xmin = 1742.7458
				xmax = 1742.7758
				text = "W"
			intervals [2903]:
				xmin = 1742.7758
				xmax = 1742.8358
				text = "AH1"
			intervals [2904]:
				xmin = 1742.8358
				xmax = 1742.8758
				text = "Z"
			intervals [2905]:
				xmin = 1742.8758
				xmax = 1742.9058
				text = "Y"
			intervals [2906]:
				xmin = 1742.9058
				xmax = 1742.9458
				text = "UH1"
			intervals [2907]:
				xmin = 1742.9458
				xmax = 1743.0158
				text = "R"
			intervals [2908]:
				xmin = 1743.0158
				xmax = 1743.1058
				text = "K"
			intervals [2909]:
				xmin = 1743.1058
				xmax = 1743.1658
				text = "AA1"
			intervals [2910]:
				xmin = 1743.1658
				xmax = 1743.2958
				text = "N"
			intervals [2911]:
				xmin = 1743.2958
				xmax = 1743.3758
				text = "S"
			intervals [2912]:
				xmin = 1743.3758
				xmax = 1743.4558
				text = "EH0"
			intervals [2913]:
				xmin = 1743.4558
				xmax = 1743.5058
				text = "P"
			intervals [2914]:
				xmin = 1743.5058
				xmax = 1743.5558
				text = "T"
			intervals [2915]:
				xmin = 1743.5558
				xmax = 1743.5858
				text = "AH1"
			intervals [2916]:
				xmin = 1743.5858
				xmax = 1743.6458
				text = "V"
			intervals [2917]:
				xmin = 1743.6458
				xmax = 1743.6758
				text = "sp"
			intervals [2918]:
				xmin = 1743.6758
				xmax = 1743.7258
				text = "AH0"
			intervals [2919]:
				xmin = 1743.7258
				xmax = 1743.8458
				text = "sp"
			intervals [2920]:
				xmin = 1743.8458
				xmax = 1743.8858
				text = "B"
			intervals [2921]:
				xmin = 1743.8858
				xmax = 1744.1058
				text = "AE1"
			intervals [2922]:
				xmin = 1744.1058
				xmax = 1744.1758
				text = "D"
			intervals [2923]:
				xmin = 1744.1758
				xmax = 1744.2258
				text = "sp"
			intervals [2924]:
				xmin = 1744.2258
				xmax = 1744.3258
				text = "K"
			intervals [2925]:
				xmin = 1744.3258
				xmax = 1744.4158
				text = "IH1"
			intervals [2926]:
				xmin = 1744.4158
				xmax = 1744.5258
				text = "D"
			intervals [2927]:
				xmin = 1744.5258
				xmax = 1744.5958
				text = "sp"
			intervals [2928]:
				xmin = 1744.5958
				xmax = 1752.0503
				text = ""
			intervals [2929]:
				xmin = 1752.0503
				xmax = 1752.1303
				text = "HH"
			intervals [2930]:
				xmin = 1752.1303
				xmax = 1752.2503
				text = "M"
			intervals [2931]:
				xmin = 1752.2503
				xmax = 1752.2803
				text = "sp"
			intervals [2932]:
				xmin = 1752.2803
				xmax = 1774.0027
				text = ""
			intervals [2933]:
				xmin = 1774.0027
				xmax = 1774.1627
				text = "M"
			intervals [2934]:
				xmin = 1774.1627
				xmax = 1774.3227
				text = "HH"
			intervals [2935]:
				xmin = 1774.3227
				xmax = 1774.3927
				text = "M"
			intervals [2936]:
				xmin = 1774.3927
				xmax = 1777.6171
				text = ""
			intervals [2937]:
				xmin = 1777.6171
				xmax = 1777.6771
				text = "W"
			intervals [2938]:
				xmin = 1777.6771
				xmax = 1777.7071
				text = "EH1"
			intervals [2939]:
				xmin = 1777.7071
				xmax = 1777.7371
				text = "L"
			intervals [2940]:
				xmin = 1777.7371
				xmax = 1777.7771
				text = "W"
			intervals [2941]:
				xmin = 1777.7771
				xmax = 1777.8271
				text = "AH1"
			intervals [2942]:
				xmin = 1777.8271
				xmax = 1777.8571
				text = "T"
			intervals [2943]:
				xmin = 1777.8571
				xmax = 1777.9271
				text = "AH0"
			intervals [2944]:
				xmin = 1777.9271
				xmax = 1777.9771
				text = "B"
			intervals [2945]:
				xmin = 1777.9771
				xmax = 1778.0471
				text = "AW1"
			intervals [2946]:
				xmin = 1778.0471
				xmax = 1778.1071
				text = "T"
			intervals [2947]:
				xmin = 1778.1071
				xmax = 1778.1771
				text = "AH0"
			intervals [2948]:
				xmin = 1778.1771
				xmax = 1778.2771
				text = "K"
			intervals [2949]:
				xmin = 1778.2771
				xmax = 1778.3371
				text = "IH1"
			intervals [2950]:
				xmin = 1778.3371
				xmax = 1778.4471
				text = "D"
			intervals [2951]:
				xmin = 1778.4471
				xmax = 1778.4771
				text = "HH"
			intervals [2952]:
				xmin = 1778.4771
				xmax = 1778.5371
				text = "UW1"
			intervals [2953]:
				xmin = 1778.5371
				xmax = 1778.6771
				text = "TH"
			intervals [2954]:
				xmin = 1778.6771
				xmax = 1778.8671
				text = "AO1"
			intervals [2955]:
				xmin = 1778.8671
				xmax = 1778.8971
				text = "T"
			intervals [2956]:
				xmin = 1778.8971
				xmax = 1779.0971
				text = "sp"
			intervals [2957]:
				xmin = 1779.0971
				xmax = 1780.2773
				text = ""
			intervals [2958]:
				xmin = 1780.2773
				xmax = 1780.3473
				text = "Y"
			intervals [2959]:
				xmin = 1780.3473
				xmax = 1780.3773
				text = "UW1"
			intervals [2960]:
				xmin = 1780.3773
				xmax = 1780.4073
				text = "N"
			intervals [2961]:
				xmin = 1780.4073
				xmax = 1780.4873
				text = "OW1"
			intervals [2962]:
				xmin = 1780.4873
				xmax = 1780.5273
				text = "sp"
			intervals [2963]:
				xmin = 1780.5273
				xmax = 1780.5573
				text = "HH"
			intervals [2964]:
				xmin = 1780.5573
				xmax = 1780.5973
				text = "UW1"
			intervals [2965]:
				xmin = 1780.5973
				xmax = 1780.7073
				text = "sp"
			intervals [2966]:
				xmin = 1780.7073
				xmax = 1780.7873
				text = "TH"
			intervals [2967]:
				xmin = 1780.7873
				xmax = 1780.9473
				text = "AO1"
			intervals [2968]:
				xmin = 1780.9473
				xmax = 1781.0073
				text = "T"
			intervals [2969]:
				xmin = 1781.0073
				xmax = 1781.0373
				text = "sp"
			intervals [2970]:
				xmin = 1781.0373
				xmax = 1781.1373
				text = "AY1"
			intervals [2971]:
				xmin = 1781.1373
				xmax = 1781.2373
				text = "M"
			intervals [2972]:
				xmin = 1781.2373
				xmax = 1781.3473
				text = "sp"
			intervals [2973]:
				xmin = 1781.3473
				xmax = 1781.4073
				text = "B"
			intervals [2974]:
				xmin = 1781.4073
				xmax = 1781.7073
				text = "AE1"
			intervals [2975]:
				xmin = 1781.7073
				xmax = 1781.7773
				text = "D"
			intervals [2976]:
				xmin = 1781.7773
				xmax = 1781.8273
				text = "sp"
			intervals [2977]:
				xmin = 1781.8273
				xmax = 1781.8573
				text = "Y"
			intervals [2978]:
				xmin = 1781.8573
				xmax = 1781.9073
				text = "UW1"
			intervals [2979]:
				xmin = 1781.9073
				xmax = 1781.9373
				text = "sp"
			intervals [2980]:
				xmin = 1781.9373
				xmax = 1782.0173
				text = "N"
			intervals [2981]:
				xmin = 1782.0173
				xmax = 1782.0473
				text = "OW1"
			intervals [2982]:
				xmin = 1782.0473
				xmax = 1782.2673
				text = "sp"
			intervals [2983]:
				xmin = 1782.2673
				xmax = 1782.3073
				text = "AH0"
			intervals [2984]:
				xmin = 1782.3073
				xmax = 1782.5673
				text = "N"
			intervals [2985]:
				xmin = 1782.5673
				xmax = 1782.997
				text = ""
			intervals [2986]:
				xmin = 1782.997
				xmax = 1783.077
				text = "sil"
			intervals [2987]:
				xmin = 1783.077
				xmax = 1783.107
				text = "AO1"
			intervals [2988]:
				xmin = 1783.107
				xmax = 1783.137
				text = "L"
			intervals [2989]:
				xmin = 1783.137
				xmax = 1783.167
				text = "W"
			intervals [2990]:
				xmin = 1783.167
				xmax = 1783.197
				text = "IY0"
			intervals [2991]:
				xmin = 1783.197
				xmax = 1783.367
				text = "Z"
			intervals [2992]:
				xmin = 1783.367
				xmax = 1783.397
				text = "sp"
			intervals [2993]:
				xmin = 1783.397
				xmax = 1783.467
				text = "P"
			intervals [2994]:
				xmin = 1783.467
				xmax = 1783.537
				text = "R"
			intervals [2995]:
				xmin = 1783.537
				xmax = 1783.747
				text = "AW1"
			intervals [2996]:
				xmin = 1783.747
				xmax = 1783.787
				text = "D"
			intervals [2997]:
				xmin = 1783.787
				xmax = 1783.867
				text = "sp"
			intervals [2998]:
				xmin = 1783.867
				xmax = 1783.927
				text = "AH0"
			intervals [2999]:
				xmin = 1783.927
				xmax = 1783.967
				text = "V"
			intervals [3000]:
				xmin = 1783.967
				xmax = 1784.017
				text = "sp"
			intervals [3001]:
				xmin = 1784.017
				xmax = 1784.057
				text = "B"
			intervals [3002]:
				xmin = 1784.057
				xmax = 1784.237
				text = "IY1"
			intervals [3003]:
				xmin = 1784.237
				xmax = 1784.267
				text = "IH0"
			intervals [3004]:
				xmin = 1784.267
				xmax = 1784.367
				text = "N"
			intervals [3005]:
				xmin = 1784.367
				xmax = 1785.9601
				text = ""
			intervals [3006]:
				xmin = 1785.9601
				xmax = 1786.4801
				text = "spn"
			intervals [3007]:
				xmin = 1786.4801
				xmax = 1787.5269
				text = ""
			intervals [3008]:
				xmin = 1787.5269
				xmax = 1787.5569
				text = "sil"
			intervals [3009]:
				xmin = 1787.5569
				xmax = 1787.6369
				text = "AY1"
			intervals [3010]:
				xmin = 1787.6369
				xmax = 1787.6669
				text = "D"
			intervals [3011]:
				xmin = 1787.6669
				xmax = 1787.7169
				text = "OW1"
			intervals [3012]:
				xmin = 1787.7169
				xmax = 1787.7869
				text = "N"
			intervals [3013]:
				xmin = 1787.7869
				xmax = 1787.8469
				text = "M"
			intervals [3014]:
				xmin = 1787.8469
				xmax = 1787.9369
				text = "IY1"
			intervals [3015]:
				xmin = 1787.9369
				xmax = 1788.0269
				text = "N"
			intervals [3016]:
				xmin = 1788.0269
				xmax = 1788.0569
				text = "sp"
			intervals [3017]:
				xmin = 1788.0569
				xmax = 1788.1069
				text = "B"
			intervals [3018]:
				xmin = 1788.1069
				xmax = 1788.2769
				text = "AE1"
			intervals [3019]:
				xmin = 1788.2769
				xmax = 1788.3269
				text = "D"
			intervals [3020]:
				xmin = 1788.3269
				xmax = 1788.3569
				text = "IH1"
			intervals [3021]:
				xmin = 1788.3569
				xmax = 1788.4269
				text = "N"
			intervals [3022]:
				xmin = 1788.4269
				xmax = 1788.4669
				text = "DH"
			intervals [3023]:
				xmin = 1788.4669
				xmax = 1788.5769
				text = "AH0"
			intervals [3024]:
				xmin = 1788.5769
				xmax = 1788.6469
				text = "S"
			intervals [3025]:
				xmin = 1788.6469
				xmax = 1788.7069
				text = "EH1"
			intervals [3026]:
				xmin = 1788.7069
				xmax = 1788.8469
				text = "N"
			intervals [3027]:
				xmin = 1788.8469
				xmax = 1788.9269
				text = "S"
			intervals [3028]:
				xmin = 1788.9269
				xmax = 1788.9669
				text = "AH0"
			intervals [3029]:
				xmin = 1788.9669
				xmax = 1788.9969
				text = "V"
			intervals [3030]:
				xmin = 1788.9969
				xmax = 1789.0669
				text = "sp"
			intervals [3031]:
				xmin = 1789.0669
				xmax = 1789.1269
				text = "D"
			intervals [3032]:
				xmin = 1789.1269
				xmax = 1789.2869
				text = "UW1"
			intervals [3033]:
				xmin = 1789.2869
				xmax = 1789.3169
				text = "IH0"
			intervals [3034]:
				xmin = 1789.3169
				xmax = 1789.3769
				text = "N"
			intervals [3035]:
				xmin = 1789.3769
				xmax = 1789.9784
				text = "sp"
			intervals [3036]:
				xmin = 1789.9784
				xmax = 1790.1284
				text = "IH0"
			intervals [3037]:
				xmin = 1790.1284
				xmax = 1790.2084
				text = "L"
[truncated: 3,026,247 more chars]
