# Supplementary material for: Considering Performance in the Automated and Manual Coding of Sociolinguistic Variables: Lessons From Variable (ING)
Source: Front Artif Intell. 2021 Apr 29;4:648543. doi: 10.3389/frai.2021.648543 (PMC8117961; doi:10.3389/frai.2021.648543)
Supplement: Supplementary file 6 [file Data_Sheet_6.ZIP]

Archive with 132 entries (129 files):
- CORAAL_VARAligned_as_TextGrids_p2/
- CORAAL_VARAligned_as_TextGrids_p2/DCB_se1_ag3_f_01_1.TextGrid
- __MACOSX/
- __MACOSX/CORAAL_VARAligned_as_TextGrids_p2/
- __MACOSX/CORAAL_VARAligned_as_TextGrids_p2/._DCB_se1_ag3_f_01_1.TextGrid
- CORAAL_VARAligned_as_TextGrids_p2/DCB_se1_ag2_m_03_2.TextGrid
- __MACOSX/CORAAL_VARAligned_as_TextGrids_p2/._DCB_se1_ag2_m_03_2.TextGrid
- CORAAL_VARAligned_as_TextGrids_p2/DCB_se1_ag1_m_03_1.TextGrid
- __MACOSX/CORAAL_VARAligned_as_TextGrids_p2/._DCB_se1_ag1_m_03_1.TextGrid
- CORAAL_VARAligned_as_TextGrids_p2/DCB_se3_ag3_f_01_1.TextGrid
- __MACOSX/CORAAL_VARAligned_as_TextGrids_p2/._DCB_se3_ag3_f_01_1.TextGrid
- CORAAL_VARAligned_as_TextGrids_p2/DCB_se2_ag4_f_04_1.TextGrid
- __MACOSX/CORAAL_VARAligned_as_TextGrids_p2/._DCB_se2_ag4_f_04_1.TextGrid
- CORAAL_VARAligned_as_TextGrids_p2/DCB_se2_ag3_f_01_1.TextGrid
- __MACOSX/CORAAL_VARAligned_as_TextGrids_p2/._DCB_se2_ag3_f_01_1.TextGrid
- CORAAL_VARAligned_as_TextGrids_p2/DCB_se1_ag2_m_02_1.TextGrid
- __MACOSX/CORAAL_VARAligned_as_TextGrids_p2/._DCB_se1_ag2_m_02_1.TextGrid
- CORAAL_VARAligned_as_TextGrids_p2/DCB_se2_ag4_f_01_1.TextGrid
- __MACOSX/CORAAL_VARAligned_as_TextGrids_p2/._DCB_se2_ag4_f_01_1.TextGrid
- CORAAL_VARAligned_as_TextGrids_p2/DCB_se1_ag1_f_02_1.TextGrid
- __MACOSX/CORAAL_VARAligned_as_TextGrids_p2/._DCB_se1_ag1_f_02_1.TextGrid
- CORAAL_VARAligned_as_TextGrids_p2/.DS_Store
- __MACOSX/CORAAL_VARAligned_as_TextGrids_p2/._.DS_Store
- CORAAL_VARAligned_as_TextGrids_p2/DCB_se3_ag4_f_01_1.TextGrid
- __MACOSX/CORAAL_VARAligned_as_TextGrids_p2/._DCB_se3_ag4_f_01_1.TextGrid
- CORAAL_VARAligned_as_TextGrids_p2/DCB_se1_ag2_f_03_1.TextGrid
- __MACOSX/CORAAL_VARAligned_as_TextGrids_p2/._DCB_se1_ag2_f_03_1.TextGrid
- CORAAL_VARAligned_as_TextGrids_p2/DCB_se1_ag4_f_01_1.TextGrid
- __MACOSX/CORAAL_VARAligned_as_TextGrids_p2/._DCB_se1_ag4_f_01_1.TextGrid
- CORAAL_VARAligned_as_TextGrids_p2/DCB_se2_ag1_m_01_1.TextGrid
- __MACOSX/CORAAL_VARAligned_as_TextGrids_p2/._DCB_se2_ag1_m_01_1.TextGrid
- CORAAL_VARAligned_as_TextGrids_p2/DCB_se1_ag4_m_02_1.TextGrid
- __MACOSX/CORAAL_VARAligned_as_TextGrids_p2/._DCB_se1_ag4_m_02_1.TextGrid
- CORAAL_VARAligned_as_TextGrids_p2/DCB_se1_ag3_f_03_1.TextGrid
- __MACOSX/CORAAL_VARAligned_as_TextGrids_p2/._DCB_se1_ag3_f_03_1.TextGrid
- CORAAL_VARAligned_as_TextGrids_p2/DCB_se3_ag1_m_01_1.TextGrid
- __MACOSX/CORAAL_VARAligned_as_TextGrids_p2/._DCB_se3_ag1_m_01_1.TextGrid
- CORAAL_VARAligned_as_TextGrids_p2/DCB_se3_ag4_m_02_1.TextGrid
- __MACOSX/CORAAL_VARAligned_as_TextGrids_p2/._DCB_se3_ag4_m_02_1.TextGrid
- CORAAL_VARAligned_as_TextGrids_p2/DCB_se1_ag1_m_01_1.TextGrid
- __MACOSX/CORAAL_VARAligned_as_TextGrids_p2/._DCB_se1_ag1_m_01_1.TextGrid
- CORAAL_VARAligned_as_TextGrids_p2/DCB_se1_ag3_f_02_2.TextGrid
- __MACOSX/CORAAL_VARAligned_as_TextGrids_p2/._DCB_se1_ag3_f_02_2.TextGrid
- CORAAL_VARAligned_as_TextGrids_p2/DCB_se1_ag2_f_01_1.TextGrid
- __MACOSX/CORAAL_VARAligned_as_TextGrids_p2/._DCB_se1_ag2_f_01_1.TextGrid
- CORAAL_VARAligned_as_TextGrids_p2/DCB_se2_ag3_m_02_1.TextGrid
- __MACOSX/CORAAL_VARAligned_as_TextGrids_p2/._DCB_se2_ag3_m_02_1.TextGrid
- CORAAL_VARAligned_as_TextGrids_p2/DCB_se2_ag4_f_03_1.TextGrid
- __MACOSX/CORAAL_VARAligned_as_TextGrids_p2/._DCB_se2_ag4_f_03_1.TextGrid
- CORAAL_VARAligned_as_TextGrids_p2/DCB_se3_ag3_m_02_1.TextGrid
- __MACOSX/CORAAL_VARAligned_as_TextGrids_p2/._DCB_se3_ag3_m_02_1.TextGrid
- CORAAL_VARAligned_as_TextGrids_p2/DCB_se2_ag3_m_03_2.TextGrid
- __MACOSX/CORAAL_VARAligned_as_TextGrids_p2/._DCB_se2_ag3_m_03_2.TextGrid
- CORAAL_VARAligned_as_TextGrids_p2/DCB_se3_ag2_f_01_1.TextGrid
- __MACOSX/CORAAL_VARAligned_as_TextGrids_p2/._DCB_se3_ag2_f_01_1.TextGrid
- CORAAL_VARAligned_as_TextGrids_p2/DCB_se1_ag3_m_02_1.TextGrid
- __MACOSX/CORAAL_VARAligned_as_TextGrids_p2/._DCB_se1_ag3_m_02_1.TextGrid
- CORAAL_VARAligned_as_TextGrids_p2/DCB_se2_ag2_f_01_1.TextGrid
- __MACOSX/CORAAL_VARAligned_as_TextGrids_p2/._DCB_se2_ag2_f_01_1.TextGrid
- CORAAL_VARAligned_as_TextGrids_p2/DCB_se1_ag1_f_03_1.TextGrid
- __MACOSX/CORAAL_VARAligned_as_TextGrids_p2/._DCB_se1_ag1_f_03_1.TextGrid
- CORAAL_VARAligned_as_TextGrids_p2/DCB_se3_ag4_m_02_5.TextGrid
- __MACOSX/CORAAL_VARAligned_as_TextGrids_p2/._DCB_se3_ag4_m_02_5.TextGrid
- CORAAL_VARAligned_as_TextGrids_p2/DCB_se3_ag4_m_02_4.TextGrid
- __MACOSX/CORAAL_VARAligned_as_TextGrids_p2/._DCB_se3_ag4_m_02_4.TextGrid
- CORAAL_VARAligned_as_TextGrids_p2/DCB_se3_ag3_m_01_1.TextGrid
- __MACOSX/CORAAL_VARAligned_as_TextGrids_p2/._DCB_se3_ag3_m_01_1.TextGrid
- CORAAL_VARAligned_as_TextGrids_p2/DCB_se2_ag3_m_01_1.TextGrid
- __MACOSX/CORAAL_VARAligned_as_TextGrids_p2/._DCB_se2_ag3_m_01_1.TextGrid
- CORAAL_VARAligned_as_TextGrids_p2/DCB_se1_ag2_f_02_1.TextGrid
- __MACOSX/CORAAL_VARAligned_as_TextGrids_p2/._DCB_se1_ag2_f_02_1.TextGrid
- CORAAL_VARAligned_as_TextGrids_p2/DCB_se1_ag4_f_01_2.TextGrid
- __MACOSX/CORAAL_VARAligned_as_TextGrids_p2/._DCB_se1_ag4_f_01_2.TextGrid
- CORAAL_VARAligned_as_TextGrids_p2/DCB_se2_ag2_f_02_1.TextGrid
- __MACOSX/CORAAL_VARAligned_as_TextGrids_p2/._DCB_se2_ag2_f_02_1.TextGrid
- CORAAL_VARAligned_as_TextGrids_p2/DCB_se1_ag3_m_01_1.TextGrid
- __MACOSX/CORAAL_VARAligned_as_TextGrids_p2/._DCB_se1_ag3_m_01_1.TextGrid
- CORAAL_VARAligned_as_TextGrids_p2/DCB_se1_ag4_m_01_1.TextGrid
- __MACOSX/CORAAL_VARAligned_as_TextGrids_p2/._DCB_se1_ag4_m_01_1.TextGrid
- CORAAL_VARAligned_as_TextGrids_p2/DCB_se1_ag2_m_02_2.TextGrid
- __MACOSX/CORAAL_VARAligned_as_TextGrids_p2/._DCB_se1_ag2_m_02_2.TextGrid
- CORAAL_VARAligned_as_TextGrids_p2/DCB_se1_ag2_m_02_3.TextGrid
- __MACOSX/CORAAL_VARAligned_as_TextGrids_p2/._DCB_se1_ag2_m_02_3.TextGrid
- CORAAL_VARAligned_as_TextGrids_p2/DCB_se1_ag1_m_02_1.TextGrid
- __MACOSX/CORAAL_VARAligned_as_TextGrids_p2/._DCB_se1_ag1_m_02_1.TextGrid
- CORAAL_VARAligned_as_TextGrids_p2/DCB_se2_ag4_f_05_1.TextGrid
- __MACOSX/CORAAL_VARAligned_as_TextGrids_p2/._DCB_se2_ag4_f_05_1.TextGrid
- CORAAL_VARAligned_as_TextGrids_p2/DCB_se2_ag4_m_01_1.TextGrid
- __MACOSX/CORAAL_VARAligned_as_TextGrids_p2/._DCB_se2_ag4_m_01_1.TextGrid
- CORAAL_VARAligned_as_TextGrids_p2/DCB_se1_ag2_m_03_1.TextGrid
- __MACOSX/CORAAL_VARAligned_as_TextGrids_p2/._DCB_se1_ag2_m_03_1.TextGrid
- CORAAL_VARAligned_as_TextGrids_p2/DCB_se3_ag4_m_01_1.TextGrid
- __MACOSX/CORAAL_VARAligned_as_TextGrids_p2/._DCB_se3_ag4_m_01_1.TextGrid
- CORAAL_VARAligned_as_TextGrids_p2/DCB_se2_ag3_m_03_1.TextGrid
- __MACOSX/CORAAL_VARAligned_as_TextGrids_p2/._DCB_se2_ag3_m_03_1.TextGrid
- CORAAL_VARAligned_as_TextGrids_p2/DCB_se3_ag4_f_02_1.TextGrid
- __MACOSX/CORAAL_VARAligned_as_TextGrids_p2/._DCB_se3_ag4_f_02_1.TextGrid
- CORAAL_VARAligned_as_TextGrids_p2/DCB_se1_ag3_m_02_2.TextGrid
- __MACOSX/CORAAL_VARAligned_as_TextGrids_p2/._DCB_se1_ag3_m_02_2.TextGrid
- CORAAL_VARAligned_as_TextGrids_p2/DCB_se1_ag1_f_01_1.TextGrid
- __MACOSX/CORAAL_VARAligned_as_TextGrids_p2/._DCB_se1_ag1_f_01_1.TextGrid
- CORAAL_VARAligned_as_TextGrids_p2/DCB_se2_ag4_f_02_1.TextGrid
- __MACOSX/CORAAL_VARAligned_as_TextGrids_p2/._DCB_se2_ag4_f_02_1.TextGrid
- CORAAL_VARAligned_as_TextGrids_p2/DCB_se2_ag1_f_01_1.TextGrid
- __MACOSX/CORAAL_VARAligned_as_TextGrids_p2/._DCB_se2_ag1_f_01_1.TextGrid
- CORAAL_VARAligned_as_TextGrids_p2/DCB_se2_ag3_m_02_2.TextGrid
- __MACOSX/CORAAL_VARAligned_as_TextGrids_p2/._DCB_se2_ag3_m_02_2.TextGrid
- CORAAL_VARAligned_as_TextGrids_p2/DCB_se2_ag4_f_03_2.TextGrid
- __MACOSX/CORAAL_VARAligned_as_TextGrids_p2/._DCB_se2_ag4_f_03_2.TextGrid
- CORAAL_VARAligned_as_TextGrids_p2/DCB_se1_ag3_m_03_1.TextGrid
- __MACOSX/CORAAL_VARAligned_as_TextGrids_p2/._DCB_se1_ag3_m_03_1.TextGrid
- CORAAL_VARAligned_as_TextGrids_p2/DCB_se3_ag3_m_02_2.TextGrid
- __MACOSX/CORAAL_VARAligned_as_TextGrids_p2/._DCB_se3_ag3_m_02_2.TextGrid
- CORAAL_VARAligned_as_TextGrids_p2/DCB_se3_ag1_f_01_1.TextGrid
- __MACOSX/CORAAL_VARAligned_as_TextGrids_p2/._DCB_se3_ag1_f_01_1.TextGrid
- CORAAL_VARAligned_as_TextGrids_p2/DCB_se3_ag4_m_02_2.TextGrid
- __MACOSX/CORAAL_VARAligned_as_TextGrids_p2/._DCB_se3_ag4_m_02_2.TextGrid
- CORAAL_VARAligned_as_TextGrids_p2/DCB_se3_ag4_m_02_3.TextGrid
- __MACOSX/CORAAL_VARAligned_as_TextGrids_p2/._DCB_se3_ag4_m_02_3.TextGrid
- CORAAL_VARAligned_as_TextGrids_p2/DCB_se1_ag3_f_02_1.TextGrid
- __MACOSX/CORAAL_VARAligned_as_TextGrids_p2/._DCB_se1_ag3_f_02_1.TextGrid
- CORAAL_VARAligned_as_TextGrids_p2/DCB_se2_ag2_m_01_1.TextGrid
- __MACOSX/CORAAL_VARAligned_as_TextGrids_p2/._DCB_se2_ag2_m_01_1.TextGrid
- CORAAL_VARAligned_as_TextGrids_p2/DCB_se1_ag2_m_01_1.TextGrid
- __MACOSX/CORAAL_VARAligned_as_TextGrids_p2/._DCB_se1_ag2_m_01_1.TextGrid
- CORAAL_VARAligned_as_TextGrids_p2/DCB_se2_ag3_f_02_1.TextGrid
- __MACOSX/CORAAL_VARAligned_as_TextGrids_p2/._DCB_se2_ag3_f_02_1.TextGrid
- CORAAL_VARAligned_as_TextGrids_p2/DCB_se3_ag3_f_02_1.TextGrid
- __MACOSX/CORAAL_VARAligned_as_TextGrids_p2/._DCB_se3_ag3_f_02_1.TextGrid
- CORAAL_VARAligned_as_TextGrids_p2/DCB_se3_ag1_m_01_2.TextGrid
- __MACOSX/CORAAL_VARAligned_as_TextGrids_p2/._DCB_se3_ag1_m_01_2.TextGrid
- __MACOSX/._CORAAL_VARAligned_as_TextGrids_p2
