# Supplementary material for: Considering Performance in the Automated and Manual Coding of Sociolinguistic Variables: Lessons From Variable (ING)
Source: Front Artif Intell. 2021 Apr 29;4:648543. doi: 10.3389/frai.2021.648543 (PMC8117961; doi:10.3389/frai.2021.648543)
Supplement: Supplementary file 6 [file Data_Sheet_6.ZIP › CORAAL_VARAligned_as_TextGrids_p2/DCB_se1_ag3_f_01_1.TextGrid]

File type = "ooTextFile"
Object class = "TextGrid"

xmin = 0.0
xmax = 3814.6999546485263
tiers? <exists>
size = 4
item []:
	item [1]:
		class = "IntervalTier"
		name = "DCB_se1_ag3_f_01 - words"
		xmin = 0.0
		xmax = 3814.6999546485263
		intervals: size = 11788
			intervals [1]:
				xmin = 0.0
				xmax = 3.0386
				text = ""
			intervals [2]:
				xmin = 3.0386
				xmax = 3.2986
				text = "born"
			intervals [3]:
				xmin = 3.2986
				xmax = 3.4086
				text = "and"
			intervals [4]:
				xmin = 3.4086
				xmax = 3.9986
				text = "raised"
			intervals [5]:
				xmin = 3.9986
				xmax = 5.716
				text = ""
			intervals [6]:
				xmin = 5.716
				xmax = 6.796
				text = "uh"
			intervals [7]:
				xmin = 6.796
				xmax = 7.0083
				text = ""
			intervals [8]:
				xmin = 7.0083
				xmax = 7.1783
				text = "i"
			intervals [9]:
				xmin = 7.1783
				xmax = 7.3983
				text = "was"
			intervals [10]:
				xmin = 7.3983
				xmax = 7.6583
				text = "right"
			intervals [11]:
				xmin = 7.6583
				xmax = 7.7183
				text = "th-"
			intervals [12]:
				xmin = 7.7183
				xmax = 7.8261
				text = ""
			intervals [13]:
				xmin = 7.8261
				xmax = 8.2061
				text = "there"
			intervals [14]:
				xmin = 8.2061
				xmax = 8.4461
				text = "off"
			intervals [15]:
				xmin = 8.4461
				xmax = 8.5361
				text = "of"
			intervals [16]:
				xmin = 8.5361
				xmax = 9.0461
				text = "uh"
			intervals [17]:
				xmin = 9.0461
				xmax = 9.1161
				text = ""
			intervals [18]:
				xmin = 9.1161
				xmax = 9.2761
				text = "where"
			intervals [19]:
				xmin = 9.2761
				xmax = 9.4961
				text = "benning"
			intervals [20]:
				xmin = 9.4961
				xmax = 9.6961
				text = "road"
			intervals [21]:
				xmin = 9.6961
				xmax = 9.9761
				text = "turns"
			intervals [22]:
				xmin = 9.9761
				xmax = 10.1661
				text = "into"
			intervals [23]:
				xmin = 10.1661
				xmax = 10.5561
				text = "southern"
			intervals [24]:
				xmin = 10.5561
				xmax = 10.9961
				text = "avenue"
			intervals [25]:
				xmin = 10.9961
				xmax = 11.3036
				text = ""
			intervals [26]:
				xmin = 11.3036
				xmax = 11.9136
				text = "hillside"
			intervals [27]:
				xmin = 11.9136
				xmax = 12.4336
				text = "road"
			intervals [28]:
				xmin = 12.4336
				xmax = 13.2854
				text = ""
			intervals [29]:
				xmin = 13.2854
				xmax = 13.4954
				text = "that"
			intervals [30]:
				xmin = 13.4954
				xmax = 14.1054
				text = "area"
			intervals [31]:
				xmin = 14.1054
				xmax = 16.2778
				text = ""
			intervals [32]:
				xmin = 16.2778
				xmax = 16.4278
				text = "i"
			intervals [33]:
				xmin = 16.4278
				xmax = 16.5678
				text = "don't"
			intervals [34]:
				xmin = 16.5678
				xmax = 16.9078
				text = "think"
			intervals [35]:
				xmin = 16.9078
				xmax = 17.2678
				text = "it"
			intervals [36]:
				xmin = 17.2678
				xmax = 17.5078
				text = "no"
			intervals [37]:
				xmin = 17.5078
				xmax = 18.0078
				text = "it"
			intervals [38]:
				xmin = 18.0078
				xmax = 18.0478
				text = "s"
			intervals [39]:
				xmin = 18.0478
				xmax = 18.2642
				text = ""
			intervals [40]:
				xmin = 18.2642
				xmax = 18.6142
				text = "it"
			intervals [41]:
				xmin = 18.6142
				xmax = 18.7742
				text = "they"
			intervals [42]:
				xmin = 18.7742
				xmax = 19.2742
				text = "usually"
			intervals [43]:
				xmin = 19.2742
				xmax = 19.5042
				text = "try"
			intervals [44]:
				xmin = 19.5042
				xmax = 19.5942
				text = "to"
			intervals [45]:
				xmin = 19.5942
				xmax = 20.4142
				text = "incorporated"
			intervals [46]:
				xmin = 20.4142
				xmax = 20.6742
				text = "all"
			intervals [47]:
				xmin = 20.6742
				xmax = 20.7342
				text = "of"
			intervals [48]:
				xmin = 20.7342
				xmax = 20.9642
				text = "that"
			intervals [49]:
				xmin = 20.9642
				xmax = 21.1042
				text = "with"
			intervals [50]:
				xmin = 21.1042
				xmax = 21.1642
				text = ""
			intervals [51]:
				xmin = 21.1642
				xmax = 21.4642
				text = "benning"
			intervals [52]:
				xmin = 21.4642
				xmax = 22.2742
				text = "heights"
			intervals [53]:
				xmin = 22.2742
				xmax = 23.4248
				text = ""
			intervals [54]:
				xmin = 23.4248
				xmax = 23.4648
				text = "s"
			intervals [55]:
				xmin = 23.4648
				xmax = 23.6548
				text = "and"
			intervals [56]:
				xmin = 23.6548
				xmax = 23.8548
				text = "so"
			intervals [57]:
				xmin = 23.8548
				xmax = 24.2983
				text = ""
			intervals [58]:
				xmin = 24.2983
				xmax = 24.5483
				text = "since"
			intervals [59]:
				xmin = 24.5483
				xmax = 24.7683
				text = ""
			intervals [60]:
				xmin = 24.7683
				xmax = 24.8883
				text = "we're"
			intervals [61]:
				xmin = 24.8883
				xmax = 24.9483
				text = "fr-"
			intervals [62]:
				xmin = 24.9483
				xmax = 25.2004
				text = ""
			intervals [63]:
				xmin = 25.2004
				xmax = 25.9704
				text = "down"
			intervals [64]:
				xmin = 25.9704
				xmax = 26.361
				text = ""
			intervals [65]:
				xmin = 26.361
				xmax = 26.771
				text = "so"
			intervals [66]:
				xmin = 26.771
				xmax = 26.841
				text = ""
			intervals [67]:
				xmin = 26.841
				xmax = 26.981
				text = "i"
			intervals [68]:
				xmin = 26.981
				xmax = 27.321
				text = "don't"
			intervals [69]:
				xmin = 27.321
				xmax = 27.601
				text = "what"
			intervals [70]:
				xmin = 27.601
				xmax = 27.671
				text = "they"
			intervals [71]:
				xmin = 27.671
				xmax = 27.901
				text = "call"
			intervals [72]:
				xmin = 27.901
				xmax = 28.241
				text = "our"
			intervals [73]:
				xmin = 28.241
				xmax = 28.761
				text = "area"
			intervals [74]:
				xmin = 28.761
				xmax = 29.1785
				text = ""
			intervals [75]:
				xmin = 29.1785
				xmax = 29.7985
				text = "<unk>"
			intervals [76]:
				xmin = 29.7985
				xmax = 30.2575
				text = ""
			intervals [77]:
				xmin = 30.2575
				xmax = 30.4775
				text = "no"
			intervals [78]:
				xmin = 30.4775
				xmax = 30.5875
				text = "i'm"
			intervals [79]:
				xmin = 30.5875
				xmax = 30.7675
				text = "in"
			intervals [80]:
				xmin = 30.7675
				xmax = 30.8221
				text = ""
			intervals [81]:
				xmin = 30.8221
				xmax = 30.9721
				text = "on"
			intervals [82]:
				xmin = 30.9721
				xmax = 31.1121
				text = "the"
			intervals [83]:
				xmin = 31.1121
				xmax = 31.3721
				text = "dc-"
			intervals [84]:
				xmin = 31.3721
				xmax = 31.4021
				text = ""
			intervals [85]:
				xmin = 31.4021
				xmax = 31.5521
				text = "on"
			intervals [86]:
				xmin = 31.5521
				xmax = 31.6121
				text = "the"
			intervals [87]:
				xmin = 31.6121
				xmax = 32.0021
				text = "southeast"
			intervals [88]:
				xmin = 32.0021
				xmax = 32.3121
				text = "side"
			intervals [89]:
				xmin = 32.3121
				xmax = 33.3721
				text = ""
			intervals [90]:
				xmin = 33.3721
				xmax = 33.5421
				text = "where"
			intervals [91]:
				xmin = 33.5421
				xmax = 33.6721
				text = "you"
			intervals [92]:
				xmin = 33.6721
				xmax = 33.8621
				text = "walk"
			intervals [93]:
				xmin = 33.8621
				xmax = 34.2121
				text = "across"
			intervals [94]:
				xmin = 34.2121
				xmax = 34.2721
				text = "the"
			intervals [95]:
				xmin = 34.2721
				xmax = 34.5521
				text = "street"
			intervals [96]:
				xmin = 34.5521
				xmax = 34.6721
				text = "and"
			intervals [97]:
				xmin = 34.6721
				xmax = 35.1021
				text = "maryland"
			intervals [98]:
				xmin = 35.1021
				xmax = 35.2221
				text = "is"
			intervals [99]:
				xmin = 35.2221
				xmax = 35.3521
				text = "on"
			intervals [100]:
				xmin = 35.3521
				xmax = 35.4521
				text = "the"
			intervals [101]:
				xmin = 35.4521
				xmax = 35.6521
				text = "other"
			intervals [102]:
				xmin = 35.6521
				xmax = 36.1721
				text = "side"
			intervals [103]:
				xmin = 36.1721
				xmax = 37.8079
				text = ""
			intervals [104]:
				xmin = 37.8079
				xmax = 37.9879
				text = "you"
			intervals [105]:
				xmin = 37.9879
				xmax = 38.1279
				text = "know"
			intervals [106]:
				xmin = 38.1279
				xmax = 38.3579
				text = "where"
			intervals [107]:
				xmin = 38.3579
				xmax = 38.7579
				text = "um"
			intervals [108]:
				xmin = 38.7579
				xmax = 39.0433
				text = ""
			intervals [109]:
				xmin = 39.0433
				xmax = 39.1633
				text = "it"
			intervals [110]:
				xmin = 39.1633
				xmax = 39.3233
				text = "used"
			intervals [111]:
				xmin = 39.3233
				xmax = 39.3833
				text = "to"
			intervals [112]:
				xmin = 39.3833
				xmax = 39.4733
				text = "be"
			intervals [113]:
				xmin = 39.4733
				xmax = 39.7633
				text = "called"
			intervals [114]:
				xmin = 39.7633
				xmax = 40.1633
				text = "antoinette"
			intervals [115]:
				xmin = 40.1633
				xmax = 40.5133
				text = "gardens"
			intervals [116]:
				xmin = 40.5133
				xmax = 40.6433
				text = "when"
			intervals [117]:
				xmin = 40.6433
				xmax = 40.7433
				text = "we"
			intervals [118]:
				xmin = 40.7433
				xmax = 40.8633
				text = "were"
			intervals [119]:
				xmin = 40.8633
				xmax = 41.0933
				text = "coming"
			intervals [120]:
				xmin = 41.0933
				xmax = 41.2033
				text = "up"
			intervals [121]:
				xmin = 41.2033
				xmax = 41.3133
				text = "but"
			intervals [122]:
				xmin = 41.3133
				xmax = 41.3833
				text = "it"
			intervals [123]:
				xmin = 41.3833
				xmax = 41.4733
				text = "s"
			intervals [124]:
				xmin = 41.4733
				xmax = 41.6933
				text = "called"
			intervals [125]:
				xmin = 41.6933
				xmax = 42.0833
				text = "highline"
			intervals [126]:
				xmin = 42.0833
				xmax = 42.4433
				text = "ridge"
			intervals [127]:
				xmin = 42.4433
				xmax = 42.7733
				text = "now"
			intervals [128]:
				xmin = 42.7733
				xmax = 43.4871
				text = ""
			intervals [129]:
				xmin = 43.4871
				xmax = 43.6771
				text = "the"
			intervals [130]:
				xmin = 43.6771
				xmax = 44.0671
				text = "apartment"
			intervals [131]:
				xmin = 44.0671
				xmax = 44.5571
				text = "complex"
			intervals [132]:
				xmin = 44.5571
				xmax = 44.6871
				text = "that"
			intervals [133]:
				xmin = 44.6871
				xmax = 45.0671
				text = "sit"
			intervals [134]:
				xmin = 45.0671
				xmax = 45.1271
				text = "on"
			intervals [135]:
				xmin = 45.1271
				xmax = 45.2071
				text = "the"
			intervals [136]:
				xmin = 45.2071
				xmax = 46.397
				text = ""
			intervals [137]:
				xmin = 46.397
				xmax = 46.647
				text = "not"
			intervals [138]:
				xmin = 46.647
				xmax = 47.327
				text = "necessarily"
			intervals [139]:
				xmin = 47.327
				xmax = 47.387
				text = "a"
			intervals [140]:
				xmin = 47.387
				xmax = 47.697
				text = "high"
			intervals [141]:
				xmin = 47.697
				xmax = 48.277
				text = "rise"
			intervals [142]:
				xmin = 48.277
				xmax = 48.5985
				text = ""
			intervals [143]:
				xmin = 48.5985
				xmax = 48.9285
				text = "but"
			intervals [144]:
				xmin = 48.9285
				xmax = 49.2503
				text = ""
			intervals [145]:
				xmin = 49.2503
				xmax = 49.4603
				text = "say"
			intervals [146]:
				xmin = 49.4603
				xmax = 49.5703
				text = "for"
			intervals [147]:
				xmin = 49.5703
				xmax = 49.8503
				text = "instance"
			intervals [148]:
				xmin = 49.8503
				xmax = 49.9803
				text = "you're"
			intervals [149]:
				xmin = 49.9803
				xmax = 50.1703
				text = "going"
			intervals [150]:
				xmin = 50.1703
				xmax = 50.2803
				text = "up"
			intervals [151]:
				xmin = 50.2803
				xmax = 50.4803
				text = "benning"
			intervals [152]:
				xmin = 50.4803
				xmax = 50.7903
				text = "road"
			intervals [153]:
				xmin = 50.7903
				xmax = 51.0727
				text = ""
			intervals [154]:
				xmin = 51.0727
				xmax = 51.2627
				text = "you"
			intervals [155]:
				xmin = 51.2627
				xmax = 51.3827
				text = "know"
			intervals [156]:
				xmin = 51.3827
				xmax = 51.5127
				text = "where"
			intervals [157]:
				xmin = 51.5127
				xmax = 51.7527
				text = "benning"
			intervals [158]:
				xmin = 51.7527
				xmax = 51.9427
				text = "road"
			intervals [159]:
				xmin = 51.9427
				xmax = 52.2127
				text = "turns"
			intervals [160]:
				xmin = 52.2127
				xmax = 52.3827
				text = "into"
			intervals [161]:
				xmin = 52.3827
				xmax = 52.6927
				text = "southern"
			intervals [162]:
				xmin = 52.6927
				xmax = 53.0427
				text = "avenue"
			intervals [163]:
				xmin = 53.0427
				xmax = 53.1327
				text = "where"
			intervals [164]:
				xmin = 53.1327
				xmax = 53.2627
				text = "you"
			intervals [165]:
				xmin = 53.2627
				xmax = 53.4727
				text = "bare"
			intervals [166]:
				xmin = 53.4727
				xmax = 53.6627
				text = "right"
			intervals [167]:
				xmin = 53.6627
				xmax = 53.8427
				text = "like"
			intervals [168]:
				xmin = 53.8427
				xmax = 53.9027
				text = "you"
			intervals [169]:
				xmin = 53.9027
				xmax = 54.0927
				text = "going"
			intervals [170]:
				xmin = 54.0927
				xmax = 54.2227
				text = "up"
			intervals [171]:
				xmin = 54.2227
				xmax = 54.3127
				text = "the"
			intervals [172]:
				xmin = 54.3127
				xmax = 54.6527
				text = "hill"
			intervals [173]:
				xmin = 54.6527
				xmax = 55.2095
				text = ""
			intervals [174]:
				xmin = 55.2095
				xmax = 55.5195
				text = "soon"
			intervals [175]:
				xmin = 55.5195
				xmax = 55.6295
				text = "as"
			intervals [176]:
				xmin = 55.6295
				xmax = 55.7695
				text = "you"
			intervals [177]:
				xmin = 55.7695
				xmax = 56.1095
				text = "bare"
			intervals [178]:
				xmin = 56.1095
				xmax = 56.4495
				text = "right"
			intervals [179]:
				xmin = 56.4495
				xmax = 56.5786
				text = ""
			intervals [180]:
				xmin = 56.5786
				xmax = 56.8386
				text = "make"
			intervals [181]:
				xmin = 56.8386
				xmax = 57.0086
				text = "that"
			intervals [182]:
				xmin = 57.0086
				xmax = 57.3086
				text = "very"
			intervals [183]:
				xmin = 57.3086
				xmax = 57.6386
				text = "first"
			intervals [184]:
				xmin = 57.6386
				xmax = 57.8686
				text = "right"
			intervals [185]:
				xmin = 57.8686
				xmax = 58.0886
				text = "hand"
			intervals [186]:
				xmin = 58.0886
				xmax = 58.4186
				text = "turn"
			intervals [187]:
				xmin = 58.4186
				xmax = 58.4586
				text = ""
			intervals [188]:
				xmin = 58.4586
				xmax = 58.6286
				text = "that"
			intervals [189]:
				xmin = 58.6286
				xmax = 58.6986
				text = "s"
			intervals [190]:
				xmin = 58.6986
				xmax = 58.9986
				text = "easy"
			intervals [191]:
				xmin = 58.9986
				xmax = 59.5086
				text = "place"
			intervals [192]:
				xmin = 59.5086
				xmax = 60.8695
				text = ""
			intervals [193]:
				xmin = 60.8695
				xmax = 61.0295
				text = "it"
			intervals [194]:
				xmin = 61.0295
				xmax = 61.1095
				text = "s"
			intervals [195]:
				xmin = 61.1095
				xmax = 61.1895
				text = "a"
			intervals [196]:
				xmin = 61.1895
				xmax = 61.5095
				text = "hidden"
			intervals [197]:
				xmin = 61.5095
				xmax = 61.8895
				text = "street"
			intervals [198]:
				xmin = 61.8895
				xmax = 61.9195
				text = ""
			intervals [199]:
				xmin = 61.9195
				xmax = 62.6895
				text = "<unk>"
			intervals [200]:
				xmin = 62.6895
				xmax = 67.690
				text = ""
			intervals [201]:
				xmin = 67.690
				xmax = 68.120
				text = "mm-hm"
			intervals [202]:
				xmin = 68.120
				xmax = 71.2748
				text = ""
			intervals [203]:
				xmin = 71.2748
				xmax = 71.6348
				text = "johnny"
			intervals [204]:
				xmin = 71.6348
				xmax = 72.2148
				text = "boys"
			intervals [205]:
				xmin = 72.2148
				xmax = 72.614
				text = ""
			intervals [206]:
				xmin = 72.614
				xmax = 73.204
				text = "okay"
			intervals [207]:
				xmin = 73.204
				xmax = 74.6176
				text = ""
			intervals [208]:
				xmin = 74.6176
				xmax = 74.8576
				text = "okay"
			intervals [209]:
				xmin = 74.8576
				xmax = 74.9276
				text = "in"
			intervals [210]:
				xmin = 74.9276
				xmax = 75.1076
				text = "that"
			intervals [211]:
				xmin = 75.1076
				xmax = 75.3976
				text = "apartment"
			intervals [212]:
				xmin = 75.3976
				xmax = 75.8076
				text = "complex"
			intervals [213]:
				xmin = 75.8076
				xmax = 76.0976
				text = "that"
			intervals [214]:
				xmin = 76.0976
				xmax = 76.1276
				text = "s"
			intervals [215]:
				xmin = 76.1276
				xmax = 76.2876
				text = ""
			intervals [216]:
				xmin = 76.2876
				xmax = 76.6776
				text = "penn"
			intervals [217]:
				xmin = 76.6776
				xmax = 77.1376
				text = "southern"
			intervals [218]:
				xmin = 77.1376
				xmax = 77.5956
				text = ""
			intervals [219]:
				xmin = 77.5956
				xmax = 78.7456
				text = "<unk>"
			intervals [220]:
				xmin = 78.7456
				xmax = 79.409
				text = ""
			intervals [221]:
				xmin = 79.409
				xmax = 79.899
				text = "yes"
			intervals [222]:
				xmin = 79.899
				xmax = 80.9337
				text = ""
			intervals [223]:
				xmin = 80.9337
				xmax = 81.1637
				text = "no"
			intervals [224]:
				xmin = 81.1637
				xmax = 81.4237
				text = "not"
			intervals [225]:
				xmin = 81.4237
				xmax = 81.5537
				text = "at"
			intervals [226]:
				xmin = 81.5537
				xmax = 81.8337
				text = "all"
			intervals [227]:
				xmin = 81.8337
				xmax = 82.1948
				text = ""
			intervals [228]:
				xmin = 82.1948
				xmax = 82.6548
				text = "yes"
			intervals [229]:
				xmin = 82.6548
				xmax = 83.6591
				text = ""
			intervals [230]:
				xmin = 83.6591
				xmax = 84.0891
				text = "yes"
			intervals [231]:
				xmin = 84.0891
				xmax = 86.9775
				text = ""
			intervals [232]:
				xmin = 86.9775
				xmax = 87.2975
				text = "i"
			intervals [233]:
				xmin = 87.2975
				xmax = 87.3275
				text = ""
			intervals [234]:
				xmin = 87.3275
				xmax = 87.5675
				text = "went"
			intervals [235]:
				xmin = 87.5675
				xmax = 87.8676
				text = ""
			intervals [236]:
				xmin = 87.8676
				xmax = 88.3276
				text = "elementary"
			intervals [237]:
				xmin = 88.3276
				xmax = 88.5376
				text = "school"
			intervals [238]:
				xmin = 88.5376
				xmax = 88.5976
				text = "i"
			intervals [239]:
				xmin = 88.5976
				xmax = 88.7376
				text = "went"
			intervals [240]:
				xmin = 88.7376
				xmax = 88.7976
				text = "to"
			intervals [241]:
				xmin = 88.7976
				xmax = 89.6276
				text = "rdx"
			intervals [242]:
				xmin = 89.6276
				xmax = 90.3663
				text = ""
			intervals [243]:
				xmin = 90.3663
				xmax = 90.4863
				text = "and"
			intervals [244]:
				xmin = 90.4863
				xmax = 90.6663
				text = "that"
			intervals [245]:
				xmin = 90.6663
				xmax = 90.7163
				text = "s"
			intervals [246]:
				xmin = 90.7163
				xmax = 90.8863
				text = "over"
			intervals [247]:
				xmin = 90.8863
				xmax = 91.0163
				text = "on"
			intervals [248]:
				xmin = 91.0163
				xmax = 91.1563
				text = "new"
			intervals [249]:
				xmin = 91.1563
				xmax = 91.5563
				text = "jersey"
			intervals [250]:
				xmin = 91.5563
				xmax = 91.9263
				text = "avenue"
			intervals [251]:
				xmin = 91.9263
				xmax = 92.5863
				text = "northwest"
			intervals [252]:
				xmin = 92.5863
				xmax = 94.728
				text = ""
			intervals [253]:
				xmin = 94.728
				xmax = 96.108
				text = "<unk>"
			intervals [254]:
				xmin = 96.108
				xmax = 96.168
				text = ""
			intervals [255]:
				xmin = 96.168
				xmax = 96.518
				text = "and"
			intervals [256]:
				xmin = 96.518
				xmax = 96.848
				text = "high"
			intervals [257]:
				xmin = 96.848
				xmax = 97.338
				text = "school"
			intervals [258]:
				xmin = 97.338
				xmax = 97.408
				text = "i"
			intervals [259]:
				xmin = 97.408
				xmax = 97.638
				text = "went"
			intervals [260]:
				xmin = 97.638
				xmax = 97.668
				text = ""
			intervals [261]:
				xmin = 97.668
				xmax = 97.748
				text = "to"
			intervals [262]:
				xmin = 97.748
				xmax = 98.818
				text = "rdx"
			intervals [263]:
				xmin = 98.818
				xmax = 107.768
				text = ""
			intervals [264]:
				xmin = 107.768
				xmax = 108.018
				text = "my"
			intervals [265]:
				xmin = 108.018
				xmax = 108.648
				text = "field"
			intervals [266]:
				xmin = 108.648
				xmax = 108.678
				text = ""
			intervals [267]:
				xmin = 108.678
				xmax = 109.368
				text = "of"
			intervals [268]:
				xmin = 109.368
				xmax = 109.728
				text = "choice"
			intervals [269]:
				xmin = 109.728
				xmax = 109.908
				text = "is"
			intervals [270]:
				xmin = 109.908
				xmax = 110.238
				text = "customer"
			intervals [271]:
				xmin = 110.238
				xmax = 110.598
				text = "service"
			intervals [272]:
				xmin = 110.598
				xmax = 110.768
				text = "rep"
			intervals [273]:
				xmin = 110.768
				xmax = 111.2379
				text = ""
			intervals [274]:
				xmin = 111.2379
				xmax = 111.3379
				text = "i'm"
			intervals [275]:
				xmin = 111.3379
				xmax = 111.4079
				text = "a"
			intervals [276]:
				xmin = 111.4079
				xmax = 111.8079
				text = "customer"
			intervals [277]:
				xmin = 111.8079
				xmax = 112.1679
				text = "service"
			intervals [278]:
				xmin = 112.1679
				xmax = 112.6479
				text = "rep"
			intervals [279]:
				xmin = 112.6479
				xmax = 118.3572
				text = ""
			intervals [280]:
				xmin = 118.3572
				xmax = 118.8572
				text = "no"
			intervals [281]:
				xmin = 118.8572
				xmax = 118.8872
				text = ""
			intervals [282]:
				xmin = 118.8872
				xmax = 119.1072
				text = "my"
			intervals [283]:
				xmin = 119.1072
				xmax = 119.5672
				text = "dad"
			intervals [284]:
				xmin = 119.5672
				xmax = 119.5972
				text = ""
			intervals [285]:
				xmin = 119.5972
				xmax = 119.8172
				text = "was"
			intervals [286]:
				xmin = 119.8172
				xmax = 119.8572
				text = ""
			intervals [287]:
				xmin = 119.8572
				xmax = 120.1372
				text = "born"
			intervals [288]:
				xmin = 120.1372
				xmax = 120.2472
				text = "and"
			intervals [289]:
				xmin = 120.2472
				xmax = 120.6972
				text = "raised"
			intervals [290]:
				xmin = 120.6972
				xmax = 120.7872
				text = "in"
			intervals [291]:
				xmin = 120.7872
				xmax = 121.0172
				text = "new"
			intervals [292]:
				xmin = 121.0172
				xmax = 121.5372
				text = "york"
			intervals [293]:
				xmin = 121.5372
				xmax = 121.8787
				text = ""
			intervals [294]:
				xmin = 121.8787
				xmax = 121.9887
				text = "the"
			intervals [295]:
				xmin = 121.9887
				xmax = 122.5087
				text = "bronx"
			intervals [296]:
				xmin = 122.5087
				xmax = 123.9482
				text = ""
			intervals [297]:
				xmin = 123.9482
				xmax = 124.2382
				text = "and"
			intervals [298]:
				xmin = 124.2382
				xmax = 124.3782
				text = "my"
			intervals [299]:
				xmin = 124.3782
				xmax = 124.9782
				text = "mom"
			intervals [300]:
				xmin = 124.9782
				xmax = 125.2082
				text = "was"
			intervals [301]:
				xmin = 125.2082
				xmax = 125.4382
				text = "born"
			intervals [302]:
				xmin = 125.4382
				xmax = 125.5482
				text = "and"
			intervals [303]:
				xmin = 125.5482
				xmax = 125.8882
				text = "raised"
			intervals [304]:
				xmin = 125.8882
				xmax = 126.0182
				text = "in"
			intervals [305]:
				xmin = 126.0182
				xmax = 126.6782
				text = "petersburg"
			intervals [306]:
				xmin = 126.6782
				xmax = 127.2282
				text = "virginia"
			intervals [307]:
				xmin = 127.2282
				xmax = 131.4905
				text = ""
			intervals [308]:
				xmin = 131.4905
				xmax = 131.6705
				text = "well"
			intervals [309]:
				xmin = 131.6705
				xmax = 131.8305
				text = "my"
			intervals [310]:
				xmin = 131.8305
				xmax = 132.2505
				text = "mom"
			intervals [311]:
				xmin = 132.2505
				xmax = 132.6655
				text = ""
			intervals [312]:
				xmin = 132.6655
				xmax = 133.0155
				text = "before"
			intervals [313]:
				xmin = 133.0155
				xmax = 133.1855
				text = "she"
			intervals [314]:
				xmin = 133.1855
				xmax = 133.5955
				text = "passed"
			intervals [315]:
				xmin = 133.5955
				xmax = 133.9555
				text = "she"
			intervals [316]:
				xmin = 133.9555
				xmax = 134.3955
				text = "was"
			intervals [317]:
				xmin = 134.3955
				xmax = 134.4255
				text = ""
			intervals [318]:
				xmin = 134.4255
				xmax = 134.8855
				text = "um"
			intervals [319]:
				xmin = 134.8855
				xmax = 135.8956
				text = ""
			intervals [320]:
				xmin = 135.8956
				xmax = 136.4656
				text = "quality"
			intervals [321]:
				xmin = 136.4656
				xmax = 136.9456
				text = "assurance"
			intervals [322]:
				xmin = 136.9456
				xmax = 137.6556
				text = "coordinator"
			intervals [323]:
				xmin = 137.6556
				xmax = 138.2975
				text = ""
			intervals [324]:
				xmin = 138.2975
				xmax = 138.5675
				text = "for"
			intervals [325]:
				xmin = 138.5675
				xmax = 138.8975
				text = "jb"
			intervals [326]:
				xmin = 138.8975
				xmax = 139.3675
				text = "johnson"
			intervals [327]:
				xmin = 139.3675
				xmax = 139.7575
				text = "nursing"
			intervals [328]:
				xmin = 139.7575
				xmax = 140.0375
				text = "home"
			intervals [329]:
				xmin = 140.0375
				xmax = 141.718
				text = ""
			intervals [330]:
				xmin = 141.718
				xmax = 141.888
				text = "and"
			intervals [331]:
				xmin = 141.888
				xmax = 142.068
				text = "my"
			intervals [332]:
				xmin = 142.068
				xmax = 142.128
				text = ""
			intervals [333]:
				xmin = 142.128
				xmax = 142.478
				text = "dad"
			intervals [334]:
				xmin = 142.478
				xmax = 142.508
				text = ""
			intervals [335]:
				xmin = 142.508
				xmax = 142.918
				text = "is"
			intervals [336]:
				xmin = 142.918
				xmax = 142.988
				text = ""
			intervals [337]:
				xmin = 142.988
				xmax = 143.168
				text = "a"
			intervals [338]:
				xmin = 143.168
				xmax = 143.708
				text = "retired"
			intervals [339]:
				xmin = 143.708
				xmax = 143.738
				text = ""
			intervals [340]:
				xmin = 143.738
				xmax = 144.198
				text = "postal"
			intervals [341]:
				xmin = 144.198
				xmax = 144.228
				text = ""
			intervals [342]:
				xmin = 144.228
				xmax = 144.798
				text = "service"
			intervals [343]:
				xmin = 144.798
				xmax = 145.168
				text = "worker"
			intervals [344]:
				xmin = 145.168
				xmax = 150.5385
				text = ""
			intervals [345]:
				xmin = 150.5385
				xmax = 150.8585
				text = "my"
			intervals [346]:
				xmin = 150.8585
				xmax = 151.2332
				text = ""
			intervals [347]:
				xmin = 151.2332
				xmax = 151.6132
				text = "okay"
			intervals [348]:
				xmin = 151.6132
				xmax = 151.8243
				text = ""
			intervals [349]:
				xmin = 151.8243
				xmax = 154.2643
				text = "<unk>"
			intervals [350]:
				xmin = 154.2643
				xmax = 155.3191
				text = ""
			intervals [351]:
				xmin = 155.3191
				xmax = 155.9291
				text = "okay"
			intervals [352]:
				xmin = 155.9291
				xmax = 158.7763
				text = ""
			intervals [353]:
				xmin = 158.7763
				xmax = 159.0363
				text = "mm-hm"
			intervals [354]:
				xmin = 159.0363
				xmax = 159.1163
				text = ""
			intervals [355]:
				xmin = 159.1163
				xmax = 159.4163
				text = "this"
			intervals [356]:
				xmin = 159.4163
				xmax = 159.5363
				text = "is"
			intervals [357]:
				xmin = 159.5363
				xmax = 159.6363
				text = "the"
			intervals [358]:
				xmin = 159.6363
				xmax = 159.9563
				text = "story"
			intervals [359]:
				xmin = 159.9563
				xmax = 160.1363
				text = "that"
			intervals [360]:
				xmin = 160.1363
				xmax = 160.2663
				text = "i"
			intervals [361]:
				xmin = 160.2663
				xmax = 160.2963
				text = ""
			intervals [362]:
				xmin = 160.2963
				xmax = 160.5463
				text = "got"
			intervals [363]:
				xmin = 160.5463
				xmax = 161.3063
				text = "<unk>"
			intervals [364]:
				xmin = 161.3063
				xmax = 162.7009
				text = ""
			intervals [365]:
				xmin = 162.7009
				xmax = 162.9209
				text = "my"
			intervals [366]:
				xmin = 162.9209
				xmax = 163.4809
				text = "dad"
			intervals [367]:
				xmin = 163.4809
				xmax = 163.5109
				text = ""
			intervals [368]:
				xmin = 163.5109
				xmax = 163.6709
				text = "and"
			intervals [369]:
				xmin = 163.6709
				xmax = 163.8009
				text = "my"
			intervals [370]:
				xmin = 163.8009
				xmax = 164.1709
				text = "mom"
			intervals [371]:
				xmin = 164.1709
				xmax = 164.3009
				text = "s"
			intervals [372]:
				xmin = 164.3009
				xmax = 164.8509
				text = "cousin"
			intervals [373]:
				xmin = 164.8509
				xmax = 164.8809
				text = ""
			intervals [374]:
				xmin = 164.8809
				xmax = 165.0909
				text = "were"
			intervals [375]:
				xmin = 165.0909
				xmax = 165.4309
				text = "in"
			intervals [376]:
				xmin = 165.4309
				xmax = 165.5109
				text = "the"
			intervals [377]:
				xmin = 165.5109
				xmax = 166.1409
				text = "military"
			intervals [378]:
				xmin = 166.1409
				xmax = 166.8109
				text = "together"
			intervals [379]:
				xmin = 166.8109
				xmax = 167.4779
				text = ""
			intervals [380]:
				xmin = 167.4779
				xmax = 168.2879
				text = "and"
			intervals [381]:
				xmin = 168.2879
				xmax = 168.6365
				text = ""
			intervals [382]:
				xmin = 168.6365
				xmax = 169.1265
				text = "he"
			intervals [383]:
				xmin = 169.1265
				xmax = 169.1565
				text = ""
			intervals [384]:
				xmin = 169.1565
				xmax = 169.3065
				text = "my"
			intervals [385]:
				xmin = 169.3065
				xmax = 169.8365
				text = "dad"
			intervals [386]:
				xmin = 169.8365
				xmax = 170.0765
				text = "went"
			intervals [387]:
				xmin = 170.0765
				xmax = 170.1965
				text = "to"
			intervals [388]:
				xmin = 170.1965
				xmax = 170.8465
				text = "norfolk"
			intervals [389]:
				xmin = 170.8465
				xmax = 171.5193
				text = ""
			intervals [390]:
				xmin = 171.5193
				xmax = 171.8393
				text = "for"
			intervals [391]:
				xmin = 171.8393
				xmax = 171.8693
				text = "a"
			intervals [392]:
				xmin = 171.8693
				xmax = 172.2893
				text = "weekend"
			intervals [393]:
				xmin = 172.2893
				xmax = 172.3693
				text = "or"
			intervals [394]:
				xmin = 172.3693
				xmax = 172.7693
				text = "something"
			intervals [395]:
				xmin = 172.7693
				xmax = 172.9993
				text = "with"
			intervals [396]:
				xmin = 172.9993
				xmax = 173.1893
				text = "my"
			intervals [397]:
				xmin = 173.1893
				xmax = 173.5393
				text = "mom"
			intervals [398]:
				xmin = 173.5393
				xmax = 173.6293
				text = "s"
			intervals [399]:
				xmin = 173.6293
				xmax = 174.1293
				text = "cousin"
			intervals [400]:
				xmin = 174.1293
				xmax = 174.5577
				text = ""
			intervals [401]:
				xmin = 174.5577
				xmax = 174.7277
				text = "and"
			intervals [402]:
				xmin = 174.7277
				xmax = 174.8577
				text = "they"
			intervals [403]:
				xmin = 174.8577
				xmax = 175.1877
				text = "met"
			intervals [404]:
				xmin = 175.1877
				xmax = 175.2177
				text = ""
			intervals [405]:
				xmin = 175.2177
				xmax = 175.6177
				text = "then"
			intervals [406]:
				xmin = 175.6177
				xmax = 176.1924
				text = ""
			intervals [407]:
				xmin = 176.1924
				xmax = 176.3624
				text = "how"
			intervals [408]:
				xmin = 176.3624
				xmax = 176.5124
				text = "they"
			intervals [409]:
				xmin = 176.5124
				xmax = 176.7924
				text = "ended"
			intervals [410]:
				xmin = 176.7924
				xmax = 176.9324
				text = "up"
			intervals [411]:
				xmin = 176.9324
				xmax = 177.0524
				text = "in"
			intervals [412]:
				xmin = 177.0524
				xmax = 177.7324
				text = "petersburg"
			intervals [413]:
				xmin = 177.7324
				xmax = 177.7624
				text = ""
			intervals [414]:
				xmin = 177.7624
				xmax = 178.0124
				text = "was"
			intervals [415]:
				xmin = 178.0124
				xmax = 178.4324
				text = "because"
			intervals [416]:
				xmin = 178.4324
				xmax = 178.4624
				text = ""
			intervals [417]:
				xmin = 178.4624
				xmax = 179.0824
				text = "dc-"
			intervals [418]:
				xmin = 179.0824
				xmax = 179.1124
				text = ""
			intervals [419]:
				xmin = 179.1124
				xmax = 179.1924
				text = "i"
			intervals [420]:
				xmin = 179.1924
				xmax = 179.3324
				text = "mean"
			intervals [421]:
				xmin = 179.3324
				xmax = 179.4224
				text = "how"
			intervals [422]:
				xmin = 179.4224
				xmax = 179.5624
				text = "they"
			intervals [423]:
				xmin = 179.5624
				xmax = 179.7724
				text = "ended"
			intervals [424]:
				xmin = 179.7724
				xmax = 179.9124
				text = "up"
			intervals [425]:
				xmin = 179.9124
				xmax = 180.0024
				text = "in"
			intervals [426]:
				xmin = 180.0024
				xmax = 180.4324
				text = "dc"
			intervals [427]:
				xmin = 180.4324
				xmax = 180.6124
				text = "was"
			intervals [428]:
				xmin = 180.6124
				xmax = 181.1724
				text = "dc"
			intervals [429]:
				xmin = 181.1724
				xmax = 181.3819
				text = ""
			intervals [430]:
				xmin = 181.3819
				xmax = 181.6119
				text = "is"
			intervals [431]:
				xmin = 181.6119
				xmax = 182.0319
				text = "almost"
			intervals [432]:
				xmin = 182.0319
				xmax = 182.2119
				text = "like"
			intervals [433]:
				xmin = 182.2119
				xmax = 182.2719
				text = "a"
			intervals [434]:
				xmin = 182.2719
				xmax = 182.5319
				text = "middle"
			intervals [435]:
				xmin = 182.5319
				xmax = 182.8019
				text = "point"
			intervals [436]:
				xmin = 182.8019
				xmax = 183.1719
				text = "between"
			intervals [437]:
				xmin = 183.1719
				xmax = 183.2919
				text = "new"
			intervals [438]:
				xmin = 183.2919
				xmax = 183.5619
				text = "york"
			intervals [439]:
				xmin = 183.5619
				xmax = 183.8319
				text = ""
			intervals [440]:
				xmin = 183.8319
				xmax = 184.0119
				text = "and"
			intervals [441]:
				xmin = 184.0119
				xmax = 184.2119
				text = ""
			intervals [442]:
				xmin = 184.2119
				xmax = 184.8419
				text = "petersburg"
			intervals [443]:
				xmin = 184.8419
				xmax = 186.2693
				text = ""
			intervals [444]:
				xmin = 186.2693
				xmax = 186.5993
				text = "so"
			intervals [445]:
				xmin = 186.5993
				xmax = 186.7493
				text = "they"
			intervals [446]:
				xmin = 186.7493
				xmax = 187.0193
				text = "made"
			intervals [447]:
				xmin = 187.0193
				xmax = 187.1393
				text = "it"
			intervals [448]:
				xmin = 187.1393
				xmax = 187.8393
				text = "convenient"
			intervals [449]:
				xmin = 187.8393
				xmax = 188.0393
				text = "for"
			intervals [450]:
				xmin = 188.0393
				xmax = 188.3993
				text = "both"
			intervals [451]:
				xmin = 188.3993
				xmax = 188.4993
				text = "of"
			intervals [452]:
				xmin = 188.4993
				xmax = 188.7393
				text = "'em"
			intervals [453]:
				xmin = 188.7393
				xmax = 189.8658
				text = ""
			intervals [454]:
				xmin = 189.8658
				xmax = 190.0758
				text = "no"
			intervals [455]:
				xmin = 190.0758
				xmax = 190.1758
				text = "he"
			intervals [456]:
				xmin = 190.1758
				xmax = 190.2858
				text = "was"
			intervals [457]:
				xmin = 190.2858
				xmax = 190.3658
				text = "in"
			intervals [458]:
				xmin = 190.3658
				xmax = 190.4258
				text = "the"
			intervals [459]:
				xmin = 190.4258
				xmax = 190.7458
				text = "army"
			intervals [460]:
				xmin = 190.7458
				xmax = 190.9048
				text = ""
			intervals [461]:
				xmin = 190.9048
				xmax = 191.4348
				text = "airborne"
			intervals [462]:
				xmin = 191.4348
				xmax = 191.5448
				text = ""
			intervals [463]:
				xmin = 191.5448
				xmax = 191.8948
				text = "jumping"
			intervals [464]:
				xmin = 191.8948
				xmax = 191.9548
				text = "out"
			intervals [465]:
				xmin = 191.9548
				xmax = 192.0148
				text = "of"
			intervals [466]:
				xmin = 192.0148
				xmax = 192.5648
				text = "planes"
			intervals [467]:
				xmin = 192.5648
				xmax = 193.6311
				text = ""
			intervals [468]:
				xmin = 193.6311
				xmax = 195.9111
				text = "<unk>"
			intervals [469]:
				xmin = 195.9111
				xmax = 200.8453
				text = ""
			intervals [470]:
				xmin = 200.8453
				xmax = 201.0053
				text = "we"
			intervals [471]:
				xmin = 201.0053
				xmax = 201.2353
				text = "still"
			intervals [472]:
				xmin = 201.2353
				xmax = 201.3853
				text = "live"
			intervals [473]:
				xmin = 201.3853
				xmax = 201.4953
				text = "in"
			intervals [474]:
				xmin = 201.4953
				xmax = 201.6053
				text = "my"
			intervals [475]:
				xmin = 201.6053
				xmax = 202.0553
				text = "childhood"
			intervals [476]:
				xmin = 202.0553
				xmax = 202.2853
				text = "home"
			intervals [477]:
				xmin = 202.2853
				xmax = 208.4922
				text = ""
			intervals [478]:
				xmin = 208.4922
				xmax = 208.9722
				text = "okay"
			intervals [479]:
				xmin = 208.9722
				xmax = 209.0122
				text = ""
			intervals [480]:
				xmin = 209.0122
				xmax = 209.5022
				text = "well"
			intervals [481]:
				xmin = 209.5022
				xmax = 209.6422
				text = "when"
			intervals [482]:
				xmin = 209.6422
				xmax = 209.8022
				text = "we"
			intervals [483]:
				xmin = 209.8022
				xmax = 209.8322
				text = ""
			intervals [484]:
				xmin = 209.8322
				xmax = 209.9422
				text = "were"
			intervals [485]:
				xmin = 209.9422
				xmax = 210.2822
				text = "coming"
			intervals [486]:
				xmin = 210.2822
				xmax = 210.4822
				text = "up"
			intervals [487]:
				xmin = 210.4822
				xmax = 210.5322
				text = ""
			intervals [488]:
				xmin = 210.5322
				xmax = 210.6422
				text = "the"
			intervals [489]:
				xmin = 210.6422
				xmax = 211.0422
				text = "neighborhood"
			intervals [490]:
				xmin = 211.0422
				xmax = 211.2222
				text = "was"
			intervals [491]:
				xmin = 211.2222
				xmax = 211.3622
				text = "full"
			intervals [492]:
				xmin = 211.3622
				xmax = 211.4222
				text = "of"
			intervals [493]:
				xmin = 211.4222
				xmax = 212.0722
				text = "kids"
			intervals [494]:
				xmin = 212.0722
				xmax = 212.6693
				text = ""
			intervals [495]:
				xmin = 212.6693
				xmax = 212.8993
				text = "we"
			intervals [496]:
				xmin = 212.8993
				xmax = 213.3393
				text = "were"
			intervals [497]:
				xmin = 213.3393
				xmax = 213.6993
				text = "those"
			intervals [498]:
				xmin = 213.6993
				xmax = 213.9793
				text = "kids"
			intervals [499]:
				xmin = 213.9793
				xmax = 214.1293
				text = "that"
			intervals [500]:
				xmin = 214.1293
				xmax = 214.2793
				text = "could"
			intervals [501]:
				xmin = 214.2793
				xmax = 214.4993
				text = "go"
			intervals [502]:
				xmin = 214.4993
				xmax = 215.4293
				text = "outside"
			intervals [503]:
				xmin = 215.4293
				xmax = 215.5231
				text = ""
			intervals [504]:
				xmin = 215.5231
				xmax = 215.6731
				text = "i"
			intervals [505]:
				xmin = 215.6731
				xmax = 216.0031
				text = "mean"
			intervals [506]:
				xmin = 216.0031
				xmax = 216.7031
				text = "play"
			intervals [507]:
				xmin = 216.7031
				xmax = 216.7331
				text = ""
			intervals [508]:
				xmin = 216.7331
				xmax = 217.0331
				text = "rip"
			intervals [509]:
				xmin = 217.0331
				xmax = 217.2731
				text = "and"
			intervals [510]:
				xmin = 217.2731
				xmax = 217.5131
				text = "run"
			intervals [511]:
				xmin = 217.5131
				xmax = 217.6831
				text = "and"
			intervals [512]:
				xmin = 217.6831
				xmax = 217.8731
				text = "this"
			intervals [513]:
				xmin = 217.8731
				xmax = 218.0031
				text = "is"
			intervals [514]:
				xmin = 218.0031
				xmax = 218.4999
				text = ""
			intervals [515]:
				xmin = 218.4999
				xmax = 218.6799
				text = "my"
			intervals [516]:
				xmin = 218.6799
				xmax = 219.2199
				text = "childhood"
			intervals [517]:
				xmin = 219.2199
				xmax = 219.5499
				text = "so"
			intervals [518]:
				xmin = 219.5499
				xmax = 220.1069
				text = ""
			intervals [519]:
				xmin = 220.1069
				xmax = 220.4169
				text = "we"
			intervals [520]:
				xmin = 220.4169
				xmax = 220.5669
				text = "had"
			intervals [521]:
				xmin = 220.5669
				xmax = 220.7869
				text = "not"
			intervals [522]:
				xmin = 220.7869
				xmax = 220.8369
				text = "a"
			intervals [523]:
				xmin = 220.8369
				xmax = 221.1369
				text = "care"
			intervals [524]:
				xmin = 221.1369
				xmax = 221.1969
				text = "in"
			intervals [525]:
				xmin = 221.1969
				xmax = 221.2769
				text = "the"
			intervals [526]:
				xmin = 221.2769
				xmax = 221.3069
				text = ""
			intervals [527]:
				xmin = 221.3069
				xmax = 221.6469
				text = "world"
			intervals [528]:
				xmin = 221.6469
				xmax = 221.8812
				text = ""
			intervals [529]:
				xmin = 221.8812
				xmax = 222.1312
				text = "where"
			intervals [530]:
				xmin = 222.1312
				xmax = 222.4912
				text = "versus"
			intervals [531]:
				xmin = 222.4912
				xmax = 222.7712
				text = "now"
			intervals [532]:
				xmin = 222.7712
				xmax = 222.8112
				text = ""
			intervals [533]:
				xmin = 222.8112
				xmax = 222.9712
				text = "you"
			intervals [534]:
				xmin = 222.9712
				xmax = 223.0912
				text = "know"
			intervals [535]:
				xmin = 223.0912
				xmax = 223.1312
				text = "a"
			intervals [536]:
				xmin = 223.1312
				xmax = 223.3012
				text = "lot"
			intervals [537]:
				xmin = 223.3012
				xmax = 223.3612
				text = "of"
			intervals [538]:
				xmin = 223.3612
				xmax = 223.6212
				text = "kids"
			intervals [539]:
				xmin = 223.6212
				xmax = 223.8012
				text = "have"
			intervals [540]:
				xmin = 223.8012
				xmax = 223.8712
				text = "a"
			intervals [541]:
				xmin = 223.8712
				xmax = 224.0512
				text = "lot"
			intervals [542]:
				xmin = 224.0512
				xmax = 224.1212
				text = "of"
			intervals [543]:
				xmin = 224.1212
				xmax = 224.3612
				text = "cares"
			intervals [544]:
				xmin = 224.3612
				xmax = 224.4512
				text = "that"
			intervals [545]:
				xmin = 224.4512
				xmax = 224.9662
				text = ""
			intervals [546]:
				xmin = 224.9662
				xmax = 225.1362
				text = "so"
			intervals [547]:
				xmin = 225.1362
				xmax = 225.2762
				text = "we"
			intervals [548]:
				xmin = 225.2762
				xmax = 225.4062
				text = "would"
			intervals [549]:
				xmin = 225.4062
				xmax = 225.5562
				text = "go"
			intervals [550]:
				xmin = 225.5562
				xmax = 225.8262
				text = "out"
			intervals [551]:
				xmin = 225.8262
				xmax = 225.9998
				text = ""
			intervals [552]:
				xmin = 225.9998
				xmax = 226.5798
				text = "play"
			intervals [553]:
				xmin = 226.5798
				xmax = 226.6398
				text = ""
			intervals [554]:
				xmin = 226.6398
				xmax = 226.8798
				text = "all"
			intervals [555]:
				xmin = 226.8798
				xmax = 226.9698
				text = "of"
			intervals [556]:
				xmin = 226.9698
				xmax = 227.1498
				text = "us"
			intervals [557]:
				xmin = 227.1498
				xmax = 227.2998
				text = "that"
			intervals [558]:
				xmin = 227.2998
				xmax = 227.5198
				text = "grew"
			intervals [559]:
				xmin = 227.5198
				xmax = 227.6398
				text = "up"
			intervals [560]:
				xmin = 227.6398
				xmax = 228.0298
				text = "together"
			intervals [561]:
				xmin = 228.0298
				xmax = 228.2698
				text = "are"
			intervals [562]:
				xmin = 228.2698
				xmax = 228.9598
				text = "still"
			intervals [563]:
				xmin = 228.9598
				xmax = 228.9898
				text = ""
			intervals [564]:
				xmin = 228.9898
				xmax = 229.4798
				text = "really"
			intervals [565]:
				xmin = 229.4798
				xmax = 229.7498
				text = "really"
			intervals [566]:
				xmin = 229.7498
				xmax = 230.2998
				text = "close"
			intervals [567]:
				xmin = 230.2998
				xmax = 230.3998
				text = "we"
			intervals [568]:
				xmin = 230.3998
				xmax = 230.8598
				text = "consider"
			intervals [569]:
				xmin = 230.8598
				xmax = 231.0998
				text = "each"
			intervals [570]:
				xmin = 231.0998
				xmax = 231.3098
				text = "other"
			intervals [571]:
				xmin = 231.3098
				xmax = 231.9998
				text = "family"
			intervals [572]:
				xmin = 231.9998
				xmax = 232.5874
				text = ""
			intervals [573]:
				xmin = 232.5874
				xmax = 232.9374
				text = "and"
			intervals [574]:
				xmin = 232.9374
				xmax = 232.9674
				text = ""
			intervals [575]:
				xmin = 232.9674
				xmax = 233.2474
				text = "over"
			intervals [576]:
				xmin = 233.2474
				xmax = 233.3474
				text = "the"
			intervals [577]:
				xmin = 233.3474
				xmax = 233.7274
				text = "last"
			intervals [578]:
				xmin = 233.7274
				xmax = 234.1174
				text = "couple"
			intervals [579]:
				xmin = 234.1174
				xmax = 234.2374
				text = "of"
			intervals [580]:
				xmin = 234.2374
				xmax = 235.0374
				text = "years"
			intervals [581]:
				xmin = 235.0374
				xmax = 235.6983
				text = ""
			intervals [582]:
				xmin = 235.6983
				xmax = 235.9083
				text = "we've"
			intervals [583]:
				xmin = 235.9083
				xmax = 236.2583
				text = "seen"
			intervals [584]:
				xmin = 236.2583
				xmax = 236.2983
				text = ""
			intervals [585]:
				xmin = 236.2983
				xmax = 236.4783
				text = "a"
			intervals [586]:
				xmin = 236.4783
				xmax = 236.7483
				text = "lot"
			intervals [587]:
				xmin = 236.7483
				xmax = 236.9283
				text = "of"
			intervals [588]:
				xmin = 236.9283
				xmax = 237.0383
				text = "the"
			intervals [589]:
				xmin = 237.0383
				xmax = 237.5383
				text = "residents"
			intervals [590]:
				xmin = 237.5383
				xmax = 237.6583
				text = "that"
			intervals [591]:
				xmin = 237.6583
				xmax = 237.8983
				text = "had"
			intervals [592]:
				xmin = 237.8983
				xmax = 238.1083
				text = "been"
			intervals [593]:
				xmin = 238.1083
				xmax = 238.2783
				text = "there"
			intervals [594]:
				xmin = 238.2783
				xmax = 238.5183
				text = "since"
			intervals [595]:
				xmin = 238.5183
				xmax = 238.6983
				text = "the"
			intervals [596]:
				xmin = 238.6983
				xmax = 238.9783
				text = "early"
			intervals [597]:
				xmin = 238.9783
				xmax = 239.5683
				text = "seventies"
			intervals [598]:
				xmin = 239.5683
				xmax = 240.0483
				text = "they've"
			intervals [599]:
				xmin = 240.0483
				xmax = 240.2983
				text = "either"
			intervals [600]:
				xmin = 240.2983
				xmax = 240.8183
				text = "passed"
			intervals [601]:
				xmin = 240.8183
				xmax = 241.3483
				text = "on"
			intervals [602]:
				xmin = 241.3483
				xmax = 241.6946
				text = ""
			intervals [603]:
				xmin = 241.6946
				xmax = 241.8646
				text = "or"
			intervals [604]:
				xmin = 241.8646
				xmax = 242.0846
				text = "they've"
			intervals [605]:
				xmin = 242.0846
				xmax = 242.1146
				text = ""
			intervals [606]:
				xmin = 242.1146
				xmax = 242.4046
				text = "gotten"
			intervals [607]:
				xmin = 242.4046
				xmax = 242.4646
				text = ""
			intervals [608]:
				xmin = 242.4646
				xmax = 242.9546
				text = "older"
			intervals [609]:
				xmin = 242.9546
				xmax = 243.0746
				text = "and"
			intervals [610]:
				xmin = 243.0746
				xmax = 243.2246
				text = "their"
			intervals [611]:
				xmin = 243.2246
				xmax = 243.6246
				text = "kids"
			intervals [612]:
				xmin = 243.6246
				xmax = 243.6946
				text = "are"
			intervals [613]:
				xmin = 243.6946
				xmax = 243.9546
				text = "back"
			intervals [614]:
				xmin = 243.9546
				xmax = 244.0146
				text = "in"
			intervals [615]:
				xmin = 244.0146
				xmax = 244.0946
				text = "the"
			intervals [616]:
				xmin = 244.0946
				xmax = 244.5646
				text = "house"
			intervals [617]:
				xmin = 244.5646
				xmax = 245.0516
				text = ""
			intervals [618]:
				xmin = 245.0516
				xmax = 245.4216
				text = "um"
			intervals [619]:
				xmin = 245.4216
				xmax = 245.5216
				text = "the"
			intervals [620]:
				xmin = 245.5216
				xmax = 246.6716
				text = "newest"
			intervals [621]:
				xmin = 246.6716
				xmax = 246.7016
				text = ""
			intervals [622]:
				xmin = 246.7016
				xmax = 247.2116
				text = "people"
			intervals [623]:
				xmin = 247.2116
				xmax = 247.2416
				text = ""
			intervals [624]:
				xmin = 247.2416
				xmax = 247.4316
				text = "on"
			intervals [625]:
				xmin = 247.4316
				xmax = 247.6716
				text = "our"
			intervals [626]:
				xmin = 247.6716
				xmax = 247.9416
				text = "block"
			intervals [627]:
				xmin = 247.9416
				xmax = 248.0316
				text = ""
			intervals [628]:
				xmin = 248.0316
				xmax = 248.5616
				text = "actually"
			intervals [629]:
				xmin = 248.5616
				xmax = 248.9616
				text = "just"
			intervals [630]:
				xmin = 248.9616
				xmax = 249.3516
				text = "moved"
			intervals [631]:
				xmin = 249.3516
				xmax = 249.7916
				text = "in"
			intervals [632]:
				xmin = 249.7916
				xmax = 250.6029
				text = ""
			intervals [633]:
				xmin = 250.6029
				xmax = 250.7929
				text = "maybe"
			intervals [634]:
				xmin = 250.7929
				xmax = 251.0129
				text = "about"
			intervals [635]:
				xmin = 251.0129
				xmax = 251.1829
				text = "three"
			intervals [636]:
				xmin = 251.1829
				xmax = 251.4929
				text = "weeks"
			intervals [637]:
				xmin = 251.4929
				xmax = 251.8029
				text = "ago"
			intervals [638]:
				xmin = 251.8029
				xmax = 253.0146
				text = ""
			intervals [639]:
				xmin = 253.0146
				xmax = 253.3846
				text = "um"
			intervals [640]:
				xmin = 253.3846
				xmax = 253.7346
				text = "whereas"
			intervals [641]:
				xmin = 253.7346
				xmax = 253.9546
				text = "though"
			intervals [642]:
				xmin = 253.9546
				xmax = 254.4346
				text = "prior"
			intervals [643]:
				xmin = 254.4346
				xmax = 254.6646
				text = "to"
			intervals [644]:
				xmin = 254.6646
				xmax = 255.1646
				text = "then"
			intervals [645]:
				xmin = 255.1646
				xmax = 255.7958
				text = ""
			intervals [646]:
				xmin = 255.7958
				xmax = 256.4758
				text = "um"
			intervals [647]:
				xmin = 256.4758
				xmax = 256.864
				text = ""
			intervals [648]:
				xmin = 256.864
				xmax = 256.974
				text = "the"
			intervals [649]:
				xmin = 256.974
				xmax = 257.394
				text = "newest"
			intervals [650]:
				xmin = 257.394
				xmax = 257.704
				text = "neighbors"
			intervals [651]:
				xmin = 257.704
				xmax = 257.864
				text = "have"
			intervals [652]:
				xmin = 257.864
				xmax = 257.914
				text = ""
			intervals [653]:
				xmin = 257.914
				xmax = 258.074
				text = "been"
			intervals [654]:
				xmin = 258.074
				xmax = 258.204
				text = "there"
			intervals [655]:
				xmin = 258.204
				xmax = 258.304
				text = "f"
			intervals [656]:
				xmin = 258.304
				xmax = 258.594
				text = "within"
			intervals [657]:
				xmin = 258.594
				xmax = 258.714
				text = "the"
			intervals [658]:
				xmin = 258.714
				xmax = 259.044
				text = "last"
			intervals [659]:
				xmin = 259.044
				xmax = 259.354
				text = "five"
			intervals [660]:
				xmin = 259.354
				xmax = 259.894
				text = "years"
			intervals [661]:
				xmin = 259.894
				xmax = 260.4652
				text = ""
			intervals [662]:
				xmin = 260.4652
				xmax = 260.6852
				text = "so"
			intervals [663]:
				xmin = 260.6852
				xmax = 260.9152
				text = "there"
			intervals [664]:
				xmin = 260.9152
				xmax = 260.9952
				text = ""
			intervals [665]:
				xmin = 260.9952
				xmax = 261.0952
				text = "th-"
			intervals [666]:
				xmin = 261.0952
				xmax = 261.1252
				text = ""
			intervals [667]:
				xmin = 261.1252
				xmax = 261.3552
				text = "more"
			intervals [668]:
				xmin = 261.3552
				xmax = 261.6552
				text = "kids"
			intervals [669]:
				xmin = 261.6552
				xmax = 261.7252
				text = "are"
			intervals [670]:
				xmin = 261.7252
				xmax = 262.0352
				text = "coming"
			intervals [671]:
				xmin = 262.0352
				xmax = 262.2752
				text = "back"
			intervals [672]:
				xmin = 262.2752
				xmax = 262.4152
				text = "to"
			intervals [673]:
				xmin = 262.4152
				xmax = 262.4952
				text = "the"
			intervals [674]:
				xmin = 262.4952
				xmax = 263.0052
				text = "neighborhood"
			intervals [675]:
				xmin = 263.0052
				xmax = 263.5552
				text = "slowly"
			intervals [676]:
				xmin = 263.5552
				xmax = 263.7052
				text = "but"
			intervals [677]:
				xmin = 263.7052
				xmax = 264.2752
				text = "surely"
			intervals [678]:
				xmin = 264.2752
				xmax = 264.6927
				text = ""
			intervals [679]:
				xmin = 264.6927
				xmax = 265.0027
				text = "whereas"
			intervals [680]:
				xmin = 265.0027
				xmax = 265.3627
				text = "though"
			intervals [681]:
				xmin = 265.3627
				xmax = 265.5858
				text = ""
			intervals [682]:
				xmin = 265.5858
				xmax = 265.7758
				text = "at"
			intervals [683]:
				xmin = 265.7758
				xmax = 265.9858
				text = "one"
			intervals [684]:
				xmin = 265.9858
				xmax = 266.1958
				text = "point"
			intervals [685]:
				xmin = 266.1958
				xmax = 266.2658
				text = "in"
			intervals [686]:
				xmin = 266.2658
				xmax = 266.5858
				text = "time"
			intervals [687]:
				xmin = 266.5858
				xmax = 266.7758
				text = "as"
			intervals [688]:
				xmin = 266.7758
				xmax = 266.9458
				text = "we"
			intervals [689]:
				xmin = 266.9458
				xmax = 267.2558
				text = "grew"
			intervals [690]:
				xmin = 267.2558
				xmax = 267.4858
				text = "up"
			intervals [691]:
				xmin = 267.4858
				xmax = 267.8638
				text = ""
			intervals [692]:
				xmin = 267.8638
				xmax = 268.0238
				text = "there"
			intervals [693]:
				xmin = 268.0238
				xmax = 268.2238
				text = "weren't"
			intervals [694]:
				xmin = 268.2238
				xmax = 268.4038
				text = "any"
			intervals [695]:
				xmin = 268.4038
				xmax = 268.5838
				text = "more"
			intervals [696]:
				xmin = 268.5838
				xmax = 268.9638
				text = "kids"
			intervals [697]:
				xmin = 268.9638
				xmax = 269.2738
				text = "there"
			intervals [698]:
				xmin = 269.2738
				xmax = 270.1668
				text = ""
			intervals [699]:
				xmin = 270.1668
				xmax = 270.2868
				text = "we"
			intervals [700]:
				xmin = 270.2868
				xmax = 270.4768
				text = ""
			intervals [701]:
				xmin = 270.4768
				xmax = 270.6368
				text = "were"
			intervals [702]:
				xmin = 270.6368
				xmax = 270.9268
				text = "the"
			intervals [703]:
				xmin = 270.9268
				xmax = 271.5168
				text = "kids"
			intervals [704]:
				xmin = 271.5168
				xmax = 271.5468
				text = ""
			intervals [705]:
				xmin = 271.5468
				xmax = 271.9068
				text = "yeah"
			intervals [706]:
				xmin = 271.9068
				xmax = 272.2823
				text = ""
			intervals [707]:
				xmin = 272.2823
				xmax = 272.6723
				text = "so"
			intervals [708]:
				xmin = 272.6723
				xmax = 281.5198
				text = ""
			intervals [709]:
				xmin = 281.5198
				xmax = 281.7098
				text = "they"
			intervals [710]:
				xmin = 281.7098
				xmax = 281.9898
				text = "come"
			intervals [711]:
				xmin = 281.9898
				xmax = 282.1698
				text = "in"
			intervals [712]:
				xmin = 282.1698
				xmax = 282.3398
				text = "and"
			intervals [713]:
				xmin = 282.3398
				xmax = 282.5298
				text = "they"
			intervals [714]:
				xmin = 282.5298
				xmax = 282.6998
				text = "end"
			intervals [715]:
				xmin = 282.6998
				xmax = 282.8198
				text = "up"
			intervals [716]:
				xmin = 282.8198
				xmax = 283.2498
				text = "blending"
			intervals [717]:
				xmin = 283.2498
				xmax = 283.5498
				text = "right"
			intervals [718]:
				xmin = 283.5498
				xmax = 283.7398
				text = "with"
			intervals [719]:
				xmin = 283.7398
				xmax = 283.8298
				text = "the"
			intervals [720]:
				xmin = 283.8298
				xmax = 284.5598
				text = "neighborhood"
			intervals [721]:
				xmin = 284.5598
				xmax = 285.4196
				text = ""
			intervals [722]:
				xmin = 285.4196
				xmax = 285.6996
				text = "whereas"
			intervals [723]:
				xmin = 285.6996
				xmax = 285.8596
				text = "though"
			intervals [724]:
				xmin = 285.8596
				xmax = 286.1596
				text = "when"
			intervals [725]:
				xmin = 286.1596
				xmax = 286.2696
				text = "were"
			intervals [726]:
				xmin = 286.2696
				xmax = 286.5896
				text = "coming"
			intervals [727]:
				xmin = 286.5896
				xmax = 286.6796
				text = ""
			intervals [728]:
				xmin = 286.6796
				xmax = 286.8496
				text = "when"
			intervals [729]:
				xmin = 286.8496
				xmax = 286.9696
				text = "we"
			intervals [730]:
				xmin = 286.9696
				xmax = 287.1396
				text = "were"
			intervals [731]:
				xmin = 287.1396
				xmax = 287.3296
				text = "like"
			intervals [732]:
				xmin = 287.3296
				xmax = 287.5367
				text = ""
			intervals [733]:
				xmin = 287.5367
				xmax = 287.6967
				text = "in"
			intervals [734]:
				xmin = 287.6967
				xmax = 287.8467
				text = "our"
			intervals [735]:
				xmin = 287.8467
				xmax = 288.3167
				text = "teens"
			intervals [736]:
				xmin = 288.3167
				xmax = 288.4067
				text = "we"
			intervals [737]:
				xmin = 288.4067
				xmax = 288.5567
				text = "would"
			intervals [738]:
				xmin = 288.5567
				xmax = 288.6567
				text = "do"
			intervals [739]:
				xmin = 288.6567
				xmax = 289.0567
				text = "block"
			intervals [740]:
				xmin = 289.0567
				xmax = 290.1067
				text = "parties"
			intervals [741]:
				xmin = 290.1067
				xmax = 290.1367
				text = ""
			intervals [742]:
				xmin = 290.1367
				xmax = 290.2667
				text = "you"
			intervals [743]:
				xmin = 290.2667
				xmax = 290.3667
				text = "know"
			intervals [744]:
				xmin = 290.3667
				xmax = 290.5167
				text = "it"
			intervals [745]:
				xmin = 290.5167
				xmax = 290.7167
				text = "was"
			intervals [746]:
				xmin = 290.7167
				xmax = 290.7467
				text = ""
			intervals [747]:
				xmin = 290.7467
				xmax = 290.8767
				text = "it"
			intervals [748]:
				xmin = 290.8767
				xmax = 290.9667
				text = "s"
			intervals [749]:
				xmin = 290.9667
				xmax = 291.3667
				text = "almost"
			intervals [750]:
				xmin = 291.3667
				xmax = 291.7067
				text = "like"
			intervals [751]:
				xmin = 291.7067
				xmax = 292.5814
				text = ""
			intervals [752]:
				xmin = 292.5814
				xmax = 292.7314
				text = "where"
			intervals [753]:
				xmin = 292.7314
				xmax = 292.8914
				text = "we"
			intervals [754]:
				xmin = 292.8914
				xmax = 293.1314
				text = "live"
			intervals [755]:
				xmin = 293.1314
				xmax = 293.3014
				text = "it"
			intervals [756]:
				xmin = 293.3014
				xmax = 293.4714
				text = "s"
			intervals [757]:
				xmin = 293.4714
				xmax = 293.8314
				text = ""
			intervals [758]:
				xmin = 293.8314
				xmax = 294.2114
				text = "easy"
			intervals [759]:
				xmin = 294.2114
				xmax = 294.5514
				text = "place"
			intervals [760]:
				xmin = 294.5514
				xmax = 294.6114
				text = "and"
			intervals [761]:
				xmin = 294.6114
				xmax = 294.7114
				text = "then"
			intervals [762]:
				xmin = 294.7114
				xmax = 294.8714
				text = "we"
			intervals [763]:
				xmin = 294.8714
				xmax = 295.0114
				text = "get"
			intervals [764]:
				xmin = 295.0114
				xmax = 295.1214
				text = "to"
			intervals [765]:
				xmin = 295.1214
				xmax = 295.2014
				text = "the"
			intervals [766]:
				xmin = 295.2014
				xmax = 295.3814
				text = "end"
			intervals [767]:
				xmin = 295.3814
				xmax = 295.4414
				text = "of"
			intervals [768]:
				xmin = 295.4414
				xmax = 295.7714
				text = "easy"
			intervals [769]:
				xmin = 295.7714
				xmax = 296.2514
				text = "place"
			intervals [770]:
				xmin = 296.2514
				xmax = 296.6784
				text = ""
			intervals [771]:
				xmin = 296.6784
				xmax = 297.0084
				text = "forty"
			intervals [772]:
				xmin = 297.0084
				xmax = 297.2884
				text = "sixth"
			intervals [773]:
				xmin = 297.2884
				xmax = 297.5984
				text = "street"
			intervals [774]:
				xmin = 297.5984
				xmax = 297.6384
				text = ""
			intervals [775]:
				xmin = 297.6384
				xmax = 298.0784
				text = "runs"
			intervals [776]:
				xmin = 298.0784
				xmax = 298.1184
				text = ""
			intervals [777]:
				xmin = 298.1184
				xmax = 298.5484
				text = "there"
			intervals [778]:
				xmin = 298.5484
				xmax = 298.8084
				text = ""
			intervals [779]:
				xmin = 298.8084
				xmax = 298.9384
				text = "so"
			intervals [780]:
				xmin = 298.9384
				xmax = 299.1484
				text = "that"
			intervals [781]:
				xmin = 299.1484
				xmax = 299.2984
				text = "was"
			intervals [782]:
				xmin = 299.2984
				xmax = 299.5684
				text = "part"
			intervals [783]:
				xmin = 299.5684
				xmax = 299.6284
				text = "of"
			intervals [784]:
				xmin = 299.6284
				xmax = 299.7284
				text = "our"
			intervals [785]:
				xmin = 299.7284
				xmax = 300.4584
				text = "community"
			intervals [786]:
				xmin = 300.4584
				xmax = 300.6519
				text = ""
			intervals [787]:
				xmin = 300.6519
				xmax = 300.7619
				text = "and"
			intervals [788]:
				xmin = 300.7619
				xmax = 300.8919
				text = "then"
			intervals [789]:
				xmin = 300.8919
				xmax = 301.0019
				text = "you"
			intervals [790]:
				xmin = 301.0019
				xmax = 301.3019
				text = "go"
			intervals [791]:
				xmin = 301.3019
				xmax = 301.5219
				text = "up"
			intervals [792]:
				xmin = 301.5219
				xmax = 301.5719
				text = ""
			intervals [793]:
				xmin = 301.5719
				xmax = 301.7719
				text = "and"
			intervals [794]:
				xmin = 301.7719
				xmax = 301.9119
				text = "if"
			intervals [795]:
				xmin = 301.9119
				xmax = 302.0019
				text = "you"
			intervals [796]:
				xmin = 302.0019
				xmax = 302.3219
				text = "turn"
			intervals [797]:
				xmin = 302.3219
				xmax = 302.4219
				text = "l-"
			intervals [798]:
				xmin = 302.4219
				xmax = 302.5419
				text = ""
			intervals [799]:
				xmin = 302.5419
				xmax = 302.8619
				text = "left"
			intervals [800]:
				xmin = 302.8619
				xmax = 303.0019
				text = "or"
			intervals [801]:
				xmin = 303.0019
				xmax = 303.2219
				text = "right"
			intervals [802]:
				xmin = 303.2219
				xmax = 303.3719
				text = "that"
			intervals [803]:
				xmin = 303.3719
				xmax = 303.4019
				text = ""
			intervals [804]:
				xmin = 303.4019
				xmax = 303.5519
				text = "s"
			intervals [805]:
				xmin = 303.5519
				xmax = 303.8119
				text = "reed"
			intervals [806]:
				xmin = 303.8119
				xmax = 304.3119
				text = "terrace"
			intervals [807]:
				xmin = 304.3119
				xmax = 304.4619
				text = "and"
			intervals [808]:
				xmin = 304.4619
				xmax = 304.6719
				text = "that"
			intervals [809]:
				xmin = 304.6719
				xmax = 304.7119
				text = ""
			intervals [810]:
				xmin = 304.7119
				xmax = 304.8919
				text = "was"
			intervals [811]:
				xmin = 304.8919
				xmax = 305.1319
				text = "part"
			intervals [812]:
				xmin = 305.1319
				xmax = 305.1919
				text = "of"
			intervals [813]:
				xmin = 305.1919
				xmax = 305.3119
				text = "our"
			intervals [814]:
				xmin = 305.3119
				xmax = 305.8819
				text = "community"
			intervals [815]:
				xmin = 305.8819
				xmax = 306.1019
				text = "so"
			intervals [816]:
				xmin = 306.1019
				xmax = 306.3419
				text = "they"
			intervals [817]:
				xmin = 306.3419
				xmax = 306.6119
				text = "had"
			intervals [818]:
				xmin = 306.6119
				xmax = 306.7019
				text = "a"
			intervals [819]:
				xmin = 306.7019
				xmax = 307.1098
				text = ""
			intervals [820]:
				xmin = 307.1098
				xmax = 308.3698
				text = "community"
			intervals [821]:
				xmin = 308.3698
				xmax = 309.6273
				text = ""
			intervals [822]:
				xmin = 309.6273
				xmax = 310.3373
				text = "organization"
			intervals [823]:
				xmin = 310.3373
				xmax = 310.6373
				text = "called"
			intervals [824]:
				xmin = 310.6373
				xmax = 310.7273
				text = ""
			intervals [825]:
				xmin = 310.7273
				xmax = 311.0073
				text = "easy"
			intervals [826]:
				xmin = 311.0073
				xmax = 311.2673
				text = "place"
			intervals [827]:
				xmin = 311.2673
				xmax = 311.7373
				text = "community"
			intervals [828]:
				xmin = 311.7373
				xmax = 312.1973
				text = "square"
			intervals [829]:
				xmin = 312.1973
				xmax = 313.0553
				text = ""
			intervals [830]:
				xmin = 313.0553
				xmax = 313.5453
				text = "where"
			intervals [831]:
				xmin = 313.5453
				xmax = 313.7853
				text = "we"
			intervals [832]:
				xmin = 313.7853
				xmax = 314.6053
				text = "incorporated"
			intervals [833]:
				xmin = 314.6053
				xmax = 314.7153
				text = "and"
			intervals [834]:
				xmin = 314.7153
				xmax = 314.9753
				text = "got"
			intervals [835]:
				xmin = 314.9753
				xmax = 315.6453
				text = "everybody"
			intervals [836]:
				xmin = 315.6453
				xmax = 316.0253
				text = "out"
			intervals [837]:
				xmin = 316.0253
				xmax = 316.0553
				text = ""
			intervals [838]:
				xmin = 316.0553
				xmax = 316.2953
				text = "and"
			intervals [839]:
				xmin = 316.2953
				xmax = 316.5892
				text = ""
			intervals [840]:
				xmin = 316.5892
				xmax = 316.7192
				text = "the"
			intervals [841]:
				xmin = 316.7192
				xmax = 317.2092
				text = "neighbors"
			intervals [842]:
				xmin = 317.2092
				xmax = 317.3992
				text = "will"
			intervals [843]:
				xmin = 317.3992
				xmax = 317.4792
				text = ""
			intervals [844]:
				xmin = 317.4792
				xmax = 318.0192
				text = "decorate"
			intervals [845]:
				xmin = 318.0192
				xmax = 318.1492
				text = "their"
			intervals [846]:
				xmin = 318.1492
				xmax = 318.3792
				text = "front"
			intervals [847]:
				xmin = 318.3792
				xmax = 318.4492
				text = ""
			intervals [848]:
				xmin = 318.4492
				xmax = 319.1392
				text = "yards"
			intervals [849]:
				xmin = 319.1392
				xmax = 319.2692
				text = "we"
			intervals [850]:
				xmin = 319.2692
				xmax = 319.4992
				text = "would"
			intervals [851]:
				xmin = 319.4992
				xmax = 319.7807
				text = ""
			intervals [852]:
				xmin = 319.7807
				xmax = 320.1507
				text = "block"
			intervals [853]:
				xmin = 320.1507
				xmax = 320.3407
				text = "off"
			intervals [854]:
				xmin = 320.3407
				xmax = 320.4107
				text = "the"
			intervals [855]:
				xmin = 320.4107
				xmax = 321.1507
				text = "street"
			intervals [856]:
				xmin = 321.1507
				xmax = 321.1807
				text = ""
			intervals [857]:
				xmin = 321.1807
				xmax = 321.4307
				text = "have"
			intervals [858]:
				xmin = 321.4307
				xmax = 321.4707
				text = "a"
			intervals [859]:
				xmin = 321.4707
				xmax = 321.6507
				text = "good"
			intervals [860]:
				xmin = 321.6507
				xmax = 322.0507
				text = "time"
			intervals [861]:
				xmin = 322.0507
				xmax = 322.5007
				text = "dj"
			intervals [862]:
				xmin = 322.5007
				xmax = 323.0807
				text = "ponies"
			intervals [863]:
				xmin = 323.0807
				xmax = 323.2107
				text = "you"
			intervals [864]:
				xmin = 323.2107
				xmax = 323.4907
				text = "name"
			intervals [865]:
				xmin = 323.4907
				xmax = 323.5907
				text = "it"
			intervals [866]:
				xmin = 323.5907
				xmax = 323.7907
				text = "we"
			intervals [867]:
				xmin = 323.7907
				xmax = 324.0807
				text = "had"
			intervals [868]:
				xmin = 324.0807
				xmax = 324.2107
				text = "it"
			intervals [869]:
				xmin = 324.2107
				xmax = 324.5703
				text = ""
			intervals [870]:
				xmin = 324.5703
				xmax = 324.7203
				text = "and"
			intervals [871]:
				xmin = 324.7203
				xmax = 324.9203
				text = "that"
			intervals [872]:
				xmin = 324.9203
				xmax = 325.0903
				text = "was"
			intervals [873]:
				xmin = 325.0903
				xmax = 325.2303
				text = "up"
			intervals [874]:
				xmin = 325.2303
				xmax = 326.2503
				text = "until"
			intervals [875]:
				xmin = 326.2503
				xmax = 326.2803
				text = ""
			intervals [876]:
				xmin = 326.2803
				xmax = 326.3403
				text = "i"
			intervals [877]:
				xmin = 326.3403
				xmax = 326.6303
				text = "wanna"
			intervals [878]:
				xmin = 326.6303
				xmax = 327.2603
				text = "say"
			intervals [879]:
				xmin = 327.2603
				xmax = 327.7108
				text = ""
			intervals [880]:
				xmin = 327.7108
				xmax = 327.9108
				text = "<unk>"
			intervals [881]:
				xmin = 327.9108
				xmax = 328.1408
				text = "<unk>"
			intervals [882]:
				xmin = 328.1408
				xmax = 328.6792
				text = ""
			intervals [883]:
				xmin = 328.6792
				xmax = 328.7792
				text = "they"
			intervals [884]:
				xmin = 328.7792
				xmax = 329.1392
				text = "stopped"
			intervals [885]:
				xmin = 329.1392
				xmax = 329.1692
				text = ""
			intervals [886]:
				xmin = 329.1692
				xmax = 329.4492
				text = "doing"
			intervals [887]:
				xmin = 329.4492
				xmax = 329.6792
				text = "it"
			intervals [888]:
				xmin = 329.6792
				xmax = 330.2768
				text = ""
			intervals [889]:
				xmin = 330.2768
				xmax = 330.6368
				text = "early"
			intervals [890]:
				xmin = 330.6368
				xmax = 330.924
				text = ""
			intervals [891]:
				xmin = 330.924
				xmax = 331.144
				text = "two"
			intervals [892]:
				xmin = 331.144
				xmax = 331.264
				text = ""
			intervals [893]:
				xmin = 331.264
				xmax = 332.124
				text = "thousand"
			intervals [894]:
				xmin = 332.124
				xmax = 333.4488
				text = ""
			intervals [895]:
				xmin = 333.4488
				xmax = 333.5488
				text = "oh"
			intervals [896]:
				xmin = 333.5488
				xmax = 333.6288
				text = ""
			intervals [897]:
				xmin = 333.6288
				xmax = 333.7488
				text = "well"
			intervals [898]:
				xmin = 333.7488
				xmax = 334.1588
				text = "nobody"
			intervals [899]:
				xmin = 334.1588
				xmax = 334.2288
				text = ""
			intervals [900]:
				xmin = 334.2288
				xmax = 334.6988
				text = "knows"
			intervals [901]:
				xmin = 334.6988
				xmax = 334.9184
				text = ""
			intervals [902]:
				xmin = 334.9184
				xmax = 334.9984
				text = "i"
			intervals [903]:
				xmin = 334.9984
				xmax = 335.2284
				text = "guess"
			intervals [904]:
				xmin = 335.2284
				xmax = 335.4684
				text = "people"
			intervals [905]:
				xmin = 335.4684
				xmax = 335.6484
				text = "got"
			intervals [906]:
				xmin = 335.6484
				xmax = 335.9384
				text = "tired"
			intervals [907]:
				xmin = 335.9384
				xmax = 336.0684
				text = "of"
			intervals [908]:
				xmin = 336.0684
				xmax = 336.632
				text = ""
			intervals [909]:
				xmin = 336.632
				xmax = 337.362
				text = "soliciting"
			intervals [910]:
				xmin = 337.362
				xmax = 337.792
				text = "help"
			intervals [911]:
				xmin = 337.792
				xmax = 338.002
				text = "and"
			intervals [912]:
				xmin = 338.002
				xmax = 338.2414
				text = ""
			intervals [913]:
				xmin = 338.2414
				xmax = 338.3514
				text = "you"
			intervals [914]:
				xmin = 338.3514
				xmax = 338.6014
				text = "know"
			intervals [915]:
				xmin = 338.6014
				xmax = 338.7314
				text = ""
			intervals [916]:
				xmin = 338.7314
				xmax = 338.9514
				text = "some"
			intervals [917]:
				xmin = 338.9514
				xmax = 339.0114
				text = "of"
			intervals [918]:
				xmin = 339.0114
				xmax = 339.1014
				text = "the"
			intervals [919]:
				xmin = 339.1014
				xmax = 339.6914
				text = "dynamics"
			intervals [920]:
				xmin = 339.6914
				xmax = 340.0114
				text = "changed"
			intervals [921]:
				xmin = 340.0114
				xmax = 340.1814
				text = "where"
			intervals [922]:
				xmin = 340.1814
				xmax = 340.7314
				text = "neighbors"
			intervals [923]:
				xmin = 340.7314
				xmax = 340.7614
				text = ""
			intervals [924]:
				xmin = 340.7614
				xmax = 341.0814
				text = "just"
			intervals [925]:
				xmin = 341.0814
				xmax = 341.4278
				text = ""
			intervals [926]:
				xmin = 341.4278
				xmax = 341.6378
				text = "were"
			intervals [927]:
				xmin = 341.6378
				xmax = 341.8978
				text = "getting"
			intervals [928]:
				xmin = 341.8978
				xmax = 342.1878
				text = "older"
			intervals [929]:
				xmin = 342.1878
				xmax = 342.2778
				text = "and"
			intervals [930]:
				xmin = 342.2778
				xmax = 342.4278
				text = "didn't"
			intervals [931]:
				xmin = 342.4278
				xmax = 342.6278
				text = "want"
			intervals [932]:
				xmin = 342.6278
				xmax = 342.6878
				text = "to"
			intervals [933]:
				xmin = 342.6878
				xmax = 342.8378
				text = "do"
			intervals [934]:
				xmin = 342.8378
				xmax = 342.9378
				text = "it"
			intervals [935]:
				xmin = 342.9378
				xmax = 343.4178
				text = "anymore"
			intervals [936]:
				xmin = 343.4178
				xmax = 344.2514
				text = ""
			intervals [937]:
				xmin = 344.2514
				xmax = 344.5114
				text = "um"
			intervals [938]:
				xmin = 344.5114
				xmax = 350.9594
				text = ""
			intervals [939]:
				xmin = 350.9594
				xmax = 351.4894
				text = "right"
			intervals [940]:
				xmin = 351.4894
				xmax = 357.033
				text = ""
			intervals [941]:
				xmin = 357.033
				xmax = 357.353
				text = "no"
			intervals [942]:
				xmin = 357.353
				xmax = 357.473
				text = ""
			intervals [943]:
				xmin = 357.473
				xmax = 357.913
				text = "because"
			intervals [944]:
				xmin = 357.913
				xmax = 358.233
				text = "all"
			intervals [945]:
				xmin = 358.233
				xmax = 358.293
				text = "of"
			intervals [946]:
				xmin = 358.293
				xmax = 358.413
				text = "the"
			intervals [947]:
				xmin = 358.413
				xmax = 358.933
				text = "residents"
			intervals [948]:
				xmin = 358.933
				xmax = 358.963
				text = ""
			intervals [949]:
				xmin = 358.963
				xmax = 359.133
				text = "that"
			intervals [950]:
				xmin = 359.133
				xmax = 359.263
				text = "are"
			intervals [951]:
				xmin = 359.263
				xmax = 359.623
				text = "still"
			intervals [952]:
				xmin = 359.623
				xmax = 359.653
				text = ""
			intervals [953]:
				xmin = 359.653
				xmax = 360.033
				text = "there"
			intervals [954]:
				xmin = 360.033
				xmax = 360.063
				text = ""
			intervals [955]:
				xmin = 360.063
				xmax = 360.123
				text = "are"
			intervals [956]:
				xmin = 360.123
				xmax = 360.593
				text = "staying"
			intervals [957]:
				xmin = 360.593
				xmax = 361.203
				text = "firmly"
			intervals [958]:
				xmin = 361.203
				xmax = 361.233
				text = ""
			intervals [959]:
				xmin = 361.233
				xmax = 361.693
				text = "in"
			intervals [960]:
				xmin = 361.693
				xmax = 362.6276
				text = ""
			intervals [961]:
				xmin = 362.6276
				xmax = 363.0176
				text = "staying"
			intervals [962]:
				xmin = 363.0176
				xmax = 363.2276
				text = "right"
			intervals [963]:
				xmin = 363.2276
				xmax = 363.3476
				text = "in"
			intervals [964]:
				xmin = 363.3476
				xmax = 363.9676
				text = "dc"
			intervals [965]:
				xmin = 363.9676
				xmax = 364.5929
				text = ""
			intervals [966]:
				xmin = 364.5929
				xmax = 365.2529
				text = "and"
			intervals [967]:
				xmin = 365.2529
				xmax = 365.6863
				text = ""
			intervals [968]:
				xmin = 365.6863
				xmax = 365.8263
				text = "it"
			intervals [969]:
				xmin = 365.8263
				xmax = 365.8663
				text = "s"
			intervals [970]:
				xmin = 365.8663
				xmax = 366.2563
				text = "home"
			intervals [971]:
				xmin = 366.2563
				xmax = 366.790
				text = ""
			intervals [972]:
				xmin = 366.790
				xmax = 366.940
				text = "it"
			intervals [973]:
				xmin = 366.940
				xmax = 366.990
				text = "s"
			intervals [974]:
				xmin = 366.990
				xmax = 367.190
				text = "no"
			intervals [975]:
				xmin = 367.190
				xmax = 367.410
				text = "way"
			intervals [976]:
				xmin = 367.410
				xmax = 367.560
				text = "that"
			intervals [977]:
				xmin = 367.560
				xmax = 367.690
				text = "they"
			intervals [978]:
				xmin = 367.690
				xmax = 367.830
				text = "gonna"
			intervals [979]:
				xmin = 367.830
				xmax = 368.110
				text = "push"
			intervals [980]:
				xmin = 368.110
				xmax = 368.280
				text = "us"
			intervals [981]:
				xmin = 368.280
				xmax = 368.590
				text = "out"
			intervals [982]:
				xmin = 368.590
				xmax = 368.7614
				text = ""
			intervals [983]:
				xmin = 368.7614
				xmax = 369.0014
				text = "that"
			intervals [984]:
				xmin = 369.0014
				xmax = 369.0614
				text = "s"
			intervals [985]:
				xmin = 369.0614
				xmax = 369.5114
				text = "why"
			intervals [986]:
				xmin = 369.5114
				xmax = 369.746
				text = ""
			intervals [987]:
				xmin = 369.746
				xmax = 370.126
				text = "even"
			intervals [988]:
				xmin = 370.126
				xmax = 370.636
				text = "now"
			intervals [989]:
				xmin = 370.636
				xmax = 370.9745
				text = ""
			intervals [990]:
				xmin = 370.9745
				xmax = 371.0745
				text = "my"
			intervals [991]:
				xmin = 371.0745
				xmax = 371.3245
				text = "dad"
			intervals [992]:
				xmin = 371.3245
				xmax = 371.5345
				text = "still"
			intervals [993]:
				xmin = 371.5345
				xmax = 371.7345
				text = "lives"
			intervals [994]:
				xmin = 371.7345
				xmax = 371.8545
				text = "in"
			intervals [995]:
				xmin = 371.8545
				xmax = 371.9945
				text = "our"
			intervals [996]:
				xmin = 371.9945
				xmax = 372.0245
				text = ""
			intervals [997]:
				xmin = 372.0245
				xmax = 372.0845
				text = "h"
			intervals [998]:
				xmin = 372.0845
				xmax = 372.1345
				text = ""
			intervals [999]:
				xmin = 372.1345
				xmax = 372.2745
				text = "in"
			intervals [1000]:
				xmin = 372.2745
				xmax = 372.3445
				text = "the"
			intervals [1001]:
				xmin = 372.3445
				xmax = 372.7145
				text = "house"
			intervals [1002]:
				xmin = 372.7145
				xmax = 373.2032
				text = ""
			intervals [1003]:
				xmin = 373.2032
				xmax = 373.5732
				text = "but"
			intervals [1004]:
				xmin = 373.5732
				xmax = 373.7172
				text = ""
			intervals [1005]:
				xmin = 373.7172
				xmax = 373.8572
				text = "i"
			intervals [1006]:
				xmin = 373.8572
				xmax = 374.2572
				text = "refuse"
			intervals [1007]:
				xmin = 374.2572
				xmax = 374.3472
				text = "to"
			intervals [1008]:
				xmin = 374.3472
				xmax = 374.5572
				text = "leave"
			intervals [1009]:
				xmin = 374.5572
				xmax = 375.1572
				text = "dc"
			intervals [1010]:
				xmin = 375.1572
				xmax = 375.9273
				text = ""
			intervals [1011]:
				xmin = 375.9273
				xmax = 376.2973
				text = "because"
			intervals [1012]:
				xmin = 376.2973
				xmax = 376.4673
				text = "you're"
			intervals [1013]:
				xmin = 376.4673
				xmax = 376.7173
				text = "not"
			intervals [1014]:
				xmin = 376.7173
				xmax = 376.9073
				text = "gonna"
			intervals [1015]:
				xmin = 376.9073
				xmax = 377.1973
				text = "push"
			intervals [1016]:
				xmin = 377.1973
				xmax = 377.3573
				text = "me"
			intervals [1017]:
				xmin = 377.3573
				xmax = 377.3873
				text = ""
			intervals [1018]:
				xmin = 377.3873
				xmax = 377.5973
				text = "out"
			intervals [1019]:
				xmin = 377.5973
				xmax = 377.7573
				text = "of"
			intervals [1020]:
				xmin = 377.7573
				xmax = 377.9573
				text = "my"
			intervals [1021]:
				xmin = 377.9573
				xmax = 378.3073
				text = "city"
			intervals [1022]:
				xmin = 378.3073
				xmax = 378.6673
				text = "<unk>"
			intervals [1023]:
				xmin = 378.6673
				xmax = 378.8573
				text = "and"
			intervals [1024]:
				xmin = 378.8573
				xmax = 379.0773
				text = "that"
			intervals [1025]:
				xmin = 379.0773
				xmax = 379.1273
				text = "s"
			intervals [1026]:
				xmin = 379.1273
				xmax = 379.2573
				text = "what"
			intervals [1027]:
				xmin = 379.2573
				xmax = 379.4273
				text = "they're"
			intervals [1028]:
				xmin = 379.4273
				xmax = 379.6873
				text = "trying"
			intervals [1029]:
				xmin = 379.6873
				xmax = 379.7673
				text = "to"
			intervals [1030]:
				xmin = 379.7673
				xmax = 380.0373
				text = "do"
			intervals [1031]:
				xmin = 380.0373
				xmax = 380.1673
				text = "they're"
			intervals [1032]:
				xmin = 380.1673
				xmax = 380.3473
				text = "trying"
			intervals [1033]:
				xmin = 380.3473
				xmax = 380.4073
				text = "to"
			intervals [1034]:
				xmin = 380.4073
				xmax = 380.6273
				text = "push"
			intervals [1035]:
				xmin = 380.6273
				xmax = 380.7773
				text = "us"
			intervals [1036]:
				xmin = 380.7773
				xmax = 380.9973
				text = "out"
			intervals [1037]:
				xmin = 380.9973
				xmax = 381.4513
				text = ""
			intervals [1038]:
				xmin = 381.4513
				xmax = 381.8013
				text = "to"
			intervals [1039]:
				xmin = 381.8013
				xmax = 382.1813
				text = "pg"
			intervals [1040]:
				xmin = 382.1813
				xmax = 382.6813
				text = "county"
			intervals [1041]:
				xmin = 382.6813
				xmax = 383.1613
				text = "charles"
			intervals [1042]:
				xmin = 383.1613
				xmax = 383.6013
				text = "county"
			intervals [1043]:
				xmin = 383.6013
				xmax = 383.9492
				text = ""
			intervals [1044]:
				xmin = 383.9492
				xmax = 384.0992
				text = "i"
			intervals [1045]:
				xmin = 384.0992
				xmax = 384.5192
				text = "refuse"
			intervals [1046]:
				xmin = 384.5192
				xmax = 384.6092
				text = "to"
			intervals [1047]:
				xmin = 384.6092
				xmax = 384.8092
				text = "go"
			intervals [1048]:
				xmin = 384.8092
				xmax = 384.9492
				text = ""
			intervals [1049]:
				xmin = 384.9492
				xmax = 385.4492
				text = "i"
			intervals [1050]:
				xmin = 385.4492
				xmax = 385.7492
				text = "i"
			intervals [1051]:
				xmin = 385.7492
				xmax = 385.8192
				text = "i"
			intervals [1052]:
				xmin = 385.8192
				xmax = 386.2492
				text = "tried"
			intervals [1053]:
				xmin = 386.2492
				xmax = 386.7992
				text = "maryland"
			intervals [1054]:
				xmin = 386.7992
				xmax = 387.8865
				text = ""
			intervals [1055]:
				xmin = 387.8865
				xmax = 387.9465
				text = "it"
			intervals [1056]:
				xmin = 387.9465
				xmax = 388.0165
				text = "s"
			intervals [1057]:
				xmin = 388.0165
				xmax = 388.2565
				text = "nothing"
			intervals [1058]:
				xmin = 388.2565
				xmax = 388.4365
				text = "like"
			intervals [1059]:
				xmin = 388.4365
				xmax = 388.8565
				text = "dc"
			intervals [1060]:
				xmin = 388.8565
				xmax = 388.9782
				text = ""
			intervals [1061]:
				xmin = 388.9782
				xmax = 389.9882
				text = "<unk>"
			intervals [1062]:
				xmin = 389.9882
				xmax = 398.7818
				text = ""
			intervals [1063]:
				xmin = 398.7818
				xmax = 399.1718
				text = "no"
			intervals [1064]:
				xmin = 399.1718
				xmax = 399.3318
				text = "they're"
			intervals [1065]:
				xmin = 399.3318
				xmax = 399.5918
				text = "not"
			intervals [1066]:
				xmin = 399.5918
				xmax = 404.8619
				text = ""
			intervals [1067]:
				xmin = 404.8619
				xmax = 405.1619
				text = "just"
			intervals [1068]:
				xmin = 405.1619
				xmax = 405.2919
				text = "the"
			intervals [1069]:
				xmin = 405.2919
				xmax = 405.6919
				text = "love"
			intervals [1070]:
				xmin = 405.6919
				xmax = 405.8319
				text = "you"
			intervals [1071]:
				xmin = 405.8319
				xmax = 406.0619
				text = "get"
			intervals [1072]:
				xmin = 406.0619
				xmax = 406.4819
				text = "from"
			intervals [1073]:
				xmin = 406.4819
				xmax = 406.6519
				text = "it"
			intervals [1074]:
				xmin = 406.6519
				xmax = 406.6819
				text = ""
			intervals [1075]:
				xmin = 406.6819
				xmax = 406.8419
				text = "i"
			intervals [1076]:
				xmin = 406.8419
				xmax = 407.2219
				text = "mean"
			intervals [1077]:
				xmin = 407.2219
				xmax = 407.3219
				text = ""
			intervals [1078]:
				xmin = 407.3219
				xmax = 407.4719
				text = "i"
			intervals [1079]:
				xmin = 407.4719
				xmax = 407.8019
				text = "guess"
			intervals [1080]:
				xmin = 407.8019
				xmax = 408.0519
				text = "cause"
			intervals [1081]:
				xmin = 408.0519
				xmax = 408.2419
				text = "i"
			intervals [1082]:
				xmin = 408.2419
				xmax = 408.7019
				text = "grew"
			intervals [1083]:
				xmin = 408.7019
				xmax = 408.7819
				text = ""
			intervals [1084]:
				xmin = 408.7819
				xmax = 409.2619
				text = "actually"
			intervals [1085]:
				xmin = 409.2619
				xmax = 409.5919
				text = "grew"
			intervals [1086]:
				xmin = 409.5919
				xmax = 409.7819
				text = "up"
			intervals [1087]:
				xmin = 409.7819
				xmax = 409.8819
				text = "in"
			intervals [1088]:
				xmin = 409.8819
				xmax = 409.9919
				text = "the"
			intervals [1089]:
				xmin = 409.9919
				xmax = 410.4019
				text = "city"
			intervals [1090]:
				xmin = 410.4019
				xmax = 410.7871
				text = ""
			intervals [1091]:
				xmin = 410.7871
				xmax = 410.9571
				text = "i"
			intervals [1092]:
				xmin = 410.9571
				xmax = 411.2071
				text = "have"
			intervals [1093]:
				xmin = 411.2071
				xmax = 411.2371
				text = ""
			intervals [1094]:
				xmin = 411.2371
				xmax = 411.4071
				text = "a"
			intervals [1095]:
				xmin = 411.4071
				xmax = 411.8271
				text = "deep"
			intervals [1096]:
				xmin = 411.8271
				xmax = 412.1871
				text = "love"
			intervals [1097]:
				xmin = 412.1871
				xmax = 412.6171
				text = "for"
			intervals [1098]:
				xmin = 412.6171
				xmax = 413.6271
				text = "dc"
			intervals [1099]:
				xmin = 413.6271
				xmax = 413.6571
				text = ""
			intervals [1100]:
				xmin = 413.6571
				xmax = 413.6871
				text = "<unk>"
			intervals [1101]:
				xmin = 413.6871
				xmax = 414.2484
				text = ""
			intervals [1102]:
				xmin = 414.2484
				xmax = 414.4684
				text = "i"
			intervals [1103]:
				xmin = 414.4684
				xmax = 414.6884
				text = "that"
			intervals [1104]:
				xmin = 414.6884
				xmax = 414.7584
				text = "s"
			intervals [1105]:
				xmin = 414.7584
				xmax = 414.9184
				text = "one"
			intervals [1106]:
				xmin = 414.9184
				xmax = 414.9884
				text = "of"
			intervals [1107]:
				xmin = 414.9884
				xmax = 415.0684
				text = "the"
			intervals [1108]:
				xmin = 415.0684
				xmax = 415.4084
				text = "reasons"
			intervals [1109]:
				xmin = 415.4084
				xmax = 415.5284
				text = "i"
			intervals [1110]:
				xmin = 415.5284
				xmax = 415.6884
				text = "went"
			intervals [1111]:
				xmin = 415.6884
				xmax = 415.7884
				text = "to"
			intervals [1112]:
				xmin = 415.7884
				xmax = 416.0284
				text = "school"
			intervals [1113]:
				xmin = 416.0284
				xmax = 416.1184
				text = "in"
			intervals [1114]:
				xmin = 416.1184
				xmax = 416.5784
				text = "atlanta"
			intervals [1115]:
				xmin = 416.5784
				xmax = 417.2337
				text = ""
			intervals [1116]:
				xmin = 417.2337
				xmax = 417.3637
				text = "i"
			intervals [1117]:
				xmin = 417.3637
				xmax = 417.5137
				text = "got"
			intervals [1118]:
				xmin = 417.5137
				xmax = 417.6237
				text = "my"
			intervals [1119]:
				xmin = 417.6237
				xmax = 417.8237
				text = "two"
			intervals [1120]:
				xmin = 417.8237
				xmax = 418.0337
				text = "year"
			intervals [1121]:
				xmin = 418.0337
				xmax = 418.4937
				text = "associate"
			intervals [1122]:
				xmin = 418.4937
				xmax = 418.5237
				text = "s"
			intervals [1123]:
				xmin = 418.5237
				xmax = 418.9037
				text = "degree"
			intervals [1124]:
				xmin = 418.9037
				xmax = 419.0137
				text = ""
			intervals [1125]:
				xmin = 419.0137
				xmax = 419.1237
				text = "i"
			intervals [1126]:
				xmin = 419.1237
				xmax = 419.4237
				text = "couldn't"
			intervals [1127]:
				xmin = 419.4237
				xmax = 419.6037
				text = "wait"
			intervals [1128]:
				xmin = 419.6037
				xmax = 419.7037
				text = "to"
			intervals [1129]:
				xmin = 419.7037
				xmax = 419.8637
				text = "get"
			intervals [1130]:
				xmin = 419.8637
				xmax = 420.0537
				text = "back"
			intervals [1131]:
				xmin = 420.0537
				xmax = 420.3037
				text = "home"
			intervals [1132]:
				xmin = 420.3037
				xmax = 421.2495
				text = ""
			intervals [1133]:
				xmin = 421.2495
				xmax = 421.3495
				text = "a"
			intervals [1134]:
				xmin = 421.3495
				xmax = 421.4995
				text = ""
			intervals [1135]:
				xmin = 421.4995
				xmax = 421.6195
				text = "i"
			intervals [1136]:
				xmin = 421.6195
				xmax = 421.9395
				text = "came"
			intervals [1137]:
				xmin = 421.9395
				xmax = 422.1195
				text = "back"
			intervals [1138]:
				xmin = 422.1195
				xmax = 422.4595
				text = "home"
			intervals [1139]:
				xmin = 422.4595
				xmax = 422.8195
				text = "and"
			intervals [1140]:
				xmin = 422.8195
				xmax = 423.305
				text = ""
			intervals [1141]:
				xmin = 423.305
				xmax = 423.465
				text = "i'm"
			intervals [1142]:
				xmin = 423.465
				xmax = 423.795
				text = "here"
			intervals [1143]:
				xmin = 423.795
				xmax = 423.825
				text = ""
			intervals [1144]:
				xmin = 423.825
				xmax = 424.625
				text = "<unk>"
			intervals [1145]:
				xmin = 424.625
				xmax = 427.9014
				text = ""
			intervals [1146]:
				xmin = 427.9014
				xmax = 428.3514
				text = "yeah"
			intervals [1147]:
				xmin = 428.3514
				xmax = 428.4914
				text = "but"
			intervals [1148]:
				xmin = 428.4914
				xmax = 429.5991
				text = ""
			intervals [1149]:
				xmin = 429.5991
				xmax = 429.7491
				text = "it"
			intervals [1150]:
				xmin = 429.7491
				xmax = 429.8391
				text = "s"
			intervals [1151]:
				xmin = 429.8391
				xmax = 429.9091
				text = "a"
			intervals [1152]:
				xmin = 429.9091
				xmax = 430.2791
				text = "different"
			intervals [1153]:
				xmin = 430.2791
				xmax = 430.6391
				text = "feel"
			intervals [1154]:
				xmin = 430.6391
				xmax = 430.8291
				text = "it"
			intervals [1155]:
				xmin = 430.8291
				xmax = 430.8791
				text = "s"
			intervals [1156]:
				xmin = 430.8791
				xmax = 430.9491
				text = "a"
			intervals [1157]:
				xmin = 430.9491
				xmax = 431.1991
				text = "little"
			intervals [1158]:
				xmin = 431.1991
				xmax = 431.4091
				text = "more"
			intervals [1159]:
				xmin = 431.4091
				xmax = 432.0891
				text = "southern"
			intervals [1160]:
				xmin = 432.0891
				xmax = 432.9267
				text = ""
			intervals [1161]:
				xmin = 432.9267
				xmax = 433.6567
				text = "and"
			intervals [1162]:
				xmin = 433.6567
				xmax = 433.885
				text = ""
			intervals [1163]:
				xmin = 433.885
				xmax = 434.045
				text = "i"
			intervals [1164]:
				xmin = 434.045
				xmax = 434.085
				text = ""
			intervals [1165]:
				xmin = 434.085
				xmax = 434.205
				text = "didn't"
			intervals [1166]:
				xmin = 434.205
				xmax = 434.235
				text = ""
			intervals [1167]:
				xmin = 434.235
				xmax = 434.625
				text = "know"
			intervals [1168]:
				xmin = 434.625
				xmax = 434.775
				text = "it"
			intervals [1169]:
				xmin = 434.775
				xmax = 434.8687
				text = ""
			intervals [1170]:
				xmin = 434.8687
				xmax = 434.9887
				text = "i"
			intervals [1171]:
				xmin = 434.9887
				xmax = 435.0187
				text = ""
			intervals [1172]:
				xmin = 435.0187
				xmax = 435.1887
				text = "knew"
			intervals [1173]:
				xmin = 435.1887
				xmax = 435.6487
				text = "home"
			intervals [1174]:
				xmin = 435.6487
				xmax = 435.874
				text = ""
			intervals [1175]:
				xmin = 435.874
				xmax = 436.024
				text = "that"
			intervals [1176]:
				xmin = 436.024
				xmax = 436.104
				text = "s"
			intervals [1177]:
				xmin = 436.104
				xmax = 436.294
				text = "all"
			intervals [1178]:
				xmin = 436.294
				xmax = 436.354
				text = "i"
			intervals [1179]:
				xmin = 436.354
				xmax = 436.534
				text = "knew"
			intervals [1180]:
				xmin = 436.534
				xmax = 436.764
				text = "was"
			intervals [1181]:
				xmin = 436.764
				xmax = 436.934
				text = ""
			intervals [1182]:
				xmin = 436.934
				xmax = 437.094
				text = "home"
			intervals [1183]:
				xmin = 437.094
				xmax = 437.664
				text = "<unk>"
			intervals [1184]:
				xmin = 437.664
				xmax = 438.084
				text = "so"
			intervals [1185]:
				xmin = 438.084
				xmax = 438.114
				text = ""
			intervals [1186]:
				xmin = 438.114
				xmax = 438.244
				text = "i"
			intervals [1187]:
				xmin = 438.244
				xmax = 438.554
				text = "came"
			intervals [1188]:
				xmin = 438.554
				xmax = 438.664
				text = "on"
			intervals [1189]:
				xmin = 438.664
				xmax = 438.874
				text = "back"
			intervals [1190]:
				xmin = 438.874
				xmax = 439.244
				text = "home"
			intervals [1191]:
				xmin = 439.244
				xmax = 440.3519
				text = ""
			intervals [1192]:
				xmin = 440.3519
				xmax = 440.4519
				text = "mm"
			intervals [1193]:
				xmin = 440.4519
				xmax = 441.1019
				text = "yes"
			intervals [1194]:
				xmin = 441.1019
				xmax = 446.1071
				text = ""
			intervals [1195]:
				xmin = 446.1071
				xmax = 446.3671
				text = "when"
			intervals [1196]:
				xmin = 446.3671
				xmax = 446.4371
				text = "i"
			intervals [1197]:
				xmin = 446.4371
				xmax = 446.7471
				text = "came"
			intervals [1198]:
				xmin = 446.7471
				xmax = 446.9571
				text = "back"
			intervals [1199]:
				xmin = 446.9571
				xmax = 447.4771
				text = "home"
			intervals [1200]:
				xmin = 447.4771
				xmax = 447.5671
				text = "i"
			intervals [1201]:
				xmin = 447.5671
				xmax = 447.7171
				text = "had"
			intervals [1202]:
				xmin = 447.7171
				xmax = 447.8071
				text = "no"
			intervals [1203]:
				xmin = 447.8071
				xmax = 448.0871
				text = "place"
			intervals [1204]:
				xmin = 448.0871
				xmax = 448.1671
				text = "to"
			intervals [1205]:
				xmin = 448.1671
				xmax = 448.3071
				text = "go"
			intervals [1206]:
				xmin = 448.3071
				xmax = 448.4471
				text = "i"
			intervals [1207]:
				xmin = 448.4471
				xmax = 448.6071
				text = "didn't"
			intervals [1208]:
				xmin = 448.6071
				xmax = 448.7771
				text = "leave"
			intervals [1209]:
				xmin = 448.7771
				xmax = 448.9871
				text = "home"
			intervals [1210]:
				xmin = 448.9871
				xmax = 449.2571
				text = "until"
			intervals [1211]:
				xmin = 449.2571
				xmax = 449.3171
				text = "i"
			intervals [1212]:
				xmin = 449.3171
				xmax = 450.1471
				text = "was"
			intervals [1213]:
				xmin = 450.1471
				xmax = 450.1771
				text = ""
			intervals [1214]:
				xmin = 450.1771
				xmax = 450.3471
				text = "how"
			intervals [1215]:
				xmin = 450.3471
				xmax = 450.4671
				text = "old"
			intervals [1216]:
				xmin = 450.4671
				xmax = 450.5971
				text = "is"
			intervals [1217]:
				xmin = 450.5971
				xmax = 450.6871
				text = "my"
			intervals [1218]:
				xmin = 450.6871
				xmax = 450.9871
				text = "son"
			intervals [1219]:
				xmin = 450.9871
				xmax = 451.0771
				text = ""
			intervals [1220]:
				xmin = 451.0771
				xmax = 451.4871
				text = "rdx"
			intervals [1221]:
				xmin = 451.4871
				xmax = 451.5471
				text = "is"
			intervals [1222]:
				xmin = 451.5471
				xmax = 452.0271
				text = "seven"
			intervals [1223]:
				xmin = 452.0271
				xmax = 452.905
				text = ""
			intervals [1224]:
				xmin = 452.905
				xmax = 453.015
				text = "i"
			intervals [1225]:
				xmin = 453.015
				xmax = 453.215
				text = "didn't"
			intervals [1226]:
				xmin = 453.215
				xmax = 453.535
				text = "leave"
			intervals [1227]:
				xmin = 453.535
				xmax = 453.565
				text = ""
			intervals [1228]:
				xmin = 453.565
				xmax = 454.105
				text = "home"
			intervals [1229]:
				xmin = 454.105
				xmax = 454.415
				text = "home"
			intervals [1230]:
				xmin = 454.415
				xmax = 454.675
				text = "until"
			intervals [1231]:
				xmin = 454.675
				xmax = 454.725
				text = "i"
			intervals [1232]:
				xmin = 454.725
				xmax = 454.885
				text = "was"
			intervals [1233]:
				xmin = 454.885
				xmax = 455.025
				text = "like"
			intervals [1234]:
				xmin = 455.025
				xmax = 455.055
				text = ""
			intervals [1235]:
				xmin = 455.055
				xmax = 455.495
				text = "thirty"
			intervals [1236]:
				xmin = 455.495
				xmax = 455.895
				text = "six"
			intervals [1237]:
				xmin = 455.895
				xmax = 456.195
				text = "thirty"
			intervals [1238]:
				xmin = 456.195
				xmax = 456.525
				text = "seven"
			intervals [1239]:
				xmin = 456.525
				xmax = 456.715
				text = ""
			intervals [1240]:
				xmin = 456.715
				xmax = 456.835
				text = "i"
			intervals [1241]:
				xmin = 456.835
				xmax = 457.085
				text = "stayed"
			intervals [1242]:
				xmin = 457.085
				xmax = 457.275
				text = "home"
			intervals [1243]:
				xmin = 457.275
				xmax = 457.425
				text = "all"
			intervals [1244]:
				xmin = 457.425
				xmax = 457.565
				text = "that"
			intervals [1245]:
				xmin = 457.565
				xmax = 457.855
				text = "time"
			intervals [1246]:
				xmin = 457.855
				xmax = 458.9132
				text = ""
			intervals [1247]:
				xmin = 458.9132
				xmax = 459.0632
				text = "and"
			intervals [1248]:
				xmin = 459.0632
				xmax = 459.1832
				text = "at"
			intervals [1249]:
				xmin = 459.1832
				xmax = 459.3732
				text = "that"
			intervals [1250]:
				xmin = 459.3732
				xmax = 459.6432
				text = "point"
			intervals [1251]:
				xmin = 459.6432
				xmax = 459.7032
				text = "it"
			intervals [1252]:
				xmin = 459.7032
				xmax = 459.7532
				text = ""
			intervals [1253]:
				xmin = 459.7532
				xmax = 459.9132
				text = "was"
			intervals [1254]:
				xmin = 459.9132
				xmax = 460.1032
				text = "just"
			intervals [1255]:
				xmin = 460.1032
				xmax = 460.3532
				text = "time"
			intervals [1256]:
				xmin = 460.3532
				xmax = 460.4932
				text = "for"
			intervals [1257]:
				xmin = 460.4932
				xmax = 460.6532
				text = "me"
			intervals [1258]:
				xmin = 460.6532
				xmax = 460.7332
				text = "to"
			intervals [1259]:
				xmin = 460.7332
				xmax = 461.0832
				text = "spread"
			intervals [1260]:
				xmin = 461.0832
				xmax = 461.2532
				text = "my"
			intervals [1261]:
				xmin = 461.2532
				xmax = 461.5832
				text = "wings"
			intervals [1262]:
				xmin = 461.5832
				xmax = 463.6448
				text = ""
			intervals [1263]:
				xmin = 463.6448
				xmax = 464.1248
				text = "mm-hm"
			intervals [1264]:
				xmin = 464.1248
				xmax = 465.4028
				text = ""
			intervals [1265]:
				xmin = 465.4028
				xmax = 465.6528
				text = "yep"
			intervals [1266]:
				xmin = 465.6528
				xmax = 483.381
				text = ""
			intervals [1267]:
				xmin = 483.381
				xmax = 483.881
				text = "well"
			intervals [1268]:
				xmin = 483.881
				xmax = 484.3436
				text = ""
			intervals [1269]:
				xmin = 484.3436
				xmax = 484.8536
				text = "<unk>"
			intervals [1270]:
				xmin = 484.8536
				xmax = 485.2584
				text = ""
			intervals [1271]:
				xmin = 485.2584
				xmax = 485.5284
				text = "what"
			intervals [1272]:
				xmin = 485.5284
				xmax = 485.6984
				text = "we"
			intervals [1273]:
				xmin = 485.6984
				xmax = 486.0184
				text = "used"
			intervals [1274]:
				xmin = 486.0184
				xmax = 486.1384
				text = "to"
			intervals [1275]:
				xmin = 486.1384
				xmax = 486.3984
				text = "do"
			intervals [1276]:
				xmin = 486.3984
				xmax = 486.5084
				text = ""
			intervals [1277]:
				xmin = 486.5084
				xmax = 486.6784
				text = "is"
			intervals [1278]:
				xmin = 486.6784
				xmax = 486.8984
				text = "have"
			intervals [1279]:
				xmin = 486.8984
				xmax = 487.3984
				text = "surprise"
			intervals [1280]:
				xmin = 487.3984
				xmax = 487.6684
				text = "water"
			intervals [1281]:
				xmin = 487.6684
				xmax = 488.1884
				text = "fights"
			intervals [1282]:
				xmin = 488.1884
				xmax = 489.1671
				text = ""
			intervals [1283]:
				xmin = 489.1671
				xmax = 489.8471
				text = "somebody"
			intervals [1284]:
				xmin = 489.8471
				xmax = 490.3271
				text = "<unk>"
			intervals [1285]:
				xmin = 490.3271
				xmax = 490.4894
				text = ""
			intervals [1286]:
				xmin = 490.4894
				xmax = 490.6594
				text = "would"
			intervals [1287]:
				xmin = 490.6594
				xmax = 490.8494
				text = "just"
			intervals [1288]:
				xmin = 490.8494
				xmax = 490.9694
				text = "go"
			intervals [1289]:
				xmin = 490.9694
				xmax = 491.0694
				text = "in"
			intervals [1290]:
				xmin = 491.0694
				xmax = 491.1294
				text = "the"
			intervals [1291]:
				xmin = 491.1294
				xmax = 491.5394
				text = "house"
			intervals [1292]:
				xmin = 491.5394
				xmax = 491.5694
				text = ""
			intervals [1293]:
				xmin = 491.5694
				xmax = 491.7494
				text = "and"
			intervals [1294]:
				xmin = 491.7494
				xmax = 491.8694
				text = "get"
			intervals [1295]:
				xmin = 491.8694
				xmax = 491.9294
				text = "a"
			intervals [1296]:
				xmin = 491.9294
				xmax = 492.1494
				text = "pitcher"
			intervals [1297]:
				xmin = 492.1494
				xmax = 492.2094
				text = "of"
			intervals [1298]:
				xmin = 492.2094
				xmax = 492.4094
				text = "water"
			intervals [1299]:
				xmin = 492.4094
				xmax = 492.5294
				text = "and"
			intervals [1300]:
				xmin = 492.5294
				xmax = 492.6694
				text = "come"
			intervals [1301]:
				xmin = 492.6694
				xmax = 492.8494
				text = "back"
			intervals [1302]:
				xmin = 492.8494
				xmax = 492.9894
				text = "out"
			intervals [1303]:
				xmin = 492.9894
				xmax = 493.0494
				text = "and"
			intervals [1304]:
				xmin = 493.0494
				xmax = 493.2194
				text = "dump"
			intervals [1305]:
				xmin = 493.2194
				xmax = 493.3194
				text = "it"
			intervals [1306]:
				xmin = 493.3194
				xmax = 493.4294
				text = "on"
			intervals [1307]:
				xmin = 493.4294
				xmax = 493.9394
				text = "somebody"
			intervals [1308]:
				xmin = 493.9394
				xmax = 494.2159
				text = ""
			intervals [1309]:
				xmin = 494.2159
				xmax = 494.3959
				text = "and"
			intervals [1310]:
				xmin = 494.3959
				xmax = 494.5759
				text = "this"
			intervals [1311]:
				xmin = 494.5759
				xmax = 494.7859
				text = "is"
			intervals [1312]:
				xmin = 494.7859
				xmax = 494.9859
				text = "what"
			intervals [1313]:
				xmin = 494.9859
				xmax = 495.1259
				text = "we"
			intervals [1314]:
				xmin = 495.1259
				xmax = 495.3659
				text = "did"
			intervals [1315]:
				xmin = 495.3659
				xmax = 495.5359
				text = "as"
			intervals [1316]:
				xmin = 495.5359
				xmax = 496.1059
				text = "kids"
			intervals [1317]:
				xmin = 496.1059
				xmax = 496.503
				text = ""
			intervals [1318]:
				xmin = 496.503
				xmax = 496.753
				text = "so"
			intervals [1319]:
				xmin = 496.753
				xmax = 496.953
				text = "then"
			intervals [1320]:
				xmin = 496.953
				xmax = 497.163
				text = "next"
			intervals [1321]:
				xmin = 497.163
				xmax = 497.323
				text = "thing"
			intervals [1322]:
				xmin = 497.323
				xmax = 497.423
				text = "you"
			intervals [1323]:
				xmin = 497.423
				xmax = 497.543
				text = "know"
			intervals [1324]:
				xmin = 497.543
				xmax = 497.653
				text = "you"
			intervals [1325]:
				xmin = 497.653
				xmax = 497.823
				text = "got"
			intervals [1326]:
				xmin = 497.823
				xmax = 497.943
				text = "all"
			intervals [1327]:
				xmin = 497.943
				xmax = 498.013
				text = "the"
			intervals [1328]:
				xmin = 498.013
				xmax = 498.273
				text = "kids"
			intervals [1329]:
				xmin = 498.273
				xmax = 498.693
				text = "scurrying"
			intervals [1330]:
				xmin = 498.693
				xmax = 498.783
				text = "in"
			intervals [1331]:
				xmin = 498.783
				xmax = 498.863
				text = "the"
			intervals [1332]:
				xmin = 498.863
				xmax = 499.113
				text = "house"
			intervals [1333]:
				xmin = 499.113
				xmax = 499.233
				text = "to"
			intervals [1334]:
				xmin = 499.233
				xmax = 499.443
				text = "get"
			intervals [1335]:
				xmin = 499.443
				xmax = 499.813
				text = "something"
			intervals [1336]:
				xmin = 499.813
				xmax = 500.103
				text = "or"
			intervals [1337]:
				xmin = 500.103
				xmax = 500.393
				text = "going"
			intervals [1338]:
				xmin = 500.393
				xmax = 500.563
				text = "to"
			intervals [1339]:
				xmin = 500.563
				xmax = 500.713
				text = "the"
			intervals [1340]:
				xmin = 500.713
				xmax = 501.123
				text = "side"
			intervals [1341]:
				xmin = 501.123
				xmax = 501.293
				text = "getting"
			intervals [1342]:
				xmin = 501.293
				xmax = 501.373
				text = "a"
			intervals [1343]:
				xmin = 501.373
				xmax = 501.703
				text = "water"
			intervals [1344]:
				xmin = 501.703
				xmax = 502.193
				text = "hose"
			intervals [1345]:
				xmin = 502.193
				xmax = 502.533
				text = "or"
			intervals [1346]:
				xmin = 502.533
				xmax = 503.1468
				text = ""
			intervals [1347]:
				xmin = 503.1468
				xmax = 503.4568
				text = "we"
			intervals [1348]:
				xmin = 503.4568
				xmax = 503.5684
				text = ""
			intervals [1349]:
				xmin = 503.5684
				xmax = 503.8684
				text = "bike"
			intervals [1350]:
				xmin = 503.8684
				xmax = 504.1984
				text = "riding"
			intervals [1351]:
				xmin = 504.1984
				xmax = 504.3284
				text = "up"
			intervals [1352]:
				xmin = 504.3284
				xmax = 504.4284
				text = "and"
			intervals [1353]:
				xmin = 504.4284
				xmax = 504.6684
				text = "down"
			intervals [1354]:
				xmin = 504.6684
				xmax = 504.7584
				text = "the"
			intervals [1355]:
				xmin = 504.7584
				xmax = 505.3184
				text = "streets"
			intervals [1356]:
				xmin = 505.3184
				xmax = 505.7984
				text = "skating"
			intervals [1357]:
				xmin = 505.7984
				xmax = 505.9684
				text = "up"
			intervals [1358]:
				xmin = 505.9684
				xmax = 506.0684
				text = "and"
			intervals [1359]:
				xmin = 506.0684
				xmax = 506.2884
				text = "down"
			intervals [1360]:
				xmin = 506.2884
				xmax = 506.3784
				text = "the"
			intervals [1361]:
				xmin = 506.3784
				xmax = 506.8184
				text = "streets"
			intervals [1362]:
				xmin = 506.8184
				xmax = 506.9184
				text = "and"
			intervals [1363]:
				xmin = 506.9184
				xmax = 507.1684
				text = "then"
			intervals [1364]:
				xmin = 507.1684
				xmax = 507.3334
				text = ""
			intervals [1365]:
				xmin = 507.3334
				xmax = 507.4934
				text = "we"
			intervals [1366]:
				xmin = 507.4934
				xmax = 507.7234
				text = "had"
			intervals [1367]:
				xmin = 507.7234
				xmax = 507.7834
				text = "a"
			intervals [1368]:
				xmin = 507.7834
				xmax = 508.1534
				text = "lady"
			intervals [1369]:
				xmin = 508.1534
				xmax = 508.3434
				text = "that"
			intervals [1370]:
				xmin = 508.3434
				xmax = 508.5734
				text = "lived"
			intervals [1371]:
				xmin = 508.5734
				xmax = 508.8534
				text = "next"
			intervals [1372]:
				xmin = 508.8534
				xmax = 509.0234
				text = "do"
			intervals [1373]:
				xmin = 509.0234
				xmax = 509.0534
				text = ""
			intervals [1374]:
				xmin = 509.0534
				xmax = 509.3134
				text = "still"
			intervals [1375]:
				xmin = 509.3134
				xmax = 509.5534
				text = "lives"
			intervals [1376]:
				xmin = 509.5534
				xmax = 509.7534
				text = "next"
			intervals [1377]:
				xmin = 509.7534
				xmax = 509.9034
				text = "door"
			intervals [1378]:
				xmin = 509.9034
				xmax = 509.9734
				text = "to"
			intervals [1379]:
				xmin = 509.9734
				xmax = 510.1234
				text = "my"
			intervals [1380]:
				xmin = 510.1234
				xmax = 510.1634
				text = ""
			intervals [1381]:
				xmin = 510.1634
				xmax = 510.5434
				text = "dad"
			intervals [1382]:
				xmin = 510.5434
				xmax = 511.050
				text = ""
			intervals [1383]:
				xmin = 511.050
				xmax = 511.400
				text = "that"
			intervals [1384]:
				xmin = 511.400
				xmax = 511.5722
				text = ""
			intervals [1385]:
				xmin = 511.5722
				xmax = 511.8022
				text = "she"
			intervals [1386]:
				xmin = 511.8022
				xmax = 511.9022
				text = "would"
			intervals [1387]:
				xmin = 511.9022
				xmax = 512.0722
				text = "get"
			intervals [1388]:
				xmin = 512.0722
				xmax = 512.2722
				text = "some"
			intervals [1389]:
				xmin = 512.2722
				xmax = 512.4222
				text = "of"
			intervals [1390]:
				xmin = 512.4222
				xmax = 512.4522
				text = ""
			intervals [1391]:
				xmin = 512.4522
				xmax = 512.6622
				text = "us"
			intervals [1392]:
				xmin = 512.6622
				xmax = 513.1122
				text = "neighborhood"
			intervals [1393]:
				xmin = 513.1122
				xmax = 513.5522
				text = "kids"
			intervals [1394]:
				xmin = 513.5522
				xmax = 513.5922
				text = ""
			intervals [1395]:
				xmin = 513.5922
				xmax = 513.7622
				text = "and"
			intervals [1396]:
				xmin = 513.7622
				xmax = 514.0222
				text = "take"
			intervals [1397]:
				xmin = 514.0222
				xmax = 514.2622
				text = "us"
			intervals [1398]:
				xmin = 514.2622
				xmax = 514.3922
				text = "on"
			intervals [1399]:
				xmin = 514.3922
				xmax = 514.6822
				text = "bus"
			intervals [1400]:
				xmin = 514.6822
				xmax = 515.2622
				text = "rides"
			intervals [1401]:
				xmin = 515.2622
				xmax = 515.3916
				text = ""
			intervals [1402]:
				xmin = 515.3916
				xmax = 515.6216
				text = "she"
			intervals [1403]:
				xmin = 515.6216
				xmax = 515.7916
				text = "we"
			intervals [1404]:
				xmin = 515.7916
				xmax = 515.8716
				text = "d"
			intervals [1405]:
				xmin = 515.8716
				xmax = 516.1216
				text = "ride"
			intervals [1406]:
				xmin = 516.1216
				xmax = 516.5916
				text = "from"
			intervals [1407]:
				xmin = 516.5916
				xmax = 516.9992
				text = ""
			intervals [1408]:
				xmin = 516.9992
				xmax = 517.1892
				text = "our"
			intervals [1409]:
				xmin = 517.1892
				xmax = 517.4292
				text = "side"
			intervals [1410]:
				xmin = 517.4292
				xmax = 517.4892
				text = "of"
			intervals [1411]:
				xmin = 517.4892
				xmax = 517.7692
				text = "town"
			intervals [1412]:
				xmin = 517.7692
				xmax = 517.9592
				text = "all"
			intervals [1413]:
				xmin = 517.9592
				xmax = 518.0192
				text = "the"
			intervals [1414]:
				xmin = 518.0192
				xmax = 518.1292
				text = "way"
			intervals [1415]:
				xmin = 518.1292
				xmax = 518.2292
				text = "up"
			intervals [1416]:
				xmin = 518.2292
				xmax = 518.3592
				text = "to"
			intervals [1417]:
				xmin = 518.3592
				xmax = 519.1992
				text = "georgetown"
			intervals [1418]:
				xmin = 519.1992
				xmax = 520.281
				text = ""
			intervals [1419]:
				xmin = 520.281
				xmax = 520.431
				text = "we"
			intervals [1420]:
				xmin = 520.431
				xmax = 520.461
				text = "d"
			intervals [1421]:
				xmin = 520.461
				xmax = 520.591
				text = "go"
			intervals [1422]:
				xmin = 520.591
				xmax = 520.761
				text = "to"
			intervals [1423]:
				xmin = 520.761
				xmax = 520.861
				text = "the"
			intervals [1424]:
				xmin = 520.861
				xmax = 521.271
				text = "gc"
			intervals [1425]:
				xmin = 521.271
				xmax = 521.671
				text = "murphy"
			intervals [1426]:
				xmin = 521.671
				xmax = 521.781
				text = "s"
			intervals [1427]:
				xmin = 521.781
				xmax = 521.921
				text = "up"
			intervals [1428]:
				xmin = 521.921
				xmax = 523.251
				text = "georgetown"
			intervals [1429]:
				xmin = 523.251
				xmax = 523.3772
				text = ""
			intervals [1430]:
				xmin = 523.3772
				xmax = 523.4872
				text = "the"
			intervals [1431]:
				xmin = 523.4872
				xmax = 524.0772
				text = "woolworth"
			intervals [1432]:
				xmin = 524.0772
				xmax = 524.1372
				text = "s"
			intervals [1433]:
				xmin = 524.1372
				xmax = 524.2072
				text = ""
			intervals [1434]:
				xmin = 524.2072
				xmax = 524.2572
				text = "i"
			intervals [1435]:
				xmin = 524.2572
				xmax = 524.5272
				text = "mean"
			intervals [1436]:
				xmin = 524.5272
				xmax = 524.8572
				text = "little"
			intervals [1437]:
				xmin = 524.8572
				xmax = 525.2472
				text = "things"
			intervals [1438]:
				xmin = 525.2472
				xmax = 525.5072
				text = "like"
			intervals [1439]:
				xmin = 525.5072
				xmax = 525.7972
				text = "that"
			intervals [1440]:
				xmin = 525.7972
				xmax = 526.2492
				text = ""
			intervals [1441]:
				xmin = 526.2492
				xmax = 526.5392
				text = "and"
			intervals [1442]:
				xmin = 526.5392
				xmax = 526.7492
				text = "i'm"
			intervals [1443]:
				xmin = 526.7492
				xmax = 527.2592
				text = "noticing"
			intervals [1444]:
				xmin = 527.2592
				xmax = 527.4892
				text = "now"
			intervals [1445]:
				xmin = 527.4892
				xmax = 527.6592
				text = "n-"
			intervals [1446]:
				xmin = 527.6592
				xmax = 527.8087
				text = ""
			intervals [1447]:
				xmin = 527.8087
				xmax = 528.1187
				text = "kids"
			intervals [1448]:
				xmin = 528.1187
				xmax = 528.5287
				text = "nowadays"
			intervals [1449]:
				xmin = 528.5287
				xmax = 528.6487
				text = "they"
			intervals [1450]:
				xmin = 528.6487
				xmax = 528.8887
				text = "don't"
			intervals [1451]:
				xmin = 528.8887
				xmax = 529.0092
				text = ""
			intervals [1452]:
				xmin = 529.0092
				xmax = 529.2292
				text = "they"
			intervals [1453]:
				xmin = 529.2292
				xmax = 529.4092
				text = "don't"
			intervals [1454]:
				xmin = 529.4092
				xmax = 529.5692
				text = "do"
			intervals [1455]:
				xmin = 529.5692
				xmax = 529.8492
				text = "that"
			intervals [1456]:
				xmin = 529.8492
				xmax = 529.9492
				text = "i"
			intervals [1457]:
				xmin = 529.9492
				xmax = 530.1892
				text = "even"
			intervals [1458]:
				xmin = 530.1892
				xmax = 530.3092
				text = "see"
			intervals [1459]:
				xmin = 530.3092
				xmax = 530.4692
				text = "that"
			intervals [1460]:
				xmin = 530.4692
				xmax = 530.5992
				text = "with"
			intervals [1461]:
				xmin = 530.5992
				xmax = 530.7192
				text = "my"
			intervals [1462]:
				xmin = 530.7192
				xmax = 530.9692
				text = "niece"
			intervals [1463]:
				xmin = 530.9692
				xmax = 531.0392
				text = "and"
			intervals [1464]:
				xmin = 531.0392
				xmax = 531.4192
				text = "nephew"
			intervals [1465]:
				xmin = 531.4192
				xmax = 532.8577
				text = ""
			intervals [1466]:
				xmin = 532.8577
				xmax = 533.0077
				text = "i'm"
			intervals [1467]:
				xmin = 533.0077
				xmax = 533.2077
				text = "like"
			intervals [1468]:
				xmin = 533.2077
				xmax = 533.3577
				text = "y'all"
			intervals [1469]:
				xmin = 533.3577
				xmax = 533.8277
				text = "crazy"
			intervals [1470]:
				xmin = 533.8277
				xmax = 534.1751
				text = ""
			intervals [1471]:
				xmin = 534.1751
				xmax = 534.3351
				text = "get"
			intervals [1472]:
				xmin = 534.3351
				xmax = 534.4851
				text = "out"
			intervals [1473]:
				xmin = 534.4851
				xmax = 534.9451
				text = "explore"
			intervals [1474]:
				xmin = 534.9451
				xmax = 535.0951
				text = "that"
			intervals [1475]:
				xmin = 535.0951
				xmax = 535.1451
				text = "s"
			intervals [1476]:
				xmin = 535.1451
				xmax = 535.2951
				text = "how"
			intervals [1477]:
				xmin = 535.2951
				xmax = 535.4451
				text = "you"
			intervals [1478]:
				xmin = 535.4451
				xmax = 535.6651
				text = "gonna"
			intervals [1479]:
				xmin = 535.6651
				xmax = 535.8751
				text = "know"
			intervals [1480]:
				xmin = 535.8751
				xmax = 536.3951
				text = "things"
			intervals [1481]:
				xmin = 536.3951
				xmax = 536.7781
				text = ""
			intervals [1482]:
				xmin = 536.7781
				xmax = 536.9181
				text = "i"
			intervals [1483]:
				xmin = 536.9181
				xmax = 537.3681
				text = "remember"
			intervals [1484]:
				xmin = 537.3681
				xmax = 537.8581
				text = "us"
			intervals [1485]:
				xmin = 537.8581
				xmax = 538.1181
				text = "when"
			intervals [1486]:
				xmin = 538.1181
				xmax = 538.3281
				text = "we"
			intervals [1487]:
				xmin = 538.3281
				xmax = 538.5181
				text = ""
			intervals [1488]:
				xmin = 538.5181
				xmax = 538.9381
				text = "became"
			intervals [1489]:
				xmin = 538.9381
				xmax = 539.9281
				text = "teenagers"
			intervals [1490]:
				xmin = 539.9281
				xmax = 540.2531
				text = ""
			intervals [1491]:
				xmin = 540.2531
				xmax = 540.4831
				text = "getting"
			intervals [1492]:
				xmin = 540.4831
				xmax = 540.8107
				text = ""
			intervals [1493]:
				xmin = 540.8107
				xmax = 541.1107
				text = "having"
			intervals [1494]:
				xmin = 541.1107
				xmax = 541.2107
				text = "our"
			intervals [1495]:
				xmin = 541.2107
				xmax = 541.4507
				text = "summer"
			intervals [1496]:
				xmin = 541.4507
				xmax = 541.9107
				text = "jobs"
			intervals [1497]:
				xmin = 541.9107
				xmax = 542.0907
				text = "getting"
			intervals [1498]:
				xmin = 542.0907
				xmax = 542.1907
				text = "our"
			intervals [1499]:
				xmin = 542.1907
				xmax = 542.6907
				text = "checks"
			intervals [1500]:
				xmin = 542.6907
				xmax = 543.2842
				text = ""
			intervals [1501]:
				xmin = 543.2842
				xmax = 543.5642
				text = "we"
			intervals [1502]:
				xmin = 543.5642
				xmax = 543.5942
				text = ""
			intervals [1503]:
				xmin = 543.5942
				xmax = 543.9742
				text = "would"
			intervals [1504]:
				xmin = 543.9742
				xmax = 544.3472
				text = ""
			intervals [1505]:
				xmin = 544.3472
				xmax = 544.5072
				text = "get"
			intervals [1506]:
				xmin = 544.5072
				xmax = 544.5972
				text = "on"
			intervals [1507]:
				xmin = 544.5972
				xmax = 544.6772
				text = "the"
			intervals [1508]:
				xmin = 544.6772
				xmax = 545.1672
				text = "bus"
			intervals [1509]:
				xmin = 545.1672
				xmax = 545.3072
				text = "get"
			intervals [1510]:
				xmin = 545.3072
				xmax = 545.3972
				text = "on"
			intervals [1511]:
				xmin = 545.3972
				xmax = 545.4772
				text = "the"
			intervals [1512]:
				xmin = 545.4772
				xmax = 545.7272
				text = "w"
			intervals [1513]:
				xmin = 545.7272
				xmax = 545.9872
				text = "four"
			intervals [1514]:
				xmin = 545.9872
				xmax = 546.2172
				text = "catch"
			intervals [1515]:
				xmin = 546.2172
				xmax = 546.2872
				text = "it"
			intervals [1516]:
				xmin = 546.2872
				xmax = 546.4072
				text = "up"
			intervals [1517]:
				xmin = 546.4072
				xmax = 546.5072
				text = "to"
			intervals [1518]:
				xmin = 546.5072
				xmax = 547.0472
				text = "alabama"
			intervals [1519]:
				xmin = 547.0472
				xmax = 547.1872
				text = "and"
			intervals [1520]:
				xmin = 547.1872
				xmax = 547.3972
				text = "<unk>"
			intervals [1521]:
				xmin = 547.3972
				xmax = 547.7472
				text = "road"
			intervals [1522]:
				xmin = 547.7472
				xmax = 547.8272
				text = "and"
			intervals [1523]:
				xmin = 547.8272
				xmax = 547.9672
				text = "get"
			intervals [1524]:
				xmin = 547.9672
				xmax = 548.0672
				text = "on"
			intervals [1525]:
				xmin = 548.0672
				xmax = 548.1772
				text = "the"
			intervals [1526]:
				xmin = 548.1772
				xmax = 548.4772
				text = "thirty"
			intervals [1527]:
				xmin = 548.4772
				xmax = 548.6872
				text = "two"
			intervals [1528]:
				xmin = 548.6872
				xmax = 548.9172
				text = "bus"
			intervals [1529]:
				xmin = 548.9172
				xmax = 548.9972
				text = "and"
			intervals [1530]:
				xmin = 548.9972
				xmax = 549.2872
				text = "catch"
			intervals [1531]:
				xmin = 549.2872
				xmax = 549.4872
				text = "that"
			intervals [1532]:
				xmin = 549.4872
				xmax = 549.6172
				text = "all"
			intervals [1533]:
				xmin = 549.6172
				xmax = 549.6872
				text = "the"
			intervals [1534]:
				xmin = 549.6872
				xmax = 549.8672
				text = "way"
			intervals [1535]:
				xmin = 549.8672
				xmax = 549.9872
				text = "up"
			intervals [1536]:
				xmin = 549.9872
				xmax = 550.5572
				text = "georgetown"
			intervals [1537]:
				xmin = 550.5572
				xmax = 550.6436
				text = ""
			intervals [1538]:
				xmin = 550.6436
				xmax = 550.8036
				text = "to"
			intervals [1539]:
				xmin = 550.8036
				xmax = 550.9736
				text = "go"
			intervals [1540]:
				xmin = 550.9736
				xmax = 551.4236
				text = "shopping"
			intervals [1541]:
				xmin = 551.4236
				xmax = 551.6136
				text = "to"
			intervals [1542]:
				xmin = 551.6136
				xmax = 551.8736
				text = "hang"
			intervals [1543]:
				xmin = 551.8736
				xmax = 552.1136
				text = "out"
			intervals [1544]:
				xmin = 552.1136
				xmax = 552.6093
				text = ""
			intervals [1545]:
				xmin = 552.6093
				xmax = 552.7393
				text = "or"
			intervals [1546]:
				xmin = 552.7393
				xmax = 552.9093
				text = "on"
			intervals [1547]:
				xmin = 552.9093
				xmax = 552.9793
				text = "a"
			intervals [1548]:
				xmin = 552.9793
				xmax = 553.5893
				text = "saturday"
			intervals [1549]:
				xmin = 553.5893
				xmax = 554.206
				text = ""
			intervals [1550]:
				xmin = 554.206
				xmax = 554.346
				text = "when"
			intervals [1551]:
				xmin = 554.346
				xmax = 554.436
				text = "the"
			intervals [1552]:
				xmin = 554.436
				xmax = 554.896
				text = "senator"
			intervals [1553]:
				xmin = 554.896
				xmax = 555.186
				text = "was"
			intervals [1554]:
				xmin = 555.186
				xmax = 555.576
				text = "open"
			intervals [1555]:
				xmin = 555.576
				xmax = 555.706
				text = ""
			intervals [1556]:
				xmin = 555.706
				xmax = 555.856
				text = "we"
			intervals [1557]:
				xmin = 555.856
				xmax = 555.886
				text = "<unk>"
			intervals [1558]:
				xmin = 555.886
				xmax = 556.076
				text = "get"
			intervals [1559]:
				xmin = 556.076
				xmax = 556.196
				text = "our"
			intervals [1560]:
				xmin = 556.196
				xmax = 556.346
				text = "little"
			intervals [1561]:
				xmin = 556.346
				xmax = 556.666
				text = "movie"
			intervals [1562]:
				xmin = 556.666
				xmax = 557.046
				text = "money"
			intervals [1563]:
				xmin = 557.046
				xmax = 557.126
				text = ""
			intervals [1564]:
				xmin = 557.126
				xmax = 557.266
				text = "go"
			intervals [1565]:
				xmin = 557.266
				xmax = 557.466
				text = "down"
			intervals [1566]:
				xmin = 557.466
				xmax = 557.646
				text = "there"
			intervals [1567]:
				xmin = 557.646
				xmax = 557.916
				text = "and"
			intervals [1568]:
				xmin = 557.916
				xmax = 558.026
				text = ""
			intervals [1569]:
				xmin = 558.026
				xmax = 558.436
				text = "spend"
			intervals [1570]:
				xmin = 558.436
				xmax = 558.476
				text = ""
			intervals [1571]:
				xmin = 558.476
				xmax = 558.736
				text = "all"
			intervals [1572]:
				xmin = 558.736
				xmax = 558.916
				text = "day"
			intervals [1573]:
				xmin = 558.916
				xmax = 559.076
				text = "at"
			intervals [1574]:
				xmin = 559.076
				xmax = 559.166
				text = "the"
			intervals [1575]:
				xmin = 559.166
				xmax = 559.646
				text = "senator"
			intervals [1576]:
				xmin = 559.646
				xmax = 560.6783
				text = ""
			intervals [1577]:
				xmin = 560.6783
				xmax = 560.7883
				text = "the"
			intervals [1578]:
				xmin = 560.7883
				xmax = 561.0683
				text = "movie"
			intervals [1579]:
				xmin = 561.0683
				xmax = 561.5483
				text = "theater"
			intervals [1580]:
				xmin = 561.5483
				xmax = 561.7583
				text = "that"
			intervals [1581]:
				xmin = 561.7583
				xmax = 561.9283
				text = "used"
			intervals [1582]:
				xmin = 561.9283
				xmax = 561.9983
				text = "to"
			intervals [1583]:
				xmin = 561.9983
				xmax = 562.1283
				text = "be"
			intervals [1584]:
				xmin = 562.1283
				xmax = 562.3283
				text = "right"
			intervals [1585]:
				xmin = 562.3283
				xmax = 562.4783
				text = "there"
			intervals [1586]:
				xmin = 562.4783
				xmax = 562.5583
				text = "on"
			intervals [1587]:
				xmin = 562.5583
				xmax = 562.8083
				text = "benning"
			intervals [1588]:
				xmin = 562.8083
				xmax = 563.2383
				text = "road"
			intervals [1589]:
				xmin = 563.2383
				xmax = 565.0355
				text = ""
			intervals [1590]:
				xmin = 565.0355
				xmax = 565.2455
				text = "you"
			intervals [1591]:
				xmin = 565.2455
				xmax = 565.4155
				text = "didn't"
			intervals [1592]:
				xmin = 565.4155
				xmax = 565.5855
				text = "know"
			intervals [1593]:
				xmin = 565.5855
				xmax = 565.8155
				text = "that"
			intervals [1594]:
				xmin = 565.8155
				xmax = 565.9055
				text = ""
			intervals [1595]:
				xmin = 565.9055
				xmax = 565.9355
				text = "oh"
			intervals [1596]:
				xmin = 565.9355
				xmax = 566.0355
				text = ""
			intervals [1597]:
				xmin = 566.0355
				xmax = 566.6055
				text = "child"
			intervals [1598]:
				xmin = 566.6055
				xmax = 566.7455
				text = "we"
			intervals [1599]:
				xmin = 566.7455
				xmax = 566.9155
				text = "saw"
			intervals [1600]:
				xmin = 566.9155
				xmax = 567.0055
				text = "the"
			intervals [1601]:
				xmin = 567.0055
				xmax = 567.0955
				text = "same"
			intervals [1602]:
				xmin = 567.0955
				xmax = 568.0996
				text = ""
			intervals [1603]:
				xmin = 568.0996
				xmax = 568.7796
				text = "yeah"
			intervals [1604]:
				xmin = 568.7796
				xmax = 568.9496
				text = "well"
			intervals [1605]:
				xmin = 568.9496
				xmax = 569.0296
				text = "it"
			intervals [1606]:
				xmin = 569.0296
				xmax = 569.1196
				text = "you"
			intervals [1607]:
				xmin = 569.1196
				xmax = 569.2896
				text = "know"
			intervals [1608]:
				xmin = 569.2896
				xmax = 569.4496
				text = "where"
			intervals [1609]:
				xmin = 569.4496
				xmax = 569.5396
				text = "the"
			intervals [1610]:
				xmin = 569.5396
				xmax = 570.0996
				text = "subway"
			intervals [1611]:
				xmin = 570.0996
				xmax = 570.3796
				text = "is"
			intervals [1612]:
				xmin = 570.3796
				xmax = 570.5996
				text = "next"
			intervals [1613]:
				xmin = 570.5996
				xmax = 570.6796
				text = "to"
			intervals [1614]:
				xmin = 570.6796
				xmax = 570.7796
				text = "the"
			intervals [1615]:
				xmin = 570.7796
				xmax = 571.2896
				text = "downtown"
			intervals [1616]:
				xmin = 571.2896
				xmax = 571.5796
				text = "locker"
			intervals [1617]:
				xmin = 571.5796
				xmax = 571.9496
				text = "room"
			intervals [1618]:
				xmin = 571.9496
				xmax = 573.717
				text = ""
			intervals [1619]:
				xmin = 573.717
				xmax = 573.837
				text = "it"
			intervals [1620]:
				xmin = 573.837
				xmax = 573.907
				text = "s"
			intervals [1621]:
				xmin = 573.907
				xmax = 573.967
				text = "a"
			intervals [1622]:
				xmin = 573.967
				xmax = 574.367
				text = "subway"
			intervals [1623]:
				xmin = 574.367
				xmax = 574.477
				text = "and"
			intervals [1624]:
				xmin = 574.477
				xmax = 574.527
				text = "a"
			intervals [1625]:
				xmin = 574.527
				xmax = 574.807
				text = "beauty"
			intervals [1626]:
				xmin = 574.807
				xmax = 574.887
				text = "and"
			intervals [1627]:
				xmin = 574.887
				xmax = 575.157
				text = "barber"
			intervals [1628]:
				xmin = 575.157
				xmax = 575.537
				text = "supply"
			intervals [1629]:
				xmin = 575.537
				xmax = 575.657
				text = "that"
			intervals [1630]:
				xmin = 575.657
				xmax = 576.047
				text = "sits"
			intervals [1631]:
				xmin = 576.047
				xmax = 576.337
				text = "right"
			intervals [1632]:
				xmin = 576.337
				xmax = 576.677
				text = "there"
			intervals [1633]:
				xmin = 576.677
				xmax = 577.3274
				text = ""
			intervals [1634]:
				xmin = 577.3274
				xmax = 577.5974
				text = "that"
			intervals [1635]:
				xmin = 577.5974
				xmax = 577.6274
				text = ""
			intervals [1636]:
				xmin = 577.6274
				xmax = 578.0674
				text = "used"
			intervals [1637]:
				xmin = 578.0674
				xmax = 578.2174
				text = "to"
			intervals [1638]:
				xmin = 578.2174
				xmax = 578.4374
				text = "be"
			intervals [1639]:
				xmin = 578.4374
				xmax = 578.6074
				text = "the"
			intervals [1640]:
				xmin = 578.6074
				xmax = 579.2574
				text = "senator"
			intervals [1641]:
				xmin = 579.2574
				xmax = 580.4214
				text = ""
			intervals [1642]:
				xmin = 580.4214
				xmax = 580.6014
				text = "and"
			intervals [1643]:
				xmin = 580.6014
				xmax = 580.7414
				text = "if"
			intervals [1644]:
				xmin = 580.7414
				xmax = 580.8614
				text = "you"
			intervals [1645]:
				xmin = 580.8614
				xmax = 581.0914
				text = "look"
			intervals [1646]:
				xmin = 581.0914
				xmax = 581.1914
				text = "at"
			intervals [1647]:
				xmin = 581.1914
				xmax = 581.3114
				text = "the"
			intervals [1648]:
				xmin = 581.3114
				xmax = 581.5814
				text = "top"
			intervals [1649]:
				xmin = 581.5814
				xmax = 581.7214
				text = "of"
			intervals [1650]:
				xmin = 581.7214
				xmax = 581.8014
				text = "the"
			intervals [1651]:
				xmin = 581.8014
				xmax = 581.9814
				text = "<unk>"
			intervals [1652]:
				xmin = 581.9814
				xmax = 582.1414
				text = "they"
			intervals [1653]:
				xmin = 582.1414
				xmax = 582.3214
				text = "didn't"
			intervals [1654]:
				xmin = 582.3214
				xmax = 582.5714
				text = "tear"
			intervals [1655]:
				xmin = 582.5714
				xmax = 582.6814
				text = "the"
			intervals [1656]:
				xmin = 582.6814
				xmax = 582.9214
				text = "whole"
			intervals [1657]:
				xmin = 582.9214
				xmax = 583.2514
				text = "front"
			intervals [1658]:
				xmin = 583.2514
				xmax = 583.4996
				text = ""
			intervals [1659]:
				xmin = 583.4996
				xmax = 583.9596
				text = "portion"
			intervals [1660]:
				xmin = 583.9596
				xmax = 584.0996
				text = "of"
			intervals [1661]:
				xmin = 584.0996
				xmax = 584.1896
				text = "the"
			intervals [1662]:
				xmin = 584.1896
				xmax = 584.2596
				text = ""
			intervals [1663]:
				xmin = 584.2596
				xmax = 584.4496
				text = "of"
			intervals [1664]:
				xmin = 584.4496
				xmax = 584.5296
				text = "the"
			intervals [1665]:
				xmin = 584.5296
				xmax = 584.8796
				text = "building"
			intervals [1666]:
				xmin = 584.8796
				xmax = 585.2296
				text = "down"
			intervals [1667]:
				xmin = 585.2296
				xmax = 585.4626
				text = ""
			intervals [1668]:
				xmin = 585.4626
				xmax = 585.5826
				text = "but"
			intervals [1669]:
				xmin = 585.5826
				xmax = 585.7426
				text = "if"
			intervals [1670]:
				xmin = 585.7426
				xmax = 585.8726
				text = "you"
			intervals [1671]:
				xmin = 585.8726
				xmax = 586.2726
				text = "look"
			intervals [1672]:
				xmin = 586.2726
				xmax = 586.4161
				text = ""
			intervals [1673]:
				xmin = 586.4161
				xmax = 586.5461
				text = "at"
			intervals [1674]:
				xmin = 586.5461
				xmax = 586.6261
				text = "the"
			intervals [1675]:
				xmin = 586.6261
				xmax = 586.9161
				text = "very"
			intervals [1676]:
				xmin = 586.9161
				xmax = 587.2161
				text = "top"
			intervals [1677]:
				xmin = 587.2161
				xmax = 587.3461
				text = "of"
			intervals [1678]:
				xmin = 587.3461
				xmax = 587.5423
				text = ""
			intervals [1679]:
				xmin = 587.5423
				xmax = 587.8523
				text = "those"
			intervals [1680]:
				xmin = 587.8523
				xmax = 588.0123
				text = "two"
			intervals [1681]:
				xmin = 588.0123
				xmax = 588.6923
				text = "locations"
			intervals [1682]:
				xmin = 588.6923
				xmax = 588.8723
				text = "you"
			intervals [1683]:
				xmin = 588.8723
				xmax = 588.9023
				text = "<unk>"
			intervals [1684]:
				xmin = 588.9023
				xmax = 589.1223
				text = "see"
			intervals [1685]:
				xmin = 589.1223
				xmax = 589.2623
				text = "it"
			intervals [1686]:
				xmin = 589.2623
				xmax = 589.5423
				text = "still"
			intervals [1687]:
				xmin = 589.5423
				xmax = 589.7923
				text = "says"
			intervals [1688]:
				xmin = 589.7923
				xmax = 590.3323
				text = "senator"
			intervals [1689]:
				xmin = 590.3323
				xmax = 590.6919
				text = ""
			intervals [1690]:
				xmin = 590.6919
				xmax = 590.9219
				text = "and"
			intervals [1691]:
				xmin = 590.9219
				xmax = 591.1019
				text = "that"
			intervals [1692]:
				xmin = 591.1019
				xmax = 591.1419
				text = ""
			intervals [1693]:
				xmin = 591.1419
				xmax = 591.3719
				text = "was"
			intervals [1694]:
				xmin = 591.3719
				xmax = 591.5219
				text = "our"
			intervals [1695]:
				xmin = 591.5219
				xmax = 592.0319
				text = "neighborhood"
			intervals [1696]:
				xmin = 592.0319
				xmax = 592.3819
				text = "movie"
			intervals [1697]:
				xmin = 592.3819
				xmax = 592.7919
				text = "theater"
			intervals [1698]:
				xmin = 592.7919
				xmax = 593.1377
				text = ""
			intervals [1699]:
				xmin = 593.1377
				xmax = 593.2177
				text = "for"
			intervals [1700]:
				xmin = 593.2177
				xmax = 593.5777
				text = "about"
			intervals [1701]:
				xmin = 593.5777
				xmax = 593.7671
				text = ""
			intervals [1702]:
				xmin = 593.7671
				xmax = 593.8871
				text = "a"
			intervals [1703]:
				xmin = 593.8871
				xmax = 594.2171
				text = "dollar"
			intervals [1704]:
				xmin = 594.2171
				xmax = 594.5271
				text = "fifty"
			intervals [1705]:
				xmin = 594.5271
				xmax = 594.6471
				text = "to"
			intervals [1706]:
				xmin = 594.6471
				xmax = 594.8171
				text = "two"
			intervals [1707]:
				xmin = 594.8171
				xmax = 595.2271
				text = "dollars"
			intervals [1708]:
				xmin = 595.2271
				xmax = 595.3471
				text = "you"
			intervals [1709]:
				xmin = 595.3471
				xmax = 595.4971
				text = "could"
			intervals [1710]:
				xmin = 595.4971
				xmax = 595.6171
				text = "go"
			intervals [1711]:
				xmin = 595.6171
				xmax = 595.7971
				text = "down"
			intervals [1712]:
				xmin = 595.7971
				xmax = 595.8971
				text = "there"
			intervals [1713]:
				xmin = 595.8971
				xmax = 595.9771
				text = "and"
			intervals [1714]:
				xmin = 595.9771
				xmax = 596.1571
				text = "see"
			intervals [1715]:
				xmin = 596.1571
				xmax = 596.3671
				text = "two"
			intervals [1716]:
				xmin = 596.3671
				xmax = 596.9571
				text = "movies"
			intervals [1717]:
				xmin = 596.9571
				xmax = 599.0599
				text = ""
			intervals [1718]:
				xmin = 599.0599
				xmax = 599.2899
				text = "no"
			intervals [1719]:
				xmin = 599.2899
				xmax = 599.5099
				text = "you"
			intervals [1720]:
				xmin = 599.5099
				xmax = 599.9199
				text = "can't"
			intervals [1721]:
				xmin = 599.9199
				xmax = 600.7799
				text = "nowadays"
			intervals [1722]:
				xmin = 600.7799
				xmax = 601.9467
				text = ""
			intervals [1723]:
				xmin = 601.9467
				xmax = 602.3367
				text = "mm-hm"
			intervals [1724]:
				xmin = 602.3367
				xmax = 602.5867
				text = "so"
			intervals [1725]:
				xmin = 602.5867
				xmax = 602.9467
				text = "those"
			intervals [1726]:
				xmin = 602.9467
				xmax = 603.0867
				text = "are"
			intervals [1727]:
				xmin = 603.0867
				xmax = 603.3967
				text = "things"
			intervals [1728]:
				xmin = 603.3967
				xmax = 603.5867
				text = "that"
			intervals [1729]:
				xmin = 603.5867
				xmax = 603.8067
				text = "we"
			intervals [1730]:
				xmin = 603.8067
				xmax = 604.0967
				text = "did"
			intervals [1731]:
				xmin = 604.0967
				xmax = 604.2067
				text = "i"
			intervals [1732]:
				xmin = 604.2067
				xmax = 604.6767
				text = "remember"
			intervals [1733]:
				xmin = 604.6767
				xmax = 605.0167
				text = "where"
			intervals [1734]:
				xmin = 605.0167
				xmax = 605.5567
				text = "unity"
			intervals [1735]:
				xmin = 605.5567
				xmax = 605.8067
				text = "health"
			intervals [1736]:
				xmin = 605.8067
				xmax = 606.2367
				text = "clinic"
			intervals [1737]:
				xmin = 606.2367
				xmax = 606.4887
				text = ""
			intervals [1738]:
				xmin = 606.4887
				xmax = 606.7087
				text = "right"
			intervals [1739]:
				xmin = 606.7087
				xmax = 606.8387
				text = "there"
			intervals [1740]:
				xmin = 606.8387
				xmax = 606.9087
				text = "on"
			intervals [1741]:
				xmin = 606.9087
				xmax = 607.3087
				text = "minnesota"
			intervals [1742]:
				xmin = 607.3087
				xmax = 607.6187
				text = "avenue"
			intervals [1743]:
				xmin = 607.6187
				xmax = 607.8087
				text = "used"
			intervals [1744]:
				xmin = 607.8087
				xmax = 607.8787
				text = "to"
			intervals [1745]:
				xmin = 607.8787
				xmax = 607.9987
				text = "be"
			intervals [1746]:
				xmin = 607.9987
				xmax = 608.0487
				text = "a"
			intervals [1747]:
				xmin = 608.0487
				xmax = 608.5387
				text = "giant"
			intervals [1748]:
				xmin = 608.5387
				xmax = 610.435
				text = ""
			intervals [1749]:
				xmin = 610.435
				xmax = 611.015
				text = "yes"
			intervals [1750]:
				xmin = 611.015
				xmax = 613.2458
				text = ""
			intervals [1751]:
				xmin = 613.2458
				xmax = 613.4058
				text = "they"
			intervals [1752]:
				xmin = 613.4058
				xmax = 613.7258
				text = "closed"
			intervals [1753]:
				xmin = 613.7258
				xmax = 613.9158
				text = "long"
			intervals [1754]:
				xmin = 613.9158
				xmax = 614.2358
				text = "before"
			intervals [1755]:
				xmin = 614.2358
				xmax = 614.6858
				text = "safeway"
			intervals [1756]:
				xmin = 614.6858
				xmax = 614.9258
				text = "opened"
			intervals [1757]:
				xmin = 614.9258
				xmax = 615.0158
				text = "there"
			intervals [1758]:
				xmin = 615.0158
				xmax = 615.2258
				text = "used"
			intervals [1759]:
				xmin = 615.2258
				xmax = 615.2958
				text = "to"
			intervals [1760]:
				xmin = 615.2958
				xmax = 615.4158
				text = "be"
			intervals [1761]:
				xmin = 615.4158
				xmax = 615.4658
				text = "a"
			intervals [1762]:
				xmin = 615.4658
				xmax = 616.0658
				text = "giant"
			intervals [1763]:
				xmin = 616.0658
				xmax = 616.1358
				text = ""
			intervals [1764]:
				xmin = 616.1358
				xmax = 617.0258
				text = "um"
			intervals [1765]:
				xmin = 617.0258
				xmax = 617.9991
				text = ""
			intervals [1766]:
				xmin = 617.9991
				xmax = 618.2691
				text = "trying"
			intervals [1767]:
				xmin = 618.2691
				xmax = 618.3391
				text = "to"
			intervals [1768]:
				xmin = 618.3391
				xmax = 618.4191
				text = ""
			intervals [1769]:
				xmin = 618.4191
				xmax = 619.0691
				text = "think"
			intervals [1770]:
				xmin = 619.0691
				xmax = 620.1434
				text = ""
			intervals [1771]:
				xmin = 620.1434
				xmax = 620.2934
				text = "you"
			intervals [1772]:
				xmin = 620.2934
				xmax = 620.4734
				text = "know"
			intervals [1773]:
				xmin = 620.4734
				xmax = 620.6734
				text = "right"
			intervals [1774]:
				xmin = 620.6734
				xmax = 620.8134
				text = "there"
			intervals [1775]:
				xmin = 620.8134
				xmax = 620.9034
				text = "on"
			intervals [1776]:
				xmin = 620.9034
				xmax = 621.1434
				text = "benning"
			intervals [1777]:
				xmin = 621.1434
				xmax = 621.3434
				text = "road"
			intervals [1778]:
				xmin = 621.3434
				xmax = 621.4334
				text = "where"
			intervals [1779]:
				xmin = 621.4334
				xmax = 621.5434
				text = "they"
			intervals [1780]:
				xmin = 621.5434
				xmax = 621.7334
				text = "tore"
			intervals [1781]:
				xmin = 621.7334
				xmax = 621.8034
				text = "the"
			intervals [1782]:
				xmin = 621.8034
				xmax = 622.2334
				text = "popeye"
			intervals [1783]:
				xmin = 622.2334
				xmax = 622.3134
				text = "s"
			intervals [1784]:
				xmin = 622.3134
				xmax = 622.7434
				text = "down"
			intervals [1785]:
				xmin = 622.7434
				xmax = 623.8985
				text = ""
			intervals [1786]:
				xmin = 623.8985
				xmax = 624.2185
				text = "yes"
			intervals [1787]:
				xmin = 624.2185
				xmax = 624.5295
				text = ""
			intervals [1788]:
				xmin = 624.5295
				xmax = 624.8795
				text = "that"
			intervals [1789]:
				xmin = 624.8795
				xmax = 625.0795
				text = "used"
			intervals [1790]:
				xmin = 625.0795
				xmax = 625.4906
				text = ""
			intervals [1791]:
				xmin = 625.4906
				xmax = 625.8306
				text = "yes"
			intervals [1792]:
				xmin = 625.8306
				xmax = 626.0606
				text = "that"
			intervals [1793]:
				xmin = 626.0606
				xmax = 626.2506
				text = "used"
			intervals [1794]:
				xmin = 626.2506
				xmax = 626.3506
				text = "to"
			intervals [1795]:
				xmin = 626.3506
				xmax = 626.9606
				text = "be"
			intervals [1796]:
				xmin = 626.9606
				xmax = 627.0406
				text = ""
			intervals [1797]:
				xmin = 627.0406
				xmax = 627.7206
				text = "<unk>"
			intervals [1798]:
				xmin = 627.7206
				xmax = 627.8906
				text = "s"
			intervals [1799]:
				xmin = 627.8906
				xmax = 627.9862
				text = ""
			intervals [1800]:
				xmin = 627.9862
				xmax = 628.3062
				text = "fried"
			intervals [1801]:
				xmin = 628.3062
				xmax = 628.8062
				text = "chicken"
			intervals [1802]:
				xmin = 628.8062
				xmax = 629.6455
				text = ""
			intervals [1803]:
				xmin = 629.6455
				xmax = 630.2755
				text = "um"
			intervals [1804]:
				xmin = 630.2755
				xmax = 630.3855
				text = ""
			intervals [1805]:
				xmin = 630.3855
				xmax = 630.5255
				text = "at"
			intervals [1806]:
				xmin = 630.5255
				xmax = 630.6155
				text = "the"
			intervals [1807]:
				xmin = 630.6155
				xmax = 630.8655
				text = "top"
			intervals [1808]:
				xmin = 630.8655
				xmax = 630.9355
				text = "of"
			intervals [1809]:
				xmin = 630.9355
				xmax = 631.2455
				text = "coral"
			intervals [1810]:
				xmin = 631.2455
				xmax = 631.6755
				text = "hills"
			intervals [1811]:
				xmin = 631.6755
				xmax = 632.4755
				text = "where"
			intervals [1812]:
				xmin = 632.4755
				xmax = 632.6103
				text = ""
			intervals [1813]:
				xmin = 632.6103
				xmax = 632.7003
				text = "the"
			intervals [1814]:
				xmin = 632.7003
				xmax = 633.1903
				text = "shoppers"
			intervals [1815]:
				xmin = 633.1903
				xmax = 633.4503
				text = "is"
			intervals [1816]:
				xmin = 633.4503
				xmax = 633.8603
				text = "now"
			intervals [1817]:
				xmin = 633.8603
				xmax = 635.6455
				text = ""
			intervals [1818]:
				xmin = 635.6455
				xmax = 635.8155
				text = "at"
			intervals [1819]:
				xmin = 635.8155
				xmax = 635.8855
				text = "the"
			intervals [1820]:
				xmin = 635.8855
				xmax = 636.1955
				text = "very"
			intervals [1821]:
				xmin = 636.1955
				xmax = 636.3555
				text = "t"
			intervals [1822]:
				xmin = 636.3555
				xmax = 636.8933
				text = ""
			intervals [1823]:
				xmin = 636.8933
				xmax = 637.0833
				text = "keep"
			intervals [1824]:
				xmin = 637.0833
				xmax = 637.3633
				text = "going"
			intervals [1825]:
				xmin = 637.3633
				xmax = 637.5633
				text = "up"
			intervals [1826]:
				xmin = 637.5633
				xmax = 637.6733
				text = ""
			intervals [1827]:
				xmin = 637.6733
				xmax = 637.8033
				text = "at"
			intervals [1828]:
				xmin = 637.8033
				xmax = 637.8733
				text = "the"
			intervals [1829]:
				xmin = 637.8733
				xmax = 638.1133
				text = "very"
			intervals [1830]:
				xmin = 638.1133
				xmax = 638.3233
				text = "top"
			intervals [1831]:
				xmin = 638.3233
				xmax = 638.3833
				text = "of"
			intervals [1832]:
				xmin = 638.3833
				xmax = 638.6333
				text = "coral"
			intervals [1833]:
				xmin = 638.6333
				xmax = 638.8133
				text = "hills"
			intervals [1834]:
				xmin = 638.8133
				xmax = 638.9933
				text = "that"
			intervals [1835]:
				xmin = 638.9933
				xmax = 639.1533
				text = "used"
			intervals [1836]:
				xmin = 639.1533
				xmax = 639.2233
				text = "to"
			intervals [1837]:
				xmin = 639.2233
				xmax = 639.3533
				text = "be"
			intervals [1838]:
				xmin = 639.3533
				xmax = 639.4033
				text = "a"
			intervals [1839]:
				xmin = 639.4033
				xmax = 639.8433
				text = "giant"
			intervals [1840]:
				xmin = 639.8433
				xmax = 639.9733
				text = "and"
			intervals [1841]:
				xmin = 639.9733
				xmax = 640.0433
				text = "a"
			intervals [1842]:
				xmin = 640.0433
				xmax = 640.8233
				text = "cvs"
			intervals [1843]:
				xmin = 640.8233
				xmax = 641.2964
				text = ""
			intervals [1844]:
				xmin = 641.2964
				xmax = 641.4564
				text = "when"
			intervals [1845]:
				xmin = 641.4564
				xmax = 642.0664
				text = "cvs-"
			intervals [1846]:
				xmin = 642.0664
				xmax = 642.3464
				text = "before"
			intervals [1847]:
				xmin = 642.3464
				xmax = 642.7864
				text = "cvs"
			intervals [1848]:
				xmin = 642.7864
				xmax = 643.1064
				text = "became"
			intervals [1849]:
				xmin = 643.1064
				xmax = 643.6064
				text = "cvs"
			intervals [1850]:
				xmin = 643.6064
				xmax = 643.6864
				text = "it"
			intervals [1851]:
				xmin = 643.6864
				xmax = 643.8564
				text = "was"
			intervals [1852]:
				xmin = 643.8564
				xmax = 644.1164
				text = "called"
			intervals [1853]:
				xmin = 644.1164
				xmax = 644.5664
				text = "people"
			intervals [1854]:
				xmin = 644.5664
				xmax = 644.5964
				text = ""
			intervals [1855]:
				xmin = 644.5964
				xmax = 644.7364
				text = "s"
			intervals [1856]:
				xmin = 644.7364
				xmax = 645.2382
				text = ""
			intervals [1857]:
				xmin = 645.2382
				xmax = 645.5482
				text = "people"
			intervals [1858]:
				xmin = 645.5482
				xmax = 645.5982
				text = "s"
			intervals [1859]:
				xmin = 645.5982
				xmax = 645.8482
				text = "drug"
			intervals [1860]:
				xmin = 645.8482
				xmax = 646.1382
				text = "store"
			intervals [1861]:
				xmin = 646.1382
				xmax = 646.902
				text = ""
			intervals [1862]:
				xmin = 646.902
				xmax = 647.672
				text = "um"
			intervals [1863]:
				xmin = 647.672
				xmax = 648.3345
				text = ""
			intervals [1864]:
				xmin = 648.3345
				xmax = 648.6045
				text = "trying"
			intervals [1865]:
				xmin = 648.6045
				xmax = 648.6645
				text = "to"
			intervals [1866]:
				xmin = 648.6645
				xmax = 648.7345
				text = ""
			intervals [1867]:
				xmin = 648.7345
				xmax = 648.9845
				text = "think"
			intervals [1868]:
				xmin = 648.9845
				xmax = 649.0745
				text = "of"
			intervals [1869]:
				xmin = 649.0745
				xmax = 649.2145
				text = "what"
			intervals [1870]:
				xmin = 649.2145
				xmax = 649.4245
				text = "else"
			intervals [1871]:
				xmin = 649.4245
				xmax = 649.6545
				text = "has"
			intervals [1872]:
				xmin = 649.6545
				xmax = 650.1745
				text = "changed"
			intervals [1873]:
				xmin = 650.1745
				xmax = 659.0199
				text = ""
			intervals [1874]:
				xmin = 659.0199
				xmax = 659.3399
				text = "yeah"
			intervals [1875]:
				xmin = 659.3399
				xmax = 659.4099
				text = "it"
			intervals [1876]:
				xmin = 659.4099
				xmax = 659.4899
				text = "s"
			intervals [1877]:
				xmin = 659.4899
				xmax = 659.5699
				text = "a"
			intervals [1878]:
				xmin = 659.5699
				xmax = 659.7299
				text = "lot"
			intervals [1879]:
				xmin = 659.7299
				xmax = 659.7899
				text = "of"
			intervals [1880]:
				xmin = 659.7899
				xmax = 660.3899
				text = "cvs'"
			intervals [1881]:
				xmin = 660.3899
				xmax = 660.6399
				text = "along"
			intervals [1882]:
				xmin = 660.6399
				xmax = 660.7499
				text = "the"
			intervals [1883]:
				xmin = 660.7499
				xmax = 660.9199
				text = "line"
			intervals [1884]:
				xmin = 660.9199
				xmax = 661.0799
				text = "but"
			intervals [1885]:
				xmin = 661.0799
				xmax = 661.5478
				text = ""
			intervals [1886]:
				xmin = 661.5478
				xmax = 661.8078
				text = "these"
			intervals [1887]:
				xmin = 661.8078
				xmax = 661.8978
				text = "are"
			intervals [1888]:
				xmin = 661.8978
				xmax = 662.1578
				text = "things"
			intervals [1889]:
				xmin = 662.1578
				xmax = 662.2978
				text = "that"
			intervals [1890]:
				xmin = 662.2978
				xmax = 662.4878
				text = "we"
			intervals [1891]:
				xmin = 662.4878
				xmax = 662.6878
				text = "saw"
			intervals [1892]:
				xmin = 662.6878
				xmax = 663.3578
				text = "change"
			intervals [1893]:
				xmin = 663.3578
				xmax = 663.3878
				text = ""
			intervals [1894]:
				xmin = 663.3878
				xmax = 663.5078
				text = "you"
			intervals [1895]:
				xmin = 663.5078
				xmax = 663.6778
				text = "know"
			intervals [1896]:
				xmin = 663.6778
				xmax = 664.0278
				text = "over"
			intervals [1897]:
				xmin = 664.0278
				xmax = 664.1478
				text = "the"
			intervals [1898]:
				xmin = 664.1478
				xmax = 664.6278
				text = "years"
			intervals [1899]:
				xmin = 664.6278
				xmax = 665.3372
				text = ""
			intervals [1900]:
				xmin = 665.3372
				xmax = 665.8272
				text = "um"
			intervals [1901]:
				xmin = 665.8272
				xmax = 665.9372
				text = "i"
			intervals [1902]:
				xmin = 665.9372
				xmax = 666.5072
				text = "remember"
			intervals [1903]:
				xmin = 666.5072
				xmax = 667.3772
				text = "when"
			intervals [1904]:
				xmin = 667.3772
				xmax = 668.5922
				text = ""
			intervals [1905]:
				xmin = 668.5922
				xmax = 668.9022
				text = "where"
			intervals [1906]:
				xmin = 668.9022
				xmax = 668.9722
				text = "the"
			intervals [1907]:
				xmin = 668.9722
				xmax = 669.4922
				text = "laundromat"
			intervals [1908]:
				xmin = 669.4922
				xmax = 669.7822
				text = "is"
			intervals [1909]:
				xmin = 669.7822
				xmax = 669.9273
				text = ""
			intervals [1910]:
				xmin = 669.9273
				xmax = 670.2573
				text = "um"
			intervals [1911]:
				xmin = 670.2573
				xmax = 670.4473
				text = "right"
			intervals [1912]:
				xmin = 670.4473
				xmax = 670.5573
				text = "there"
			intervals [1913]:
				xmin = 670.5573
				xmax = 670.6373
				text = "at"
			intervals [1914]:
				xmin = 670.6373
				xmax = 670.7073
				text = "the"
			intervals [1915]:
				xmin = 670.7073
				xmax = 671.0073
				text = "corner"
			intervals [1916]:
				xmin = 671.0073
				xmax = 671.0373
				text = ""
			intervals [1917]:
				xmin = 671.0373
				xmax = 671.2773
				text = "east"
			intervals [1918]:
				xmin = 671.2773
				xmax = 671.6773
				text = "capitol"
			intervals [1919]:
				xmin = 671.6773
				xmax = 671.7773
				text = "and"
			intervals [1920]:
				xmin = 671.7773
				xmax = 672.0073
				text = "benning"
			intervals [1921]:
				xmin = 672.0073
				xmax = 672.4573
				text = "road"
			intervals [1922]:
				xmin = 672.4573
				xmax = 672.8514
				text = ""
			intervals [1923]:
				xmin = 672.8514
				xmax = 672.9814
				text = "and"
			intervals [1924]:
				xmin = 672.9814
				xmax = 673.0814
				text = "the"
			intervals [1925]:
				xmin = 673.0814
				xmax = 673.4714
				text = "benco"
			intervals [1926]:
				xmin = 673.4714
				xmax = 673.9214
				text = "shopping"
			intervals [1927]:
				xmin = 673.9214
				xmax = 674.2914
				text = "center"
			intervals [1928]:
				xmin = 674.2914
				xmax = 675.0954
				text = ""
			intervals [1929]:
				xmin = 675.0954
				xmax = 675.5254
				text = "that"
			intervals [1930]:
				xmin = 675.5254
				xmax = 675.8454
				text = "used"
			intervals [1931]:
				xmin = 675.8454
				xmax = 675.9954
				text = "to"
			intervals [1932]:
				xmin = 675.9954
				xmax = 676.4254
				text = "be"
			intervals [1933]:
				xmin = 676.4254
				xmax = 676.632
				text = ""
			intervals [1934]:
				xmin = 676.632
				xmax = 676.712
				text = "a"
			intervals [1935]:
				xmin = 676.712
				xmax = 677.162
				text = "grocery"
			intervals [1936]:
				xmin = 677.162
				xmax = 677.572
				text = "store"
			intervals [1937]:
				xmin = 677.572
				xmax = 679.2576
				text = ""
			intervals [1938]:
				xmin = 679.2576
				xmax = 680.0076
				text = "where"
			intervals [1939]:
				xmin = 680.0076
				xmax = 680.5076
				text = "um"
			intervals [1940]:
				xmin = 680.5076
				xmax = 680.5676
				text = ""
			intervals [1941]:
				xmin = 680.5676
				xmax = 680.9376
				text = "kipp"
			intervals [1942]:
				xmin = 680.9376
				xmax = 681.4476
				text = "dc"
			intervals [1943]:
				xmin = 681.4476
				xmax = 681.6876
				text = "is"
			intervals [1944]:
				xmin = 681.6876
				xmax = 682.1276
				text = "now"
			intervals [1945]:
				xmin = 682.1276
				xmax = 682.4242
				text = ""
			intervals [1946]:
				xmin = 682.4242
				xmax = 682.7142
				text = "that"
			intervals [1947]:
				xmin = 682.7142
				xmax = 682.9342
				text = "used"
			intervals [1948]:
				xmin = 682.9342
				xmax = 683.0342
				text = "to"
			intervals [1949]:
				xmin = 683.0342
				xmax = 683.2942
				text = "be"
			intervals [1950]:
				xmin = 683.2942
				xmax = 683.4442
				text = "what"
			intervals [1951]:
				xmin = 683.4442
				xmax = 683.5442
				text = "we"
			intervals [1952]:
				xmin = 683.5442
				xmax = 683.7242
				text = "used"
			intervals [1953]:
				xmin = 683.7242
				xmax = 683.7942
				text = "to"
			intervals [1954]:
				xmin = 683.7942
				xmax = 684.0242
				text = "call"
			intervals [1955]:
				xmin = 684.0242
				xmax = 684.0842
				text = "the"
			intervals [1956]:
				xmin = 684.0842
				xmax = 684.5742
				text = "market"
			intervals [1957]:
				xmin = 684.5742
				xmax = 684.7335
				text = ""
			intervals [1958]:
				xmin = 684.7335
				xmax = 684.8935
				text = "we"
			intervals [1959]:
				xmin = 684.8935
				xmax = 685.0835
				text = "used"
			intervals [1960]:
				xmin = 685.0835
				xmax = 685.1535
				text = "to"
			intervals [1961]:
				xmin = 685.1535
				xmax = 685.3135
				text = "can"
			intervals [1962]:
				xmin = 685.3135
				xmax = 685.4535
				text = "go"
			intervals [1963]:
				xmin = 685.4535
				xmax = 685.6935
				text = "down"
			intervals [1964]:
				xmin = 685.6935
				xmax = 685.9935
				text = "there"
			intervals [1965]:
				xmin = 685.9935
				xmax = 686.302
				text = ""
			intervals [1966]:
				xmin = 686.302
				xmax = 686.422
				text = "and"
			intervals [1967]:
				xmin = 686.422
				xmax = 686.502
				text = "it"
			intervals [1968]:
				xmin = 686.502
				xmax = 686.662
				text = "was"
			intervals [1969]:
				xmin = 686.662
				xmax = 686.972
				text = "different"
			intervals [1970]:
				xmin = 686.972
				xmax = 687.232
				text = "little"
			intervals [1971]:
				xmin = 687.232
				xmax = 687.302
				text = ""
			intervals [1972]:
				xmin = 687.302
				xmax = 687.372
				text = "e"
			intervals [1973]:
				xmin = 687.372
				xmax = 687.502
				text = ""
			intervals [1974]:
				xmin = 687.502
				xmax = 687.812
				text = "sh-"
			intervals [1975]:
				xmin = 687.812
				xmax = 687.842
				text = ""
			intervals [1976]:
				xmin = 687.842
				xmax = 688.372
				text = "stands"
			intervals [1977]:
				xmin = 688.372
				xmax = 688.682
				text = "inside"
			intervals [1978]:
				xmin = 688.682
				xmax = 688.742
				text = "of"
			intervals [1979]:
				xmin = 688.742
				xmax = 688.872
				text = "there"
			intervals [1980]:
				xmin = 688.872
				xmax = 689.012
				text = "we"
			intervals [1981]:
				xmin = 689.012
				xmax = 689.182
				text = "could"
			intervals [1982]:
				xmin = 689.182
				xmax = 689.522
				text = "shop"
			intervals [1983]:
				xmin = 689.522
				xmax = 689.742
				text = "for"
			intervals [1984]:
				xmin = 689.742
				xmax = 690.082
				text = "hair"
			intervals [1985]:
				xmin = 690.082
				xmax = 690.692
				text = "goods"
			intervals [1986]:
				xmin = 690.692
				xmax = 691.040
				text = ""
			intervals [1987]:
				xmin = 691.040
				xmax = 691.300
				text = "t"
			intervals [1988]:
				xmin = 691.300
				xmax = 691.950
				text = "shirts"
			intervals [1989]:
				xmin = 691.950
				xmax = 692.3066
				text = ""
			intervals [1990]:
				xmin = 692.3066
				xmax = 692.4566
				text = "you"
			intervals [1991]:
				xmin = 692.4566
				xmax = 692.6266
				text = "they"
			intervals [1992]:
				xmin = 692.6266
				xmax = 692.7666
				text = "had"
			intervals [1993]:
				xmin = 692.7666
				xmax = 692.8266
				text = "a"
			intervals [1994]:
				xmin = 692.8266
				xmax = 693.1066
				text = "place"
			intervals [1995]:
				xmin = 693.1066
				xmax = 693.1666
				text = "in"
			intervals [1996]:
				xmin = 693.1666
				xmax = 693.2766
				text = "there"
			intervals [1997]:
				xmin = 693.2766
				xmax = 693.3866
				text = "that"
			intervals [1998]:
				xmin = 693.3866
				xmax = 693.6566
				text = "had"
			intervals [1999]:
				xmin = 693.6566
				xmax = 693.7166
				text = ""
			intervals [2000]:
				xmin = 693.7166
				xmax = 693.8966
				text = "the"
			intervals [2001]:
				xmin = 693.8966
				xmax = 693.9266
				text = ""
			intervals [2002]:
				xmin = 693.9266
				xmax = 694.2466
				text = "best"
			intervals [2003]:
				xmin = 694.2466
				xmax = 694.2766
				text = ""
			intervals [2004]:
				xmin = 694.2766
				xmax = 694.3366
				text = "f"
			intervals [2005]:
				xmin = 694.3366
				xmax = 694.631
				text = ""
			intervals [2006]:
				xmin = 694.631
				xmax = 694.791
				text = "ch-"
			intervals [2007]:
				xmin = 694.791
				xmax = 695.091
				text = "steak"
			intervals [2008]:
				xmin = 695.091
				xmax = 695.191
				text = "and"
			intervals [2009]:
				xmin = 695.191
				xmax = 695.851
				text = "cheese"
			intervals [2010]:
				xmin = 695.851
				xmax = 696.2484
				text = ""
			intervals [2011]:
				xmin = 696.2484
				xmax = 696.3584
				text = "i"
			intervals [2012]:
				xmin = 696.3584
				xmax = 696.5684
				text = "mean"
			intervals [2013]:
				xmin = 696.5684
				xmax = 696.8184
				text = "these"
			intervals [2014]:
				xmin = 696.8184
				xmax = 696.9584
				text = "are"
			intervals [2015]:
				xmin = 696.9584
				xmax = 697.0184
				text = ""
			intervals [2016]:
				xmin = 697.0184
				xmax = 697.2784
				text = "all"
			intervals [2017]:
				xmin = 697.2784
				xmax = 697.3884
				text = "the"
			intervals [2018]:
				xmin = 697.3884
				xmax = 697.6484
				text = "things"
			intervals [2019]:
				xmin = 697.6484
				xmax = 697.7684
				text = "that"
			intervals [2020]:
				xmin = 697.7684
				xmax = 697.9384
				text = "we"
			intervals [2021]:
				xmin = 697.9384
				xmax = 698.3684
				text = "saw"
			intervals [2022]:
				xmin = 698.3684
				xmax = 698.4834
				text = ""
			intervals [2023]:
				xmin = 698.4834
				xmax = 698.6034
				text = "you"
			intervals [2024]:
				xmin = 698.6034
				xmax = 698.8434
				text = "know"
			intervals [2025]:
				xmin = 698.8434
				xmax = 699.0334
				text = ""
			intervals [2026]:
				xmin = 699.0334
				xmax = 699.2634
				text = "we've"
			intervals [2027]:
				xmin = 699.2634
				xmax = 699.5334
				text = "seen"
			intervals [2028]:
				xmin = 699.5334
				xmax = 699.9034
				text = "change"
			intervals [2029]:
				xmin = 699.9034
				xmax = 700.1034
				text = "over"
			intervals [2030]:
				xmin = 700.1034
				xmax = 700.1934
				text = "the"
			intervals [2031]:
				xmin = 700.1934
				xmax = 700.5234
				text = "years"
			intervals [2032]:
				xmin = 700.5234
				xmax = 700.9138
				text = ""
			intervals [2033]:
				xmin = 700.9138
				xmax = 701.1838
				text = "the"
			intervals [2034]:
				xmin = 701.1838
				xmax = 701.4438
				text = "um"
			intervals [2035]:
				xmin = 701.4438
				xmax = 701.7838
				text = "corner"
			intervals [2036]:
				xmin = 701.7838
				xmax = 701.9838
				text = "store"
			intervals [2037]:
				xmin = 701.9838
				xmax = 702.1138
				text = "that"
			intervals [2038]:
				xmin = 702.1138
				xmax = 702.3538
				text = "sits"
			intervals [2039]:
				xmin = 702.3538
				xmax = 702.5438
				text = "right"
			intervals [2040]:
				xmin = 702.5438
				xmax = 702.7338
				text = "there"
			intervals [2041]:
				xmin = 702.7338
				xmax = 703.0438
				text = "next"
			intervals [2042]:
				xmin = 703.0438
				xmax = 703.1538
				text = "to"
			intervals [2043]:
				xmin = 703.1538
				xmax = 703.4136
				text = ""
			intervals [2044]:
				xmin = 703.4136
				xmax = 703.7636
				text = "kipp"
			intervals [2045]:
				xmin = 703.7636
				xmax = 704.0036
				text = "used"
			intervals [2046]:
				xmin = 704.0036
				xmax = 704.0836
				text = "to"
			intervals [2047]:
				xmin = 704.0836
				xmax = 704.4436
				text = "be"
			intervals [2048]:
				xmin = 704.4436
				xmax = 704.7191
				text = ""
			intervals [2049]:
				xmin = 704.7191
				xmax = 704.8591
				text = "a"
			intervals [2050]:
				xmin = 704.8591
				xmax = 705.1391
				text = "people"
			intervals [2051]:
				xmin = 705.1391
				xmax = 705.2091
				text = "s"
			intervals [2052]:
				xmin = 705.2091
				xmax = 705.4491
				text = "drug"
			intervals [2053]:
				xmin = 705.4491
				xmax = 705.8291
				text = "store"
			intervals [2054]:
				xmin = 705.8291
				xmax = 706.5549
				text = ""
			intervals [2055]:
				xmin = 706.5549
				xmax = 706.6749
				text = "and"
			intervals [2056]:
				xmin = 706.6749
				xmax = 706.7949
				text = "if"
			intervals [2057]:
				xmin = 706.7949
				xmax = 706.8849
				text = "you"
			intervals [2058]:
				xmin = 706.8849
				xmax = 707.0449
				text = "go"
			intervals [2059]:
				xmin = 707.0449
				xmax = 707.3349
				text = "further"
			intervals [2060]:
				xmin = 707.3349
				xmax = 707.5549
				text = "up"
			intervals [2061]:
				xmin = 707.5549
				xmax = 707.7849
				text = "benning"
			intervals [2062]:
				xmin = 707.7849
				xmax = 708.2149
				text = "road"
			intervals [2063]:
				xmin = 708.2149
				xmax = 709.1551
				text = ""
			intervals [2064]:
				xmin = 709.1551
				xmax = 709.6751
				text = "on"
			intervals [2065]:
				xmin = 709.6751
				xmax = 709.8895
				text = ""
			intervals [2066]:
				xmin = 709.8895
				xmax = 710.0095
				text = "the"
			intervals [2067]:
				xmin = 710.0095
				xmax = 710.2495
				text = "left"
			intervals [2068]:
				xmin = 710.2495
				xmax = 710.4695
				text = "hand"
			intervals [2069]:
				xmin = 710.4695
				xmax = 710.8095
				text = "side"
			intervals [2070]:
				xmin = 710.8095
				xmax = 710.9895
				text = "right"
			intervals [2071]:
				xmin = 710.9895
				xmax = 711.0995
				text = "there"
			intervals [2072]:
				xmin = 711.0995
				xmax = 711.1295
				text = "i"
			intervals [2073]:
				xmin = 711.1295
				xmax = 711.3295
				text = "think"
			intervals [2074]:
				xmin = 711.3295
				xmax = 711.4795
				text = "that"
			intervals [2075]:
				xmin = 711.4795
				xmax = 711.5495
				text = "s"
			intervals [2076]:
				xmin = 711.5495
				xmax = 711.7795
				text = "benning"
			intervals [2077]:
				xmin = 711.7795
				xmax = 711.9895
				text = "road"
			intervals [2078]:
				xmin = 711.9895
				xmax = 712.0895
				text = "and"
			intervals [2079]:
				xmin = 712.0895
				xmax = 712.1195
				text = ""
			intervals [2080]:
				xmin = 712.1195
				xmax = 712.4595
				text = "h"
			intervals [2081]:
				xmin = 712.4595
				xmax = 712.951
				text = ""
			intervals [2082]:
				xmin = 712.951
				xmax = 713.231
				text = "that"
			intervals [2083]:
				xmin = 713.231
				xmax = 713.441
				text = "used"
			intervals [2084]:
				xmin = 713.441
				xmax = 713.541
				text = "to"
			intervals [2085]:
				xmin = 713.541
				xmax = 713.821
				text = "be"
			intervals [2086]:
				xmin = 713.821
				xmax = 714.3755
				text = ""
			intervals [2087]:
				xmin = 714.3755
				xmax = 714.6055
				text = "the"
			intervals [2088]:
				xmin = 714.6055
				xmax = 714.9455
				text = "only"
			intervals [2089]:
				xmin = 714.9455
				xmax = 715.3155
				text = "black"
			intervals [2090]:
				xmin = 715.3155
				xmax = 715.8455
				text = "owned"
			intervals [2091]:
				xmin = 715.8455
				xmax = 716.7365
				text = ""
			intervals [2092]:
				xmin = 716.7365
				xmax = 717.0965
				text = "record"
			intervals [2093]:
				xmin = 717.0965
				xmax = 717.6765
				text = "store"
			intervals [2094]:
				xmin = 717.6765
				xmax = 718.1522
				text = ""
			intervals [2095]:
				xmin = 718.1522
				xmax = 718.3422
				text = "on"
			intervals [2096]:
				xmin = 718.3422
				xmax = 718.5122
				text = "this"
			intervals [2097]:
				xmin = 718.5122
				xmax = 718.8022
				text = "side"
			intervals [2098]:
				xmin = 718.8022
				xmax = 718.8622
				text = "of"
			intervals [2099]:
				xmin = 718.8622
				xmax = 719.2322
				text = "town"
			intervals [2100]:
				xmin = 719.2322
				xmax = 719.3322
				text = "and"
			intervals [2101]:
				xmin = 719.3322
				xmax = 719.4122
				text = "it"
			intervals [2102]:
				xmin = 719.4122
				xmax = 719.5622
				text = "was"
			intervals [2103]:
				xmin = 719.5622
				xmax = 719.9122
				text = "called"
			intervals [2104]:
				xmin = 719.9122
				xmax = 719.9422
				text = "<unk>"
			intervals [2105]:
				xmin = 719.9422
				xmax = 720.1922
				text = "s"
			intervals [2106]:
				xmin = 720.1922
				xmax = 720.4422
				text = "record"
			intervals [2107]:
				xmin = 720.4422
				xmax = 720.7522
				text = "shop"
			intervals [2108]:
				xmin = 720.7522
				xmax = 721.8124
				text = ""
			intervals [2109]:
				xmin = 721.8124
				xmax = 722.1124
				text = "and"
			intervals [2110]:
				xmin = 722.1124
				xmax = 722.6524
				text = "then"
			intervals [2111]:
				xmin = 722.6524
				xmax = 722.9118
				text = ""
			intervals [2112]:
				xmin = 722.9118
				xmax = 723.0918
				text = "where"
			intervals [2113]:
				xmin = 723.0918
				xmax = 723.1718
				text = "the"
			intervals [2114]:
				xmin = 723.1718
				xmax = 723.4018
				text = "hair"
			intervals [2115]:
				xmin = 723.4018
				xmax = 723.6918
				text = "braiding"
			intervals [2116]:
				xmin = 723.6918
				xmax = 724.0518
				text = "place"
			intervals [2117]:
				xmin = 724.0518
				xmax = 724.2818
				text = "is"
			intervals [2118]:
				xmin = 724.2818
				xmax = 724.5618
				text = "now"
			intervals [2119]:
				xmin = 724.5618
				xmax = 724.7818
				text = "that"
			intervals [2120]:
				xmin = 724.7818
				xmax = 724.9418
				text = "used"
			intervals [2121]:
				xmin = 724.9418
				xmax = 725.0118
				text = "to"
			intervals [2122]:
				xmin = 725.0118
				xmax = 725.1418
				text = "be"
			intervals [2123]:
				xmin = 725.1418
				xmax = 725.2118
				text = "a"
			intervals [2124]:
				xmin = 725.2118
				xmax = 725.8618
				text = "cleaners"
			intervals [2125]:
				xmin = 725.8618
				xmax = 726.4841
				text = ""
			intervals [2126]:
				xmin = 726.4841
				xmax = 726.8441
				text = "and"
			intervals [2127]:
				xmin = 726.8441
				xmax = 727.5041
				text = "then"
			intervals [2128]:
				xmin = 727.5041
				xmax = 727.622
				text = ""
			intervals [2129]:
				xmin = 727.622
				xmax = 727.772
				text = "the"
			intervals [2130]:
				xmin = 727.772
				xmax = 728.112
				text = "twenty"
			intervals [2131]:
				xmin = 728.112
				xmax = 728.342
				text = "four"
			intervals [2132]:
				xmin = 728.342
				xmax = 728.672
				text = "hour"
			intervals [2133]:
				xmin = 728.672
				xmax = 729.332
				text = "store"
			intervals [2134]:
				xmin = 729.332
				xmax = 729.4876
				text = ""
			intervals [2135]:
				xmin = 729.4876
				xmax = 729.7876
				text = "used"
			intervals [2136]:
				xmin = 729.7876
				xmax = 729.8776
				text = "to"
			intervals [2137]:
				xmin = 729.8776
				xmax = 730.0976
				text = "be"
			intervals [2138]:
				xmin = 730.0976
				xmax = 730.2476
				text = "an"
			intervals [2139]:
				xmin = 730.2476
				xmax = 730.6176
				text = "actual"
			intervals [2140]:
				xmin = 730.6176
				xmax = 730.9276
				text = "seven"
			intervals [2141]:
				xmin = 730.9276
				xmax = 731.4376
				text = "eleven"
			intervals [2142]:
				xmin = 731.4376
				xmax = 732.6878
				text = ""
			intervals [2143]:
				xmin = 732.6878
				xmax = 734.4278
				text = "<unk>"
			intervals [2144]:
				xmin = 734.4278
				xmax = 734.9622
				text = ""
			intervals [2145]:
				xmin = 734.9622
				xmax = 735.1922
				text = "it"
			intervals [2146]:
				xmin = 735.1922
				xmax = 735.4822
				text = "has"
			intervals [2147]:
				xmin = 735.4822
				xmax = 736.0722
				text = "changed"
			intervals [2148]:
				xmin = 736.0722
				xmax = 737.3322
				text = "dramatically"
			intervals [2149]:
				xmin = 737.3322
				xmax = 751.9802
				text = ""
			intervals [2150]:
				xmin = 751.9802
				xmax = 752.1102
				text = "i"
			intervals [2151]:
				xmin = 752.1102
				xmax = 752.3502
				text = "think"
			intervals [2152]:
				xmin = 752.3502
				xmax = 752.4402
				text = "it"
			intervals [2153]:
				xmin = 752.4402
				xmax = 752.5002
				text = "s"
			intervals [2154]:
				xmin = 752.5002
				xmax = 752.6902
				text = "gonna"
			intervals [2155]:
				xmin = 752.6902
				xmax = 752.8202
				text = "be"
			intervals [2156]:
				xmin = 752.8202
				xmax = 752.9302
				text = "the"
			intervals [2157]:
				xmin = 752.9302
				xmax = 753.2902
				text = "point"
			intervals [2158]:
				xmin = 753.2902
				xmax = 753.4702
				text = "where"
			intervals [2159]:
				xmin = 753.4702
				xmax = 753.5502
				text = "it"
			intervals [2160]:
				xmin = 753.5502
				xmax = 753.9802
				text = "stands"
			intervals [2161]:
				xmin = 753.9802
				xmax = 754.3902
				text = "still"
			intervals [2162]:
				xmin = 754.3902
				xmax = 754.6702
				text = "cause"
			intervals [2163]:
				xmin = 754.6702
				xmax = 754.7002
				text = ""
			intervals [2164]:
				xmin = 754.7002
				xmax = 754.8902
				text = "a"
			intervals [2165]:
				xmin = 754.8902
				xmax = 755.1802
				text = "lot"
			intervals [2166]:
				xmin = 755.1802
				xmax = 755.2202
				text = ""
			intervals [2167]:
				xmin = 755.2202
				xmax = 755.9402
				text = "of"
			intervals [2168]:
				xmin = 755.9402
				xmax = 757.0191
				text = ""
			intervals [2169]:
				xmin = 757.0191
				xmax = 757.5091
				text = "ward"
			intervals [2170]:
				xmin = 757.5091
				xmax = 758.0191
				text = "seven"
			intervals [2171]:
				xmin = 758.0191
				xmax = 758.2791
				text = "and"
			intervals [2172]:
				xmin = 758.2791
				xmax = 758.3091
				text = ""
			intervals [2173]:
				xmin = 758.3091
				xmax = 758.6491
				text = "ward"
			intervals [2174]:
				xmin = 758.6491
				xmax = 758.6791
				text = ""
			intervals [2175]:
				xmin = 758.6791
				xmax = 759.0091
				text = "eight"
			intervals [2176]:
				xmin = 759.0091
				xmax = 759.2269
				text = ""
			intervals [2177]:
				xmin = 759.2269
				xmax = 759.4569
				text = "are"
			intervals [2178]:
				xmin = 759.4569
				xmax = 759.7869
				text = "those"
			intervals [2179]:
				xmin = 759.7869
				xmax = 760.2969
				text = "lost"
			intervals [2180]:
				xmin = 760.2969
				xmax = 760.3269
				text = ""
			intervals [2181]:
				xmin = 760.3269
				xmax = 760.9569
				text = "wards"
			intervals [2182]:
				xmin = 760.9569
				xmax = 760.9869
				text = ""
			intervals [2183]:
				xmin = 760.9869
				xmax = 761.5969
				text = "where"
			intervals [2184]:
				xmin = 761.5969
				xmax = 762.0391
				text = ""
			intervals [2185]:
				xmin = 762.0391
				xmax = 762.1891
				text = "we're"
			intervals [2186]:
				xmin = 762.1891
				xmax = 762.2991
				text = "the"
			intervals [2187]:
				xmin = 762.2991
				xmax = 762.6091
				text = "last"
			intervals [2188]:
				xmin = 762.6091
				xmax = 762.6991
				text = "to"
			intervals [2189]:
				xmin = 762.6991
				xmax = 762.8991
				text = "get"
			intervals [2190]:
				xmin = 762.8991
				xmax = 763.8791
				text = "everything"
			intervals [2191]:
				xmin = 763.8791
				xmax = 764.4924
				text = ""
			intervals [2192]:
				xmin = 764.4924
				xmax = 764.8924
				text = "when"
			intervals [2193]:
				xmin = 764.8924
				xmax = 765.1224
				text = "didn't"
			intervals [2194]:
				xmin = 765.1224
				xmax = 765.1824
				text = "and"
			intervals [2195]:
				xmin = 765.1824
				xmax = 765.2724
				text = "the"
			intervals [2196]:
				xmin = 765.2724
				xmax = 765.5424
				text = "sad"
			intervals [2197]:
				xmin = 765.5424
				xmax = 765.7524
				text = "part"
			intervals [2198]:
				xmin = 765.7524
				xmax = 765.9924
				text = "about"
			intervals [2199]:
				xmin = 765.9924
				xmax = 766.0524
				text = "it"
			intervals [2200]:
				xmin = 766.0524
				xmax = 766.2324
				text = "is"
			intervals [2201]:
				xmin = 766.2324
				xmax = 766.4824
				text = "ward"
			intervals [2202]:
				xmin = 766.4824
				xmax = 766.6424
				text = "eight"
			intervals [2203]:
				xmin = 766.6424
				xmax = 766.8024
				text = "is"
			intervals [2204]:
				xmin = 766.8024
				xmax = 767.0424
				text = "even"
			intervals [2205]:
				xmin = 767.0424
				xmax = 767.3599
				text = ""
			intervals [2206]:
				xmin = 767.3599
				xmax = 767.6999
				text = "last"
			intervals [2207]:
				xmin = 767.6999
				xmax = 767.8199
				text = "to"
			intervals [2208]:
				xmin = 767.8199
				xmax = 768.0699
				text = "get"
			intervals [2209]:
				xmin = 768.0699
				xmax = 768.7244
				text = ""
			intervals [2210]:
				xmin = 768.7244
				xmax = 768.9944
				text = "what"
			intervals [2211]:
				xmin = 768.9944
				xmax = 769.0244
				text = ""
			intervals [2212]:
				xmin = 769.0244
				xmax = 769.2544
				text = "we"
			intervals [2213]:
				xmin = 769.2544
				xmax = 769.5644
				text = "get"
			intervals [2214]:
				xmin = 769.5644
				xmax = 770.5786
				text = ""
			intervals [2215]:
				xmin = 770.5786
				xmax = 771.2386
				text = "so"
			intervals [2216]:
				xmin = 771.2386
				xmax = 771.5193
				text = ""
			intervals [2217]:
				xmin = 771.5193
				xmax = 771.6193
				text = "i"
			intervals [2218]:
				xmin = 771.6193
				xmax = 771.8393
				text = "mean"
			intervals [2219]:
				xmin = 771.8393
				xmax = 772.1293
				text = "and"
			intervals [2220]:
				xmin = 772.1293
				xmax = 772.3493
				text = "to"
			intervals [2221]:
				xmin = 772.3493
				xmax = 772.6793
				text = "me"
			intervals [2222]:
				xmin = 772.6793
				xmax = 772.9365
				text = ""
			intervals [2223]:
				xmin = 772.9365
				xmax = 773.1165
				text = "the"
			intervals [2224]:
				xmin = 773.1165
				xmax = 773.8765
				text = "change"
			intervals [2225]:
				xmin = 773.8765
				xmax = 776.2567
				text = ""
			intervals [2226]:
				xmin = 776.2567
				xmax = 776.4267
				text = "i"
			intervals [2227]:
				xmin = 776.4267
				xmax = 776.5767
				text = "don't"
			intervals [2228]:
				xmin = 776.5767
				xmax = 776.7467
				text = "think"
			intervals [2229]:
				xmin = 776.7467
				xmax = 776.8367
				text = "it"
			intervals [2230]:
				xmin = 776.8367
				xmax = 776.9467
				text = "will"
			intervals [2231]:
				xmin = 776.9467
				xmax = 777.0967
				text = "be"
			intervals [2232]:
				xmin = 777.0967
				xmax = 777.5667
				text = "accepted"
			intervals [2233]:
				xmin = 777.5667
				xmax = 778.0567
				text = "well"
			intervals [2234]:
				xmin = 778.0567
				xmax = 779.2149
				text = ""
			intervals [2235]:
				xmin = 779.2149
				xmax = 779.9649
				text = "because"
			intervals [2236]:
				xmin = 779.9649
				xmax = 780.4524
				text = ""
			intervals [2237]:
				xmin = 780.4524
				xmax = 780.6624
				text = "in"
			intervals [2238]:
				xmin = 780.6624
				xmax = 781.0124
				text = "these"
			intervals [2239]:
				xmin = 781.0124
				xmax = 781.4224
				text = "areas"
			intervals [2240]:
				xmin = 781.4224
				xmax = 781.5424
				text = "you"
			intervals [2241]:
				xmin = 781.5424
				xmax = 781.5724
				text = ""
			intervals [2242]:
				xmin = 781.5724
				xmax = 781.8424
				text = "have"
			intervals [2243]:
				xmin = 781.8424
				xmax = 781.9824
				text = "a"
			intervals [2244]:
				xmin = 781.9824
				xmax = 782.2424
				text = "lot"
			intervals [2245]:
				xmin = 782.2424
				xmax = 782.4324
				text = "of"
			intervals [2246]:
				xmin = 782.4324
				xmax = 782.4724
				text = ""
			intervals [2247]:
				xmin = 782.4724
				xmax = 783.0424
				text = "places"
			intervals [2248]:
				xmin = 783.0424
				xmax = 783.1624
				text = "what"
			intervals [2249]:
				xmin = 783.1624
				xmax = 783.3124
				text = ""
			intervals [2250]:
				xmin = 783.3124
				xmax = 783.5324
				text = "they"
			intervals [2251]:
				xmin = 783.5324
				xmax = 784.0724
				text = "consider"
			intervals [2252]:
				xmin = 784.0724
				xmax = 784.2424
				text = "to"
			intervals [2253]:
				xmin = 784.2424
				xmax = 784.4424
				text = "be"
			intervals [2254]:
				xmin = 784.4424
				xmax = 784.4724
				text = ""
			intervals [2255]:
				xmin = 784.4724
				xmax = 785.1424
				text = "affordable"
			intervals [2256]:
				xmin = 785.1424
				xmax = 785.5524
				text = "housing"
			intervals [2257]:
				xmin = 785.5524
				xmax = 786.4887
				text = ""
			intervals [2258]:
				xmin = 786.4887
				xmax = 786.7087
				text = "and"
			intervals [2259]:
				xmin = 786.7087
				xmax = 786.8887
				text = "if"
			intervals [2260]:
				xmin = 786.8887
				xmax = 787.0987
				text = "you"
			intervals [2261]:
				xmin = 787.0987
				xmax = 787.3187
				text = "come"
			intervals [2262]:
				xmin = 787.3187
				xmax = 787.4687
				text = "in"
			intervals [2263]:
				xmin = 787.4687
				xmax = 787.5987
				text = "and"
			intervals [2264]:
				xmin = 787.5987
				xmax = 787.7887
				text = "you're"
			intervals [2265]:
				xmin = 787.7887
				xmax = 787.8187
				text = ""
			intervals [2266]:
				xmin = 787.8187
				xmax = 788.5187
				text = "remodeling"
			intervals [2267]:
				xmin = 788.5187
				xmax = 788.6987
				text = "and"
			intervals [2268]:
				xmin = 788.6987
				xmax = 789.4887
				text = "rebuilding"
			intervals [2269]:
				xmin = 789.4887
				xmax = 789.7987
				text = "where"
			intervals [2270]:
				xmin = 789.7987
				xmax = 789.931
				text = ""
			intervals [2271]:
				xmin = 789.931
				xmax = 790.191
				text = "where"
			intervals [2272]:
				xmin = 790.191
				xmax = 790.221
				text = "are"
			intervals [2273]:
				xmin = 790.221
				xmax = 790.321
				text = "the"
			intervals [2274]:
				xmin = 790.321
				xmax = 790.661
				text = "people"
			intervals [2275]:
				xmin = 790.661
				xmax = 790.831
				text = "that"
			intervals [2276]:
				xmin = 790.831
				xmax = 790.861
				text = ""
			intervals [2277]:
				xmin = 790.861
				xmax = 791.241
				text = "can't"
			intervals [2278]:
				xmin = 791.241
				xmax = 791.4805
				text = ""
			intervals [2279]:
				xmin = 791.4805
				xmax = 792.2405
				text = "afford"
			intervals [2280]:
				xmin = 792.2405
				xmax = 793.0183
				text = ""
			intervals [2281]:
				xmin = 793.0183
				xmax = 793.5583
				text = "market"
			intervals [2282]:
				xmin = 793.5583
				xmax = 793.8483
				text = "rent"
			intervals [2283]:
				xmin = 793.8483
				xmax = 793.9283
				text = ""
			intervals [2284]:
				xmin = 793.9283
				xmax = 794.1783
				text = "where"
			intervals [2285]:
				xmin = 794.1783
				xmax = 794.2083
				text = "are"
			intervals [2286]:
				xmin = 794.2083
				xmax = 794.3583
				text = "they"
			intervals [2287]:
				xmin = 794.3583
				xmax = 794.5683
				text = "gonna"
			intervals [2288]:
				xmin = 794.5683
				xmax = 794.8383
				text = "go"
			intervals [2289]:
				xmin = 794.8383
				xmax = 795.5238
				text = ""
			intervals [2290]:
				xmin = 795.5238
				xmax = 795.6538
				text = "you"
			intervals [2291]:
				xmin = 795.6538
				xmax = 795.7838
				text = "gonna"
			intervals [2292]:
				xmin = 795.7838
				xmax = 796.0538
				text = "push"
			intervals [2293]:
				xmin = 796.0538
				xmax = 796.2838
				text = "them"
			intervals [2294]:
				xmin = 796.2838
				xmax = 796.6038
				text = "out"
			intervals [2295]:
				xmin = 796.6038
				xmax = 796.9873
				text = ""
			intervals [2296]:
				xmin = 796.9873
				xmax = 797.5173
				text = "somewhere"
			intervals [2297]:
				xmin = 797.5173
				xmax = 797.9073
				text = "else"
			intervals [2298]:
				xmin = 797.9073
				xmax = 798.5567
				text = ""
			intervals [2299]:
				xmin = 798.5567
				xmax = 798.8367
				text = "or"
			intervals [2300]:
				xmin = 798.8367
				xmax = 799.0367
				text = "the"
			intervals [2301]:
				xmin = 799.0367
				xmax = 799.2667
				text = "ra"
			intervals [2302]:
				xmin = 799.2667
				xmax = 799.3167
				text = ""
			intervals [2303]:
				xmin = 799.3167
				xmax = 799.6867
				text = "the"
			intervals [2304]:
				xmin = 799.6867
				xmax = 799.7167
				text = ""
			intervals [2305]:
				xmin = 799.7167
				xmax = 799.9367
				text = "rate"
			intervals [2306]:
				xmin = 799.9367
				xmax = 800.0067
				text = "of"
			intervals [2307]:
				xmin = 800.0067
				xmax = 800.5567
				text = "homelessne-"
			intervals [2308]:
				xmin = 800.5567
				xmax = 800.6467
				text = ""
			intervals [2309]:
				xmin = 800.6467
				xmax = 800.9867
				text = "ness"
			intervals [2310]:
				xmin = 800.9867
				xmax = 801.1467
				text = "is"
			intervals [2311]:
				xmin = 801.1467
				xmax = 801.3267
				text = "gonna"
			intervals [2312]:
				xmin = 801.3267
				xmax = 801.6067
				text = "go"
			intervals [2313]:
				xmin = 801.6067
				xmax = 801.8367
				text = "up"
			intervals [2314]:
				xmin = 801.8367
				xmax = 810.5657
				text = ""
			intervals [2315]:
				xmin = 810.5657
				xmax = 810.8957
				text = "yeah"
			intervals [2316]:
				xmin = 810.8957
				xmax = 812.7146
				text = ""
			intervals [2317]:
				xmin = 812.7146
				xmax = 812.9746
				text = "and"
			intervals [2318]:
				xmin = 812.9746
				xmax = 813.2746
				text = "um"
			intervals [2319]:
				xmin = 813.2746
				xmax = 813.3246
				text = ""
			intervals [2320]:
				xmin = 813.3246
				xmax = 813.8646
				text = "actually"
			intervals [2321]:
				xmin = 813.8646
				xmax = 813.9046
				text = ""
			intervals [2322]:
				xmin = 813.9046
				xmax = 814.1246
				text = "our"
			intervals [2323]:
				xmin = 814.1246
				xmax = 814.5846
				text = "church"
			intervals [2324]:
				xmin = 814.5846
				xmax = 814.8046
				text = "did"
			intervals [2325]:
				xmin = 814.8046
				xmax = 814.9546
				text = "a"
			intervals [2326]:
				xmin = 814.9546
				xmax = 815.4346
				text = "um"
			intervals [2327]:
				xmin = 815.4346
				xmax = 815.6228
				text = ""
			intervals [2328]:
				xmin = 815.6228
				xmax = 815.8128
				text = "they"
			intervals [2329]:
				xmin = 815.8128
				xmax = 816.1728
				text = "had"
			intervals [2330]:
				xmin = 816.1728
				xmax = 816.2528
				text = "a"
			intervals [2331]:
				xmin = 816.2528
				xmax = 816.5828
				text = "study"
			intervals [2332]:
				xmin = 816.5828
				xmax = 816.9628
				text = "group"
			intervals [2333]:
				xmin = 816.9628
				xmax = 817.0428
				text = ""
			intervals [2334]:
				xmin = 817.0428
				xmax = 817.2128
				text = "with"
			intervals [2335]:
				xmin = 817.2128
				xmax = 817.5728
				text = "someone"
			intervals [2336]:
				xmin = 817.5728
				xmax = 818.1628
				text = "from"
			intervals [2337]:
				xmin = 818.1628
				xmax = 818.8628
				text = "gw"
			intervals [2338]:
				xmin = 818.8628
				xmax = 819.5965
				text = ""
			intervals [2339]:
				xmin = 819.5965
				xmax = 820.1365
				text = "about"
			intervals [2340]:
				xmin = 820.1365
				xmax = 820.5257
				text = ""
			intervals [2341]:
				xmin = 820.5257
				xmax = 820.7157
				text = "the"
			intervals [2342]:
				xmin = 820.7157
				xmax = 821.3557
				text = "changes"
			intervals [2343]:
				xmin = 821.3557
				xmax = 821.5865
				text = ""
			intervals [2344]:
				xmin = 821.5865
				xmax = 821.7565
				text = "in"
			intervals [2345]:
				xmin = 821.7565
				xmax = 821.8565
				text = "the"
			intervals [2346]:
				xmin = 821.8565
				xmax = 822.0665
				text = "dy-"
			intervals [2347]:
				xmin = 822.0665
				xmax = 822.2465
				text = ""
			intervals [2348]:
				xmin = 822.2465
				xmax = 822.3565
				text = "the"
			intervals [2349]:
				xmin = 822.3565
				xmax = 822.8365
				text = "changes"
			intervals [2350]:
				xmin = 822.8365
				xmax = 822.9465
				text = "in"
			intervals [2351]:
				xmin = 822.9465
				xmax = 823.5765
				text = "dynamics"
			intervals [2352]:
				xmin = 823.5765
				xmax = 823.9765
				text = "within"
			intervals [2353]:
				xmin = 823.9765
				xmax = 824.0165
				text = ""
			intervals [2354]:
				xmin = 824.0165
				xmax = 824.3265
				text = "ward"
			intervals [2355]:
				xmin = 824.3265
				xmax = 824.8265
				text = "seven"
			intervals [2356]:
				xmin = 824.8265
				xmax = 825.397
				text = ""
			intervals [2357]:
				xmin = 825.397
				xmax = 825.927
				text = "and"
			intervals [2358]:
				xmin = 825.927
				xmax = 826.007
				text = ""
			intervals [2359]:
				xmin = 826.007
				xmax = 826.237
				text = "i"
			intervals [2360]:
				xmin = 826.237
				xmax = 826.487
				text = "was"
			intervals [2361]:
				xmin = 826.487
				xmax = 826.807
				text = "telling"
			intervals [2362]:
				xmin = 826.807
				xmax = 827.137
				text = "her"
			intervals [2363]:
				xmin = 827.137
				xmax = 827.187
				text = ""
			intervals [2364]:
				xmin = 827.187
				xmax = 827.697
				text = "where"
			intervals [2365]:
				xmin = 827.697
				xmax = 827.807
				text = ""
			intervals [2366]:
				xmin = 827.807
				xmax = 828.067
				text = "like"
			intervals [2367]:
				xmin = 828.067
				xmax = 828.137
				text = "a"
			intervals [2368]:
				xmin = 828.137
				xmax = 828.347
				text = "lot"
			intervals [2369]:
				xmin = 828.347
				xmax = 828.427
				text = "of"
			intervals [2370]:
				xmin = 828.427
				xmax = 828.667
				text = "these"
			intervals [2371]:
				xmin = 828.667
				xmax = 829.147
				text = "government"
			intervals [2372]:
				xmin = 829.147
				xmax = 829.177
				text = ""
			intervals [2373]:
				xmin = 829.177
				xmax = 829.997
				text = "agencies"
			intervals [2374]:
				xmin = 829.997
				xmax = 830.2975
				text = ""
			intervals [2375]:
				xmin = 830.2975
				xmax = 831.0275
				text = "dhs"
			intervals [2376]:
				xmin = 831.0275
				xmax = 831.3375
				text = "for"
			intervals [2377]:
				xmin = 831.3375
				xmax = 831.3675
				text = ""
			intervals [2378]:
				xmin = 831.3675
				xmax = 831.5575
				text = "is"
			intervals [2379]:
				xmin = 831.5575
				xmax = 831.6575
				text = "the"
			intervals [2380]:
				xmin = 831.6575
				xmax = 831.9375
				text = "prime"
			intervals [2381]:
				xmin = 831.9375
				xmax = 832.2475
				text = "example"
			intervals [2382]:
				xmin = 832.2475
				xmax = 832.3875
				text = "i've"
			intervals [2383]:
				xmin = 832.3875
				xmax = 832.6375
				text = "really"
			intervals [2384]:
				xmin = 832.6375
				xmax = 832.9675
				text = "have"
			intervals [2385]:
				xmin = 832.9675
				xmax = 833.1575
				text = "a"
			intervals [2386]:
				xmin = 833.1575
				xmax = 833.3281
				text = ""
			intervals [2387]:
				xmin = 833.3281
				xmax = 833.5481
				text = "big"
			intervals [2388]:
				xmin = 833.5481
				xmax = 833.9981
				text = "problem"
			intervals [2389]:
				xmin = 833.9981
				xmax = 834.1981
				text = "with"
			intervals [2390]:
				xmin = 834.1981
				xmax = 834.4081
				text = "them"
			intervals [2391]:
				xmin = 834.4081
				xmax = 835.1279
				text = ""
			intervals [2392]:
				xmin = 835.1279
				xmax = 835.7179
				text = "because"
			intervals [2393]:
				xmin = 835.7179
				xmax = 836.1298
				text = ""
			intervals [2394]:
				xmin = 836.1298
				xmax = 836.2998
				text = "you"
			intervals [2395]:
				xmin = 836.2998
				xmax = 836.5398
				text = "go"
			intervals [2396]:
				xmin = 836.5398
				xmax = 836.7998
				text = "over"
			intervals [2397]:
				xmin = 836.7998
				xmax = 837.1498
				text = "there"
			intervals [2398]:
				xmin = 837.1498
				xmax = 837.2198
				text = ""
			intervals [2399]:
				xmin = 837.2198
				xmax = 837.3798
				text = "that"
			intervals [2400]:
				xmin = 837.3798
				xmax = 837.4298
				text = "s"
			intervals [2401]:
				xmin = 837.4298
				xmax = 837.4998
				text = "the"
			intervals [2402]:
				xmin = 837.4998
				xmax = 837.6598
				text = "one"
			intervals [2403]:
				xmin = 837.6598
				xmax = 837.8198
				text = "right"
			intervals [2404]:
				xmin = 837.8198
				xmax = 837.9698
				text = "there"
			intervals [2405]:
				xmin = 837.9698
				xmax = 838.0398
				text = "on"
			intervals [2406]:
				xmin = 838.0398
				xmax = 838.3898
				text = "alabama"
			intervals [2407]:
				xmin = 838.3898
				xmax = 838.6898
				text = "avenue"
			intervals [2408]:
				xmin = 838.6898
				xmax = 839.4669
				text = ""
			intervals [2409]:
				xmin = 839.4669
				xmax = 839.6069
				text = "you"
			intervals [2410]:
				xmin = 839.6069
				xmax = 839.8369
				text = "go"
			intervals [2411]:
				xmin = 839.8369
				xmax = 840.0169
				text = "over"
			intervals [2412]:
				xmin = 840.0169
				xmax = 840.3169
				text = "there"
			intervals [2413]:
				xmin = 840.3169
				xmax = 840.7788
				text = ""
			intervals [2414]:
				xmin = 840.7788
				xmax = 841.3088
				text = "and"
			intervals [2415]:
				xmin = 841.3088
				xmax = 841.8986
				text = ""
			intervals [2416]:
				xmin = 841.8986
				xmax = 842.1086
				text = "you're"
			intervals [2417]:
				xmin = 842.1086
				xmax = 842.3286
				text = "trying"
			intervals [2418]:
				xmin = 842.3286
				xmax = 842.3886
				text = "to"
			intervals [2419]:
				xmin = 842.3886
				xmax = 842.5286
				text = "get"
			intervals [2420]:
				xmin = 842.5286
				xmax = 843.2686
				text = "assistance"
			intervals [2421]:
				xmin = 843.2686
				xmax = 843.3997
				text = ""
			intervals [2422]:
				xmin = 843.3997
				xmax = 843.5297
				text = "but"
			intervals [2423]:
				xmin = 843.5297
				xmax = 843.6097
				text = "the"
			intervals [2424]:
				xmin = 843.6097
				xmax = 844.1897
				text = "attitude"
			intervals [2425]:
				xmin = 844.1897
				xmax = 844.9682
				text = ""
			intervals [2426]:
				xmin = 844.9682
				xmax = 845.0982
				text = "you"
			intervals [2427]:
				xmin = 845.0982
				xmax = 845.2782
				text = "got"
			intervals [2428]:
				xmin = 845.2782
				xmax = 845.3682
				text = "to"
			intervals [2429]:
				xmin = 845.3682
				xmax = 845.5882
				text = "deal"
			intervals [2430]:
				xmin = 845.5882
				xmax = 845.7182
				text = "with"
			intervals [2431]:
				xmin = 845.7182
				xmax = 845.8082
				text = "the"
			intervals [2432]:
				xmin = 845.8082
				xmax = 846.4282
				text = "attitude"
			intervals [2433]:
				xmin = 846.4282
				xmax = 846.5882
				text = "and"
			intervals [2434]:
				xmin = 846.5882
				xmax = 846.7482
				text = "i"
			intervals [2435]:
				xmin = 846.7482
				xmax = 847.0382
				text = "actually"
			intervals [2436]:
				xmin = 847.0382
				xmax = 847.1882
				text = "had"
			intervals [2437]:
				xmin = 847.1882
				xmax = 847.2782
				text = "to"
			intervals [2438]:
				xmin = 847.2782
				xmax = 847.6182
				text = "tell"
			intervals [2439]:
				xmin = 847.6182
				xmax = 848.0382
				text = "somebody"
			intervals [2440]:
				xmin = 848.0382
				xmax = 848.1182
				text = "in"
			intervals [2441]:
				xmin = 848.1182
				xmax = 848.4082
				text = "there"
			intervals [2442]:
				xmin = 848.4082
				xmax = 848.6058
				text = ""
			intervals [2443]:
				xmin = 848.6058
				xmax = 848.9458
				text = "ma'am"
			intervals [2444]:
				xmin = 848.9458
				xmax = 849.0758
				text = "you"
			intervals [2445]:
				xmin = 849.0758
				xmax = 849.1958
				text = "don't"
			intervals [2446]:
				xmin = 849.1958
				xmax = 849.3058
				text = "know"
			intervals [2447]:
				xmin = 849.3058
				xmax = 849.4258
				text = "my"
			intervals [2448]:
				xmin = 849.4258
				xmax = 850.3158
				text = "circumstance"
			intervals [2449]:
				xmin = 850.3158
				xmax = 850.7614
				text = ""
			intervals [2450]:
				xmin = 850.7614
				xmax = 850.9614
				text = "you"
			intervals [2451]:
				xmin = 850.9614
				xmax = 851.1114
				text = "don't"
			intervals [2452]:
				xmin = 851.1114
				xmax = 851.2414
				text = "know"
			intervals [2453]:
				xmin = 851.2414
				xmax = 851.4414
				text = "what"
			intervals [2454]:
				xmin = 851.4414
				xmax = 851.8314
				text = "prompted"
			intervals [2455]:
				xmin = 851.8314
				xmax = 852.1014
				text = "me"
			intervals [2456]:
				xmin = 852.1014
				xmax = 852.2714
				text = ""
			intervals [2457]:
				xmin = 852.2714
				xmax = 852.5314
				text = "to"
			intervals [2458]:
				xmin = 852.5314
				xmax = 852.7614
				text = "get"
			intervals [2459]:
				xmin = 852.7614
				xmax = 852.7914
				text = ""
			intervals [2460]:
				xmin = 852.7914
				xmax = 852.9514
				text = "to"
			intervals [2461]:
				xmin = 852.9514
				xmax = 853.1614
				text = "where"
			intervals [2462]:
				xmin = 853.1614
				xmax = 853.2514
				text = "i"
			intervals [2463]:
				xmin = 853.2514
				xmax = 853.5014
				text = "am"
			intervals [2464]:
				xmin = 853.5014
				xmax = 853.6514
				text = "i'm"
			intervals [2465]:
				xmin = 853.6514
				xmax = 853.8614
				text = "not"
			intervals [2466]:
				xmin = 853.8614
				xmax = 854.0914
				text = "one"
			intervals [2467]:
				xmin = 854.0914
				xmax = 854.1514
				text = "of"
			intervals [2468]:
				xmin = 854.1514
				xmax = 854.3814
				text = "these"
			intervals [2469]:
				xmin = 854.3814
				xmax = 854.7614
				text = "lazy"
			intervals [2470]:
				xmin = 854.7614
				xmax = 855.3614
				text = "individuals"
			intervals [2471]:
				xmin = 855.3614
				xmax = 855.5614
				text = "out"
			intervals [2472]:
				xmin = 855.5614
				xmax = 855.5914
				text = ""
			intervals [2473]:
				xmin = 855.5914
				xmax = 855.9114
				text = "here"
			intervals [2474]:
				xmin = 855.9114
				xmax = 856.2764
				text = ""
			intervals [2475]:
				xmin = 856.2764
				xmax = 856.4164
				text = "that"
			intervals [2476]:
				xmin = 856.4164
				xmax = 856.4664
				text = "s"
			intervals [2477]:
				xmin = 856.4664
				xmax = 856.6764
				text = "just"
			intervals [2478]:
				xmin = 856.6764
				xmax = 856.8964
				text = "looking"
			intervals [2479]:
				xmin = 856.8964
				xmax = 857.1164
				text = "for"
			intervals [2480]:
				xmin = 857.1164
				xmax = 857.1464
				text = "a"
			intervals [2481]:
				xmin = 857.1464
				xmax = 857.5464
				text = "handout"
			intervals [2482]:
				xmin = 857.5464
				xmax = 857.5764
				text = ""
			intervals [2483]:
				xmin = 857.5764
				xmax = 857.6964
				text = "i"
			intervals [2484]:
				xmin = 857.6964
				xmax = 857.9564
				text = "lost"
			intervals [2485]:
				xmin = 857.9564
				xmax = 858.0564
				text = "my"
			intervals [2486]:
				xmin = 858.0564
				xmax = 858.4464
				text = "job"
			intervals [2487]:
				xmin = 858.4464
				xmax = 859.2548
				text = ""
			intervals [2488]:
				xmin = 859.2548
				xmax = 859.5848
				text = "so"
			intervals [2489]:
				xmin = 859.5848
				xmax = 859.8548
				text = "that"
			intervals [2490]:
				xmin = 859.8548
				xmax = 859.9148
				text = "s"
			intervals [2491]:
				xmin = 859.9148
				xmax = 860.1148
				text = "why"
			intervals [2492]:
				xmin = 860.1148
				xmax = 860.2148
				text = "i'm"
			intervals [2493]:
				xmin = 860.2148
				xmax = 860.4648
				text = "here"
			intervals [2494]:
				xmin = 860.4648
				xmax = 860.5848
				text = "for"
			intervals [2495]:
				xmin = 860.5848
				xmax = 860.9148
				text = "this"
			intervals [2496]:
				xmin = 860.9148
				xmax = 861.0228
				text = ""
			intervals [2497]:
				xmin = 861.0228
				xmax = 861.1528
				text = "i"
			intervals [2498]:
				xmin = 861.1528
				xmax = 861.3128
				text = "don't"
			intervals [2499]:
				xmin = 861.3128
				xmax = 861.4728
				text = "have"
			intervals [2500]:
				xmin = 861.4728
				xmax = 861.5828
				text = "to"
			intervals [2501]:
				xmin = 861.5828
				xmax = 861.7828
				text = "come"
			intervals [2502]:
				xmin = 861.7828
				xmax = 861.9728
				text = "here"
			intervals [2503]:
				xmin = 861.9728
				xmax = 862.2228
				text = "f"
			intervals [2504]:
				xmin = 862.2228
				xmax = 862.4832
				text = ""
			intervals [2505]:
				xmin = 862.4832
				xmax = 862.7432
				text = "for"
			intervals [2506]:
				xmin = 862.7432
				xmax = 862.8032
				text = "the"
			intervals [2507]:
				xmin = 862.8032
				xmax = 863.3932
				text = "attitude"
			intervals [2508]:
				xmin = 863.3932
				xmax = 864.1396
				text = ""
			intervals [2509]:
				xmin = 864.1396
				xmax = 864.4196
				text = "and"
			intervals [2510]:
				xmin = 864.4196
				xmax = 865.0696
				text = ""
			intervals [2511]:
				xmin = 865.0696
				xmax = 865.3996
				text = "these"
			intervals [2512]:
				xmin = 865.3996
				xmax = 865.5096
				text = "are"
			intervals [2513]:
				xmin = 865.5096
				xmax = 865.8196
				text = "things"
			intervals [2514]:
				xmin = 865.8196
				xmax = 866.0396
				text = "that"
			intervals [2515]:
				xmin = 866.0396
				xmax = 866.1696
				text = "you"
			intervals [2516]:
				xmin = 866.1696
				xmax = 866.3596
				text = "have"
			intervals [2517]:
				xmin = 866.3596
				xmax = 866.4696
				text = "to"
			intervals [2518]:
				xmin = 866.4696
				xmax = 866.4996
				text = ""
			intervals [2519]:
				xmin = 866.4996
				xmax = 866.8596
				text = "incur"
			intervals [2520]:
				xmin = 866.8596
				xmax = 867.3996
				text = "within"
			intervals [2521]:
				xmin = 867.3996
				xmax = 867.5596
				text = "our"
			intervals [2522]:
				xmin = 867.5596
				xmax = 868.2296
				text = "community"
			intervals [2523]:
				xmin = 868.2296
				xmax = 868.2596
				text = ""
			intervals [2524]:
				xmin = 868.2596
				xmax = 868.3896
				text = "and"
			intervals [2525]:
				xmin = 868.3896
				xmax = 868.5696
				text = "like"
			intervals [2526]:
				xmin = 868.5696
				xmax = 868.6296
				text = "you"
			intervals [2527]:
				xmin = 868.6296
				xmax = 868.8096
				text = "said"
			intervals [2528]:
				xmin = 868.8096
				xmax = 868.9096
				text = "the"
			intervals [2529]:
				xmin = 868.9096
				xmax = 869.2696
				text = "fresh"
			intervals [2530]:
				xmin = 869.2696
				xmax = 869.5396
				text = "fruit"
			intervals [2531]:
				xmin = 869.5396
				xmax = 870.0835
				text = ""
			intervals [2532]:
				xmin = 870.0835
				xmax = 870.2035
				text = "you"
			intervals [2533]:
				xmin = 870.2035
				xmax = 870.3635
				text = "go"
			intervals [2534]:
				xmin = 870.3635
				xmax = 870.5335
				text = "look"
			intervals [2535]:
				xmin = 870.5335
				xmax = 870.6135
				text = "at"
			intervals [2536]:
				xmin = 870.6135
				xmax = 870.7535
				text = "the"
			intervals [2537]:
				xmin = 870.7535
				xmax = 871.2335
				text = "safeway"
			intervals [2538]:
				xmin = 871.2335
				xmax = 871.4935
				text = "down"
			intervals [2539]:
				xmin = 871.4935
				xmax = 871.6435
				text = "there"
			intervals [2540]:
				xmin = 871.6435
				xmax = 871.8335
				text = "on"
			intervals [2541]:
				xmin = 871.8335
				xmax = 871.9335
				text = ""
			intervals [2542]:
				xmin = 871.9335
				xmax = 872.1235
				text = "on"
			intervals [2543]:
				xmin = 872.1235
				xmax = 872.6035
				text = "minnesota"
			intervals [2544]:
				xmin = 872.6035
				xmax = 873.1335
				text = "avenue"
			intervals [2545]:
				xmin = 873.1335
				xmax = 873.9592
				text = ""
			intervals [2546]:
				xmin = 873.9592
				xmax = 874.0992
				text = "it"
			intervals [2547]:
				xmin = 874.0992
				xmax = 874.2292
				text = "s"
			intervals [2548]:
				xmin = 874.2292
				xmax = 874.7192
				text = "terrible"
			intervals [2549]:
				xmin = 874.7192
				xmax = 875.4097
				text = ""
			intervals [2550]:
				xmin = 875.4097
				xmax = 875.6097
				text = "and"
			intervals [2551]:
				xmin = 875.6097
				xmax = 875.8697
				text = "that"
			intervals [2552]:
				xmin = 875.8697
				xmax = 875.9497
				text = "s"
			intervals [2553]:
				xmin = 875.9497
				xmax = 876.1797
				text = "one"
			intervals [2554]:
				xmin = 876.1797
				xmax = 876.2997
				text = "of"
			intervals [2555]:
				xmin = 876.2997
				xmax = 876.4597
				text = "the"
			intervals [2556]:
				xmin = 876.4597
				xmax = 876.5097
				text = ""
			intervals [2557]:
				xmin = 876.5097
				xmax = 876.8797
				text = "only"
			intervals [2558]:
				xmin = 876.8797
				xmax = 877.2197
				text = "grocery"
			intervals [2559]:
				xmin = 877.2197
				xmax = 877.4997
				text = "stores"
			intervals [2560]:
				xmin = 877.4997
				xmax = 877.6397
				text = "that"
			intervals [2561]:
				xmin = 877.6397
				xmax = 877.8197
				text = "we"
			intervals [2562]:
				xmin = 877.8197
				xmax = 878.1497
				text = "have"
			intervals [2563]:
				xmin = 878.1497
				xmax = 878.4497
				text = "within"
			intervals [2564]:
				xmin = 878.4497
				xmax = 878.5397
				text = "the"
			intervals [2565]:
				xmin = 878.5397
				xmax = 878.7697
				text = "ward"
			intervals [2566]:
				xmin = 878.7697
				xmax = 879.0397
				text = "seven"
			intervals [2567]:
				xmin = 879.0397
				xmax = 879.5297
				text = "community"
			intervals [2568]:
				xmin = 879.5297
				xmax = 879.5797
				text = ""
			intervals [2569]:
				xmin = 879.5797
				xmax = 879.7397
				text = "on"
			intervals [2570]:
				xmin = 879.7397
				xmax = 879.9097
				text = "this"
			intervals [2571]:
				xmin = 879.9097
				xmax = 880.3297
				text = "side"
			intervals [2572]:
				xmin = 880.3297
				xmax = 880.5892
				text = ""
			intervals [2573]:
				xmin = 880.5892
				xmax = 881.0992
				text = "so"
			intervals [2574]:
				xmin = 881.0992
				xmax = 881.9991
				text = ""
			intervals [2575]:
				xmin = 881.9991
				xmax = 882.2791
				text = "if"
			intervals [2576]:
				xmin = 882.2791
				xmax = 882.4691
				text = "we"
			intervals [2577]:
				xmin = 882.4691
				xmax = 882.6491
				text = "don't"
			intervals [2578]:
				xmin = 882.6491
				xmax = 882.8691
				text = "go"
			intervals [2579]:
				xmin = 882.8691
				xmax = 883.1891
				text = "there"
			intervals [2580]:
				xmin = 883.1891
				xmax = 883.3591
				text = ""
			intervals [2581]:
				xmin = 883.3591
				xmax = 883.4891
				text = "we"
			intervals [2582]:
				xmin = 883.4891
				xmax = 883.6791
				text = "have"
			intervals [2583]:
				xmin = 883.6791
				xmax = 883.7591
				text = "to"
			intervals [2584]:
				xmin = 883.7591
				xmax = 883.8891
				text = "have"
			intervals [2585]:
				xmin = 883.8891
				xmax = 883.9391
				text = "a"
			intervals [2586]:
				xmin = 883.9391
				xmax = 884.1891
				text = "car"
			intervals [2587]:
				xmin = 884.1891
				xmax = 884.2891
				text = "to"
			intervals [2588]:
				xmin = 884.2891
				xmax = 884.5891
				text = "go"
			intervals [2589]:
				xmin = 884.5891
				xmax = 884.8171
				text = ""
			intervals [2590]:
				xmin = 884.8171
				xmax = 885.2571
				text = "elsewhere"
			intervals [2591]:
				xmin = 885.2571
				xmax = 893.9657
				text = ""
			intervals [2592]:
				xmin = 893.9657
				xmax = 894.3057
				text = "mm-hm"
			intervals [2593]:
				xmin = 894.3057
				xmax = 894.584
				text = ""
			intervals [2594]:
				xmin = 894.584
				xmax = 894.834
				text = "mm-hm"
			intervals [2595]:
				xmin = 894.834
				xmax = 895.5349
				text = ""
			intervals [2596]:
				xmin = 895.5349
				xmax = 895.7749
				text = "and"
			intervals [2597]:
				xmin = 895.7749
				xmax = 895.9049
				text = ""
			intervals [2598]:
				xmin = 895.9049
				xmax = 896.2549
				text = "i"
			intervals [2599]:
				xmin = 896.2549
				xmax = 896.4749
				text = "i"
			intervals [2600]:
				xmin = 896.4749
				xmax = 896.7349
				text = "live"
			intervals [2601]:
				xmin = 896.7349
				xmax = 896.9249
				text = "in"
			intervals [2602]:
				xmin = 896.9249
				xmax = 897.0049
				text = ""
			intervals [2603]:
				xmin = 897.0049
				xmax = 897.1849
				text = "i"
			intervals [2604]:
				xmin = 897.1849
				xmax = 897.3249
				text = "live"
			intervals [2605]:
				xmin = 897.3249
				xmax = 897.4249
				text = "in"
			intervals [2606]:
				xmin = 897.4249
				xmax = 897.8349
				text = "mayfair"
			intervals [2607]:
				xmin = 897.8349
				xmax = 898.872
				text = ""
			intervals [2608]:
				xmin = 898.872
				xmax = 899.162
				text = "right"
			intervals [2609]:
				xmin = 899.162
				xmax = 899.252
				text = ""
			intervals [2610]:
				xmin = 899.252
				xmax = 899.672
				text = "over"
			intervals [2611]:
				xmin = 899.672
				xmax = 900.122
				text = "here"
			intervals [2612]:
				xmin = 900.122
				xmax = 900.592
				text = "um"
			intervals [2613]:
				xmin = 900.592
				xmax = 900.9504
				text = ""
			intervals [2614]:
				xmin = 900.9504
				xmax = 901.1104
				text = "<unk>"
			intervals [2615]:
				xmin = 901.1104
				xmax = 901.3016
				text = ""
			intervals [2616]:
				xmin = 901.3016
				xmax = 901.4816
				text = "off"
			intervals [2617]:
				xmin = 901.4816
				xmax = 901.5416
				text = "of"
			intervals [2618]:
				xmin = 901.5416
				xmax = 901.9216
				text = "kenilworth"
			intervals [2619]:
				xmin = 901.9216
				xmax = 902.2116
				text = "avenue"
			intervals [2620]:
				xmin = 902.2116
				xmax = 903.1408
				text = ""
			intervals [2621]:
				xmin = 903.1408
				xmax = 903.6508
				text = "and"
			intervals [2622]:
				xmin = 903.6508
				xmax = 903.7699
				text = ""
			intervals [2623]:
				xmin = 903.7699
				xmax = 903.8899
				text = "i"
			intervals [2624]:
				xmin = 903.8899
				xmax = 904.1899
				text = "shouldn't"
			intervals [2625]:
				xmin = 904.1899
				xmax = 904.3699
				text = "have"
			intervals [2626]:
				xmin = 904.3699
				xmax = 904.5399
				text = "to"
			intervals [2627]:
				xmin = 904.5399
				xmax = 904.8299
				text = "leave"
			intervals [2628]:
				xmin = 904.8299
				xmax = 905.2099
				text = "outside"
			intervals [2629]:
				xmin = 905.2099
				xmax = 905.2699
				text = "of"
			intervals [2630]:
				xmin = 905.2699
				xmax = 905.3699
				text = "my"
			intervals [2631]:
				xmin = 905.3699
				xmax = 905.8099
				text = "community"
			intervals [2632]:
				xmin = 905.8099
				xmax = 905.9299
				text = "to"
			intervals [2633]:
				xmin = 905.9299
				xmax = 906.0799
				text = "go"
			intervals [2634]:
				xmin = 906.0799
				xmax = 906.1999
				text = "to"
			intervals [2635]:
				xmin = 906.1999
				xmax = 906.2599
				text = "the"
			intervals [2636]:
				xmin = 906.2599
				xmax = 906.6299
				text = "grocery"
			intervals [2637]:
				xmin = 906.6299
				xmax = 906.9399
				text = "store"
			intervals [2638]:
				xmin = 906.9399
				xmax = 907.4233
				text = ""
			intervals [2639]:
				xmin = 907.4233
				xmax = 907.5833
				text = "but"
			intervals [2640]:
				xmin = 907.5833
				xmax = 907.6733
				text = "i"
			intervals [2641]:
				xmin = 907.6733
				xmax = 907.9433
				text = "do"
			intervals [2642]:
				xmin = 907.9433
				xmax = 908.0733
				text = "i"
			intervals [2643]:
				xmin = 908.0733
				xmax = 908.2933
				text = "find"
			intervals [2644]:
				xmin = 908.2933
				xmax = 908.6233
				text = "myself"
			intervals [2645]:
				xmin = 908.6233
				xmax = 909.0733
				text = "traveling"
			intervals [2646]:
				xmin = 909.0733
				xmax = 909.2933
				text = "to"
			intervals [2647]:
				xmin = 909.2933
				xmax = 909.7233
				text = "laurel"
			intervals [2648]:
				xmin = 909.7233
				xmax = 909.9233
				text = "or"
			intervals [2649]:
				xmin = 909.9233
				xmax = 910.0233
				text = "i'm"
			intervals [2650]:
				xmin = 910.0233
				xmax = 910.2733
				text = "going"
			intervals [2651]:
				xmin = 910.2733
				xmax = 910.4033
				text = "out"
			intervals [2652]:
				xmin = 910.4033
				xmax = 910.5333
				text = "to"
			intervals [2653]:
				xmin = 910.5333
				xmax = 911.3533
				text = "forestville"
			intervals [2654]:
				xmin = 911.3533
				xmax = 911.7295
				text = ""
			intervals [2655]:
				xmin = 911.7295
				xmax = 911.8295
				text = "you"
			intervals [2656]:
				xmin = 911.8295
				xmax = 911.9695
				text = "know"
			intervals [2657]:
				xmin = 911.9695
				xmax = 912.4295
				text = "somewhere"
			intervals [2658]:
				xmin = 912.4295
				xmax = 912.6695
				text = "like"
			intervals [2659]:
				xmin = 912.6695
				xmax = 913.0295
				text = "that"
			intervals [2660]:
				xmin = 913.0295
				xmax = 913.1049
				text = ""
			intervals [2661]:
				xmin = 913.1049
				xmax = 913.5149
				text = "so"
			intervals [2662]:
				xmin = 913.5149
				xmax = 913.6821
				text = ""
			intervals [2663]:
				xmin = 913.6821
				xmax = 913.9021
				text = "in"
			intervals [2664]:
				xmin = 913.9021
				xmax = 914.2221
				text = "those"
			intervals [2665]:
				xmin = 914.2221
				xmax = 914.7321
				text = "aspects"
			intervals [2666]:
				xmin = 914.7321
				xmax = 914.8621
				text = "when"
			intervals [2667]:
				xmin = 914.8621
				xmax = 914.9421
				text = "we"
			intervals [2668]:
				xmin = 914.9421
				xmax = 915.0621
				text = "were"
			intervals [2669]:
				xmin = 915.0621
				xmax = 915.3221
				text = "coming"
			intervals [2670]:
				xmin = 915.3221
				xmax = 915.4521
				text = "up"
			intervals [2671]:
				xmin = 915.4521
				xmax = 915.5821
				text = "we"
			intervals [2672]:
				xmin = 915.5821
				xmax = 915.9021
				text = "had"
			intervals [2673]:
				xmin = 915.9021
				xmax = 916.3421
				text = "more"
			intervals [2674]:
				xmin = 916.3421
				xmax = 916.8221
				text = "grocery"
			intervals [2675]:
				xmin = 916.8221
				xmax = 917.2021
				text = "stores"
			intervals [2676]:
				xmin = 917.2021
				xmax = 917.3721
				text = "and"
			intervals [2677]:
				xmin = 917.3721
				xmax = 917.6721
				text = "things"
			intervals [2678]:
				xmin = 917.6721
				xmax = 917.8721
				text = "like"
			intervals [2679]:
				xmin = 917.8721
				xmax = 918.0221
				text = "that"
			intervals [2680]:
				xmin = 918.0221
				xmax = 918.1421
				text = "that"
			intervals [2681]:
				xmin = 918.1421
				xmax = 918.3121
				text = "we"
			intervals [2682]:
				xmin = 918.3121
				xmax = 918.4521
				text = "could"
			intervals [2683]:
				xmin = 918.4521
				xmax = 918.8521
				text = "choose"
			intervals [2684]:
				xmin = 918.8521
				xmax = 919.1621
				text = "from"
			intervals [2685]:
				xmin = 919.1621
				xmax = 919.7079
				text = ""
			intervals [2686]:
				xmin = 919.7079
				xmax = 920.2379
				text = "and"
			intervals [2687]:
				xmin = 920.2379
				xmax = 920.7586
				text = ""
			intervals [2688]:
				xmin = 920.7586
				xmax = 920.9086
				text = "it"
			intervals [2689]:
				xmin = 920.9086
				xmax = 920.9386
				text = ""
			intervals [2690]:
				xmin = 920.9386
				xmax = 921.1686
				text = "was"
			intervals [2691]:
				xmin = 921.1686
				xmax = 921.7586
				text = "better"
			intervals [2692]:
				xmin = 921.7586
				xmax = 921.8464
				text = ""
			intervals [2693]:
				xmin = 921.8464
				xmax = 922.0164
				text = "you"
			intervals [2694]:
				xmin = 922.0164
				xmax = 922.1764
				text = "know"
			intervals [2695]:
				xmin = 922.1764
				xmax = 922.2364
				text = "it"
			intervals [2696]:
				xmin = 922.2364
				xmax = 922.4164
				text = "was"
			intervals [2697]:
				xmin = 922.4164
				xmax = 922.4964
				text = "a"
			intervals [2698]:
				xmin = 922.4964
				xmax = 922.7464
				text = "lot"
			intervals [2699]:
				xmin = 922.7464
				xmax = 922.9964
				text = "better"
			intervals [2700]:
				xmin = 922.9964
				xmax = 923.2664
				text = "now"
			intervals [2701]:
				xmin = 923.2664
				xmax = 923.4164
				text = "they"
			intervals [2702]:
				xmin = 923.4164
				xmax = 923.6664
				text = "just"
			intervals [2703]:
				xmin = 923.6664
				xmax = 923.9864
				text = "giving"
			intervals [2704]:
				xmin = 923.9864
				xmax = 924.2864
				text = "us"
			intervals [2705]:
				xmin = 924.2864
				xmax = 924.3164
				text = ""
			intervals [2706]:
				xmin = 924.3164
				xmax = 924.5264
				text = "what"
			intervals [2707]:
				xmin = 924.5264
				xmax = 924.5964
				text = ""
			intervals [2708]:
				xmin = 924.5964
				xmax = 924.7464
				text = "they"
			intervals [2709]:
				xmin = 924.7464
				xmax = 925.0464
				text = "feel"
			intervals [2710]:
				xmin = 925.0464
				xmax = 925.2264
				text = "like"
			intervals [2711]:
				xmin = 925.2264
				xmax = 925.3832
				text = ""
			intervals [2712]:
				xmin = 925.3832
				xmax = 925.5232
				text = "we"
			intervals [2713]:
				xmin = 925.5232
				xmax = 925.7232
				text = "should"
			intervals [2714]:
				xmin = 925.7232
				xmax = 926.1232
				text = "have"
			intervals [2715]:
				xmin = 926.1232
				xmax = 927.0646
				text = ""
			intervals [2716]:
				xmin = 927.0646
				xmax = 927.5546
				text = "and"
			intervals [2717]:
				xmin = 927.5546
				xmax = 927.8013
				text = ""
			intervals [2718]:
				xmin = 927.8013
				xmax = 927.9713
				text = "if"
			intervals [2719]:
				xmin = 927.9713
				xmax = 928.0313
				text = "we"
			intervals [2720]:
				xmin = 928.0313
				xmax = 928.1613
				text = "don't"
			intervals [2721]:
				xmin = 928.1613
				xmax = 928.4613
				text = "voice"
			intervals [2722]:
				xmin = 928.4613
				xmax = 928.5513
				text = "our"
			intervals [2723]:
				xmin = 928.5513
				xmax = 928.9313
				text = "opinion"
			intervals [2724]:
				xmin = 928.9313
				xmax = 929.0313
				text = "it"
			intervals [2725]:
				xmin = 929.0313
				xmax = 929.1213
				text = "s"
			intervals [2726]:
				xmin = 929.1213
				xmax = 929.1513
				text = ""
			intervals [2727]:
				xmin = 929.1513
				xmax = 929.3213
				text = "never"
			intervals [2728]:
				xmin = 929.3213
				xmax = 929.3713
				text = ""
			intervals [2729]:
				xmin = 929.3713
				xmax = 929.5213
				text = "gonna"
			intervals [2730]:
				xmin = 929.5213
				xmax = 930.0713
				text = "change"
			intervals [2731]:
				xmin = 930.0713
				xmax = 932.0494
				text = ""
			intervals [2732]:
				xmin = 932.0494
				xmax = 932.2294
				text = "and"
			intervals [2733]:
				xmin = 932.2294
				xmax = 932.3894
				text = "if"
			intervals [2734]:
				xmin = 932.3894
				xmax = 932.4194
				text = ""
			intervals [2735]:
				xmin = 932.4194
				xmax = 932.6494
				text = "you"
			intervals [2736]:
				xmin = 932.6494
				xmax = 932.9094
				text = "look"
			intervals [2737]:
				xmin = 932.9094
				xmax = 933.0794
				text = "up"
			intervals [2738]:
				xmin = 933.0794
				xmax = 933.2294
				text = "and"
			intervals [2739]:
				xmin = 933.2294
				xmax = 933.3494
				text = "you"
			intervals [2740]:
				xmin = 933.3494
				xmax = 933.7194
				text = "see"
			intervals [2741]:
				xmin = 933.7194
				xmax = 933.8927
				text = ""
			intervals [2742]:
				xmin = 933.8927
				xmax = 934.2927
				text = "corner"
			intervals [2743]:
				xmin = 934.2927
				xmax = 934.6527
				text = "store"
			intervals [2744]:
				xmin = 934.6527
				xmax = 935.0027
				text = "after"
			intervals [2745]:
				xmin = 935.0027
				xmax = 935.0627
				text = ""
			intervals [2746]:
				xmin = 935.0627
				xmax = 935.4727
				text = "corner"
			intervals [2747]:
				xmin = 935.4727
				xmax = 935.9627
				text = "store"
			intervals [2748]:
				xmin = 935.9627
				xmax = 936.0027
				text = ""
			intervals [2749]:
				xmin = 936.0027
				xmax = 936.2927
				text = "after"
			intervals [2750]:
				xmin = 936.2927
				xmax = 936.3627
				text = ""
			intervals [2751]:
				xmin = 936.3627
				xmax = 936.7227
				text = "corner"
			intervals [2752]:
				xmin = 936.7227
				xmax = 936.7527
				text = ""
			intervals [2753]:
				xmin = 936.7527
				xmax = 937.1327
				text = "store"
			intervals [2754]:
				xmin = 937.1327
				xmax = 937.4527
				text = "after"
			intervals [2755]:
				xmin = 937.4527
				xmax = 937.8027
				text = "corner"
			intervals [2756]:
				xmin = 937.8027
				xmax = 938.0427
				text = "store"
			intervals [2757]:
				xmin = 938.0427
				xmax = 938.7287
				text = ""
			intervals [2758]:
				xmin = 938.7287
				xmax = 938.9487
				text = "come"
			intervals [2759]:
				xmin = 938.9487
				xmax = 939.0787
				text = "on"
			intervals [2760]:
				xmin = 939.0787
				xmax = 939.3287
				text = "now"
			intervals [2761]:
				xmin = 939.3287
				xmax = 940.271
				text = ""
			intervals [2762]:
				xmin = 940.271
				xmax = 940.521
				text = "not"
			intervals [2763]:
				xmin = 940.521
				xmax = 941.121
				text = "everybody"
			intervals [2764]:
				xmin = 941.121
				xmax = 941.391
				text = "is"
			intervals [2765]:
				xmin = 941.391
				xmax = 941.661
				text = "in"
			intervals [2766]:
				xmin = 941.661
				xmax = 941.731
				text = "the"
			intervals [2767]:
				xmin = 941.731
				xmax = 942.251
				text = "business"
			intervals [2768]:
				xmin = 942.251
				xmax = 942.281
				text = ""
			intervals [2769]:
				xmin = 942.281
				xmax = 942.421
				text = "of"
			intervals [2770]:
				xmin = 942.421
				xmax = 942.451
				text = ""
			intervals [2771]:
				xmin = 942.451
				xmax = 942.671
				text = "going"
			intervals [2772]:
				xmin = 942.671
				xmax = 942.741
				text = "to"
			intervals [2773]:
				xmin = 942.741
				xmax = 943.091
				text = "grab"
			intervals [2774]:
				xmin = 943.091
				xmax = 943.601
				text = "something"
			intervals [2775]:
				xmin = 943.601
				xmax = 943.7135
				text = ""
			intervals [2776]:
				xmin = 943.7135
				xmax = 944.1135
				text = "quick"
			intervals [2777]:
				xmin = 944.1135
				xmax = 944.2235
				text = "to"
			intervals [2778]:
				xmin = 944.2235
				xmax = 944.5435
				text = "eat"
			intervals [2779]:
				xmin = 944.5435
				xmax = 944.6468
				text = ""
			intervals [2780]:
				xmin = 944.6468
				xmax = 944.8368
				text = "i"
			intervals [2781]:
				xmin = 944.8368
				xmax = 945.1268
				text = "cook"
			intervals [2782]:
				xmin = 945.1268
				xmax = 945.3768
				text = ""
			intervals [2783]:
				xmin = 945.3768
				xmax = 945.7068
				text = "<unk>"
			intervals [2784]:
				xmin = 945.7068
				xmax = 946.2159
				text = ""
			intervals [2785]:
				xmin = 946.2159
				xmax = 946.3259
				text = "you"
			intervals [2786]:
				xmin = 946.3259
				xmax = 946.4459
				text = "can"
			intervals [2787]:
				xmin = 946.4459
				xmax = 946.5659
				text = "look"
			intervals [2788]:
				xmin = 946.5659
				xmax = 946.6259
				text = "at"
			intervals [2789]:
				xmin = 946.6259
				xmax = 946.7359
				text = "my"
			intervals [2790]:
				xmin = 946.7359
				xmax = 946.9859
				text = "son"
			intervals [2791]:
				xmin = 946.9859
				xmax = 947.0559
				text = "and"
			intervals [2792]:
				xmin = 947.0559
				xmax = 947.3559
				text = "tell"
			intervals [2793]:
				xmin = 947.3559
				xmax = 947.4644
				text = ""
			intervals [2794]:
				xmin = 947.4644
				xmax = 947.6244
				text = "i"
			intervals [2795]:
				xmin = 947.6244
				xmax = 947.8144
				text = "cook"
			intervals [2796]:
				xmin = 947.8144
				xmax = 948.3844
				text = ""
			intervals [2797]:
				xmin = 948.3844
				xmax = 948.7844
				text = "so"
			intervals [2798]:
				xmin = 948.7844
				xmax = 949.2336
				text = ""
			intervals [2799]:
				xmin = 949.2336
				xmax = 949.3836
				text = "you"
			intervals [2800]:
				xmin = 949.3836
				xmax = 949.5236
				text = "know"
			intervals [2801]:
				xmin = 949.5236
				xmax = 949.7536
				text = "it"
			intervals [2802]:
				xmin = 949.7536
				xmax = 949.7836
				text = "s"
			intervals [2803]:
				xmin = 949.7836
				xmax = 950.0136
				text = "just"
			intervals [2804]:
				xmin = 950.0136
				xmax = 950.3436
				text = "things"
			intervals [2805]:
				xmin = 950.3436
				xmax = 950.6336
				text = "that"
			intervals [2806]:
				xmin = 950.6336
				xmax = 950.8932
				text = ""
			intervals [2807]:
				xmin = 950.8932
				xmax = 951.0432
				text = "they"
			intervals [2808]:
				xmin = 951.0432
				xmax = 951.2432
				text = "don't"
			intervals [2809]:
				xmin = 951.2432
				xmax = 951.4932
				text = "have"
			intervals [2810]:
				xmin = 951.4932
				xmax = 951.5832
				text = "to"
			intervals [2811]:
				xmin = 951.5832
				xmax = 951.9532
				text = "offer"
			intervals [2812]:
				xmin = 951.9532
				xmax = 952.3032
				text = "but"
			intervals [2813]:
				xmin = 952.3032
				xmax = 952.7098
				text = ""
			intervals [2814]:
				xmin = 952.7098
				xmax = 952.8998
				text = "i'm"
			intervals [2815]:
				xmin = 952.8998
				xmax = 953.0698
				text = "not"
			intervals [2816]:
				xmin = 953.0698
				xmax = 953.3098
				text = "going"
			intervals [2817]:
				xmin = 953.3098
				xmax = 953.5498
				text = "anywhere"
			intervals [2818]:
				xmin = 953.5498
				xmax = 953.9398
				text = "<unk>"
			intervals [2819]:
				xmin = 953.9398
				xmax = 954.776
				text = ""
			intervals [2820]:
				xmin = 954.776
				xmax = 957.126
				text = "<unk>"
			intervals [2821]:
				xmin = 957.126
				xmax = 970.0441
				text = ""
			intervals [2822]:
				xmin = 970.0441
				xmax = 970.4741
				text = "mm-hm"
			intervals [2823]:
				xmin = 970.4741
				xmax = 980.4475
				text = ""
			intervals [2824]:
				xmin = 980.4475
				xmax = 981.9675
				text = "<unk>"
			intervals [2825]:
				xmin = 981.9675
				xmax = 988.546
				text = ""
			intervals [2826]:
				xmin = 988.546
				xmax = 988.826
				text = "no"
			intervals [2827]:
				xmin = 988.826
				xmax = 989.026
				text = "but"
			intervals [2828]:
				xmin = 989.026
				xmax = 989.136
				text = "i"
			intervals [2829]:
				xmin = 989.136
				xmax = 989.426
				text = "did"
			intervals [2830]:
				xmin = 989.426
				xmax = 989.566
				text = "go"
			intervals [2831]:
				xmin = 989.566
				xmax = 989.706
				text = "to"
			intervals [2832]:
				xmin = 989.706
				xmax = 989.776
				text = "the"
			intervals [2833]:
				xmin = 989.776
				xmax = 990.046
				text = "boys"
			intervals [2834]:
				xmin = 990.046
				xmax = 990.126
				text = "and"
			intervals [2835]:
				xmin = 990.126
				xmax = 990.416
				text = "girls"
			intervals [2836]:
				xmin = 990.416
				xmax = 990.716
				text = "club"
			intervals [2837]:
				xmin = 990.716
				xmax = 990.766
				text = ""
			intervals [2838]:
				xmin = 990.766
				xmax = 990.926
				text = "up"
			intervals [2839]:
				xmin = 990.926
				xmax = 991.016
				text = "in"
			intervals [2840]:
				xmin = 991.016
				xmax = 991.736
				text = "georgetown"
			intervals [2841]:
				xmin = 991.736
				xmax = 992.316
				text = "every"
			intervals [2842]:
				xmin = 992.316
				xmax = 992.726
				text = "summer"
			intervals [2843]:
				xmin = 992.726
				xmax = 992.836
				text = ""
			intervals [2844]:
				xmin = 992.836
				xmax = 993.036
				text = "cause"
			intervals [2845]:
				xmin = 993.036
				xmax = 993.166
				text = "my"
			intervals [2846]:
				xmin = 993.166
				xmax = 993.436
				text = "mom"
			intervals [2847]:
				xmin = 993.436
				xmax = 993.656
				text = "worked"
			intervals [2848]:
				xmin = 993.656
				xmax = 993.716
				text = "at"
			intervals [2849]:
				xmin = 993.716
				xmax = 994.196
				text = "georgetown"
			intervals [2850]:
				xmin = 994.196
				xmax = 994.866
				text = "university"
			intervals [2851]:
				xmin = 994.866
				xmax = 995.2241
				text = ""
			intervals [2852]:
				xmin = 995.2241
				xmax = 995.4141
				text = "so"
			intervals [2853]:
				xmin = 995.4141
				xmax = 995.8441
				text = "therefore"
			intervals [2854]:
				xmin = 995.8441
				xmax = 996.0741
				text = "she"
			intervals [2855]:
				xmin = 996.0741
				xmax = 996.1041
				text = ""
			intervals [2856]:
				xmin = 996.1041
				xmax = 996.4841
				text = "had"
			intervals [2857]:
				xmin = 996.4841
				xmax = 996.6541
				text = "to"
			intervals [2858]:
				xmin = 996.6541
				xmax = 996.9941
				text = "pus"
			intervals [2859]:
				xmin = 996.9941
				xmax = 997.1838
				text = ""
			intervals [2860]:
				xmin = 997.1838
				xmax = 997.4038
				text = "put"
			intervals [2861]:
				xmin = 997.4038
				xmax = 997.4338
				text = ""
			intervals [2862]:
				xmin = 997.4338
				xmax = 997.6038
				text = "me"
			intervals [2863]:
				xmin = 997.6038
				xmax = 998.2838
				text = "somewhere"
			intervals [2864]:
				xmin = 998.2838
				xmax = 998.7838
				text = "and"
			intervals [2865]:
				xmin = 998.7838
				xmax = 999.0996
				text = ""
			intervals [2866]:
				xmin = 999.0996
				xmax = 999.2996
				text = "that"
			intervals [2867]:
				xmin = 999.2996
				xmax = 999.3796
				text = "s"
			intervals [2868]:
				xmin = 999.3796
				xmax = 999.4896
				text = "where"
			intervals [2869]:
				xmin = 999.4896
				xmax = 999.5496
				text = "i"
			intervals [2870]:
				xmin = 999.5496
				xmax = 999.7696
				text = "got"
			intervals [2871]:
				xmin = 999.7696
				xmax = 999.8596
				text = "a"
			intervals [2872]:
				xmin = 999.8596
				xmax = 1000.0596
				text = "lot"
			intervals [2873]:
				xmin = 1000.0596
				xmax = 1000.1196
				text = "of"
			intervals [2874]:
				xmin = 1000.1196
				xmax = 1000.5296
				text = "expo"
			intervals [2875]:
				xmin = 1000.5296
				xmax = 1000.9225
				text = ""
			intervals [2876]:
				xmin = 1000.9225
				xmax = 1001.2225
				text = "here"
			intervals [2877]:
				xmin = 1001.2225
				xmax = 1001.2525
				text = "s"
			intervals [2878]:
				xmin = 1001.2525
				xmax = 1001.3925
				text = "where"
			intervals [2879]:
				xmin = 1001.3925
				xmax = 1001.4325
				text = "i"
			intervals [2880]:
				xmin = 1001.4325
				xmax = 1001.6225
				text = "got"
			intervals [2881]:
				xmin = 1001.6225
				xmax = 1001.6525
				text = "a"
			intervals [2882]:
				xmin = 1001.6525
				xmax = 1001.7825
				text = "lot"
			intervals [2883]:
				xmin = 1001.7825
				xmax = 1001.8425
				text = "of"
			intervals [2884]:
				xmin = 1001.8425
				xmax = 1002.3125
				text = "exposure"
			intervals [2885]:
				xmin = 1002.3125
				xmax = 1002.3525
				text = ""
			intervals [2886]:
				xmin = 1002.3525
				xmax = 1002.6125
				text = "to"
			intervals [2887]:
				xmin = 1002.6125
				xmax = 1003.2425
				text = "everything"
			intervals [2888]:
				xmin = 1003.2425
				xmax = 1003.765
				text = ""
			intervals [2889]:
				xmin = 1003.765
				xmax = 1004.275
				text = "um"
			intervals [2890]:
				xmin = 1004.275
				xmax = 1004.6051
				text = ""
			intervals [2891]:
				xmin = 1004.6051
				xmax = 1004.7451
				text = "i"
			intervals [2892]:
				xmin = 1004.7451
				xmax = 1005.1751
				text = "remember"
			intervals [2893]:
				xmin = 1005.1751
				xmax = 1005.4051
				text = "being"
			intervals [2894]:
				xmin = 1005.4051
				xmax = 1005.5151
				text = "in"
			intervals [2895]:
				xmin = 1005.5151
				xmax = 1005.5651
				text = "a"
			intervals [2896]:
				xmin = 1005.5651
				xmax = 1006.1651
				text = "monopoly"
			intervals [2897]:
				xmin = 1006.1651
				xmax = 1006.7651
				text = "tournament"
			intervals [2898]:
				xmin = 1006.7651
				xmax = 1007.0451
				text = "winning"
			intervals [2899]:
				xmin = 1007.0451
				xmax = 1007.1251
				text = "a"
			intervals [2900]:
				xmin = 1007.1251
				xmax = 1007.4551
				text = "gold"
			intervals [2901]:
				xmin = 1007.4551
				xmax = 1007.9051
				text = "medal"
			intervals [2902]:
				xmin = 1007.9051
				xmax = 1008.4127
				text = ""
			intervals [2903]:
				xmin = 1008.4127
				xmax = 1008.5327
				text = "i"
			intervals [2904]:
				xmin = 1008.5327
				xmax = 1008.8927
				text = "remember"
			intervals [2905]:
				xmin = 1008.8927
				xmax = 1009.0827
				text = "us"
			intervals [2906]:
				xmin = 1009.0827
				xmax = 1009.3527
				text = "going"
			intervals [2907]:
				xmin = 1009.3527
				xmax = 1009.9627
				text = "swimming"
			intervals [2908]:
				xmin = 1009.9627
				xmax = 1010.0427
				text = "i"
			intervals [2909]:
				xmin = 1010.0427
				xmax = 1010.4027
				text = "remember"
			intervals [2910]:
				xmin = 1010.4027
				xmax = 1010.5927
				text = "us"
			intervals [2911]:
				xmin = 1010.5927
				xmax = 1010.8127
				text = "going"
			intervals [2912]:
				xmin = 1010.8127
				xmax = 1011.0176
				text = ""
			intervals [2913]:
				xmin = 1011.0176
				xmax = 1011.1876
				text = "on"
			intervals [2914]:
				xmin = 1011.1876
				xmax = 1011.6176
				text = "nature"
			intervals [2915]:
				xmin = 1011.6176
				xmax = 1011.9776
				text = "hikes"
			intervals [2916]:
				xmin = 1011.9776
				xmax = 1012.1476
				text = "through"
			intervals [2917]:
				xmin = 1012.1476
				xmax = 1012.2276
				text = "the"
			intervals [2918]:
				xmin = 1012.2276
				xmax = 1012.7276
				text = "woods"
			intervals [2919]:
				xmin = 1012.7276
				xmax = 1012.7576
				text = ""
			intervals [2920]:
				xmin = 1012.7576
				xmax = 1012.9376
				text = "i"
			intervals [2921]:
				xmin = 1012.9376
				xmax = 1013.0176
				text = "re-"
			intervals [2922]:
				xmin = 1013.0176
				xmax = 1013.0976
				text = ""
			intervals [2923]:
				xmin = 1013.0976
				xmax = 1013.1676
				text = "i"
			intervals [2924]:
				xmin = 1013.1676
				xmax = 1013.4376
				text = "mean"
			intervals [2925]:
				xmin = 1013.4376
				xmax = 1013.7919
				text = ""
			intervals [2926]:
				xmin = 1013.7919
				xmax = 1014.0919
				text = "these"
			intervals [2927]:
				xmin = 1014.0919
				xmax = 1014.1219
				text = "are"
			intervals [2928]:
				xmin = 1014.1219
				xmax = 1014.3119
				text = "all"
			intervals [2929]:
				xmin = 1014.3119
				xmax = 1014.4119
				text = "the"
			intervals [2930]:
				xmin = 1014.4119
				xmax = 1014.6819
				text = "things"
			intervals [2931]:
				xmin = 1014.6819
				xmax = 1014.8219
				text = "that"
			intervals [2932]:
				xmin = 1014.8219
				xmax = 1014.9419
				text = "i"
			intervals [2933]:
				xmin = 1014.9419
				xmax = 1015.3219
				text = "remember"
			intervals [2934]:
				xmin = 1015.3219
				xmax = 1015.6619
				text = "so"
			intervals [2935]:
				xmin = 1015.6619
				xmax = 1015.9614
				text = ""
			intervals [2936]:
				xmin = 1015.9614
				xmax = 1016.0714
				text = "the"
			intervals [2937]:
				xmin = 1016.0714
				xmax = 1016.7114
				text = "experience"
			intervals [2938]:
				xmin = 1016.7114
				xmax = 1016.9014
				text = "that"
			intervals [2939]:
				xmin = 1016.9014
				xmax = 1017.0414
				text = "i"
			intervals [2940]:
				xmin = 1017.0414
				xmax = 1017.4214
				text = "had"
			intervals [2941]:
				xmin = 1017.4214
				xmax = 1017.4514
				text = ""
			intervals [2942]:
				xmin = 1017.4514
				xmax = 1017.6314
				text = "with"
			intervals [2943]:
				xmin = 1017.6314
				xmax = 1017.7114
				text = "the"
			intervals [2944]:
				xmin = 1017.7114
				xmax = 1017.9914
				text = "boys"
			intervals [2945]:
				xmin = 1017.9914
				xmax = 1018.0814
				text = "and"
			intervals [2946]:
				xmin = 1018.0814
				xmax = 1018.4214
				text = "girls"
			intervals [2947]:
				xmin = 1018.4214
				xmax = 1018.7614
				text = "club"
			intervals [2948]:
				xmin = 1018.7614
				xmax = 1018.8914
				text = ""
			intervals [2949]:
				xmin = 1018.8914
				xmax = 1019.0914
				text = "is"
			intervals [2950]:
				xmin = 1019.0914
				xmax = 1019.2814
				text = "what"
			intervals [2951]:
				xmin = 1019.2814
				xmax = 1019.3214
				text = ""
			intervals [2952]:
				xmin = 1019.3214
				xmax = 1019.6814
				text = "drew"
			intervals [2953]:
				xmin = 1019.6814
				xmax = 1019.7414
				text = "me"
			intervals [2954]:
				xmin = 1019.7414
				xmax = 1019.7714
				text = ""
			intervals [2955]:
				xmin = 1019.7714
				xmax = 1020.1814
				text = "here"
			intervals [2956]:
				xmin = 1020.1814
				xmax = 1020.6555
				text = ""
			intervals [2957]:
				xmin = 1020.6555
				xmax = 1021.0355
				text = "and"
			intervals [2958]:
				xmin = 1021.0355
				xmax = 1021.2355
				text = "not"
			intervals [2959]:
				xmin = 1021.2355
				xmax = 1021.4855
				text = "only"
			intervals [2960]:
				xmin = 1021.4855
				xmax = 1021.8255
				text = "that"
			intervals [2961]:
				xmin = 1021.8255
				xmax = 1022.020
				text = ""
			intervals [2962]:
				xmin = 1022.020
				xmax = 1022.150
				text = "the"
			intervals [2963]:
				xmin = 1022.150
				xmax = 1022.770
				text = "aftercare"
			intervals [2964]:
				xmin = 1022.770
				xmax = 1022.980
				text = "is"
			intervals [2965]:
				xmin = 1022.980
				xmax = 1023.570
				text = "affordable"
			intervals [2966]:
				xmin = 1023.570
				xmax = 1024.0234
				text = ""
			intervals [2967]:
				xmin = 1024.0234
				xmax = 1024.3034
				text = "whereas"
			intervals [2968]:
				xmin = 1024.3034
				xmax = 1024.4434
				text = "though"
			intervals [2969]:
				xmin = 1024.4434
				xmax = 1024.5734
				text = "when"
			intervals [2970]:
				xmin = 1024.5734
				xmax = 1024.7334
				text = "he"
			intervals [2971]:
				xmin = 1024.7334
				xmax = 1024.9334
				text = "was"
			intervals [2972]:
				xmin = 1024.9334
				xmax = 1025.0334
				text = "at"
			intervals [2973]:
				xmin = 1025.0334
				xmax = 1025.2934
				text = "arts"
			intervals [2974]:
				xmin = 1025.2934
				xmax = 1025.3534
				text = "and"
			intervals [2975]:
				xmin = 1025.3534
				xmax = 1026.1234
				text = "technology"
			intervals [2976]:
				xmin = 1026.1234
				xmax = 1026.740
				text = ""
			intervals [2977]:
				xmin = 1026.740
				xmax = 1026.900
				text = "<unk>"
			intervals [2978]:
				xmin = 1026.900
				xmax = 1027.3708
				text = ""
			intervals [2979]:
				xmin = 1027.3708
				xmax = 1027.7308
				text = "first"
			intervals [2980]:
				xmin = 1027.7308
				xmax = 1027.7908
				text = "of"
			intervals [2981]:
				xmin = 1027.7908
				xmax = 1027.9208
				text = "all"
			intervals [2982]:
				xmin = 1027.9208
				xmax = 1028.0108
				text = "they"
			intervals [2983]:
				xmin = 1028.0108
				xmax = 1028.2108
				text = "didn't"
			intervals [2984]:
				xmin = 1028.2108
				xmax = 1028.3708
				text = "give"
			intervals [2985]:
				xmin = 1028.3708
				xmax = 1029.0008
				text = "vouchers"
			intervals [2986]:
				xmin = 1029.0008
				xmax = 1029.6181
				text = ""
			intervals [2987]:
				xmin = 1029.6181
				xmax = 1029.9481
				text = "second"
			intervals [2988]:
				xmin = 1029.9481
				xmax = 1030.0581
				text = "of"
			intervals [2989]:
				xmin = 1030.0581
				xmax = 1030.4381
				text = "all"
			intervals [2990]:
				xmin = 1030.4381
				xmax = 1031.2813
				text = ""
			intervals [2991]:
				xmin = 1031.2813
				xmax = 1031.3213
				text = "y-"
			intervals [2992]:
				xmin = 1031.3213
				xmax = 1031.9076
				text = ""
			intervals [2993]:
				xmin = 1031.9076
				xmax = 1032.0676
				text = "y-"
			intervals [2994]:
				xmin = 1032.0676
				xmax = 1032.2176
				text = ""
			intervals [2995]:
				xmin = 1032.2176
				xmax = 1032.3676
				text = "i"
			intervals [2996]:
				xmin = 1032.3676
				xmax = 1032.5276
				text = "was"
			intervals [2997]:
				xmin = 1032.5276
				xmax = 1032.7076
				text = "paying"
			intervals [2998]:
				xmin = 1032.7076
				xmax = 1032.8676
				text = "three"
			intervals [2999]:
				xmin = 1032.8676
				xmax = 1033.1076
				text = "hundred"
			intervals [3000]:
				xmin = 1033.1076
				xmax = 1033.2176
				text = "and"
			intervals [3001]:
				xmin = 1033.2176
				xmax = 1033.4476
				text = "thirty"
			intervals [3002]:
				xmin = 1033.4476
				xmax = 1033.6476
				text = "six"
			intervals [3003]:
				xmin = 1033.6476
				xmax = 1033.9876
				text = "dollars"
			intervals [3004]:
				xmin = 1033.9876
				xmax = 1034.0676
				text = "a"
			intervals [3005]:
				xmin = 1034.0676
				xmax = 1034.5376
				text = "month"
			intervals [3006]:
				xmin = 1034.5376
				xmax = 1035.1773
				text = ""
			intervals [3007]:
				xmin = 1035.1773
				xmax = 1035.5873
				text = "just"
			intervals [3008]:
				xmin = 1035.5873
				xmax = 1035.7273
				text = "for"
			intervals [3009]:
				xmin = 1035.7273
				xmax = 1036.5473
				text = "aftercare"
			intervals [3010]:
				xmin = 1036.5473
				xmax = 1037.4245
				text = ""
			intervals [3011]:
				xmin = 1037.4245
				xmax = 1038.0345
				text = "and"
			intervals [3012]:
				xmin = 1038.0345
				xmax = 1038.3268
				text = ""
			intervals [3013]:
				xmin = 1038.3268
				xmax = 1038.5368
				text = "for"
			intervals [3014]:
				xmin = 1038.5368
				xmax = 1038.8368
				text = "fifty"
			intervals [3015]:
				xmin = 1038.8368
				xmax = 1039.1768
				text = "dollars"
			intervals [3016]:
				xmin = 1039.1768
				xmax = 1039.2268
				text = "a"
			intervals [3017]:
				xmin = 1039.2268
				xmax = 1039.4368
				text = "month"
			intervals [3018]:
				xmin = 1039.4368
				xmax = 1039.4668
				text = ""
			intervals [3019]:
				xmin = 1039.4668
				xmax = 1039.9268
				text = "here"
			intervals [3020]:
				xmin = 1039.9268
				xmax = 1040.1188
				text = ""
			intervals [3021]:
				xmin = 1040.1188
				xmax = 1040.2788
				text = "he"
			intervals [3022]:
				xmin = 1040.2788
				xmax = 1040.4688
				text = "gets"
			intervals [3023]:
				xmin = 1040.4688
				xmax = 1040.9288
				text = "exposed"
			intervals [3024]:
				xmin = 1040.9288
				xmax = 1041.0188
				text = "to"
			intervals [3025]:
				xmin = 1041.0188
				xmax = 1041.0488
				text = "a"
			intervals [3026]:
				xmin = 1041.0488
				xmax = 1041.2688
				text = "whole"
			intervals [3027]:
				xmin = 1041.2688
				xmax = 1041.4588
				text = "lot"
			intervals [3028]:
				xmin = 1041.4588
				xmax = 1041.7788
				text = "more"
			intervals [3029]:
				xmin = 1041.7788
				xmax = 1042.935
				text = ""
			intervals [3030]:
				xmin = 1042.935
				xmax = 1043.475
				text = "versus"
			intervals [3031]:
				xmin = 1043.475
				xmax = 1043.6036
				text = ""
			intervals [3032]:
				xmin = 1043.6036
				xmax = 1043.9536
				text = "yeah"
			intervals [3033]:
				xmin = 1043.9536
				xmax = 1044.0566
				text = ""
			intervals [3034]:
				xmin = 1044.0566
				xmax = 1044.1866
				text = "you"
			intervals [3035]:
				xmin = 1044.1866
				xmax = 1044.4566
				text = "got"
			intervals [3036]:
				xmin = 1044.4566
				xmax = 1044.5966
				text = "they"
			intervals [3037]:
				xmin = 1044.5966
				xmax = 1044.8866
				text = "fed"
			intervals [3038]:
				xmin = 1044.8866
				xmax = 1044.9966
				text = "him"
			intervals [3039]:
				xmin = 1044.9966
				xmax = 1045.0666
				text = "in"
			intervals [3040]:
				xmin = 1045.0666
				xmax = 1045.1466
				text = "the"
			intervals [3041]:
				xmin = 1045.1466
				xmax = 1045.9566
				text = "evenings"
			intervals [3042]:
				xmin = 1045.9566
				xmax = 1046.0166
				text = ""
			intervals [3043]:
				xmin = 1046.0166
				xmax = 1046.2366
				text = "i"
			intervals [3044]:
				xmin = 1046.2366
				xmax = 1046.3566
				text = "can"
			intervals [3045]:
				xmin = 1046.3566
				xmax = 1046.4466
				text = "do"
			intervals [3046]:
				xmin = 1046.4466
				xmax = 1046.7666
				text = "that"
			intervals [3047]:
				xmin = 1046.7666
				xmax = 1046.9825
				text = ""
			intervals [3048]:
				xmin = 1046.9825
				xmax = 1047.0825
				text = "i"
			intervals [3049]:
				xmin = 1047.0825
				xmax = 1047.2325
				text = "can"
			intervals [3050]:
				xmin = 1047.2325
				xmax = 1047.6225
				text = "cook"
			intervals [3051]:
				xmin = 1047.6225
				xmax = 1047.8125
				text = "so"
			intervals [3052]:
				xmin = 1047.8125
				xmax = 1048.1525
				text = "<unk>"
			intervals [3053]:
				xmin = 1048.1525
				xmax = 1048.5788
				text = ""
			intervals [3054]:
				xmin = 1048.5788
				xmax = 1048.7288
				text = "you"
			intervals [3055]:
				xmin = 1048.7288
				xmax = 1048.9288
				text = "know"
			intervals [3056]:
				xmin = 1048.9288
				xmax = 1049.0688
				text = "they"
			intervals [3057]:
				xmin = 1049.0688
				xmax = 1049.2988
				text = "fed"
			intervals [3058]:
				xmin = 1049.2988
				xmax = 1049.3988
				text = "him"
			intervals [3059]:
				xmin = 1049.3988
				xmax = 1049.4788
				text = "in"
			intervals [3060]:
				xmin = 1049.4788
				xmax = 1049.5388
				text = "the"
			intervals [3061]:
				xmin = 1049.5388
				xmax = 1050.3188
				text = "evenings"
			intervals [3062]:
				xmin = 1050.3188
				xmax = 1050.3488
				text = ""
			intervals [3063]:
				xmin = 1050.3488
				xmax = 1051.1288
				text = "and"
			intervals [3064]:
				xmin = 1051.1288
				xmax = 1051.8617
				text = ""
			intervals [3065]:
				xmin = 1051.8617
				xmax = 1051.9617
				text = "they"
			intervals [3066]:
				xmin = 1051.9617
				xmax = 1052.1517
				text = "did"
			intervals [3067]:
				xmin = 1052.1517
				xmax = 1052.5017
				text = "homework"
			intervals [3068]:
				xmin = 1052.5017
				xmax = 1052.5917
				text = ""
			intervals [3069]:
				xmin = 1052.5917
				xmax = 1052.7117
				text = "they"
			intervals [3070]:
				xmin = 1052.7117
				xmax = 1052.8517
				text = "do"
			intervals [3071]:
				xmin = 1052.8517
				xmax = 1052.9917
				text = "that"
			intervals [3072]:
				xmin = 1052.9917
				xmax = 1053.2117
				text = "here"
			intervals [3073]:
				xmin = 1053.2117
				xmax = 1054.4796
				text = ""
			intervals [3074]:
				xmin = 1054.4796
				xmax = 1054.7296
				text = "and"
			intervals [3075]:
				xmin = 1054.7296
				xmax = 1054.9094
				text = ""
			intervals [3076]:
				xmin = 1054.9094
				xmax = 1055.0994
				text = "like"
			intervals [3077]:
				xmin = 1055.0994
				xmax = 1055.1594
				text = "i"
			intervals [3078]:
				xmin = 1055.1594
				xmax = 1055.3694
				text = "said"
			intervals [3079]:
				xmin = 1055.3694
				xmax = 1055.4894
				text = "i"
			intervals [3080]:
				xmin = 1055.4894
				xmax = 1055.5294
				text = ""
			intervals [3081]:
				xmin = 1055.5294
				xmax = 1055.6694
				text = "my"
			intervals [3082]:
				xmin = 1055.6694
				xmax = 1056.2194
				text = "experience"
			intervals [3083]:
				xmin = 1056.2194
				xmax = 1056.4794
				text = "coming"
			intervals [3084]:
				xmin = 1056.4794
				xmax = 1056.6294
				text = "up"
			intervals [3085]:
				xmin = 1056.6294
				xmax = 1056.7794
				text = "was"
			intervals [3086]:
				xmin = 1056.7794
				xmax = 1057.1094
				text = "always"
			intervals [3087]:
				xmin = 1057.1094
				xmax = 1057.1794
				text = "a"
			intervals [3088]:
				xmin = 1057.1794
				xmax = 1057.3794
				text = "good"
			intervals [3089]:
				xmin = 1057.3794
				xmax = 1057.5494
				text = "one"
			intervals [3090]:
				xmin = 1057.5494
				xmax = 1057.6794
				text = "so"
			intervals [3091]:
				xmin = 1057.6794
				xmax = 1057.8294
				text = "i"
			intervals [3092]:
				xmin = 1057.8294
				xmax = 1058.0894
				text = "wanted"
			intervals [3093]:
				xmin = 1058.0894
				xmax = 1058.2494
				text = "him"
			intervals [3094]:
				xmin = 1058.2494
				xmax = 1058.3894
				text = "to"
			intervals [3095]:
				xmin = 1058.3894
				xmax = 1058.7494
				text = "have"
			intervals [3096]:
				xmin = 1058.7494
				xmax = 1058.8794
				text = ""
			intervals [3097]:
				xmin = 1058.8794
				xmax = 1058.9994
				text = "you"
			intervals [3098]:
				xmin = 1058.9994
				xmax = 1059.1294
				text = "know"
			intervals [3099]:
				xmin = 1059.1294
				xmax = 1059.3094
				text = "that"
			intervals [3100]:
				xmin = 1059.3094
				xmax = 1059.7194
				text = "same"
			intervals [3101]:
				xmin = 1059.7194
				xmax = 1061.2117
				text = ""
			intervals [3102]:
				xmin = 1061.2117
				xmax = 1061.6817
				text = "yes"
			intervals [3103]:
				xmin = 1061.6817
				xmax = 1062.6181
				text = ""
			intervals [3104]:
				xmin = 1062.6181
				xmax = 1062.7081
				text = "i"
			intervals [3105]:
				xmin = 1062.7081
				xmax = 1062.8681
				text = "don't"
			intervals [3106]:
				xmin = 1062.8681
				xmax = 1063.2081
				text = "remember"
			intervals [3107]:
				xmin = 1063.2081
				xmax = 1063.3781
				text = "who"
			intervals [3108]:
				xmin = 1063.3781
				xmax = 1063.5581
				text = "it"
			intervals [3109]:
				xmin = 1063.5581
				xmax = 1063.6381
				text = "s"
			intervals [3110]:
				xmin = 1063.6381
				xmax = 1063.7881
				text = "been"
			intervals [3111]:
				xmin = 1063.7881
				xmax = 1064.0381
				text = "so"
			intervals [3112]:
				xmin = 1064.0381
				xmax = 1064.3881
				text = "long"
			intervals [3113]:
				xmin = 1064.3881
				xmax = 1064.5581
				text = "i'm"
			intervals [3114]:
				xmin = 1064.5581
				xmax = 1064.6481
				text = "for"
			intervals [3115]:
				xmin = 1064.6481
				xmax = 1068.5189
				text = ""
			intervals [3116]:
				xmin = 1068.5189
				xmax = 1068.9389
				text = "he"
			intervals [3117]:
				xmin = 1068.9389
				xmax = 1068.9689
				text = ""
			intervals [3118]:
				xmin = 1068.9689
				xmax = 1069.3889
				text = "probably"
			intervals [3119]:
				xmin = 1069.3889
				xmax = 1069.6089
				text = "was"
			intervals [3120]:
				xmin = 1069.6089
				xmax = 1077.8417
				text = ""
			intervals [3121]:
				xmin = 1077.8417
				xmax = 1078.7017
				text = "<unk>"
			intervals [3122]:
				xmin = 1078.7017
				xmax = 1083.5837
				text = ""
			intervals [3123]:
				xmin = 1083.5837
				xmax = 1083.9837
				text = "mm-hm"
			intervals [3124]:
				xmin = 1083.9837
				xmax = 1086.575
				text = ""
			intervals [3125]:
				xmin = 1086.575
				xmax = 1086.745
				text = "and"
			intervals [3126]:
				xmin = 1086.745
				xmax = 1086.965
				text = "just"
			intervals [3127]:
				xmin = 1086.965
				xmax = 1087.155
				text = "like"
			intervals [3128]:
				xmin = 1087.155
				xmax = 1087.245
				text = "i"
			intervals [3129]:
				xmin = 1087.245
				xmax = 1087.495
				text = "send"
			intervals [3130]:
				xmin = 1087.495
				xmax = 1087.525
				text = ""
			intervals [3131]:
				xmin = 1087.525
				xmax = 1087.905
				text = "rdx"
			intervals [3132]:
				xmin = 1087.905
				xmax = 1087.935
				text = ""
			intervals [3133]:
				xmin = 1087.935
				xmax = 1088.285
				text = "here"
			intervals [3134]:
				xmin = 1088.285
				xmax = 1088.525
				text = "during"
			intervals [3135]:
				xmin = 1088.525
				xmax = 1088.915
				text = "spring"
			intervals [3136]:
				xmin = 1088.915
				xmax = 1089.305
				text = "break"
			intervals [3137]:
				xmin = 1089.305
				xmax = 1089.7965
				text = ""
			intervals [3138]:
				xmin = 1089.7965
				xmax = 1089.9665
				text = "i"
			intervals [3139]:
				xmin = 1089.9665
				xmax = 1090.1465
				text = "was"
			intervals [3140]:
				xmin = 1090.1465
				xmax = 1090.1865
				text = ""
			intervals [3141]:
				xmin = 1090.1865
				xmax = 1090.4665
				text = "there"
			intervals [3142]:
				xmin = 1090.4665
				xmax = 1090.7265
				text = "during"
			intervals [3143]:
				xmin = 1090.7265
				xmax = 1091.1565
				text = "spring"
			intervals [3144]:
				xmin = 1091.1565
				xmax = 1091.5465
				text = "break"
			intervals [3145]:
				xmin = 1091.5465
				xmax = 1091.7194
				text = ""
			intervals [3146]:
				xmin = 1091.7194
				xmax = 1091.8794
				text = "you"
			intervals [3147]:
				xmin = 1091.8794
				xmax = 1092.1294
				text = "know"
			intervals [3148]:
				xmin = 1092.1294
				xmax = 1092.2894
				text = "and"
			intervals [3149]:
				xmin = 1092.2894
				xmax = 1092.4294
				text = "it"
			intervals [3150]:
				xmin = 1092.4294
				xmax = 1092.4594
				text = ""
			intervals [3151]:
				xmin = 1092.4594
				xmax = 1092.6894
				text = "it"
			intervals [3152]:
				xmin = 1092.6894
				xmax = 1092.9628
				text = ""
			intervals [3153]:
				xmin = 1092.9628
				xmax = 1093.1028
				text = "it"
			intervals [3154]:
				xmin = 1093.1028
				xmax = 1093.1928
				text = "s"
			intervals [3155]:
				xmin = 1093.1928
				xmax = 1093.4128
				text = "just"
			intervals [3156]:
				xmin = 1093.4128
				xmax = 1093.4828
				text = "a"
			intervals [3157]:
				xmin = 1093.4828
				xmax = 1093.6528
				text = "good"
			intervals [3158]:
				xmin = 1093.6528
				xmax = 1094.2128
				text = "experience"
			intervals [3159]:
				xmin = 1094.2128
				xmax = 1094.3028
				text = "and"
			intervals [3160]:
				xmin = 1094.3028
				xmax = 1094.4228
				text = "i"
			intervals [3161]:
				xmin = 1094.4228
				xmax = 1094.9528
				text = "tell"
			intervals [3162]:
				xmin = 1094.9528
				xmax = 1095.3666
				text = ""
			intervals [3163]:
				xmin = 1095.3666
				xmax = 1095.6066
				text = "any"
			intervals [3164]:
				xmin = 1095.6066
				xmax = 1095.6666
				text = "of"
			intervals [3165]:
				xmin = 1095.6666
				xmax = 1095.8266
				text = "my"
			intervals [3166]:
				xmin = 1095.8266
				xmax = 1096.1366
				text = "friends"
			intervals [3167]:
				xmin = 1096.1366
				xmax = 1096.2766
				text = "that"
			intervals [3168]:
				xmin = 1096.2766
				xmax = 1096.4666
				text = "have"
			intervals [3169]:
				xmin = 1096.4666
				xmax = 1096.5066
				text = ""
			intervals [3170]:
				xmin = 1096.5066
				xmax = 1097.0766
				text = "kids"
			intervals [3171]:
				xmin = 1097.0766
				xmax = 1097.3345
				text = ""
			intervals [3172]:
				xmin = 1097.3345
				xmax = 1097.5145
				text = "get"
			intervals [3173]:
				xmin = 1097.5145
				xmax = 1097.5445
				text = ""
			intervals [3174]:
				xmin = 1097.5445
				xmax = 1097.6545
				text = "'em"
			intervals [3175]:
				xmin = 1097.6545
				xmax = 1097.7845
				text = "to"
			intervals [3176]:
				xmin = 1097.7845
				xmax = 1097.8445
				text = "the"
			intervals [3177]:
				xmin = 1097.8445
				xmax = 1098.2245
				text = "boys"
			intervals [3178]:
				xmin = 1098.2245
				xmax = 1098.3045
				text = "and"
			intervals [3179]:
				xmin = 1098.3045
				xmax = 1098.4545
				text = ""
			intervals [3180]:
				xmin = 1098.4545
				xmax = 1098.7045
				text = "girls"
			intervals [3181]:
				xmin = 1098.7045
				xmax = 1098.8945
				text = "club"
			intervals [3182]:
				xmin = 1098.8945
				xmax = 1106.2585
				text = ""
			intervals [3183]:
				xmin = 1106.2585
				xmax = 1106.5785
				text = "mm-hm"
			intervals [3184]:
				xmin = 1106.5785
				xmax = 1110.295
				text = ""
			intervals [3185]:
				xmin = 1110.295
				xmax = 1110.635
				text = "mm-hm"
			intervals [3186]:
				xmin = 1110.635
				xmax = 1121.8664
				text = ""
			intervals [3187]:
				xmin = 1121.8664
				xmax = 1122.4564
				text = "wow"
			intervals [3188]:
				xmin = 1122.4564
				xmax = 1123.8343
				text = ""
			intervals [3189]:
				xmin = 1123.8343
				xmax = 1124.0443
				text = "and"
			intervals [3190]:
				xmin = 1124.0443
				xmax = 1124.2343
				text = "see"
			intervals [3191]:
				xmin = 1124.2343
				xmax = 1124.5243
				text = "that"
			intervals [3192]:
				xmin = 1124.5243
				xmax = 1124.7143
				text = "was"
			intervals [3193]:
				xmin = 1124.7143
				xmax = 1124.9143
				text = "one"
			intervals [3194]:
				xmin = 1124.9143
				xmax = 1125.0343
				text = ""
			intervals [3195]:
				xmin = 1125.0343
				xmax = 1125.3543
				text = "cause"
			intervals [3196]:
				xmin = 1125.3543
				xmax = 1125.3843
				text = ""
			intervals [3197]:
				xmin = 1125.3843
				xmax = 1125.7143
				text = "um"
			intervals [3198]:
				xmin = 1125.7143
				xmax = 1125.8524
				text = ""
			intervals [3199]:
				xmin = 1125.8524
				xmax = 1126.2724
				text = "rdx"
			intervals [3200]:
				xmin = 1126.2724
				xmax = 1126.3024
				text = ""
			intervals [3201]:
				xmin = 1126.3024
				xmax = 1126.6924
				text = "school"
			intervals [3202]:
				xmin = 1126.6924
				xmax = 1126.9224
				text = "arts"
			intervals [3203]:
				xmin = 1126.9224
				xmax = 1126.9824
				text = "and"
			intervals [3204]:
				xmin = 1126.9824
				xmax = 1127.6124
				text = "technology"
			intervals [3205]:
				xmin = 1127.6124
				xmax = 1127.8224
				text = "ended"
			intervals [3206]:
				xmin = 1127.8224
				xmax = 1127.9424
				text = "up"
			intervals [3207]:
				xmin = 1127.9424
				xmax = 1128.4724
				text = "closing"
			intervals [3208]:
				xmin = 1128.4724
				xmax = 1129.4372
				text = ""
			intervals [3209]:
				xmin = 1129.4372
				xmax = 1129.6172
				text = "and"
			intervals [3210]:
				xmin = 1129.6172
				xmax = 1129.7072
				text = "i"
			intervals [3211]:
				xmin = 1129.7072
				xmax = 1130.0072
				text = "felt"
			intervals [3212]:
				xmin = 1130.0072
				xmax = 1130.1972
				text = "as"
			intervals [3213]:
				xmin = 1130.1972
				xmax = 1130.3372
				text = "it"
			intervals [3214]:
				xmin = 1130.3372
				xmax = 1130.3672
				text = ""
			intervals [3215]:
				xmin = 1130.3672
				xmax = 1130.6472
				text = "was"
			intervals [3216]:
				xmin = 1130.6472
				xmax = 1130.6772
				text = ""
			intervals [3217]:
				xmin = 1130.6772
				xmax = 1130.9672
				text = "time"
			intervals [3218]:
				xmin = 1130.9672
				xmax = 1131.1572
				text = "for"
			intervals [3219]:
				xmin = 1131.1572
				xmax = 1131.3472
				text = "him"
			intervals [3220]:
				xmin = 1131.3472
				xmax = 1131.4072
				text = "to"
			intervals [3221]:
				xmin = 1131.4072
				xmax = 1131.6272
				text = "have"
			intervals [3222]:
				xmin = 1131.6272
				xmax = 1131.6772
				text = "a"
			intervals [3223]:
				xmin = 1131.6772
				xmax = 1132.1272
				text = "change"
			intervals [3224]:
				xmin = 1132.1272
				xmax = 1132.2572
				text = "of"
			intervals [3225]:
				xmin = 1132.2572
				xmax = 1132.8072
				text = "scenery"
			intervals [3226]:
				xmin = 1132.8072
				xmax = 1133.4355
				text = ""
			intervals [3227]:
				xmin = 1133.4355
				xmax = 1134.1255
				text = "and"
			intervals [3228]:
				xmin = 1134.1255
				xmax = 1134.1755
				text = ""
			intervals [3229]:
				xmin = 1134.1755
				xmax = 1134.4955
				text = "one"
			intervals [3230]:
				xmin = 1134.4955
				xmax = 1134.5955
				text = "of"
			intervals [3231]:
				xmin = 1134.5955
				xmax = 1134.7555
				text = "the"
			intervals [3232]:
				xmin = 1134.7555
				xmax = 1135.1655
				text = "reasons"
			intervals [3233]:
				xmin = 1135.1655
				xmax = 1135.4755
				text = "why"
			intervals [3234]:
				xmin = 1135.4755
				xmax = 1135.5255
				text = "i"
			intervals [3235]:
				xmin = 1135.5255
				xmax = 1135.9255
				text = "chose"
			intervals [3236]:
				xmin = 1135.9255
				xmax = 1136.2555
				text = "dc"
			intervals [3237]:
				xmin = 1136.2555
				xmax = 1136.5555
				text = "prep"
			intervals [3238]:
				xmin = 1136.5555
				xmax = 1136.7055
				text = "where"
			intervals [3239]:
				xmin = 1136.7055
				xmax = 1136.7955
				text = "he"
			intervals [3240]:
				xmin = 1136.7955
				xmax = 1137.0655
				text = "goes"
			intervals [3241]:
				xmin = 1137.0655
				xmax = 1137.1755
				text = "to"
			intervals [3242]:
				xmin = 1137.1755
				xmax = 1137.6255
				text = "school"
			intervals [3243]:
				xmin = 1137.6255
				xmax = 1137.8355
				text = "at"
			intervals [3244]:
				xmin = 1137.8355
				xmax = 1137.9741
				text = ""
			intervals [3245]:
				xmin = 1137.9741
				xmax = 1138.2141
				text = "was"
			intervals [3246]:
				xmin = 1138.2141
				xmax = 1138.2441
				text = ""
			intervals [3247]:
				xmin = 1138.2441
				xmax = 1139.0541
				text = "because"
			intervals [3248]:
				xmin = 1139.0541
				xmax = 1139.5459
				text = ""
			intervals [3249]:
				xmin = 1139.5459
				xmax = 1139.7259
				text = "they"
			intervals [3250]:
				xmin = 1139.7259
				xmax = 1140.0459
				text = "still"
			intervals [3251]:
				xmin = 1140.0459
				xmax = 1140.0759
				text = ""
			intervals [3252]:
				xmin = 1140.0759
				xmax = 1140.2459
				text = "picked"
			intervals [3253]:
				xmin = 1140.2459
				xmax = 1140.3359
				text = ""
			intervals [3254]:
				xmin = 1140.3359
				xmax = 1140.5059
				text = "up"
			intervals [3255]:
				xmin = 1140.5059
				xmax = 1140.7139
				text = ""
			intervals [3256]:
				xmin = 1140.7139
				xmax = 1140.9239
				text = "from"
			intervals [3257]:
				xmin = 1140.9239
				xmax = 1140.9539
				text = ""
			intervals [3258]:
				xmin = 1140.9539
				xmax = 1141.1239
				text = "the"
			intervals [3259]:
				xmin = 1141.1239
				xmax = 1141.2239
				text = "boys"
			intervals [3260]:
				xmin = 1141.2239
				xmax = 1141.3639
				text = "and"
			intervals [3261]:
				xmin = 1141.3639
				xmax = 1141.7039
				text = "girls"
			intervals [3262]:
				xmin = 1141.7039
				xmax = 1141.9839
				text = ""
			intervals [3263]:
				xmin = 1141.9839
				xmax = 1142.1739
				text = "club"
			intervals [3264]:
				xmin = 1142.1739
				xmax = 1142.484
				text = ""
			intervals [3265]:
				xmin = 1142.484
				xmax = 1142.944
				text = "mm-hm"
			intervals [3266]:
				xmin = 1142.944
				xmax = 1144.5197
				text = ""
			intervals [3267]:
				xmin = 1144.5197
				xmax = 1144.7197
				text = "and"
			intervals [3268]:
				xmin = 1144.7197
				xmax = 1144.7797
				text = ""
			intervals [3269]:
				xmin = 1144.7797
				xmax = 1144.9397
				text = "i"
			intervals [3270]:
				xmin = 1144.9397
				xmax = 1144.9697
				text = ""
			intervals [3271]:
				xmin = 1144.9697
				xmax = 1145.1397
				text = "d"
			intervals [3272]:
				xmin = 1145.1397
				xmax = 1145.2497
				text = "i"
			intervals [3273]:
				xmin = 1145.2497
				xmax = 1145.4697
				text = "mean"
			intervals [3274]:
				xmin = 1145.4697
				xmax = 1145.5197
				text = ""
			intervals [3275]:
				xmin = 1145.5197
				xmax = 1145.6797
				text = "and"
			intervals [3276]:
				xmin = 1145.6797
				xmax = 1145.7597
				text = "i"
			intervals [3277]:
				xmin = 1145.7597
				xmax = 1146.0697
				text = "trust"
			intervals [3278]:
				xmin = 1146.0697
				xmax = 1146.1897
				text = "all"
			intervals [3279]:
				xmin = 1146.1897
				xmax = 1146.2697
				text = "the"
			intervals [3280]:
				xmin = 1146.2697
				xmax = 1146.5697
				text = "staff"
			intervals [3281]:
				xmin = 1146.5697
				xmax = 1146.7797
				text = "member"
			intervals [3282]:
				xmin = 1146.7797
				xmax = 1147.0197
				text = "here"
			intervals [3283]:
				xmin = 1147.0197
				xmax = 1147.0697
				text = ""
			intervals [3284]:
				xmin = 1147.0697
				xmax = 1147.3497
				text = "they"
			intervals [3285]:
				xmin = 1147.3497
				xmax = 1147.5797
				text = "love"
			intervals [3286]:
				xmin = 1147.5797
				xmax = 1147.9897
				text = "rdx"
			intervals [3287]:
				xmin = 1147.9897
				xmax = 1148.0497
				text = "to"
			intervals [3288]:
				xmin = 1148.0497
				xmax = 1148.4597
				text = "death"
			intervals [3289]:
				xmin = 1148.4597
				xmax = 1148.5997
				text = "even"
			intervals [3290]:
				xmin = 1148.5997
				xmax = 1148.6897
				text = "though"
			intervals [3291]:
				xmin = 1148.6897
				xmax = 1148.8197
				text = "they"
			intervals [3292]:
				xmin = 1148.8197
				xmax = 1149.0697
				text = "drive"
			intervals [3293]:
				xmin = 1149.0697
				xmax = 1149.0997
				text = ""
			intervals [3294]:
				xmin = 1149.0997
				xmax = 1149.2497
				text = "he"
			intervals [3295]:
				xmin = 1149.2497
				xmax = 1149.5597
				text = "drives"
			intervals [3296]:
				xmin = 1149.5597
				xmax = 1149.6497
				text = "'em"
			intervals [3297]:
				xmin = 1149.6497
				xmax = 1150.0997
				text = "crazy"
			intervals [3298]:
				xmin = 1150.0997
				xmax = 1150.1397
				text = ""
			intervals [3299]:
				xmin = 1150.1397
				xmax = 1150.3997
				text = "but"
			intervals [3300]:
				xmin = 1150.3997
				xmax = 1150.8786
				text = ""
			intervals [3301]:
				xmin = 1150.8786
				xmax = 1151.1586
				text = "i"
			intervals [3302]:
				xmin = 1151.1586
				xmax = 1151.4186
				text = "i"
			intervals [3303]:
				xmin = 1151.4186
				xmax = 1151.5086
				text = "i"
			intervals [3304]:
				xmin = 1151.5086
				xmax = 1151.9786
				text = "trust"
			intervals [3305]:
				xmin = 1151.9786
				xmax = 1152.0886
				text = "'em"
			intervals [3306]:
				xmin = 1152.0886
				xmax = 1152.2348
				text = ""
			intervals [3307]:
				xmin = 1152.2348
				xmax = 1152.3548
				text = "i"
			intervals [3308]:
				xmin = 1152.3548
				xmax = 1152.6348
				text = "really"
			intervals [3309]:
				xmin = 1152.6348
				xmax = 1152.9048
				text = "do"
			intervals [3310]:
				xmin = 1152.9048
				xmax = 1153.1177
				text = ""
			intervals [3311]:
				xmin = 1153.1177
				xmax = 1153.4077
				text = "and"
			intervals [3312]:
				xmin = 1153.4077
				xmax = 1153.4877
				text = "i"
			intervals [3313]:
				xmin = 1153.4877
				xmax = 1153.7177
				text = "know"
			intervals [3314]:
				xmin = 1153.7177
				xmax = 1153.9077
				text = "that"
			intervals [3315]:
				xmin = 1153.9077
				xmax = 1154.1277
				text = "they"
			intervals [3316]:
				xmin = 1154.1277
				xmax = 1154.3377
				text = "will"
			intervals [3317]:
				xmin = 1154.3377
				xmax = 1154.5777
				text = "look"
			intervals [3318]:
				xmin = 1154.5777
				xmax = 1154.7977
				text = "out"
			intervals [3319]:
				xmin = 1154.7977
				xmax = 1155.0777
				text = "for"
			intervals [3320]:
				xmin = 1155.0777
				xmax = 1155.1877
				text = ""
			intervals [3321]:
				xmin = 1155.1877
				xmax = 1155.2977
				text = "him"
			intervals [3322]:
				xmin = 1155.2977
				xmax = 1155.8715
				text = ""
			intervals [3323]:
				xmin = 1155.8715
				xmax = 1156.0415
				text = "and"
			intervals [3324]:
				xmin = 1156.0415
				xmax = 1156.2715
				text = "that"
			intervals [3325]:
				xmin = 1156.2715
				xmax = 1156.3015
				text = ""
			intervals [3326]:
				xmin = 1156.3015
				xmax = 1156.5315
				text = "that"
			intervals [3327]:
				xmin = 1156.5315
				xmax = 1156.6215
				text = "s"
			intervals [3328]:
				xmin = 1156.6215
				xmax = 1157.1515
				text = "important"
			intervals [3329]:
				xmin = 1157.1515
				xmax = 1157.2315
				text = ""
			intervals [3330]:
				xmin = 1157.2315
				xmax = 1157.3015
				text = "to"
			intervals [3331]:
				xmin = 1157.3015
				xmax = 1157.3915
				text = "me"
			intervals [3332]:
				xmin = 1157.3915
				xmax = 1157.5375
				text = ""
			intervals [3333]:
				xmin = 1157.5375
				xmax = 1157.8775
				text = "and"
			intervals [3334]:
				xmin = 1157.8775
				xmax = 1158.9128
				text = ""
			intervals [3335]:
				xmin = 1158.9128
				xmax = 1159.2128
				text = "yeah"
			intervals [3336]:
				xmin = 1159.2128
				xmax = 1159.2628
				text = ""
			intervals [3337]:
				xmin = 1159.2628
				xmax = 1159.4628
				text = "and"
			intervals [3338]:
				xmin = 1159.4628
				xmax = 1159.7428
				text = "even"
			intervals [3339]:
				xmin = 1159.7428
				xmax = 1159.8428
				text = "my"
			intervals [3340]:
				xmin = 1159.8428
				xmax = 1160.2828
				text = "dad"
			intervals [3341]:
				xmin = 1160.2828
				xmax = 1160.5547
				text = ""
			intervals [3342]:
				xmin = 1160.5547
				xmax = 1160.7047
				text = "he"
			intervals [3343]:
				xmin = 1160.7047
				xmax = 1160.9847
				text = "said"
			intervals [3344]:
				xmin = 1160.9847
				xmax = 1161.1447
				text = "oh"
			intervals [3345]:
				xmin = 1161.1447
				xmax = 1161.4171
				text = ""
			intervals [3346]:
				xmin = 1161.4171
				xmax = 1161.5771
				text = "i"
			intervals [3347]:
				xmin = 1161.5771
				xmax = 1161.7471
				text = "st-"
			intervals [3348]:
				xmin = 1161.7471
				xmax = 1161.9571
				text = ""
			intervals [3349]:
				xmin = 1161.9571
				xmax = 1162.1571
				text = "cause"
			intervals [3350]:
				xmin = 1162.1571
				xmax = 1162.2771
				text = "when"
			intervals [3351]:
				xmin = 1162.2771
				xmax = 1162.3871
				text = "they"
			intervals [3352]:
				xmin = 1162.3871
				xmax = 1162.6571
				text = "send"
			intervals [3353]:
				xmin = 1162.6571
				xmax = 1162.9971
				text = "him"
			intervals [3354]:
				xmin = 1162.9971
				xmax = 1163.1471
				text = "the"
			intervals [3355]:
				xmin = 1163.1471
				xmax = 1163.7671
				text = "donation"
			intervals [3356]:
				xmin = 1163.7671
				xmax = 1164.3271
				text = "request"
			intervals [3357]:
				xmin = 1164.3271
				xmax = 1164.643
				text = ""
			intervals [3358]:
				xmin = 1164.643
				xmax = 1164.763
				text = "he"
			intervals [3359]:
				xmin = 1164.763
				xmax = 1164.933
				text = "said"
			intervals [3360]:
				xmin = 1164.933
				xmax = 1165.063
				text = "oh"
			intervals [3361]:
				xmin = 1165.063
				xmax = 1165.153
				text = "i"
			intervals [3362]:
				xmin = 1165.153
				xmax = 1165.323
				text = "make"
			intervals [3363]:
				xmin = 1165.323
				xmax = 1165.463
				text = "sure"
			intervals [3364]:
				xmin = 1165.463
				xmax = 1165.523
				text = "i"
			intervals [3365]:
				xmin = 1165.523
				xmax = 1165.783
				text = "give"
			intervals [3366]:
				xmin = 1165.783
				xmax = 1165.813
				text = ""
			intervals [3367]:
				xmin = 1165.813
				xmax = 1165.963
				text = "to"
			intervals [3368]:
				xmin = 1165.963
				xmax = 1166.183
				text = "them"
			intervals [3369]:
				xmin = 1166.183
				xmax = 1166.933
				text = "because"
			intervals [3370]:
				xmin = 1166.933
				xmax = 1166.963
				text = ""
			intervals [3371]:
				xmin = 1166.963
				xmax = 1167.043
				text = "rdx"
			intervals [3372]:
				xmin = 1167.043
				xmax = 1167.383
				text = ""
			intervals [3373]:
				xmin = 1167.383
				xmax = 1167.683
				text = "goes"
			intervals [3374]:
				xmin = 1167.683
				xmax = 1167.943
				text = "there"
			intervals [3375]:
				xmin = 1167.943
				xmax = 1167.973
				text = ""
			intervals [3376]:
				xmin = 1167.973
				xmax = 1168.243
				text = "so"
			intervals [3377]:
				xmin = 1168.243
				xmax = 1168.433
				text = "he"
			intervals [3378]:
				xmin = 1168.433
				xmax = 1168.833
				text = "gives"
			intervals [3379]:
				xmin = 1168.833
				xmax = 1169.103
				text = "back"
			intervals [3380]:
				xmin = 1169.103
				xmax = 1169.173
				text = ""
			intervals [3381]:
				xmin = 1169.173
				xmax = 1169.353
				text = "in"
			intervals [3382]:
				xmin = 1169.353
				xmax = 1169.593
				text = "his"
			intervals [3383]:
				xmin = 1169.593
				xmax = 1169.843
				text = "own"
			intervals [3384]:
				xmin = 1169.843
				xmax = 1170.043
				text = "way"
			intervals [3385]:
				xmin = 1170.043
				xmax = 1170.343
				text = "too"
			intervals [3386]:
				xmin = 1170.343
				xmax = 1170.513
				text = "as"
			intervals [3387]:
				xmin = 1170.513
				xmax = 1170.863
				text = "well"
			intervals [3388]:
				xmin = 1170.863
				xmax = 1171.4234
				text = ""
			intervals [3389]:
				xmin = 1171.4234
				xmax = 1171.5934
				text = "which"
			intervals [3390]:
				xmin = 1171.5934
				xmax = 1171.7934
				text = "is"
			intervals [3391]:
				xmin = 1171.7934
				xmax = 1172.1434
				text = "good"
			intervals [3392]:
				xmin = 1172.1434
				xmax = 1178.3698
				text = ""
			intervals [3393]:
				xmin = 1178.3698
				xmax = 1178.4598
				text = "i"
			intervals [3394]:
				xmin = 1178.4598
				xmax = 1178.6498
				text = "have"
			intervals [3395]:
				xmin = 1178.6498
				xmax = 1178.8598
				text = "one"
			intervals [3396]:
				xmin = 1178.8598
				xmax = 1179.3798
				text = "brother"
			intervals [3397]:
				xmin = 1179.3798
				xmax = 1180.8267
				text = ""
			intervals [3398]:
				xmin = 1180.8267
				xmax = 1181.0867
				text = "yeah"
			intervals [3399]:
				xmin = 1181.0867
				xmax = 1183.9791
				text = ""
			intervals [3400]:
				xmin = 1183.9791
				xmax = 1184.7191
				text = "jesus"
			intervals [3401]:
				xmin = 1184.7191
				xmax = 1186.5128
				text = ""
			intervals [3402]:
				xmin = 1186.5128
				xmax = 1186.6028
				text = "it"
			intervals [3403]:
				xmin = 1186.6028
				xmax = 1186.7528
				text = "s"
			intervals [3404]:
				xmin = 1186.7528
				xmax = 1187.1128
				text = "just"
			intervals [3405]:
				xmin = 1187.1128
				xmax = 1189.5924
				text = ""
			intervals [3406]:
				xmin = 1189.5924
				xmax = 1189.9024
				text = "i'm"
			intervals [3407]:
				xmin = 1189.9024
				xmax = 1190.0924
				text = "and"
			intervals [3408]:
				xmin = 1190.0924
				xmax = 1190.3324
				text = "i'm"
			intervals [3409]:
				xmin = 1190.3324
				xmax = 1190.3624
				text = ""
			intervals [3410]:
				xmin = 1190.3624
				xmax = 1190.6024
				text = "i'm"
			intervals [3411]:
				xmin = 1190.6024
				xmax = 1190.6824
				text = "the"
			intervals [3412]:
				xmin = 1190.6824
				xmax = 1191.0424
				text = "youngest"
			intervals [3413]:
				xmin = 1191.0424
				xmax = 1191.1024
				text = "of"
			intervals [3414]:
				xmin = 1191.1024
				xmax = 1191.1624
				text = "the"
			intervals [3415]:
				xmin = 1191.1624
				xmax = 1191.2624
				text = "it"
			intervals [3416]:
				xmin = 1191.2624
				xmax = 1191.3224
				text = "s"
			intervals [3417]:
				xmin = 1191.3224
				xmax = 1191.6124
				text = "seven"
			intervals [3418]:
				xmin = 1191.6124
				xmax = 1191.8424
				text = "years"
			intervals [3419]:
				xmin = 1191.8424
				xmax = 1192.1624
				text = "between"
			intervals [3420]:
				xmin = 1192.1624
				xmax = 1192.2224
				text = "me"
			intervals [3421]:
				xmin = 1192.2224
				xmax = 1192.2824
				text = "and"
			intervals [3422]:
				xmin = 1192.2824
				xmax = 1192.3424
				text = "my"
			intervals [3423]:
				xmin = 1192.3424
				xmax = 1192.4924
				text = "brother"
			intervals [3424]:
				xmin = 1192.4924
				xmax = 1195.2724
				text = "<unk>"
			intervals [3425]:
				xmin = 1195.2724
				xmax = 1196.9829
				text = ""
			intervals [3426]:
				xmin = 1196.9829
				xmax = 1197.1329
				text = "yeah"
			intervals [3427]:
				xmin = 1197.1329
				xmax = 1197.1929
				text = "huh"
			intervals [3428]:
				xmin = 1197.1929
				xmax = 1203.5971
				text = ""
			intervals [3429]:
				xmin = 1203.5971
				xmax = 1204.0171
				text = "well"
			intervals [3430]:
				xmin = 1204.0171
				xmax = 1204.1771
				text = "we"
			intervals [3431]:
				xmin = 1204.1771
				xmax = 1204.3971
				text = "had"
			intervals [3432]:
				xmin = 1204.3971
				xmax = 1204.5771
				text = "our"
			intervals [3433]:
				xmin = 1204.5771
				xmax = 1204.6171
				text = ""
			intervals [3434]:
				xmin = 1204.6171
				xmax = 1204.8171
				text = "fair"
			intervals [3435]:
				xmin = 1204.8171
				xmax = 1204.8471
				text = ""
			intervals [3436]:
				xmin = 1204.8471
				xmax = 1205.2071
				text = "share"
			intervals [3437]:
				xmin = 1205.2071
				xmax = 1206.239
				text = ""
			intervals [3438]:
				xmin = 1206.239
				xmax = 1206.439
				text = "but"
			intervals [3439]:
				xmin = 1206.439
				xmax = 1206.509
				text = "he"
			intervals [3440]:
				xmin = 1206.509
				xmax = 1206.849
				text = "used"
			intervals [3441]:
				xmin = 1206.849
				xmax = 1206.959
				text = "to"
			intervals [3442]:
				xmin = 1206.959
				xmax = 1207.229
				text = "just"
			intervals [3443]:
				xmin = 1207.229
				xmax = 1207.659
				text = "torture"
			intervals [3444]:
				xmin = 1207.659
				xmax = 1207.919
				text = "me"
			intervals [3445]:
				xmin = 1207.919
				xmax = 1209.1389
				text = ""
			intervals [3446]:
				xmin = 1209.1389
				xmax = 1209.4989
				text = "he"
			intervals [3447]:
				xmin = 1209.4989
				xmax = 1210.4812
				text = ""
			intervals [3448]:
				xmin = 1210.4812
				xmax = 1210.5712
				text = "let"
			intervals [3449]:
				xmin = 1210.5712
				xmax = 1210.6512
				text = "me"
			intervals [3450]:
				xmin = 1210.6512
				xmax = 1210.8312
				text = "see"
			intervals [3451]:
				xmin = 1210.8312
				xmax = 1210.9512
				text = "he"
			intervals [3452]:
				xmin = 1210.9512
				xmax = 1211.0612
				text = "s"
			intervals [3453]:
				xmin = 1211.0612
				xmax = 1211.3012
				text = "burned"
			intervals [3454]:
				xmin = 1211.3012
				xmax = 1211.4712
				text = "my"
			intervals [3455]:
				xmin = 1211.4712
				xmax = 1211.5012
				text = ""
			intervals [3456]:
				xmin = 1211.5012
				xmax = 1211.8412
				text = "ear"
			intervals [3457]:
				xmin = 1211.8412
				xmax = 1212.2012
				text = "tryna"
			intervals [3458]:
				xmin = 1212.2012
				xmax = 1212.4512
				text = "curl"
			intervals [3459]:
				xmin = 1212.4512
				xmax = 1212.6312
				text = "my"
			intervals [3460]:
				xmin = 1212.6312
				xmax = 1213.0812
				text = "hair"
			intervals [3461]:
				xmin = 1213.0812
				xmax = 1214.4371
				text = ""
			intervals [3462]:
				xmin = 1214.4371
				xmax = 1215.4271
				text = "um"
			intervals [3463]:
				xmin = 1215.4271
				xmax = 1215.6471
				text = "he"
			intervals [3464]:
				xmin = 1215.6471
				xmax = 1215.8771
				text = "burnt"
			intervals [3465]:
				xmin = 1215.8771
				xmax = 1216.0271
				text = "my"
			intervals [3466]:
				xmin = 1216.0271
				xmax = 1216.4871
				text = "leg"
			intervals [3467]:
				xmin = 1216.4871
				xmax = 1216.8271
				text = "tryna"
			intervals [3468]:
				xmin = 1216.8271
				xmax = 1217.0471
				text = "put"
			intervals [3469]:
				xmin = 1217.0471
				xmax = 1217.0771
				text = ""
			intervals [3470]:
				xmin = 1217.0771
				xmax = 1217.6171
				text = "creases"
			intervals [3471]:
				xmin = 1217.6171
				xmax = 1217.8271
				text = "in"
			intervals [3472]:
				xmin = 1217.8271
				xmax = 1218.0671
				text = "some"
			intervals [3473]:
				xmin = 1218.0671
				xmax = 1218.7871
				text = "socks"
			intervals [3474]:
				xmin = 1218.7871
				xmax = 1221.0271
				text = "<unk>"
			intervals [3475]:
				xmin = 1221.0271
				xmax = 1221.9547
				text = ""
			intervals [3476]:
				xmin = 1221.9547
				xmax = 1222.3447
				text = "see"
			intervals [3477]:
				xmin = 1222.3447
				xmax = 1222.3847
				text = ""
			intervals [3478]:
				xmin = 1222.3847
				xmax = 1222.5447
				text = "my"
			intervals [3479]:
				xmin = 1222.5447
				xmax = 1222.9747
				text = "mother"
			intervals [3480]:
				xmin = 1222.9747
				xmax = 1223.0147
				text = ""
			intervals [3481]:
				xmin = 1223.0147
				xmax = 1223.1947
				text = "my"
			intervals [3482]:
				xmin = 1223.1947
				xmax = 1223.4747
				text = "mother"
			intervals [3483]:
				xmin = 1223.4747
				xmax = 1223.6147
				text = "when"
			intervals [3484]:
				xmin = 1223.6147
				xmax = 1223.7447
				text = "we"
			intervals [3485]:
				xmin = 1223.7447
				xmax = 1223.8747
				text = "were"
			intervals [3486]:
				xmin = 1223.8747
				xmax = 1224.1947
				text = "coming"
			intervals [3487]:
				xmin = 1224.1947
				xmax = 1224.3247
				text = "up"
			intervals [3488]:
				xmin = 1224.3247
				xmax = 1224.5622
				text = ""
			intervals [3489]:
				xmin = 1224.5622
				xmax = 1225.3722
				text = "she"
			intervals [3490]:
				xmin = 1225.3722
				xmax = 1225.5296
				text = ""
			intervals [3491]:
				xmin = 1225.5296
				xmax = 1225.7796
				text = "went"
			intervals [3492]:
				xmin = 1225.7796
				xmax = 1225.9196
				text = "to"
			intervals [3493]:
				xmin = 1225.9196
				xmax = 1226.3496
				text = "school"
			intervals [3494]:
				xmin = 1226.3496
				xmax = 1226.4496
				text = "at"
			intervals [3495]:
				xmin = 1226.4496
				xmax = 1226.7596
				text = "night"
			intervals [3496]:
				xmin = 1226.7596
				xmax = 1227.0542
				text = ""
			intervals [3497]:
				xmin = 1227.0542
				xmax = 1227.3242
				text = "and"
			intervals [3498]:
				xmin = 1227.3242
				xmax = 1227.705
				text = ""
			intervals [3499]:
				xmin = 1227.705
				xmax = 1227.915
				text = "that"
			intervals [3500]:
				xmin = 1227.915
				xmax = 1227.955
				text = "s"
			intervals [3501]:
				xmin = 1227.955
				xmax = 1228.075
				text = "how"
			intervals [3502]:
				xmin = 1228.075
				xmax = 1228.255
				text = "she"
			intervals [3503]:
				xmin = 1228.255
				xmax = 1228.705
				text = "finally"
			intervals [3504]:
				xmin = 1228.705
				xmax = 1228.915
				text = "earned"
			intervals [3505]:
				xmin = 1228.915
				xmax = 1229.045
				text = "her"
			intervals [3506]:
				xmin = 1229.045
				xmax = 1229.555
				text = "bachelor"
			intervals [3507]:
				xmin = 1229.555
				xmax = 1229.625
				text = "s"
			intervals [3508]:
				xmin = 1229.625
				xmax = 1230.075
				text = "degree"
			intervals [3509]:
				xmin = 1230.075
				xmax = 1230.3074
				text = ""
			intervals [3510]:
				xmin = 1230.3074
				xmax = 1230.4474
				text = "and"
			intervals [3511]:
				xmin = 1230.4474
				xmax = 1230.5174
				text = "i"
			intervals [3512]:
				xmin = 1230.5174
				xmax = 1230.5574
				text = ""
			intervals [3513]:
				xmin = 1230.5574
				xmax = 1230.7674
				text = "think"
			intervals [3514]:
				xmin = 1230.7674
				xmax = 1230.8474
				text = "it"
			intervals [3515]:
				xmin = 1230.8474
				xmax = 1231.0274
				text = "was"
			intervals [3516]:
				xmin = 1231.0274
				xmax = 1231.3074
				text = "in"
			intervals [3517]:
				xmin = 1231.3074
				xmax = 1231.9621
				text = ""
			intervals [3518]:
				xmin = 1231.9621
				xmax = 1232.2521
				text = "eighty"
			intervals [3519]:
				xmin = 1232.2521
				xmax = 1232.5521
				text = "seven"
			intervals [3520]:
				xmin = 1232.5521
				xmax = 1232.5821
				text = "or"
			intervals [3521]:
				xmin = 1232.5821
				xmax = 1232.8521
				text = "eighty"
			intervals [3522]:
				xmin = 1232.8521
				xmax = 1232.9921
				text = "eight"
			intervals [3523]:
				xmin = 1232.9921
				xmax = 1233.1721
				text = "she"
			intervals [3524]:
				xmin = 1233.1721
				xmax = 1233.3221
				text = "earned"
			intervals [3525]:
				xmin = 1233.3221
				xmax = 1233.4121
				text = "her"
			intervals [3526]:
				xmin = 1233.4121
				xmax = 1233.8521
				text = "bachelor"
			intervals [3527]:
				xmin = 1233.8521
				xmax = 1233.9021
				text = "s"
			intervals [3528]:
				xmin = 1233.9021
				xmax = 1234.2021
				text = "degree"
			intervals [3529]:
				xmin = 1234.2021
				xmax = 1234.9261
				text = ""
			intervals [3530]:
				xmin = 1234.9261
				xmax = 1235.2461
				text = "so"
			intervals [3531]:
				xmin = 1235.2461
				xmax = 1235.3861
				text = "of"
			intervals [3532]:
				xmin = 1235.3861
				xmax = 1235.7761
				text = "course"
			intervals [3533]:
				xmin = 1235.7761
				xmax = 1236.1487
				text = ""
			intervals [3534]:
				xmin = 1236.1487
				xmax = 1236.2487
				text = "i"
			intervals [3535]:
				xmin = 1236.2487
				xmax = 1236.3987
				text = "had"
			intervals [3536]:
				xmin = 1236.3987
				xmax = 1236.4687
				text = "to"
			intervals [3537]:
				xmin = 1236.4687
				xmax = 1236.6387
				text = "stay"
			intervals [3538]:
				xmin = 1236.6387
				xmax = 1236.8287
				text = "home"
			intervals [3539]:
				xmin = 1236.8287
				xmax = 1236.9487
				text = "with"
			intervals [3540]:
				xmin = 1236.9487
				xmax = 1237.1087
				text = "my"
			intervals [3541]:
				xmin = 1237.1087
				xmax = 1237.4687
				text = "brother"
			intervals [3542]:
				xmin = 1237.4687
				xmax = 1238.3144
				text = ""
			intervals [3543]:
				xmin = 1238.3144
				xmax = 1238.4244
				text = "i"
			intervals [3544]:
				xmin = 1238.4244
				xmax = 1238.5544
				text = "know"
			intervals [3545]:
				xmin = 1238.5544
				xmax = 1238.7144
				text = "this"
			intervals [3546]:
				xmin = 1238.7144
				xmax = 1238.8344
				text = "so"
			intervals [3547]:
				xmin = 1238.8344
				xmax = 1238.8744
				text = ""
			intervals [3548]:
				xmin = 1238.8744
				xmax = 1239.0644
				text = "may"
			intervals [3549]:
				xmin = 1239.0644
				xmax = 1239.3444
				text = "sound"
			intervals [3550]:
				xmin = 1239.3444
				xmax = 1239.7244
				text = "gross"
			intervals [3551]:
				xmin = 1239.7244
				xmax = 1239.9644
				text = "but"
			intervals [3552]:
				xmin = 1239.9644
				xmax = 1239.9944
				text = ""
			intervals [3553]:
				xmin = 1239.9944
				xmax = 1240.3044
				text = "he"
			intervals [3554]:
				xmin = 1240.3044
				xmax = 1240.5844
				text = "sat"
			intervals [3555]:
				xmin = 1240.5844
				xmax = 1240.6844
				text = "on"
			intervals [3556]:
				xmin = 1240.6844
				xmax = 1240.7944
				text = "my"
			intervals [3557]:
				xmin = 1240.7944
				xmax = 1241.1144
				text = "head"
			intervals [3558]:
				xmin = 1241.1144
				xmax = 1241.1944
				text = "and"
			intervals [3559]:
				xmin = 1241.1944
				xmax = 1241.6444
				text = "farted"
			intervals [3560]:
				xmin = 1241.6444
				xmax = 1242.3644
				text = "before"
			intervals [3561]:
				xmin = 1242.3644
				xmax = 1242.5244
				text = "i"
			intervals [3562]:
				xmin = 1242.5244
				xmax = 1242.7844
				text = "mean"
			intervals [3563]:
				xmin = 1242.7844
				xmax = 1243.0044
				text = "he"
			intervals [3564]:
				xmin = 1243.0044
				xmax = 1243.0344
				text = "s"
			intervals [3565]:
				xmin = 1243.0344
				xmax = 1243.1423
				text = ""
			intervals [3566]:
				xmin = 1243.1423
				xmax = 1243.5823
				text = "done"
			intervals [3567]:
				xmin = 1243.5823
				xmax = 1245.5713
				text = ""
			intervals [3568]:
				xmin = 1245.5713
				xmax = 1245.7913
				text = "yes"
			intervals [3569]:
				xmin = 1245.7913
				xmax = 1245.9258
				text = ""
			intervals [3570]:
				xmin = 1245.9258
				xmax = 1246.2458
				text = "but"
			intervals [3571]:
				xmin = 1246.2458
				xmax = 1246.3883
				text = ""
			intervals [3572]:
				xmin = 1246.3883
				xmax = 1246.6083
				text = "if"
			intervals [3573]:
				xmin = 1246.6083
				xmax = 1247.1083
				text = "something"
			intervals [3574]:
				xmin = 1247.1083
				xmax = 1247.2883
				text = "was"
			intervals [3575]:
				xmin = 1247.2883
				xmax = 1247.3883
				text = "to"
			intervals [3576]:
				xmin = 1247.3883
				xmax = 1247.6783
				text = "happen"
			intervals [3577]:
				xmin = 1247.6783
				xmax = 1247.9483
				text = ""
			intervals [3578]:
				xmin = 1247.9483
				xmax = 1248.0383
				text = "or"
			intervals [3579]:
				xmin = 1248.0383
				xmax = 1248.4783
				text = "somebody"
			intervals [3580]:
				xmin = 1248.4783
				xmax = 1248.8583
				text = "messes"
			intervals [3581]:
				xmin = 1248.8583
				xmax = 1249.0283
				text = "with"
			intervals [3582]:
				xmin = 1249.0283
				xmax = 1249.0583
				text = ""
			intervals [3583]:
				xmin = 1249.0583
				xmax = 1249.2283
				text = "me"
			intervals [3584]:
				xmin = 1249.2283
				xmax = 1249.4915
				text = ""
			intervals [3585]:
				xmin = 1249.4915
				xmax = 1249.6615
				text = "he"
			intervals [3586]:
				xmin = 1249.6615
				xmax = 1249.8115
				text = "was"
			intervals [3587]:
				xmin = 1249.8115
				xmax = 1250.0215
				text = "on"
			intervals [3588]:
				xmin = 1250.0215
				xmax = 1250.0815
				text = "it"
			intervals [3589]:
				xmin = 1250.0815
				xmax = 1250.6404
				text = ""
			intervals [3590]:
				xmin = 1250.6404
				xmax = 1251.1304
				text = "dead"
			intervals [3591]:
				xmin = 1251.1304
				xmax = 1251.3604
				text = "on"
			intervals [3592]:
				xmin = 1251.3604
				xmax = 1251.4304
				text = "it"
			intervals [3593]:
				xmin = 1251.4304
				xmax = 1251.6104
				text = "cause"
			intervals [3594]:
				xmin = 1251.6104
				xmax = 1251.6804
				text = "i"
			intervals [3595]:
				xmin = 1251.6804
				xmax = 1252.0404
				text = "remember"
			intervals [3596]:
				xmin = 1252.0404
				xmax = 1252.6257
				text = ""
			intervals [3597]:
				xmin = 1252.6257
				xmax = 1252.7757
				text = "one"
			intervals [3598]:
				xmin = 1252.7757
				xmax = 1252.8357
				text = "of"
			intervals [3599]:
				xmin = 1252.8357
				xmax = 1252.9257
				text = "the"
			intervals [3600]:
				xmin = 1252.9257
				xmax = 1253.1757
				text = "girls"
			intervals [3601]:
				xmin = 1253.1757
				xmax = 1253.2657
				text = "we"
			intervals [3602]:
				xmin = 1253.2657
				xmax = 1253.4257
				text = "grew"
			intervals [3603]:
				xmin = 1253.4257
				xmax = 1253.6157
				text = "up"
			intervals [3604]:
				xmin = 1253.6157
				xmax = 1253.8557
				text = "with"
			intervals [3605]:
				xmin = 1253.8557
				xmax = 1254.7792
				text = ""
			intervals [3606]:
				xmin = 1254.7792
				xmax = 1255.0292
				text = "she"
			intervals [3607]:
				xmin = 1255.0292
				xmax = 1255.3392
				text = "smacked"
			intervals [3608]:
				xmin = 1255.3392
				xmax = 1255.4392
				text = "me"
			intervals [3609]:
				xmin = 1255.4392
				xmax = 1255.5092
				text = "in"
			intervals [3610]:
				xmin = 1255.5092
				xmax = 1255.6592
				text = "my"
			intervals [3611]:
				xmin = 1255.6592
				xmax = 1256.1492
				text = "face"
			intervals [3612]:
				xmin = 1256.1492
				xmax = 1256.5903
				text = ""
			intervals [3613]:
				xmin = 1256.5903
				xmax = 1256.7503
				text = "it"
			intervals [3614]:
				xmin = 1256.7503
				xmax = 1256.9803
				text = "didn't"
			intervals [3615]:
				xmin = 1256.9803
				xmax = 1257.2303
				text = "hurt"
			intervals [3616]:
				xmin = 1257.2303
				xmax = 1257.4503
				text = "that"
			intervals [3617]:
				xmin = 1257.4503
				xmax = 1257.8803
				text = "bad"
			intervals [3618]:
				xmin = 1257.8803
				xmax = 1258.5014
				text = ""
			intervals [3619]:
				xmin = 1258.5014
				xmax = 1258.6514
				text = "but"
			intervals [3620]:
				xmin = 1258.6514
				xmax = 1258.7214
				text = "i"
			intervals [3621]:
				xmin = 1258.7214
				xmax = 1258.8814
				text = "saw"
			intervals [3622]:
				xmin = 1258.8814
				xmax = 1259.0414
				text = "my"
			intervals [3623]:
				xmin = 1259.0414
				xmax = 1259.3714
				text = "brother"
			intervals [3624]:
				xmin = 1259.3714
				xmax = 1259.8314
				text = "standing"
			intervals [3625]:
				xmin = 1259.8314
				xmax = 1260.0514
				text = "over"
			intervals [3626]:
				xmin = 1260.0514
				xmax = 1260.2214
				text = "there"
			intervals [3627]:
				xmin = 1260.2214
				xmax = 1260.3414
				text = "so"
			intervals [3628]:
				xmin = 1260.3414
				xmax = 1260.4614
				text = "i"
			intervals [3629]:
				xmin = 1260.4614
				xmax = 1260.9914
				text = "crowd"
			intervals [3630]:
				xmin = 1260.9914
				xmax = 1261.4903
				text = ""
			intervals [3631]:
				xmin = 1261.4903
				xmax = 1261.6503
				text = "real"
			intervals [3632]:
				xmin = 1261.6503
				xmax = 1261.9903
				text = "loud"
			intervals [3633]:
				xmin = 1261.9903
				xmax = 1262.2203
				text = "<unk>"
			intervals [3634]:
				xmin = 1262.2203
				xmax = 1262.4929
				text = ""
			intervals [3635]:
				xmin = 1262.4929
				xmax = 1262.5829
				text = "and"
			intervals [3636]:
				xmin = 1262.5829
				xmax = 1262.7429
				text = "he"
			intervals [3637]:
				xmin = 1262.7429
				xmax = 1263.0129
				text = "came"
			intervals [3638]:
				xmin = 1263.0129
				xmax = 1263.1629
				text = "to"
			intervals [3639]:
				xmin = 1263.1629
				xmax = 1263.2729
				text = "my"
			intervals [3640]:
				xmin = 1263.2729
				xmax = 1263.4529
				text = "rescue"
			intervals [3641]:
				xmin = 1263.4529
				xmax = 1264.9229
				text = "<unk>"
			intervals [3642]:
				xmin = 1264.9229
				xmax = 1265.3163
				text = ""
			intervals [3643]:
				xmin = 1265.3163
				xmax = 1266.5163
				text = "<unk>"
			intervals [3644]:
				xmin = 1266.5163
				xmax = 1266.8473
				text = ""
			intervals [3645]:
				xmin = 1266.8473
				xmax = 1267.5873
				text = "<unk>"
			intervals [3646]:
				xmin = 1267.5873
				xmax = 1268.4805
				text = ""
			intervals [3647]:
				xmin = 1268.4805
				xmax = 1268.6605
				text = "i"
			intervals [3648]:
				xmin = 1268.6605
				xmax = 1269.9305
				text = "was"
			intervals [3649]:
				xmin = 1269.9305
				xmax = 1270.0205
				text = "like"
			intervals [3650]:
				xmin = 1270.0205
				xmax = 1270.1405
				text = "ah"
			intervals [3651]:
				xmin = 1270.1405
				xmax = 1270.2105
				text = "i"
			intervals [3652]:
				xmin = 1270.2105
				xmax = 1270.2405
				text = ""
			intervals [3653]:
				xmin = 1270.2405
				xmax = 1270.6505
				text = "remember"
			intervals [3654]:
				xmin = 1270.6505
				xmax = 1270.7505
				text = "it"
			intervals [3655]:
				xmin = 1270.7505
				xmax = 1270.9405
				text = "like"
			intervals [3656]:
				xmin = 1270.9405
				xmax = 1271.0005
				text = "it"
			intervals [3657]:
				xmin = 1271.0005
				xmax = 1271.1805
				text = "was"
			intervals [3658]:
				xmin = 1271.1805
				xmax = 1271.5905
				text = "yesterday"
			intervals [3659]:
				xmin = 1271.5905
				xmax = 1272.3305
				text = "<unk>"
			intervals [3660]:
				xmin = 1272.3305
				xmax = 1272.749
				text = ""
			intervals [3661]:
				xmin = 1272.749
				xmax = 1272.919
				text = "i"
			intervals [3662]:
				xmin = 1272.919
				xmax = 1273.369
				text = "remember"
			intervals [3663]:
				xmin = 1273.369
				xmax = 1273.529
				text = "we"
			intervals [3664]:
				xmin = 1273.529
				xmax = 1273.849
				text = "used"
			intervals [3665]:
				xmin = 1273.849
				xmax = 1274.019
				text = "to"
			intervals [3666]:
				xmin = 1274.019
				xmax = 1274.089
				text = ""
			intervals [3667]:
				xmin = 1274.089
				xmax = 1274.439
				text = "camp"
			intervals [3668]:
				xmin = 1274.439
				xmax = 1275.019
				text = "outside"
			intervals [3669]:
				xmin = 1275.019
				xmax = 1275.139
				text = "at"
			intervals [3670]:
				xmin = 1275.139
				xmax = 1275.459
				text = "night"
			intervals [3671]:
				xmin = 1275.459
				xmax = 1276.2888
				text = ""
			intervals [3672]:
				xmin = 1276.2888
				xmax = 1276.4988
				text = "in"
			intervals [3673]:
				xmin = 1276.4988
				xmax = 1276.5988
				text = "the"
			intervals [3674]:
				xmin = 1276.5988
				xmax = 1276.9088
				text = "front"
			intervals [3675]:
				xmin = 1276.9088
				xmax = 1277.3588
				text = "yard"
			intervals [3676]:
				xmin = 1277.3588
				xmax = 1278.2054
				text = ""
			intervals [3677]:
				xmin = 1278.2054
				xmax = 1278.5054
				text = "one"
			intervals [3678]:
				xmin = 1278.5054
				xmax = 1278.6654
				text = "two"
			intervals [3679]:
				xmin = 1278.6654
				xmax = 1278.9554
				text = "o'clock"
			intervals [3680]:
				xmin = 1278.9554
				xmax = 1279.0154
				text = "in"
			intervals [3681]:
				xmin = 1279.0154
				xmax = 1279.0754
				text = "the"
			intervals [3682]:
				xmin = 1279.0754
				xmax = 1279.3154
				text = "morning"
			intervals [3683]:
				xmin = 1279.3154
				xmax = 1279.4454
				text = "we"
			intervals [3684]:
				xmin = 1279.4454
				xmax = 1280.1254
				text = "outside"
			intervals [3685]:
				xmin = 1280.1254
				xmax = 1280.1554
				text = ""
			intervals [3686]:
				xmin = 1280.1554
				xmax = 1280.3854
				text = "with"
			intervals [3687]:
				xmin = 1280.3854
				xmax = 1280.5654
				text = "our"
			intervals [3688]:
				xmin = 1280.5654
				xmax = 1280.7754
				text = "home"
			intervals [3689]:
				xmin = 1280.7754
				xmax = 1281.0854
				text = "made"
			intervals [3690]:
				xmin = 1281.0854
				xmax = 1282.2859
				text = ""
			intervals [3691]:
				xmin = 1282.2859
				xmax = 1282.6759
				text = "no"
			intervals [3692]:
				xmin = 1282.6759
				xmax = 1282.7959
				text = "they"
			intervals [3693]:
				xmin = 1282.7959
				xmax = 1283.0259
				text = "you"
			intervals [3694]:
				xmin = 1283.0259
				xmax = 1283.4559
				text = "can't"
			intervals [3695]:
				xmin = 1283.4559
				xmax = 1283.4859
				text = ""
			intervals [3696]:
				xmin = 1283.4859
				xmax = 1283.9859
				text = "but"
			intervals [3697]:
				xmin = 1283.9859
				xmax = 1284.9485
				text = ""
			intervals [3698]:
				xmin = 1284.9485
				xmax = 1285.1485
				text = "like"
			intervals [3699]:
				xmin = 1285.1485
				xmax = 1285.6285
				text = ""
			intervals [3700]:
				xmin = 1285.6285
				xmax = 1285.6585
				text = "rdx-"
			intervals [3701]:
				xmin = 1285.6585
				xmax = 1285.7485
				text = ""
			intervals [3702]:
				xmin = 1285.7485
				xmax = 1285.8885
				text = "i"
			intervals [3703]:
				xmin = 1285.8885
				xmax = 1286.0685
				text = "make"
			intervals [3704]:
				xmin = 1286.0685
				xmax = 1286.2685
				text = "him"
			intervals [3705]:
				xmin = 1286.2685
				xmax = 1286.3685
				text = "go"
			intervals [3706]:
				xmin = 1286.3685
				xmax = 1286.9285
				text = "outside"
			intervals [3707]:
				xmin = 1286.9285
				xmax = 1287.3881
				text = ""
			intervals [3708]:
				xmin = 1287.3881
				xmax = 1287.6081
				text = "he"
			intervals [3709]:
				xmin = 1287.6081
				xmax = 1287.7981
				text = "is"
			intervals [3710]:
				xmin = 1287.7981
				xmax = 1288.0781
				text = "not"
			intervals [3711]:
				xmin = 1288.0781
				xmax = 1288.2481
				text = "one"
			intervals [3712]:
				xmin = 1288.2481
				xmax = 1288.3081
				text = "of"
			intervals [3713]:
				xmin = 1288.3081
				xmax = 1288.5681
				text = "those"
			intervals [3714]:
				xmin = 1288.5681
				xmax = 1288.9081
				text = "kids"
			intervals [3715]:
				xmin = 1288.9081
				xmax = 1289.0781
				text = "that"
			intervals [3716]:
				xmin = 1289.0781
				xmax = 1289.4281
				text = "has"
			intervals [3717]:
				xmin = 1289.4281
				xmax = 1289.5381
				text = "to"
			intervals [3718]:
				xmin = 1289.5381
				xmax = 1289.7681
				text = "have"
			intervals [3719]:
				xmin = 1289.7681
				xmax = 1290.1981
				text = "video"
			intervals [3720]:
				xmin = 1290.1981
				xmax = 1290.6681
				text = "games"
			intervals [3721]:
				xmin = 1290.6681
				xmax = 1291.0507
				text = ""
			intervals [3722]:
				xmin = 1291.0507
				xmax = 1291.2707
				text = "cause"
			intervals [3723]:
				xmin = 1291.2707
				xmax = 1291.6007
				text = "actually"
			intervals [3724]:
				xmin = 1291.6007
				xmax = 1291.7207
				text = "he"
			intervals [3725]:
				xmin = 1291.7207
				xmax = 1291.8007
				text = "s"
			intervals [3726]:
				xmin = 1291.8007
				xmax = 1291.9307
				text = "been"
			intervals [3727]:
				xmin = 1291.9307
				xmax = 1292.2307
				text = "punished"
			intervals [3728]:
				xmin = 1292.2307
				xmax = 1292.3607
				text = "from"
			intervals [3729]:
				xmin = 1292.3607
				xmax = 1292.4807
				text = "his"
			intervals [3730]:
				xmin = 1292.4807
				xmax = 1292.7607
				text = "video"
			intervals [3731]:
				xmin = 1292.7607
				xmax = 1293.0407
				text = "games"
			intervals [3732]:
				xmin = 1293.0407
				xmax = 1293.2407
				text = "since"
			intervals [3733]:
				xmin = 1293.2407
				xmax = 1294.0907
				text = "january"
			intervals [3734]:
				xmin = 1294.0907
				xmax = 1294.1507
				text = "and"
			intervals [3735]:
				xmin = 1294.1507
				xmax = 1294.3607
				text = "he"
			intervals [3736]:
				xmin = 1294.3607
				xmax = 1294.6707
				text = "hasn't"
			intervals [3737]:
				xmin = 1294.6707
				xmax = 1294.8507
				text = "even"
			intervals [3738]:
				xmin = 1294.8507
				xmax = 1294.9307
				text = ""
			intervals [3739]:
				xmin = 1294.9307
				xmax = 1295.4207
				text = "aksed"
			intervals [3740]:
				xmin = 1295.4207
				xmax = 1295.7207
				text = "for"
			intervals [3741]:
				xmin = 1295.7207
				xmax = 1295.7807
				text = "it"
			intervals [3742]:
				xmin = 1295.7807
				xmax = 1296.4707
				text = ""
			intervals [3743]:
				xmin = 1296.4707
				xmax = 1296.7407
				text = "he"
			intervals [3744]:
				xmin = 1296.7407
				xmax = 1296.8807
				text = "would"
			intervals [3745]:
				xmin = 1296.8807
				xmax = 1297.0907
				text = "rather"
			intervals [3746]:
				xmin = 1297.0907
				xmax = 1297.1807
				text = "go"
			intervals [3747]:
				xmin = 1297.1807
				xmax = 1297.7407
				text = "outside"
			intervals [3748]:
				xmin = 1297.7407
				xmax = 1298.1517
				text = ""
			intervals [3749]:
				xmin = 1298.1517
				xmax = 1298.3617
				text = "and"
			intervals [3750]:
				xmin = 1298.3617
				xmax = 1298.5317
				text = "i'm"
			intervals [3751]:
				xmin = 1298.5317
				xmax = 1298.7217
				text = "like"
			intervals [3752]:
				xmin = 1298.7217
				xmax = 1298.9917
				text = "this"
			intervals [3753]:
				xmin = 1298.9917
				xmax = 1299.4617
				text = "goodbye"
			intervals [3754]:
				xmin = 1299.4617
				xmax = 1299.6162
				text = ""
			intervals [3755]:
				xmin = 1299.6162
				xmax = 1299.7262
				text = "go"
			intervals [3756]:
				xmin = 1299.7262
				xmax = 1300.0362
				text = "ahead"
			intervals [3757]:
				xmin = 1300.0362
				xmax = 1300.1162
				text = ""
			intervals [3758]:
				xmin = 1300.1162
				xmax = 1300.2862
				text = "cause"
			intervals [3759]:
				xmin = 1300.2862
				xmax = 1300.4462
				text = "that"
			intervals [3760]:
				xmin = 1300.4462
				xmax = 1300.5162
				text = "s"
			intervals [3761]:
				xmin = 1300.5162
				xmax = 1300.6562
				text = "what"
			intervals [3762]:
				xmin = 1300.6562
				xmax = 1300.7962
				text = "we"
			intervals [3763]:
				xmin = 1300.7962
				xmax = 1301.1262
				text = "did"
			intervals [3764]:
				xmin = 1301.1262
				xmax = 1303.3998
				text = ""
			intervals [3765]:
				xmin = 1303.3998
				xmax = 1303.6698
				text = "mm-mm"
			intervals [3766]:
				xmin = 1303.6698
				xmax = 1308.4828
				text = ""
			intervals [3767]:
				xmin = 1308.4828
				xmax = 1308.5728
				text = "he"
			intervals [3768]:
				xmin = 1308.5728
				xmax = 1308.7128
				text = ""
			intervals [3769]:
				xmin = 1308.7128
				xmax = 1309.1528
				text = "actually"
			intervals [3770]:
				xmin = 1309.1528
				xmax = 1309.4128
				text = "taught"
			intervals [3771]:
				xmin = 1309.4128
				xmax = 1309.9128
				text = "hisself"
			intervals [3772]:
				xmin = 1309.9128
				xmax = 1310.0528
				text = "how"
			intervals [3773]:
				xmin = 1310.0528
				xmax = 1310.1728
				text = "to"
			intervals [3774]:
				xmin = 1310.1728
				xmax = 1310.4328
				text = "ride"
			intervals [3775]:
				xmin = 1310.4328
				xmax = 1310.6428
				text = "his"
			intervals [3776]:
				xmin = 1310.6428
				xmax = 1311.1028
				text = "bike"
			intervals [3777]:
				xmin = 1311.1028
				xmax = 1312.4675
				text = ""
			intervals [3778]:
				xmin = 1312.4675
				xmax = 1312.6875
				text = "one"
			intervals [3779]:
				xmin = 1312.6875
				xmax = 1313.1375
				text = "day"
			intervals [3780]:
				xmin = 1313.1375
				xmax = 1315.9296
				text = ""
			intervals [3781]:
				xmin = 1315.9296
				xmax = 1316.4196
				text = "no"
			intervals [3782]:
				xmin = 1316.4196
				xmax = 1317.0255
				text = ""
			intervals [3783]:
				xmin = 1317.0255
				xmax = 1317.1755
				text = "he"
			intervals [3784]:
				xmin = 1317.1755
				xmax = 1317.3355
				text = "just"
			intervals [3785]:
				xmin = 1317.3355
				xmax = 1317.6055
				text = "happened"
			intervals [3786]:
				xmin = 1317.6055
				xmax = 1317.6655
				text = "to"
			intervals [3787]:
				xmin = 1317.6655
				xmax = 1317.8555
				text = "take"
			intervals [3788]:
				xmin = 1317.8555
				xmax = 1318.0355
				text = "his"
			intervals [3789]:
				xmin = 1318.0355
				xmax = 1318.2755
				text = "bike"
			intervals [3790]:
				xmin = 1318.2755
				xmax = 1318.7255
				text = "outside"
			intervals [3791]:
				xmin = 1318.7255
				xmax = 1318.8955
				text = "one"
			intervals [3792]:
				xmin = 1318.8955
				xmax = 1319.0755
				text = "day"
			intervals [3793]:
				xmin = 1319.0755
				xmax = 1319.1755
				text = ""
			intervals [3794]:
				xmin = 1319.1755
				xmax = 1319.4055
				text = "no"
			intervals [3795]:
				xmin = 1319.4055
				xmax = 1319.5555
				text = ""
			intervals [3796]:
				xmin = 1319.5555
				xmax = 1319.7055
				text = "what"
			intervals [3797]:
				xmin = 1319.7055
				xmax = 1319.9855
				text = "happened"
			intervals [3798]:
				xmin = 1319.9855
				xmax = 1320.1355
				text = "was"
			intervals [3799]:
				xmin = 1320.1355
				xmax = 1320.2955
				text = "his"
			intervals [3800]:
				xmin = 1320.2955
				xmax = 1320.5855
				text = "tire"
			intervals [3801]:
				xmin = 1320.5855
				xmax = 1320.7255
				text = "was"
			intervals [3802]:
				xmin = 1320.7255
				xmax = 1320.9555
				text = "flat"
			intervals [3803]:
				xmin = 1320.9555
				xmax = 1321.0655
				text = "so"
			intervals [3804]:
				xmin = 1321.0655
				xmax = 1321.2055
				text = "he"
			intervals [3805]:
				xmin = 1321.2055
				xmax = 1321.3455
				text = "was"
			intervals [3806]:
				xmin = 1321.3455
				xmax = 1321.5155
				text = "like"
			intervals [3807]:
				xmin = 1321.5155
				xmax = 1321.6155
				text = ""
			intervals [3808]:
				xmin = 1321.6155
				xmax = 1322.1555
				text = "mom"
			intervals [3809]:
				xmin = 1322.1555
				xmax = 1322.5639
				text = ""
			intervals [3810]:
				xmin = 1322.5639
				xmax = 1322.7039
				text = "the"
			intervals [3811]:
				xmin = 1322.7039
				xmax = 1323.1039
				text = "man"
			intervals [3812]:
				xmin = 1323.1039
				xmax = 1323.5239
				text = "said"
			intervals [3813]:
				xmin = 1323.5239
				xmax = 1323.6539
				text = "that"
			intervals [3814]:
				xmin = 1323.6539
				xmax = 1323.9139
				text = "he"
			intervals [3815]:
				xmin = 1323.9139
				xmax = 1324.2639
				text = "can"
			intervals [3816]:
				xmin = 1324.2639
				xmax = 1324.3339
				text = ""
			intervals [3817]:
				xmin = 1324.3339
				xmax = 1324.8639
				text = "um"
			intervals [3818]:
				xmin = 1324.8639
				xmax = 1325.3096
				text = ""
			intervals [3819]:
				xmin = 1325.3096
				xmax = 1325.6296
				text = "fix"
			intervals [3820]:
				xmin = 1325.6296
				xmax = 1325.7896
				text = "your"
			intervals [3821]:
				xmin = 1325.7896
				xmax = 1325.9296
				text = "t"
			intervals [3822]:
				xmin = 1325.9296
				xmax = 1326.0396
				text = ""
			intervals [3823]:
				xmin = 1326.0396
				xmax = 1326.3096
				text = "fix"
			intervals [3824]:
				xmin = 1326.3096
				xmax = 1326.4496
				text = "my"
			intervals [3825]:
				xmin = 1326.4496
				xmax = 1326.8996
				text = "tire"
			intervals [3826]:
				xmin = 1326.8996
				xmax = 1327.1696
				text = "for"
			intervals [3827]:
				xmin = 1327.1696
				xmax = 1327.3396
				text = "me"
			intervals [3828]:
				xmin = 1327.3396
				xmax = 1327.7337
				text = ""
			intervals [3829]:
				xmin = 1327.7337
				xmax = 1327.8637
				text = "so"
			intervals [3830]:
				xmin = 1327.8637
				xmax = 1327.9337
				text = "i"
			intervals [3831]:
				xmin = 1327.9337
				xmax = 1328.2137
				text = "said"
			intervals [3832]:
				xmin = 1328.2137
				xmax = 1328.2437
				text = ""
			intervals [3833]:
				xmin = 1328.2437
				xmax = 1328.4337
				text = "what"
			intervals [3834]:
				xmin = 1328.4337
				xmax = 1328.4737
				text = ""
			intervals [3835]:
				xmin = 1328.4737
				xmax = 1329.0037
				text = "man"
			intervals [3836]:
				xmin = 1329.0037
				xmax = 1329.7427
				text = ""
			intervals [3837]:
				xmin = 1329.7427
				xmax = 1330.2327
				text = "so"
			intervals [3838]:
				xmin = 1330.2327
				xmax = 1330.3827
				text = "i"
			intervals [3839]:
				xmin = 1330.3827
				xmax = 1330.7427
				text = "walked"
			intervals [3840]:
				xmin = 1330.7427
				xmax = 1330.9327
				text = "over"
			intervals [3841]:
				xmin = 1330.9327
				xmax = 1331.3727
				text = "there"
			intervals [3842]:
				xmin = 1331.3727
				xmax = 1332.9318
				text = ""
			intervals [3843]:
				xmin = 1332.9318
				xmax = 1333.0018
				text = "i'm"
			intervals [3844]:
				xmin = 1333.0018
				xmax = 1333.2618
				text = "tryna"
			intervals [3845]:
				xmin = 1333.2618
				xmax = 1333.4618
				text = "turn"
			intervals [3846]:
				xmin = 1333.4618
				xmax = 1333.4918
				text = ""
			intervals [3847]:
				xmin = 1333.4918
				xmax = 1333.5718
				text = "my"
			intervals [3848]:
				xmin = 1333.5718
				xmax = 1333.8718
				text = "phone"
			intervals [3849]:
				xmin = 1333.8718
				xmax = 1334.0618
				text = "off"
			intervals [3850]:
				xmin = 1334.0618
				xmax = 1334.4901
				text = ""
			intervals [3851]:
				xmin = 1334.4901
				xmax = 1334.6401
				text = "i"
			intervals [3852]:
				xmin = 1334.6401
				xmax = 1334.9601
				text = "walked"
			intervals [3853]:
				xmin = 1334.9601
				xmax = 1335.1801
				text = "over"
			intervals [3854]:
				xmin = 1335.1801
				xmax = 1335.5501
				text = "there"
			intervals [3855]:
				xmin = 1335.5501
				xmax = 1335.8501
				text = "to"
			intervals [3856]:
				xmin = 1335.8501
				xmax = 1336.2501
				text = "him"
			intervals [3857]:
				xmin = 1336.2501
				xmax = 1336.3401
				text = ""
			intervals [3858]:
				xmin = 1336.3401
				xmax = 1336.7801
				text = "and"
			intervals [3859]:
				xmin = 1336.7801
				xmax = 1336.8101
				text = ""
			intervals [3860]:
				xmin = 1336.8101
				xmax = 1337.2701
				text = "um"
			intervals [3861]:
				xmin = 1337.2701
				xmax = 1340.7019
				text = ""
			intervals [3862]:
				xmin = 1340.7019
				xmax = 1340.9519
				text = "walked"
			intervals [3863]:
				xmin = 1340.9519
				xmax = 1341.0719
				text = "over"
			intervals [3864]:
				xmin = 1341.0719
				xmax = 1341.1619
				text = "there"
			intervals [3865]:
				xmin = 1341.1619
				xmax = 1341.2519
				text = "and"
			intervals [3866]:
				xmin = 1341.2519
				xmax = 1341.4019
				text = "was"
			intervals [3867]:
				xmin = 1341.4019
				xmax = 1341.5719
				text = "like"
			intervals [3868]:
				xmin = 1341.5719
				xmax = 1341.6819
				text = "he"
			intervals [3869]:
				xmin = 1341.6819
				xmax = 1341.8419
				text = ""
			intervals [3870]:
				xmin = 1341.8419
				xmax = 1341.8919
				text = "s"
			intervals [3871]:
				xmin = 1341.8919
				xmax = 1342.0619
				text = "not"
			intervals [3872]:
				xmin = 1342.0619
				xmax = 1342.2419
				text = "over"
			intervals [3873]:
				xmin = 1342.2419
				xmax = 1342.4319
				text = "here"
			intervals [3874]:
				xmin = 1342.4319
				xmax = 1342.7319
				text = "bugging"
			intervals [3875]:
				xmin = 1342.7319
				xmax = 1342.9419
				text = "you"
			intervals [3876]:
				xmin = 1342.9419
				xmax = 1343.1819
				text = "is"
			intervals [3877]:
				xmin = 1343.1819
				xmax = 1343.3419
				text = "he"
			intervals [3878]:
				xmin = 1343.3419
				xmax = 1343.5619
				text = "he"
			intervals [3879]:
				xmin = 1343.5619
				xmax = 1343.7019
				text = "was"
			intervals [3880]:
				xmin = 1343.7019
				xmax = 1343.8919
				text = "like"
			intervals [3881]:
				xmin = 1343.8919
				xmax = 1344.2619
				text = "no"
			intervals [3882]:
				xmin = 1344.2619
				xmax = 1344.5119
				text = "my"
			intervals [3883]:
				xmin = 1344.5119
				xmax = 1344.6119
				text = ""
			intervals [3884]:
				xmin = 1344.6119
				xmax = 1344.7219
				text = "i"
			intervals [3885]:
				xmin = 1344.7219
				xmax = 1344.7619
				text = "m"
			intervals [3886]:
				xmin = 1344.7619
				xmax = 1344.7919
				text = "a"
			intervals [3887]:
				xmin = 1344.7919
				xmax = 1344.9819
				text = "come"
			intervals [3888]:
				xmin = 1344.9819
				xmax = 1345.1119
				text = "out"
			intervals [3889]:
				xmin = 1345.1119
				xmax = 1345.2319
				text = "here"
			intervals [3890]:
				xmin = 1345.2319
				xmax = 1345.3619
				text = "with"
			intervals [3891]:
				xmin = 1345.3619
				xmax = 1345.5319
				text = "my"
			intervals [3892]:
				xmin = 1345.5319
				xmax = 1345.9419
				text = "son"
			intervals [3893]:
				xmin = 1345.9419
				xmax = 1346.1319
				text = "and"
			intervals [3894]:
				xmin = 1346.1319
				xmax = 1346.4081
				text = ""
			intervals [3895]:
				xmin = 1346.4081
				xmax = 1346.6581
				text = "i"
			intervals [3896]:
				xmin = 1346.6581
				xmax = 1346.7519
				text = ""
			intervals [3897]:
				xmin = 1346.7519
				xmax = 1346.8419
				text = "i"
			intervals [3898]:
				xmin = 1346.8419
				xmax = 1346.9319
				text = "have"
			intervals [3899]:
				xmin = 1346.9319
				xmax = 1346.9919
				text = "to"
			intervals [3900]:
				xmin = 1346.9919
				xmax = 1347.0219
				text = ""
			intervals [3901]:
				xmin = 1347.0219
				xmax = 1347.1619
				text = "do"
			intervals [3902]:
				xmin = 1347.1619
				xmax = 1347.3419
				text = "all"
			intervals [3903]:
				xmin = 1347.3419
				xmax = 1347.4119
				text = "the"
			intervals [3904]:
				xmin = 1347.4119
				xmax = 1347.5919
				text = "little"
			intervals [3905]:
				xmin = 1347.5919
				xmax = 1347.9019
				text = "boys'"
			intervals [3906]:
				xmin = 1347.9019
				xmax = 1348.2119
				text = "bikes"
			intervals [3907]:
				xmin = 1348.2119
				xmax = 1348.5019
				text = "so"
			intervals [3908]:
				xmin = 1348.5019
				xmax = 1348.6748
				text = ""
			intervals [3909]:
				xmin = 1348.6748
				xmax = 1348.8148
				text = "the"
			intervals [3910]:
				xmin = 1348.8148
				xmax = 1349.0348
				text = "guy"
			intervals [3911]:
				xmin = 1349.0348
				xmax = 1349.2148
				text = "was"
			intervals [3912]:
				xmin = 1349.2148
				xmax = 1349.3648
				text = "like"
			intervals [3913]:
				xmin = 1349.3648
				xmax = 1349.4048
				text = "i"
			intervals [3914]:
				xmin = 1349.4048
				xmax = 1349.4748
				text = "m"
			intervals [3915]:
				xmin = 1349.4748
				xmax = 1349.5348
				text = "a"
			intervals [3916]:
				xmin = 1349.5348
				xmax = 1349.8148
				text = "tighten"
			intervals [3917]:
				xmin = 1349.8148
				xmax = 1349.8848
				text = "up"
			intervals [3918]:
				xmin = 1349.8848
				xmax = 1350.0448
				text = "his"
			intervals [3919]:
				xmin = 1350.0448
				xmax = 1350.3648
				text = "training"
			intervals [3920]:
				xmin = 1350.3648
				xmax = 1350.6348
				text = "wheels"
			intervals [3921]:
				xmin = 1350.6348
				xmax = 1350.8248
				text = "too"
			intervals [3922]:
				xmin = 1350.8248
				xmax = 1351.1227
				text = ""
			intervals [3923]:
				xmin = 1351.1227
				xmax = 1351.4327
				text = "rdx"
			intervals [3924]:
				xmin = 1351.4327
				xmax = 1351.4627
				text = ""
			intervals [3925]:
				xmin = 1351.4627
				xmax = 1351.5827
				text = "was"
			intervals [3926]:
				xmin = 1351.5827
				xmax = 1351.6727
				text = "like"
			intervals [3927]:
				xmin = 1351.6727
				xmax = 1351.7027
				text = "i"
			intervals [3928]:
				xmin = 1351.7027
				xmax = 1351.9127
				text = "don't"
			intervals [3929]:
				xmin = 1351.9127
				xmax = 1352.0527
				text = "want"
			intervals [3930]:
				xmin = 1352.0527
				xmax = 1352.1727
				text = "my"
			intervals [3931]:
				xmin = 1352.1727
				xmax = 1352.5827
				text = "training"
			intervals [3932]:
				xmin = 1352.5827
				xmax = 1352.9127
				text = "wheels"
			intervals [3933]:
				xmin = 1352.9127
				xmax = 1353.1427
				text = "on"
			intervals [3934]:
				xmin = 1353.1427
				xmax = 1353.2827
				text = "so"
			intervals [3935]:
				xmin = 1353.2827
				xmax = 1353.4027
				text = "i"
			intervals [3936]:
				xmin = 1353.4027
				xmax = 1353.8727
				text = "said"
			intervals [3937]:
				xmin = 1353.8727
				xmax = 1354.1703
				text = ""
			intervals [3938]:
				xmin = 1354.1703
				xmax = 1354.2703
				text = "well"
			intervals [3939]:
				xmin = 1354.2703
				xmax = 1354.4603
				text = "just"
			intervals [3940]:
				xmin = 1354.4603
				xmax = 1354.6603
				text = "keep"
			intervals [3941]:
				xmin = 1354.6603
				xmax = 1354.7803
				text = "'em"
			intervals [3942]:
				xmin = 1354.7803
				xmax = 1354.9403
				text = "on"
			intervals [3943]:
				xmin = 1354.9403
				xmax = 1355.0703
				text = "for"
			intervals [3944]:
				xmin = 1355.0703
				xmax = 1355.3303
				text = "right"
			intervals [3945]:
				xmin = 1355.3303
				xmax = 1355.5503
				text = "now"
			intervals [3946]:
				xmin = 1355.5503
				xmax = 1355.7203
				text = "so"
			intervals [3947]:
				xmin = 1355.7203
				xmax = 1355.8303
				text = "the"
			intervals [3948]:
				xmin = 1355.8303
				xmax = 1356.1403
				text = "next"
			intervals [3949]:
				xmin = 1356.1403
				xmax = 1356.3003
				text = "day"
			intervals [3950]:
				xmin = 1356.3003
				xmax = 1356.4503
				text = "he"
			intervals [3951]:
				xmin = 1356.4503
				xmax = 1356.6503
				text = "went"
			intervals [3952]:
				xmin = 1356.6503
				xmax = 1357.2303
				text = "outside"
			intervals [3953]:
				xmin = 1357.2303
				xmax = 1357.2803
				text = ""
			intervals [3954]:
				xmin = 1357.2803
				xmax = 1357.4203
				text = "with"
			intervals [3955]:
				xmin = 1357.4203
				xmax = 1357.5603
				text = "his"
			intervals [3956]:
				xmin = 1357.5603
				xmax = 1357.5903
				text = ""
			intervals [3957]:
				xmin = 1357.5903
				xmax = 1357.7903
				text = "bike"
			intervals [3958]:
				xmin = 1357.7903
				xmax = 1357.9203
				text = "he"
			intervals [3959]:
				xmin = 1357.9203
				xmax = 1358.0703
				text = "come"
			intervals [3960]:
				xmin = 1358.0703
				xmax = 1358.2203
				text = "back"
			intervals [3961]:
				xmin = 1358.2203
				xmax = 1358.2803
				text = "in"
			intervals [3962]:
				xmin = 1358.2803
				xmax = 1358.3403
				text = "the"
			intervals [3963]:
				xmin = 1358.3403
				xmax = 1358.6003
				text = "house"
			intervals [3964]:
				xmin = 1358.6003
				xmax = 1358.8903
				text = "mom"
			intervals [3965]:
				xmin = 1358.8903
				xmax = 1359.0103
				text = "one"
			intervals [3966]:
				xmin = 1359.0103
				xmax = 1359.0703
				text = "of"
			intervals [3967]:
				xmin = 1359.0703
				xmax = 1359.1703
				text = "my"
			intervals [3968]:
				xmin = 1359.1703
				xmax = 1359.5303
				text = "training"
			intervals [3969]:
				xmin = 1359.5303
				xmax = 1359.8003
				text = "wheels"
			intervals [3970]:
				xmin = 1359.8003
				xmax = 1360.0403
				text = "came"
			intervals [3971]:
				xmin = 1360.0403
				xmax = 1360.2603
				text = "off"
			intervals [3972]:
				xmin = 1360.2603
				xmax = 1360.4618
				text = ""
			intervals [3973]:
				xmin = 1360.4618
				xmax = 1360.5918
				text = "he"
			intervals [3974]:
				xmin = 1360.5918
				xmax = 1360.8018
				text = "took"
			intervals [3975]:
				xmin = 1360.8018
				xmax = 1360.9218
				text = "it"
			intervals [3976]:
				xmin = 1360.9218
				xmax = 1361.1818
				text = "off"
			intervals [3977]:
				xmin = 1361.1818
				xmax = 1361.8918
				text = ""
			intervals [3978]:
				xmin = 1361.8918
				xmax = 1362.5118
				text = "so"
			intervals [3979]:
				xmin = 1362.5118
				xmax = 1363.3313
				text = ""
			intervals [3980]:
				xmin = 1363.3313
				xmax = 1363.5713
				text = "i"
			intervals [3981]:
				xmin = 1363.5713
				xmax = 1363.8413
				text = "said"
			intervals [3982]:
				xmin = 1363.8413
				xmax = 1364.2013
				text = "well"
			intervals [3983]:
				xmin = 1364.2013
				xmax = 1365.1764
				text = ""
			intervals [3984]:
				xmin = 1365.1764
				xmax = 1365.4064
				text = "i"
			intervals [3985]:
				xmin = 1365.4064
				xmax = 1365.8864
				text = "said"
			intervals [3986]:
				xmin = 1365.8864
				xmax = 1366.1864
				text = "well"
			intervals [3987]:
				xmin = 1366.1864
				xmax = 1366.4964
				text = "guess"
			intervals [3988]:
				xmin = 1366.4964
				xmax = 1366.7764
				text = "what"
			intervals [3989]:
				xmin = 1366.7764
				xmax = 1367.3418
				text = ""
			intervals [3990]:
				xmin = 1367.3418
				xmax = 1367.6318
				text = "if"
			intervals [3991]:
				xmin = 1367.6318
				xmax = 1367.9695
				text = ""
			intervals [3992]:
				xmin = 1367.9695
				xmax = 1368.1395
				text = "that"
			intervals [3993]:
				xmin = 1368.1395
				xmax = 1368.6295
				text = "happened"
			intervals [3994]:
				xmin = 1368.6295
				xmax = 1368.7459
				text = ""
			intervals [3995]:
				xmin = 1368.7459
				xmax = 1368.8159
				text = "i"
			intervals [3996]:
				xmin = 1368.8159
				xmax = 1368.9159
				text = "don't"
			intervals [3997]:
				xmin = 1368.9159
				xmax = 1368.9859
				text = "know"
			intervals [3998]:
				xmin = 1368.9859
				xmax = 1369.1159
				text = "how"
			intervals [3999]:
				xmin = 1369.1159
				xmax = 1369.2159
				text = "you"
			intervals [4000]:
				xmin = 1369.2159
				xmax = 1369.3459
				text = "gonna"
			intervals [4001]:
				xmin = 1369.3459
				xmax = 1369.5359
				text = "ride"
			intervals [4002]:
				xmin = 1369.5359
				xmax = 1369.6259
				text = "your"
			intervals [4003]:
				xmin = 1369.6259
				xmax = 1369.7959
				text = "bike"
			intervals [4004]:
				xmin = 1369.7959
				xmax = 1369.9059
				text = "cause"
			intervals [4005]:
				xmin = 1369.9059
				xmax = 1369.9759
				text = "i'm"
			intervals [4006]:
				xmin = 1369.9759
				xmax = 1370.1559
				text = "not"
			intervals [4007]:
				xmin = 1370.1559
				xmax = 1370.3359
				text = "buying"
			intervals [4008]:
				xmin = 1370.3359
				xmax = 1370.3959
				text = "no"
			intervals [4009]:
				xmin = 1370.3959
				xmax = 1370.5459
				text = "more"
			intervals [4010]:
				xmin = 1370.5459
				xmax = 1370.8559
				text = "training"
			intervals [4011]:
				xmin = 1370.8559
				xmax = 1371.1459
				text = "wheels"
			intervals [4012]:
				xmin = 1371.1459
				xmax = 1371.5559
				text = "w"
			intervals [4013]:
				xmin = 1371.5559
				xmax = 1372.4371
				text = ""
			intervals [4014]:
				xmin = 1372.4371
				xmax = 1372.5871
				text = "so"
			intervals [4015]:
				xmin = 1372.5871
				xmax = 1372.7471
				text = "then"
			intervals [4016]:
				xmin = 1372.7471
				xmax = 1372.8171
				text = "the"
			intervals [4017]:
				xmin = 1372.8171
				xmax = 1373.0771
				text = "next"
			intervals [4018]:
				xmin = 1373.0771
				xmax = 1373.4271
				text = "day"
			intervals [4019]:
				xmin = 1373.4271
				xmax = 1373.6037
				text = ""
			intervals [4020]:
				xmin = 1373.6037
				xmax = 1373.7037
				text = "he"
			intervals [4021]:
				xmin = 1373.7037
				xmax = 1373.8837
				text = "went"
			intervals [4022]:
				xmin = 1373.8837
				xmax = 1374.1137
				text = "back"
			intervals [4023]:
				xmin = 1374.1137
				xmax = 1374.3137
				text = "out"
			intervals [4024]:
				xmin = 1374.3137
				xmax = 1374.5237
				text = "there"
			intervals [4025]:
				xmin = 1374.5237
				xmax = 1374.9392
				text = ""
			intervals [4026]:
				xmin = 1374.9392
				xmax = 1375.1492
				text = "the"
			intervals [4027]:
				xmin = 1375.1492
				xmax = 1375.3792
				text = "other"
			intervals [4028]:
				xmin = 1375.3792
				xmax = 1375.5392
				text = "one"
			intervals [4029]:
				xmin = 1375.5392
				xmax = 1376.1892
				text = "mysteriously"
			intervals [4030]:
				xmin = 1376.1892
				xmax = 1376.4792
				text = "came"
			intervals [4031]:
				xmin = 1376.4792
				xmax = 1376.7292
				text = "off"
			intervals [4032]:
				xmin = 1376.7292
				xmax = 1376.7892
				text = "and"
			intervals [4033]:
				xmin = 1376.7892
				xmax = 1376.8192
				text = ""
			intervals [4034]:
				xmin = 1376.8192
				xmax = 1376.9492
				text = "he"
			intervals [4035]:
				xmin = 1376.9492
				xmax = 1377.0892
				text = "was"
			intervals [4036]:
				xmin = 1377.0892
				xmax = 1377.2392
				text = "like"
			intervals [4037]:
				xmin = 1377.2392
				xmax = 1377.6292
				text = "ma"
			intervals [4038]:
				xmin = 1377.6292
				xmax = 1377.6992
				text = "i"
			intervals [4039]:
				xmin = 1377.6992
				xmax = 1377.8192
				text = "know"
			intervals [4040]:
				xmin = 1377.8192
				xmax = 1377.8792
				text = "how"
			intervals [4041]:
				xmin = 1377.8792
				xmax = 1377.9892
				text = "to"
			intervals [4042]:
				xmin = 1377.9892
				xmax = 1378.2092
				text = "ride"
			intervals [4043]:
				xmin = 1378.2092
				xmax = 1378.3492
				text = "my"
			intervals [4044]:
				xmin = 1378.3492
				xmax = 1378.6492
				text = "bike"
			intervals [4045]:
				xmin = 1378.6492
				xmax = 1378.8192
				text = "now"
			intervals [4046]:
				xmin = 1378.8192
				xmax = 1378.9392
				text = "i"
			intervals [4047]:
				xmin = 1378.9392
				xmax = 1379.1192
				text = "said"
			intervals [4048]:
				xmin = 1379.1192
				xmax = 1379.2892
				text = "no"
			intervals [4049]:
				xmin = 1379.2892
				xmax = 1379.4492
				text = "you"
			intervals [4050]:
				xmin = 1379.4492
				xmax = 1379.7492
				text = "don't"
			intervals [4051]:
				xmin = 1379.7492
				xmax = 1380.2068
				text = ""
			intervals [4052]:
				xmin = 1380.2068
				xmax = 1380.5068
				text = "yes"
			intervals [4053]:
				xmin = 1380.5068
				xmax = 1380.6068
				text = "i"
			intervals [4054]:
				xmin = 1380.6068
				xmax = 1380.9768
				text = "do"
			intervals [4055]:
				xmin = 1380.9768
				xmax = 1381.0168
				text = ""
			intervals [4056]:
				xmin = 1381.0168
				xmax = 1381.2068
				text = "so"
			intervals [4057]:
				xmin = 1381.2068
				xmax = 1381.6168
				text = "then"
			intervals [4058]:
				xmin = 1381.6168
				xmax = 1381.7722
				text = ""
			intervals [4059]:
				xmin = 1381.7722
				xmax = 1381.9222
				text = "where"
			intervals [4060]:
				xmin = 1381.9222
				xmax = 1382.0022
				text = "the"
			intervals [4061]:
				xmin = 1382.0022
				xmax = 1382.2922
				text = "walk"
			intervals [4062]:
				xmin = 1382.2922
				xmax = 1382.4622
				text = "way"
			intervals [4063]:
				xmin = 1382.4622
				xmax = 1382.8622
				text = "is"
			intervals [4064]:
				xmin = 1382.8622
				xmax = 1383.0322
				text = "my"
			intervals [4065]:
				xmin = 1383.0322
				xmax = 1383.4422
				text = "bedroom"
			intervals [4066]:
				xmin = 1383.4422
				xmax = 1383.6722
				text = "window"
			intervals [4067]:
				xmin = 1383.6722
				xmax = 1383.8322
				text = "is"
			intervals [4068]:
				xmin = 1383.8322
				xmax = 1383.9922
				text = "right"
			intervals [4069]:
				xmin = 1383.9922
				xmax = 1384.1422
				text = "there"
			intervals [4070]:
				xmin = 1384.1422
				xmax = 1384.3022
				text = "he"
			intervals [4071]:
				xmin = 1384.3022
				xmax = 1384.4622
				text = "was"
			intervals [4072]:
				xmin = 1384.4622
				xmax = 1384.6422
				text = "right"
			intervals [4073]:
				xmin = 1384.6422
				xmax = 1384.7622
				text = "there"
			intervals [4074]:
				xmin = 1384.7622
				xmax = 1384.8822
				text = "on"
			intervals [4075]:
				xmin = 1384.8822
				xmax = 1385.0422
				text = "his"
			intervals [4076]:
				xmin = 1385.0422
				xmax = 1385.2722
				text = "bike"
			intervals [4077]:
				xmin = 1385.2722
				xmax = 1385.3422
				text = "on"
			intervals [4078]:
				xmin = 1385.3422
				xmax = 1385.4222
				text = "the"
			intervals [4079]:
				xmin = 1385.4222
				xmax = 1385.6722
				text = "walk"
			intervals [4080]:
				xmin = 1385.6722
				xmax = 1385.8522
				text = "way"
			intervals [4081]:
				xmin = 1385.8522
				xmax = 1386.2576
				text = ""
			intervals [4082]:
				xmin = 1386.2576
				xmax = 1386.4176
				text = "so"
			intervals [4083]:
				xmin = 1386.4176
				xmax = 1386.5076
				text = "i"
			intervals [4084]:
				xmin = 1386.5076
				xmax = 1386.7276
				text = "said"
			intervals [4085]:
				xmin = 1386.7276
				xmax = 1386.7576
				text = ""
			intervals [4086]:
				xmin = 1386.7576
				xmax = 1387.1576
				text = "rdx"
			intervals [4087]:
				xmin = 1387.1576
				xmax = 1387.2176
				text = "you"
			intervals [4088]:
				xmin = 1387.2176
				xmax = 1387.3676
				text = "don't"
			intervals [4089]:
				xmin = 1387.3676
				xmax = 1387.4476
				text = "know"
			intervals [4090]:
				xmin = 1387.4476
				xmax = 1387.5476
				text = "how"
			intervals [4091]:
				xmin = 1387.5476
				xmax = 1387.6076
				text = "to"
			intervals [4092]:
				xmin = 1387.6076
				xmax = 1387.6376
				text = ""
			intervals [4093]:
				xmin = 1387.6376
				xmax = 1387.8676
				text = "ride"
			intervals [4094]:
				xmin = 1387.8676
				xmax = 1387.9776
				text = "your"
			intervals [4095]:
				xmin = 1387.9776
				xmax = 1388.2276
				text = "bike"
			intervals [4096]:
				xmin = 1388.2276
				xmax = 1388.2576
				text = ""
			intervals [4097]:
				xmin = 1388.2576
				xmax = 1388.4176
				text = "he"
			intervals [4098]:
				xmin = 1388.4176
				xmax = 1388.6876
				text = "said"
			intervals [4099]:
				xmin = 1388.6876
				xmax = 1388.9376
				text = "yes"
			intervals [4100]:
				xmin = 1388.9376
				xmax = 1389.0076
				text = "i"
			intervals [4101]:
				xmin = 1389.0076
				xmax = 1389.0476
				text = ""
			intervals [4102]:
				xmin = 1389.0476
				xmax = 1389.1876
				text = "do"
			intervals [4103]:
				xmin = 1389.1876
				xmax = 1389.2376
				text = "i"
			intervals [4104]:
				xmin = 1389.2376
				xmax = 1389.4476
				text = "said"
			intervals [4105]:
				xmin = 1389.4476
				xmax = 1389.6376
				text = "let"
			intervals [4106]:
				xmin = 1389.6376
				xmax = 1389.7876
				text = "me"
			intervals [4107]:
				xmin = 1389.7876
				xmax = 1390.1876
				text = "see"
			intervals [4108]:
				xmin = 1390.1876
				xmax = 1390.6129
				text = ""
			intervals [4109]:
				xmin = 1390.6129
				xmax = 1390.7429
				text = "he"
			intervals [4110]:
				xmin = 1390.7429
				xmax = 1390.9229
				text = "got"
			intervals [4111]:
				xmin = 1390.9229
				xmax = 1391.0029
				text = "on"
			intervals [4112]:
				xmin = 1391.0029
				xmax = 1391.1329
				text = "his"
			intervals [4113]:
				xmin = 1391.1329
				xmax = 1391.3429
				text = "bike"
			intervals [4114]:
				xmin = 1391.3429
				xmax = 1391.4029
				text = "and"
			intervals [4115]:
				xmin = 1391.4029
				xmax = 1391.6529
				text = "took"
			intervals [4116]:
				xmin = 1391.6529
				xmax = 1391.8529
				text = "off"
			intervals [4117]:
				xmin = 1391.8529
				xmax = 1391.9929
				text = "my"
			intervals [4118]:
				xmin = 1391.9929
				xmax = 1392.2729
				text = "heart"
			intervals [4119]:
				xmin = 1392.2729
				xmax = 1392.3029
				text = ""
			intervals [4120]:
				xmin = 1392.3029
				xmax = 1392.4929
				text = "just"
			intervals [4121]:
				xmin = 1392.4929
				xmax = 1392.8929
				text = "melted"
			intervals [4122]:
				xmin = 1392.8929
				xmax = 1393.0629
				text = "cause"
			intervals [4123]:
				xmin = 1393.0629
				xmax = 1393.1429
				text = "i"
			intervals [4124]:
				xmin = 1393.1429
				xmax = 1393.2729
				text = "was"
			intervals [4125]:
				xmin = 1393.2729
				xmax = 1393.4229
				text = "like"
			intervals [4126]:
				xmin = 1393.4229
				xmax = 1393.5429
				text = "that"
			intervals [4127]:
				xmin = 1393.5429
				xmax = 1393.6529
				text = "s"
			intervals [4128]:
				xmin = 1393.6529
				xmax = 1393.6829
				text = ""
			intervals [4129]:
				xmin = 1393.6829
				xmax = 1393.8629
				text = "not"
			intervals [4130]:
				xmin = 1393.8629
				xmax = 1394.0129
				text = "my"
			intervals [4131]:
				xmin = 1394.0129
				xmax = 1394.1629
				text = "baby"
			intervals [4132]:
				xmin = 1394.1629
				xmax = 1394.5629
				text = ""
			intervals [4133]:
				xmin = 1394.5629
				xmax = 1394.9829
				text = "anymore"
			intervals [4134]:
				xmin = 1394.9829
				xmax = 1395.8829
				text = "<unk>"
			intervals [4135]:
				xmin = 1395.8829
				xmax = 1396.6446
				text = ""
			intervals [4136]:
				xmin = 1396.6446
				xmax = 1396.7546
				text = "i"
			intervals [4137]:
				xmin = 1396.7546
				xmax = 1396.9246
				text = "was"
			intervals [4138]:
				xmin = 1396.9246
				xmax = 1397.0646
				text = ""
			intervals [4139]:
				xmin = 1397.0646
				xmax = 1397.3846
				text = "like"
			intervals [4140]:
				xmin = 1397.3846
				xmax = 1398.3346
				text = "wow"
			intervals [4141]:
				xmin = 1398.3346
				xmax = 1398.6135
				text = ""
			intervals [4142]:
				xmin = 1398.6135
				xmax = 1398.7635
				text = "so"
			intervals [4143]:
				xmin = 1398.7635
				xmax = 1398.9135
				text = "then"
			intervals [4144]:
				xmin = 1398.9135
				xmax = 1398.9835
				text = "he"
			intervals [4145]:
				xmin = 1398.9835
				xmax = 1399.1635
				text = "gets"
			intervals [4146]:
				xmin = 1399.1635
				xmax = 1399.2235
				text = "on"
			intervals [4147]:
				xmin = 1399.2235
				xmax = 1399.3035
				text = "the"
			intervals [4148]:
				xmin = 1399.3035
				xmax = 1399.4735
				text = "phone"
			intervals [4149]:
				xmin = 1399.4735
				xmax = 1399.5335
				text = "and"
			intervals [4150]:
				xmin = 1399.5335
				xmax = 1399.9535
				text = "calls"
			intervals [4151]:
				xmin = 1399.9535
				xmax = 1400.2235
				text = "dad"
			intervals [4152]:
				xmin = 1400.2235
				xmax = 1400.6562
				text = ""
			intervals [4153]:
				xmin = 1400.6562
				xmax = 1400.7562
				text = "i"
			intervals [4154]:
				xmin = 1400.7562
				xmax = 1400.9062
				text = "need"
			intervals [4155]:
				xmin = 1400.9062
				xmax = 1400.9462
				text = "a"
			intervals [4156]:
				xmin = 1400.9462
				xmax = 1401.1562
				text = "bigger"
			intervals [4157]:
				xmin = 1401.1562
				xmax = 1401.6362
				text = "bike"
			intervals [4158]:
				xmin = 1401.6362
				xmax = 1402.9434
				text = ""
			intervals [4159]:
				xmin = 1402.9434
				xmax = 1403.1734
				text = "so"
			intervals [4160]:
				xmin = 1403.1734
				xmax = 1403.3634
				text = "now"
			intervals [4161]:
				xmin = 1403.3634
				xmax = 1403.4034
				text = ""
			intervals [4162]:
				xmin = 1403.4034
				xmax = 1403.5334
				text = "he"
			intervals [4163]:
				xmin = 1403.5334
				xmax = 1403.5634
				text = ""
			intervals [4164]:
				xmin = 1403.5634
				xmax = 1403.6934
				text = "he"
			intervals [4165]:
				xmin = 1403.6934
				xmax = 1403.8434
				text = "got"
			intervals [4166]:
				xmin = 1403.8434
				xmax = 1403.9034
				text = "a"
			intervals [4167]:
				xmin = 1403.9034
				xmax = 1404.0934
				text = "bigger"
			intervals [4168]:
				xmin = 1404.0934
				xmax = 1404.3234
				text = "bike"
			intervals [4169]:
				xmin = 1404.3234
				xmax = 1406.1802
				text = ""
			intervals [4170]:
				xmin = 1406.1802
				xmax = 1406.4102
				text = "and"
			intervals [4171]:
				xmin = 1406.4102
				xmax = 1406.4802
				text = "i"
			intervals [4172]:
				xmin = 1406.4802
				xmax = 1406.6602
				text = "want"
			intervals [4173]:
				xmin = 1406.6602
				xmax = 1406.7702
				text = "one"
			intervals [4174]:
				xmin = 1406.7702
				xmax = 1406.8602
				text = "that"
			intervals [4175]:
				xmin = 1406.8602
				xmax = 1407.1702
				text = "switch"
			intervals [4176]:
				xmin = 1407.1702
				xmax = 1407.6102
				text = "gears"
			intervals [4177]:
				xmin = 1407.6102
				xmax = 1407.9302
				text = "too"
			intervals [4178]:
				xmin = 1407.9302
				xmax = 1408.0602
				text = ""
			intervals [4179]:
				xmin = 1408.0602
				xmax = 1408.1102
				text = "i"
			intervals [4180]:
				xmin = 1408.1102
				xmax = 1408.1402
				text = ""
			intervals [4181]:
				xmin = 1408.1402
				xmax = 1408.3602
				text = "said"
			intervals [4182]:
				xmin = 1408.3602
				xmax = 1409.1402
				text = "okay"
			intervals [4183]:
				xmin = 1409.1402
				xmax = 1410.335
				text = ""
			intervals [4184]:
				xmin = 1410.335
				xmax = 1410.505
				text = "he"
			intervals [4185]:
				xmin = 1410.505
				xmax = 1410.565
				text = "s"
			intervals [4186]:
				xmin = 1410.565
				xmax = 1411.025
				text = "fancy"
			intervals [4187]:
				xmin = 1411.025
				xmax = 1414.0277
				text = ""
			intervals [4188]:
				xmin = 1414.0277
				xmax = 1414.4477
				text = "mm-mm"
			intervals [4189]:
				xmin = 1414.4477
				xmax = 1417.6095
				text = ""
			intervals [4190]:
				xmin = 1417.6095
				xmax = 1417.8395
				text = "mm-hm"
			intervals [4191]:
				xmin = 1417.8395
				xmax = 1418.8432
				text = ""
			intervals [4192]:
				xmin = 1418.8432
				xmax = 1418.9932
				text = "s"
			intervals [4193]:
				xmin = 1418.9932
				xmax = 1419.1132
				text = "he"
			intervals [4194]:
				xmin = 1419.1132
				xmax = 1419.1932
				text = "s"
			intervals [4195]:
				xmin = 1419.1932
				xmax = 1419.4432
				text = "seven"
			intervals [4196]:
				xmin = 1419.4432
				xmax = 1419.5232
				text = "he"
			intervals [4197]:
				xmin = 1419.5232
				xmax = 1419.5532
				text = "<unk>"
			intervals [4198]:
				xmin = 1419.5532
				xmax = 1419.7832
				text = "be"
			intervals [4199]:
				xmin = 1419.7832
				xmax = 1422.8365
				text = ""
			intervals [4200]:
				xmin = 1422.8365
				xmax = 1422.9765
				text = "two"
			intervals [4201]:
				xmin = 1422.9765
				xmax = 1423.3236
				text = ""
			intervals [4202]:
				xmin = 1423.3236
				xmax = 1423.5736
				text = "two"
			intervals [4203]:
				xmin = 1423.5736
				xmax = 1423.9736
				text = "years"
			intervals [4204]:
				xmin = 1423.9736
				xmax = 1425.2097
				text = ""
			intervals [4205]:
				xmin = 1425.2097
				xmax = 1425.4297
				text = "getting"
			intervals [4206]:
				xmin = 1425.4297
				xmax = 1425.5597
				text = "ready"
			intervals [4207]:
				xmin = 1425.5597
				xmax = 1425.6197
				text = "to"
			intervals [4208]:
				xmin = 1425.6197
				xmax = 1425.6897
				text = "go"
			intervals [4209]:
				xmin = 1425.6897
				xmax = 1425.8997
				text = "into"
			intervals [4210]:
				xmin = 1425.8997
				xmax = 1426.0897
				text = "his"
			intervals [4211]:
				xmin = 1426.0897
				xmax = 1426.3997
				text = "third"
			intervals [4212]:
				xmin = 1426.3997
				xmax = 1426.7597
				text = "year"
			intervals [4213]:
				xmin = 1426.7597
				xmax = 1429.1902
				text = ""
			intervals [4214]:
				xmin = 1429.1902
				xmax = 1429.6202
				text = "mm-hm"
			intervals [4215]:
				xmin = 1429.6202
				xmax = 1430.1431
				text = ""
			intervals [4216]:
				xmin = 1430.1431
				xmax = 1430.2631
				text = "and"
			intervals [4217]:
				xmin = 1430.2631
				xmax = 1430.4131
				text = "he"
			intervals [4218]:
				xmin = 1430.4131
				xmax = 1430.4431
				text = "s"
			intervals [4219]:
				xmin = 1430.4431
				xmax = 1430.6531
				text = "doing"
			intervals [4220]:
				xmin = 1430.6531
				xmax = 1430.7131
				text = "a"
			intervals [4221]:
				xmin = 1430.7131
				xmax = 1430.7531
				text = ""
			intervals [4222]:
				xmin = 1430.7531
				xmax = 1430.8331
				text = "be"
			intervals [4223]:
				xmin = 1430.8331
				xmax = 1430.8631
				text = ""
			intervals [4224]:
				xmin = 1430.8631
				xmax = 1431.1531
				text = "he"
			intervals [4225]:
				xmin = 1431.1531
				xmax = 1431.1831
				text = "s"
			intervals [4226]:
				xmin = 1431.1831
				xmax = 1431.4731
				text = "gonna"
			intervals [4227]:
				xmin = 1431.4731
				xmax = 1431.5931
				text = "be"
			intervals [4228]:
				xmin = 1431.5931
				xmax = 1431.9131
				text = "here"
			intervals [4229]:
				xmin = 1431.9131
				xmax = 1431.9631
				text = ""
			intervals [4230]:
				xmin = 1431.9631
				xmax = 1432.1931
				text = "uh-huh"
			intervals [4231]:
				xmin = 1432.1931
				xmax = 1432.2831
				text = "he"
			intervals [4232]:
				xmin = 1432.2831
				xmax = 1432.3431
				text = "s"
			intervals [4233]:
				xmin = 1432.3431
				xmax = 1432.5831
				text = "gonna"
			intervals [4234]:
				xmin = 1432.5831
				xmax = 1432.7031
				text = "be"
			intervals [4235]:
				xmin = 1432.7031
				xmax = 1432.8031
				text = "a"
			intervals [4236]:
				xmin = 1432.8031
				xmax = 1434.211
				text = ""
			intervals [4237]:
				xmin = 1434.211
				xmax = 1434.441
				text = "that"
			intervals [4238]:
				xmin = 1434.441
				xmax = 1434.471
				text = ""
			intervals [4239]:
				xmin = 1434.471
				xmax = 1434.631
				text = "s"
			intervals [4240]:
				xmin = 1434.631
				xmax = 1434.971
				text = "right"
			intervals [4241]:
				xmin = 1434.971
				xmax = 1436.1521
				text = ""
			intervals [4242]:
				xmin = 1436.1521
				xmax = 1436.6321
				text = "mm-hm"
			intervals [4243]:
				xmin = 1436.6321
				xmax = 1441.7495
				text = ""
			intervals [4244]:
				xmin = 1441.7495
				xmax = 1441.8795
				text = "and"
			intervals [4245]:
				xmin = 1441.8795
				xmax = 1442.1195
				text = "see"
			intervals [4246]:
				xmin = 1442.1195
				xmax = 1442.2795
				text = "a"
			intervals [4247]:
				xmin = 1442.2795
				xmax = 1442.4995
				text = "lot"
			intervals [4248]:
				xmin = 1442.4995
				xmax = 1442.5795
				text = "of"
			intervals [4249]:
				xmin = 1442.5795
				xmax = 1443.0595
				text = "times"
			intervals [4250]:
				xmin = 1443.0595
				xmax = 1443.2595
				text = "he"
			intervals [4251]:
				xmin = 1443.2595
				xmax = 1443.5695
				text = "gets"
			intervals [4252]:
				xmin = 1443.5695
				xmax = 1443.6395
				text = "a"
			intervals [4253]:
				xmin = 1443.6395
				xmax = 1444.2495
				text = "chance"
			intervals [4254]:
				xmin = 1444.2495
				xmax = 1444.2795
				text = ""
			intervals [4255]:
				xmin = 1444.2795
				xmax = 1444.4995
				text = "to"
			intervals [4256]:
				xmin = 1444.4995
				xmax = 1444.5495
				text = ""
			intervals [4257]:
				xmin = 1444.5495
				xmax = 1445.0595
				text = "have"
			intervals [4258]:
				xmin = 1445.0595
				xmax = 1445.1295
				text = ""
			intervals [4259]:
				xmin = 1445.1295
				xmax = 1445.3795
				text = "that"
			intervals [4260]:
				xmin = 1445.3795
				xmax = 1445.4095
				text = ""
			intervals [4261]:
				xmin = 1445.4095
				xmax = 1446.1595
				text = "interaction"
			intervals [4262]:
				xmin = 1446.1595
				xmax = 1446.4195
				text = "with"
			intervals [4263]:
				xmin = 1446.4195
				xmax = 1446.9095
				text = "males"
			intervals [4264]:
				xmin = 1446.9095
				xmax = 1447.3747
				text = ""
			intervals [4265]:
				xmin = 1447.3747
				xmax = 1447.5347
				text = "yeah"
			intervals [4266]:
				xmin = 1447.5347
				xmax = 1447.6747
				text = "my"
			intervals [4267]:
				xmin = 1447.6747
				xmax = 1448.0047
				text = "dad"
			intervals [4268]:
				xmin = 1448.0047
				xmax = 1448.1747
				text = "is"
			intervals [4269]:
				xmin = 1448.1747
				xmax = 1448.5447
				text = "around"
			intervals [4270]:
				xmin = 1448.5447
				xmax = 1448.6247
				text = "my"
			intervals [4271]:
				xmin = 1448.6247
				xmax = 1448.8447
				text = "dad"
			intervals [4272]:
				xmin = 1448.8447
				xmax = 1448.9547
				text = "is"
			intervals [4273]:
				xmin = 1448.9547
				xmax = 1449.3447
				text = "seventy"
			intervals [4274]:
				xmin = 1449.3447
				xmax = 1449.3847
				text = ""
			intervals [4275]:
				xmin = 1449.3847
				xmax = 1449.6747
				text = "three"
			intervals [4276]:
				xmin = 1449.6747
				xmax = 1450.6021
				text = ""
			intervals [4277]:
				xmin = 1450.6021
				xmax = 1450.8021
				text = "my"
			intervals [4278]:
				xmin = 1450.8021
				xmax = 1451.1021
				text = "brother"
			intervals [4279]:
				xmin = 1451.1021
				xmax = 1451.4021
				text = "is"
			intervals [4280]:
				xmin = 1451.4021
				xmax = 1451.9221
				text = "around"
			intervals [4281]:
				xmin = 1451.9221
				xmax = 1452.0721
				text = "but"
			intervals [4282]:
				xmin = 1452.0721
				xmax = 1452.1021
				text = ""
			intervals [4283]:
				xmin = 1452.1021
				xmax = 1452.3121
				text = "he"
			intervals [4284]:
				xmin = 1452.3121
				xmax = 1452.6921
				text = "works"
			intervals [4285]:
				xmin = 1452.6921
				xmax = 1452.8321
				text = "all"
			intervals [4286]:
				xmin = 1452.8321
				xmax = 1452.9521
				text = "the"
			intervals [4287]:
				xmin = 1452.9521
				xmax = 1453.3321
				text = "time"
			intervals [4288]:
				xmin = 1453.3321
				xmax = 1453.5793
				text = ""
			intervals [4289]:
				xmin = 1453.5793
				xmax = 1454.2093
				text = "so"
			intervals [4290]:
				xmin = 1454.2093
				xmax = 1454.6321
				text = ""
			intervals [4291]:
				xmin = 1454.6321
				xmax = 1454.9121
				text = "and"
			intervals [4292]:
				xmin = 1454.9121
				xmax = 1454.9421
				text = ""
			intervals [4293]:
				xmin = 1454.9421
				xmax = 1455.4321
				text = "rdx"
			intervals [4294]:
				xmin = 1455.4321
				xmax = 1455.5421
				text = ""
			intervals [4295]:
				xmin = 1455.5421
				xmax = 1455.9821
				text = "father"
			intervals [4296]:
				xmin = 1455.9821
				xmax = 1456.3421
				text = "does"
			intervals [4297]:
				xmin = 1456.3421
				xmax = 1456.6821
				text = "not"
			intervals [4298]:
				xmin = 1456.6821
				xmax = 1456.9321
				text = "step"
			intervals [4299]:
				xmin = 1456.9321
				xmax = 1457.0021
				text = "up"
			intervals [4300]:
				xmin = 1457.0021
				xmax = 1457.0321
				text = ""
			intervals [4301]:
				xmin = 1457.0321
				xmax = 1457.1821
				text = "to"
			intervals [4302]:
				xmin = 1457.1821
				xmax = 1457.2721
				text = "the"
			intervals [4303]:
				xmin = 1457.2721
				xmax = 1457.5821
				text = "plate"
			intervals [4304]:
				xmin = 1457.5821
				xmax = 1457.6121
				text = ""
			intervals [4305]:
				xmin = 1457.6121
				xmax = 1457.8921
				text = "like"
			intervals [4306]:
				xmin = 1457.8921
				xmax = 1458.0821
				text = "he"
			intervals [4307]:
				xmin = 1458.0821
				xmax = 1458.1121
				text = ""
			intervals [4308]:
				xmin = 1458.1121
				xmax = 1458.6721
				text = "should"
			intervals [4309]:
				xmin = 1458.6721
				xmax = 1459.0079
				text = ""
			intervals [4310]:
				xmin = 1459.0079
				xmax = 1459.3179
				text = "as"
			intervals [4311]:
				xmin = 1459.3179
				xmax = 1459.4179
				text = "a"
			intervals [4312]:
				xmin = 1459.4179
				xmax = 1459.9279
				text = "father"
			intervals [4313]:
				xmin = 1459.9279
				xmax = 1460.1527
				text = ""
			intervals [4314]:
				xmin = 1460.1527
				xmax = 1460.3827
				text = "of"
			intervals [4315]:
				xmin = 1460.3827
				xmax = 1460.4827
				text = "a"
			intervals [4316]:
				xmin = 1460.4827
				xmax = 1460.7627
				text = "young"
			intervals [4317]:
				xmin = 1460.7627
				xmax = 1461.0527
				text = "black"
			intervals [4318]:
				xmin = 1461.0527
				xmax = 1461.3227
				text = "male"
			intervals [4319]:
				xmin = 1461.3227
				xmax = 1461.9224
				text = ""
			intervals [4320]:
				xmin = 1461.9224
				xmax = 1462.4024
				text = "so"
			intervals [4321]:
				xmin = 1462.4024
				xmax = 1462.4324
				text = ""
			intervals [4322]:
				xmin = 1462.4324
				xmax = 1462.6124
				text = "a"
			intervals [4323]:
				xmin = 1462.6124
				xmax = 1462.8524
				text = "lot"
			intervals [4324]:
				xmin = 1462.8524
				xmax = 1462.9324
				text = "of"
			intervals [4325]:
				xmin = 1462.9324
				xmax = 1463.0924
				text = "the"
			intervals [4326]:
				xmin = 1463.0924
				xmax = 1463.5924
				text = "interaction"
			intervals [4327]:
				xmin = 1463.5924
				xmax = 1463.6824
				text = "that"
			intervals [4328]:
				xmin = 1463.6824
				xmax = 1463.8224
				text = "he"
			intervals [4329]:
				xmin = 1463.8224
				xmax = 1464.0624
				text = "gets"
			intervals [4330]:
				xmin = 1464.0624
				xmax = 1464.4024
				text = "between"
			intervals [4331]:
				xmin = 1464.4024
				xmax = 1464.4324
				text = ""
			intervals [4332]:
				xmin = 1464.4324
				xmax = 1464.7324
				text = "here"
			intervals [4333]:
				xmin = 1464.7324
				xmax = 1464.9524
				text = "and"
			intervals [4334]:
				xmin = 1464.9524
				xmax = 1465.5324
				text = "church"
			intervals [4335]:
				xmin = 1465.5324
				xmax = 1466.6206
				text = ""
			intervals [4336]:
				xmin = 1466.6206
				xmax = 1466.8306
				text = "is"
			intervals [4337]:
				xmin = 1466.8306
				xmax = 1466.9306
				text = "the"
			intervals [4338]:
				xmin = 1466.9306
				xmax = 1467.2006
				text = "only"
			intervals [4339]:
				xmin = 1467.2006
				xmax = 1467.6106
				text = "interaction"
			intervals [4340]:
				xmin = 1467.6106
				xmax = 1467.6906
				text = "he"
			intervals [4341]:
				xmin = 1467.6906
				xmax = 1467.9506
				text = "gets"
			intervals [4342]:
				xmin = 1467.9506
				xmax = 1468.1206
				text = "with"
			intervals [4343]:
				xmin = 1468.1206
				xmax = 1468.1606
				text = "a"
			intervals [4344]:
				xmin = 1468.1606
				xmax = 1468.5206
				text = "male"
			intervals [4345]:
				xmin = 1468.5206
				xmax = 1468.9306
				text = "so"
			intervals [4346]:
				xmin = 1468.9306
				xmax = 1470.3337
				text = ""
			intervals [4347]:
				xmin = 1470.3337
				xmax = 1470.5037
				text = "like"
			intervals [4348]:
				xmin = 1470.5037
				xmax = 1470.5337
				text = "i"
			intervals [4349]:
				xmin = 1470.5337
				xmax = 1470.7037
				text = "tell"
			intervals [4350]:
				xmin = 1470.7037
				xmax = 1470.9137
				text = "mr"
			intervals [4351]:
				xmin = 1470.9137
				xmax = 1471.1937
				text = "jack"
			intervals [4352]:
				xmin = 1471.1937
				xmax = 1471.3937
				text = "take"
			intervals [4353]:
				xmin = 1471.3937
				xmax = 1471.4637
				text = "him"
			intervals [4354]:
				xmin = 1471.4637
				xmax = 1471.6237
				text = "under"
			intervals [4355]:
				xmin = 1471.6237
				xmax = 1471.7737
				text = "your"
			intervals [4356]:
				xmin = 1471.7737
				xmax = 1472.0237
				text = "wing"
			intervals [4357]:
				xmin = 1472.0237
				xmax = 1472.3144
				text = ""
			intervals [4358]:
				xmin = 1472.3144
				xmax = 1473.0344
				text = "<unk>"
			intervals [4359]:
				xmin = 1473.0344
				xmax = 1473.1744
				text = "and"
			intervals [4360]:
				xmin = 1473.1744
				xmax = 1473.3144
				text = "he"
			intervals [4361]:
				xmin = 1473.3144
				xmax = 1473.4444
				text = "was"
			intervals [4362]:
				xmin = 1473.4444
				xmax = 1473.5844
				text = "like"
			intervals [4363]:
				xmin = 1473.5844
				xmax = 1473.7344
				text = "that"
			intervals [4364]:
				xmin = 1473.7344
				xmax = 1473.7944
				text = "s"
			intervals [4365]:
				xmin = 1473.7944
				xmax = 1473.8644
				text = "my"
			intervals [4366]:
				xmin = 1473.8644
				xmax = 1474.0944
				text = "boy"
			intervals [4367]:
				xmin = 1474.0944
				xmax = 1474.1544
				text = "i"
			intervals [4368]:
				xmin = 1474.1544
				xmax = 1474.1944
				text = "m"
			intervals [4369]:
				xmin = 1474.1944
				xmax = 1474.2544
				text = "a"
			intervals [4370]:
				xmin = 1474.2544
				xmax = 1474.4544
				text = "make"
			intervals [4371]:
				xmin = 1474.4544
				xmax = 1474.6844
				text = "sure"
			intervals [4372]:
				xmin = 1474.6844
				xmax = 1474.7944
				text = "he"
			intervals [4373]:
				xmin = 1474.7944
				xmax = 1475.0544
				text = "alright"
			intervals [4374]:
				xmin = 1475.0544
				xmax = 1475.1344
				text = "i"
			intervals [4375]:
				xmin = 1475.1344
				xmax = 1475.2744
				text = "said"
			intervals [4376]:
				xmin = 1475.2744
				xmax = 1475.3444
				text = "and"
			intervals [4377]:
				xmin = 1475.3444
				xmax = 1475.4844
				text = "if"
			intervals [4378]:
				xmin = 1475.4844
				xmax = 1475.5644
				text = "you"
			intervals [4379]:
				xmin = 1475.5644
				xmax = 1475.7144
				text = "need"
			intervals [4380]:
				xmin = 1475.7144
				xmax = 1475.8044
				text = "to"
			intervals [4381]:
				xmin = 1475.8044
				xmax = 1476.0644
				text = "jack"
			intervals [4382]:
				xmin = 1476.0644
				xmax = 1476.1544
				text = "him"
			intervals [4383]:
				xmin = 1476.1544
				xmax = 1476.3344
				text = "up"
			intervals [4384]:
				xmin = 1476.3344
				xmax = 1476.3944
				text = ""
			intervals [4385]:
				xmin = 1476.3944
				xmax = 1476.5744
				text = "go"
			intervals [4386]:
				xmin = 1476.5744
				xmax = 1476.9244
				text = "ahead"
			intervals [4387]:
				xmin = 1476.9244
				xmax = 1476.9944
				text = ""
			intervals [4388]:
				xmin = 1476.9944
				xmax = 1477.2044
				text = "cause"
			intervals [4389]:
				xmin = 1477.2044
				xmax = 1477.4244
				text = "guess"
			intervals [4390]:
				xmin = 1477.4244
				xmax = 1477.6044
				text = "what"
			intervals [4391]:
				xmin = 1477.6044
				xmax = 1477.6444
				text = ""
			intervals [4392]:
				xmin = 1477.6444
				xmax = 1477.7944
				text = "it"
			intervals [4393]:
				xmin = 1477.7944
				xmax = 1478.0744
				text = "takes"
			intervals [4394]:
				xmin = 1478.0744
				xmax = 1478.1244
				text = "a"
			intervals [4395]:
				xmin = 1478.1244
				xmax = 1478.6944
				text = "village"
			intervals [4396]:
				xmin = 1478.6944
				xmax = 1479.2295
				text = ""
			intervals [4397]:
				xmin = 1479.2295
				xmax = 1479.8495
				text = "and"
			intervals [4398]:
				xmin = 1479.8495
				xmax = 1480.4452
				text = ""
			intervals [4399]:
				xmin = 1480.4452
				xmax = 1480.9752
				text = "between"
			intervals [4400]:
				xmin = 1480.9752
				xmax = 1481.5252
				text = "here"
			intervals [4401]:
				xmin = 1481.5252
				xmax = 1481.6152
				text = ""
			intervals [4402]:
				xmin = 1481.6152
				xmax = 1481.8052
				text = "and"
			intervals [4403]:
				xmin = 1481.8052
				xmax = 1482.4052
				text = "church"
			intervals [4404]:
				xmin = 1482.4052
				xmax = 1482.893
				text = ""
			intervals [4405]:
				xmin = 1482.893
				xmax = 1483.123
				text = "that"
			intervals [4406]:
				xmin = 1483.123
				xmax = 1483.193
				text = "s"
			intervals [4407]:
				xmin = 1483.193
				xmax = 1483.353
				text = "my"
			intervals [4408]:
				xmin = 1483.353
				xmax = 1483.383
				text = ""
			intervals [4409]:
				xmin = 1483.383
				xmax = 1483.913
				text = "village"
			intervals [4410]:
				xmin = 1483.913
				xmax = 1484.7487
				text = ""
			intervals [4411]:
				xmin = 1484.7487
				xmax = 1485.0487
				text = "pilgrim"
			intervals [4412]:
				xmin = 1485.0487
				xmax = 1485.2787
				text = "rest"
			intervals [4413]:
				xmin = 1485.2787
				xmax = 1485.6487
				text = "baptist"
			intervals [4414]:
				xmin = 1485.6487
				xmax = 1485.9787
				text = "church"
			intervals [4415]:
				xmin = 1485.9787
				xmax = 1486.1787
				text = "right"
			intervals [4416]:
				xmin = 1486.1787
				xmax = 1486.2687
				text = "off"
			intervals [4417]:
				xmin = 1486.2687
				xmax = 1486.5887
				text = "sheriff"
			intervals [4418]:
				xmin = 1486.5887
				xmax = 1487.1187
				text = "road"
			intervals [4419]:
				xmin = 1487.1187
				xmax = 1488.6596
				text = ""
			intervals [4420]:
				xmin = 1488.6596
				xmax = 1488.8196
				text = "it"
			intervals [4421]:
				xmin = 1488.8196
				xmax = 1488.9296
				text = "s"
			intervals [4422]:
				xmin = 1488.9296
				xmax = 1488.9596
				text = ""
			intervals [4423]:
				xmin = 1488.9596
				xmax = 1489.3296
				text = "um"
			intervals [4424]:
				xmin = 1489.3296
				xmax = 1489.3896
				text = ""
			intervals [4425]:
				xmin = 1489.3896
				xmax = 1489.6396
				text = "right"
			intervals [4426]:
				xmin = 1489.6396
				xmax = 1489.7296
				text = "up"
			intervals [4427]:
				xmin = 1489.7296
				xmax = 1489.8096
				text = "the"
			intervals [4428]:
				xmin = 1489.8096
				xmax = 1490.0896
				text = "street"
			intervals [4429]:
				xmin = 1490.0896
				xmax = 1490.2996
				text = "from"
			intervals [4430]:
				xmin = 1490.2996
				xmax = 1490.5996
				text = "d"
			intervals [4431]:
				xmin = 1490.5996
				xmax = 1490.6396
				text = ""
			intervals [4432]:
				xmin = 1490.6396
				xmax = 1490.8296
				text = "uh"
			intervals [4433]:
				xmin = 1490.8296
				xmax = 1491.1096
				text = "first"
			intervals [4434]:
				xmin = 1491.1096
				xmax = 1491.4496
				text = "baptist"
			intervals [4435]:
				xmin = 1491.4496
				xmax = 1491.6996
				text = "church"
			intervals [4436]:
				xmin = 1491.6996
				xmax = 1491.7596
				text = "of"
			intervals [4437]:
				xmin = 1491.7596
				xmax = 1492.2796
				text = "deanwood"
			intervals [4438]:
				xmin = 1492.2796
				xmax = 1493.1818
				text = ""
			intervals [4439]:
				xmin = 1493.1818
				xmax = 1493.4818
				text = "forty"
			intervals [4440]:
				xmin = 1493.4818
				xmax = 1493.6918
				text = "six"
			intervals [4441]:
				xmin = 1493.6918
				xmax = 1494.0218
				text = "eleven"
			intervals [4442]:
				xmin = 1494.0218
				xmax = 1494.3318
				text = "sheriff"
			intervals [4443]:
				xmin = 1494.3318
				xmax = 1494.6618
				text = "road"
			intervals [4444]:
				xmin = 1494.6618
				xmax = 1496.3041
				text = ""
			intervals [4445]:
				xmin = 1496.3041
				xmax = 1496.9141
				text = "please"
			intervals [4446]:
				xmin = 1496.9141
				xmax = 1497.5976
				text = ""
			intervals [4447]:
				xmin = 1497.5976
				xmax = 1497.8676
				text = "our"
			intervals [4448]:
				xmin = 1497.8676
				xmax = 1497.8976
				text = ""
			intervals [4449]:
				xmin = 1497.8976
				xmax = 1498.2476
				text = "family"
			intervals [4450]:
				xmin = 1498.2476
				xmax = 1498.3276
				text = "and"
			intervals [4451]:
				xmin = 1498.3276
				xmax = 1498.6376
				text = "friends"
			intervals [4452]:
				xmin = 1498.6376
				xmax = 1498.8376
				text = "day"
			intervals [4453]:
				xmin = 1498.8376
				xmax = 1498.9876
				text = "is"
			intervals [4454]:
				xmin = 1498.9876
				xmax = 1499.3476
				text = "august"
			intervals [4455]:
				xmin = 1499.3476
				xmax = 1499.7976
				text = "second"
			intervals [4456]:
				xmin = 1499.7976
				xmax = 1500.725
				text = ""
			intervals [4457]:
				xmin = 1500.725
				xmax = 1501.115
				text = "um"
			intervals [4458]:
				xmin = 1501.115
				xmax = 1501.3393
				text = ""
			intervals [4459]:
				xmin = 1501.3393
				xmax = 1501.6393
				text = "both"
			intervals [4460]:
				xmin = 1501.6393
				xmax = 1501.9293
				text = "seven"
			intervals [4461]:
				xmin = 1501.9293
				xmax = 1502.1593
				text = "forty"
			intervals [4462]:
				xmin = 1502.1593
				xmax = 1502.3693
				text = "five"
			intervals [4463]:
				xmin = 1502.3693
				xmax = 1502.4893
				text = "and"
			intervals [4464]:
				xmin = 1502.4893
				xmax = 1502.8093
				text = "eleven"
			intervals [4465]:
				xmin = 1502.8093
				xmax = 1502.9593
				text = "ser-"
			intervals [4466]:
				xmin = 1502.9593
				xmax = 1503.0393
				text = ""
			intervals [4467]:
				xmin = 1503.0393
				xmax = 1503.3293
				text = "eleven"
			intervals [4468]:
				xmin = 1503.3293
				xmax = 1503.5793
				text = "o'clock"
			intervals [4469]:
				xmin = 1503.5793
				xmax = 1503.8493
				text = "service"
			intervals [4470]:
				xmin = 1503.8493
				xmax = 1503.8893
				text = "i"
			intervals [4471]:
				xmin = 1503.8893
				xmax = 1503.9993
				text = "got"
			intervals [4472]:
				xmin = 1503.9993
				xmax = 1504.0793
				text = "to"
			intervals [4473]:
				xmin = 1504.0793
				xmax = 1504.2393
				text = "sing"
			intervals [4474]:
				xmin = 1504.2393
				xmax = 1504.3193
				text = "in"
			intervals [4475]:
				xmin = 1504.3193
				xmax = 1504.5293
				text = "both"
			intervals [4476]:
				xmin = 1504.5293
				xmax = 1504.5893
				text = "of"
			intervals [4477]:
				xmin = 1504.5893
				xmax = 1504.7093
				text = "those"
			intervals [4478]:
				xmin = 1504.7093
				xmax = 1505.0493
				text = "services"
			intervals [4479]:
				xmin = 1505.0493
				xmax = 1505.1793
				text = ""
			intervals [4480]:
				xmin = 1505.1793
				xmax = 1505.2893
				text = "it"
			intervals [4481]:
				xmin = 1505.2893
				xmax = 1505.3593
				text = "s"
			intervals [4482]:
				xmin = 1505.3593
				xmax = 1505.4793
				text = "gonna"
			intervals [4483]:
				xmin = 1505.4793
				xmax = 1505.5693
				text = "be"
			intervals [4484]:
				xmin = 1505.5693
				xmax = 1506.1693
				text = "dynamic"
			intervals [4485]:
				xmin = 1506.1693
				xmax = 1506.6994
				text = ""
			intervals [4486]:
				xmin = 1506.6994
				xmax = 1506.8994
				text = "cause"
			intervals [4487]:
				xmin = 1506.8994
				xmax = 1507.0094
				text = "we're"
			intervals [4488]:
				xmin = 1507.0094
				xmax = 1507.1894
				text = "gonna"
			intervals [4489]:
				xmin = 1507.1894
				xmax = 1507.4594
				text = "have"
			intervals [4490]:
				xmin = 1507.4594
				xmax = 1507.4894
				text = "a"
			intervals [4491]:
				xmin = 1507.4894
				xmax = 1507.9294
				text = "um"
			intervals [4492]:
				xmin = 1507.9294
				xmax = 1507.9794
				text = ""
			intervals [4493]:
				xmin = 1507.9794
				xmax = 1508.4794
				text = "pastor"
			intervals [4494]:
				xmin = 1508.4794
				xmax = 1508.7294
				text = "from"
			intervals [4495]:
				xmin = 1508.7294
				xmax = 1509.1294
				text = "rafting"
			intervals [4496]:
				xmin = 1509.1294
				xmax = 1509.3994
				text = "creek"
			intervals [4497]:
				xmin = 1509.3994
				xmax = 1509.6394
				text = "south"
			intervals [4498]:
				xmin = 1509.6394
				xmax = 1510.0794
				text = "carolina"
			intervals [4499]:
				xmin = 1510.0794
				xmax = 1510.2794
				text = "come"
			intervals [4500]:
				xmin = 1510.2794
				xmax = 1510.4194
				text = "up"
			intervals [4501]:
				xmin = 1510.4194
				xmax = 1510.5194
				text = "and"
			intervals [4502]:
				xmin = 1510.5194
				xmax = 1510.5594
				text = ""
			intervals [4503]:
				xmin = 1510.5594
				xmax = 1511.1394
				text = "preach"
			intervals [4504]:
				xmin = 1511.1394
				xmax = 1511.5992
				text = ""
			intervals [4505]:
				xmin = 1511.5992
				xmax = 1511.7392
				text = "for"
			intervals [4506]:
				xmin = 1511.7392
				xmax = 1512.1392
				text = "family"
			intervals [4507]:
				xmin = 1512.1392
				xmax = 1512.2192
				text = "and"
			intervals [4508]:
				xmin = 1512.2192
				xmax = 1512.5592
				text = "friends"
			intervals [4509]:
				xmin = 1512.5592
				xmax = 1512.6892
				text = "day"
			intervals [4510]:
				xmin = 1512.6892
				xmax = 1512.8592
				text = "so"
			intervals [4511]:
				xmin = 1512.8592
				xmax = 1513.1892
				text = "please"
			intervals [4512]:
				xmin = 1513.1892
				xmax = 1513.3292
				text = "come"
			intervals [4513]:
				xmin = 1513.3292
				xmax = 1513.4492
				text = ""
			intervals [4514]:
				xmin = 1513.4492
				xmax = 1513.5092
				text = "out"
			intervals [4515]:
				xmin = 1513.5092
				xmax = 1526.1414
				text = ""
			intervals [4516]:
				xmin = 1526.1414
				xmax = 1526.5114
				text = "well"
			intervals [4517]:
				xmin = 1526.5114
				xmax = 1526.5414
				text = ""
			intervals [4518]:
				xmin = 1526.5414
				xmax = 1526.7514
				text = "my"
			intervals [4519]:
				xmin = 1526.7514
				xmax = 1527.0614
				text = "mom"
			intervals [4520]:
				xmin = 1527.0614
				xmax = 1527.2014
				text = "was"
			intervals [4521]:
				xmin = 1527.2014
				xmax = 1527.2614
				text = "a"
			intervals [4522]:
				xmin = 1527.2614
				xmax = 1527.5514
				text = "only"
			intervals [4523]:
				xmin = 1527.5514
				xmax = 1528.0114
				text = "child"
			intervals [4524]:
				xmin = 1528.0114
				xmax = 1529.2186
				text = ""
			intervals [4525]:
				xmin = 1529.2186
				xmax = 1529.6086
				text = "and"
			intervals [4526]:
				xmin = 1529.6086
				xmax = 1529.8086
				text = "my"
			intervals [4527]:
				xmin = 1529.8086
				xmax = 1529.8986
				text = ""
			intervals [4528]:
				xmin = 1529.8986
				xmax = 1530.3186
				text = "dad"
			intervals [4529]:
				xmin = 1530.3186
				xmax = 1530.3486
				text = ""
			intervals [4530]:
				xmin = 1530.3486
				xmax = 1531.5086
				text = "has"
			intervals [4531]:
				xmin = 1531.5086
				xmax = 1533.6403
				text = ""
			intervals [4532]:
				xmin = 1533.6403
				xmax = 1533.8703
				text = "two"
			intervals [4533]:
				xmin = 1533.8703
				xmax = 1534.3403
				text = "brothers"
			intervals [4534]:
				xmin = 1534.3403
				xmax = 1534.3703
				text = ""
			intervals [4535]:
				xmin = 1534.3703
				xmax = 1534.5603
				text = "and"
			intervals [4536]:
				xmin = 1534.5603
				xmax = 1534.6103
				text = "a"
			intervals [4537]:
				xmin = 1534.6103
				xmax = 1534.6403
				text = ""
			intervals [4538]:
				xmin = 1534.6403
				xmax = 1535.3203
				text = "sister"
			intervals [4539]:
				xmin = 1535.3203
				xmax = 1536.9764
				text = ""
			intervals [4540]:
				xmin = 1536.9764
				xmax = 1537.2564
				text = "they're"
			intervals [4541]:
				xmin = 1537.2564
				xmax = 1537.4664
				text = "not"
			intervals [4542]:
				xmin = 1537.4664
				xmax = 1537.6564
				text = "as"
			intervals [4543]:
				xmin = 1537.6564
				xmax = 1538.3164
				text = "close"
			intervals [4544]:
				xmin = 1538.3164
				xmax = 1538.5741
				text = ""
			intervals [4545]:
				xmin = 1538.5741
				xmax = 1538.9141
				text = "as"
			intervals [4546]:
				xmin = 1538.9141
				xmax = 1538.9641
				text = ""
			intervals [4547]:
				xmin = 1538.9641
				xmax = 1539.1041
				text = "i"
			intervals [4548]:
				xmin = 1539.1041
				xmax = 1539.3841
				text = "think"
			intervals [4549]:
				xmin = 1539.3841
				xmax = 1539.9841
				text = "family"
			intervals [4550]:
				xmin = 1539.9841
				xmax = 1540.0141
				text = ""
			intervals [4551]:
				xmin = 1540.0141
				xmax = 1540.4641
				text = "should"
			intervals [4552]:
				xmin = 1540.4641
				xmax = 1540.4941
				text = ""
			intervals [4553]:
				xmin = 1540.4941
				xmax = 1540.8341
				text = "be"
			intervals [4554]:
				xmin = 1540.8341
				xmax = 1541.2053
				text = ""
			intervals [4555]:
				xmin = 1541.2053
				xmax = 1541.3753
				text = "they're"
			intervals [4556]:
				xmin = 1541.3753
				xmax = 1541.8753
				text = "close"
			intervals [4557]:
				xmin = 1541.8753
				xmax = 1541.9853
				text = "but"
			intervals [4558]:
				xmin = 1541.9853
				xmax = 1542.1153
				text = "they're"
			intervals [4559]:
				xmin = 1542.1153
				xmax = 1542.2953
				text = "not"
			intervals [4560]:
				xmin = 1542.2953
				xmax = 1542.4653
				text = "real"
			intervals [4561]:
				xmin = 1542.4653
				xmax = 1542.7653
				text = "close"
			intervals [4562]:
				xmin = 1542.7653
				xmax = 1543.1453
				text = "cause"
			intervals [4563]:
				xmin = 1543.1453
				xmax = 1543.271
				text = ""
			intervals [4564]:
				xmin = 1543.271
				xmax = 1543.571
				text = "one"
			intervals [4565]:
				xmin = 1543.571
				xmax = 1543.831
				text = "uncle"
			intervals [4566]:
				xmin = 1543.831
				xmax = 1544.041
				text = "lives"
			intervals [4567]:
				xmin = 1544.041
				xmax = 1544.141
				text = "in"
			intervals [4568]:
				xmin = 1544.141
				xmax = 1544.321
				text = "north"
			intervals [4569]:
				xmin = 1544.321
				xmax = 1544.741
				text = "carolina"
			intervals [4570]:
				xmin = 1544.741
				xmax = 1544.801
				text = "and"
			intervals [4571]:
				xmin = 1544.801
				xmax = 1545.041
				text = "another"
			intervals [4572]:
				xmin = 1545.041
				xmax = 1545.181
				text = "one"
			intervals [4573]:
				xmin = 1545.181
				xmax = 1545.301
				text = "is"
			intervals [4574]:
				xmin = 1545.301
				xmax = 1545.421
				text = "in"
			intervals [4575]:
				xmin = 1545.421
				xmax = 1545.881
				text = "michigan"
			intervals [4576]:
				xmin = 1545.881
				xmax = 1546.011
				text = "and"
			intervals [4577]:
				xmin = 1546.011
				xmax = 1546.271
				text = "then"
			intervals [4578]:
				xmin = 1546.271
				xmax = 1546.8623
				text = ""
			intervals [4579]:
				xmin = 1546.8623
				xmax = 1547.1623
				text = "my"
			intervals [4580]:
				xmin = 1547.1623
				xmax = 1547.4123
				text = "aunt"
			intervals [4581]:
				xmin = 1547.4123
				xmax = 1547.6323
				text = "is"
			intervals [4582]:
				xmin = 1547.6323
				xmax = 1547.7323
				text = "in"
			intervals [4583]:
				xmin = 1547.7323
				xmax = 1548.6423
				text = "kansas"
			intervals [4584]:
				xmin = 1548.6423
				xmax = 1551.3627
				text = ""
			intervals [4585]:
				xmin = 1551.3627
				xmax = 1551.8827
				text = "yeah"
			intervals [4586]:
				xmin = 1551.8827
				xmax = 1552.2018
				text = ""
			intervals [4587]:
				xmin = 1552.2018
				xmax = 1552.5118
				text = "but"
			intervals [4588]:
				xmin = 1552.5118
				xmax = 1552.733
				text = ""
			intervals [4589]:
				xmin = 1552.733
				xmax = 1552.903
				text = "they"
			intervals [4590]:
				xmin = 1552.903
				xmax = 1553.193
				text = "come"
			intervals [4591]:
				xmin = 1553.193
				xmax = 1553.673
				text = "down"
			intervals [4592]:
				xmin = 1553.673
				xmax = 1553.753
				text = ""
			intervals [4593]:
				xmin = 1553.753
				xmax = 1554.013
				text = "every"
			intervals [4594]:
				xmin = 1554.013
				xmax = 1554.143
				text = "s"
			intervals [4595]:
				xmin = 1554.143
				xmax = 1554.313
				text = "like"
			intervals [4596]:
				xmin = 1554.313
				xmax = 1554.413
				text = "when"
			intervals [4597]:
				xmin = 1554.413
				xmax = 1554.583
				text = "my"
			intervals [4598]:
				xmin = 1554.583
				xmax = 1554.863
				text = "great"
			intervals [4599]:
				xmin = 1554.863
				xmax = 1555.023
				text = "aunt"
			intervals [4600]:
				xmin = 1555.023
				xmax = 1555.393
				text = "passed"
			intervals [4601]:
				xmin = 1555.393
				xmax = 1555.463
				text = "in"
			intervals [4602]:
				xmin = 1555.463
				xmax = 1555.563
				text = "new"
			intervals [4603]:
				xmin = 1555.563
				xmax = 1555.943
				text = "york"
			intervals [4604]:
				xmin = 1555.943
				xmax = 1555.973
				text = ""
			intervals [4605]:
				xmin = 1555.973
				xmax = 1556.473
				text = "um"
			intervals [4606]:
				xmin = 1556.473
				xmax = 1557.203
				text = ""
			intervals [4607]:
				xmin = 1557.203
				xmax = 1557.313
				text = "the"
			intervals [4608]:
				xmin = 1557.313
				xmax = 1557.683
				text = "middle"
			intervals [4609]:
				xmin = 1557.683
				xmax = 1557.753
				text = "of"
			intervals [4610]:
				xmin = 1557.753
				xmax = 1558.0598
				text = ""
			intervals [4611]:
				xmin = 1558.0598
				xmax = 1558.3298
				text = "last"
			intervals [4612]:
				xmin = 1558.3298
				xmax = 1558.6198
				text = "summer"
			intervals [4613]:
				xmin = 1558.6198
				xmax = 1559.1596
				text = ""
			intervals [4614]:
				xmin = 1559.1596
				xmax = 1559.3596
				text = "my"
			intervals [4615]:
				xmin = 1559.3596
				xmax = 1559.7096
				text = "uncles"
			intervals [4616]:
				xmin = 1559.7096
				xmax = 1559.8696
				text = "were"
			intervals [4617]:
				xmin = 1559.8696
				xmax = 1560.2696
				text = "here"
			intervals [4618]:
				xmin = 1560.2696
				xmax = 1560.665
				text = ""
			intervals [4619]:
				xmin = 1560.665
				xmax = 1560.815
				text = "my"
			intervals [4620]:
				xmin = 1560.815
				xmax = 1560.965
				text = "aunt"
			intervals [4621]:
				xmin = 1560.965
				xmax = 1561.155
				text = "didn't"
			intervals [4622]:
				xmin = 1561.155
				xmax = 1561.305
				text = "come"
			intervals [4623]:
				xmin = 1561.305
				xmax = 1561.475
				text = "down"
			intervals [4624]:
				xmin = 1561.475
				xmax = 1561.575
				text = "but"
			intervals [4625]:
				xmin = 1561.575
				xmax = 1561.735
				text = "my"
			intervals [4626]:
				xmin = 1561.735
				xmax = 1562.095
				text = "uncles"
			intervals [4627]:
				xmin = 1562.095
				xmax = 1562.225
				text = "were"
			intervals [4628]:
				xmin = 1562.225
				xmax = 1562.505
				text = "here"
			intervals [4629]:
				xmin = 1562.505
				xmax = 1562.7895
				text = ""
			intervals [4630]:
				xmin = 1562.7895
				xmax = 1562.9695
				text = "so"
			intervals [4631]:
				xmin = 1562.9695
				xmax = 1563.0795
				text = "we"
			intervals [4632]:
				xmin = 1563.0795
				xmax = 1563.2395
				text = "got"
			intervals [4633]:
				xmin = 1563.2395
				xmax = 1563.2895
				text = "a"
			intervals [4634]:
				xmin = 1563.2895
				xmax = 1563.5895
				text = "chance"
			intervals [4635]:
				xmin = 1563.5895
				xmax = 1563.6895
				text = "to"
			intervals [4636]:
				xmin = 1563.6895
				xmax = 1563.9395
				text = "spend"
			intervals [4637]:
				xmin = 1563.9395
				xmax = 1564.1995
				text = "time"
			intervals [4638]:
				xmin = 1564.1995
				xmax = 1564.2295
				text = ""
			intervals [4639]:
				xmin = 1564.2295
				xmax = 1564.3495
				text = "with"
			intervals [4640]:
				xmin = 1564.3495
				xmax = 1564.6395
				text = "them"
			intervals [4641]:
				xmin = 1564.6395
				xmax = 1564.7195
				text = ""
			intervals [4642]:
				xmin = 1564.7195
				xmax = 1565.1795
				text = "and"
			intervals [4643]:
				xmin = 1565.1795
				xmax = 1565.310
				text = ""
			intervals [4644]:
				xmin = 1565.310
				xmax = 1565.670
				text = "rdx"
			intervals [4645]:
				xmin = 1565.670
				xmax = 1565.790
				text = "got"
			intervals [4646]:
				xmin = 1565.790
				xmax = 1565.850
				text = "a"
			intervals [4647]:
				xmin = 1565.850
				xmax = 1566.320
				text = "chance"
			intervals [4648]:
				xmin = 1566.320
				xmax = 1566.550
				text = "to"
			intervals [4649]:
				xmin = 1566.550
				xmax = 1566.620
				text = ""
			intervals [4650]:
				xmin = 1566.620
				xmax = 1566.750
				text = "you"
			intervals [4651]:
				xmin = 1566.750
				xmax = 1566.840
				text = "know"
			intervals [4652]:
				xmin = 1566.840
				xmax = 1566.900
				text = ""
			intervals [4653]:
				xmin = 1566.900
				xmax = 1567.370
				text = "interact"
			intervals [4654]:
				xmin = 1567.370
				xmax = 1567.550
				text = "with"
			intervals [4655]:
				xmin = 1567.550
				xmax = 1567.760
				text = "them"
			intervals [4656]:
				xmin = 1567.760
				xmax = 1568.3146
				text = ""
			intervals [4657]:
				xmin = 1568.3146
				xmax = 1568.6046
				text = "but"
			intervals [4658]:
				xmin = 1568.6046
				xmax = 1568.6746
				text = ""
			intervals [4659]:
				xmin = 1568.6746
				xmax = 1568.9346
				text = "like"
			intervals [4660]:
				xmin = 1568.9346
				xmax = 1569.0946
				text = "as"
			intervals [4661]:
				xmin = 1569.0946
				xmax = 1569.4046
				text = "far"
			intervals [4662]:
				xmin = 1569.4046
				xmax = 1569.5446
				text = "as"
			intervals [4663]:
				xmin = 1569.5446
				xmax = 1569.6846
				text = "my"
			intervals [4664]:
				xmin = 1569.6846
				xmax = 1570.1846
				text = "cousins"
			intervals [4665]:
				xmin = 1570.1846
				xmax = 1570.3746
				text = "and"
			intervals [4666]:
				xmin = 1570.3746
				xmax = 1570.4146
				text = ""
			intervals [4667]:
				xmin = 1570.4146
				xmax = 1570.7146
				text = "things"
			intervals [4668]:
				xmin = 1570.7146
				xmax = 1570.8846
				text = "like"
			intervals [4669]:
				xmin = 1570.8846
				xmax = 1571.0746
				text = "that"
			intervals [4670]:
				xmin = 1571.0746
				xmax = 1571.1546
				text = "are"
			intervals [4671]:
				xmin = 1571.1546
				xmax = 1571.8046
				text = "concerned"
			intervals [4672]:
				xmin = 1571.8046
				xmax = 1572.2978
				text = ""
			intervals [4673]:
				xmin = 1572.2978
				xmax = 1572.4278
				text = "my"
			intervals [4674]:
				xmin = 1572.4278
				xmax = 1572.8078
				text = "mother"
			intervals [4675]:
				xmin = 1572.8078
				xmax = 1573.1678
				text = "had"
			intervals [4676]:
				xmin = 1573.1678
				xmax = 1573.1978
				text = ""
			intervals [4677]:
				xmin = 1573.1978
				xmax = 1573.4578
				text = "cous-"
			intervals [4678]:
				xmin = 1573.4578
				xmax = 1573.4878
				text = ""
			intervals [4679]:
				xmin = 1573.4878
				xmax = 1573.7578
				text = "her"
			intervals [4680]:
				xmin = 1573.7578
				xmax = 1573.8978
				text = "cou-"
			intervals [4681]:
				xmin = 1573.8978
				xmax = 1574.0178
				text = ""
			intervals [4682]:
				xmin = 1574.0178
				xmax = 1574.2278
				text = "her"
			intervals [4683]:
				xmin = 1574.2278
				xmax = 1574.5378
				text = "first"
			intervals [4684]:
				xmin = 1574.5378
				xmax = 1575.1578
				text = "cousins"
			intervals [4685]:
				xmin = 1575.1578
				xmax = 1575.4278
				text = "and"
			intervals [4686]:
				xmin = 1575.4278
				xmax = 1575.4578
				text = ""
			intervals [4687]:
				xmin = 1575.4578
				xmax = 1575.6178
				text = "we"
			intervals [4688]:
				xmin = 1575.6178
				xmax = 1575.8878
				text = "grew"
			intervals [4689]:
				xmin = 1575.8878
				xmax = 1576.0578
				text = "up"
			intervals [4690]:
				xmin = 1576.0578
				xmax = 1576.0878
				text = ""
			intervals [4691]:
				xmin = 1576.0878
				xmax = 1576.3478
				text = "with"
			intervals [4692]:
				xmin = 1576.3478
				xmax = 1576.5978
				text = "their"
			intervals [4693]:
				xmin = 1576.5978
				xmax = 1577.2878
				text = "children"
			intervals [4694]:
				xmin = 1577.2878
				xmax = 1577.8584
				text = ""
			intervals [4695]:
				xmin = 1577.8584
				xmax = 1578.0084
				text = "and"
			intervals [4696]:
				xmin = 1578.0084
				xmax = 1578.1684
				text = "then"
			intervals [4697]:
				xmin = 1578.1684
				xmax = 1578.3084
				text = "we"
			intervals [4698]:
				xmin = 1578.3084
				xmax = 1578.6884
				text = "always"
			intervals [4699]:
				xmin = 1578.6884
				xmax = 1578.9484
				text = "had"
			intervals [4700]:
				xmin = 1578.9484
				xmax = 1579.5084
				text = "extended"
			intervals [4701]:
				xmin = 1579.5084
				xmax = 1579.9484
				text = "family"
			intervals [4702]:
				xmin = 1579.9484
				xmax = 1579.9784
				text = ""
			intervals [4703]:
				xmin = 1579.9784
				xmax = 1580.2084
				text = "cause"
			intervals [4704]:
				xmin = 1580.2084
				xmax = 1580.3484
				text = "my"
			intervals [4705]:
				xmin = 1580.3484
				xmax = 1580.9484
				text = "godmother"
			intervals [4706]:
				xmin = 1580.9484
				xmax = 1581.0884
				text = "is"
			intervals [4707]:
				xmin = 1581.0884
				xmax = 1581.3184
				text = "here"
			intervals [4708]:
				xmin = 1581.3184
				xmax = 1581.5384
				text = "she"
			intervals [4709]:
				xmin = 1581.5384
				xmax = 1581.7084
				text = "had"
			intervals [4710]:
				xmin = 1581.7084
				xmax = 1582.0484
				text = "five"
			intervals [4711]:
				xmin = 1582.0484
				xmax = 1582.0984
				text = ""
			intervals [4712]:
				xmin = 1582.0984
				xmax = 1582.6784
				text = "girls"
			intervals [4713]:
				xmin = 1582.6784
				xmax = 1583.1802
				text = ""
			intervals [4714]:
				xmin = 1583.1802
				xmax = 1583.6502
				text = "and"
			intervals [4715]:
				xmin = 1583.6502
				xmax = 1584.2902
				text = "um"
			intervals [4716]:
				xmin = 1584.2902
				xmax = 1584.8571
				text = ""
			intervals [4717]:
				xmin = 1584.8571
				xmax = 1584.9671
				text = "i"
			intervals [4718]:
				xmin = 1584.9671
				xmax = 1585.1471
				text = "do"
			intervals [4719]:
				xmin = 1585.1471
				xmax = 1585.4171
				text = "have"
			intervals [4720]:
				xmin = 1585.4171
				xmax = 1585.6502
				text = ""
			intervals [4721]:
				xmin = 1585.6502
				xmax = 1585.8302
				text = "m-"
			intervals [4722]:
				xmin = 1585.8302
				xmax = 1585.9902
				text = "one"
			intervals [4723]:
				xmin = 1585.9902
				xmax = 1586.0502
				text = "of"
			intervals [4724]:
				xmin = 1586.0502
				xmax = 1586.2202
				text = "my"
			intervals [4725]:
				xmin = 1586.2202
				xmax = 1586.2502
				text = ""
			intervals [4726]:
				xmin = 1586.2502
				xmax = 1586.9502
				text = "girlfriends"
			intervals [4727]:
				xmin = 1586.9502
				xmax = 1587.0584
				text = ""
			intervals [4728]:
				xmin = 1587.0584
				xmax = 1587.2384
				text = "we"
			intervals [4729]:
				xmin = 1587.2384
				xmax = 1587.4384
				text = "say"
			intervals [4730]:
				xmin = 1587.4384
				xmax = 1587.5984
				text = "we're"
			intervals [4731]:
				xmin = 1587.5984
				xmax = 1588.2384
				text = "sisters"
			intervals [4732]:
				xmin = 1588.2384
				xmax = 1588.5784
				text = ""
			intervals [4733]:
				xmin = 1588.5784
				xmax = 1588.7484
				text = "cause"
			intervals [4734]:
				xmin = 1588.7484
				xmax = 1588.9084
				text = "we've"
			intervals [4735]:
				xmin = 1588.9084
				xmax = 1589.0584
				text = "been"
			intervals [4736]:
				xmin = 1589.0584
				xmax = 1589.3484
				text = "friends"
			intervals [4737]:
				xmin = 1589.3484
				xmax = 1589.5184
				text = "since"
			intervals [4738]:
				xmin = 1589.5184
				xmax = 1589.6584
				text = "she"
			intervals [4739]:
				xmin = 1589.6584
				xmax = 1589.8184
				text = "was"
			intervals [4740]:
				xmin = 1589.8184
				xmax = 1590.0484
				text = "three"
			intervals [4741]:
				xmin = 1590.0484
				xmax = 1590.1284
				text = "and"
			intervals [4742]:
				xmin = 1590.1284
				xmax = 1590.2384
				text = "i"
			intervals [4743]:
				xmin = 1590.2384
				xmax = 1590.2684
				text = ""
			intervals [4744]:
				xmin = 1590.2684
				xmax = 1590.3584
				text = "was"
			intervals [4745]:
				xmin = 1590.3584
				xmax = 1590.8584
				text = "six"
			intervals [4746]:
				xmin = 1590.8584
				xmax = 1590.9084
				text = ""
			intervals [4747]:
				xmin = 1590.9084
				xmax = 1591.1184
				text = "so"
			intervals [4748]:
				xmin = 1591.1184
				xmax = 1591.3084
				text = "that"
			intervals [4749]:
				xmin = 1591.3084
				xmax = 1591.3884
				text = "s"
			intervals [4750]:
				xmin = 1591.3884
				xmax = 1591.4884
				text = "my"
			intervals [4751]:
				xmin = 1591.4884
				xmax = 1591.9784
				text = "sister"
			intervals [4752]:
				xmin = 1591.9784
				xmax = 1592.4034
				text = ""
			intervals [4753]:
				xmin = 1592.4034
				xmax = 1592.8334
				text = "so"
			intervals [4754]:
				xmin = 1592.8334
				xmax = 1593.0737
				text = ""
			intervals [4755]:
				xmin = 1593.0737
				xmax = 1593.3937
				text = "her"
			intervals [4756]:
				xmin = 1593.3937
				xmax = 1593.5137
				text = "and"
			intervals [4757]:
				xmin = 1593.5137
				xmax = 1593.6837
				text = "i"
			intervals [4758]:
				xmin = 1593.6837
				xmax = 1594.2537
				text = "sometimes"
			intervals [4759]:
				xmin = 1594.2537
				xmax = 1594.3037
				text = ""
			intervals [4760]:
				xmin = 1594.3037
				xmax = 1594.7337
				text = "are"
			intervals [4761]:
				xmin = 1594.7337
				xmax = 1594.7737
				text = ""
			intervals [4762]:
				xmin = 1594.7737
				xmax = 1595.0237
				text = "each"
			intervals [4763]:
				xmin = 1595.0237
				xmax = 1595.2337
				text = "other"
			intervals [4764]:
				xmin = 1595.2337
				xmax = 1595.3337
				text = "s"
			intervals [4765]:
				xmin = 1595.3337
				xmax = 1595.9237
				text = "backbone"
			intervals [4766]:
				xmin = 1595.9237
				xmax = 1595.9537
				text = ""
			intervals [4767]:
				xmin = 1595.9537
				xmax = 1596.1637
				text = "we're"
			intervals [4768]:
				xmin = 1596.1637
				xmax = 1596.4037
				text = "each"
			intervals [4769]:
				xmin = 1596.4037
				xmax = 1596.6037
				text = "other"
			intervals [4770]:
				xmin = 1596.6037
				xmax = 1596.6337
				text = "s"
			intervals [4771]:
				xmin = 1596.6337
				xmax = 1597.0437
				text = "support"
			intervals [4772]:
				xmin = 1597.0437
				xmax = 1597.4037
				text = "system"
			intervals [4773]:
				xmin = 1597.4037
				xmax = 1597.4537
				text = ""
			intervals [4774]:
				xmin = 1597.4537
				xmax = 1597.7637
				text = "too"
			intervals [4775]:
				xmin = 1597.7637
				xmax = 1597.9337
				text = "as"
			intervals [4776]:
				xmin = 1597.9337
				xmax = 1598.2237
				text = "far"
			intervals [4777]:
				xmin = 1598.2237
				xmax = 1598.6237
				text = "as"
			intervals [4778]:
				xmin = 1598.6237
				xmax = 1598.9231
				text = ""
			intervals [4779]:
				xmin = 1598.9231
				xmax = 1599.4331
				text = "anything"
			intervals [4780]:
				xmin = 1599.4331
				xmax = 1599.6231
				text = "is"
			intervals [4781]:
				xmin = 1599.6231
				xmax = 1600.3431
				text = "concerned"
			intervals [4782]:
				xmin = 1600.3431
				xmax = 1603.6591
				text = ""
			intervals [4783]:
				xmin = 1603.6591
				xmax = 1603.7991
				text = "i"
			intervals [4784]:
				xmin = 1603.7991
				xmax = 1604.0291
				text = "do"
			intervals [4785]:
				xmin = 1604.0291
				xmax = 1604.0591
				text = ""
			intervals [4786]:
				xmin = 1604.0591
				xmax = 1604.1691
				text = "f"
			intervals [4787]:
				xmin = 1604.1691
				xmax = 1604.9121
				text = ""
			intervals [4788]:
				xmin = 1604.9121
				xmax = 1604.9821
				text = "i"
			intervals [4789]:
				xmin = 1604.9821
				xmax = 1605.3521
				text = "i"
			intervals [4790]:
				xmin = 1605.3521
				xmax = 1606.3875
				text = ""
			intervals [4791]:
				xmin = 1606.3875
				xmax = 1606.6675
				text = "no"
			intervals [4792]:
				xmin = 1606.6675
				xmax = 1606.7775
				text = "i"
			intervals [4793]:
				xmin = 1606.7775
				xmax = 1606.9475
				text = "do"
			intervals [4794]:
				xmin = 1606.9475
				xmax = 1607.2375
				text = "sunday"
			intervals [4795]:
				xmin = 1607.2375
				xmax = 1607.4375
				text = "dinner"
			intervals [4796]:
				xmin = 1607.4375
				xmax = 1607.8175
				text = "every"
			intervals [4797]:
				xmin = 1607.8175
				xmax = 1608.0975
				text = "sunday"
			intervals [4798]:
				xmin = 1608.0975
				xmax = 1608.1875
				text = "at"
			intervals [4799]:
				xmin = 1608.1875
				xmax = 1608.2975
				text = "my"
			intervals [4800]:
				xmin = 1608.2975
				xmax = 1608.8175
				text = "house"
			intervals [4801]:
				xmin = 1608.8175
				xmax = 1609.2611
				text = ""
			intervals [4802]:
				xmin = 1609.2611
				xmax = 1609.7611
				text = "um"
			intervals [4803]:
				xmin = 1609.7611
				xmax = 1610.1493
				text = ""
			intervals [4804]:
				xmin = 1610.1493
				xmax = 1610.4693
				text = "please"
			intervals [4805]:
				xmin = 1610.4693
				xmax = 1610.7693
				text = "do"
			intervals [4806]:
				xmin = 1610.7693
				xmax = 1610.9237
				text = ""
			intervals [4807]:
				xmin = 1610.9237
				xmax = 1611.2337
				text = "and"
			intervals [4808]:
				xmin = 1611.2337
				xmax = 1611.2837
				text = ""
			intervals [4809]:
				xmin = 1611.2837
				xmax = 1611.5137
				text = "i"
			intervals [4810]:
				xmin = 1611.5137
				xmax = 1611.7049
				text = ""
			intervals [4811]:
				xmin = 1611.7049
				xmax = 1612.0349
				text = "people"
			intervals [4812]:
				xmin = 1612.0349
				xmax = 1612.1449
				text = "like"
			intervals [4813]:
				xmin = 1612.1449
				xmax = 1612.1949
				text = ""
			intervals [4814]:
				xmin = 1612.1949
				xmax = 1612.3249
				text = "well"
			intervals [4815]:
				xmin = 1612.3249
				xmax = 1612.4849
				text = "why"
			intervals [4816]:
				xmin = 1612.4849
				xmax = 1612.5949
				text = "do"
			intervals [4817]:
				xmin = 1612.5949
				xmax = 1612.7449
				text = "you"
			intervals [4818]:
				xmin = 1612.7449
				xmax = 1613.0549
				text = "cook"
			intervals [4819]:
				xmin = 1613.0549
				xmax = 1613.2549
				text = "so"
			intervals [4820]:
				xmin = 1613.2549
				xmax = 1613.7349
				text = "much"
			intervals [4821]:
				xmin = 1613.7349
				xmax = 1614.078
				text = ""
			intervals [4822]:
				xmin = 1614.078
				xmax = 1614.478
				text = "because"
			intervals [4823]:
				xmin = 1614.478
				xmax = 1614.6798
				text = ""
			intervals [4824]:
				xmin = 1614.6798
				xmax = 1614.8298
				text = "i"
			intervals [4825]:
				xmin = 1614.8298
				xmax = 1615.1198
				text = "grew"
			intervals [4826]:
				xmin = 1615.1198
				xmax = 1615.3298
				text = "up"
			intervals [4827]:
				xmin = 1615.3298
				xmax = 1615.4698
				text = ""
			intervals [4828]:
				xmin = 1615.4698
				xmax = 1615.6198
				text = "in"
			intervals [4829]:
				xmin = 1615.6198
				xmax = 1615.6998
				text = "a"
			intervals [4830]:
				xmin = 1615.6998
				xmax = 1616.0898
				text = "family"
			intervals [4831]:
				xmin = 1616.0898
				xmax = 1616.1298
				text = ""
			intervals [4832]:
				xmin = 1616.1298
				xmax = 1616.3498
				text = "with"
			intervals [4833]:
				xmin = 1616.3498
				xmax = 1616.4798
				text = "my"
			intervals [4834]:
				xmin = 1616.4798
				xmax = 1616.8898
				text = "mom"
			intervals [4835]:
				xmin = 1616.8898
				xmax = 1617.2944
				text = ""
			intervals [4836]:
				xmin = 1617.2944
				xmax = 1617.4744
				text = "if"
			intervals [4837]:
				xmin = 1617.4744
				xmax = 1617.5644
				text = "you"
			intervals [4838]:
				xmin = 1617.5644
				xmax = 1617.8244
				text = "come"
			intervals [4839]:
				xmin = 1617.8244
				xmax = 1618.5244
				text = "past"
			intervals [4840]:
				xmin = 1618.5244
				xmax = 1619.4448
				text = ""
			intervals [4841]:
				xmin = 1619.4448
				xmax = 1620.0248
				text = "and"
			intervals [4842]:
				xmin = 1620.0248
				xmax = 1620.0548
				text = ""
			intervals [4843]:
				xmin = 1620.0548
				xmax = 1620.1748
				text = "it"
			intervals [4844]:
				xmin = 1620.1748
				xmax = 1620.2448
				text = "s"
			intervals [4845]:
				xmin = 1620.2448
				xmax = 1620.9148
				text = "sunday"
			intervals [4846]:
				xmin = 1620.9148
				xmax = 1621.0931
				text = ""
			intervals [4847]:
				xmin = 1621.0931
				xmax = 1621.1731
				text = "i"
			intervals [4848]:
				xmin = 1621.1731
				xmax = 1621.3131
				text = "can"
			intervals [4849]:
				xmin = 1621.3131
				xmax = 1621.5731
				text = "offer"
			intervals [4850]:
				xmin = 1621.5731
				xmax = 1621.7731
				text = "you"
			intervals [4851]:
				xmin = 1621.7731
				xmax = 1621.8031
				text = "a"
			intervals [4852]:
				xmin = 1621.8031
				xmax = 1622.1931
				text = "meal"
			intervals [4853]:
				xmin = 1622.1931
				xmax = 1622.7663
				text = ""
			intervals [4854]:
				xmin = 1622.7663
				xmax = 1622.9563
				text = "and"
			intervals [4855]:
				xmin = 1622.9563
				xmax = 1623.0763
				text = "i'm"
			intervals [4856]:
				xmin = 1623.0763
				xmax = 1623.1563
				text = "a"
			intervals [4857]:
				xmin = 1623.1563
				xmax = 1623.3963
				text = "firm"
			intervals [4858]:
				xmin = 1623.3963
				xmax = 1623.7363
				text = "deliver"
			intervals [4859]:
				xmin = 1623.7363
				xmax = 1623.9663
				text = "in"
			intervals [4860]:
				xmin = 1623.9663
				xmax = 1624.2663
				text = "sunday"
			intervals [4861]:
				xmin = 1624.2663
				xmax = 1624.5063
				text = "dinner"
			intervals [4862]:
				xmin = 1624.5063
				xmax = 1624.8563
				text = "because"
			intervals [4863]:
				xmin = 1624.8563
				xmax = 1625.1863
				text = "sunday"
			intervals [4864]:
				xmin = 1625.1863
				xmax = 1625.5763
				text = "starts"
			intervals [4865]:
				xmin = 1625.5763
				xmax = 1625.6663
				text = "your"
			intervals [4866]:
				xmin = 1625.6663
				xmax = 1625.9563
				text = "week"
			intervals [4867]:
				xmin = 1625.9563
				xmax = 1626.2863
				text = "off"
			intervals [4868]:
				xmin = 1626.2863
				xmax = 1626.9375
				text = ""
			intervals [4869]:
				xmin = 1626.9375
				xmax = 1627.1675
				text = "so"
			intervals [4870]:
				xmin = 1627.1675
				xmax = 1627.2675
				text = "i"
			intervals [4871]:
				xmin = 1627.2675
				xmax = 1627.4575
				text = "do"
			intervals [4872]:
				xmin = 1627.4575
				xmax = 1627.6875
				text = "two"
			intervals [4873]:
				xmin = 1627.6875
				xmax = 1628.0475
				text = "meats"
			intervals [4874]:
				xmin = 1628.0475
				xmax = 1628.1575
				text = "the"
			intervals [4875]:
				xmin = 1628.1575
				xmax = 1628.4975
				text = "fresh"
			intervals [4876]:
				xmin = 1628.4975
				xmax = 1629.5575
				text = "vegetable"
			intervals [4877]:
				xmin = 1629.5575
				xmax = 1629.7377
				text = ""
			intervals [4878]:
				xmin = 1629.7377
				xmax = 1629.8377
				text = "a"
			intervals [4879]:
				xmin = 1629.8377
				xmax = 1630.5177
				text = "starch"
			intervals [4880]:
				xmin = 1630.5177
				xmax = 1630.7277
				text = "maybe"
			intervals [4881]:
				xmin = 1630.7277
				xmax = 1630.9277
				text = "two"
			intervals [4882]:
				xmin = 1630.9277
				xmax = 1631.2377
				text = "starches"
			intervals [4883]:
				xmin = 1631.2377
				xmax = 1631.6077
				text = "depending"
			intervals [4884]:
				xmin = 1631.6077
				xmax = 1631.6777
				text = "on"
			intervals [4885]:
				xmin = 1631.6777
				xmax = 1631.7177
				text = ""
			intervals [4886]:
				xmin = 1631.7177
				xmax = 1631.7877
				text = "<unk>"
			intervals [4887]:
				xmin = 1631.7877
				xmax = 1631.9177
				text = "in"
			intervals [4888]:
				xmin = 1631.9177
				xmax = 1631.9777
				text = "the"
			intervals [4889]:
				xmin = 1631.9777
				xmax = 1632.2777
				text = "day"
			intervals [4890]:
				xmin = 1632.2777
				xmax = 1632.6686
				text = ""
			intervals [4891]:
				xmin = 1632.6686
				xmax = 1632.8386
				text = "that"
			intervals [4892]:
				xmin = 1632.8386
				xmax = 1632.8986
				text = "s"
			intervals [4893]:
				xmin = 1632.8986
				xmax = 1633.0786
				text = "how"
			intervals [4894]:
				xmin = 1633.0786
				xmax = 1633.1086
				text = ""
			intervals [4895]:
				xmin = 1633.1086
				xmax = 1633.3686
				text = "i"
			intervals [4896]:
				xmin = 1633.3686
				xmax = 1637.2768
				text = ""
			intervals [4897]:
				xmin = 1637.2768
				xmax = 1638.8968
				text = "<unk>"
			intervals [4898]:
				xmin = 1638.8968
				xmax = 1647.2402
				text = ""
			intervals [4899]:
				xmin = 1647.2402
				xmax = 1647.4602
				text = "mm-hm"
			intervals [4900]:
				xmin = 1647.4602
				xmax = 1655.4352
				text = ""
			intervals [4901]:
				xmin = 1655.4352
				xmax = 1655.6552
				text = "my"
			intervals [4902]:
				xmin = 1655.6552
				xmax = 1656.0852
				text = "favorite"
			intervals [4903]:
				xmin = 1656.0852
				xmax = 1656.6352
				text = "teacher"
			intervals [4904]:
				xmin = 1656.6352
				xmax = 1656.7152
				text = ""
			intervals [4905]:
				xmin = 1656.7152
				xmax = 1656.8952
				text = "at"
			intervals [4906]:
				xmin = 1656.8952
				xmax = 1656.9252
				text = ""
			intervals [4907]:
				xmin = 1656.9252
				xmax = 1657.5352
				text = "elementary"
			intervals [4908]:
				xmin = 1657.5352
				xmax = 1657.6752
				text = ""
			intervals [4909]:
				xmin = 1657.6752
				xmax = 1657.9752
				text = "school"
			intervals [4910]:
				xmin = 1657.9752
				xmax = 1658.0352
				text = ""
			intervals [4911]:
				xmin = 1658.0352
				xmax = 1658.2552
				text = "was"
			intervals [4912]:
				xmin = 1658.2552
				xmax = 1658.2852
				text = ""
			intervals [4913]:
				xmin = 1658.2852
				xmax = 1658.5152
				text = "miss"
			intervals [4914]:
				xmin = 1658.5152
				xmax = 1658.5452
				text = ""
			intervals [4915]:
				xmin = 1658.5452
				xmax = 1659.5552
				text = "rdx"
			intervals [4916]:
				xmin = 1659.5552
				xmax = 1660.8252
				text = ""
			intervals [4917]:
				xmin = 1660.8252
				xmax = 1661.1052
				text = "she"
			intervals [4918]:
				xmin = 1661.1052
				xmax = 1661.1352
				text = ""
			intervals [4919]:
				xmin = 1661.1352
				xmax = 1661.3652
				text = "was"
			intervals [4920]:
				xmin = 1661.3652
				xmax = 1661.6475
				text = ""
			intervals [4921]:
				xmin = 1661.6475
				xmax = 1662.4275
				text = "the"
			intervals [4922]:
				xmin = 1662.4275
				xmax = 1662.5595
				text = ""
			intervals [4923]:
				xmin = 1662.5595
				xmax = 1662.9595
				text = "best"
			intervals [4924]:
				xmin = 1662.9595
				xmax = 1662.9895
				text = ""
			intervals [4925]:
				xmin = 1662.9895
				xmax = 1663.1895
				text = "eighth"
			intervals [4926]:
				xmin = 1663.1895
				xmax = 1663.4695
				text = "grade"
			intervals [4927]:
				xmin = 1663.4695
				xmax = 1664.0195
				text = "teacher"
			intervals [4928]:
				xmin = 1664.0195
				xmax = 1664.1695
				text = ""
			intervals [4929]:
				xmin = 1664.1695
				xmax = 1664.3695
				text = "cause"
			intervals [4930]:
				xmin = 1664.3695
				xmax = 1664.5495
				text = "she"
			intervals [4931]:
				xmin = 1664.5495
				xmax = 1664.7795
				text = "cared"
			intervals [4932]:
				xmin = 1664.7795
				xmax = 1664.9795
				text = "about"
			intervals [4933]:
				xmin = 1664.9795
				xmax = 1665.1095
				text = "her"
			intervals [4934]:
				xmin = 1665.1095
				xmax = 1665.6895
				text = "kids"
			intervals [4935]:
				xmin = 1665.6895
				xmax = 1665.9642
				text = ""
			intervals [4936]:
				xmin = 1665.9642
				xmax = 1666.2142
				text = "and"
			intervals [4937]:
				xmin = 1666.2142
				xmax = 1666.3642
				text = "we"
			intervals [4938]:
				xmin = 1666.3642
				xmax = 1666.6342
				text = "cared"
			intervals [4939]:
				xmin = 1666.6342
				xmax = 1666.9042
				text = "about"
			intervals [4940]:
				xmin = 1666.9042
				xmax = 1667.2542
				text = "her"
			intervals [4941]:
				xmin = 1667.2542
				xmax = 1667.6998
				text = ""
			intervals [4942]:
				xmin = 1667.6998
				xmax = 1667.8798
				text = "and"
			intervals [4943]:
				xmin = 1667.8798
				xmax = 1668.0298
				text = "she"
			intervals [4944]:
				xmin = 1668.0298
				xmax = 1668.1198
				text = "s"
			intervals [4945]:
				xmin = 1668.1198
				xmax = 1668.5298
				text = "actually"
			intervals [4946]:
				xmin = 1668.5298
				xmax = 1668.6498
				text = "the"
			intervals [4947]:
				xmin = 1668.6498
				xmax = 1669.4198
				text = "principal"
			intervals [4948]:
				xmin = 1669.4198
				xmax = 1669.4498
				text = ""
			intervals [4949]:
				xmin = 1669.4498
				xmax = 1669.9698
				text = "over"
			intervals [4950]:
				xmin = 1669.9698
				xmax = 1670.3798
				text = "at"
			intervals [4951]:
				xmin = 1670.3798
				xmax = 1670.5355
				text = ""
			intervals [4952]:
				xmin = 1670.5355
				xmax = 1671.2455
				text = "um"
			intervals [4953]:
				xmin = 1671.2455
				xmax = 1671.5857
				text = ""
			intervals [4954]:
				xmin = 1671.5857
				xmax = 1671.7457
				text = "<unk>"
			intervals [4955]:
				xmin = 1671.7457
				xmax = 1672.4949
				text = ""
			intervals [4956]:
				xmin = 1672.4949
				xmax = 1672.5549
				text = "i"
			intervals [4957]:
				xmin = 1672.5549
				xmax = 1672.5849
				text = ""
			intervals [4958]:
				xmin = 1672.5849
				xmax = 1672.8049
				text = "can't"
			intervals [4959]:
				xmin = 1672.8049
				xmax = 1673.0449
				text = "think"
			intervals [4960]:
				xmin = 1673.0449
				xmax = 1673.1049
				text = "of"
			intervals [4961]:
				xmin = 1673.1049
				xmax = 1673.1649
				text = "the"
			intervals [4962]:
				xmin = 1673.1649
				xmax = 1673.4049
				text = "name"
			intervals [4963]:
				xmin = 1673.4049
				xmax = 1673.4649
				text = "of"
			intervals [4964]:
				xmin = 1673.4649
				xmax = 1673.6549
				text = "the"
			intervals [4965]:
				xmin = 1673.6549
				xmax = 1674.1149
				text = "elementary"
			intervals [4966]:
				xmin = 1674.1149
				xmax = 1674.3949
				text = "school"
			intervals [4967]:
				xmin = 1674.3949
				xmax = 1674.5349
				text = "but"
			intervals [4968]:
				xmin = 1674.5349
				xmax = 1674.7349
				text = "it"
			intervals [4969]:
				xmin = 1674.7349
				xmax = 1674.8349
				text = "s"
			intervals [4970]:
				xmin = 1674.8349
				xmax = 1674.9149
				text = ""
			intervals [4971]:
				xmin = 1674.9149
				xmax = 1675.2449
				text = "on"
			intervals [4972]:
				xmin = 1675.2449
				xmax = 1675.3049
				text = ""
			intervals [4973]:
				xmin = 1675.3049
				xmax = 1675.5149
				text = "right"
			intervals [4974]:
				xmin = 1675.5149
				xmax = 1675.6049
				text = "on"
			intervals [4975]:
				xmin = 1675.6049
				xmax = 1676.0349
				text = "minnesota"
			intervals [4976]:
				xmin = 1676.0349
				xmax = 1676.3749
				text = "avenue"
			intervals [4977]:
				xmin = 1676.3749
				xmax = 1677.4333
				text = ""
			intervals [4978]:
				xmin = 1677.4333
				xmax = 1677.7133
				text = "no"
			intervals [4979]:
				xmin = 1677.7133
				xmax = 1678.4512
				text = ""
			intervals [4980]:
				xmin = 1678.4512
				xmax = 1679.0612
				text = "minnesota"
			intervals [4981]:
				xmin = 1679.0612
				xmax = 1679.3512
				text = "and"
			intervals [4982]:
				xmin = 1679.3512
				xmax = 1679.8702
				text = ""
			intervals [4983]:
				xmin = 1679.8702
				xmax = 1680.1702
				text = "uh"
			intervals [4984]:
				xmin = 1680.1702
				xmax = 1680.3002
				text = ""
			intervals [4985]:
				xmin = 1680.3002
				xmax = 1680.5902
				text = "eli"
			intervals [4986]:
				xmin = 1680.5902
				xmax = 1681.0802
				text = "place"
			intervals [4987]:
				xmin = 1681.0802
				xmax = 1684.8513
				text = ""
			intervals [4988]:
				xmin = 1684.8513
				xmax = 1684.9813
				text = "i"
			intervals [4989]:
				xmin = 1684.9813
				xmax = 1685.1113
				text = "can"
			intervals [4990]:
				xmin = 1685.1113
				xmax = 1685.3013
				text = "see"
			intervals [4991]:
				xmin = 1685.3013
				xmax = 1685.4413
				text = "it"
			intervals [4992]:
				xmin = 1685.4413
				xmax = 1685.5913
				text = "too"
			intervals [4993]:
				xmin = 1685.5913
				xmax = 1685.7013
				text = "but"
			intervals [4994]:
				xmin = 1685.7013
				xmax = 1685.7613
				text = "i"
			intervals [4995]:
				xmin = 1685.7613
				xmax = 1686.0513
				text = "can't"
			intervals [4996]:
				xmin = 1686.0513
				xmax = 1686.3013
				text = "think"
			intervals [4997]:
				xmin = 1686.3013
				xmax = 1686.3813
				text = "of"
			intervals [4998]:
				xmin = 1686.3813
				xmax = 1686.4613
				text = "the"
			intervals [4999]:
				xmin = 1686.4613
				xmax = 1686.9813
				text = "name"
			intervals [5000]:
				xmin = 1686.9813
				xmax = 1688.0263
				text = ""
			intervals [5001]:
				xmin = 1688.0263
				xmax = 1688.2063
				text = "but"
			intervals [5002]:
				xmin = 1688.2063
				xmax = 1688.3863
				text = "that"
			intervals [5003]:
				xmin = 1688.3863
				xmax = 1688.4563
				text = "s"
			intervals [5004]:
				xmin = 1688.4563
				xmax = 1688.5463
				text = "the"
			intervals [5005]:
				xmin = 1688.5463
				xmax = 1688.7963
				text = "school"
			intervals [5006]:
				xmin = 1688.7963
				xmax = 1688.9263
				text = "that"
			intervals [5007]:
				xmin = 1688.9263
				xmax = 1689.1663
				text = "she"
			intervals [5008]:
				xmin = 1689.1663
				xmax = 1689.2863
				text = "s"
			intervals [5009]:
				xmin = 1689.2863
				xmax = 1689.5263
				text = "at"
			intervals [5010]:
				xmin = 1689.5263
				xmax = 1689.6963
				text = "and"
			intervals [5011]:
				xmin = 1689.6963
				xmax = 1690.1063
				text = "she"
			intervals [5012]:
				xmin = 1690.1063
				xmax = 1690.7163
				text = "impacted"
			intervals [5013]:
				xmin = 1690.7163
				xmax = 1690.7463
				text = ""
			intervals [5014]:
				xmin = 1690.7463
				xmax = 1691.0863
				text = "all"
			intervals [5015]:
				xmin = 1691.0863
				xmax = 1691.1463
				text = ""
			intervals [5016]:
				xmin = 1691.1463
				xmax = 1691.2963
				text = "of"
			intervals [5017]:
				xmin = 1691.2963
				xmax = 1691.5063
				text = "our"
			intervals [5018]:
				xmin = 1691.5063
				xmax = 1691.9363
				text = "lives"
			intervals [5019]:
				xmin = 1691.9363
				xmax = 1692.0863
				text = "cause"
			intervals [5020]:
				xmin = 1692.0863
				xmax = 1692.4163
				text = "she"
			intervals [5021]:
				xmin = 1692.4163
				xmax = 1692.4463
				text = ""
			intervals [5022]:
				xmin = 1692.4463
				xmax = 1692.5363
				text = "s"
			intervals [5023]:
				xmin = 1692.5363
				xmax = 1692.9463
				text = "one"
			intervals [5024]:
				xmin = 1692.9463
				xmax = 1693.3863
				text = "that"
			intervals [5025]:
				xmin = 1693.3863
				xmax = 1694.4984
				text = ""
			intervals [5026]:
				xmin = 1694.4984
				xmax = 1694.8984
				text = "she"
			intervals [5027]:
				xmin = 1694.8984
				xmax = 1695.2884
				text = "just"
			intervals [5028]:
				xmin = 1695.2884
				xmax = 1695.5484
				text = "didn't"
			intervals [5029]:
				xmin = 1695.5484
				xmax = 1696.0184
				text = "accept"
			intervals [5030]:
				xmin = 1696.0184
				xmax = 1696.1684
				text = "when"
			intervals [5031]:
				xmin = 1696.1684
				xmax = 1696.2484
				text = "it"
			intervals [5032]:
				xmin = 1696.2484
				xmax = 1696.4984
				text = "came"
			intervals [5033]:
				xmin = 1696.4984
				xmax = 1696.7084
				text = "down"
			intervals [5034]:
				xmin = 1696.7084
				xmax = 1696.8684
				text = "to"
			intervals [5035]:
				xmin = 1696.8684
				xmax = 1696.9684
				text = "her"
			intervals [5036]:
				xmin = 1696.9684
				xmax = 1697.2484
				text = "kids"
			intervals [5037]:
				xmin = 1697.2484
				xmax = 1697.3884
				text = "she"
			intervals [5038]:
				xmin = 1697.3884
				xmax = 1697.6284
				text = "just"
			intervals [5039]:
				xmin = 1697.6284
				xmax = 1697.8384
				text = "didn't"
			intervals [5040]:
				xmin = 1697.8384
				xmax = 1698.2084
				text = "accept"
			intervals [5041]:
				xmin = 1698.2084
				xmax = 1698.2484
				text = ""
			intervals [5042]:
				xmin = 1698.2484
				xmax = 1698.4284
				text = "no"
			intervals [5043]:
				xmin = 1698.4284
				xmax = 1698.6784
				text = "for"
			intervals [5044]:
				xmin = 1698.6784
				xmax = 1698.7684
				text = "an"
			intervals [5045]:
				xmin = 1698.7684
				xmax = 1699.3284
				text = "answer"
			intervals [5046]:
				xmin = 1699.3284
				xmax = 1700.3523
				text = ""
			intervals [5047]:
				xmin = 1700.3523
				xmax = 1700.8723
				text = "and"
			intervals [5048]:
				xmin = 1700.8723
				xmax = 1700.9223
				text = ""
			intervals [5049]:
				xmin = 1700.9223
				xmax = 1701.1323
				text = "her"
			intervals [5050]:
				xmin = 1701.1323
				xmax = 1701.4323
				text = "heart"
			intervals [5051]:
				xmin = 1701.4323
				xmax = 1701.4623
				text = ""
			intervals [5052]:
				xmin = 1701.4623
				xmax = 1701.6723
				text = "was"
			intervals [5053]:
				xmin = 1701.6723
				xmax = 1701.7023
				text = ""
			intervals [5054]:
				xmin = 1701.7023
				xmax = 1702.1023
				text = "there"
			intervals [5055]:
				xmin = 1702.1023
				xmax = 1702.7664
				text = ""
			intervals [5056]:
				xmin = 1702.7664
				xmax = 1702.8564
				text = "and"
			intervals [5057]:
				xmin = 1702.8564
				xmax = 1703.2864
				text = "actually"
			intervals [5058]:
				xmin = 1703.2864
				xmax = 1703.5564
				text = "after"
			intervals [5059]:
				xmin = 1703.5564
				xmax = 1703.7764
				text = "our"
			intervals [5060]:
				xmin = 1703.7764
				xmax = 1704.1764
				text = "class"
			intervals [5061]:
				xmin = 1704.1764
				xmax = 1704.4164
				text = "left"
			intervals [5062]:
				xmin = 1704.4164
				xmax = 1704.5964
				text = "she"
			intervals [5063]:
				xmin = 1704.5964
				xmax = 1704.8864
				text = "left"
			intervals [5064]:
				xmin = 1704.8864
				xmax = 1704.9664
				text = "the"
			intervals [5065]:
				xmin = 1704.9664
				xmax = 1705.2264
				text = "school"
			intervals [5066]:
				xmin = 1705.2264
				xmax = 1705.7864
				text = "<unk>"
			intervals [5067]:
				xmin = 1705.7864
				xmax = 1706.5106
				text = ""
			intervals [5068]:
				xmin = 1706.5106
				xmax = 1706.7406
				text = "<unk>"
			intervals [5069]:
				xmin = 1706.7406
				xmax = 1710.9209
				text = ""
			intervals [5070]:
				xmin = 1710.9209
				xmax = 1711.0509
				text = "i"
			intervals [5071]:
				xmin = 1711.0509
				xmax = 1711.2609
				text = "think"
			intervals [5072]:
				xmin = 1711.2609
				xmax = 1711.3809
				text = "she"
			intervals [5073]:
				xmin = 1711.3809
				xmax = 1711.5609
				text = "s"
			intervals [5074]:
				xmin = 1711.5609
				xmax = 1711.7409
				text = "been"
			intervals [5075]:
				xmin = 1711.7409
				xmax = 1712.2609
				text = "principal"
			intervals [5076]:
				xmin = 1712.2609
				xmax = 1712.6809
				text = "since"
			intervals [5077]:
				xmin = 1712.6809
				xmax = 1712.9509
				text = "then"
			intervals [5078]:
				xmin = 1712.9509
				xmax = 1714.1441
				text = ""
			intervals [5079]:
				xmin = 1714.1441
				xmax = 1714.5741
				text = "mm-hm"
			intervals [5080]:
				xmin = 1714.5741
				xmax = 1715.0606
				text = ""
			intervals [5081]:
				xmin = 1715.0606
				xmax = 1715.4206
				text = "mm-hm"
			intervals [5082]:
				xmin = 1715.4206
				xmax = 1718.2483
				text = ""
			intervals [5083]:
				xmin = 1718.2483
				xmax = 1718.3883
				text = "what"
			intervals [5084]:
				xmin = 1718.3883
				xmax = 1718.4183
				text = ""
			intervals [5085]:
				xmin = 1718.4183
				xmax = 1718.5283
				text = "is"
			intervals [5086]:
				xmin = 1718.5283
				xmax = 1718.6883
				text = "the"
			intervals [5087]:
				xmin = 1718.6883
				xmax = 1718.7383
				text = ""
			intervals [5088]:
				xmin = 1718.7383
				xmax = 1718.8583
				text = "name"
			intervals [5089]:
				xmin = 1718.8583
				xmax = 1722.3758
				text = ""
			intervals [5090]:
				xmin = 1722.3758
				xmax = 1722.5358
				text = "mm"
			intervals [5091]:
				xmin = 1722.5358
				xmax = 1723.6579
				text = ""
			intervals [5092]:
				xmin = 1723.6579
				xmax = 1724.2779
				text = "uh-huh"
			intervals [5093]:
				xmin = 1724.2779
				xmax = 1724.3629
				text = ""
			intervals [5094]:
				xmin = 1724.3629
				xmax = 1724.6429
				text = "i"
			intervals [5095]:
				xmin = 1724.6429
				xmax = 1728.6272
				text = ""
			intervals [5096]:
				xmin = 1728.6272
				xmax = 1728.7972
				text = "mm"
			intervals [5097]:
				xmin = 1728.7972
				xmax = 1728.9672
				text = "no"
			intervals [5098]:
				xmin = 1728.9672
				xmax = 1729.4154
				text = ""
			intervals [5099]:
				xmin = 1729.4154
				xmax = 1729.5954
				text = "i"
			intervals [5100]:
[truncated: 4,240,047 more chars]
