# Supplementary material for: Considering Performance in the Automated and Manual Coding of Sociolinguistic Variables: Lessons From Variable (ING)
Source: Front Artif Intell. 2021 Apr 29;4:648543. doi: 10.3389/frai.2021.648543 (PMC8117961; doi:10.3389/frai.2021.648543)
Supplement: Supplementary file 6 [file Data_Sheet_6.ZIP › CORAAL_VARAligned_as_TextGrids_p2/DCB_se1_ag2_m_03_2.TextGrid]

File type = "ooTextFile"
Object class = "TextGrid"

xmin = 0.0
xmax = 1191.399977324263
tiers? <exists>
size = 4
item []:
	item [1]:
		class = "IntervalTier"
		name = "DCB_se1_ag2_m_03 - words"
		xmin = 0.0
		xmax = 1191.399977324263
		intervals: size = 3998
			intervals [1]:
				xmin = 0.0
				xmax = 3.613
				text = ""
			intervals [2]:
				xmin = 3.613
				xmax = 3.993
				text = "uh"
			intervals [3]:
				xmin = 3.993
				xmax = 4.123
				text = ""
			intervals [4]:
				xmin = 4.123
				xmax = 4.433
				text = "yeah"
			intervals [5]:
				xmin = 4.433
				xmax = 4.6439
				text = ""
			intervals [6]:
				xmin = 4.6439
				xmax = 4.8639
				text = "i"
			intervals [7]:
				xmin = 4.8639
				xmax = 4.9939
				text = "s"
			intervals [8]:
				xmin = 4.9939
				xmax = 5.0239
				text = ""
			intervals [9]:
				xmin = 5.0239
				xmax = 5.2439
				text = "yeah"
			intervals [10]:
				xmin = 5.2439
				xmax = 5.3839
				text = ""
			intervals [11]:
				xmin = 5.3839
				xmax = 5.5039
				text = "i"
			intervals [12]:
				xmin = 5.5039
				xmax = 5.7139
				text = "say"
			intervals [13]:
				xmin = 5.7139
				xmax = 5.8839
				text = "so"
			intervals [14]:
				xmin = 5.8839
				xmax = 6.0939
				text = "yeah"
			intervals [15]:
				xmin = 6.0939
				xmax = 7.8571
				text = ""
			intervals [16]:
				xmin = 7.8571
				xmax = 8.3571
				text = "movies"
			intervals [17]:
				xmin = 8.3571
				xmax = 8.919
				text = ""
			intervals [18]:
				xmin = 8.919
				xmax = 9.269
				text = "uh"
			intervals [19]:
				xmin = 9.269
				xmax = 9.6363
				text = ""
			intervals [20]:
				xmin = 9.6363
				xmax = 9.8363
				text = "i've"
			intervals [21]:
				xmin = 9.8363
				xmax = 9.8663
				text = ""
			intervals [22]:
				xmin = 9.8663
				xmax = 10.0263
				text = "have"
			intervals [23]:
				xmin = 10.0263
				xmax = 10.1263
				text = "to"
			intervals [24]:
				xmin = 10.1263
				xmax = 10.4963
				text = "say"
			intervals [25]:
				xmin = 10.4963
				xmax = 10.5263
				text = ""
			intervals [26]:
				xmin = 10.5263
				xmax = 11.4263
				text = "godfather"
			intervals [27]:
				xmin = 11.4263
				xmax = 12.3856
				text = ""
			intervals [28]:
				xmin = 12.3856
				xmax = 13.5156
				text = "goodfellas"
			intervals [29]:
				xmin = 13.5156
				xmax = 14.1986
				text = ""
			intervals [30]:
				xmin = 14.1986
				xmax = 14.2886
				text = "well"
			intervals [31]:
				xmin = 14.2886
				xmax = 14.3586
				text = "i'm"
			intervals [32]:
				xmin = 14.3586
				xmax = 14.6086
				text = "just"
			intervals [33]:
				xmin = 14.6086
				xmax = 15.0186
				text = "gonna"
			intervals [34]:
				xmin = 15.0186
				xmax = 15.0886
				text = "say"
			intervals [35]:
				xmin = 15.0886
				xmax = 15.2786
				text = "all"
			intervals [36]:
				xmin = 15.2786
				xmax = 15.3386
				text = "the"
			intervals [37]:
				xmin = 15.3386
				xmax = 15.7986
				text = "godfellas-"
			intervals [38]:
				xmin = 15.7986
				xmax = 15.9432
				text = ""
			intervals [39]:
				xmin = 15.9432
				xmax = 16.7932
				text = "goodfellows"
			intervals [40]:
				xmin = 16.7932
				xmax = 17.4447
				text = ""
			intervals [41]:
				xmin = 17.4447
				xmax = 17.9847
				text = "um"
			intervals [42]:
				xmin = 17.9847
				xmax = 19.7036
				text = ""
			intervals [43]:
				xmin = 19.7036
				xmax = 20.2036
				text = "probably"
			intervals [44]:
				xmin = 20.2036
				xmax = 20.4836
				text = "paid"
			intervals [45]:
				xmin = 20.4836
				xmax = 20.5636
				text = "in"
			intervals [46]:
				xmin = 20.5636
				xmax = 21.2136
				text = "full"
			intervals [47]:
				xmin = 21.2136
				xmax = 23.0675
				text = ""
			intervals [48]:
				xmin = 23.0675
				xmax = 23.2775
				text = "in"
			intervals [49]:
				xmin = 23.2775
				xmax = 23.5075
				text = "paid"
			intervals [50]:
				xmin = 23.5075
				xmax = 23.5775
				text = "in"
			intervals [51]:
				xmin = 23.5775
				xmax = 23.9875
				text = "full"
			intervals [52]:
				xmin = 23.9875
				xmax = 24.0575
				text = ""
			intervals [53]:
				xmin = 24.0575
				xmax = 24.2475
				text = "and"
			intervals [54]:
				xmin = 24.2475
				xmax = 24.7075
				text = "um"
			intervals [55]:
				xmin = 24.7075
				xmax = 25.0429
				text = ""
			intervals [56]:
				xmin = 25.0429
				xmax = 25.6529
				text = "scarface"
			intervals [57]:
				xmin = 25.6529
				xmax = 30.0452
				text = ""
			intervals [58]:
				xmin = 30.0452
				xmax = 30.3452
				text = "um"
			intervals [59]:
				xmin = 30.3452
				xmax = 30.7152
				text = "well"
			intervals [60]:
				xmin = 30.7152
				xmax = 30.9629
				text = ""
			intervals [61]:
				xmin = 30.9629
				xmax = 31.0329
				text = "i"
			intervals [62]:
				xmin = 31.0329
				xmax = 31.0629
				text = ""
			intervals [63]:
				xmin = 31.0629
				xmax = 31.5229
				text = "guess"
			intervals [64]:
				xmin = 31.5229
				xmax = 33.8732
				text = ""
			intervals [65]:
				xmin = 33.8732
				xmax = 33.9332
				text = "the"
			intervals [66]:
				xmin = 33.9332
				xmax = 34.1432
				text = "fifth"
			intervals [67]:
				xmin = 34.1432
				xmax = 34.2532
				text = "one"
			intervals [68]:
				xmin = 34.2532
				xmax = 34.4032
				text = "have"
			intervals [69]:
				xmin = 34.4032
				xmax = 34.4832
				text = "to"
			intervals [70]:
				xmin = 34.4832
				xmax = 34.7932
				text = "be"
			intervals [71]:
				xmin = 34.7932
				xmax = 35.2432
				text = "uh"
			intervals [72]:
				xmin = 35.2432
				xmax = 38.4317
				text = ""
			intervals [73]:
				xmin = 38.4317
				xmax = 38.6017
				text = "yeah"
			intervals [74]:
				xmin = 38.6017
				xmax = 38.6617
				text = "i"
			intervals [75]:
				xmin = 38.6617
				xmax = 38.8117
				text = "said"
			intervals [76]:
				xmin = 38.8117
				xmax = 39.1417
				text = "all"
			intervals [77]:
				xmin = 39.1417
				xmax = 39.2117
				text = "of"
			intervals [78]:
				xmin = 39.2117
				xmax = 39.3117
				text = "'em"
			intervals [79]:
				xmin = 39.3117
				xmax = 39.4417
				text = "though"
			intervals [80]:
				xmin = 39.4417
				xmax = 40.6573
				text = ""
			intervals [81]:
				xmin = 40.6573
				xmax = 41.0073
				text = "yeah"
			intervals [82]:
				xmin = 41.0073
				xmax = 41.725
				text = ""
			intervals [83]:
				xmin = 41.725
				xmax = 41.945
				text = "ah"
			intervals [84]:
				xmin = 41.945
				xmax = 42.135
				text = "yeah"
			intervals [85]:
				xmin = 42.135
				xmax = 42.225
				text = "so"
			intervals [86]:
				xmin = 42.225
				xmax = 42.285
				text = "i"
			intervals [87]:
				xmin = 42.285
				xmax = 42.445
				text = "guess"
			intervals [88]:
				xmin = 42.445
				xmax = 42.505
				text = "the"
			intervals [89]:
				xmin = 42.505
				xmax = 43.485
				text = "godfathers"
			intervals [90]:
				xmin = 43.485
				xmax = 43.515
				text = ""
			intervals [91]:
				xmin = 43.515
				xmax = 43.905
				text = "uh"
			intervals [92]:
				xmin = 43.905
				xmax = 44.795
				text = "scarface"
			intervals [93]:
				xmin = 44.795
				xmax = 45.4228
				text = ""
			intervals [94]:
				xmin = 45.4228
				xmax = 45.6628
				text = "uh"
			intervals [95]:
				xmin = 45.6628
				xmax = 45.9928
				text = "paid"
			intervals [96]:
				xmin = 45.9928
				xmax = 46.0628
				text = "in"
			intervals [97]:
				xmin = 46.0628
				xmax = 46.6328
				text = "full"
			intervals [98]:
				xmin = 46.6328
				xmax = 47.6182
				text = ""
			intervals [99]:
				xmin = 47.6182
				xmax = 48.1682
				text = "uh"
			intervals [100]:
				xmin = 48.1682
				xmax = 48.6626
				text = ""
			intervals [101]:
				xmin = 48.6626
				xmax = 49.1826
				text = "uh"
			intervals [102]:
				xmin = 49.1826
				xmax = 49.5226
				text = ""
			intervals [103]:
				xmin = 49.5226
				xmax = 49.9426
				text = "uh"
			intervals [104]:
				xmin = 49.9426
				xmax = 50.3909
				text = ""
			intervals [105]:
				xmin = 50.3909
				xmax = 50.9609
				text = "belly"
			intervals [106]:
				xmin = 50.9609
				xmax = 51.3961
				text = ""
			intervals [107]:
				xmin = 51.3961
				xmax = 51.9061
				text = "and"
			intervals [108]:
				xmin = 51.9061
				xmax = 51.9361
				text = ""
			intervals [109]:
				xmin = 51.9361
				xmax = 52.3361
				text = "uh"
			intervals [110]:
				xmin = 52.3361
				xmax = 54.2488
				text = ""
			intervals [111]:
				xmin = 54.2488
				xmax = 54.4588
				text = "hold"
			intervals [112]:
				xmin = 54.4588
				xmax = 54.5188
				text = "on"
			intervals [113]:
				xmin = 54.5188
				xmax = 54.5488
				text = "i"
			intervals [114]:
				xmin = 54.5488
				xmax = 54.7388
				text = "said"
			intervals [115]:
				xmin = 54.7388
				xmax = 55.1888
				text = "godfather"
			intervals [116]:
				xmin = 55.1888
				xmax = 55.2288
				text = ""
			intervals [117]:
				xmin = 55.2288
				xmax = 55.4788
				text = "paid"
			intervals [118]:
				xmin = 55.4788
				xmax = 55.5388
				text = "in"
			intervals [119]:
				xmin = 55.5388
				xmax = 55.9788
				text = "full"
			intervals [120]:
				xmin = 55.9788
				xmax = 56.3842
				text = ""
			intervals [121]:
				xmin = 56.3842
				xmax = 57.3542
				text = "goodfellas"
			intervals [122]:
				xmin = 57.3542
				xmax = 58.4104
				text = ""
			intervals [123]:
				xmin = 58.4104
				xmax = 59.0404
				text = "uh"
			intervals [124]:
				xmin = 59.0404
				xmax = 59.0904
				text = ""
			intervals [125]:
				xmin = 59.0904
				xmax = 60.1304
				text = "scarface"
			intervals [126]:
				xmin = 60.1304
				xmax = 61.3499
				text = ""
			intervals [127]:
				xmin = 61.3499
				xmax = 61.5199
				text = "and"
			intervals [128]:
				xmin = 61.5199
				xmax = 61.9599
				text = "yeah"
			intervals [129]:
				xmin = 61.9599
				xmax = 61.9899
				text = ""
			intervals [130]:
				xmin = 61.9899
				xmax = 62.3399
				text = "yeah"
			intervals [131]:
				xmin = 62.3399
				xmax = 62.7099
				text = "belly"
			intervals [132]:
				xmin = 62.7099
				xmax = 70.7674
				text = ""
			intervals [133]:
				xmin = 70.7674
				xmax = 70.9474
				text = "out"
			intervals [134]:
				xmin = 70.9474
				xmax = 71.0374
				text = "of"
			intervals [135]:
				xmin = 71.0374
				xmax = 71.1874
				text = "what"
			intervals [136]:
				xmin = 71.1874
				xmax = 71.4274
				text = "those"
			intervals [137]:
				xmin = 71.4274
				xmax = 71.6874
				text = "five"
			intervals [138]:
				xmin = 71.6874
				xmax = 79.6635
				text = ""
			intervals [139]:
				xmin = 79.6635
				xmax = 80.1435
				text = "uh"
			intervals [140]:
				xmin = 80.1435
				xmax = 80.1735
				text = ""
			intervals [141]:
				xmin = 80.1735
				xmax = 80.2035
				text = "i"
			intervals [142]:
				xmin = 80.2035
				xmax = 80.3835
				text = "think"
			intervals [143]:
				xmin = 80.3835
				xmax = 80.4635
				text = "the"
			intervals [144]:
				xmin = 80.4635
				xmax = 80.8635
				text = "powerful"
			intervals [145]:
				xmin = 80.8635
				xmax = 81.1535
				text = "movie"
			intervals [146]:
				xmin = 81.1535
				xmax = 81.2635
				text = "that"
			intervals [147]:
				xmin = 81.2635
				xmax = 81.3335
				text = "i"
			intervals [148]:
				xmin = 81.3335
				xmax = 81.7935
				text = "seen"
			intervals [149]:
				xmin = 81.7935
				xmax = 81.8235
				text = ""
			intervals [150]:
				xmin = 81.8235
				xmax = 82.2935
				text = "um"
			intervals [151]:
				xmin = 82.2935
				xmax = 87.6997
				text = ""
			intervals [152]:
				xmin = 87.6997
				xmax = 87.8897
				text = "would"
			intervals [153]:
				xmin = 87.8897
				xmax = 88.1197
				text = "have"
			intervals [154]:
				xmin = 88.1197
				xmax = 88.1897
				text = ""
			intervals [155]:
				xmin = 88.1897
				xmax = 88.3197
				text = "to"
			intervals [156]:
				xmin = 88.3197
				xmax = 89.4697
				text = "be"
			intervals [157]:
				xmin = 89.4697
				xmax = 93.6429
				text = ""
			intervals [158]:
				xmin = 93.6429
				xmax = 94.3229
				text = "um"
			intervals [159]:
				xmin = 94.3229
				xmax = 94.4429
				text = ""
			intervals [160]:
				xmin = 94.4429
				xmax = 94.5629
				text = "i"
			intervals [161]:
				xmin = 94.5629
				xmax = 94.8629
				text = "can't"
			intervals [162]:
				xmin = 94.8629
				xmax = 95.1129
				text = "even"
			intervals [163]:
				xmin = 95.1129
				xmax = 95.2529
				text = "what"
			intervals [164]:
				xmin = 95.2529
				xmax = 95.4829
				text = "was"
			intervals [165]:
				xmin = 95.4829
				xmax = 95.5829
				text = "it"
			intervals [166]:
				xmin = 95.5829
				xmax = 95.6429
				text = "i"
			intervals [167]:
				xmin = 95.6429
				xmax = 95.8829
				text = "can't"
			intervals [168]:
				xmin = 95.8829
				xmax = 96.1329
				text = "even"
			intervals [169]:
				xmin = 96.1329
				xmax = 96.9329
				text = "inspirational"
			intervals [170]:
				xmin = 96.9329
				xmax = 96.9629
				text = "i"
			intervals [171]:
				xmin = 96.9629
				xmax = 96.9929
				text = "d"
			intervals [172]:
				xmin = 96.9929
				xmax = 97.1329
				text = "have"
			intervals [173]:
				xmin = 97.1329
				xmax = 97.2129
				text = "to"
			intervals [174]:
				xmin = 97.2129
				xmax = 97.2529
				text = ""
			intervals [175]:
				xmin = 97.2529
				xmax = 97.5929
				text = "say"
			intervals [176]:
				xmin = 97.5929
				xmax = 98.1029
				text = "uh"
			intervals [177]:
				xmin = 98.1029
				xmax = 99.0791
				text = ""
			intervals [178]:
				xmin = 99.0791
				xmax = 99.3991
				text = "remember"
			intervals [179]:
				xmin = 99.3991
				xmax = 99.5191
				text = "the"
			intervals [180]:
				xmin = 99.5191
				xmax = 99.9191
				text = "titans"
			intervals [181]:
				xmin = 99.9191
				xmax = 99.9891
				text = "i"
			intervals [182]:
				xmin = 99.9891
				xmax = 100.4891
				text = "guess"
			intervals [183]:
				xmin = 100.4891
				xmax = 103.0029
				text = ""
			intervals [184]:
				xmin = 103.0029
				xmax = 103.3329
				text = "<unk>"
			intervals [185]:
				xmin = 103.3329
				xmax = 103.7503
				text = ""
			intervals [186]:
				xmin = 103.7503
				xmax = 104.0603
				text = "<unk>"
			intervals [187]:
				xmin = 104.0603
				xmax = 105.0558
				text = ""
			intervals [188]:
				xmin = 105.0558
				xmax = 105.3558
				text = "<unk>"
			intervals [189]:
				xmin = 105.3558
				xmax = 106.9543
				text = ""
			intervals [190]:
				xmin = 106.9543
				xmax = 107.7543
				text = "<unk>"
			intervals [191]:
				xmin = 107.7543
				xmax = 109.4267
				text = ""
			intervals [192]:
				xmin = 109.4267
				xmax = 109.6767
				text = "yeah"
			intervals [193]:
				xmin = 109.6767
				xmax = 110.0867
				text = "yeah"
			intervals [194]:
				xmin = 110.0867
				xmax = 110.1867
				text = "yeah"
			intervals [195]:
				xmin = 110.1867
				xmax = 120.5225
				text = ""
			intervals [196]:
				xmin = 120.5225
				xmax = 120.8925
				text = "nah"
			intervals [197]:
				xmin = 120.8925
				xmax = 121.5425
				text = "yeah"
			intervals [198]:
				xmin = 121.5425
				xmax = 121.6225
				text = "h"
			intervals [199]:
				xmin = 121.6225
				xmax = 121.6825
				text = ""
			intervals [200]:
				xmin = 121.6825
				xmax = 121.7725
				text = "to"
			intervals [201]:
				xmin = 121.7725
				xmax = 121.9425
				text = "what"
			intervals [202]:
				xmin = 121.9425
				xmax = 122.1125
				text = "to"
			intervals [203]:
				xmin = 122.1125
				xmax = 122.5225
				text = "movies"
			intervals [204]:
				xmin = 122.5225
				xmax = 122.6625
				text = "or"
			intervals [205]:
				xmin = 122.6625
				xmax = 122.9625
				text = "what"
			intervals [206]:
				xmin = 122.9625
				xmax = 130.8942
				text = ""
			intervals [207]:
				xmin = 130.8942
				xmax = 131.0642
				text = "oh"
			intervals [208]:
				xmin = 131.0642
				xmax = 131.3942
				text = "yeah"
			intervals [209]:
				xmin = 131.3942
				xmax = 131.4542
				text = "yeah"
			intervals [210]:
				xmin = 131.4542
				xmax = 131.5442
				text = "if"
			intervals [211]:
				xmin = 131.5442
				xmax = 131.6342
				text = "it"
			intervals [212]:
				xmin = 131.6342
				xmax = 131.8642
				text = "got"
			intervals [213]:
				xmin = 131.8642
				xmax = 132.1942
				text = "anything"
			intervals [214]:
				xmin = 132.1942
				xmax = 132.2742
				text = "to"
			intervals [215]:
				xmin = 132.2742
				xmax = 132.4142
				text = "do"
			intervals [216]:
				xmin = 132.4142
				xmax = 132.5442
				text = "with"
			intervals [217]:
				xmin = 132.5442
				xmax = 133.1742
				text = "action"
			intervals [218]:
				xmin = 133.1742
				xmax = 133.4267
				text = ""
			intervals [219]:
				xmin = 133.4267
				xmax = 133.8267
				text = "uh"
			intervals [220]:
				xmin = 133.8267
				xmax = 133.8567
				text = ""
			intervals [221]:
				xmin = 133.8567
				xmax = 134.3167
				text = "anything"
			intervals [222]:
				xmin = 134.3167
				xmax = 134.4067
				text = "you"
			intervals [223]:
				xmin = 134.4067
				xmax = 134.5367
				text = "know"
			intervals [224]:
				xmin = 134.5367
				xmax = 134.8167
				text = "gotta"
			intervals [225]:
				xmin = 134.8167
				xmax = 134.9767
				text = "do"
			intervals [226]:
				xmin = 134.9767
				xmax = 135.0967
				text = "with"
			intervals [227]:
				xmin = 135.0967
				xmax = 135.6267
				text = "action"
			intervals [228]:
				xmin = 135.6267
				xmax = 135.7667
				text = "or"
			intervals [229]:
				xmin = 135.7667
				xmax = 136.1867
				text = "drama"
			intervals [230]:
				xmin = 136.1867
				xmax = 136.4367
				text = "or"
			intervals [231]:
				xmin = 136.4367
				xmax = 136.9967
				text = "comedy"
			intervals [232]:
				xmin = 136.9967
				xmax = 137.1367
				text = "i'm"
			intervals [233]:
				xmin = 137.1367
				xmax = 137.3567
				text = "there"
			intervals [234]:
				xmin = 137.3567
				xmax = 150.3356
				text = ""
			intervals [235]:
				xmin = 150.3356
				xmax = 150.7856
				text = "not"
			intervals [236]:
				xmin = 150.7856
				xmax = 150.8456
				text = ""
			intervals [237]:
				xmin = 150.8456
				xmax = 151.1556
				text = "really"
			intervals [238]:
				xmin = 151.1556
				xmax = 156.1988
				text = ""
			intervals [239]:
				xmin = 156.1988
				xmax = 156.5088
				text = "nah"
			intervals [240]:
				xmin = 156.5088
				xmax = 156.5788
				text = ""
			intervals [241]:
				xmin = 156.5788
				xmax = 156.6688
				text = "nah"
			intervals [242]:
				xmin = 156.6688
				xmax = 156.8888
				text = ""
			intervals [243]:
				xmin = 156.8888
				xmax = 156.9988
				text = "nah"
			intervals [244]:
				xmin = 156.9988
				xmax = 157.0988
				text = ""
			intervals [245]:
				xmin = 157.0988
				xmax = 157.1988
				text = "i"
			intervals [246]:
				xmin = 157.1988
				xmax = 157.3388
				text = "ain't"
			intervals [247]:
				xmin = 157.3388
				xmax = 157.4988
				text = "really"
			intervals [248]:
				xmin = 157.4988
				xmax = 157.6188
				text = "with"
			intervals [249]:
				xmin = 157.6188
				xmax = 157.7188
				text = "the"
			intervals [250]:
				xmin = 157.7188
				xmax = 158.1888
				text = "superhero"
			intervals [251]:
				xmin = 158.1888
				xmax = 158.5488
				text = "person"
			intervals [252]:
				xmin = 158.5488
				xmax = 158.6088
				text = "you"
			intervals [253]:
				xmin = 158.6088
				xmax = 158.6388
				text = ""
			intervals [254]:
				xmin = 158.6388
				xmax = 158.7088
				text = "know"
			intervals [255]:
				xmin = 158.7088
				xmax = 158.7988
				text = "what"
			intervals [256]:
				xmin = 158.7988
				xmax = 158.8688
				text = "i'm"
			intervals [257]:
				xmin = 158.8688
				xmax = 158.9888
				text = "saying"
			intervals [258]:
				xmin = 158.9888
				xmax = 159.0188
				text = "i"
			intervals [259]:
				xmin = 159.0188
				xmax = 159.1088
				text = "was"
			intervals [260]:
				xmin = 159.1088
				xmax = 159.2788
				text = "more"
			intervals [261]:
				xmin = 159.2788
				xmax = 159.4788
				text = "so"
			intervals [262]:
				xmin = 159.4788
				xmax = 159.7188
				text = "like"
			intervals [263]:
				xmin = 159.7188
				xmax = 159.8788
				text = "try"
			intervals [264]:
				xmin = 159.8788
				xmax = 159.9788
				text = "to"
			intervals [265]:
				xmin = 159.9788
				xmax = 160.1488
				text = "be"
			intervals [266]:
				xmin = 160.1488
				xmax = 160.4288
				text = "like"
			intervals [267]:
				xmin = 160.4288
				xmax = 160.794
				text = ""
			intervals [268]:
				xmin = 160.794
				xmax = 161.154
				text = "more"
			intervals [269]:
				xmin = 161.154
				xmax = 161.6549
				text = ""
			intervals [270]:
				xmin = 161.6549
				xmax = 161.7449
				text = "i"
			intervals [271]:
				xmin = 161.7449
				xmax = 162.1849
				text = "guess"
			intervals [272]:
				xmin = 162.1849
				xmax = 162.2549
				text = ""
			intervals [273]:
				xmin = 162.2549
				xmax = 163.0049
				text = "realistic"
			intervals [274]:
				xmin = 163.0049
				xmax = 163.0649
				text = ""
			intervals [275]:
				xmin = 163.0649
				xmax = 163.2749
				text = "with"
			intervals [276]:
				xmin = 163.2749
				xmax = 163.3849
				text = "it"
			intervals [277]:
				xmin = 163.3849
				xmax = 163.4149
				text = ""
			intervals [278]:
				xmin = 163.4149
				xmax = 163.5249
				text = "you"
			intervals [279]:
				xmin = 163.5249
				xmax = 163.5949
				text = "know"
			intervals [280]:
				xmin = 163.5949
				xmax = 163.6849
				text = "what"
			intervals [281]:
				xmin = 163.6849
				xmax = 163.7749
				text = "i'm"
			intervals [282]:
				xmin = 163.7749
				xmax = 163.8949
				text = "saying"
			intervals [283]:
				xmin = 163.8949
				xmax = 164.1049
				text = "w"
			intervals [284]:
				xmin = 164.1049
				xmax = 164.1949
				text = "with"
			intervals [285]:
				xmin = 164.1949
				xmax = 164.2549
				text = "the"
			intervals [286]:
				xmin = 164.2549
				xmax = 164.7449
				text = "movie"
			intervals [287]:
				xmin = 164.7449
				xmax = 164.8049
				text = "and"
			intervals [288]:
				xmin = 164.8049
				xmax = 164.8849
				text = "the"
			intervals [289]:
				xmin = 164.8849
				xmax = 165.5949
				text = "situation"
			intervals [290]:
				xmin = 165.5949
				xmax = 165.6949
				text = "and"
			intervals [291]:
				xmin = 165.6949
				xmax = 165.7849
				text = "the"
			intervals [292]:
				xmin = 165.7849
				xmax = 166.1549
				text = "plot"
			intervals [293]:
				xmin = 166.1549
				xmax = 166.2449
				text = "or"
			intervals [294]:
				xmin = 166.2449
				xmax = 166.9049
				text = "somewhats-"
			intervals [295]:
				xmin = 166.9049
				xmax = 166.9549
				text = ""
			intervals [296]:
				xmin = 166.9549
				xmax = 167.1249
				text = "you"
			intervals [297]:
				xmin = 167.1249
				xmax = 167.1849
				text = "know"
			intervals [298]:
				xmin = 167.1849
				xmax = 167.2749
				text = "what"
			intervals [299]:
				xmin = 167.2749
				xmax = 167.3349
				text = "i'm"
			intervals [300]:
				xmin = 167.3349
				xmax = 167.4649
				text = "saying"
			intervals [301]:
				xmin = 167.4649
				xmax = 167.6549
				text = "just"
			intervals [302]:
				xmin = 167.6549
				xmax = 167.8349
				text = "try"
			intervals [303]:
				xmin = 167.8349
				xmax = 167.9349
				text = "to"
			intervals [304]:
				xmin = 167.9349
				xmax = 168.1849
				text = "use"
			intervals [305]:
				xmin = 168.1849
				xmax = 168.4349
				text = "that"
			intervals [306]:
				xmin = 168.4349
				xmax = 168.8649
				text = "movie"
			intervals [307]:
				xmin = 168.8649
				xmax = 169.163
				text = ""
			intervals [308]:
				xmin = 169.163
				xmax = 169.353
				text = "add"
			intervals [309]:
				xmin = 169.353
				xmax = 169.573
				text = "to"
			intervals [310]:
				xmin = 169.573
				xmax = 169.873
				text = "my"
			intervals [311]:
				xmin = 169.873
				xmax = 169.973
				text = "you"
			intervals [312]:
				xmin = 169.973
				xmax = 170.123
				text = "know"
			intervals [313]:
				xmin = 170.123
				xmax = 170.543
				text = "everyday"
			intervals [314]:
				xmin = 170.543
				xmax = 170.853
				text = "life"
			intervals [315]:
				xmin = 170.853
				xmax = 170.973
				text = "you"
			intervals [316]:
				xmin = 170.973
				xmax = 171.083
				text = "know"
			intervals [317]:
				xmin = 171.083
				xmax = 171.183
				text = "i"
			intervals [318]:
				xmin = 171.183
				xmax = 171.333
				text = "don't"
			intervals [319]:
				xmin = 171.333
				xmax = 171.493
				text = "got"
			intervals [320]:
				xmin = 171.493
				xmax = 171.733
				text = "time"
			intervals [321]:
				xmin = 171.733
				xmax = 171.793
				text = "to"
			intervals [322]:
				xmin = 171.793
				xmax = 171.913
				text = "be"
			intervals [323]:
				xmin = 171.913
				xmax = 172.073
				text = "you"
			intervals [324]:
				xmin = 172.073
				xmax = 172.363
				text = "know"
			intervals [325]:
				xmin = 172.363
				xmax = 172.393
				text = ""
			intervals [326]:
				xmin = 172.393
				xmax = 172.803
				text = "games"
			intervals [327]:
				xmin = 172.803
				xmax = 172.843
				text = "or"
			intervals [328]:
				xmin = 172.843
				xmax = 173.053
				text = "whatever"
			intervals [329]:
				xmin = 173.053
				xmax = 173.123
				text = "the"
			intervals [330]:
				xmin = 173.123
				xmax = 173.353
				text = "case"
			intervals [331]:
				xmin = 173.353
				xmax = 173.523
				text = "may"
			intervals [332]:
				xmin = 173.523
				xmax = 173.673
				text = "be"
			intervals [333]:
				xmin = 173.673
				xmax = 173.703
				text = ""
			intervals [334]:
				xmin = 173.703
				xmax = 173.803
				text = "you"
			intervals [335]:
				xmin = 173.803
				xmax = 173.983
				text = "know"
			intervals [336]:
				xmin = 173.983
				xmax = 174.7126
				text = ""
			intervals [337]:
				xmin = 174.7126
				xmax = 174.8726
				text = "so"
			intervals [338]:
				xmin = 174.8726
				xmax = 174.9726
				text = "i"
			intervals [339]:
				xmin = 174.9726
				xmax = 175.0826
				text = "ain't"
			intervals [340]:
				xmin = 175.0826
				xmax = 175.2426
				text = "really"
			intervals [341]:
				xmin = 175.2426
				xmax = 175.5026
				text = "looking"
			intervals [342]:
				xmin = 175.5026
				xmax = 175.6026
				text = "at"
			intervals [343]:
				xmin = 175.6026
				xmax = 175.7026
				text = ""
			intervals [344]:
				xmin = 175.7026
				xmax = 176.4826
				text = "superhero"
			intervals [345]:
				xmin = 176.4826
				xmax = 176.7626
				text = "whole"
			intervals [346]:
				xmin = 176.7626
				xmax = 176.8026
				text = ""
			intervals [347]:
				xmin = 176.8026
				xmax = 177.1326
				text = "little"
			intervals [348]:
				xmin = 177.1326
				xmax = 177.2826
				text = "you"
			intervals [349]:
				xmin = 177.2826
				xmax = 177.6226
				text = "know"
			intervals [350]:
				xmin = 177.6226
				xmax = 177.6826
				text = ""
			intervals [351]:
				xmin = 177.6826
				xmax = 177.9726
				text = "thing"
			intervals [352]:
				xmin = 177.9726
				xmax = 178.2235
				text = ""
			intervals [353]:
				xmin = 178.2235
				xmax = 178.4835
				text = "that"
			intervals [354]:
				xmin = 178.4835
				xmax = 178.5235
				text = ""
			intervals [355]:
				xmin = 178.5235
				xmax = 178.7635
				text = "wasn't"
			intervals [356]:
				xmin = 178.7635
				xmax = 178.8635
				text = "for"
			intervals [357]:
				xmin = 178.8635
				xmax = 179.0635
				text = "me"
			intervals [358]:
				xmin = 179.0635
				xmax = 180.6292
				text = ""
			intervals [359]:
				xmin = 180.6292
				xmax = 180.8892
				text = "not"
			intervals [360]:
				xmin = 180.8892
				xmax = 181.0992
				text = "really"
			intervals [361]:
				xmin = 181.0992
				xmax = 181.3592
				text = "either"
			intervals [362]:
				xmin = 181.3592
				xmax = 181.4992
				text = "like"
			intervals [363]:
				xmin = 181.4992
				xmax = 181.5692
				text = "i"
			intervals [364]:
				xmin = 181.5692
				xmax = 181.6692
				text = "was"
			intervals [365]:
				xmin = 181.6692
				xmax = 181.8592
				text = "more"
			intervals [366]:
				xmin = 181.8592
				xmax = 181.9992
				text = "so"
			intervals [367]:
				xmin = 181.9992
				xmax = 182.1992
				text = "people"
			intervals [368]:
				xmin = 182.1992
				xmax = 182.2892
				text = "was"
			intervals [369]:
				xmin = 182.2892
				xmax = 182.4892
				text = "watching"
			intervals [370]:
				xmin = 182.4892
				xmax = 182.9092
				text = "cartoon"
			intervals [371]:
				xmin = 182.9092
				xmax = 183.4092
				text = "network"
			intervals [372]:
				xmin = 183.4092
				xmax = 183.5448
				text = ""
			intervals [373]:
				xmin = 183.5448
				xmax = 183.6648
				text = "i"
			intervals [374]:
				xmin = 183.6648
				xmax = 183.8148
				text = "was"
			intervals [375]:
				xmin = 183.8148
				xmax = 184.3148
				text = "watching"
			intervals [376]:
				xmin = 184.3148
				xmax = 184.3448
				text = ""
			intervals [377]:
				xmin = 184.3448
				xmax = 184.6348
				text = "like"
			intervals [378]:
				xmin = 184.6348
				xmax = 184.6648
				text = ""
			intervals [379]:
				xmin = 184.6648
				xmax = 185.0948
				text = "disney"
			intervals [380]:
				xmin = 185.0948
				xmax = 185.3348
				text = "you"
			intervals [381]:
				xmin = 185.3348
				xmax = 185.4248
				text = "know"
			intervals [382]:
				xmin = 185.4248
				xmax = 185.5148
				text = "what"
			intervals [383]:
				xmin = 185.5148
				xmax = 185.6148
				text = "i'm"
			intervals [384]:
				xmin = 185.6148
				xmax = 185.8148
				text = "saying"
			intervals [385]:
				xmin = 185.8148
				xmax = 185.9748
				text = "<unk>"
			intervals [386]:
				xmin = 185.9748
				xmax = 186.1048
				text = "i"
			intervals [387]:
				xmin = 186.1048
				xmax = 186.3848
				text = "wasn't"
			intervals [388]:
				xmin = 186.3848
				xmax = 186.4148
				text = ""
			intervals [389]:
				xmin = 186.4148
				xmax = 186.5448
				text = "you"
			intervals [390]:
				xmin = 186.5448
				xmax = 186.7848
				text = "know"
			intervals [391]:
				xmin = 186.7848
				xmax = 186.8148
				text = ""
			intervals [392]:
				xmin = 186.8148
				xmax = 186.9648
				text = "nah"
			intervals [393]:
				xmin = 186.9648
				xmax = 187.2248
				text = ""
			intervals [394]:
				xmin = 187.2248
				xmax = 187.3648
				text = "not"
			intervals [395]:
				xmin = 187.3648
				xmax = 187.4148
				text = ""
			intervals [396]:
				xmin = 187.4148
				xmax = 187.5548
				text = "really"
			intervals [397]:
				xmin = 187.5548
				xmax = 190.7541
				text = ""
			intervals [398]:
				xmin = 190.7541
				xmax = 191.3841
				text = "uh"
			intervals [399]:
				xmin = 191.3841
				xmax = 191.5241
				text = ""
			intervals [400]:
				xmin = 191.5241
				xmax = 191.7041
				text = "it"
			intervals [401]:
				xmin = 191.7041
				xmax = 191.9641
				text = "probably"
			intervals [402]:
				xmin = 191.9641
				xmax = 192.1541
				text = "have"
			intervals [403]:
				xmin = 192.1541
				xmax = 192.2541
				text = "to"
			intervals [404]:
				xmin = 192.2541
				xmax = 192.5441
				text = "be"
			intervals [405]:
				xmin = 192.5441
				xmax = 192.8741
				text = "uh"
			intervals [406]:
				xmin = 192.8741
				xmax = 192.9641
				text = "what"
			intervals [407]:
				xmin = 192.9641
				xmax = 193.2041
				text = "was"
			intervals [408]:
				xmin = 193.2041
				xmax = 193.3641
				text = "that"
			intervals [409]:
				xmin = 193.3641
				xmax = 193.4741
				text = "s"
			intervals [410]:
				xmin = 193.4741
				xmax = 193.5641
				text = ""
			intervals [411]:
				xmin = 193.5641
				xmax = 193.8141
				text = "joint"
			intervals [412]:
				xmin = 193.8141
				xmax = 194.2941
				text = "called"
			intervals [413]:
				xmin = 194.2941
				xmax = 194.3241
				text = ""
			intervals [414]:
				xmin = 194.3241
				xmax = 194.8241
				text = "uh"
			intervals [415]:
				xmin = 194.8241
				xmax = 195.1141
				text = ""
			intervals [416]:
				xmin = 195.1141
				xmax = 195.4541
				text = "uh"
			intervals [417]:
				xmin = 195.4541
				xmax = 195.6041
				text = ""
			intervals [418]:
				xmin = 195.6041
				xmax = 195.9141
				text = "even"
			intervals [419]:
				xmin = 195.9141
				xmax = 196.3441
				text = "stevens"
			intervals [420]:
				xmin = 196.3441
				xmax = 196.3741
				text = ""
			intervals [421]:
				xmin = 196.3741
				xmax = 196.4541
				text = "i"
			intervals [422]:
				xmin = 196.4541
				xmax = 196.4841
				text = ""
			intervals [423]:
				xmin = 196.4841
				xmax = 196.7941
				text = "guess"
			intervals [424]:
				xmin = 196.7941
				xmax = 196.8241
				text = ""
			intervals [425]:
				xmin = 196.8241
				xmax = 196.8941
				text = "you"
			intervals [426]:
				xmin = 196.8941
				xmax = 196.9941
				text = ""
			intervals [427]:
				xmin = 196.9941
				xmax = 197.0741
				text = "know"
			intervals [428]:
				xmin = 197.0741
				xmax = 197.1941
				text = ""
			intervals [429]:
				xmin = 197.1941
				xmax = 197.2941
				text = "what"
			intervals [430]:
				xmin = 197.2941
				xmax = 197.4541
				text = "i'm"
			intervals [431]:
				xmin = 197.4541
				xmax = 197.5241
				text = ""
			intervals [432]:
				xmin = 197.5241
				xmax = 197.6941
				text = "saying"
			intervals [433]:
				xmin = 197.6941
				xmax = 197.7541
				text = "it"
			intervals [434]:
				xmin = 197.7541
				xmax = 197.8141
				text = ""
			intervals [435]:
				xmin = 197.8141
				xmax = 197.9341
				text = "was"
			intervals [436]:
				xmin = 197.9341
				xmax = 198.0241
				text = "just"
			intervals [437]:
				xmin = 198.0241
				xmax = 198.3741
				text = "crazy"
			intervals [438]:
				xmin = 198.3741
				xmax = 198.6541
				text = "like"
			intervals [439]:
				xmin = 198.6541
				xmax = 199.4433
				text = ""
			intervals [440]:
				xmin = 199.4433
				xmax = 199.6333
				text = "like"
			intervals [441]:
				xmin = 199.6333
				xmax = 199.9033
				text = "brother"
			intervals [442]:
				xmin = 199.9033
				xmax = 199.9733
				text = "and"
			intervals [443]:
				xmin = 199.9733
				xmax = 200.4533
				text = "sister"
			intervals [444]:
				xmin = 200.4533
				xmax = 200.5333
				text = "and"
			intervals [445]:
				xmin = 200.5333
				xmax = 200.5633
				text = ""
			intervals [446]:
				xmin = 200.5633
				xmax = 200.7633
				text = "just"
			intervals [447]:
				xmin = 200.7633
				xmax = 200.7933
				text = "i"
			intervals [448]:
				xmin = 200.7933
				xmax = 200.9633
				text = "don't"
			intervals [449]:
				xmin = 200.9633
				xmax = 200.9933
				text = ""
			intervals [450]:
				xmin = 200.9933
				xmax = 201.1933
				text = "know"
			intervals [451]:
				xmin = 201.1933
				xmax = 201.3333
				text = "that"
			intervals [452]:
				xmin = 201.3333
				xmax = 201.4833
				text = "joint"
			intervals [453]:
				xmin = 201.4833
				xmax = 201.5733
				text = "was"
			intervals [454]:
				xmin = 201.5733
				xmax = 201.6633
				text = "just"
			intervals [455]:
				xmin = 201.6633
				xmax = 202.0733
				text = "crazy"
			intervals [456]:
				xmin = 202.0733
				xmax = 202.4972
				text = ""
			intervals [457]:
				xmin = 202.4972
				xmax = 202.5872
				text = "the"
			intervals [458]:
				xmin = 202.5872
				xmax = 202.7672
				text = "whole"
			intervals [459]:
				xmin = 202.7672
				xmax = 203.0572
				text = "situ-"
			intervals [460]:
				xmin = 203.0572
				xmax = 203.0872
				text = ""
			intervals [461]:
				xmin = 203.0872
				xmax = 203.1472
				text = "the"
			intervals [462]:
				xmin = 203.1472
				xmax = 203.3172
				text = "whole"
			intervals [463]:
				xmin = 203.3172
				xmax = 203.5272
				text = "set"
			intervals [464]:
				xmin = 203.5272
				xmax = 203.6572
				text = "up"
			intervals [465]:
				xmin = 203.6572
				xmax = 203.7272
				text = ""
			intervals [466]:
				xmin = 203.7272
				xmax = 203.9672
				text = "but"
			intervals [467]:
				xmin = 203.9672
				xmax = 204.5491
				text = ""
			intervals [468]:
				xmin = 204.5491
				xmax = 204.6291
				text = "i"
			intervals [469]:
				xmin = 204.6291
				xmax = 204.8391
				text = "guess"
			intervals [470]:
				xmin = 204.8391
				xmax = 205.0291
				text = "that"
			intervals [471]:
				xmin = 205.0291
				xmax = 205.3191
				text = "joint"
			intervals [472]:
				xmin = 205.3191
				xmax = 208.0701
				text = ""
			intervals [473]:
				xmin = 208.0701
				xmax = 208.9501
				text = "yeah"
			intervals [474]:
				xmin = 208.9501
				xmax = 210.1254
				text = ""
			intervals [475]:
				xmin = 210.1254
				xmax = 210.6354
				text = "<unk>"
			intervals [476]:
				xmin = 210.6354
				xmax = 215.5415
				text = ""
			intervals [477]:
				xmin = 215.5415
				xmax = 215.6815
				text = "nah"
			intervals [478]:
				xmin = 215.6815
				xmax = 215.8215
				text = "nah"
			intervals [479]:
				xmin = 215.8215
				xmax = 215.9615
				text = "it"
			intervals [480]:
				xmin = 215.9615
				xmax = 216.6215
				text = "s"
			intervals [481]:
				xmin = 216.6215
				xmax = 216.7015
				text = "a"
			intervals [482]:
				xmin = 216.7015
				xmax = 217.0415
				text = "it"
			intervals [483]:
				xmin = 217.0415
				xmax = 217.1015
				text = "s"
			intervals [484]:
				xmin = 217.1015
				xmax = 217.2515
				text = "like"
			intervals [485]:
				xmin = 217.2515
				xmax = 217.3315
				text = "it"
			intervals [486]:
				xmin = 217.3315
				xmax = 217.3815
				text = "s"
			intervals [487]:
				xmin = 217.3815
				xmax = 217.5415
				text = "like"
			intervals [488]:
				xmin = 217.5415
				xmax = 217.6015
				text = "it"
			intervals [489]:
				xmin = 217.6015
				xmax = 217.6315
				text = "s"
			intervals [490]:
				xmin = 217.6315
				xmax = 217.7915
				text = "like"
			intervals [491]:
				xmin = 217.7915
				xmax = 217.8715
				text = "a"
			intervals [492]:
				xmin = 217.8715
				xmax = 218.2715
				text = "family"
			intervals [493]:
				xmin = 218.2715
				xmax = 218.4315
				text = "got"
			intervals [494]:
				xmin = 218.4315
				xmax = 218.5115
				text = "a"
			intervals [495]:
				xmin = 218.5115
				xmax = 218.9015
				text = "family"
			intervals [496]:
				xmin = 218.9015
				xmax = 219.0015
				text = "you"
			intervals [497]:
				xmin = 219.0015
				xmax = 219.0915
				text = "know"
			intervals [498]:
				xmin = 219.0915
				xmax = 219.1815
				text = "what"
			intervals [499]:
				xmin = 219.1815
				xmax = 219.2415
				text = "i'm"
			intervals [500]:
				xmin = 219.2415
				xmax = 219.3815
				text = "saying"
			intervals [501]:
				xmin = 219.3815
				xmax = 219.4415
				text = "it"
			intervals [502]:
				xmin = 219.4415
				xmax = 219.4815
				text = "s"
			intervals [503]:
				xmin = 219.4815
				xmax = 219.6015
				text = "like"
			intervals [504]:
				xmin = 219.6015
				xmax = 219.6915
				text = "a"
			intervals [505]:
				xmin = 219.6915
				xmax = 220.0915
				text = "family"
			intervals [506]:
				xmin = 220.0915
				xmax = 220.2715
				text = "like"
			intervals [507]:
				xmin = 220.2715
				xmax = 220.3515
				text = "you"
			intervals [508]:
				xmin = 220.3515
				xmax = 220.4715
				text = "know"
			intervals [509]:
				xmin = 220.4715
				xmax = 220.6015
				text = "they"
			intervals [510]:
				xmin = 220.6015
				xmax = 221.0615
				text = "family"
			intervals [511]:
				xmin = 221.0615
				xmax = 221.1715
				text = "it"
			intervals [512]:
				xmin = 221.1715
				xmax = 221.2115
				text = "s"
			intervals [513]:
				xmin = 221.2115
				xmax = 221.4715
				text = "like"
			intervals [514]:
				xmin = 221.4715
				xmax = 221.8985
				text = ""
			intervals [515]:
				xmin = 221.8985
				xmax = 222.0885
				text = "you"
			intervals [516]:
				xmin = 222.0885
				xmax = 222.2185
				text = "know"
			intervals [517]:
				xmin = 222.2185
				xmax = 222.3085
				text = "the"
			intervals [518]:
				xmin = 222.3085
				xmax = 222.5385
				text = "brother"
			intervals [519]:
				xmin = 222.5385
				xmax = 222.5985
				text = "and"
			intervals [520]:
				xmin = 222.5985
				xmax = 222.9585
				text = "sister"
			intervals [521]:
				xmin = 222.9585
				xmax = 223.2085
				text = "like"
			intervals [522]:
				xmin = 223.2085
				xmax = 223.2885
				text = "you"
			intervals [523]:
				xmin = 223.2885
				xmax = 223.5285
				text = "know"
			intervals [524]:
				xmin = 223.5285
				xmax = 223.7485
				text = "real"
			intervals [525]:
				xmin = 223.7485
				xmax = 224.1185
				text = "close"
			intervals [526]:
				xmin = 224.1185
				xmax = 224.3085
				text = "and"
			intervals [527]:
				xmin = 224.3085
				xmax = 224.4985
				text = "he"
			intervals [528]:
				xmin = 224.4985
				xmax = 224.5485
				text = ""
			intervals [529]:
				xmin = 224.5485
				xmax = 224.6585
				text = "i"
			intervals [530]:
				xmin = 224.6585
				xmax = 224.8185
				text = "mean"
			intervals [531]:
				xmin = 224.8185
				xmax = 225.0585
				text = "they"
			intervals [532]:
				xmin = 225.0585
				xmax = 225.306
				text = ""
			intervals [533]:
				xmin = 225.306
				xmax = 225.436
				text = "you"
			intervals [534]:
				xmin = 225.436
				xmax = 225.606
				text = "know"
			intervals [535]:
				xmin = 225.606
				xmax = 225.906
				text = "close"
			intervals [536]:
				xmin = 225.906
				xmax = 226.016
				text = "in"
			intervals [537]:
				xmin = 226.016
				xmax = 226.346
				text = "age"
			intervals [538]:
				xmin = 226.346
				xmax = 226.416
				text = "and"
			intervals [539]:
				xmin = 226.416
				xmax = 226.526
				text = "they"
			intervals [540]:
				xmin = 226.526
				xmax = 226.616
				text = "go"
			intervals [541]:
				xmin = 226.616
				xmax = 226.676
				text = "to"
			intervals [542]:
				xmin = 226.676
				xmax = 226.786
				text = "the"
			intervals [543]:
				xmin = 226.786
				xmax = 227.056
				text = "same"
			intervals [544]:
				xmin = 227.056
				xmax = 227.266
				text = "high"
			intervals [545]:
				xmin = 227.266
				xmax = 227.706
				text = "school"
			intervals [546]:
				xmin = 227.706
				xmax = 228.1721
				text = ""
			intervals [547]:
				xmin = 228.1721
				xmax = 228.2921
				text = "and"
			intervals [548]:
				xmin = 228.2921
				xmax = 228.3621
				text = "it"
			intervals [549]:
				xmin = 228.3621
				xmax = 228.4221
				text = "s"
			intervals [550]:
				xmin = 228.4221
				xmax = 228.5821
				text = "like"
			intervals [551]:
				xmin = 228.5821
				xmax = 228.7421
				text = "from"
			intervals [552]:
				xmin = 228.7421
				xmax = 228.9621
				text = "there"
			intervals [553]:
				xmin = 228.9621
				xmax = 229.0721
				text = "you"
			intervals [554]:
				xmin = 229.0721
				xmax = 229.1721
				text = "know"
			intervals [555]:
				xmin = 229.1721
				xmax = 229.3021
				text = "it"
			intervals [556]:
				xmin = 229.3021
				xmax = 229.3521
				text = "s"
			intervals [557]:
				xmin = 229.3521
				xmax = 229.5221
				text = "like"
			intervals [558]:
				xmin = 229.5221
				xmax = 229.7721
				text = "brother"
			intervals [559]:
				xmin = 229.7721
				xmax = 229.9721
				text = "sister"
			intervals [560]:
				xmin = 229.9721
				xmax = 230.0021
				text = ""
			intervals [561]:
				xmin = 230.0021
				xmax = 230.2121
				text = "like"
			intervals [562]:
				xmin = 230.2121
				xmax = 230.7321
				text = "rivalries"
			intervals [563]:
				xmin = 230.7321
				xmax = 230.8321
				text = "and"
			intervals [564]:
				xmin = 230.8321
				xmax = 230.8921
				text = "it"
			intervals [565]:
				xmin = 230.8921
				xmax = 230.9221
				text = "s"
			intervals [566]:
				xmin = 230.9221
				xmax = 231.1021
				text = "just"
			intervals [567]:
				xmin = 231.1021
				xmax = 231.3021
				text = "like"
			intervals [568]:
				xmin = 231.3021
				xmax = 231.3321
				text = ""
			intervals [569]:
				xmin = 231.3321
				xmax = 231.4221
				text = "you"
			intervals [570]:
				xmin = 231.4221
				xmax = 231.6021
				text = "know"
			intervals [571]:
				xmin = 231.6021
				xmax = 231.6321
				text = ""
			intervals [572]:
				xmin = 231.6321
				xmax = 231.7221
				text = "its"
			intervals [573]:
				xmin = 231.7221
				xmax = 231.9021
				text = "just"
			intervals [574]:
				xmin = 231.9021
				xmax = 232.2821
				text = "crazy"
			intervals [575]:
				xmin = 232.2821
				xmax = 232.3421
				text = "it"
			intervals [576]:
				xmin = 232.3421
				xmax = 232.3721
				text = "s"
			intervals [577]:
				xmin = 232.3721
				xmax = 232.4421
				text = ""
			intervals [578]:
				xmin = 232.4421
				xmax = 232.6721
				text = "like"
			intervals [579]:
				xmin = 232.6721
				xmax = 233.398
				text = ""
			intervals [580]:
				xmin = 233.398
				xmax = 233.548
				text = "you"
			intervals [581]:
				xmin = 233.548
				xmax = 233.688
				text = "know"
			intervals [582]:
				xmin = 233.688
				xmax = 233.778
				text = "what"
			intervals [583]:
				xmin = 233.778
				xmax = 233.848
				text = "i'm"
			intervals [584]:
				xmin = 233.848
				xmax = 234.108
				text = "saying"
			intervals [585]:
				xmin = 234.108
				xmax = 234.138
				text = "<unk>"
			intervals [586]:
				xmin = 234.138
				xmax = 234.708
				text = "okay"
			intervals [587]:
				xmin = 234.708
				xmax = 235.7169
				text = ""
			intervals [588]:
				xmin = 235.7169
				xmax = 235.8469
				text = "give"
			intervals [589]:
				xmin = 235.8469
				xmax = 235.9869
				text = "you"
			intervals [590]:
				xmin = 235.9869
				xmax = 236.0769
				text = "a"
			intervals [591]:
				xmin = 236.0769
				xmax = 236.3869
				text = "little"
			intervals [592]:
				xmin = 236.3869
				xmax = 236.4169
				text = ""
			intervals [593]:
				xmin = 236.4169
				xmax = 236.5769
				text = "run"
			intervals [594]:
				xmin = 236.5769
				xmax = 236.7269
				text = "for"
			intervals [595]:
				xmin = 236.7269
				xmax = 236.8169
				text = "your"
			intervals [596]:
				xmin = 236.8169
				xmax = 237.0769
				text = "money"
			intervals [597]:
				xmin = 237.0769
				xmax = 237.1669
				text = "at"
			intervals [598]:
				xmin = 237.1669
				xmax = 237.3969
				text = "that"
			intervals [599]:
				xmin = 237.3969
				xmax = 237.6969
				text = "age"
			intervals [600]:
				xmin = 237.6969
				xmax = 237.7669
				text = "you"
			intervals [601]:
				xmin = 237.7669
				xmax = 237.8269
				text = "know"
			intervals [602]:
				xmin = 237.8269
				xmax = 237.9769
				text = "what"
			intervals [603]:
				xmin = 237.9769
				xmax = 238.0469
				text = "i'm"
			intervals [604]:
				xmin = 238.0469
				xmax = 238.5169
				text = "saying"
			intervals [605]:
				xmin = 238.5169
				xmax = 244.2469
				text = ""
			intervals [606]:
				xmin = 244.2469
				xmax = 244.4569
				text = "yeah"
			intervals [607]:
				xmin = 244.4569
				xmax = 244.5169
				text = "of"
			intervals [608]:
				xmin = 244.5169
				xmax = 244.9269
				text = "course"
			intervals [609]:
				xmin = 244.9269
				xmax = 247.6268
				text = ""
			intervals [610]:
				xmin = 247.6268
				xmax = 247.8668
				text = "yeah"
			intervals [611]:
				xmin = 247.8668
				xmax = 248.0168
				text = "cause"
			intervals [612]:
				xmin = 248.0168
				xmax = 248.0868
				text = "it"
			intervals [613]:
				xmin = 248.0868
				xmax = 248.1568
				text = "s"
			intervals [614]:
				xmin = 248.1568
				xmax = 248.4168
				text = "like"
			intervals [615]:
				xmin = 248.4168
				xmax = 248.5068
				text = "you"
			intervals [616]:
				xmin = 248.5068
				xmax = 248.8368
				text = "know"
			intervals [617]:
				xmin = 248.8368
				xmax = 248.8668
				text = ""
			intervals [618]:
				xmin = 248.8668
				xmax = 249.0068
				text = "i'm"
			intervals [619]:
				xmin = 249.0068
				xmax = 249.2168
				text = "like"
			intervals [620]:
				xmin = 249.2168
				xmax = 249.3468
				text = ""
			intervals [621]:
				xmin = 249.3468
				xmax = 249.4168
				text = "the"
			intervals [622]:
				xmin = 249.4168
				xmax = 249.8168
				text = "middle"
			intervals [623]:
				xmin = 249.8168
				xmax = 249.9966
				text = ""
			intervals [624]:
				xmin = 249.9966
				xmax = 250.0566
				text = "the"
			intervals [625]:
				xmin = 250.0566
				xmax = 250.2966
				text = "middle"
			intervals [626]:
				xmin = 250.2966
				xmax = 250.7866
				text = "child"
			intervals [627]:
				xmin = 250.7866
				xmax = 250.8166
				text = ""
			intervals [628]:
				xmin = 250.8166
				xmax = 250.9466
				text = "my"
			intervals [629]:
				xmin = 250.9466
				xmax = 250.9966
				text = ""
			intervals [630]:
				xmin = 250.9966
				xmax = 251.2466
				text = "brother"
			intervals [631]:
				xmin = 251.2466
				xmax = 251.3266
				text = "the"
			intervals [632]:
				xmin = 251.3266
				xmax = 251.7466
				text = "youngest"
			intervals [633]:
				xmin = 251.7466
				xmax = 251.8066
				text = "and"
			intervals [634]:
				xmin = 251.8066
				xmax = 251.8966
				text = "my"
			intervals [635]:
				xmin = 251.8966
				xmax = 252.1866
				text = "sister"
			intervals [636]:
				xmin = 252.1866
				xmax = 252.2466
				text = "s"
			intervals [637]:
				xmin = 252.2466
				xmax = 252.2766
				text = ""
			intervals [638]:
				xmin = 252.2766
				xmax = 252.3666
				text = "the"
			intervals [639]:
				xmin = 252.3666
				xmax = 252.8866
				text = "oldest"
			intervals [640]:
				xmin = 252.8866
				xmax = 253.0066
				text = "and"
			intervals [641]:
				xmin = 253.0066
				xmax = 253.0766
				text = "it"
			intervals [642]:
				xmin = 253.0766
				xmax = 253.1266
				text = "s"
			intervals [643]:
				xmin = 253.1266
				xmax = 253.3266
				text = "just"
			intervals [644]:
				xmin = 253.3266
				xmax = 253.5666
				text = "like"
			intervals [645]:
				xmin = 253.5666
				xmax = 253.7066
				text = "you"
			intervals [646]:
				xmin = 253.7066
				xmax = 253.8166
				text = "know"
			intervals [647]:
				xmin = 253.8166
				xmax = 253.9066
				text = "what"
			intervals [648]:
				xmin = 253.9066
				xmax = 253.9966
				text = "i'm"
			intervals [649]:
				xmin = 253.9966
				xmax = 254.3866
				text = "saying"
			intervals [650]:
				xmin = 254.3866
				xmax = 254.9323
				text = ""
			intervals [651]:
				xmin = 254.9323
				xmax = 255.0723
				text = "you"
			intervals [652]:
				xmin = 255.0723
				xmax = 255.3523
				text = "know"
			intervals [653]:
				xmin = 255.3523
				xmax = 255.4723
				text = "it"
			intervals [654]:
				xmin = 255.4723
				xmax = 255.5323
				text = "s"
			intervals [655]:
				xmin = 255.5323
				xmax = 255.7923
				text = "like"
			intervals [656]:
				xmin = 255.7923
				xmax = 255.9323
				text = "i'm"
			intervals [657]:
				xmin = 255.9323
				xmax = 256.0023
				text = "the"
			intervals [658]:
				xmin = 256.0023
				xmax = 256.1323
				text = "mi"
			intervals [659]:
				xmin = 256.1323
				xmax = 256.3023
				text = "i'm"
			intervals [660]:
				xmin = 256.3023
				xmax = 256.3623
				text = "in"
			intervals [661]:
				xmin = 256.3623
				xmax = 256.4323
				text = "the"
			intervals [662]:
				xmin = 256.4323
				xmax = 256.7323
				text = "middle"
			intervals [663]:
				xmin = 256.7323
				xmax = 256.8423
				text = "so"
			intervals [664]:
				xmin = 256.8423
				xmax = 256.9423
				text = "it"
			intervals [665]:
				xmin = 256.9423
				xmax = 256.9823
				text = "s"
			intervals [666]:
				xmin = 256.9823
				xmax = 257.2523
				text = "like"
			intervals [667]:
				xmin = 257.2523
				xmax = 257.2823
				text = ""
			intervals [668]:
				xmin = 257.2823
				xmax = 257.4623
				text = "i"
			intervals [669]:
				xmin = 257.4623
				xmax = 257.7023
				text = "don't"
			intervals [670]:
				xmin = 257.7023
				xmax = 258.0323
				text = "get"
			intervals [671]:
				xmin = 258.0323
				xmax = 258.5391
				text = ""
			intervals [672]:
				xmin = 258.5391
				xmax = 258.8091
				text = "as"
			intervals [673]:
				xmin = 258.8091
				xmax = 259.1991
				text = "much"
			intervals [674]:
				xmin = 259.1991
				xmax = 259.4291
				text = "of"
			intervals [675]:
				xmin = 259.4291
				xmax = 259.6091
				text = ""
			intervals [676]:
				xmin = 259.6091
				xmax = 259.7291
				text = "you"
			intervals [677]:
				xmin = 259.7291
				xmax = 259.8091
				text = "know"
			intervals [678]:
				xmin = 259.8091
				xmax = 259.8991
				text = "what"
			intervals [679]:
				xmin = 259.8991
				xmax = 259.9591
				text = "i'm"
			intervals [680]:
				xmin = 259.9591
				xmax = 260.0791
				text = "saying"
			intervals [681]:
				xmin = 260.0791
				xmax = 260.1391
				text = "it"
			intervals [682]:
				xmin = 260.1391
				xmax = 260.1991
				text = "s"
			intervals [683]:
				xmin = 260.1991
				xmax = 260.3191
				text = "not"
			intervals [684]:
				xmin = 260.3191
				xmax = 260.3791
				text = ""
			intervals [685]:
				xmin = 260.3791
				xmax = 260.8391
				text = "balanced"
			intervals [686]:
				xmin = 260.8391
				xmax = 260.8791
				text = "or"
			intervals [687]:
				xmin = 260.8791
				xmax = 261.1791
				text = "nothing"
			intervals [688]:
				xmin = 261.1791
				xmax = 261.3091
				text = "so"
			intervals [689]:
				xmin = 261.3091
				xmax = 261.3791
				text = "it"
			intervals [690]:
				xmin = 261.3791
				xmax = 261.4291
				text = "s"
			intervals [691]:
				xmin = 261.4291
				xmax = 261.6291
				text = "like"
			intervals [692]:
				xmin = 261.6291
				xmax = 261.7691
				text = "i'm"
			intervals [693]:
				xmin = 261.7691
				xmax = 261.9191
				text = "just"
			intervals [694]:
				xmin = 261.9191
				xmax = 262.1691
				text = "i"
			intervals [695]:
				xmin = 262.1691
				xmax = 262.1991
				text = ""
			intervals [696]:
				xmin = 262.1991
				xmax = 262.2891
				text = "mean"
			intervals [697]:
				xmin = 262.2891
				xmax = 262.5491
				text = "always"
			intervals [698]:
				xmin = 262.5491
				xmax = 262.8091
				text = "trying"
			intervals [699]:
				xmin = 262.8091
				xmax = 262.9191
				text = "to"
			intervals [700]:
				xmin = 262.9191
				xmax = 263.2546
				text = ""
			intervals [701]:
				xmin = 263.2546
				xmax = 263.5546
				text = "trying"
			intervals [702]:
				xmin = 263.5546
				xmax = 263.6146
				text = "to"
			intervals [703]:
				xmin = 263.6146
				xmax = 264.1046
				text = "maintain"
			intervals [704]:
				xmin = 264.1046
				xmax = 264.2246
				text = "what"
			intervals [705]:
				xmin = 264.2246
				xmax = 264.3346
				text = "i"
			intervals [706]:
				xmin = 264.3346
				xmax = 264.6446
				text = "got"
			intervals [707]:
				xmin = 264.6446
				xmax = 264.7246
				text = "you"
			intervals [708]:
				xmin = 264.7246
				xmax = 264.8346
				text = "know"
			intervals [709]:
				xmin = 264.8346
				xmax = 264.9246
				text = "what"
			intervals [710]:
				xmin = 264.9246
				xmax = 265.0146
				text = "i'm"
			intervals [711]:
				xmin = 265.0146
				xmax = 265.2046
				text = "saying"
			intervals [712]:
				xmin = 265.2046
				xmax = 265.2946
				text = "so"
			intervals [713]:
				xmin = 265.2946
				xmax = 265.3546
				text = "it"
			intervals [714]:
				xmin = 265.3546
				xmax = 265.3846
				text = "s"
			intervals [715]:
				xmin = 265.3846
				xmax = 265.5546
				text = "just"
			intervals [716]:
				xmin = 265.5546
				xmax = 265.7346
				text = "like"
			intervals [717]:
				xmin = 265.7346
				xmax = 265.8146
				text = "it"
			intervals [718]:
				xmin = 265.8146
				xmax = 266.0146
				text = "is"
			intervals [719]:
				xmin = 266.0146
				xmax = 266.1346
				text = "what"
			intervals [720]:
				xmin = 266.1346
				xmax = 266.2446
				text = "it"
			intervals [721]:
				xmin = 266.2446
				xmax = 266.5546
				text = "is"
			intervals [722]:
				xmin = 266.5546
				xmax = 267.2759
				text = ""
			intervals [723]:
				xmin = 267.2759
				xmax = 267.3859
				text = "it"
			intervals [724]:
				xmin = 267.3859
				xmax = 267.4459
				text = "be"
			intervals [725]:
				xmin = 267.4459
				xmax = 267.6059
				text = "like"
			intervals [726]:
				xmin = 267.6059
				xmax = 267.8959
				text = "damn"
			intervals [727]:
				xmin = 267.8959
				xmax = 273.0958
				text = ""
			intervals [728]:
				xmin = 273.0958
				xmax = 273.5158
				text = "mm-hm"
			intervals [729]:
				xmin = 273.5158
				xmax = 275.1811
				text = ""
			intervals [730]:
				xmin = 275.1811
				xmax = 275.2511
				text = "<unk>"
			intervals [731]:
				xmin = 275.2511
				xmax = 275.4011
				text = "they"
			intervals [732]:
				xmin = 275.4011
				xmax = 275.8911
				text = "definitely"
			intervals [733]:
				xmin = 275.8911
				xmax = 276.0611
				text = "treat"
			intervals [734]:
				xmin = 276.0611
				xmax = 276.1811
				text = "my"
			intervals [735]:
				xmin = 276.1811
				xmax = 276.4411
				text = "brother"
			intervals [736]:
				xmin = 276.4411
				xmax = 276.6111
				text = "like"
			intervals [737]:
				xmin = 276.6111
				xmax = 276.7311
				text = "the"
			intervals [738]:
				xmin = 276.7311
				xmax = 277.0811
				text = "baby"
			intervals [739]:
				xmin = 277.0811
				xmax = 277.3111
				text = "trying"
			intervals [740]:
				xmin = 277.3111
				xmax = 277.3911
				text = "to"
			intervals [741]:
				xmin = 277.3911
				xmax = 277.4211
				text = ""
			intervals [742]:
				xmin = 277.4211
				xmax = 277.6111
				text = "i"
			intervals [743]:
				xmin = 277.6111
				xmax = 277.6411
				text = ""
			intervals [744]:
				xmin = 277.6411
				xmax = 277.7211
				text = "be"
			intervals [745]:
				xmin = 277.7211
				xmax = 277.8811
				text = "like"
			intervals [746]:
				xmin = 277.8811
				xmax = 278.2211
				text = "god"
			intervals [747]:
				xmin = 278.2211
				xmax = 278.5911
				text = "damn"
			intervals [748]:
				xmin = 278.5911
				xmax = 279.0911
				text = "cuz"
			intervals [749]:
				xmin = 279.0911
				xmax = 279.1711
				text = "and"
			intervals [750]:
				xmin = 279.1711
				xmax = 279.4662
				text = ""
			intervals [751]:
				xmin = 279.4662
				xmax = 279.5262
				text = "and"
			intervals [752]:
				xmin = 279.5262
				xmax = 280.2762
				text = ""
			intervals [753]:
				xmin = 280.2762
				xmax = 280.3362
				text = "we"
			intervals [754]:
				xmin = 280.3362
				xmax = 280.4862
				text = "twins"
			intervals [755]:
				xmin = 280.4862
				xmax = 280.5462
				text = "you"
			intervals [756]:
				xmin = 280.5462
				xmax = 280.7062
				text = "know"
			intervals [757]:
				xmin = 280.7062
				xmax = 280.7962
				text = "what"
			intervals [758]:
				xmin = 280.7962
				xmax = 280.8562
				text = "i'm"
			intervals [759]:
				xmin = 280.8562
				xmax = 281.1362
				text = "saying"
			intervals [760]:
				xmin = 281.1362
				xmax = 281.2662
				text = "like"
			intervals [761]:
				xmin = 281.2662
				xmax = 281.2962
				text = ""
			intervals [762]:
				xmin = 281.2962
				xmax = 282.2362
				text = "<unk>"
			intervals [763]:
				xmin = 282.2362
				xmax = 282.6459
				text = ""
			intervals [764]:
				xmin = 282.6459
				xmax = 283.0259
				text = "<unk>"
			intervals [765]:
				xmin = 283.0259
				xmax = 283.6636
				text = ""
			intervals [766]:
				xmin = 283.6636
				xmax = 283.8036
				text = "he"
			intervals [767]:
				xmin = 283.8036
				xmax = 284.0336
				text = "like"
			intervals [768]:
				xmin = 284.0336
				xmax = 284.2936
				text = "what"
			intervals [769]:
				xmin = 284.2936
				xmax = 284.3436
				text = ""
			intervals [770]:
				xmin = 284.3436
				xmax = 284.6636
				text = "twenty"
			intervals [771]:
				xmin = 284.6636
				xmax = 284.8536
				text = "three"
			intervals [772]:
				xmin = 284.8536
				xmax = 285.1336
				text = "minutes"
			intervals [773]:
				xmin = 285.1336
				xmax = 285.3836
				text = "younger"
			intervals [774]:
				xmin = 285.3836
				xmax = 285.5136
				text = "than"
			intervals [775]:
				xmin = 285.5136
				xmax = 285.6236
				text = "<unk>"
			intervals [776]:
				xmin = 285.6236
				xmax = 285.9036
				text = "younger"
			intervals [777]:
				xmin = 285.9036
				xmax = 286.0236
				text = "than"
			intervals [778]:
				xmin = 286.0236
				xmax = 286.1136
				text = "me"
			intervals [779]:
				xmin = 286.1136
				xmax = 286.2036
				text = "you"
			intervals [780]:
				xmin = 286.2036
				xmax = 286.3136
				text = "know"
			intervals [781]:
				xmin = 286.3136
				xmax = 286.4036
				text = "what"
			intervals [782]:
				xmin = 286.4036
				xmax = 286.4636
				text = "i'm"
			intervals [783]:
				xmin = 286.4636
				xmax = 286.5836
				text = "saying"
			intervals [784]:
				xmin = 286.5836
				xmax = 286.6836
				text = "but"
			intervals [785]:
				xmin = 286.6836
				xmax = 286.7436
				text = "i'm"
			intervals [786]:
				xmin = 286.7436
				xmax = 286.9236
				text = "like"
			intervals [787]:
				xmin = 286.9236
				xmax = 287.2136
				text = "damn"
			intervals [788]:
				xmin = 287.2136
				xmax = 287.3236
				text = "this"
			intervals [789]:
				xmin = 287.3236
				xmax = 287.5536
				text = "nigga"
			intervals [790]:
				xmin = 287.5536
				xmax = 287.8236
				text = "really"
			intervals [791]:
				xmin = 287.8236
				xmax = 287.9436
				text = "the"
			intervals [792]:
				xmin = 287.9436
				xmax = 288.4936
				text = "baby"
			intervals [793]:
				xmin = 288.4936
				xmax = 288.5578
				text = ""
			intervals [794]:
				xmin = 288.5578
				xmax = 288.6978
				text = "and"
			intervals [795]:
				xmin = 288.6978
				xmax = 288.8778
				text = "so"
			intervals [796]:
				xmin = 288.8778
				xmax = 288.9478
				text = "i'm"
			intervals [797]:
				xmin = 288.9478
				xmax = 289.1178
				text = "like"
			intervals [798]:
				xmin = 289.1178
				xmax = 289.2378
				text = "yeah"
			intervals [799]:
				xmin = 289.2378
				xmax = 289.2978
				text = "it"
			intervals [800]:
				xmin = 289.2978
				xmax = 289.3278
				text = "s"
			intervals [801]:
				xmin = 289.3278
				xmax = 289.6778
				text = "crazy"
			intervals [802]:
				xmin = 289.6778
				xmax = 290.094
				text = ""
			intervals [803]:
				xmin = 290.094
				xmax = 290.214
				text = "but"
			intervals [804]:
				xmin = 290.214
				xmax = 290.304
				text = "it"
			intervals [805]:
				xmin = 290.304
				xmax = 290.364
				text = "s"
			intervals [806]:
				xmin = 290.364
				xmax = 290.684
				text = "cool"
			intervals [807]:
				xmin = 290.684
				xmax = 290.774
				text = "you"
			intervals [808]:
				xmin = 290.774
				xmax = 290.914
				text = "know"
			intervals [809]:
				xmin = 290.914
				xmax = 291.014
				text = "what"
			intervals [810]:
				xmin = 291.014
				xmax = 291.104
				text = "i'm"
			intervals [811]:
				xmin = 291.104
				xmax = 291.344
				text = "saying"
			intervals [812]:
				xmin = 291.344
				xmax = 292.010
				text = ""
			intervals [813]:
				xmin = 292.010
				xmax = 292.160
				text = "i'm"
			intervals [814]:
				xmin = 292.160
				xmax = 292.350
				text = "like"
			intervals [815]:
				xmin = 292.350
				xmax = 292.410
				text = "it"
			intervals [816]:
				xmin = 292.410
				xmax = 292.470
				text = "s"
			intervals [817]:
				xmin = 292.470
				xmax = 292.680
				text = "all"
			intervals [818]:
				xmin = 292.680
				xmax = 292.860
				text = "good"
			intervals [819]:
				xmin = 292.860
				xmax = 292.950
				text = "that"
			intervals [820]:
				xmin = 292.950
				xmax = 293.150
				text = "joint"
			intervals [821]:
				xmin = 293.150
				xmax = 293.410
				text = "crazy"
			intervals [822]:
				xmin = 293.410
				xmax = 293.470
				text = "it"
			intervals [823]:
				xmin = 293.470
				xmax = 293.650
				text = "just"
			intervals [824]:
				xmin = 293.650
				xmax = 293.950
				text = "throws"
			intervals [825]:
				xmin = 293.950
				xmax = 294.070
				text = "me"
			intervals [826]:
				xmin = 294.070
				xmax = 294.280
				text = "off"
			intervals [827]:
				xmin = 294.280
				xmax = 294.380
				text = "though"
			intervals [828]:
				xmin = 294.380
				xmax = 294.470
				text = "when"
			intervals [829]:
				xmin = 294.470
				xmax = 294.570
				text = "i"
			intervals [830]:
				xmin = 294.570
				xmax = 294.690
				text = "get"
			intervals [831]:
				xmin = 294.690
				xmax = 294.770
				text = "to"
			intervals [832]:
				xmin = 294.770
				xmax = 295.010
				text = "thinking"
			intervals [833]:
				xmin = 295.010
				xmax = 295.240
				text = "about"
			intervals [834]:
				xmin = 295.240
				xmax = 295.490
				text = "certain"
			intervals [835]:
				xmin = 295.490
				xmax = 295.800
				text = "things"
			intervals [836]:
				xmin = 295.800
				xmax = 295.890
				text = "just"
			intervals [837]:
				xmin = 295.890
				xmax = 295.950
				text = "be"
			intervals [838]:
				xmin = 295.950
				xmax = 295.980
				text = ""
			intervals [839]:
				xmin = 295.980
				xmax = 296.130
				text = "like"
			intervals [840]:
				xmin = 296.130
				xmax = 296.200
				text = "yeah"
			intervals [841]:
				xmin = 296.200
				xmax = 296.320
				text = "that"
			intervals [842]:
				xmin = 296.320
				xmax = 296.350
				text = "s"
			intervals [843]:
				xmin = 296.350
				xmax = 296.740
				text = "crazy"
			intervals [844]:
				xmin = 296.740
				xmax = 297.6163
				text = ""
			intervals [845]:
				xmin = 297.6163
				xmax = 297.7663
				text = "but"
			intervals [846]:
				xmin = 297.7663
				xmax = 297.8663
				text = "it"
			intervals [847]:
				xmin = 297.8663
				xmax = 297.9463
				text = "s"
			intervals [848]:
				xmin = 297.9463
				xmax = 298.1063
				text = "all"
			intervals [849]:
				xmin = 298.1063
				xmax = 298.1363
				text = ""
			intervals [850]:
				xmin = 298.1363
				xmax = 298.4463
				text = "love"
			intervals [851]:
				xmin = 298.4463
				xmax = 304.2402
				text = ""
			intervals [852]:
				xmin = 304.2402
				xmax = 304.5702
				text = "yeah"
			intervals [853]:
				xmin = 304.5702
				xmax = 304.7302
				text = "like"
			intervals [854]:
				xmin = 304.7302
				xmax = 304.9102
				text = "you"
			intervals [855]:
				xmin = 304.9102
				xmax = 305.0502
				text = "ain't"
			intervals [856]:
				xmin = 305.0502
				xmax = 305.4302
				text = "nowhere"
			intervals [857]:
				xmin = 305.4302
				xmax = 306.6125
				text = ""
			intervals [858]:
				xmin = 306.6125
				xmax = 307.1225
				text = "<unk>"
			intervals [859]:
				xmin = 307.1225
				xmax = 307.5968
				text = ""
			intervals [860]:
				xmin = 307.5968
				xmax = 307.6868
				text = "you"
			intervals [861]:
				xmin = 307.6868
				xmax = 308.0068
				text = "ain't"
			intervals [862]:
				xmin = 308.0068
				xmax = 308.4168
				text = "nowhere"
			intervals [863]:
				xmin = 308.4168
				xmax = 312.8928
				text = ""
			intervals [864]:
				xmin = 312.8928
				xmax = 313.9828
				text = "yeah"
			intervals [865]:
				xmin = 313.9828
				xmax = 314.1728
				text = "yeah"
			intervals [866]:
				xmin = 314.1728
				xmax = 314.3728
				text = "yeah"
			intervals [867]:
				xmin = 314.3728
				xmax = 314.4928
				text = "yeah"
			intervals [868]:
				xmin = 314.4928
				xmax = 315.5962
				text = ""
			intervals [869]:
				xmin = 315.5962
				xmax = 315.7262
				text = "like"
			intervals [870]:
				xmin = 315.7262
				xmax = 315.8762
				text = "they"
			intervals [871]:
				xmin = 315.8762
				xmax = 316.2362
				text = "second"
			intervals [872]:
				xmin = 316.2362
				xmax = 316.2962
				text = "to"
			intervals [873]:
				xmin = 316.2962
				xmax = 316.7762
				text = "last"
			intervals [874]:
				xmin = 316.7762
				xmax = 328.0033
				text = ""
			intervals [875]:
				xmin = 328.0033
				xmax = 328.1733
				text = "nah"
			intervals [876]:
				xmin = 328.1733
				xmax = 328.3633
				text = "yeah"
			intervals [877]:
				xmin = 328.3633
				xmax = 328.4933
				text = "yeah"
			intervals [878]:
				xmin = 328.4933
				xmax = 328.5233
				text = "i"
			intervals [879]:
				xmin = 328.5233
				xmax = 328.6933
				text = "mean"
			intervals [880]:
				xmin = 328.6933
				xmax = 328.8733
				text = "yeah"
			intervals [881]:
				xmin = 328.8733
				xmax = 328.9233
				text = "i"
			intervals [882]:
				xmin = 328.9233
				xmax = 329.2033
				text = "did"
			intervals [883]:
				xmin = 329.2033
				xmax = 329.5133
				text = "that"
			intervals [884]:
				xmin = 329.5133
				xmax = 329.5933
				text = "you"
			intervals [885]:
				xmin = 329.5933
				xmax = 329.7733
				text = "know"
			intervals [886]:
				xmin = 329.7733
				xmax = 329.8633
				text = "what"
			intervals [887]:
				xmin = 329.8633
				xmax = 329.9533
				text = "i'm"
			intervals [888]:
				xmin = 329.9533
				xmax = 330.1933
				text = "saying"
			intervals [889]:
				xmin = 330.1933
				xmax = 330.2933
				text = "but"
			intervals [890]:
				xmin = 330.2933
				xmax = 330.4433
				text = "yeah"
			intervals [891]:
				xmin = 330.4433
				xmax = 330.6333
				text = "that"
			intervals [892]:
				xmin = 330.6333
				xmax = 330.9433
				text = "definitely"
			intervals [893]:
				xmin = 330.9433
				xmax = 331.2533
				text = "was"
			intervals [894]:
				xmin = 331.2533
				xmax = 331.3633
				text = "you"
			intervals [895]:
				xmin = 331.3633
				xmax = 331.6033
				text = "know"
			intervals [896]:
				xmin = 331.6033
				xmax = 331.6433
				text = ""
			intervals [897]:
				xmin = 331.6433
				xmax = 331.8533
				text = "like"
			intervals [898]:
				xmin = 331.8533
				xmax = 332.1133
				text = "something"
			intervals [899]:
				xmin = 332.1133
				xmax = 332.1733
				text = "to"
			intervals [900]:
				xmin = 332.1733
				xmax = 332.4333
				text = "do"
			intervals [901]:
				xmin = 332.4333
				xmax = 332.5533
				text = ""
			intervals [902]:
				xmin = 332.5533
				xmax = 332.6933
				text = "in"
			intervals [903]:
				xmin = 332.6933
				xmax = 332.7533
				text = "the"
			intervals [904]:
				xmin = 332.7533
				xmax = 333.4233
				text = "neighborhood"
			intervals [905]:
				xmin = 333.4233
				xmax = 333.5033
				text = ""
			intervals [906]:
				xmin = 333.5033
				xmax = 333.7833
				text = "whatever"
			intervals [907]:
				xmin = 333.7833
				xmax = 333.8633
				text = "the"
			intervals [908]:
				xmin = 333.8633
				xmax = 334.0633
				text = "case"
			intervals [909]:
				xmin = 334.0633
				xmax = 334.2633
				text = "may"
			intervals [910]:
				xmin = 334.2633
				xmax = 334.5233
				text = "been"
			intervals [911]:
				xmin = 334.5233
				xmax = 336.3122
				text = ""
			intervals [912]:
				xmin = 336.3122
				xmax = 336.5122
				text = "trick"
			intervals [913]:
				xmin = 336.5122
				xmax = 336.5422
				text = "or"
			intervals [914]:
				xmin = 336.5422
				xmax = 336.5722
				text = ""
			intervals [915]:
				xmin = 336.5722
				xmax = 336.9522
				text = "treat"
			intervals [916]:
				xmin = 336.9522
				xmax = 341.5881
				text = ""
			intervals [917]:
				xmin = 341.5881
				xmax = 341.6781
				text = "oh"
			intervals [918]:
				xmin = 341.6781
				xmax = 341.7081
				text = ""
			intervals [919]:
				xmin = 341.7081
				xmax = 341.8881
				text = "well"
			intervals [920]:
				xmin = 341.8881
				xmax = 341.9181
				text = ""
			intervals [921]:
				xmin = 341.9181
				xmax = 342.1281
				text = "more"
			intervals [922]:
				xmin = 342.1281
				xmax = 342.3981
				text = "so"
			intervals [923]:
				xmin = 342.3981
				xmax = 342.4481
				text = "i"
			intervals [924]:
				xmin = 342.4481
				xmax = 342.4781
				text = ""
			intervals [925]:
				xmin = 342.4781
				xmax = 342.6881
				text = "guess"
			intervals [926]:
				xmin = 342.6881
				xmax = 342.7881
				text = "you"
			intervals [927]:
				xmin = 342.7881
				xmax = 342.8481
				text = ""
			intervals [928]:
				xmin = 342.8481
				xmax = 342.9381
				text = "could"
			intervals [929]:
				xmin = 342.9381
				xmax = 343.1081
				text = "call"
			intervals [930]:
				xmin = 343.1081
				xmax = 343.1381
				text = ""
			intervals [931]:
				xmin = 343.1381
				xmax = 343.2681
				text = "me"
			intervals [932]:
				xmin = 343.2681
				xmax = 343.4081
				text = "the"
			intervals [933]:
				xmin = 343.4081
				xmax = 343.4581
				text = ""
			intervals [934]:
				xmin = 343.4581
				xmax = 343.8481
				text = "um"
			intervals [935]:
				xmin = 343.8481
				xmax = 345.1925
				text = ""
			intervals [936]:
				xmin = 345.1925
				xmax = 345.6325
				text = "oh"
			intervals [937]:
				xmin = 345.6325
				xmax = 345.7525
				text = "oh"
			intervals [938]:
				xmin = 345.7525
				xmax = 345.8225
				text = ""
			intervals [939]:
				xmin = 345.8225
				xmax = 345.9525
				text = "oh"
			intervals [940]:
				xmin = 345.9525
				xmax = 346.2825
				text = "oh"
			intervals [941]:
				xmin = 346.2825
				xmax = 346.3825
				text = "i"
			intervals [942]:
				xmin = 346.3825
				xmax = 346.5225
				text = "was"
			intervals [943]:
				xmin = 346.5225
				xmax = 346.6625
				text = "like"
			intervals [944]:
				xmin = 346.6625
				xmax = 346.7625
				text = "the"
			intervals [945]:
				xmin = 346.7625
				xmax = 346.7925
				text = ""
			intervals [946]:
				xmin = 346.7925
				xmax = 347.1325
				text = "villain"
			intervals [947]:
				xmin = 347.1325
				xmax = 347.2325
				text = "i"
			intervals [948]:
				xmin = 347.2325
				xmax = 347.4325
				text = "was"
			intervals [949]:
				xmin = 347.4325
				xmax = 347.5725
				text = "like"
			intervals [950]:
				xmin = 347.5725
				xmax = 347.6025
				text = ""
			intervals [951]:
				xmin = 347.6025
				xmax = 347.9425
				text = "the"
			intervals [952]:
				xmin = 347.9425
				xmax = 347.9825
				text = ""
			intervals [953]:
				xmin = 347.9825
				xmax = 348.1825
				text = "like"
			intervals [954]:
				xmin = 348.1825
				xmax = 348.3225
				text = ""
			intervals [955]:
				xmin = 348.3225
				xmax = 348.4325
				text = "you"
			intervals [956]:
				xmin = 348.4325
				xmax = 348.4625
				text = ""
			intervals [957]:
				xmin = 348.4625
				xmax = 348.5525
				text = "know"
			intervals [958]:
				xmin = 348.5525
				xmax = 348.6925
				text = ""
			intervals [959]:
				xmin = 348.6925
				xmax = 348.7925
				text = "i"
			intervals [960]:
				xmin = 348.7925
				xmax = 348.9525
				text = "was"
			intervals [961]:
				xmin = 348.9525
				xmax = 348.9925
				text = ""
			intervals [962]:
				xmin = 348.9925
				xmax = 349.1125
				text = "uh"
			intervals [963]:
				xmin = 349.1125
				xmax = 349.1725
				text = "i"
			intervals [964]:
				xmin = 349.1725
				xmax = 349.3925
				text = "can't"
			intervals [965]:
				xmin = 349.3925
				xmax = 349.5725
				text = "even"
			intervals [966]:
				xmin = 349.5725
				xmax = 349.7825
				text = "remember"
			intervals [967]:
				xmin = 349.7825
				xmax = 349.9125
				text = "who"
			intervals [968]:
				xmin = 349.9125
				xmax = 349.9725
				text = "i"
			intervals [969]:
				xmin = 349.9725
				xmax = 350.2225
				text = "was"
			intervals [970]:
				xmin = 350.2225
				xmax = 350.4325
				text = "back"
			intervals [971]:
				xmin = 350.4325
				xmax = 350.4625
				text = ""
			intervals [972]:
				xmin = 350.4625
				xmax = 350.6125
				text = "then"
			intervals [973]:
				xmin = 350.6125
				xmax = 350.6625
				text = ""
			intervals [974]:
				xmin = 350.6625
				xmax = 350.7825
				text = "i"
			intervals [975]:
				xmin = 350.7825
				xmax = 350.9225
				text = "was"
			intervals [976]:
				xmin = 350.9225
				xmax = 351.3125
				text = "something"
			intervals [977]:
				xmin = 351.3125
				xmax = 352.7774
				text = ""
			intervals [978]:
				xmin = 352.7774
				xmax = 352.9574
				text = "nah"
			intervals [979]:
				xmin = 352.9574
				xmax = 353.1074
				text = "i"
			intervals [980]:
				xmin = 353.1074
				xmax = 353.1474
				text = ""
			intervals [981]:
				xmin = 353.1474
				xmax = 353.2974
				text = "<unk>"
			intervals [982]:
				xmin = 353.2974
				xmax = 354.0887
				text = ""
			intervals [983]:
				xmin = 354.0887
				xmax = 354.2587
				text = "i"
			intervals [984]:
				xmin = 354.2587
				xmax = 354.2887
				text = ""
			intervals [985]:
				xmin = 354.2887
				xmax = 354.3487
				text = "c"
			intervals [986]:
				xmin = 354.3487
				xmax = 354.5687
				text = "yeah"
			intervals [987]:
				xmin = 354.5687
				xmax = 354.6287
				text = "i"
			intervals [988]:
				xmin = 354.6287
				xmax = 354.7687
				text = "was"
			intervals [989]:
				xmin = 354.7687
				xmax = 354.8287
				text = "the"
			intervals [990]:
				xmin = 354.8287
				xmax = 355.370
				text = ""
			intervals [991]:
				xmin = 355.370
				xmax = 356.250
				text = "yeah"
			intervals [992]:
				xmin = 356.250
				xmax = 356.650
				text = "yeah"
			intervals [993]:
				xmin = 356.650
				xmax = 356.770
				text = "nah"
			intervals [994]:
				xmin = 356.770
				xmax = 357.450
				text = "yeah"
			intervals [995]:
				xmin = 357.450
				xmax = 357.580
				text = "i"
			intervals [996]:
				xmin = 357.580
				xmax = 357.870
				text = "was"
			intervals [997]:
				xmin = 357.870
				xmax = 358.040
				text = "him"
			intervals [998]:
				xmin = 358.040
				xmax = 358.070
				text = "i"
			intervals [999]:
				xmin = 358.070
				xmax = 358.190
				text = "was"
			intervals [1000]:
				xmin = 358.190
				xmax = 358.260
				text = "the"
			intervals [1001]:
				xmin = 358.260
				xmax = 358.510
				text = "grim"
			intervals [1002]:
				xmin = 358.510
				xmax = 358.710
				text = "reaper"
			intervals [1003]:
				xmin = 358.710
				xmax = 358.870
				text = "all"
			intervals [1004]:
				xmin = 358.870
				xmax = 358.950
				text = "the"
			intervals [1005]:
				xmin = 358.950
				xmax = 359.150
				text = "time"
			intervals [1006]:
				xmin = 359.150
				xmax = 359.9018
				text = ""
			intervals [1007]:
				xmin = 359.9018
				xmax = 360.3018
				text = "yeah"
			intervals [1008]:
				xmin = 360.3018
				xmax = 367.7536
				text = ""
			intervals [1009]:
				xmin = 367.7536
				xmax = 368.1236
				text = "nah"
			intervals [1010]:
				xmin = 368.1236
				xmax = 368.1536
				text = "i"
			intervals [1011]:
				xmin = 368.1536
				xmax = 368.4536
				text = "mean"
			intervals [1012]:
				xmin = 368.4536
				xmax = 368.5136
				text = "you"
			intervals [1013]:
				xmin = 368.5136
				xmax = 368.6036
				text = "know"
			intervals [1014]:
				xmin = 368.6036
				xmax = 368.6836
				text = "i"
			intervals [1015]:
				xmin = 368.6836
				xmax = 369.1136
				text = "try"
			intervals [1016]:
				xmin = 369.1136
				xmax = 369.2236
				text = "you"
			intervals [1017]:
				xmin = 369.2236
				xmax = 369.3236
				text = "know"
			intervals [1018]:
				xmin = 369.3236
				xmax = 369.4236
				text = "i"
			intervals [1019]:
				xmin = 369.4236
				xmax = 369.5336
				text = "ain't"
			intervals [1020]:
				xmin = 369.5336
				xmax = 369.7736
				text = "never"
			intervals [1021]:
				xmin = 369.7736
				xmax = 369.8936
				text = "you"
			intervals [1022]:
				xmin = 369.8936
				xmax = 370.1736
				text = "know"
			intervals [1023]:
				xmin = 370.1736
				xmax = 370.2036
				text = ""
			intervals [1024]:
				xmin = 370.2036
				xmax = 370.4036
				text = "ain't"
			intervals [1025]:
				xmin = 370.4036
				xmax = 370.7536
				text = "really"
			intervals [1026]:
				xmin = 370.7536
				xmax = 370.7836
				text = ""
			intervals [1027]:
				xmin = 370.7836
				xmax = 370.8536
				text = "you"
			intervals [1028]:
				xmin = 370.8536
				xmax = 370.9336
				text = "know"
			intervals [1029]:
				xmin = 370.9336
				xmax = 371.0036
				text = "i"
			intervals [1030]:
				xmin = 371.0036
				xmax = 371.1036
				text = "got"
			intervals [1031]:
				xmin = 371.1036
				xmax = 371.2136
				text = "my"
			intervals [1032]:
				xmin = 371.2136
				xmax = 371.3636
				text = "own"
			intervals [1033]:
				xmin = 371.3636
				xmax = 371.6936
				text = "style"
			intervals [1034]:
				xmin = 371.6936
				xmax = 371.7536
				text = "i"
			intervals [1035]:
				xmin = 371.7536
				xmax = 371.9036
				text = "guess"
			intervals [1036]:
				xmin = 371.9036
				xmax = 371.9936
				text = "you"
			intervals [1037]:
				xmin = 371.9936
				xmax = 372.1236
				text = "could"
			intervals [1038]:
				xmin = 372.1236
				xmax = 372.3836
				text = "call"
			intervals [1039]:
				xmin = 372.3836
				xmax = 372.4836
				text = ""
			intervals [1040]:
				xmin = 372.4836
				xmax = 372.8036
				text = "it"
			intervals [1041]:
				xmin = 372.8036
				xmax = 372.9036
				text = "you"
			intervals [1042]:
				xmin = 372.9036
				xmax = 373.0036
				text = "know"
			intervals [1043]:
				xmin = 373.0036
				xmax = 373.5201
				text = ""
			intervals [1044]:
				xmin = 373.5201
				xmax = 373.8001
				text = "yeah"
			intervals [1045]:
				xmin = 373.8001
				xmax = 373.9901
				text = "yeah"
			intervals [1046]:
				xmin = 373.9901
				xmax = 374.0701
				text = "you"
			intervals [1047]:
				xmin = 374.0701
				xmax = 374.1601
				text = "know"
			intervals [1048]:
				xmin = 374.1601
				xmax = 374.2301
				text = "i"
			intervals [1049]:
				xmin = 374.2301
				xmax = 374.4701
				text = "try"
			intervals [1050]:
				xmin = 374.4701
				xmax = 374.5001
				text = ""
			intervals [1051]:
				xmin = 374.5001
				xmax = 374.7101
				text = "different"
			intervals [1052]:
				xmin = 374.7101
				xmax = 375.0101
				text = "things"
			intervals [1053]:
				xmin = 375.0101
				xmax = 375.1001
				text = "you"
			intervals [1054]:
				xmin = 375.1001
				xmax = 375.2301
				text = "know"
			intervals [1055]:
				xmin = 375.2301
				xmax = 375.2601
				text = ""
			intervals [1056]:
				xmin = 375.2601
				xmax = 375.4601
				text = "try"
			intervals [1057]:
				xmin = 375.4601
				xmax = 375.5301
				text = "to"
			intervals [1058]:
				xmin = 375.5301
				xmax = 376.2936
				text = ""
			intervals [1059]:
				xmin = 376.2936
				xmax = 376.5936
				text = "call"
			intervals [1060]:
				xmin = 376.5936
				xmax = 376.6636
				text = "it"
			intervals [1061]:
				xmin = 376.6636
				xmax = 376.7236
				text = ""
			intervals [1062]:
				xmin = 376.7236
				xmax = 376.7836
				text = "m-"
			intervals [1063]:
				xmin = 376.7836
				xmax = 376.9036
				text = ""
			intervals [1064]:
				xmin = 376.9036
				xmax = 377.2236
				text = "<unk>"
			intervals [1065]:
				xmin = 377.2236
				xmax = 378.786
				text = ""
			intervals [1066]:
				xmin = 378.786
				xmax = 379.206
				text = "nah"
			intervals [1067]:
				xmin = 379.206
				xmax = 379.266
				text = ""
			intervals [1068]:
				xmin = 379.266
				xmax = 379.736
				text = "nah"
			intervals [1069]:
				xmin = 379.736
				xmax = 379.836
				text = ""
			intervals [1070]:
				xmin = 379.836
				xmax = 379.996
				text = "you"
			intervals [1071]:
				xmin = 379.996
				xmax = 380.106
				text = "know"
			intervals [1072]:
				xmin = 380.106
				xmax = 380.396
				text = "i"
			intervals [1073]:
				xmin = 380.396
				xmax = 380.506
				text = ""
			intervals [1074]:
				xmin = 380.506
				xmax = 380.596
				text = "ain't"
			intervals [1075]:
				xmin = 380.596
				xmax = 380.676
				text = "it"
			intervals [1076]:
				xmin = 380.676
				xmax = 380.786
				text = "ain't"
			intervals [1077]:
				xmin = 380.786
				xmax = 380.816
				text = ""
			intervals [1078]:
				xmin = 380.816
				xmax = 381.046
				text = "nothing"
			intervals [1079]:
				xmin = 381.046
				xmax = 381.786
				text = "spontaneous"
			intervals [1080]:
				xmin = 381.786
				xmax = 381.826
				text = "or"
			intervals [1081]:
				xmin = 381.826
				xmax = 382.076
				text = "nothing"
			intervals [1082]:
				xmin = 382.076
				xmax = 382.156
				text = "you"
			intervals [1083]:
				xmin = 382.156
				xmax = 382.476
				text = "know"
			intervals [1084]:
				xmin = 382.476
				xmax = 382.576
				text = ""
			intervals [1085]:
				xmin = 382.576
				xmax = 382.836
				text = "over"
			intervals [1086]:
				xmin = 382.836
				xmax = 382.926
				text = "the"
			intervals [1087]:
				xmin = 382.926
				xmax = 383.256
				text = "boat"
			intervals [1088]:
				xmin = 383.256
				xmax = 384.0086
				text = ""
			intervals [1089]:
				xmin = 384.0086
				xmax = 384.1586
				text = "but"
			intervals [1090]:
				xmin = 384.1586
				xmax = 384.1886
				text = ""
			intervals [1091]:
				xmin = 384.1886
				xmax = 384.2786
				text = "you"
			intervals [1092]:
				xmin = 384.2786
				xmax = 384.3786
				text = "know"
			intervals [1093]:
				xmin = 384.3786
				xmax = 384.5086
				text = "i"
			intervals [1094]:
				xmin = 384.5086
				xmax = 384.5386
				text = ""
			intervals [1095]:
				xmin = 384.5386
				xmax = 384.7486
				text = "you"
			intervals [1096]:
				xmin = 384.7486
				xmax = 384.8286
				text = "know"
			intervals [1097]:
				xmin = 384.8286
				xmax = 384.9586
				text = "i"
			intervals [1098]:
				xmin = 384.9586
				xmax = 384.9886
				text = ""
			intervals [1099]:
				xmin = 384.9886
				xmax = 385.1186
				text = "dip"
			intervals [1100]:
				xmin = 385.1186
				xmax = 385.2386
				text = "and"
			intervals [1101]:
				xmin = 385.2386
				xmax = 385.4986
				text = "dab"
			intervals [1102]:
				xmin = 385.4986
				xmax = 385.5286
				text = ""
			intervals [1103]:
				xmin = 385.5286
				xmax = 385.5886
				text = "you"
			intervals [1104]:
				xmin = 385.5886
				xmax = 385.6186
				text = ""
			intervals [1105]:
				xmin = 385.6186
				xmax = 385.7086
				text = "know"
			intervals [1106]:
				xmin = 385.7086
				xmax = 385.8986
				text = "i"
			intervals [1107]:
				xmin = 385.8986
				xmax = 385.9286
				text = ""
			intervals [1108]:
				xmin = 385.9286
				xmax = 385.9986
				text = "you"
			intervals [1109]:
				xmin = 385.9986
				xmax = 386.0286
				text = ""
			intervals [1110]:
				xmin = 386.0286
				xmax = 386.2686
				text = "know"
			intervals [1111]:
				xmin = 386.2686
				xmax = 389.4614
				text = ""
			intervals [1112]:
				xmin = 389.4614
				xmax = 389.7214
				text = "yeah"
			intervals [1113]:
				xmin = 389.7214
				xmax = 390.8628
				text = ""
			intervals [1114]:
				xmin = 390.8628
				xmax = 391.2128
				text = "yeah"
			intervals [1115]:
				xmin = 391.2128
				xmax = 391.2728
				text = ""
			intervals [1116]:
				xmin = 391.2728
				xmax = 391.3228
				text = "<unk>"
			intervals [1117]:
				xmin = 391.3228
				xmax = 393.5362
				text = ""
			intervals [1118]:
				xmin = 393.5362
				xmax = 393.7962
				text = "nah"
			intervals [1119]:
				xmin = 393.7962
				xmax = 393.9162
				text = ""
			intervals [1120]:
				xmin = 393.9162
				xmax = 394.2262
				text = "like"
			intervals [1121]:
				xmin = 394.2262
				xmax = 394.2962
				text = "we"
			intervals [1122]:
				xmin = 394.2962
				xmax = 395.398
				text = ""
			intervals [1123]:
				xmin = 395.398
				xmax = 395.708
				text = "nah"
			intervals [1124]:
				xmin = 395.708
				xmax = 395.868
				text = "like"
			intervals [1125]:
				xmin = 395.868
				xmax = 396.028
				text = "we"
			intervals [1126]:
				xmin = 396.028
				xmax = 396.188
				text = "me"
			intervals [1127]:
				xmin = 396.188
				xmax = 396.268
				text = "and"
			intervals [1128]:
				xmin = 396.268
				xmax = 396.398
				text = "him"
			intervals [1129]:
				xmin = 396.398
				xmax = 396.518
				text = "are"
			intervals [1130]:
				xmin = 396.518
				xmax = 396.768
				text = "really"
			intervals [1131]:
				xmin = 396.768
				xmax = 397.278
				text = "opposite"
			intervals [1132]:
				xmin = 397.278
				xmax = 397.338
				text = ""
			intervals [1133]:
				xmin = 397.338
				xmax = 397.598
				text = "like"
			intervals [1134]:
				xmin = 397.598
				xmax = 397.748
				text = "i"
			intervals [1135]:
				xmin = 397.748
				xmax = 398.108
				text = "might"
			intervals [1136]:
				xmin = 398.108
				xmax = 398.218
				text = ""
			intervals [1137]:
				xmin = 398.218
				xmax = 398.518
				text = "catch"
			intervals [1138]:
				xmin = 398.518
				xmax = 398.708
				text = "a"
			intervals [1139]:
				xmin = 398.708
				xmax = 399.3093
				text = ""
			intervals [1140]:
				xmin = 399.3093
				xmax = 399.6393
				text = "a"
			intervals [1141]:
				xmin = 399.6393
				xmax = 399.8993
				text = "uh"
			intervals [1142]:
				xmin = 399.8993
				xmax = 400.2793
				text = "uh"
			intervals [1143]:
				xmin = 400.2793
				xmax = 400.5093
				text = "uh"
			intervals [1144]:
				xmin = 400.5093
				xmax = 400.7893
				text = "uh"
			intervals [1145]:
				xmin = 400.7893
				xmax = 400.8893
				text = "a"
			intervals [1146]:
				xmin = 400.8893
				xmax = 401.1093
				text = "ear"
			intervals [1147]:
				xmin = 401.1093
				xmax = 401.5193
				text = "infection"
			intervals [1148]:
				xmin = 401.5193
				xmax = 401.5793
				text = "in"
			intervals [1149]:
				xmin = 401.5793
				xmax = 401.7193
				text = "my"
			intervals [1150]:
				xmin = 401.7193
				xmax = 402.0293
				text = "left"
			intervals [1151]:
				xmin = 402.0293
				xmax = 402.2693
				text = "ear"
			intervals [1152]:
				xmin = 402.2693
				xmax = 402.4493
				text = "he"
			intervals [1153]:
				xmin = 402.4493
				xmax = 402.5793
				text = "can"
			intervals [1154]:
				xmin = 402.5793
				xmax = 402.6193
				text = ""
			intervals [1155]:
				xmin = 402.6193
				xmax = 402.8893
				text = "catch"
			intervals [1156]:
				xmin = 402.8893
				xmax = 402.9693
				text = "it"
			intervals [1157]:
				xmin = 402.9693
				xmax = 402.9993
				text = ""
			intervals [1158]:
				xmin = 402.9993
				xmax = 403.3693
				text = "same"
			intervals [1159]:
				xmin = 403.3693
				xmax = 403.5893
				text = "day"
			intervals [1160]:
				xmin = 403.5893
				xmax = 403.9093
				text = "same"
			intervals [1161]:
				xmin = 403.9093
				xmax = 404.1093
				text = "week"
			intervals [1162]:
				xmin = 404.1093
				xmax = 404.4993
				text = "everything"
			intervals [1163]:
				xmin = 404.4993
				xmax = 404.5693
				text = "in"
			intervals [1164]:
				xmin = 404.5693
				xmax = 404.6993
				text = "his"
			intervals [1165]:
				xmin = 404.6993
				xmax = 404.9193
				text = "right"
			intervals [1166]:
				xmin = 404.9193
				xmax = 405.1593
				text = "ear"
			intervals [1167]:
				xmin = 405.1593
				xmax = 405.8365
				text = ""
			intervals [1168]:
				xmin = 405.8365
				xmax = 405.8965
				text = "you"
			intervals [1169]:
				xmin = 405.8965
				xmax = 405.9665
				text = "know"
			intervals [1170]:
				xmin = 405.9665
				xmax = 406.0565
				text = "what"
			intervals [1171]:
				xmin = 406.0565
				xmax = 406.1465
				text = "i'm"
			intervals [1172]:
				xmin = 406.1465
				xmax = 406.4065
				text = "saying"
			intervals [1173]:
				xmin = 406.4065
				xmax = 417.1725
				text = ""
			intervals [1174]:
				xmin = 417.1725
				xmax = 417.7625
				text = "<unk>"
			intervals [1175]:
				xmin = 417.7625
				xmax = 419.2412
				text = ""
			intervals [1176]:
				xmin = 419.2412
				xmax = 419.6312
				text = "<unk>"
			intervals [1177]:
				xmin = 419.6312
				xmax = 421.1597
				text = ""
			intervals [1178]:
				xmin = 421.1597
				xmax = 421.2197
				text = "yeah"
			intervals [1179]:
				xmin = 421.2197
				xmax = 422.5797
				text = "<unk>"
			intervals [1180]:
				xmin = 422.5797
				xmax = 423.9399
				text = ""
			intervals [1181]:
				xmin = 423.9399
				xmax = 424.2099
				text = "right"
			intervals [1182]:
				xmin = 424.2099
				xmax = 432.2288
				text = ""
			intervals [1183]:
				xmin = 432.2288
				xmax = 432.5988
				text = "man"
			intervals [1184]:
				xmin = 432.5988
				xmax = 432.6388
				text = "i"
			intervals [1185]:
				xmin = 432.6388
				xmax = 432.9088
				text = "can't"
			intervals [1186]:
				xmin = 432.9088
				xmax = 433.1188
				text = "even"
			intervals [1187]:
				xmin = 433.1188
				xmax = 433.3588
				text = "tell"
			intervals [1188]:
				xmin = 433.3588
				xmax = 433.4688
				text = "you"
			intervals [1189]:
				xmin = 433.4688
				xmax = 433.6088
				text = "one"
			intervals [1190]:
				xmin = 433.6088
				xmax = 433.6688
				text = "of"
			intervals [1191]:
				xmin = 433.6688
				xmax = 433.9888
				text = "those"
			intervals [1192]:
				xmin = 433.9888
				xmax = 434.4488
				text = "stories"
			intervals [1193]:
				xmin = 434.4488
				xmax = 434.5788
				text = "man"
			intervals [1194]:
				xmin = 434.5788
				xmax = 439.7336
				text = ""
			intervals [1195]:
				xmin = 439.7336
				xmax = 440.7436
				text = "<unk>"
			intervals [1196]:
				xmin = 440.7436
				xmax = 440.9036
				text = "man"
			intervals [1197]:
				xmin = 440.9036
				xmax = 441.2936
				text = "<unk>"
			intervals [1198]:
				xmin = 441.2936
				xmax = 442.4331
				text = ""
			intervals [1199]:
				xmin = 442.4331
				xmax = 442.5831
				text = "alright"
			intervals [1200]:
				xmin = 442.5831
				xmax = 442.9431
				text = "yeah"
			intervals [1201]:
				xmin = 442.9431
				xmax = 443.2131
				text = "alright"
			intervals [1202]:
				xmin = 443.2131
				xmax = 443.3431
				text = "i'm"
			intervals [1203]:
				xmin = 443.3431
				xmax = 443.4431
				text = "a"
			intervals [1204]:
				xmin = 443.4431
				xmax = 443.7031
				text = "twin"
			intervals [1205]:
				xmin = 443.7031
				xmax = 443.9531
				text = "story"
			intervals [1206]:
				xmin = 443.9531
				xmax = 444.1931
				text = "yeah"
			intervals [1207]:
				xmin = 444.1931
				xmax = 444.5731
				text = "basically"
			intervals [1208]:
				xmin = 444.5731
				xmax = 444.6031
				text = "a"
			intervals [1209]:
				xmin = 444.6031
				xmax = 444.8231
				text = "twin"
			intervals [1210]:
				xmin = 444.8231
				xmax = 445.0431
				text = "story"
			intervals [1211]:
				xmin = 445.0431
				xmax = 445.0731
				text = "i"
			intervals [1212]:
				xmin = 445.0731
				xmax = 445.1431
				text = "m"
			intervals [1213]:
				xmin = 445.1431
				xmax = 445.2031
				text = "a"
			intervals [1214]:
				xmin = 445.2031
				xmax = 445.3031
				text = "give"
			intervals [1215]:
				xmin = 445.3031
				xmax = 445.3931
				text = "you"
			intervals [1216]:
				xmin = 445.3931
				xmax = 445.4731
				text = "a"
			intervals [1217]:
				xmin = 445.4731
				xmax = 445.7131
				text = "twin"
			intervals [1218]:
				xmin = 445.7131
				xmax = 446.0531
				text = "story"
			intervals [1219]:
				xmin = 446.0531
				xmax = 446.6578
				text = ""
			intervals [1220]:
				xmin = 446.6578
				xmax = 446.7878
				text = "i'm"
			intervals [1221]:
				xmin = 446.7878
				xmax = 447.0278
				text = "trying"
			intervals [1222]:
				xmin = 447.0278
				xmax = 447.0978
				text = "to"
			intervals [1223]:
				xmin = 447.0978
				xmax = 447.2878
				text = "find"
			intervals [1224]:
				xmin = 447.2878
				xmax = 447.3578
				text = "a"
			intervals [1225]:
				xmin = 447.3578
				xmax = 447.5578
				text = "good"
			intervals [1226]:
				xmin = 447.5578
				xmax = 447.8178
				text = "twin"
			intervals [1227]:
				xmin = 447.8178
				xmax = 448.1178
				text = "story"
			intervals [1228]:
				xmin = 448.1178
				xmax = 448.2378
				text = "for"
			intervals [1229]:
				xmin = 448.2378
				xmax = 448.3978
				text = "this"
			intervals [1230]:
				xmin = 448.3978
				xmax = 448.7378
				text = "story"
			intervals [1231]:
				xmin = 448.7378
				xmax = 448.9378
				text = "right"
			intervals [1232]:
				xmin = 448.9378
				xmax = 449.4278
				text = "here"
			intervals [1233]:
				xmin = 449.4278
				xmax = 449.4678
				text = ""
			intervals [1234]:
				xmin = 449.4678
				xmax = 449.4978
				text = "<unk>"
			intervals [1235]:
				xmin = 449.4978
				xmax = 449.7978
				text = "cause"
			intervals [1236]:
				xmin = 449.7978
				xmax = 450.1078
				text = "hopefully"
			intervals [1237]:
				xmin = 450.1078
				xmax = 450.1778
				text = "it"
			intervals [1238]:
				xmin = 450.1778
				xmax = 450.3878
				text = "goes"
			intervals [1239]:
				xmin = 450.3878
				xmax = 450.7378
				text = "somewhere"
			intervals [1240]:
				xmin = 450.7378
				xmax = 451.2332
				text = ""
			intervals [1241]:
				xmin = 451.2332
				xmax = 451.4232
				text = "but"
			intervals [1242]:
				xmin = 451.4232
				xmax = 451.7432
				text = "um"
			intervals [1243]:
				xmin = 451.7432
				xmax = 452.989
				text = ""
			intervals [1244]:
				xmin = 452.989
				xmax = 453.029
				text = "i"
			intervals [1245]:
				xmin = 453.029
				xmax = 453.329
				text = "don't"
			intervals [1246]:
				xmin = 453.329
				xmax = 453.519
				text = "know"
			intervals [1247]:
				xmin = 453.519
				xmax = 453.639
				text = "what"
			intervals [1248]:
				xmin = 453.639
				xmax = 453.749
				text = "to"
			intervals [1249]:
				xmin = 453.749
				xmax = 454.079
				text = "say"
			intervals [1250]:
				xmin = 454.079
				xmax = 454.149
				text = "it"
			intervals [1251]:
				xmin = 454.149
				xmax = 454.179
				text = "s"
			intervals [1252]:
				xmin = 454.179
				xmax = 454.359
				text = "just"
			intervals [1253]:
				xmin = 454.359
				xmax = 454.649
				text = "crazy"
			intervals [1254]:
				xmin = 454.649
				xmax = 454.779
				text = "how"
			intervals [1255]:
				xmin = 454.779
				xmax = 454.989
				text = "like"
			intervals [1256]:
				xmin = 454.989
				xmax = 455.079
				text = "you"
			intervals [1257]:
				xmin = 455.079
				xmax = 455.329
				text = "know"
			intervals [1258]:
				xmin = 455.329
				xmax = 455.569
				text = "like"
			intervals [1259]:
				xmin = 455.569
				xmax = 455.729
				text = "how"
			intervals [1260]:
				xmin = 455.729
				xmax = 455.789
				text = "it"
			intervals [1261]:
				xmin = 455.789
				xmax = 456.129
				text = "started"
			intervals [1262]:
				xmin = 456.129
				xmax = 456.369
				text = "off"
			intervals [1263]:
				xmin = 456.369
				xmax = 456.479
				text = "as"
			intervals [1264]:
				xmin = 456.479
				xmax = 456.729
				text = "just"
			intervals [1265]:
				xmin = 456.729
				xmax = 457.119
				text = "growing"
			intervals [1266]:
				xmin = 457.119
				xmax = 457.329
				text = "up"
			intervals [1267]:
				xmin = 457.329
				xmax = 457.389
				text = "and"
			intervals [1268]:
				xmin = 457.389
				xmax = 457.509
				text = "just"
			intervals [1269]:
				xmin = 457.509
				xmax = 457.729
				text = "like"
			intervals [1270]:
				xmin = 457.729
				xmax = 457.759
				text = ""
			intervals [1271]:
				xmin = 457.759
				xmax = 457.859
				text = "you"
			intervals [1272]:
				xmin = 457.859
				xmax = 457.969
				text = "know"
			intervals [1273]:
				xmin = 457.969
				xmax = 458.129
				text = "how"
			intervals [1274]:
				xmin = 458.129
				xmax = 458.269
				text = "you"
			intervals [1275]:
				xmin = 458.269
				xmax = 458.399
				text = "run"
			intervals [1276]:
				xmin = 458.399
				xmax = 458.569
				text = "into"
			intervals [1277]:
				xmin = 458.569
				xmax = 458.679
				text = "the"
			intervals [1278]:
				xmin = 458.679
				xmax = 458.909
				text = "same"
			intervals [1279]:
				xmin = 458.909
				xmax = 459.199
				text = "people"
			intervals [1280]:
				xmin = 459.199
				xmax = 459.539
				text = "whatever"
			intervals [1281]:
				xmin = 459.539
				xmax = 459.9762
				text = ""
			intervals [1282]:
				xmin = 459.9762
				xmax = 460.1262
				text = "you"
			intervals [1283]:
				xmin = 460.1262
				xmax = 460.4462
				text = "know"
			intervals [1284]:
				xmin = 460.4462
				xmax = 460.4762
				text = ""
			intervals [1285]:
				xmin = 460.4762
				xmax = 460.8662
				text = "growing"
			intervals [1286]:
				xmin = 460.8662
				xmax = 461.0562
				text = "up"
			intervals [1287]:
				xmin = 461.0562
				xmax = 461.1362
				text = "and"
			intervals [1288]:
				xmin = 461.1362
				xmax = 461.2062
				text = "you"
			intervals [1289]:
				xmin = 461.2062
				xmax = 461.3662
				text = "see"
			intervals [1290]:
				xmin = 461.3662
				xmax = 461.4762
				text = "'em"
			intervals [1291]:
				xmin = 461.4762
				xmax = 461.7462
				text = "again"
			intervals [1292]:
				xmin = 461.7462
				xmax = 462.0462
				text = "whatever"
			intervals [1293]:
				xmin = 462.0462
				xmax = 462.1562
				text = "but"
			intervals [1294]:
				xmin = 462.1562
				xmax = 462.2262
				text = "it"
			intervals [1295]:
				xmin = 462.2262
				xmax = 462.4162
				text = "just"
			intervals [1296]:
				xmin = 462.4162
				xmax = 462.6562
				text = "like"
			intervals [1297]:
				xmin = 462.6562
				xmax = 463.4996
				text = ""
			intervals [1298]:
				xmin = 463.4996
				xmax = 463.6796
				text = "they"
			intervals [1299]:
				xmin = 463.6796
				xmax = 463.8396
				text = "look"
			intervals [1300]:
				xmin = 463.8396
				xmax = 463.9396
				text = "at"
			intervals [1301]:
				xmin = 463.9396
				xmax = 464.0396
				text = "me"
			intervals [1302]:
				xmin = 464.0396
				xmax = 464.0996
				text = "and"
			intervals [1303]:
				xmin = 464.0996
				xmax = 464.2396
				text = "my"
			intervals [1304]:
				xmin = 464.2396
				xmax = 464.4496
				text = "brother"
			intervals [1305]:
				xmin = 464.4496
				xmax = 464.5296
				text = "as"
			intervals [1306]:
				xmin = 464.5296
				xmax = 464.6396
				text = "the"
			intervals [1307]:
				xmin = 464.6396
				xmax = 464.9596
				text = "same"
			intervals [1308]:
				xmin = 464.9596
				xmax = 465.1196
				text = "but"
			intervals [1309]:
				xmin = 465.1196
				xmax = 465.3796
				text = "that"
			intervals [1310]:
				xmin = 465.3796
				xmax = 465.4196
				text = "s"
			intervals [1311]:
				xmin = 465.4196
				xmax = 465.5196
				text = "the"
			intervals [1312]:
				xmin = 465.5196
				xmax = 465.7396
				text = "same"
			intervals [1313]:
				xmin = 465.7396
				xmax = 466.0296
				text = "time"
			intervals [1314]:
				xmin = 466.0296
				xmax = 466.3596
				text = "different"
			intervals [1315]:
				xmin = 466.3596
				xmax = 466.4496
				text = "like"
			intervals [1316]:
				xmin = 466.4496
				xmax = 466.5296
				text = "i'm"
			intervals [1317]:
				xmin = 466.5296
				xmax = 466.7096
				text = "more"
			intervals [1318]:
				xmin = 466.7096
				xmax = 466.8396
				text = "so"
			intervals [1319]:
				xmin = 466.8396
				xmax = 467.2996
				text = "mature"
			intervals [1320]:
				xmin = 467.2996
				xmax = 467.4196
				text = "he"
			intervals [1321]:
				xmin = 467.4196
				xmax = 467.6196
				text = "more"
			intervals [1322]:
				xmin = 467.6196
				xmax = 467.7996
				text = "so"
			intervals [1323]:
				xmin = 467.7996
				xmax = 467.8996
				text = "you"
			intervals [1324]:
				xmin = 467.8996
				xmax = 468.0996
				text = "know"
			intervals [1325]:
				xmin = 468.0996
				xmax = 468.4696
				text = "whatever"
			intervals [1326]:
				xmin = 468.4696
				xmax = 468.6496
				text = "it"
			intervals [1327]:
				xmin = 468.6496
				xmax = 468.7596
				text = "it"
			intervals [1328]:
				xmin = 468.7596
				xmax = 469.0996
				text = "is"
			intervals [1329]:
				xmin = 469.0996
				xmax = 469.2296
				text = "he"
			intervals [1330]:
				xmin = 469.2296
				xmax = 469.6364
				text = ""
			intervals [1331]:
				xmin = 469.6364
				xmax = 469.8364
				text = "and"
			intervals [1332]:
				xmin = 469.8364
				xmax = 469.9664
				text = "it"
			intervals [1333]:
				xmin = 469.9664
				xmax = 470.0264
				text = "be"
			intervals [1334]:
				xmin = 470.0264
				xmax = 470.2164
				text = "just"
			intervals [1335]:
				xmin = 470.2164
				xmax = 470.5264
				text = "like"
			intervals [1336]:
				xmin = 470.5264
				xmax = 471.1787
				text = ""
			intervals [1337]:
				xmin = 471.1787
				xmax = 471.3987
				text = "like"
			intervals [1338]:
				xmin = 471.3987
				xmax = 471.9187
				text = "time"
			intervals [1339]:
				xmin = 471.9187
				xmax = 471.9987
				text = "you"
			intervals [1340]:
				xmin = 471.9987
				xmax = 472.1187
				text = "know"
			intervals [1341]:
				xmin = 472.1187
				xmax = 472.2087
				text = "what"
			intervals [1342]:
				xmin = 472.2087
				xmax = 472.2687
				text = "i'm"
			intervals [1343]:
				xmin = 472.2687
				xmax = 472.4687
				text = "saying"
			intervals [1344]:
				xmin = 472.4687
				xmax = 472.8487
				text = "flipped"
			intervals [1345]:
				xmin = 472.8487
				xmax = 473.2875
				text = ""
			intervals [1346]:
				xmin = 473.2875
				xmax = 473.4475
				text = "they"
			intervals [1347]:
				xmin = 473.4475
				xmax = 473.5575
				text = "be"
			intervals [1348]:
				xmin = 473.5575
				xmax = 473.7075
				text = "like"
			intervals [1349]:
				xmin = 473.7075
				xmax = 473.9575
				text = "oh"
			intervals [1350]:
				xmin = 473.9575
				xmax = 474.0775
				text = "my"
			intervals [1351]:
				xmin = 474.0775
				xmax = 474.3475
				text = "brother"
			intervals [1352]:
				xmin = 474.3475
				xmax = 474.4475
				text = "on"
			intervals [1353]:
				xmin = 474.4475
				xmax = 474.5875
				text = "they"
			intervals [1354]:
				xmin = 474.5875
				xmax = 474.8775
				text = "line"
			intervals [1355]:
				xmin = 474.8775
				xmax = 474.9575
				text = "or"
			intervals [1356]:
				xmin = 474.9575
				xmax = 475.0675
				text = "he"
			intervals [1357]:
				xmin = 475.0675
				xmax = 475.2075
				text = "they"
			intervals [1358]:
				xmin = 475.2075
				xmax = 475.3175
				text = "on"
			intervals [1359]:
				xmin = 475.3175
				xmax = 475.4575
				text = "his"
			intervals [1360]:
				xmin = 475.4575
				xmax = 475.4975
				text = ""
			intervals [1361]:
				xmin = 475.4975
				xmax = 475.6275
				text = "my"
			intervals [1362]:
				xmin = 475.6275
				xmax = 475.8875
				text = "brother"
			intervals [1363]:
				xmin = 475.8875
				xmax = 476.2075
				text = "line"
			intervals [1364]:
				xmin = 476.2075
				xmax = 476.2775
				text = "and"
			intervals [1365]:
				xmin = 476.2775
				xmax = 476.4275
				text = "just"
			intervals [1366]:
				xmin = 476.4275
				xmax = 476.5875
				text = "like"
			intervals [1367]:
				xmin = 476.5875
				xmax = 476.8375
				text = "alright"
			intervals [1368]:
				xmin = 476.8375
				xmax = 477.2675
				text = "cool"
			intervals [1369]:
				xmin = 477.2675
				xmax = 477.6659
				text = ""
			intervals [1370]:
				xmin = 477.6659
				xmax = 477.8459
				text = "at"
			intervals [1371]:
				xmin = 477.8459
				xmax = 477.9759
				text = "the"
			intervals [1372]:
				xmin = 477.9759
				xmax = 478.2659
				text = "same"
			intervals [1373]:
				xmin = 478.2659
				xmax = 478.5559
				text = "time"
			intervals [1374]:
				xmin = 478.5559
				xmax = 478.6159
				text = "it"
			intervals [1375]:
				xmin = 478.6159
				xmax = 478.6459
				text = "s"
			intervals [1376]:
				xmin = 478.6459
				xmax = 478.8759
				text = "like"
			intervals [1377]:
				xmin = 478.8759
				xmax = 479.2559
				text = "damn"
			intervals [1378]:
				xmin = 479.2559
				xmax = 479.6145
				text = ""
			intervals [1379]:
				xmin = 479.6145
				xmax = 479.6945
				text = "i"
			intervals [1380]:
				xmin = 479.6945
				xmax = 479.9245
				text = "don't"
			intervals [1381]:
				xmin = 479.9245
				xmax = 480.0545
				text = "even"
			intervals [1382]:
				xmin = 480.0545
				xmax = 480.1445
				text = "know"
			intervals [1383]:
				xmin = 480.1445
				xmax = 480.3345
				text = "who"
			intervals [1384]:
				xmin = 480.3345
				xmax = 480.3945
				text = "i'm"
			intervals [1385]:
				xmin = 480.3945
				xmax = 480.7045
				text = "talking"
			intervals [1386]:
				xmin = 480.7045
				xmax = 480.9345
				text = "to"
			intervals [1387]:
				xmin = 480.9345
				xmax = 481.3495
				text = ""
			intervals [1388]:
				xmin = 481.3495
				xmax = 481.5895
				text = "so"
			intervals [1389]:
				xmin = 481.5895
				xmax = 481.6595
				text = "it"
			intervals [1390]:
				xmin = 481.6595
				xmax = 481.7895
				text = "be"
			intervals [1391]:
				xmin = 481.7895
				xmax = 482.0095
				text = "like"
			intervals [1392]:
				xmin = 482.0095
				xmax = 482.4395
				text = "now"
			intervals [1393]:
				xmin = 482.4395
				xmax = 482.6395
				text = "like"
			intervals [1394]:
				xmin = 482.6395
				xmax = 482.7295
				text = "i"
			intervals [1395]:
				xmin = 482.7295
				xmax = 482.9695
				text = "say"
			intervals [1396]:
				xmin = 482.9695
				xmax = 483.0295
				text = "to"
			intervals [1397]:
				xmin = 483.0295
				xmax = 483.1695
				text = "give"
			intervals [1398]:
				xmin = 483.1695
				xmax = 483.2695
				text = "you"
			intervals [1399]:
				xmin = 483.2695
				xmax = 483.3295
				text = "a"
			intervals [1400]:
				xmin = 483.3295
				xmax = 483.6795
				text = "story"
			intervals [1401]:
				xmin = 483.6795
				xmax = 483.7695
				text = "and"
			intervals [1402]:
				xmin = 483.7695
				xmax = 484.2595
				text = "everything"
			intervals [1403]:
				xmin = 484.2595
				xmax = 484.7202
				text = ""
			intervals [1404]:
				xmin = 484.7202
				xmax = 484.9002
				text = "i'm"
			intervals [1405]:
				xmin = 484.9002
				xmax = 485.1402
				text = "about"
			intervals [1406]:
				xmin = 485.1402
				xmax = 485.3402
				text = "talk"
			intervals [1407]:
				xmin = 485.3402
				xmax = 485.4502
				text = "to"
			intervals [1408]:
				xmin = 485.4502
				xmax = 485.4902
				text = "a"
			intervals [1409]:
				xmin = 485.4902
				xmax = 485.6902
				text = "little"
			intervals [1410]:
				xmin = 485.6902
				xmax = 486.0202
				text = "youngin"
			intervals [1411]:
				xmin = 486.0202
				xmax = 486.1502
				text = "and"
			intervals [1412]:
				xmin = 486.1502
				xmax = 486.7302
				text = "everything"
			intervals [1413]:
				xmin = 486.7302
				xmax = 487.1259
				text = ""
			intervals [1414]:
				xmin = 487.1259
				xmax = 487.2259
				text = "and"
			intervals [1415]:
				xmin = 487.2259
				xmax = 487.2859
				text = "it"
			intervals [1416]:
				xmin = 487.2859
				xmax = 487.4059
				text = "just"
			intervals [1417]:
				xmin = 487.4059
				xmax = 487.5259
				text = "like"
			intervals [1418]:
				xmin = 487.5259
				xmax = 487.8759
				text = "everything"
			intervals [1419]:
				xmin = 487.8759
				xmax = 487.9559
				text = "s"
			intervals [1420]:
				xmin = 487.9559
				xmax = 488.3659
				text = "cool"
			intervals [1421]:
				xmin = 488.3659
				xmax = 488.7859
				text = "everything"
			intervals [1422]:
				xmin = 488.7859
				xmax = 488.8859
				text = "was"
			intervals [1423]:
				xmin = 488.8859
				xmax = 489.2859
				text = "sweet"
			intervals [1424]:
				xmin = 489.2859
				xmax = 489.3659
				text = "you"
			intervals [1425]:
				xmin = 489.3659
				xmax = 489.4559
				text = "know"
			intervals [1426]:
				xmin = 489.4559
				xmax = 489.5859
				text = "what"
			intervals [1427]:
				xmin = 489.5859
				xmax = 489.7059
				text = "i'm"
			intervals [1428]:
				xmin = 489.7059
				xmax = 490.0859
				text = "saying"
			intervals [1429]:
				xmin = 490.0859
				xmax = 490.2059
				text = "and"
			intervals [1430]:
				xmin = 490.2059
				xmax = 490.2659
				text = "it"
			intervals [1431]:
				xmin = 490.2659
				xmax = 490.3559
				text = "was"
			intervals [1432]:
				xmin = 490.3559
				xmax = 490.5459
				text = "just"
			intervals [1433]:
				xmin = 490.5459
				xmax = 490.8559
				text = "like"
			intervals [1434]:
				xmin = 490.8559
				xmax = 491.7479
				text = ""
			intervals [1435]:
				xmin = 491.7479
				xmax = 492.0979
				text = "she"
			intervals [1436]:
				xmin = 492.0979
				xmax = 492.2679
				text = "not"
			intervals [1437]:
				xmin = 492.2679
				xmax = 492.5179
				text = "even"
			intervals [1438]:
				xmin = 492.5179
				xmax = 492.8479
				text = "knowing"
			intervals [1439]:
				xmin = 492.8479
				xmax = 493.0079
				text = "like"
			intervals [1440]:
				xmin = 493.0079
				xmax = 493.1079
				text = "i"
			intervals [1441]:
				xmin = 493.1079
				xmax = 493.3379
				text = "had"
			intervals [1442]:
				xmin = 493.3379
				xmax = 493.4279
				text = "a"
			intervals [1443]:
				xmin = 493.4279
				xmax = 493.8579
				text = "twin"
			intervals [1444]:
				xmin = 493.8579
				xmax = 494.207
				text = ""
			intervals [1445]:
				xmin = 494.207
				xmax = 494.387
				text = "and"
			intervals [1446]:
				xmin = 494.387
				xmax = 494.467
				text = "it"
			intervals [1447]:
				xmin = 494.467
				xmax = 494.587
				text = "was"
			intervals [1448]:
				xmin = 494.587
				xmax = 494.797
				text = "just"
			intervals [1449]:
				xmin = 494.797
				xmax = 495.087
				text = "like"
			intervals [1450]:
				xmin = 495.087
				xmax = 498.462
				text = ""
			intervals [1451]:
				xmin = 498.462
				xmax = 498.842
				text = "nah"
			intervals [1452]:
				xmin = 498.842
				xmax = 499.072
				text = "like"
			intervals [1453]:
				xmin = 499.072
				xmax = 499.272
				text = "just"
			intervals [1454]:
				xmin = 499.272
				xmax = 499.382
				text = "like"
			intervals [1455]:
				xmin = 499.382
				xmax = 499.5656
				text = ""
			intervals [1456]:
				xmin = 499.5656
				xmax = 499.7256
				text = "like"
			intervals [1457]:
				xmin = 499.7256
				xmax = 500.0156
				text = "yeah"
			intervals [1458]:
				xmin = 500.0156
				xmax = 500.0756
				text = "i"
			intervals [1459]:
				xmin = 500.0756
				xmax = 500.1956
				text = "just"
			intervals [1460]:
				xmin = 500.1956
				xmax = 500.4256
				text = "started"
			intervals [1461]:
				xmin = 500.4256
				xmax = 500.6656
				text = "talking"
			intervals [1462]:
				xmin = 500.6656
				xmax = 500.7756
				text = "to"
			intervals [1463]:
				xmin = 500.7756
				xmax = 500.8656
				text = "her"
			intervals [1464]:
				xmin = 500.8656
				xmax = 500.9856
				text = "and"
			intervals [1465]:
				xmin = 500.9856
				xmax = 501.4656
				text = "everything"
			intervals [1466]:
				xmin = 501.4656
				xmax = 501.5756
				text = "and"
			intervals [1467]:
				xmin = 501.5756
				xmax = 501.6456
				text = "it"
			intervals [1468]:
				xmin = 501.6456
				xmax = 501.7356
				text = "was"
			intervals [1469]:
				xmin = 501.7356
				xmax = 501.8956
				text = "just"
			intervals [1470]:
				xmin = 501.8956
				xmax = 502.0956
				text = "like"
			intervals [1471]:
				xmin = 502.0956
				xmax = 502.1856
				text = "me"
			intervals [1472]:
				xmin = 502.1856
				xmax = 502.2456
				text = "and"
			intervals [1473]:
				xmin = 502.2456
				xmax = 502.3656
				text = "my"
			intervals [1474]:
				xmin = 502.3656
				xmax = 502.5956
				text = "brother"
			intervals [1475]:
				xmin = 502.5956
				xmax = 502.7156
				text = "used"
			intervals [1476]:
				xmin = 502.7156
				xmax = 502.8056
				text = "to"
			intervals [1477]:
				xmin = 502.8056
				xmax = 503.0256
				text = "play"
			intervals [1478]:
				xmin = 503.0256
				xmax = 503.1256
				text = "so"
			intervals [1479]:
				xmin = 503.1256
				xmax = 503.3256
				text = "many"
			intervals [1480]:
				xmin = 503.3256
				xmax = 503.7756
				text = "games"
			intervals [1481]:
				xmin = 503.7756
				xmax = 503.8656
				text = "and"
			intervals [1482]:
				xmin = 503.8656
				xmax = 503.9956
				text = "just"
			intervals [1483]:
				xmin = 503.9956
				xmax = 504.0556
				text = "be"
			intervals [1484]:
				xmin = 504.0556
				xmax = 504.0856
				text = ""
			intervals [1485]:
				xmin = 504.0856
				xmax = 504.2756
				text = "like"
			intervals [1486]:
				xmin = 504.2756
				xmax = 504.5956
				text = "man"
			intervals [1487]:
				xmin = 504.5956
				xmax = 504.7156
				text = "i"
			intervals [1488]:
				xmin = 504.7156
				xmax = 504.8956
				text = "know"
			intervals [1489]:
				xmin = 504.8956
				xmax = 505.0456
				text = "if"
			intervals [1490]:
				xmin = 505.0456
				xmax = 505.2356
				text = "i"
			intervals [1491]:
				xmin = 505.2356
				xmax = 505.4056
				text = "you"
			intervals [1492]:
				xmin = 505.4056
				xmax = 505.6256
				text = "talk"
			intervals [1493]:
				xmin = 505.6256
				xmax = 505.6856
				text = "to"
			intervals [1494]:
				xmin = 505.6856
				xmax = 505.9556
				text = "shorty"
			intervals [1495]:
				xmin = 505.9556
				xmax = 506.0556
				text = "i"
			intervals [1496]:
				xmin = 506.0556
				xmax = 506.1456
				text = "can"
			intervals [1497]:
				xmin = 506.1456
				xmax = 506.3756
				text = "talk"
			intervals [1498]:
				xmin = 506.3756
				xmax = 506.4756
				text = "to"
			intervals [1499]:
				xmin = 506.4756
				xmax = 506.5656
				text = "her"
			intervals [1500]:
				xmin = 506.5656
				xmax = 506.8356
				text = "too"
			intervals [1501]:
				xmin = 506.8356
				xmax = 507.3322
				text = ""
			intervals [1502]:
				xmin = 507.3322
				xmax = 507.5322
				text = "you"
			intervals [1503]:
				xmin = 507.5322
				xmax = 507.6022
				text = "know"
			intervals [1504]:
				xmin = 507.6022
				xmax = 507.6922
				text = "what"
			intervals [1505]:
				xmin = 507.6922
				xmax = 507.7522
				text = "i'm"
			intervals [1506]:
				xmin = 507.7522
				xmax = 507.8722
				text = "saying"
			intervals [1507]:
				xmin = 507.8722
				xmax = 507.9822
				text = "not"
			intervals [1508]:
				xmin = 507.9822
				xmax = 508.2522
				text = "even"
			intervals [1509]:
				xmin = 508.2522
				xmax = 508.4822
				text = "her"
			intervals [1510]:
				xmin = 508.4822
				xmax = 508.8422
				text = "knowing"
			intervals [1511]:
				xmin = 508.8422
				xmax = 508.9122
				text = "or"
			intervals [1512]:
				xmin = 508.9122
				xmax = 509.1122
				text = "whatever"
			intervals [1513]:
				xmin = 509.1122
				xmax = 509.1822
				text = "the"
			intervals [1514]:
				xmin = 509.1822
				xmax = 509.3822
				text = "case"
			intervals [1515]:
				xmin = 509.3822
				xmax = 509.5422
				text = "may"
			intervals [1516]:
				xmin = 509.5422
				xmax = 509.5722
				text = "<unk>"
			intervals [1517]:
				xmin = 509.5722
				xmax = 509.7922
				text = "been"
			intervals [1518]:
				xmin = 509.7922
				xmax = 509.9122
				text = "so"
			intervals [1519]:
				xmin = 509.9122
				xmax = 509.9822
				text = "it"
			intervals [1520]:
				xmin = 509.9822
				xmax = 510.0722
				text = "just"
			intervals [1521]:
				xmin = 510.0722
				xmax = 510.1822
				text = "like"
			intervals [1522]:
				xmin = 510.1822
				xmax = 510.3622
				text = "alright"
			intervals [1523]:
				xmin = 510.3622
				xmax = 510.5722
				text = "cool"
			intervals [1524]:
				xmin = 510.5722
				xmax = 510.9422
				text = "whatever"
			intervals [1525]:
				xmin = 510.9422
				xmax = 511.3528
				text = ""
			intervals [1526]:
				xmin = 511.3528
				xmax = 511.5528
				text = "so"
			intervals [1527]:
				xmin = 511.5528
				xmax = 511.6128
				text = "it"
			intervals [1528]:
				xmin = 511.6128
				xmax = 511.7228
				text = "was"
			intervals [1529]:
				xmin = 511.7228
				xmax = 511.9028
				text = "just"
			intervals [1530]:
				xmin = 511.9028
				xmax = 512.1128
				text = "like"
			intervals [1531]:
				xmin = 512.1128
				xmax = 512.3628
				text = "alright"
			intervals [1532]:
				xmin = 512.3628
				xmax = 512.7128
				text = "cool"
			intervals [1533]:
				xmin = 512.7128
				xmax = 513.1521
				text = ""
			intervals [1534]:
				xmin = 513.1521
				xmax = 513.3721
				text = "so"
			intervals [1535]:
				xmin = 513.3721
				xmax = 513.5221
				text = "like"
			intervals [1536]:
				xmin = 513.5221
				xmax = 513.5621
				text = "i"
			intervals [1537]:
				xmin = 513.5621
				xmax = 513.7121
				text = "said"
			intervals [1538]:
				xmin = 513.7121
				xmax = 513.7721
				text = "i'm"
			intervals [1539]:
				xmin = 513.7721
				xmax = 514.0321
				text = "talking"
			intervals [1540]:
				xmin = 514.0321
				xmax = 514.1321
				text = "to"
			intervals [1541]:
				xmin = 514.1321
				xmax = 514.4821
				text = "shorty"
			intervals [1542]:
				xmin = 514.4821
				xmax = 514.5421
				text = "or"
			intervals [1543]:
				xmin = 514.5421
				xmax = 514.8421
				text = "whatever"
			intervals [1544]:
				xmin = 514.8421
				xmax = 514.9321
				text = "so"
			intervals [1545]:
				xmin = 514.9321
				xmax = 514.9921
				text = "we"
			intervals [1546]:
				xmin = 514.9921
				xmax = 515.2121
				text = "probably"
			intervals [1547]:
				xmin = 515.2121
				xmax = 515.4121
				text = "talking"
			intervals [1548]:
				xmin = 515.4121
				xmax = 515.4921
				text = "for"
			intervals [1549]:
				xmin = 515.4921
				xmax = 515.6321
				text = "like"
			intervals [1550]:
				xmin = 515.6321
				xmax = 515.7421
				text = "a"
			intervals [1551]:
				xmin = 515.7421
				xmax = 515.9621
				text = "good"
			intervals [1552]:
				xmin = 515.9621
				xmax = 516.0021
				text = ""
			intervals [1553]:
				xmin = 516.0021
				xmax = 516.2521
				text = "week"
			intervals [1554]:
				xmin = 516.2521
				xmax = 516.7923
				text = ""
			intervals [1555]:
				xmin = 516.7923
				xmax = 517.0123
				text = "and"
			intervals [1556]:
				xmin = 517.0123
				xmax = 517.1023
				text = "i"
			intervals [1557]:
				xmin = 517.1023
				xmax = 517.2923
				text = "don't"
			intervals [1558]:
				xmin = 517.2923
				xmax = 517.4323
				text = "even"
			intervals [1559]:
				xmin = 517.4323
				xmax = 517.5423
				text = "know"
			intervals [1560]:
				xmin = 517.5423
				xmax = 517.7823
				text = "how"
			intervals [1561]:
				xmin = 517.7823
				xmax = 518.1223
				text = "shorty"
			intervals [1562]:
				xmin = 518.1223
				xmax = 518.3223
				text = "got"
			intervals [1563]:
				xmin = 518.3223
				xmax = 518.4323
				text = "my"
			intervals [1564]:
				xmin = 518.4323
				xmax = 518.7123
				text = "brother"
			intervals [1565]:
				xmin = 518.7123
				xmax = 519.0523
				text = "number"
			intervals [1566]:
				xmin = 519.0523
				xmax = 519.5323
				text = "how"
			intervals [1567]:
				xmin = 519.5323
				xmax = 519.5823
				text = ""
			intervals [1568]:
				xmin = 519.5823
				xmax = 519.7223
				text = "you"
			intervals [1569]:
				xmin = 519.7223
				xmax = 519.8423
				text = "know"
			intervals [1570]:
				xmin = 519.8423
				xmax = 519.9423
				text = "they"
			intervals [1571]:
				xmin = 519.9423
				xmax = 520.0823
				text = "got"
			intervals [1572]:
				xmin = 520.0823
				xmax = 520.2423
				text = "each"
			intervals [1573]:
				xmin = 520.2423
				xmax = 520.3923
				text = "other"
			intervals [1574]:
				xmin = 520.3923
				xmax = 520.7223
				text = "number"
			intervals [1575]:
				xmin = 520.7223
				xmax = 520.9623
				text = "but"
			intervals [1576]:
				xmin = 520.9623
				xmax = 521.3609
				text = ""
			intervals [1577]:
				xmin = 521.3609
				xmax = 521.5009
				text = "you"
			intervals [1578]:
				xmin = 521.5009
				xmax = 521.6409
				text = "know"
			intervals [1579]:
				xmin = 521.6409
				xmax = 521.7809
				text = "she"
			intervals [1580]:
				xmin = 521.7809
				xmax = 521.9009
				text = "got"
			intervals [1581]:
				xmin = 521.9009
				xmax = 522.0209
				text = "his"
			intervals [1582]:
				xmin = 522.0209
				xmax = 522.2909
				text = "number"
			intervals [1583]:
				xmin = 522.2909
				xmax = 522.6009
				text = "whatever"
			intervals [1584]:
				xmin = 522.6009
				xmax = 522.7209
				text = "they"
			intervals [1585]:
				xmin = 522.7209
				xmax = 523.0109
				text = "talking"
			intervals [1586]:
				xmin = 523.0109
				xmax = 523.2709
				text = "too"
			intervals [1587]:
				xmin = 523.2709
				xmax = 523.4309
				text = "so"
			intervals [1588]:
				xmin = 523.4309
				xmax = 523.5509
				text = "she"
			intervals [1589]:
				xmin = 523.5509
				xmax = 523.6809
				text = "was"
			intervals [1590]:
				xmin = 523.6809
				xmax = 523.8209
				text = "just"
			intervals [1591]:
				xmin = 523.8209
				xmax = 524.1409
				text = "like"
			intervals [1592]:
				xmin = 524.1409
				xmax = 525.0786
				text = ""
			intervals [1593]:
				xmin = 525.0786
				xmax = 525.3886
				text = "like"
			intervals [1594]:
				xmin = 525.3886
				xmax = 525.4186
				text = ""
			intervals [1595]:
				xmin = 525.4186
				xmax = 525.5286
				text = "at"
			intervals [1596]:
				xmin = 525.5286
				xmax = 525.6086
				text = "the"
			intervals [1597]:
				xmin = 525.6086
				xmax = 525.8886
				text = "same"
			intervals [1598]:
				xmin = 525.8886
				xmax = 526.2886
				text = "time"
			intervals [1599]:
				xmin = 526.2886
				xmax = 526.4586
				text = "like"
			intervals [1600]:
				xmin = 526.4586
				xmax = 526.5586
				text = "my"
			intervals [1601]:
				xmin = 526.5586
				xmax = 526.7086
				text = "name"
			intervals [1602]:
				xmin = 526.7086
				xmax = 527.2886
				text = ""
			intervals [1603]:
				xmin = 527.2886
				xmax = 528.0286
				text = "rdx"
			intervals [1604]:
				xmin = 528.0286
				xmax = 528.3152
				text = ""
			intervals [1605]:
				xmin = 528.3152
				xmax = 528.5152
				text = "so"
			intervals [1606]:
				xmin = 528.5152
				xmax = 528.6652
				text = "she"
			intervals [1607]:
				xmin = 528.6652
				xmax = 528.8052
				text = "was"
			intervals [1608]:
				xmin = 528.8052
				xmax = 529.0052
				text = "just"
			intervals [1609]:
				xmin = 529.0052
				xmax = 529.3552
				text = "like"
			intervals [1610]:
				xmin = 529.3552
				xmax = 529.5363
				text = ""
			intervals [1611]:
				xmin = 529.5363
				xmax = 530.0663
				text = "rdx"
			intervals [1612]:
				xmin = 530.0663
				xmax = 530.5982
				text = ""
			intervals [1613]:
				xmin = 530.5982
				xmax = 531.1782
				text = "rdx"
			intervals [1614]:
				xmin = 531.1782
				xmax = 531.7527
				text = ""
			intervals [1615]:
				xmin = 531.7527
				xmax = 531.9227
				text = "so"
			intervals [1616]:
				xmin = 531.9227
				xmax = 532.0027
				text = "my"
			intervals [1617]:
				xmin = 532.0027
				xmax = 532.2427
				text = "brother"
			intervals [1618]:
				xmin = 532.2427
				xmax = 532.3527
				text = "just"
			intervals [1619]:
				xmin = 532.3527
				xmax = 532.6627
				text = "going"
			intervals [1620]:
				xmin = 532.6627
				xmax = 532.8327
				text = "with"
			intervals [1621]:
				xmin = 532.8327
				xmax = 532.9527
				text = "it"
			intervals [1622]:
				xmin = 532.9527
				xmax = 533.0127
				text = "you"
			intervals [1623]:
				xmin = 533.0127
				xmax = 533.0727
				text = "know"
			intervals [1624]:
				xmin = 533.0727
				xmax = 533.1627
				text = "what"
			intervals [1625]:
				xmin = 533.1627
				xmax = 533.2227
				text = "i'm"
			intervals [1626]:
				xmin = 533.2227
				xmax = 533.3927
				text = "saying"
			intervals [1627]:
				xmin = 533.3927
				xmax = 533.5027
				text = "like"
			intervals [1628]:
				xmin = 533.5027
				xmax = 533.5827
				text = "my"
			intervals [1629]:
				xmin = 533.5827
				xmax = 533.8727
				text = "brother"
			intervals [1630]:
				xmin = 533.8727
				xmax = 534.0127
				text = "said"
			intervals [1631]:
				xmin = 534.0127
				xmax = 534.1027
				text = "he"
			intervals [1632]:
				xmin = 534.1027
				xmax = 534.3427
				text = "told"
			intervals [1633]:
				xmin = 534.3427
				xmax = 534.4027
				text = "her"
			intervals [1634]:
				xmin = 534.4027
				xmax = 534.5627
				text = "like"
			intervals [1635]:
				xmin = 534.5627
				xmax = 534.6627
				text = "his"
			intervals [1636]:
				xmin = 534.6627
				xmax = 534.8027
				text = "name"
			intervals [1637]:
				xmin = 534.8027
				xmax = 534.8927
				text = "was"
			intervals [1638]:
				xmin = 534.8927
				xmax = 535.4227
				text = "rdx"
			intervals [1639]:
				xmin = 535.4227
				xmax = 535.5327
				text = "b"
			intervals [1640]:
				xmin = 535.5327
				xmax = 535.6627
				text = "just"
			intervals [1641]:
				xmin = 535.6627
				xmax = 536.0027
				text = "because"
			intervals [1642]:
				xmin = 536.0027
				xmax = 539.7579
				text = ""
			intervals [1643]:
				xmin = 539.7579
				xmax = 539.8879
				text = "she"
			intervals [1644]:
				xmin = 539.8879
				xmax = 539.9779
				text = "would"
			intervals [1645]:
				xmin = 539.9779
				xmax = 540.3079
				text = "like"
			intervals [1646]:
				xmin = 540.3079
				xmax = 540.4953
				text = ""
			intervals [1647]:
				xmin = 540.4953
				xmax = 540.6053
				text = "be"
			intervals [1648]:
				xmin = 540.6053
				xmax = 540.9653
				text = "talking"
			intervals [1649]:
				xmin = 540.9653
				xmax = 541.3053
				text = "like"
			intervals [1650]:
				xmin = 541.3053
				xmax = 541.6731
				text = ""
			intervals [1651]:
				xmin = 541.6731
				xmax = 541.7731
				text = "you"
			intervals [1652]:
				xmin = 541.7731
				xmax = 541.8531
				text = "know"
			intervals [1653]:
				xmin = 541.8531
				xmax = 541.9431
				text = "what"
			intervals [1654]:
				xmin = 541.9431
				xmax = 542.0031
				text = "i'm"
			intervals [1655]:
				xmin = 542.0031
				xmax = 542.1531
				text = "saying"
			intervals [1656]:
				xmin = 542.1531
				xmax = 542.5531
				text = "everything"
			intervals [1657]:
				xmin = 542.5531
				xmax = 542.6231
				text = "at"
			intervals [1658]:
				xmin = 542.6231
				xmax = 542.7331
				text = "the"
			intervals [1659]:
				xmin = 542.7331
				xmax = 543.0231
				text = "same"
			intervals [1660]:
				xmin = 543.0231
				xmax = 543.3931
				text = "style"
			intervals [1661]:
				xmin = 543.3931
				xmax = 543.9531
				text = "everything"
			intervals [1662]:
				xmin = 543.9531
				xmax = 544.1631
				text = "was"
			intervals [1663]:
				xmin = 544.1631
				xmax = 544.4531
				text = "like"
			intervals [1664]:
				xmin = 544.4531
				xmax = 545.4276
				text = ""
			intervals [1665]:
				xmin = 545.4276
				xmax = 545.5376
				text = "from"
			intervals [1666]:
				xmin = 545.5376
				xmax = 545.6176
				text = "the"
			intervals [1667]:
				xmin = 545.6176
				xmax = 545.9776
				text = "outside"
			intervals [1668]:
				xmin = 545.9776
				xmax = 546.2376
				text = "looking"
			intervals [1669]:
				xmin = 546.2376
				xmax = 546.3376
				text = "in"
			intervals [1670]:
				xmin = 546.3376
				xmax = 546.4376
				text = "you"
			intervals [1671]:
				xmin = 546.4376
				xmax = 546.6276
				text = "wouldn't"
			intervals [1672]:
				xmin = 546.6276
				xmax = 546.7976
				text = "even"
			intervals [1673]:
				xmin = 546.7976
				xmax = 546.9076
				text = "know"
			intervals [1674]:
				xmin = 546.9076
				xmax = 546.9676
				text = "it"
			intervals [1675]:
				xmin = 546.9676
				xmax = 547.1176
				text = "was"
			intervals [1676]:
				xmin = 547.1176
				xmax = 547.2376
				text = "just"
			intervals [1677]:
				xmin = 547.2376
				xmax = 547.3676
				text = "like"
			intervals [1678]:
				xmin = 547.3676
				xmax = 547.4676
				text = "she"
			intervals [1679]:
				xmin = 547.4676
				xmax = 547.7076
				text = "never"
			intervals [1680]:
				xmin = 547.7076
				xmax = 547.9776
				text = "seen"
			intervals [1681]:
				xmin = 547.9776
				xmax = 548.0376
				text = "the"
			intervals [1682]:
				xmin = 548.0376
				xmax = 548.4776
				text = "nigga"
			intervals [1683]:
				xmin = 548.4776
				xmax = 548.5276
				text = "or"
			intervals [1684]:
				xmin = 548.5276
				xmax = 548.5876
				text = "to"
			intervals [1685]:
				xmin = 548.5876
				xmax = 548.8576
				text = "see"
			intervals [1686]:
				xmin = 548.8576
				xmax = 549.0676
				text = "him"
			intervals [1687]:
				xmin = 549.0676
				xmax = 549.1876
				text = "not"
			intervals [1688]:
				xmin = 549.1876
				xmax = 549.3476
				text = "even"
			intervals [1689]:
				xmin = 549.3476
				xmax = 549.5476
				text = "knowing"
			intervals [1690]:
				xmin = 549.5476
				xmax = 549.8076
				text = "like"
			intervals [1691]:
				xmin = 549.8076
				xmax = 550.2932
				text = ""
			intervals [1692]:
				xmin = 550.2932
				xmax = 550.4032
				text = "we"
			intervals [1693]:
				xmin = 550.4032
				xmax = 550.5532
				text = "was"
			intervals [1694]:
				xmin = 550.5532
				xmax = 550.9832
				text = "twins"
			intervals [1695]:
				xmin = 550.9832
				xmax = 551.0432
				text = "it"
			intervals [1696]:
				xmin = 551.0432
				xmax = 551.1332
				text = "was"
			intervals [1697]:
				xmin = 551.1332
				xmax = 551.2632
				text = "just"
			intervals [1698]:
				xmin = 551.2632
				xmax = 551.5732
				text = "like"
			intervals [1699]:
				xmin = 551.5732
				xmax = 552.3485
				text = ""
			intervals [1700]:
				xmin = 552.3485
				xmax = 552.5685
				text = "like"
			intervals [1701]:
				xmin = 552.5685
				xmax = 552.6685
				text = "she"
			intervals [1702]:
				xmin = 552.6685
				xmax = 552.7585
				text = "was"
			intervals [1703]:
				xmin = 552.7585
				xmax = 552.9185
				text = "like"
			intervals [1704]:
				xmin = 552.9185
				xmax = 553.0285
				text = "oh"
			intervals [1705]:
				xmin = 553.0285
				xmax = 553.1885
				text = "like"
			intervals [1706]:
				xmin = 553.1885
				xmax = 553.2985
				text = "nah"
			intervals [1707]:
				xmin = 553.2985
				xmax = 553.4085
				text = "you"
			intervals [1708]:
				xmin = 553.4085
				xmax = 553.5185
				text = "got"
			intervals [1709]:
				xmin = 553.5185
				xmax = 553.7985
				text = "somebody"
			intervals [1710]:
				xmin = 553.7985
				xmax = 553.9585
				text = "out"
			intervals [1711]:
				xmin = 553.9585
				xmax = 554.0685
				text = "here"
			intervals [1712]:
				xmin = 554.0685
				xmax = 554.1585
				text = "like"
			intervals [1713]:
				xmin = 554.1585
				xmax = 554.2485
				text = "just"
			intervals [1714]:
				xmin = 554.2485
				xmax = 554.4285
				text = "like"
			intervals [1715]:
				xmin = 554.4285
				xmax = 554.5785
				text = "you"
			intervals [1716]:
				xmin = 554.5785
				xmax = 554.6899
				text = ""
			intervals [1717]:
				xmin = 554.6899
				xmax = 554.9099
				text = "like"
			intervals [1718]:
				xmin = 554.9099
				xmax = 554.9599
				text = "i"
			intervals [1719]:
				xmin = 554.9599
				xmax = 555.1399
				text = "know"
			intervals [1720]:
				xmin = 555.1399
				xmax = 555.2899
				text = "you"
			intervals [1721]:
				xmin = 555.2899
				xmax = 555.4999
				text = "do"
			intervals [1722]:
				xmin = 555.4999
				xmax = 556.1263
				text = ""
			intervals [1723]:
				xmin = 556.1263
				xmax = 556.2163
				text = "and"
			intervals [1724]:
				xmin = 556.2163
				xmax = 556.2763
				text = "it"
			intervals [1725]:
				xmin = 556.2763
				xmax = 556.3663
				text = "was"
			intervals [1726]:
				xmin = 556.3663
				xmax = 556.5263
				text = "just"
			intervals [1727]:
				xmin = 556.5263
				xmax = 556.7963
				text = "like"
			intervals [1728]:
				xmin = 556.7963
				xmax = 556.8263
				text = ""
			intervals [1729]:
				xmin = 556.8263
				xmax = 557.1363
				text = "yeah"
			intervals [1730]:
				xmin = 557.1363
				xmax = 557.2763
				text = "like"
			intervals [1731]:
				xmin = 557.2763
				xmax = 557.3663
				text = "i"
			intervals [1732]:
				xmin = 557.3663
				xmax = 557.7363
				text = "know"
			intervals [1733]:
				xmin = 557.7363
				xmax = 557.9463
				text = "like"
			intervals [1734]:
				xmin = 557.9463
				xmax = 558.0663
				text = "i'm"
			intervals [1735]:
				xmin = 558.0663
				xmax = 558.1963
				text = "just"
			intervals [1736]:
				xmin = 558.1963
				xmax = 558.3163
				text = "like"
			intervals [1737]:
				xmin = 558.3163
				xmax = 558.4163
				text = "that"
			intervals [1738]:
				xmin = 558.4163
				xmax = 558.4663
				text = "s"
			intervals [1739]:
				xmin = 558.4663
				xmax = 558.8363
				text = "crazy"
			intervals [1740]:
				xmin = 558.8363
				xmax = 559.9166
				text = ""
			intervals [1741]:
				xmin = 559.9166
				xmax = 560.2166
				text = "holding"
			intervals [1742]:
				xmin = 560.2166
				xmax = 560.3066
				text = "it"
			intervals [1743]:
				xmin = 560.3066
				xmax = 560.5466
				text = "up"
			intervals [1744]:
				xmin = 560.5466
				xmax = 570.7489
				text = ""
			intervals [1745]:
				xmin = 570.7489
				xmax = 571.4189
				text = "man"
			intervals [1746]:
				xmin = 571.4189
				xmax = 571.5289
				text = "you"
			intervals [1747]:
				xmin = 571.5289
				xmax = 571.7089
				text = "know"
			intervals [1748]:
				xmin = 571.7089
				xmax = 572.1489
				text = "already"
			intervals [1749]:
				xmin = 572.1489
				xmax = 572.3689
				text = "know"
			intervals [1750]:
				xmin = 572.3689
				xmax = 572.6689
				text = "like"
			intervals [1751]:
				xmin = 572.6689
				xmax = 572.6989
				text = ""
			intervals [1752]:
				xmin = 572.6989
				xmax = 572.7889
				text = "man"
			intervals [1753]:
				xmin = 572.7889
				xmax = 573.3189
				text = "i"
			intervals [1754]:
				xmin = 573.3189
				xmax = 574.3289
				text = "<unk>"
			intervals [1755]:
				xmin = 574.3289
				xmax = 577.5397
				text = ""
			intervals [1756]:
				xmin = 577.5397
				xmax = 578.2997
				text = "<unk>"
			intervals [1757]:
				xmin = 578.2997
				xmax = 581.6208
				text = ""
			intervals [1758]:
				xmin = 581.6208
				xmax = 581.6608
				text = "i"
			intervals [1759]:
				xmin = 581.6608
				xmax = 581.7608
				text = "like"
			intervals [1760]:
				xmin = 581.7608
				xmax = 581.9608
				text = "i"
			intervals [1761]:
				xmin = 581.9608
				xmax = 582.1408
				text = "like"
			intervals [1762]:
				xmin = 582.1408
				xmax = 582.4408
				text = ""
			intervals [1763]:
				xmin = 582.4408
				xmax = 582.7008
				text = "nah"
			intervals [1764]:
				xmin = 582.7008
				xmax = 582.8108
				text = "it"
			intervals [1765]:
				xmin = 582.8108
				xmax = 582.9408
				text = "ain't"
			intervals [1766]:
				xmin = 582.9408
				xmax = 583.0808
				text = "trying"
			intervals [1767]:
				xmin = 583.0808
				xmax = 583.1908
				text = "i'm"
			intervals [1768]:
				xmin = 583.1908
				xmax = 583.5108
				text = "trying"
			intervals [1769]:
				xmin = 583.5108
				xmax = 583.6108
				text = "i'm"
			intervals [1770]:
				xmin = 583.6108
				xmax = 583.7408
				text = "not"
			intervals [1771]:
				xmin = 583.7408
				xmax = 583.9108
				text = "trying"
			intervals [1772]:
				xmin = 583.9108
				xmax = 583.9908
				text = "to"
			intervals [1773]:
				xmin = 583.9908
				xmax = 584.3108
				text = "swell"
			intervals [1774]:
				xmin = 584.3108
				xmax = 584.4208
				text = "like"
			intervals [1775]:
				xmin = 584.4208
				xmax = 584.5208
				text = "i'm"
			intervals [1776]:
				xmin = 584.5208
				xmax = 584.6508
				text = "trying"
			intervals [1777]:
				xmin = 584.6508
				xmax = 584.7108
				text = "to"
			intervals [1778]:
				xmin = 584.7108
				xmax = 584.8608
				text = "keep"
			intervals [1779]:
				xmin = 584.8608
				xmax = 585.0008
				text = "it"
			intervals [1780]:
				xmin = 585.0008
				xmax = 585.2908
				text = "real"
			intervals [1781]:
				xmin = 585.2908
				xmax = 585.7408
				text = ""
			intervals [1782]:
				xmin = 585.7408
				xmax = 585.8308
				text = "like"
			intervals [1783]:
				xmin = 585.8308
				xmax = 585.8908
				text = "out"
			intervals [1784]:
				xmin = 585.8908
				xmax = 586.1908
				text = "there"
			intervals [1785]:
				xmin = 586.1908
				xmax = 586.2808
				text = "out"
			intervals [1786]:
				xmin = 586.2808
				xmax = 586.5008
				text = "there"
			intervals [1787]:
				xmin = 586.5008
				xmax = 586.5608
				text = "i'm"
			intervals [1788]:
				xmin = 586.5608
				xmax = 586.6808
				text = "trying"
			intervals [1789]:
				xmin = 586.6808
				xmax = 586.7408
				text = "to"
			intervals [1790]:
				xmin = 586.7408
				xmax = 586.9008
				text = "keep"
			intervals [1791]:
				xmin = 586.9008
				xmax = 586.9708
				text = "it"
			intervals [1792]:
				xmin = 586.9708
				xmax = 587.1208
				text = "real"
			intervals [1793]:
				xmin = 587.1208
				xmax = 587.2108
				text = "but"
			intervals [1794]:
				xmin = 587.2108
				xmax = 587.2408
				text = "i"
			intervals [1795]:
				xmin = 587.2408
				xmax = 587.4208
				text = "don't"
			intervals [1796]:
				xmin = 587.4208
				xmax = 587.6408
				text = "wanna"
			intervals [1797]:
				xmin = 587.6408
				xmax = 587.7308
				text = "you"
			intervals [1798]:
				xmin = 587.7308
				xmax = 587.7908
				text = "know"
			intervals [1799]:
				xmin = 587.7908
				xmax = 587.8808
				text = "what"
			intervals [1800]:
				xmin = 587.8808
				xmax = 587.9508
				text = "i'm"
			intervals [1801]:
				xmin = 587.9508
				xmax = 588.1208
				text = "saying"
			intervals [1802]:
				xmin = 588.1208
				xmax = 588.2908
				text = "like"
			intervals [1803]:
				xmin = 588.2908
				xmax = 588.3608
				text = "the"
			intervals [1804]:
				xmin = 588.3608
				xmax = 588.4308
				text = ""
			intervals [1805]:
				xmin = 588.4308
				xmax = 588.5608
				text = "c"
			intervals [1806]:
				xmin = 588.5608
				xmax = 589.2861
				text = ""
			intervals [1807]:
				xmin = 589.2861
				xmax = 590.0261
				text = "yeah"
			intervals [1808]:
				xmin = 590.0261
				xmax = 594.839
				text = ""
			intervals [1809]:
				xmin = 594.839
				xmax = 595.239
				text = "yeah"
			intervals [1810]:
				xmin = 595.239
				xmax = 595.9801
				text = ""
			intervals [1811]:
				xmin = 595.9801
				xmax = 596.6101
				text = "yeah"
			intervals [1812]:
				xmin = 596.6101
				xmax = 597.0301
				text = "yeah"
			intervals [1813]:
				xmin = 597.0301
				xmax = 597.8601
				text = "yeah"
			intervals [1814]:
				xmin = 597.8601
				xmax = 600.8822
				text = ""
			intervals [1815]:
				xmin = 600.8822
				xmax = 601.1222
				text = "damn"
			intervals [1816]:
				xmin = 601.1222
				xmax = 601.2022
				text = ""
			intervals [1817]:
				xmin = 601.2022
				xmax = 601.5722
				text = "young"
			intervals [1818]:
				xmin = 601.5722
				xmax = 607.7065
				text = ""
			intervals [1819]:
				xmin = 607.7065
				xmax = 608.0665
				text = "yeah"
			intervals [1820]:
				xmin = 608.0665
				xmax = 608.2265
				text = "nah"
			intervals [1821]:
				xmin = 608.2265
				xmax = 608.4965
				text = "yeah"
			intervals [1822]:
				xmin = 608.4965
				xmax = 608.5865
				text = "you"
			intervals [1823]:
				xmin = 608.5865
				xmax = 608.6765
				text = "can"
			intervals [1824]:
				xmin = 608.6765
				xmax = 608.9565
				text = "definitely"
			intervals [1825]:
				xmin = 608.9565
				xmax = 609.1165
				text = "take"
			intervals [1826]:
				xmin = 609.1165
				xmax = 609.4665
				text = "advantage"
			intervals [1827]:
				xmin = 609.4665
				xmax = 609.5565
				text = "of"
			intervals [1828]:
				xmin = 609.5565
				xmax = 609.6365
				text = "the"
			intervals [1829]:
				xmin = 609.6365
				xmax = 609.9265
				text = "shit"
			intervals [1830]:
				xmin = 609.9265
				xmax = 610.0465
				text = "but"
			intervals [1831]:
				xmin = 610.0465
				xmax = 610.1365
				text = "it"
			intervals [1832]:
				xmin = 610.1365
				xmax = 610.3365
				text = "just"
			intervals [1833]:
				xmin = 610.3365
				xmax = 610.5365
				text = "like"
			intervals [1834]:
				xmin = 610.5365
				xmax = 610.7865
				text = "dog"
			intervals [1835]:
				xmin = 610.7865
				xmax = 611.0865
				text = "like"
			intervals [1836]:
				xmin = 611.0865
				xmax = 612.6354
				text = ""
			intervals [1837]:
				xmin = 612.6354
				xmax = 613.2454
				text = "<unk>"
			intervals [1838]:
				xmin = 613.2454
				xmax = 613.7354
				text = "it"
			intervals [1839]:
				xmin = 613.7354
				xmax = 613.8154
				text = "you"
			intervals [1840]:
				xmin = 613.8154
				xmax = 614.0154
				text = "know"
			intervals [1841]:
				xmin = 614.0154
				xmax = 614.2754
				text = "son"
			intervals [1842]:
				xmin = 614.2754
				xmax = 614.5054
				text = "like"
			intervals [1843]:
				xmin = 614.5054
				xmax = 614.7054
				text = "more"
			intervals [1844]:
				xmin = 614.7054
				xmax = 614.9154
				text = "so"
			intervals [1845]:
				xmin = 614.9154
				xmax = 615.0154
				text = "you"
			intervals [1846]:
				xmin = 615.0154
				xmax = 615.1254
				text = "know"
			intervals [1847]:
				xmin = 615.1254
				xmax = 615.2154
				text = "what"
			intervals [1848]:
				xmin = 615.2154
				xmax = 615.2954
				text = "i'm"
			intervals [1849]:
				xmin = 615.2954
				xmax = 615.5254
				text = "saying"
			intervals [1850]:
				xmin = 615.5254
				xmax = 615.6254
				text = "it"
			intervals [1851]:
				xmin = 615.6254
				xmax = 615.8454
				text = "s"
			intervals [1852]:
				xmin = 615.8454
				xmax = 615.9154
				text = "i"
			intervals [1853]:
				xmin = 615.9154
				xmax = 615.9954
				text = "i"
			intervals [1854]:
				xmin = 615.9954
				xmax = 616.2054
				text = "wouldn't"
			intervals [1855]:
				xmin = 616.2054
				xmax = 616.3254
				text = "even"
			intervals [1856]:
				xmin = 616.3254
				xmax = 616.4654
				text = "call"
			intervals [1857]:
				xmin = 616.4654
				xmax = 616.5354
				text = "it"
			intervals [1858]:
				xmin = 616.5354
				xmax = 616.7454
				text = "taking"
			intervals [1859]:
				xmin = 616.7454
				xmax = 617.1354
				text = "advantage"
			intervals [1860]:
				xmin = 617.1354
				xmax = 617.2654
				text = "cause"
			intervals [1861]:
				xmin = 617.2654
				xmax = 617.3354
				text = "it"
			intervals [1862]:
				xmin = 617.3354
				xmax = 617.3654
				text = "s"
			intervals [1863]:
				xmin = 617.3654
				xmax = 617.5254
				text = "just"
			intervals [1864]:
				xmin = 617.5254
				xmax = 617.8254
				text = "like"
			intervals [1865]:
				xmin = 617.8254
				xmax = 617.8854
				text = "i"
			intervals [1866]:
				xmin = 617.8854
				xmax = 618.1354
				text = "guess"
			intervals [1867]:
				xmin = 618.1354
				xmax = 618.2454
				text = "you"
			intervals [1868]:
				xmin = 618.2454
				xmax = 618.4454
				text = "know"
			intervals [1869]:
				xmin = 618.4454
				xmax = 618.6154
				text = "his"
			intervals [1870]:
				xmin = 618.6154
				xmax = 619.1154
				text = "name"
			intervals [1871]:
				xmin = 619.1154
				xmax = 619.2654
				text = "is"
			intervals [1872]:
				xmin = 619.2654
				xmax = 619.4254
				text = "in"
			intervals [1873]:
				xmin = 619.4254
				xmax = 619.6154
				text = "the"
			intervals [1874]:
				xmin = 619.6154
				xmax = 620.1854
				text = "system"
			intervals [1875]:
				xmin = 620.1854
				xmax = 620.2154
				text = ""
			intervals [1876]:
				xmin = 620.2154
				xmax = 620.7354
				text = "more"
			intervals [1877]:
				xmin = 620.7354
				xmax = 620.8454
				text = "or"
			intervals [1878]:
				xmin = 620.8454
				xmax = 621.3054
				text = "whatever"
			intervals [1879]:
				xmin = 621.3054
				xmax = 621.3754
				text = "and"
			intervals [1880]:
				xmin = 621.3754
				xmax = 621.4354
				text = "it"
			intervals [1881]:
				xmin = 621.4354
				xmax = 621.4654
				text = "s"
			intervals [1882]:
				xmin = 621.4654
				xmax = 621.6654
				text = "just"
			intervals [1883]:
				xmin = 621.6654
				xmax = 621.9854
				text = "like"
			intervals [1884]:
				xmin = 621.9854
				xmax = 622.6235
				text = ""
			intervals [1885]:
				xmin = 622.6235
				xmax = 622.7135
				text = "you"
			intervals [1886]:
				xmin = 622.7135
				xmax = 622.7735
				text = "know"
			intervals [1887]:
				xmin = 622.7735
				xmax = 622.8635
				text = "what"
			intervals [1888]:
				xmin = 622.8635
				xmax = 622.9235
				text = "i'm"
			intervals [1889]:
				xmin = 622.9235
				xmax = 623.0435
				text = "saying"
			intervals [1890]:
				xmin = 623.0435
				xmax = 623.0735
				text = "i"
			intervals [1891]:
				xmin = 623.0735
				xmax = 623.1635
				text = "tell"
			intervals [1892]:
				xmin = 623.1635
				xmax = 623.2535
				text = "them"
			intervals [1893]:
				xmin = 623.2535
				xmax = 623.3135
				text = "my"
			intervals [1894]:
				xmin = 623.3135
				xmax = 623.5235
				text = "name"
			intervals [1895]:
				xmin = 623.5235
				xmax = 623.7135
				text = "off"
			intervals [1896]:
				xmin = 623.7135
				xmax = 623.9535
				text = "buck"
			intervals [1897]:
				xmin = 623.9535
				xmax = 623.9835
				text = ""
			intervals [1898]:
				xmin = 623.9835
				xmax = 624.1435
				text = "and"
			intervals [1899]:
				xmin = 624.1435
				xmax = 624.2735
				text = "they"
			intervals [1900]:
				xmin = 624.2735
				xmax = 624.4435
				text = "just"
			intervals [1901]:
				xmin = 624.4435
				xmax = 624.5735
				text = "like"
			intervals [1902]:
				xmin = 624.5735
				xmax = 624.7035
				text = "they"
			intervals [1903]:
				xmin = 624.7035
				xmax = 624.8535
				text = "think"
			intervals [1904]:
				xmin = 624.8535
				xmax = 624.9135
				text = "it"
			intervals [1905]:
				xmin = 624.9135
				xmax = 624.9635
				text = "s"
			intervals [1906]:
				xmin = 624.9635
				xmax = 625.2835
				text = "funny"
			intervals [1907]:
				xmin = 625.2835
				xmax = 625.3135
				text = "or"
			intervals [1908]:
				xmin = 625.3135
				xmax = 625.4035
				text = "they"
			intervals [1909]:
				xmin = 625.4035
				xmax = 625.5535
				text = "think"
			intervals [1910]:
				xmin = 625.5535
				xmax = 625.6335
				text = "i'm"
			intervals [1911]:
				xmin = 625.6335
				xmax = 625.9435
				text = "playing"
			intervals [1912]:
				xmin = 625.9435
				xmax = 626.2235
				text = "because"
			intervals [1913]:
				xmin = 626.2235
				xmax = 626.3335
				text = "you"
			intervals [1914]:
				xmin = 626.3335
				xmax = 626.5935
				text = "know"
			intervals [1915]:
				xmin = 626.5935
				xmax = 627.0352
				text = ""
			intervals [1916]:
				xmin = 627.0352
				xmax = 627.7452
				text = "similar"
			intervals [1917]:
				xmin = 627.7452
				xmax = 627.7752
				text = "or"
			intervals [1918]:
				xmin = 627.7752
				xmax = 627.9052
				text = "the"
			intervals [1919]:
				xmin = 627.9052
				xmax = 628.1252
				text = "like"
			intervals [1920]:
				xmin = 628.1252
				xmax = 628.1952
				text = "the"
			intervals [1921]:
				xmin = 628.1952
				xmax = 628.3152
				text = "you"
			intervals [1922]:
				xmin = 628.3152
				xmax = 628.5152
				text = "know"
			intervals [1923]:
				xmin = 628.5152
				xmax = 628.7252
				text = "the"
			intervals [1924]:
				xmin = 628.7252
				xmax = 629.0652
				text = "sim-"
			intervals [1925]:
				xmin = 629.0652
				xmax = 629.2052
				text = "you"
			intervals [1926]:
				xmin = 629.2052
				xmax = 629.3352
				text = "know"
			intervals [1927]:
				xmin = 629.3352
				xmax = 629.4252
				text = "the"
			intervals [1928]:
				xmin = 629.4252
				xmax = 629.7652
				text = "quote"
			intervals [1929]:
				xmin = 629.7652
				xmax = 630.0749
				text = ""
			intervals [1930]:
				xmin = 630.0749
				xmax = 630.1849
				text = "my"
			intervals [1931]:
				xmin = 630.1849
				xmax = 630.3849
				text = "name"
			intervals [1932]:
				xmin = 630.3849
				xmax = 630.6949
				text = "rdx"
			intervals [1933]:
				xmin = 630.6949
				xmax = 630.8749
				text = "i"
			intervals [1934]:
				xmin = 630.8749
				xmax = 630.9649
				text = "ain't"
			intervals [1935]:
				xmin = 630.9649
				xmax = 631.1149
				text = "in"
			intervals [1936]:
				xmin = 631.1149
				xmax = 631.2449
				text = "it"
			intervals [1937]:
				xmin = 631.2449
				xmax = 631.3449
				text = "so"
			intervals [1938]:
				xmin = 631.3449
				xmax = 631.4349
				text = "they"
			intervals [1939]:
				xmin = 631.4349
				xmax = 631.5149
				text = "be"
			intervals [1940]:
				xmin = 631.5149
				xmax = 631.6749
				text = "like"
			intervals [1941]:
				xmin = 631.6749
				xmax = 631.7949
				text = "yeah"
			intervals [1942]:
				xmin = 631.7949
				xmax = 631.8849
				text = "what"
			intervals [1943]:
				xmin = 631.8849
				xmax = 631.9149
				text = "s"
			intervals [1944]:
				xmin = 631.9149
				xmax = 632.0049
				text = "your"
			intervals [1945]:
				xmin = 632.0049
				xmax = 632.1549
				text = "real"
			intervals [1946]:
				xmin = 632.1549
				xmax = 632.4449
				text = "fucking"
			intervals [1947]:
				xmin = 632.4449
				xmax = 632.7249
				text = "name"
			intervals [1948]:
				xmin = 632.7249
				xmax = 632.8649
				text = "so"
			intervals [1949]:
				xmin = 632.8649
				xmax = 632.9349
				text = "it"
			intervals [1950]:
				xmin = 632.9349
				xmax = 632.9649
				text = "s"
			intervals [1951]:
				xmin = 632.9649
				xmax = 633.0949
				text = "just"
			intervals [1952]:
				xmin = 633.0949
				xmax = 633.3149
				text = "like"
			intervals [1953]:
				xmin = 633.3149
				xmax = 633.6325
				text = ""
			intervals [1954]:
				xmin = 633.6325
				xmax = 633.7825
				text = "i"
			intervals [1955]:
				xmin = 633.7825
				xmax = 634.0025
				text = "tell"
			intervals [1956]:
				xmin = 634.0025
				xmax = 634.0825
				text = "'em"
			intervals [1957]:
				xmin = 634.0825
				xmax = 634.2725
				text = "one"
			intervals [1958]:
				xmin = 634.2725
				xmax = 634.5425
				text = "thing"
			intervals [1959]:
				xmin = 634.5425
				xmax = 634.6225
				text = "and"
			intervals [1960]:
				xmin = 634.6225
				xmax = 634.7125
				text = "then"
			intervals [1961]:
				xmin = 634.7125
				xmax = 634.7725
				text = "it"
			intervals [1962]:
				xmin = 634.7725
				xmax = 634.8125
				text = "s"
			intervals [1963]:
				xmin = 634.8125
				xmax = 635.1025
				text = "like"
			intervals [1964]:
				xmin = 635.1025
				xmax = 635.5844
				text = ""
			intervals [1965]:
				xmin = 635.5844
				xmax = 635.9244
				text = "some"
			intervals [1966]:
				xmin = 635.9244
				xmax = 636.1444
				text = "notes"
			intervals [1967]:
				xmin = 636.1444
				xmax = 636.3344
				text = "might"
			intervals [1968]:
				xmin = 636.3344
				xmax = 636.5344
				text = "just"
			intervals [1969]:
				xmin = 636.5344
				xmax = 636.8544
				text = "pop"
			intervals [1970]:
				xmin = 636.8544
				xmax = 637.0344
				text = "up"
			intervals [1971]:
				xmin = 637.0344
				xmax = 637.1144
				text = "or"
			intervals [1972]:
				xmin = 637.1144
				xmax = 637.3844
				text = "red"
			intervals [1973]:
				xmin = 637.3844
				xmax = 637.7244
				text = "flag"
			intervals [1974]:
				xmin = 637.7244
				xmax = 637.8044
				text = "the"
			intervals [1975]:
				xmin = 637.8044
				xmax = 638.1144
				text = "joint"
			intervals [1976]:
				xmin = 638.1144
				xmax = 638.4339
				text = ""
			intervals [1977]:
				xmin = 638.4339
				xmax = 638.5539
				text = "and"
			intervals [1978]:
				xmin = 638.5539
				xmax = 638.6839
				text = "they"
			intervals [1979]:
				xmin = 638.6839
				xmax = 638.7639
				text = "be"
			intervals [1980]:
				xmin = 638.7639
				xmax = 638.9439
				text = "like"
			intervals [1981]:
				xmin = 638.9439
				xmax = 639.3739
				text = "oh"
			intervals [1982]:
				xmin = 639.3739
				xmax = 639.9562
				text = ""
			intervals [1983]:
				xmin = 639.9562
				xmax = 640.0562
				text = "oh"
			intervals [1984]:
				xmin = 640.0562
				xmax = 640.1562
				text = "yeah"
			intervals [1985]:
				xmin = 640.1562
				xmax = 640.3662
				text = "get"
			intervals [1986]:
				xmin = 640.3662
				xmax = 640.4662
				text = "your"
			intervals [1987]:
				xmin = 640.4662
				xmax = 640.9262
				text = "dumbass"
			intervals [1988]:
				xmin = 640.9262
				xmax = 640.9862
				text = "on"
			intervals [1989]:
				xmin = 640.9862
				xmax = 641.0862
				text = "the"
			intervals [1990]:
				xmin = 641.0862
				xmax = 641.4562
				text = "ground"
			intervals [1991]:
				xmin = 641.4562
				xmax = 641.6562
				text = "like"
			intervals [1992]:
				xmin = 641.6562
				xmax = 642.0262
				text = "really"
			intervals [1993]:
				xmin = 642.0262
				xmax = 642.7122
				text = ""
			intervals [1994]:
				xmin = 642.7122
				xmax = 642.8722
				text = "do"
			intervals [1995]:
				xmin = 642.8722
				xmax = 643.0922
				text = "some"
			intervals [1996]:
				xmin = 643.0922
				xmax = 643.2073
				text = ""
			intervals [1997]:
				xmin = 643.2073
				xmax = 643.3673
				text = "big"
			intervals [1998]:
				xmin = 643.3673
				xmax = 643.4073
				text = ""
			intervals [1999]:
				xmin = 643.4073
				xmax = 643.7473
				text = "bama"
			intervals [2000]:
				xmin = 643.7473
				xmax = 643.9773
				text = "shit"
			intervals [2001]:
				xmin = 643.9773
				xmax = 644.0673
				text = "you"
			intervals [2002]:
				xmin = 644.0673
				xmax = 644.1873
				text = "know"
			intervals [2003]:
				xmin = 644.1873
				xmax = 644.2773
				text = "what"
			intervals [2004]:
				xmin = 644.2773
				xmax = 644.3673
				text = "i'm"
			intervals [2005]:
				xmin = 644.3673
				xmax = 644.6173
				text = "saying"
			intervals [2006]:
				xmin = 644.6173
				xmax = 644.7573
				text = "just"
			intervals [2007]:
				xmin = 644.7573
				xmax = 644.8873
				text = "be"
			intervals [2008]:
				xmin = 644.8873
				xmax = 645.2073
				text = "like"
			intervals [2009]:
				xmin = 645.2073
				xmax = 645.7059
				text = ""
			intervals [2010]:
				xmin = 645.7059
				xmax = 645.8459
				text = "like"
			intervals [2011]:
				xmin = 645.8459
				xmax = 646.0359
				text = "dog"
			intervals [2012]:
				xmin = 646.0359
				xmax = 646.1759
				text = "like"
			intervals [2013]:
				xmin = 646.1759
				xmax = 646.4059
				text = "nah"
			intervals [2014]:
				xmin = 646.4059
				xmax = 646.4559
				text = "i"
			intervals [2015]:
				xmin = 646.4559
				xmax = 646.6159
				text = "just"
			intervals [2016]:
				xmin = 646.6159
				xmax = 646.8259
				text = "told"
			intervals [2017]:
				xmin = 646.8259
				xmax = 646.9959
				text = "you"
			intervals [2018]:
				xmin = 646.9959
				xmax = 647.0459
				text = "r-"
			intervals [2019]:
				xmin = 647.0459
				xmax = 647.2759
				text = "my"
			intervals [2020]:
				xmin = 647.2759
				xmax = 647.5359
				text = "real"
			intervals [2021]:
				xmin = 647.5359
				xmax = 647.8359
				text = "name"
			intervals [2022]:
				xmin = 647.8359
				xmax = 647.9959
				text = "like"
			intervals [2023]:
				xmin = 647.9959
				xmax = 648.1759
				text = "you"
			intervals [2024]:
				xmin = 648.1759
				xmax = 648.3759
				text = "you"
			intervals [2025]:
				xmin = 648.3759
				xmax = 648.6459
				text = "really"
			intervals [2026]:
				xmin = 648.6459
				xmax = 648.6759
				text = ""
			intervals [2027]:
				xmin = 648.6759
				xmax = 648.9959
				text = "lunching"
			intervals [2028]:
				xmin = 648.9959
				xmax = 649.0659
				text = "you"
			intervals [2029]:
				xmin = 649.0659
				xmax = 649.1459
				text = "know"
			intervals [2030]:
				xmin = 649.1459
				xmax = 649.2359
				text = "what"
			intervals [2031]:
				xmin = 649.2359
				xmax = 649.3059
				text = "i'm"
			intervals [2032]:
				xmin = 649.3059
				xmax = 649.4859
				text = "saying"
			intervals [2033]:
				xmin = 649.4859
				xmax = 649.5559
				text = "they"
			intervals [2034]:
				xmin = 649.5559
				xmax = 649.6759
				text = "be"
			intervals [2035]:
				xmin = 649.6759
				xmax = 649.9659
				text = "like"
			intervals [2036]:
				xmin = 649.9659
				xmax = 650.3705
				text = ""
			intervals [2037]:
				xmin = 650.3705
				xmax = 650.5805
				text = "nah"
			intervals [2038]:
				xmin = 650.5805
				xmax = 650.6705
				text = "this"
			intervals [2039]:
				xmin = 650.6705
				xmax = 650.8705
				text = "nigga"
			intervals [2040]:
				xmin = 650.8705
				xmax = 651.0105
				text = "fit"
			intervals [2041]:
				xmin = 651.0105
				xmax = 651.0705
				text = "the"
			intervals [2042]:
				xmin = 651.0705
				xmax = 651.4405
				text = "description"
			intervals [2043]:
				xmin = 651.4405
				xmax = 651.6005
				text = "such"
			intervals [2044]:
				xmin = 651.6005
				xmax = 651.6705
				text = "and"
			intervals [2045]:
				xmin = 651.6705
				xmax = 651.9305
				text = "such"
			intervals [2046]:
				xmin = 651.9305
				xmax = 652.0305
				text = "like"
			intervals [2047]:
				xmin = 652.0305
				xmax = 652.1705
				text = "nah"
			intervals [2048]:
				xmin = 652.1705
				xmax = 652.3305
				text = "this"
			intervals [2049]:
				xmin = 652.3305
				xmax = 652.5205
				text = "this"
			intervals [2050]:
				xmin = 652.5205
				xmax = 652.8305
				text = "cuz"
			intervals [2051]:
				xmin = 652.8305
				xmax = 653.0005
				text = "right"
			intervals [2052]:
				xmin = 653.0005
				xmax = 653.2405
				text = "here"
			intervals [2053]:
				xmin = 653.2405
				xmax = 653.6612
				text = ""
			intervals [2054]:
				xmin = 653.6612
				xmax = 653.8112
				text = "and"
			intervals [2055]:
				xmin = 653.8112
				xmax = 653.8812
				text = "it"
			intervals [2056]:
				xmin = 653.8812
				xmax = 653.9512
				text = "be"
			intervals [2057]:
				xmin = 653.9512
				xmax = 654.0912
				text = "like"
			intervals [2058]:
				xmin = 654.0912
				xmax = 654.2512
				text = "like"
			intervals [2059]:
				xmin = 654.2512
				xmax = 654.3212
				text = "i"
			intervals [2060]:
				xmin = 654.3212
				xmax = 654.5312
				text = "say"
			intervals [2061]:
				xmin = 654.5312
				xmax = 654.6912
				text = "like"
			intervals [2062]:
				xmin = 654.6912
				xmax = 654.7812
				text = "i"
			intervals [2063]:
				xmin = 654.7812
				xmax = 655.0112
				text = "gotta"
			intervals [2064]:
				xmin = 655.0112
				xmax = 655.2112
				text = "really"
			intervals [2065]:
				xmin = 655.2112
				xmax = 655.5812
				text = "have"
			intervals [2066]:
				xmin = 655.5812
				xmax = 656.0276
				text = ""
			intervals [2067]:
				xmin = 656.0276
				xmax = 656.7276
				text = "id"
			intervals [2068]:
				xmin = 656.7276
				xmax = 657.0076
				text = "have"
			intervals [2069]:
				xmin = 657.0076
				xmax = 657.4376
				text = "another"
			intervals [2070]:
				xmin = 657.4376
				xmax = 657.7476
				text = "bank"
			intervals [2071]:
				xmin = 657.7476
				xmax = 658.0976
				text = "card"
			intervals [2072]:
				xmin = 658.0976
				xmax = 658.2076
				text = "just"
			intervals [2073]:
				xmin = 658.2076
				xmax = 658.2876
				text = "to"
			intervals [2074]:
				xmin = 658.2876
				xmax = 658.5776
				text = "show"
			intervals [2075]:
				xmin = 658.5776
				xmax = 658.7776
				text = "what"
			intervals [2076]:
				xmin = 658.7776
				xmax = 658.8676
				text = "s"
			intervals [2077]:
				xmin = 658.8676
				xmax = 659.2176
				text = "really"
			intervals [2078]:
				xmin = 659.2176
				xmax = 659.4276
				text = "up"
			intervals [2079]:
				xmin = 659.4276
				xmax = 660.0049
				text = ""
			intervals [2080]:
				xmin = 660.0049
				xmax = 660.2049
				text = "cause"
			intervals [2081]:
				xmin = 660.2049
				xmax = 660.2949
				text = "it"
			intervals [2082]:
				xmin = 660.2949
				xmax = 660.5449
				text = "really"
			intervals [2083]:
				xmin = 660.5449
				xmax = 660.6649
				text = "be"
			intervals [2084]:
				xmin = 660.6649
				xmax = 661.0749
				text = "like"
			intervals [2085]:
				xmin = 661.0749
				xmax = 661.5049
				text = "nah"
			intervals [2086]:
				xmin = 661.5049
				xmax = 661.6749
				text = "like"
			intervals [2087]:
				xmin = 661.6749
				xmax = 661.8049
				text = "i"
			intervals [2088]:
				xmin = 661.8049
				xmax = 661.9449
				text = "saw"
			intervals [2089]:
				xmin = 661.9449
				xmax = 662.0149
				text = "the"
			intervals [2090]:
				xmin = 662.0149
				xmax = 662.5649
				text = "guy"
			intervals [2091]:
				xmin = 662.5649
				xmax = 662.9849
				text = "<unk>"
			intervals [2092]:
				xmin = 662.9849
				xmax = 663.1049
				text = "then"
			intervals [2093]:
				xmin = 663.1049
				xmax = 663.1749
				text = "it"
			intervals [2094]:
				xmin = 663.1749
				xmax = 663.2649
				text = "be"
			intervals [2095]:
				xmin = 663.2649
				xmax = 663.4949
				text = "like"
			intervals [2096]:
				xmin = 663.4949
				xmax = 664.0562
				text = ""
			intervals [2097]:
				xmin = 664.0562
				xmax = 664.2762
				text = "uh"
			intervals [2098]:
				xmin = 664.2762
				xmax = 664.4262
				text = "st-"
			intervals [2099]:
				xmin = 664.4262
				xmax = 664.5762
				text = "like"
			intervals [2100]:
				xmin = 664.5762
				xmax = 664.6962
				text = "a"
			intervals [2101]:
				xmin = 664.6962
				xmax = 664.7762
				text = "and"
			intervals [2102]:
				xmin = 664.7762
				xmax = 664.9462
				text = "one"
			intervals [2103]:
				xmin = 664.9462
				xmax = 665.1462
				text = "thing"
			intervals [2104]:
				xmin = 665.1462
				xmax = 665.4462
				text = "happened"
			intervals [2105]:
				xmin = 665.4462
				xmax = 665.5662
				text = "and"
			intervals [2106]:
				xmin = 665.5662
				xmax = 665.9262
				text = "whatever"
			intervals [2107]:
				xmin = 665.9262
				xmax = 665.9962
				text = "you"
			intervals [2108]:
				xmin = 665.9962
				xmax = 666.0662
				text = "know"
			intervals [2109]:
				xmin = 666.0662
				xmax = 666.1562
				text = "what"
			intervals [2110]:
				xmin = 666.1562
				xmax = 666.2162
				text = "i'm"
			intervals [2111]:
				xmin = 666.2162
				xmax = 666.4862
				text = "saying"
			intervals [2112]:
				xmin = 666.4862
				xmax = 666.5962
				text = "it"
			intervals [2113]:
				xmin = 666.5962
				xmax = 666.6862
				text = "was"
			intervals [2114]:
				xmin = 666.6862
				xmax = 666.8462
				text = "some"
			intervals [2115]:
				xmin = 666.8462
				xmax = 667.0662
				text = "something"
			intervals [2116]:
				xmin = 667.0662
				xmax = 667.3862
				text = "petty"
			intervals [2117]:
				xmin = 667.3862
				xmax = 667.7999
				text = ""
			intervals [2118]:
				xmin = 667.7999
				xmax = 667.8999
				text = "but"
			intervals [2119]:
				xmin = 667.8999
				xmax = 667.9999
				text = "they"
			intervals [2120]:
				xmin = 667.9999
				xmax = 668.2299
				text = "still"
			intervals [2121]:
				xmin = 668.2299
				xmax = 668.5099
				text = "locked"
			intervals [2122]:
				xmin = 668.5099
				xmax = 668.6199
				text = "me"
			intervals [2123]:
				xmin = 668.6199
				xmax = 668.8199
				text = "up"
			intervals [2124]:
				xmin = 668.8199
				xmax = 668.9299
				text = "so"
			intervals [2125]:
				xmin = 668.9299
				xmax = 668.9899
				text = "i"
			intervals [2126]:
				xmin = 668.9899
				xmax = 669.0799
				text = "ain't"
			intervals [2127]:
				xmin = 669.0799
				xmax = 669.2399
				text = "need"
			intervals [2128]:
				xmin = 669.2399
				xmax = 669.4199
				text = "peep"
			intervals [2129]:
				xmin = 669.4199
				xmax = 669.4799
				text = "the"
			intervals [2130]:
				xmin = 669.4799
				xmax = 669.6699
				text = "shit"
			intervals [2131]:
				xmin = 669.6699
				xmax = 669.7899
				text = "took"
			intervals [2132]:
				xmin = 669.7899
				xmax = 669.8999
				text = "my"
			intervals [2133]:
				xmin = 669.8999
				xmax = 670.3199
				text = "fingerprint"
			intervals [2134]:
				xmin = 670.3199
				xmax = 670.4099
				text = "and"
			intervals [2135]:
				xmin = 670.4099
				xmax = 670.8199
				text = "everything"
			intervals [2136]:
				xmin = 670.8199
				xmax = 671.2041
				text = ""
			intervals [2137]:
				xmin = 671.2041
				xmax = 671.3941
				text = "so"
			intervals [2138]:
				xmin = 671.3941
				xmax = 671.6041
				text = "then"
			intervals [2139]:
				xmin = 671.6041
				xmax = 671.9241
				text = "like"
			intervals [2140]:
				xmin = 671.9241
				xmax = 671.9941
				text = ""
			intervals [2141]:
				xmin = 671.9941
				xmax = 672.1741
				text = "they"
			intervals [2142]:
				xmin = 672.1741
				xmax = 672.3241
				text = "let"
			intervals [2143]:
				xmin = 672.3241
				xmax = 672.4141
				text = "me"
			intervals [2144]:
				xmin = 672.4141
				xmax = 672.6141
				text = "go"
			intervals [2145]:
				xmin = 672.6141
				xmax = 672.8841
				text = "whatever"
			intervals [2146]:
				xmin = 672.8841
				xmax = 672.9441
				text = "and"
			intervals [2147]:
				xmin = 672.9441
				xmax = 673.0041
				text = "it"
			intervals [2148]:
				xmin = 673.0041
				xmax = 673.0341
				text = "s"
			intervals [2149]:
				xmin = 673.0341
				xmax = 673.1441
				text = "like"
			intervals [2150]:
				xmin = 673.1441
				xmax = 673.2041
				text = "i"
			intervals [2151]:
				xmin = 673.2041
				xmax = 673.4341
				text = "checked"
			intervals [2152]:
				xmin = 673.4341
				xmax = 673.5241
				text = "my"
			intervals [2153]:
				xmin = 673.5241
				xmax = 674.1041
				text = "paperwork"
			intervals [2154]:
				xmin = 674.1041
				xmax = 674.5807
				text = ""
			intervals [2155]:
				xmin = 674.5807
				xmax = 674.7507
				text = "these"
			intervals [2156]:
				xmin = 674.7507
				xmax = 674.9707
				text = "joints"
			intervals [2157]:
				xmin = 674.9707
				xmax = 675.2607
				text = "still"
			intervals [2158]:
				xmin = 675.2607
				xmax = 675.4207
				text = "had"
			intervals [2159]:
				xmin = 675.4207
				xmax = 675.5307
				text = "my"
			intervals [2160]:
				xmin = 675.5307
				xmax = 675.7707
				text = "brother"
			intervals [2161]:
				xmin = 675.7707
				xmax = 676.0407
				text = "name"
			intervals [2162]:
				xmin = 676.0407
				xmax = 676.1907
				text = "on"
			intervals [2163]:
				xmin = 676.1907
				xmax = 676.2507
				text = "it"
			intervals [2164]:
				xmin = 676.2507
				xmax = 676.3207
				text = "i'm"
			intervals [2165]:
				xmin = 676.3207
				xmax = 676.5207
				text = "like"
			intervals [2166]:
				xmin = 676.5207
				xmax = 676.8707
				text = "damn"
			intervals [2167]:
				xmin = 676.8707
				xmax = 676.9007
				text = ""
			intervals [2168]:
				xmin = 676.9007
				xmax = 677.1307
				text = "like"
			intervals [2169]:
				xmin = 677.1307
				xmax = 677.7345
				text = ""
			intervals [2170]:
				xmin = 677.7345
				xmax = 677.9945
				text = "you"
			intervals [2171]:
				xmin = 677.9945
				xmax = 678.0645
				text = "know"
			intervals [2172]:
				xmin = 678.0645
				xmax = 678.1545
				text = "what"
			intervals [2173]:
				xmin = 678.1545
				xmax = 678.2145
				text = "i'm"
			intervals [2174]:
				xmin = 678.2145
				xmax = 678.3345
				text = "saying"
			intervals [2175]:
				xmin = 678.3345
				xmax = 678.3645
				text = "i"
			intervals [2176]:
				xmin = 678.3645
				xmax = 678.4845
				text = "could"
			intervals [2177]:
				xmin = 678.4845
				xmax = 678.5745
				text = "have"
			intervals [2178]:
				xmin = 678.5745
				xmax = 678.7045
				text = "been"
			intervals [2179]:
				xmin = 678.7045
				xmax = 678.9245
				text = "petty"
			intervals [2180]:
				xmin = 678.9245
				xmax = 679.0645
				text = "like"
			intervals [2181]:
				xmin = 679.0645
				xmax = 679.1345
				text = "yeah"
			intervals [2182]:
				xmin = 679.1345
				xmax = 679.1945
				text = "i'm"
			intervals [2183]:
				xmin = 679.1945
				xmax = 679.8745
				text = "rdx"
			intervals [2184]:
				xmin = 679.8745
				xmax = 680.0845
				text = "or"
			intervals [2185]:
				xmin = 680.0845
				xmax = 680.1645
				text = "you"
			intervals [2186]:
				xmin = 680.1645
				xmax = 680.2645
				text = "know"
			intervals [2187]:
				xmin = 680.2645
				xmax = 680.3545
				text = "what"
			intervals [2188]:
				xmin = 680.3545
				xmax = 680.4145
				text = "i'm"
			intervals [2189]:
				xmin = 680.4145
				xmax = 680.5445
				text = "saying"
			intervals [2190]:
				xmin = 680.5445
				xmax = 680.6745
				text = "just"
			intervals [2191]:
				xmin = 680.6745
				xmax = 680.7645
				text = "been"
			intervals [2192]:
				xmin = 680.7645
				xmax = 680.9745
				text = "like"
			intervals [2193]:
				xmin = 680.9745
				xmax = 681.1845
				text = "nah"
			intervals [2194]:
				xmin = 681.1845
				xmax = 681.5345
				text = "yeah"
			intervals [2195]:
				xmin = 681.5345
				xmax = 681.9445
				text = "whatever"
			intervals [2196]:
				xmin = 681.9445
				xmax = 682.3265
				text = ""
			intervals [2197]:
				xmin = 682.3265
				xmax = 682.4465
				text = "but"
			intervals [2198]:
				xmin = 682.4465
				xmax = 682.5165
				text = "you"
			intervals [2199]:
				xmin = 682.5165
				xmax = 682.6065
				text = "know"
			intervals [2200]:
				xmin = 682.6065
				xmax = 682.6865
				text = "i'm"
			intervals [2201]:
				xmin = 682.6865
				xmax = 682.8265
				text = "like"
			intervals [2202]:
				xmin = 682.8265
				xmax = 683.0365
				text = "nah"
			intervals [2203]:
				xmin = 683.0365
				xmax = 683.2465
				text = "i'm"
			intervals [2204]:
				xmin = 683.2465
				xmax = 683.3465
				text = "the"
			intervals [2205]:
				xmin = 683.3465
				xmax = 683.5265
				text = "y'all"
			intervals [2206]:
				xmin = 683.5265
				xmax = 683.6165
				text = "got"
			intervals [2207]:
				xmin = 683.6165
				xmax = 683.6965
				text = "the"
			intervals [2208]:
				xmin = 683.6965
				xmax = 683.9465
				text = "wrong"
			intervals [2209]:
				xmin = 683.9465
				xmax = 684.1665
				text = "name"
			intervals [2210]:
				xmin = 684.1665
				xmax = 684.3765
				text = "wrong"
			intervals [2211]:
				xmin = 684.3765
				xmax = 684.6465
				text = "person"
			intervals [2212]:
				xmin = 684.6465
				xmax = 684.7065
				text = "you"
			intervals [2213]:
				xmin = 684.7065
				xmax = 684.7665
				text = "know"
			intervals [2214]:
				xmin = 684.7665
				xmax = 684.8565
				text = "what"
			intervals [2215]:
				xmin = 684.8565
				xmax = 684.9165
				text = "i'm"
			intervals [2216]:
				xmin = 684.9165
				xmax = 685.1165
				text = "saying"
			intervals [2217]:
				xmin = 685.1165
				xmax = 685.3465
				text = "y'all"
			intervals [2218]:
				xmin = 685.3465
				xmax = 685.7165
				text = "lunching"
			intervals [2219]:
				xmin = 685.7165
				xmax = 685.7765
				text = "you"
			intervals [2220]:
				xmin = 685.7765
				xmax = 685.8365
				text = "know"
			intervals [2221]:
				xmin = 685.8365
				xmax = 685.9565
				text = "what"
			intervals [2222]:
				xmin = 685.9565
				xmax = 686.0165
				text = "i'm"
			intervals [2223]:
				xmin = 686.0165
				xmax = 686.2665
				text = "saying"
			intervals [2224]:
				xmin = 686.2665
				xmax = 687.0053
				text = ""
			intervals [2225]:
				xmin = 687.0053
				xmax = 687.4653
				text = "yeah"
			intervals [2226]:
				xmin = 687.4653
				xmax = 687.5553
				text = "but"
			intervals [2227]:
				xmin = 687.5553
				xmax = 687.6153
				text = "it"
			intervals [2228]:
				xmin = 687.6153
				xmax = 687.7053
				text = "was"
			intervals [2229]:
				xmin = 687.7053
				xmax = 687.8053
				text = "just"
			intervals [2230]:
				xmin = 687.8053
				xmax = 688.0253
				text = "like"
			intervals [2231]:
				xmin = 688.0253
				xmax = 688.1153
				text = "you"
			intervals [2232]:
				xmin = 688.1153
				xmax = 688.3753
				text = "know"
			intervals [2233]:
				xmin = 688.3753
				xmax = 688.6053
				text = "it"
			intervals [2234]:
				xmin = 688.6053
				xmax = 688.9853
				text = "like"
			intervals [2235]:
				xmin = 688.9853
				xmax = 689.0653
				text = "i"
			intervals [2236]:
				xmin = 689.0653
				xmax = 689.2053
				text = "just"
			intervals [2237]:
				xmin = 689.2053
				xmax = 689.4053
				text = "know"
			intervals [2238]:
				xmin = 689.4053
				xmax = 689.5553
				text = "like"
			intervals [2239]:
				xmin = 689.5553
				xmax = 689.6253
				text = "on"
			intervals [2240]:
				xmin = 689.6253
				xmax = 689.7053
				text = "the"
			intervals [2241]:
				xmin = 689.7053
				xmax = 689.9753
				text = "scale"
			intervals [2242]:
				xmin = 689.9753
				xmax = 690.1853
				text = "like"
			intervals [2243]:
				xmin = 690.1853
				xmax = 690.4453
				text = "that"
			intervals [2244]:
				xmin = 690.4453
				xmax = 691.8466
				text = ""
			intervals [2245]:
				xmin = 691.8466
				xmax = 691.9666
				text = "as"
			intervals [2246]:
				xmin = 691.9666
				xmax = 692.3966
				text = "small"
			intervals [2247]:
				xmin = 692.3966
				xmax = 692.5366
				text = "as"
			intervals [2248]:
				xmin = 692.5366
				xmax = 692.7766
				text = "that"
			intervals [2249]:
				xmin = 692.7766
				xmax = 692.9066
				text = "i"
			intervals [2250]:
				xmin = 692.9066
				xmax = 693.1366
				text = "know"
			intervals [2251]:
				xmin = 693.1366
				xmax = 693.1966
				text = "it"
			intervals [2252]:
				xmin = 693.1966
				xmax = 693.2866
				text = "could"
			intervals [2253]:
				xmin = 693.2866
				xmax = 693.4866
				text = "be"
			intervals [2254]:
				xmin = 693.4866
				xmax = 693.9866
				text = "bigger"
			intervals [2255]:
				xmin = 693.9866
				xmax = 694.1366
				text = "and"
			intervals [2256]:
				xmin = 694.1366
				xmax = 694.4666
				text = "better"
			intervals [2257]:
				xmin = 694.4666
				xmax = 694.5566
				text = "you"
			intervals [2258]:
				xmin = 694.5566
				xmax = 694.6266
				text = "know"
			intervals [2259]:
				xmin = 694.6266
				xmax = 694.7166
				text = "what"
			intervals [2260]:
				xmin = 694.7166
				xmax = 694.7866
				text = "i'm"
			intervals [2261]:
				xmin = 694.7866
				xmax = 694.9366
				text = "saying"
			intervals [2262]:
				xmin = 694.9366
				xmax = 695.0366
				text = "if"
			intervals [2263]:
				xmin = 695.0366
				xmax = 695.1366
				text = "i"
			intervals [2264]:
				xmin = 695.1366
				xmax = 695.2966
				text = "was"
			intervals [2265]:
				xmin = 695.2966
				xmax = 695.5266
				text = "really"
			intervals [2266]:
				xmin = 695.5266
				xmax = 695.9566
				text = "fluking"
			intervals [2267]:
				xmin = 695.9566
				xmax = 696.0166
				text = "and"
			intervals [2268]:
				xmin = 696.0166
				xmax = 696.2066
				text = "wanted"
			intervals [2269]:
				xmin = 696.2066
				xmax = 696.3266
				text = "to"
			intervals [2270]:
				xmin = 696.3266
				xmax = 696.6766
				text = "swindle"
			intervals [2271]:
				xmin = 696.6766
				xmax = 696.8566
				text = "or"
			intervals [2272]:
				xmin = 696.8566
				xmax = 697.1766
				text = "whatever"
			intervals [2273]:
				xmin = 697.1766
				xmax = 697.3866
				text = "take"
			intervals [2274]:
				xmin = 697.3866
				xmax = 697.7566
				text = "advantage"
			intervals [2275]:
				xmin = 697.7566
				xmax = 697.8266
				text = "or"
			intervals [2276]:
				xmin = 697.8266
				xmax = 698.1266
				text = "whatever"
			intervals [2277]:
				xmin = 698.1266
				xmax = 698.3066
				text = "but"
			intervals [2278]:
				xmin = 698.3066
				xmax = 698.4966
				text = "like"
			intervals [2279]:
				xmin = 698.4966
				xmax = 698.5566
				text = "i"
			intervals [2280]:
				xmin = 698.5566
				xmax = 698.8166
				text = "say"
			intervals [2281]:
				xmin = 698.8166
				xmax = 699.0766
				text = "like"
			intervals [2282]:
				xmin = 699.0766
				xmax = 699.5425
				text = ""
			intervals [2283]:
				xmin = 699.5425
				xmax = 699.7925
				text = "it"
			intervals [2284]:
				xmin = 699.7925
				xmax = 699.8825
				text = "s"
			intervals [2285]:
				xmin = 699.8825
				xmax = 699.9225
				text = ""
			intervals [2286]:
				xmin = 699.9225
				xmax = 700.0625
				text = "it"
			intervals [2287]:
				xmin = 700.0625
				xmax = 700.0925
				text = "s"
			intervals [2288]:
				xmin = 700.0925
				xmax = 700.5125
				text = "definitely"
			intervals [2289]:
				xmin = 700.5125
				xmax = 700.8225
				text = "pros"
			intervals [2290]:
				xmin = 700.8225
				xmax = 700.9125
				text = "and"
			intervals [2291]:
				xmin = 700.9125
				xmax = 701.3725
				text = "cons"
			intervals [2292]:
				xmin = 701.3725
				xmax = 701.4525
				text = "of"
			intervals [2293]:
				xmin = 701.4525
				xmax = 701.7625
				text = "having"
			intervals [2294]:
				xmin = 701.7625
				xmax = 701.8225
				text = "a"
			intervals [2295]:
				xmin = 701.8225
				xmax = 701.8525
				text = ""
			intervals [2296]:
				xmin = 701.8525
				xmax = 702.2125
				text = "twin"
			intervals [2297]:
				xmin = 702.2125
				xmax = 702.5053
				text = ""
			intervals [2298]:
				xmin = 702.5053
				xmax = 702.6453
				text = "and"
			intervals [2299]:
				xmin = 702.6453
				xmax = 703.0553
				text = "especially"
			intervals [2300]:
				xmin = 703.0553
				xmax = 703.1553
				text = "if"
			intervals [2301]:
				xmin = 703.1553
				xmax = 703.3053
				text = "you"
			intervals [2302]:
				xmin = 703.3053
				xmax = 703.5753
				text = "being"
			intervals [2303]:
				xmin = 703.5753
				xmax = 704.1753
				text = "identical"
			intervals [2304]:
				xmin = 704.1753
				xmax = 704.604
				text = ""
			intervals [2305]:
				xmin = 704.604
				xmax = 704.734
				text = "and"
			intervals [2306]:
				xmin = 704.734
				xmax = 704.804
				text = "it"
			intervals [2307]:
				xmin = 704.804
				xmax = 704.914
				text = "just"
			intervals [2308]:
				xmin = 704.914
				xmax = 705.104
				text = "like"
			intervals [2309]:
				xmin = 705.104
				xmax = 705.424
				text = "damn"
			intervals [2310]:
				xmin = 705.424
				xmax = 705.634
				text = "like"
			intervals [2311]:
				xmin = 705.634
				xmax = 705.924
				text = "damn"
			intervals [2312]:
				xmin = 705.924
				xmax = 705.954
				text = "i"
			intervals [2313]:
				xmin = 705.954
				xmax = 706.074
				text = "don't"
			intervals [2314]:
				xmin = 706.074
				xmax = 706.194
				text = "know"
			intervals [2315]:
				xmin = 706.194
				xmax = 706.434
				text = "who"
			intervals [2316]:
				xmin = 706.434
				xmax = 706.504
				text = "i'm"
			intervals [2317]:
				xmin = 706.504
				xmax = 706.824
				text = "talking"
			intervals [2318]:
				xmin = 706.824
				xmax = 706.984
				text = "to"
			intervals [2319]:
				xmin = 706.984
				xmax = 708.1349
				text = ""
			intervals [2320]:
				xmin = 708.1349
				xmax = 708.2049
				text = "and"
			intervals [2321]:
				xmin = 708.2049
				xmax = 708.5949
				text = "especially"
			intervals [2322]:
				xmin = 708.5949
				xmax = 708.6749
				text = "if"
			intervals [2323]:
				xmin = 708.6749
				xmax = 708.7349
				text = "you"
			intervals [2324]:
				xmin = 708.7349
				xmax = 708.7649
				text = ""
			intervals [2325]:
				xmin = 708.7649
				xmax = 709.0249
				text = "like"
			intervals [2326]:
				xmin = 709.0249
				xmax = 709.1549
				text = "we"
			intervals [2327]:
				xmin = 709.1549
				xmax = 709.1849
				text = ""
			intervals [2328]:
				xmin = 709.1849
				xmax = 709.4549
				text = "like"
			intervals [2329]:
				xmin = 709.4549
				xmax = 709.4849
				text = ""
			intervals [2330]:
				xmin = 709.4849
				xmax = 709.6549
				text = "like"
			intervals [2331]:
				xmin = 709.6549
				xmax = 709.6949
				text = "i"
			intervals [2332]:
				xmin = 709.6949
				xmax = 709.8649
				text = "say"
			intervals [2333]:
				xmin = 709.8649
				xmax = 709.9649
				text = "we"
			intervals [2334]:
				xmin = 709.9649
				xmax = 710.1449
				text = "night"
			intervals [2335]:
				xmin = 710.1449
				xmax = 710.2149
				text = "and"
			intervals [2336]:
				xmin = 710.2149
				xmax = 710.4149
				text = "day"
			intervals [2337]:
				xmin = 710.4149
				xmax = 710.5649
				text = "like"
			intervals [2338]:
				xmin = 710.5649
				xmax = 710.6249
				text = "you"
			intervals [2339]:
				xmin = 710.6249
				xmax = 710.7449
				text = "don't"
			intervals [2340]:
				xmin = 710.7449
				xmax = 710.9149
				text = "never"
			intervals [2341]:
				xmin = 710.9149
				xmax = 711.0349
				text = "see"
			intervals [2342]:
				xmin = 711.0349
				xmax = 711.0949
				text = "us"
			intervals [2343]:
				xmin = 711.0949
				xmax = 711.4449
				text = "together"
			intervals [2344]:
				xmin = 711.4449
				xmax = 711.5549
				text = "so"
			intervals [2345]:
				xmin = 711.5549
				xmax = 711.6149
				text = "it"
			intervals [2346]:
				xmin = 711.6149
				xmax = 711.6449
				text = "s"
			intervals [2347]:
				xmin = 711.6449
				xmax = 711.7849
				text = "like"
			intervals [2348]:
				xmin = 711.7849
				xmax = 711.8449
				text = "you"
			intervals [2349]:
				xmin = 711.8449
				xmax = 711.9649
				text = "don't"
			intervals [2350]:
				xmin = 711.9649
				xmax = 712.0649
				text = "know"
			intervals [2351]:
				xmin = 712.0649
				xmax = 712.2249
				text = "who"
			intervals [2352]:
				xmin = 712.2249
				xmax = 712.3249
				text = "you"
			intervals [2353]:
				xmin = 712.3249
				xmax = 712.6249
				text = "talking"
			intervals [2354]:
				xmin = 712.6249
				xmax = 712.7949
				text = "to"
			intervals [2355]:
				xmin = 712.7949
				xmax = 713.7246
				text = ""
			intervals [2356]:
				xmin = 713.7246
				xmax = 713.9546
				text = "and"
			intervals [2357]:
				xmin = 713.9546
				xmax = 714.0446
				text = "they"
			intervals [2358]:
				xmin = 714.0446
				xmax = 714.1946
				text = "don't"
			intervals [2359]:
				xmin = 714.1946
				xmax = 714.3146
				text = "even"
			intervals [2360]:
				xmin = 714.3146
				xmax = 714.4146
				text = "know"
			intervals [2361]:
				xmin = 714.4146
				xmax = 714.5246
				text = "if"
			intervals [2362]:
				xmin = 714.5246
				xmax = 714.5546
				text = "i"
			intervals [2363]:
				xmin = 714.5546
				xmax = 714.7446
				text = "have"
			intervals [2364]:
				xmin = 714.7446
				xmax = 714.8046
				text = "a"
			intervals [2365]:
				xmin = 714.8046
				xmax = 714.9646
				text = "twin"
			intervals [2366]:
				xmin = 714.9646
				xmax = 715.0446
				text = "if"
			intervals [2367]:
				xmin = 715.0446
				xmax = 715.1146
				text = "you"
			intervals [2368]:
				xmin = 715.1146
				xmax = 715.1746
				text = "d"
			intervals [2369]:
				xmin = 715.1746
				xmax = 715.2046
				text = ""
			intervals [2370]:
				xmin = 715.2046
				xmax = 715.3246
				text = "if"
			intervals [2371]:
				xmin = 715.3246
				xmax = 715.4246
				text = "d"
			intervals [2372]:
				xmin = 715.4246
				xmax = 715.4546
				text = ""
			intervals [2373]:
				xmin = 715.4546
				xmax = 715.6246
				text = "if"
			intervals [2374]:
				xmin = 715.6246
				xmax = 715.7546
				text = "you"
			intervals [2375]:
				xmin = 715.7546
				xmax = 716.0046
				text = "really"
			intervals [2376]:
				xmin = 716.0046
				xmax = 716.2046
				text = "don't"
			intervals [2377]:
				xmin = 716.2046
				xmax = 716.3746
				text = "know"
			intervals [2378]:
				xmin = 716.3746
				xmax = 716.4746
				text = "me"
			intervals [2379]:
				xmin = 716.4746
				xmax = 716.5446
				text = "you"
			intervals [2380]:
				xmin = 716.5446
				xmax = 716.6346
				text = "know"
			intervals [2381]:
				xmin = 716.6346
				xmax = 716.7246
				text = "what"
			intervals [2382]:
				xmin = 716.7246
				xmax = 716.7946
				text = "i'm"
			intervals [2383]:
				xmin = 716.7946
				xmax = 717.0146
				text = "saying"
			intervals [2384]:
				xmin = 717.0146
				xmax = 717.0946
				text = "they"
			intervals [2385]:
				xmin = 717.0946
				xmax = 717.1946
				text = "be"
			intervals [2386]:
				xmin = 717.1946
				xmax = 717.4046
				text = "like"
			intervals [2387]:
				xmin = 717.4046
				xmax = 717.7393
				text = ""
			intervals [2388]:
				xmin = 717.7393
				xmax = 717.8993
				text = "yeah"
			intervals [2389]:
				xmin = 717.8993
				xmax = 717.9893
				text = "what"
			intervals [2390]:
				xmin = 717.9893
				xmax = 718.0793
				text = "s"
			intervals [2391]:
				xmin = 718.0793
				xmax = 718.2093
				text = "up"
			intervals [2392]:
				xmin = 718.2093
				xmax = 718.3893
				text = "man"
			intervals [2393]:
				xmin = 718.3893
				xmax = 718.5593
				text = "like"
			intervals [2394]:
				xmin = 718.5593
				xmax = 718.6493
				text = "it"
			intervals [2395]:
				xmin = 718.6493
				xmax = 718.7493
				text = "be"
			intervals [2396]:
				xmin = 718.7493
				xmax = 719.0493
				text = "crazy"
			intervals [2397]:
				xmin = 719.0493
				xmax = 719.2193
				text = "like"
			intervals [2398]:
				xmin = 719.2193
				xmax = 722.3646
				text = ""
			intervals [2399]:
				xmin = 722.3646
				xmax = 722.4446
				text = "and"
			intervals [2400]:
				xmin = 722.4446
				xmax = 722.6246
				text = "it"
			intervals [2401]:
				xmin = 722.6246
				xmax = 722.7146
				text = "be"
			intervals [2402]:
				xmin = 722.7146
				xmax = 723.0046
				text = "crazy"
			intervals [2403]:
				xmin = 723.0046
				xmax = 723.1446
				text = "cause"
			intervals [2404]:
				xmin = 723.1446
				xmax = 723.2046
				text = "it"
			intervals [2405]:
				xmin = 723.2046
				xmax = 723.2946
				text = "be"
			intervals [2406]:
				xmin = 723.2946
				xmax = 723.5346
				text = "like"
			intervals [2407]:
				xmin = 723.5346
				xmax = 723.7246
				text = "like"
			intervals [2408]:
				xmin = 723.7246
				xmax = 723.8746
				text = "it"
			intervals [2409]:
				xmin = 723.8746
				xmax = 723.9746
				text = "s"
			intervals [2410]:
				xmin = 723.9746
				xmax = 724.2046
				text = "cats"
			intervals [2411]:
				xmin = 724.2046
				xmax = 724.3146
				text = "like"
			intervals [2412]:
				xmin = 724.3146
				xmax = 724.4846
				text = "even"
			intervals [2413]:
				xmin = 724.4846
				xmax = 724.6046
				text = "know"
			intervals [2414]:
				xmin = 724.6046
				xmax = 724.7546
				text = "my"
			intervals [2415]:
				xmin = 724.7546
				xmax = 725.0946
				text = "brother"
			intervals [2416]:
				xmin = 725.0946
				xmax = 725.2746
				text = "like"
			intervals [2417]:
				xmin = 725.2746
				xmax = 725.6746
				text = "sometime"
			intervals [2418]:
				xmin = 725.6746
				xmax = 725.7746
				text = "be"
			intervals [2419]:
				xmin = 725.7746
				xmax = 725.8346
				text = "in"
			intervals [2420]:
				xmin = 725.8346
				xmax = 725.9146
				text = "the"
			intervals [2421]:
				xmin = 725.9146
				xmax = 726.1546
				text = "same"
			intervals [2422]:
				xmin = 726.1546
				xmax = 726.4346
				text = "circle"
			intervals [2423]:
				xmin = 726.4346
				xmax = 726.5346
				text = "and"
			intervals [2424]:
				xmin = 726.5346
				xmax = 726.7346
				text = "other"
			intervals [2425]:
				xmin = 726.7346
				xmax = 726.9646
				text = "times"
			intervals [2426]:
				xmin = 726.9646
				xmax = 727.0646
				text = "we"
			intervals [2427]:
				xmin = 727.0646
				xmax = 727.3046
				text = "don't"
			intervals [2428]:
				xmin = 727.3046
				xmax = 727.6031
				text = ""
			intervals [2429]:
				xmin = 727.6031
				xmax = 727.8031
				text = "so"
			intervals [2430]:
				xmin = 727.8031
				xmax = 727.8531
				text = "a"
			intervals [2431]:
				xmin = 727.8531
				xmax = 728.0631
				text = "dude"
			intervals [2432]:
				xmin = 728.0631
				xmax = 728.1731
				text = "might"
			intervals [2433]:
				xmin = 728.1731
				xmax = 728.2331
				text = "be"
			intervals [2434]:
				xmin = 728.2331
				xmax = 728.3431
				text = "like"
			intervals [2435]:
				xmin = 728.3431
				xmax = 728.5431
				text = "yeah"
			intervals [2436]:
				xmin = 728.5431
				xmax = 728.8131
				text = "man"
			intervals [2437]:
				xmin = 728.8131
				xmax = 728.9831
				text = "blah"
			intervals [2438]:
				xmin = 728.9831
				xmax = 729.1531
				text = "blah"
			intervals [2439]:
				xmin = 729.1531
				xmax = 729.3231
				text = "blah"
			intervals [2440]:
				xmin = 729.3231
				xmax = 729.4731
				text = "man"
			intervals [2441]:
				xmin = 729.4731
				xmax = 729.5731
				text = "what"
			intervals [2442]:
				xmin = 729.5731
				xmax = 729.6631
				text = "s"
			intervals [2443]:
				xmin = 729.6631
				xmax = 729.7731
				text = "up"
			intervals [2444]:
				xmin = 729.7731
				xmax = 730.0431
				text = "man"
			intervals [2445]:
				xmin = 730.0431
				xmax = 730.1331
				text = "it"
			intervals [2446]:
				xmin = 730.1331
				xmax = 730.2131
				text = "be"
			intervals [2447]:
				xmin = 730.2131
				xmax = 730.5531
				text = "like"
			intervals [2448]:
				xmin = 730.5531
				xmax = 731.0573
				text = ""
			intervals [2449]:
				xmin = 731.0573
				xmax = 731.1773
				text = "you"
			intervals [2450]:
				xmin = 731.1773
				xmax = 731.2673
				text = "know"
			intervals [2451]:
				xmin = 731.2673
				xmax = 731.3873
				text = "i"
			intervals [2452]:
				xmin = 731.3873
				xmax = 731.5473
				text = "might"
			intervals [2453]:
				xmin = 731.5473
				xmax = 731.7073
				text = "keep"
			intervals [2454]:
				xmin = 731.7073
				xmax = 731.7673
				text = "it"
			intervals [2455]:
				xmin = 731.7673
				xmax = 732.0073
				text = "going"
			intervals [2456]:
				xmin = 732.0073
				xmax = 732.0373
				text = "a"
			intervals [2457]:
				xmin = 732.0373
				xmax = 732.2473
				text = "little"
			intervals [2458]:
				xmin = 732.2473
				xmax = 732.3973
				text = "bit"
			intervals [2459]:
				xmin = 732.3973
				xmax = 732.8573
				text = "but"
			intervals [2460]:
				xmin = 732.8573
				xmax = 732.8873
				text = "<unk>"
			intervals [2461]:
				xmin = 732.8873
				xmax = 732.9873
				text = "you"
			intervals [2462]:
				xmin = 732.9873
				xmax = 733.1273
				text = "know"
			intervals [2463]:
				xmin = 733.1273
				xmax = 733.2073
				text = "you"
			intervals [2464]:
				xmin = 733.2073
				xmax = 733.3473
				text = "don't"
			intervals [2465]:
				xmin = 733.3473
				xmax = 733.4873
				text = "know"
			intervals [2466]:
				xmin = 733.4873
				xmax = 733.5473
				text = "me"
			intervals [2467]:
				xmin = 733.5473
				xmax = 733.6073
				text = "you"
			intervals [2468]:
				xmin = 733.6073
				xmax = 733.6873
				text = "know"
			intervals [2469]:
				xmin = 733.6873
				xmax = 733.8273
				text = "my"
			intervals [2470]:
				xmin = 733.8273
				xmax = 734.1173
				text = "brother"
			intervals [2471]:
				xmin = 734.1173
				xmax = 734.456
				text = ""
			intervals [2472]:
				xmin = 734.456
				xmax = 734.586
				text = "so"
			intervals [2473]:
				xmin = 734.586
				xmax = 734.676
				text = "they"
			intervals [2474]:
				xmin = 734.676
				xmax = 734.776
				text = "be"
			intervals [2475]:
				xmin = 734.776
				xmax = 734.986
				text = "like"
			intervals [2476]:
				xmin = 734.986
				xmax = 735.216
				text = "oh"
			intervals [2477]:
				xmin = 735.216
				xmax = 735.586
				text = "yeah"
			intervals [2478]:
				xmin = 735.586
				xmax = 736.066
				text = "damn"
			intervals [2479]:
				xmin = 736.066
				xmax = 736.226
				text = "you"
			intervals [2480]:
				xmin = 736.226
				xmax = 736.586
				text = "know"
			intervals [2481]:
				xmin = 736.586
				xmax = 736.666
				text = ""
			intervals [2482]:
				xmin = 736.666
				xmax = 736.836
				text = "matter"
			intervals [2483]:
				xmin = 736.836
				xmax = 736.896
				text = "of"
			intervals [2484]:
				xmin = 736.896
				xmax = 737.046
				text = "fact"
			intervals [2485]:
				xmin = 737.046
				xmax = 737.106
				text = "he"
			intervals [2486]:
				xmin = 737.106
				xmax = 737.346
				text = "did"
			intervals [2487]:
				xmin = 737.346
				xmax = 737.546
				text = "say"
			intervals [2488]:
				xmin = 737.546
				xmax = 737.796
				text = "something"
			intervals [2489]:
				xmin = 737.796
				xmax = 737.996
				text = "about"
			intervals [2490]:
				xmin = 737.996
				xmax = 738.066
				text = "the"
			intervals [2491]:
				xmin = 738.066
				xmax = 738.256
				text = "other"
			intervals [2492]:
				xmin = 738.256
				xmax = 738.446
				text = "whatever"
			intervals [2493]:
				xmin = 738.446
				xmax = 738.506
				text = "the"
			intervals [2494]:
				xmin = 738.506
				xmax = 738.676
				text = "case"
			intervals [2495]:
				xmin = 738.676
				xmax = 738.826
				text = "may"
			intervals [2496]:
				xmin = 738.826
				xmax = 738.856
				text = ""
			intervals [2497]:
				xmin = 738.856
				xmax = 738.886
				text = "<unk>"
			intervals [2498]:
				xmin = 738.886
				xmax = 739.126
				text = "been"
			intervals [2499]:
				xmin = 739.126
				xmax = 739.5063
				text = ""
			intervals [2500]:
				xmin = 739.5063
				xmax = 739.6263
				text = "i'm"
			intervals [2501]:
				xmin = 739.6263
				xmax = 739.7863
				text = "like"
			intervals [2502]:
				xmin = 739.7863
				xmax = 739.9363
				text = "yeah"
			intervals [2503]:
				xmin = 739.9363
				xmax = 740.0863
				text = "you"
			intervals [2504]:
				xmin = 740.0863
				xmax = 740.1863
				text = "know"
			intervals [2505]:
				xmin = 740.1863
				xmax = 740.3463
				text = "i"
			intervals [2506]:
				xmin = 740.3463
				xmax = 740.3963
				text = "m"
			intervals [2507]:
				xmin = 740.3963
				xmax = 740.4463
				text = "a"
			intervals [2508]:
				xmin = 740.4463
				xmax = 740.6263
				text = "let"
			intervals [2509]:
				xmin = 740.6263
				xmax = 740.6963
				text = "'em"
			intervals [2510]:
				xmin = 740.6963
				xmax = 740.7863
				text = "know"
			intervals [2511]:
				xmin = 740.7863
				xmax = 740.8863
				text = "what"
			intervals [2512]:
				xmin = 740.8863
				xmax = 740.9863
				text = "s"
			intervals [2513]:
				xmin = 740.9863
				xmax = 741.1263
				text = "up"
			intervals [2514]:
				xmin = 741.1263
				xmax = 741.1863
				text = "you"
			intervals [2515]:
				xmin = 741.1863
				xmax = 741.2563
				text = "know"
			intervals [2516]:
				xmin = 741.2563
				xmax = 741.3463
				text = "what"
			intervals [2517]:
				xmin = 741.3463
				xmax = 741.4063
				text = "i'm"
			intervals [2518]:
				xmin = 741.4063
				xmax = 741.6163
				text = "saying"
			intervals [2519]:
				xmin = 741.6163
				xmax = 741.7663
				text = "yeah"
			intervals [2520]:
				xmin = 741.7663
				xmax = 742.1463
				text = "definitely"
			intervals [2521]:
				xmin = 742.1463
				xmax = 742.2263
				text = "you"
			intervals [2522]:
				xmin = 742.2263
				xmax = 742.4763
				text = "know"
			intervals [2523]:
				xmin = 742.4763
				xmax = 742.7503
				text = ""
			intervals [2524]:
				xmin = 742.7503
				xmax = 742.9203
				text = "it"
			intervals [2525]:
				xmin = 742.9203
				xmax = 743.1103
				text = "is"
			intervals [2526]:
				xmin = 743.1103
				xmax = 743.2003
				text = "what"
			intervals [2527]:
				xmin = 743.2003
				xmax = 743.2903
				text = "it"
			intervals [2528]:
				xmin = 743.2903
				xmax = 743.6103
				text = "is"
			intervals [2529]:
				xmin = 743.6103
				xmax = 744.1883
				text = ""
			intervals [2530]:
				xmin = 744.1883
				xmax = 744.3283
				text = "but"
			intervals [2531]:
				xmin = 744.3283
				xmax = 744.4683
				text = "it"
			intervals [2532]:
				xmin = 744.4683
				xmax = 744.5883
				text = "you"
			intervals [2533]:
				xmin = 744.5883
				xmax = 744.7183
				text = "know"
			intervals [2534]:
				xmin = 744.7183
				xmax = 744.8783
				text = "like"
			intervals [2535]:
				xmin = 744.8783
				xmax = 744.9383
				text = "i"
			intervals [2536]:
				xmin = 744.9383
				xmax = 745.2383
				text = "say"
			intervals [2537]:
				xmin = 745.2383
				xmax = 745.3283
				text = "you"
			intervals [2538]:
				xmin = 745.3283
				xmax = 745.4683
				text = "know"
			intervals [2539]:
				xmin = 745.4683
				xmax = 745.5383
				text = "it"
			intervals [2540]:
				xmin = 745.5383
				xmax = 745.5683
				text = "s"
			intervals [2541]:
				xmin = 745.5683
				xmax = 745.8783
				text = "pros"
			intervals [2542]:
				xmin = 745.8783
				xmax = 745.9683
				text = "to"
			intervals [2543]:
				xmin = 745.9683
				xmax = 746.3283
				text = "cons"
			intervals [2544]:
				xmin = 746.3283
				xmax = 746.5183
				text = "to"
			intervals [2545]:
				xmin = 746.5183
				xmax = 746.5983
				text = "it"
			intervals [2546]:
				xmin = 746.5983
				xmax = 746.6583
				text = ""
			intervals [2547]:
				xmin = 746.6583
				xmax = 746.8183
				text = "and"
			intervals [2548]:
				xmin = 746.8183
				xmax = 746.9183
				text = "it"
			intervals [2549]:
				xmin = 746.9183
				xmax = 746.9783
				text = "s"
			intervals [2550]:
				xmin = 746.9783
				xmax = 747.2083
				text = "like"
			intervals [2551]:
				xmin = 747.2083
				xmax = 747.2983
				text = "you"
			intervals [2552]:
				xmin = 747.2983
				xmax = 747.5283
				text = "know"
			intervals [2553]:
				xmin = 747.5283
				xmax = 748.2399
				text = ""
			intervals [2554]:
				xmin = 748.2399
				xmax = 748.3899
				text = "it"
			intervals [2555]:
				xmin = 748.3899
				xmax = 748.6099
				text = "has"
			intervals [2556]:
				xmin = 748.6099
				xmax = 748.6999
				text = "it"
			intervals [2557]:
				xmin = 748.6999
				xmax = 748.7599
				text = "s"
			intervals [2558]:
				xmin = 748.7599
				xmax = 748.9299
				text = "ups"
			intervals [2559]:
				xmin = 748.9299
				xmax = 749.0199
				text = "and"
			intervals [2560]:
				xmin = 749.0199
				xmax = 749.0799
				text = "it"
			intervals [2561]:
				xmin = 749.0799
				xmax = 749.2499
				text = "has"
			intervals [2562]:
				xmin = 749.2499
				xmax = 749.3199
				text = "it"
			intervals [2563]:
				xmin = 749.3199
				xmax = 749.3499
				text = "s"
			intervals [2564]:
				xmin = 749.3499
				xmax = 749.6999
				text = "downs"
			intervals [2565]:
				xmin = 749.6999
				xmax = 749.7899
				text = "but"
			intervals [2566]:
				xmin = 749.7899
				xmax = 749.9499
				text = "like"
			intervals [2567]:
				xmin = 749.9499
				xmax = 750.0199
				text = "i"
			intervals [2568]:
				xmin = 750.0199
				xmax = 750.1699
				text = "know"
			intervals [2569]:
				xmin = 750.1699
				xmax = 750.3599
				text = "one"
			intervals [2570]:
				xmin = 750.3599
				xmax = 750.5299
				text = "thing"
			intervals [2571]:
				xmin = 750.5299
				xmax = 750.6499
				text = "like"
			intervals [2572]:
				xmin = 750.6499
				xmax = 750.6899
				text = "i"
			intervals [2573]:
				xmin = 750.6899
				xmax = 750.8299
				text = "don't"
			intervals [2574]:
				xmin = 750.8299
				xmax = 750.9799
				text = "want"
			intervals [2575]:
				xmin = 750.9799
				xmax = 751.2199
				text = "nothing"
			intervals [2576]:
				xmin = 751.2199
				xmax = 751.2899
				text = "you"
			intervals [2577]:
				xmin = 751.2899
				xmax = 751.4799
				text = "know"
			intervals [2578]:
				xmin = 751.4799
				xmax = 751.5899
				text = "the"
			intervals [2579]:
				xmin = 751.5899
				xmax = 751.7499
				text = "he"
			intervals [2580]:
				xmin = 751.7499
				xmax = 751.8299
				text = "a"
			intervals [2581]:
				xmin = 751.8299
				xmax = 752.0199
				text = "good"
			intervals [2582]:
				xmin = 752.0199
				xmax = 752.3599
				text = "dude"
			intervals [2583]:
				xmin = 752.3599
				xmax = 752.4699
				text = "i'm"
			intervals [2584]:
				xmin = 752.4699
				xmax = 752.5299
				text = "a"
			intervals [2585]:
				xmin = 752.5299
				xmax = 752.7299
				text = "good"
			intervals [2586]:
				xmin = 752.7299
				xmax = 753.0199
				text = "dude"
			intervals [2587]:
				xmin = 753.0199
				xmax = 753.3356
				text = ""
			intervals [2588]:
				xmin = 753.3356
				xmax = 753.4956
				text = "that"
			intervals [2589]:
				xmin = 753.4956
				xmax = 753.5256
				text = "s"
			intervals [2590]:
				xmin = 753.5256
				xmax = 753.6956
				text = "just"
			intervals [2591]:
				xmin = 753.6956
				xmax = 753.8756
				text = "one"
			intervals [2592]:
				xmin = 753.8756
				xmax = 754.0156
				text = "thing"
			intervals [2593]:
				xmin = 754.0156
				xmax = 754.1056
				text = "you"
			intervals [2594]:
				xmin = 754.1056
				xmax = 754.1656
				text = "know"
			intervals [2595]:
				xmin = 754.1656
				xmax = 754.2556
				text = "what"
			intervals [2596]:
				xmin = 754.2556
				xmax = 754.3156
				text = "i'm"
			intervals [2597]:
				xmin = 754.3156
				xmax = 754.4356
				text = "saying"
			intervals [2598]:
				xmin = 754.4356
				xmax = 754.4656
				text = "i"
			intervals [2599]:
				xmin = 754.4656
				xmax = 754.6456
				text = "worry"
			intervals [2600]:
				xmin = 754.6456
				xmax = 754.8756
				text = "about"
			intervals [2601]:
				xmin = 754.8756
				xmax = 754.9056
				text = ""
			intervals [2602]:
				xmin = 754.9056
				xmax = 755.1156
				text = "like"
			intervals [2603]:
				xmin = 755.1156
				xmax = 755.3556
				text = "something"
			intervals [2604]:
				xmin = 755.3556
				xmax = 755.5956
				text = "happen"
			intervals [2605]:
				xmin = 755.5956
				xmax = 755.8156
				text = "like"
			intervals [2606]:
				xmin = 755.8156
				xmax = 756.1456
				text = "somebody"
			intervals [2607]:
				xmin = 756.1456
				xmax = 756.2456
				text = "you"
			intervals [2608]:
				xmin = 756.2456
				xmax = 756.4356
				text = "know"
			intervals [2609]:
				xmin = 756.4356
				xmax = 756.6556
				text = "just"
			intervals [2610]:
				xmin = 756.6556
				xmax = 756.6856
				text = ""
			intervals [2611]:
				xmin = 756.6856
				xmax = 756.8956
				text = "get"
			intervals [2612]:
				xmin = 756.8956
				xmax = 757.1456
				text = "back"
			intervals [2613]:
				xmin = 757.1456
				xmax = 757.2056
				text = "or"
			intervals [2614]:
				xmin = 757.2056
				xmax = 757.3956
				text = "whatever"
			intervals [2615]:
				xmin = 757.3956
				xmax = 757.4556
				text = "the"
			intervals [2616]:
				xmin = 757.4556
				xmax = 757.6556
				text = "case"
			intervals [2617]:
				xmin = 757.6556
				xmax = 757.7856
				text = "may"
			intervals [2618]:
				xmin = 757.7856
				xmax = 757.8156
				text = ""
			intervals [2619]:
				xmin = 757.8156
				xmax = 757.8456
				text = "<unk>"
			intervals [2620]:
				xmin = 757.8456
				xmax = 758.0956
				text = "been"
			intervals [2621]:
				xmin = 758.0956
				xmax = 758.4813
				text = ""
			intervals [2622]:
				xmin = 758.4813
				xmax = 758.5413
				text = "i"
			intervals [2623]:
				xmin = 758.5413
				xmax = 758.7113
				text = "tell"
			intervals [2624]:
				xmin = 758.7113
				xmax = 758.7713
				text = "him"
			intervals [2625]:
				xmin = 758.7713
				xmax = 758.9113
				text = "like"
			intervals [2626]:
				xmin = 758.9113
				xmax = 759.0313
				text = "that"
			intervals [2627]:
				xmin = 759.0313
				xmax = 759.0813
				text = "s"
			intervals [2628]:
				xmin = 759.0813
				xmax = 759.2713
				text = "one"
			intervals [2629]:
				xmin = 759.2713
				xmax = 759.4513
				text = "thing"
			intervals [2630]:
				xmin = 759.4513
				xmax = 759.6413
				text = "like"
			intervals [2631]:
				xmin = 759.6413
				xmax = 759.7413
				text = "that"
			intervals [2632]:
				xmin = 759.7413
				xmax = 759.8013
				text = "s"
			intervals [2633]:
				xmin = 759.8013
				xmax = 759.9113
				text = ""
			intervals [2634]:
				xmin = 759.9113
				xmax = 760.0713
				text = "that"
			intervals [2635]:
				xmin = 760.0713
				xmax = 760.1313
				text = "s"
			intervals [2636]:
				xmin = 760.1313
				xmax = 760.2513
				text = "the"
			intervals [2637]:
				xmin = 760.2513
				xmax = 760.6013
				text = "flupe"
			intervals [2638]:
				xmin = 760.6013
				xmax = 760.8313
				text = "thing"
			intervals [2639]:
				xmin = 760.8313
				xmax = 760.9613
				text = "cause"
			intervals [2640]:
				xmin = 760.9613
				xmax = 761.0913
				text = "it"
			intervals [2641]:
				xmin = 761.0913
				xmax = 761.1213
				text = "s"
			intervals [2642]:
				xmin = 761.1213
				xmax = 761.2913
				text = "like"
			intervals [2643]:
				xmin = 761.2913
				xmax = 761.4113
				text = "they"
			intervals [2644]:
				xmin = 761.4113
				xmax = 761.6113
				text = "don't"
			intervals [2645]:
				xmin = 761.6113
				xmax = 761.9413
				text = "know"
			intervals [2646]:
				xmin = 761.9413
				xmax = 762.1713
				text = "or"
			intervals [2647]:
				xmin = 762.1713
				xmax = 762.3719
				text = ""
			intervals [2648]:
				xmin = 762.3719
				xmax = 762.5119
				text = "they"
			intervals [2649]:
				xmin = 762.5119
				xmax = 762.6419
				text = "like"
			intervals [2650]:
				xmin = 762.6419
				xmax = 762.8819
				text = "there"
			intervals [2651]:
				xmin = 762.8819
				xmax = 762.9119
				text = ""
			intervals [2652]:
				xmin = 762.9119
				xmax = 762.9719
				text = "he"
			intervals [2653]:
				xmin = 762.9719
				xmax = 763.2519
				text = "go"
			intervals [2654]:
				xmin = 763.2519
				xmax = 763.3619
				text = "or"
			intervals [2655]:
				xmin = 763.3619
				xmax = 763.4319
				text = "you"
			intervals [2656]:
				xmin = 763.4319
				xmax = 763.5619
				text = "know"
			intervals [2657]:
				xmin = 763.5619
				xmax = 763.6919
				text = "set"
			intervals [2658]:
				xmin = 763.6919
				xmax = 763.8019
				text = "us"
			intervals [2659]:
				xmin = 763.8019
				xmax = 763.9119
				text = "up"
			intervals [2660]:
				xmin = 763.9119
				xmax = 764.0719
				text = "like"
			intervals [2661]:
				xmin = 764.0719
				xmax = 764.2919
				text = "nah"
			intervals [2662]:
				xmin = 764.2919
				xmax = 764.4419
				text = "yeah"
			intervals [2663]:
				xmin = 764.4419
				xmax = 764.7119
				text = "fuck"
			intervals [2664]:
				xmin = 764.7119
				xmax = 764.8819
				text = "that"
			intervals [2665]:
				xmin = 764.8819
				xmax = 765.1819
				text = "definitely"
			intervals [2666]:
				xmin = 765.1819
				xmax = 765.3619
				text = "gotta"
			intervals [2667]:
				xmin = 765.3619
				xmax = 765.4219
				text = "you"
			intervals [2668]:
				xmin = 765.4219
				xmax = 765.4919
				text = "know"
			intervals [2669]:
				xmin = 765.4919
				xmax = 765.5819
				text = "what"
			intervals [2670]:
				xmin = 765.5819
				xmax = 765.6719
				text = "i'm"
			intervals [2671]:
				xmin = 765.6719
				xmax = 765.9419
				text = "saying"
			intervals [2672]:
				xmin = 765.9419
				xmax = 766.6969
				text = ""
			intervals [2673]:
				xmin = 766.6969
				xmax = 766.8269
				text = "you"
			intervals [2674]:
				xmin = 766.8269
				xmax = 767.0269
				text = "know"
			intervals [2675]:
				xmin = 767.0269
				xmax = 767.2669
				text = "stay"
			intervals [2676]:
				xmin = 767.2669
				xmax = 767.5869
				text = "above"
			intervals [2677]:
				xmin = 767.5869
				xmax = 767.9969
				text = "floating"
			intervals [2678]:
				xmin = 767.9969
				xmax = 768.0569
				text = "you"
			intervals [2679]:
				xmin = 768.0569
				xmax = 768.1169
				text = "know"
			intervals [2680]:
				xmin = 768.1169
				xmax = 768.2069
				text = "what"
			intervals [2681]:
				xmin = 768.2069
				xmax = 768.2669
				text = "i'm"
			intervals [2682]:
				xmin = 768.2669
				xmax = 768.4369
				text = "saying"
			intervals [2683]:
				xmin = 768.4369
				xmax = 768.6469
				text = "walk"
			intervals [2684]:
				xmin = 768.6469
				xmax = 768.8769
				text = "that"
			intervals [2685]:
				xmin = 768.8769
				xmax = 768.9969
				text = ""
			intervals [2686]:
				xmin = 768.9969
				xmax = 769.1369
				text = "you"
			intervals [2687]:
				xmin = 769.1369
				xmax = 769.3969
				text = "know"
			intervals [2688]:
				xmin = 769.3969
				xmax = 769.5769
				text = ""
			intervals [2689]:
				xmin = 769.5769
				xmax = 769.8269
				text = "thin"
			intervals [2690]:
				xmin = 769.8269
				xmax = 770.0369
				text = "rope"
			intervals [2691]:
				xmin = 770.0369
				xmax = 785.3008
				text = ""
			intervals [2692]:
				xmin = 785.3008
				xmax = 785.7908
				text = "yeah"
			intervals [2693]:
				xmin = 785.7908
				xmax = 785.8208
				text = ""
			intervals [2694]:
				xmin = 785.8208
				xmax = 786.0108
				text = "but"
			intervals [2695]:
				xmin = 786.0108
				xmax = 786.3408
				text = "nah"
			intervals [2696]:
				xmin = 786.3408
				xmax = 786.4808
				text = "i'm"
			intervals [2697]:
				xmin = 786.4808
				xmax = 786.7208
				text = "not"
			intervals [2698]:
				xmin = 786.7208
				xmax = 787.0308
				text = ""
			intervals [2699]:
				xmin = 787.0308
				xmax = 787.4308
				text = "dog"
			intervals [2700]:
				xmin = 787.4308
				xmax = 787.7708
				text = "like"
			intervals [2701]:
				xmin = 787.7708
				xmax = 788.1035
				text = ""
			intervals [2702]:
				xmin = 788.1035
				xmax = 788.3935
				text = "like"
			intervals [2703]:
				xmin = 788.3935
				xmax = 789.2855
				text = ""
			intervals [2704]:
				xmin = 789.2855
				xmax = 789.6755
				text = "if"
			intervals [2705]:
				xmin = 789.6755
				xmax = 789.8655
				text = ""
			intervals [2706]:
				xmin = 789.8655
				xmax = 790.1055
				text = "like"
			intervals [2707]:
				xmin = 790.1055
				xmax = 790.5055
				text = "dog"
			intervals [2708]:
				xmin = 790.5055
				xmax = 790.6855
				text = "son"
			intervals [2709]:
				xmin = 790.6855
				xmax = 791.5944
				text = ""
			intervals [2710]:
				xmin = 791.5944
				xmax = 791.7044
				text = "that"
			intervals [2711]:
				xmin = 791.7044
				xmax = 791.7544
				text = "s"
			intervals [2712]:
				xmin = 791.7544
				xmax = 791.8544
				text = "one"
			intervals [2713]:
				xmin = 791.8544
				xmax = 791.9444
				text = "thing"
			intervals [2714]:
				xmin = 791.9444
				xmax = 792.0344
				text = "that"
			intervals [2715]:
				xmin = 792.0344
				xmax = 792.0944
				text = "we"
			intervals [2716]:
				xmin = 792.0944
				xmax = 792.2244
				text = "gotta"
			intervals [2717]:
				xmin = 792.2244
				xmax = 792.6144
				text = "discuss"
			intervals [2718]:
				xmin = 792.6144
				xmax = 792.6544
				text = ""
			intervals [2719]:
				xmin = 792.6544
				xmax = 792.7544
				text = "you"
			intervals [2720]:
				xmin = 792.7544
				xmax = 792.8444
				text = "know"
			intervals [2721]:
				xmin = 792.8444
				xmax = 792.9344
				text = "what"
			intervals [2722]:
				xmin = 792.9344
				xmax = 793.0144
				text = "i'm"
			intervals [2723]:
				xmin = 793.0144
				xmax = 793.1444
				text = "saying"
			intervals [2724]:
				xmin = 793.1444
				xmax = 793.4744
				text = "later"
			intervals [2725]:
				xmin = 793.4744
				xmax = 793.5844
				text = "and"
			intervals [2726]:
				xmin = 793.5844
				xmax = 794.0944
				text = "everything"
			intervals [2727]:
				xmin = 794.0944
				xmax = 794.1344
				text = ""
			intervals [2728]:
				xmin = 794.1344
				xmax = 794.3744
				text = "but"
			intervals [2729]:
				xmin = 794.3744
				xmax = 794.4044
				text = ""
			intervals [2730]:
				xmin = 794.4044
				xmax = 794.5644
				text = "i"
			intervals [2731]:
				xmin = 794.5644
				xmax = 794.5944
				text = ""
			intervals [2732]:
				xmin = 794.5944
				xmax = 794.8044
				text = "think"
			intervals [2733]:
				xmin = 794.8044
				xmax = 794.8744
				text = "it"
			intervals [2734]:
				xmin = 794.8744
				xmax = 794.9144
				text = "s"
			intervals [2735]:
				xmin = 794.9144
				xmax = 795.0844
				text = "some"
			intervals [2736]:
				xmin = 795.0844
				xmax = 795.1444
				text = ""
			intervals [2737]:
				xmin = 795.1444
				xmax = 795.4044
				text = "money"
			intervals [2738]:
				xmin = 795.4044
				xmax = 795.4744
				text = "to"
			intervals [2739]:
				xmin = 795.4744
				xmax = 795.5344
				text = ""
			intervals [2740]:
				xmin = 795.5344
				xmax = 795.6044
				text = "be"
			intervals [2741]:
				xmin = 795.6044
				xmax = 795.6344
				text = ""
			intervals [2742]:
				xmin = 795.6344
				xmax = 796.0344
				text = "made"
			intervals [2743]:
				xmin = 796.0344
				xmax = 796.0844
				text = ""
			intervals [2744]:
				xmin = 796.0844
				xmax = 796.2744
				text = "right"
			intervals [2745]:
				xmin = 796.2744
				xmax = 796.3044
				text = ""
			intervals [2746]:
				xmin = 796.3044
				xmax = 796.6044
				text = "there"
			intervals [2747]:
				xmin = 796.6044
				xmax = 796.6444
				text = "or"
			intervals [2748]:
				xmin = 796.6444
				xmax = 796.9744
				text = "whatever"
			intervals [2749]:
				xmin = 796.9744
				xmax = 797.1144
				text = ""
			intervals [2750]:
				xmin = 797.1144
				xmax = 797.2144
				text = "you"
			intervals [2751]:
				xmin = 797.2144
				xmax = 797.4444
				text = "know"
			intervals [2752]:
				xmin = 797.4444
				xmax = 798.3719
				text = ""
			intervals [2753]:
				xmin = 798.3719
				xmax = 798.9619
				text = "definitely"
			intervals [2754]:
				xmin = 798.9619
				xmax = 812.4681
				text = ""
			intervals [2755]:
				xmin = 812.4681
				xmax = 813.0781
				text = "mm"
			intervals [2756]:
				xmin = 813.0781
				xmax = 818.6882
				text = ""
			intervals [2757]:
				xmin = 818.6882
				xmax = 818.9282
				text = "yeah"
			intervals [2758]:
				xmin = 818.9282
				xmax = 819.1082
				text = "yeah"
			intervals [2759]:
				xmin = 819.1082
				xmax = 819.3082
				text = "yeah"
			intervals [2760]:
				xmin = 819.3082
				xmax = 819.3382
				text = ""
			intervals [2761]:
				xmin = 819.3382
				xmax = 819.6682
				text = "mostly"
			intervals [2762]:
				xmin = 819.6682
				xmax = 819.7682
				text = "we"
			intervals [2763]:
				xmin = 819.7682
				xmax = 819.9182
				text = "used"
			intervals [2764]:
				xmin = 819.9182
				xmax = 819.9982
				text = "to"
			intervals [2765]:
				xmin = 819.9982
				xmax = 820.2582
				text = "compete"
			intervals [2766]:
				xmin = 820.2582
				xmax = 820.4282
				text = "like"
			intervals [2767]:
				xmin = 820.4282
				xmax = 820.8582
				text = "wrestling"
			intervals [2768]:
				xmin = 820.8582
				xmax = 820.9182
				text = ""
			intervals [2769]:
				xmin = 820.9182
				xmax = 821.0782
				text = "you"
			intervals [2770]:
				xmin = 821.0782
				xmax = 821.1782
				text = "know"
			intervals [2771]:
				xmin = 821.1782
				xmax = 821.2682
				text = "what"
			intervals [2772]:
				xmin = 821.2682
				xmax = 821.3682
				text = "i'm"
			intervals [2773]:
				xmin = 821.3682
				xmax = 821.5882
				text = "saying"
			intervals [2774]:
				xmin = 821.5882
				xmax = 821.7882
				text = "like"
			intervals [2775]:
				xmin = 821.7882
				xmax = 821.8182
				text = ""
			intervals [2776]:
				xmin = 821.8182
				xmax = 821.9982
				text = "you"
			intervals [2777]:
				xmin = 821.9982
				xmax = 822.2182
				text = "know"
			intervals [2778]:
				xmin = 822.2182
				xmax = 822.3982
				text = "see"
			intervals [2779]:
				xmin = 822.3982
				xmax = 822.4582
				text = "who"
			intervals [2780]:
				xmin = 822.4582
				xmax = 822.5482
				text = "was"
			intervals [2781]:
				xmin = 822.5482
				xmax = 822.6082
				text = "the"
			intervals [2782]:
				xmin = 822.6082
				xmax = 822.8482
				text = "big"
			intervals [2783]:
				xmin = 822.8482
				xmax = 823.1682
				text = "bad"
			intervals [2784]:
				xmin = 823.1682
				xmax = 823.4382
				text = "wolf"
			intervals [2785]:
				xmin = 823.4382
				xmax = 823.5682
				text = "you"
			intervals [2786]:
				xmin = 823.5682
				xmax = 823.7082
				text = "know"
			intervals [2787]:
				xmin = 823.7082
				xmax = 823.7982
				text = "what"
			intervals [2788]:
				xmin = 823.7982
				xmax = 823.8882
				text = "i'm"
			intervals [2789]:
				xmin = 823.8882
				xmax = 824.1282
				text = "saying"
			intervals [2790]:
				xmin = 824.1282
				xmax = 824.2182
				text = "just"
			intervals [2791]:
				xmin = 824.2182
				xmax = 824.3082
				text = "to"
			intervals [2792]:
				xmin = 824.3082
				xmax = 824.5082
				text = "see"
			intervals [2793]:
				xmin = 824.5082
				xmax = 824.5882
				text = "who"
			intervals [2794]:
				xmin = 824.5882
				xmax = 824.6282
				text = ""
			intervals [2795]:
				xmin = 824.6282
				xmax = 824.7282
				text = "would"
			intervals [2796]:
				xmin = 824.7282
				xmax = 824.9982
				text = "tap"
			intervals [2797]:
				xmin = 824.9982
				xmax = 825.2082
				text = "out"
			intervals [2798]:
				xmin = 825.2082
				xmax = 825.2382
				text = ""
			intervals [2799]:
				xmin = 825.2382
				xmax = 825.3682
				text = "you"
			intervals [2800]:
				xmin = 825.3682
				xmax = 825.4282
				text = "know"
			intervals [2801]:
				xmin = 825.4282
				xmax = 825.5182
				text = "what"
			intervals [2802]:
				xmin = 825.5182
				xmax = 825.5882
				text = "i'm"
			intervals [2803]:
				xmin = 825.5882
				xmax = 825.8982
				text = "saying"
			intervals [2804]:
				xmin = 825.8982
				xmax = 826.1882
				text = "like"
			intervals [2805]:
				xmin = 826.1882
				xmax = 826.8204
				text = ""
			intervals [2806]:
				xmin = 826.8204
				xmax = 826.9704
				text = "you"
			intervals [2807]:
				xmin = 826.9704
				xmax = 827.1504
				text = "know"
			intervals [2808]:
				xmin = 827.1504
				xmax = 827.3504
				text = "we"
			intervals [2809]:
				xmin = 827.3504
				xmax = 827.5404
				text = "we"
			intervals [2810]:
				xmin = 827.5404
				xmax = 827.8304
				text = "go"
			intervals [2811]:
				xmin = 827.8304
				xmax = 828.0804
				text = "blow"
			intervals [2812]:
				xmin = 828.0804
				xmax = 828.1804
				text = "for"
			intervals [2813]:
				xmin = 828.1804
				xmax = 828.4604
				text = "blow"
			intervals [2814]:
				xmin = 828.4604
				xmax = 828.6704
				text = "toe"
			intervals [2815]:
				xmin = 828.6704
				xmax = 828.7704
				text = "for"
			intervals [2816]:
				xmin = 828.7704
				xmax = 829.2204
				text = "toe"
			intervals [2817]:
				xmin = 829.2204
				xmax = 829.7932
				text = ""
			intervals [2818]:
				xmin = 829.7932
				xmax = 829.9432
				text = "and"
			intervals [2819]:
				xmin = 829.9432
				xmax = 830.0332
				text = "it"
			intervals [2820]:
				xmin = 830.0332
				xmax = 830.1732
				text = "just"
			intervals [2821]:
				xmin = 830.1732
				xmax = 830.3032
				text = "be"
			intervals [2822]:
				xmin = 830.3032
				xmax = 830.5832
				text = "like"
			intervals [2823]:
				xmin = 830.5832
				xmax = 830.8532
				text = "yeah"
			intervals [2824]:
				xmin = 830.8532
				xmax = 831.0732
				text = "like"
			intervals [2825]:
				xmin = 831.0732
				xmax = 831.2132
				text = "we"
			intervals [2826]:
				xmin = 831.2132
				xmax = 831.5232
				text = "know"
			intervals [2827]:
				xmin = 831.5232
				xmax = 831.8332
				text = "like"
			intervals [2828]:
				xmin = 831.8332
				xmax = 831.9332
				text = "you"
			intervals [2829]:
				xmin = 831.9332
				xmax = 832.1632
				text = "know"
			intervals [2830]:
				xmin = 832.1632
				xmax = 832.2332
				text = "at"
			intervals [2831]:
				xmin = 832.2332
				xmax = 832.3032
				text = "the"
			intervals [2832]:
				xmin = 832.3032
				xmax = 832.4032
				text = "end"
			intervals [2833]:
				xmin = 832.4032
				xmax = 832.4632
				text = "of"
			intervals [2834]:
				xmin = 832.4632
				xmax = 832.5632
				text = "the"
			intervals [2835]:
				xmin = 832.5632
				xmax = 832.8632
				text = "day"
			intervals [2836]:
				xmin = 832.8632
				xmax = 832.9632
				text = "you"
			intervals [2837]:
				xmin = 832.9632
				xmax = 833.3332
				text = "know"
			intervals [2838]:
				xmin = 833.3332
				xmax = 833.4232
				text = ""
			intervals [2839]:
				xmin = 833.4232
				xmax = 833.6432
				text = "he"
			intervals [2840]:
				xmin = 833.6432
				xmax = 833.8832
				text = "might"
			intervals [2841]:
				xmin = 833.8832
				xmax = 834.0032
				text = "do"
			intervals [2842]:
				xmin = 834.0032
				xmax = 834.4532
				text = "something"
			intervals [2843]:
				xmin = 834.4532
				xmax = 834.5932
				text = "<unk>"
			intervals [2844]:
				xmin = 834.5932
				xmax = 834.6832
				text = ""
			intervals [2845]:
				xmin = 834.6832
				xmax = 834.8732
				text = "be"
			intervals [2846]:
				xmin = 834.8732
				xmax = 835.0532
				text = "like"
			intervals [2847]:
				xmin = 835.0532
				xmax = 835.3032
				text = "damn"
			intervals [2848]:
				xmin = 835.3032
				xmax = 835.4232
				text = "that"
			intervals [2849]:
				xmin = 835.4232
				xmax = 835.5532
				text = "was"
			intervals [2850]:
				xmin = 835.5532
				xmax = 835.8832
				text = "petty"
			intervals [2851]:
				xmin = 835.8832
				xmax = 836.2945
				text = ""
			intervals [2852]:
				xmin = 836.2945
				xmax = 836.3645
				text = "i"
			intervals [2853]:
				xmin = 836.3645
				xmax = 836.5545
				text = "might"
			intervals [2854]:
				xmin = 836.5545
				xmax = 836.6645
				text = "do"
			intervals [2855]:
				xmin = 836.6645
				xmax = 836.7645
				text = "the"
			intervals [2856]:
				xmin = 836.7645
				xmax = 837.0945
				text = "same"
			intervals [2857]:
				xmin = 837.0945
				xmax = 837.1845
				text = "but"
			intervals [2858]:
				xmin = 837.1845
				xmax = 837.2445
				text = "it"
			intervals [2859]:
				xmin = 837.2445
				xmax = 837.5145
				text = "still"
			intervals [2860]:
				xmin = 837.5145
				xmax = 837.6145
				text = "be"
			intervals [2861]:
				xmin = 837.6145
				xmax = 837.9245
				text = "like"
			intervals [2862]:
				xmin = 837.9245
				xmax = 838.6468
				text = ""
			intervals [2863]:
				xmin = 838.6468
				xmax = 838.8768
				text = "yeah"
			intervals [2864]:
				xmin = 838.8768
				xmax = 838.9368
				text = "i"
			intervals [2865]:
				xmin = 838.9368
				xmax = 839.1768
				text = "still"
			intervals [2866]:
				xmin = 839.1768
				xmax = 839.3168
				text = "love"
			intervals [2867]:
				xmin = 839.3168
				xmax = 839.3768
				text = "you"
			intervals [2868]:
				xmin = 839.3768
				xmax = 839.4368
				text = "at"
			intervals [2869]:
				xmin = 839.4368
				xmax = 839.5368
				text = "the"
			intervals [2870]:
				xmin = 839.5368
				xmax = 839.6568
				text = "end"
			intervals [2871]:
				xmin = 839.6568
				xmax = 839.7168
				text = "of"
			intervals [2872]:
				xmin = 839.7168
				xmax = 839.7968
				text = "the"
			intervals [2873]:
				xmin = 839.7968
				xmax = 840.0868
				text = "day"
			intervals [2874]:
				xmin = 840.0868
				xmax = 840.1668
				text = ""
			intervals [2875]:
				xmin = 840.1668
				xmax = 840.2768
				text = "you"
			intervals [2876]:
				xmin = 840.2768
				xmax = 840.3568
				text = "know"
			intervals [2877]:
				xmin = 840.3568
				xmax = 840.4568
				text = "what"
			intervals [2878]:
				xmin = 840.4568
				xmax = 840.4968
				text = "i"
			intervals [2879]:
				xmin = 840.4968
				xmax = 840.7968
				text = "mean"
			intervals [2880]:
				xmin = 840.7968
				xmax = 841.4529
				text = ""
			intervals [2881]:
				xmin = 841.4529
				xmax = 841.6029
				text = "and"
			intervals [2882]:
				xmin = 841.6029
				xmax = 841.7029
				text = "it"
			intervals [2883]:
				xmin = 841.7029
				xmax = 841.8529
				text = "be"
			intervals [2884]:
				xmin = 841.8529
				xmax = 842.0729
				text = "like"
			intervals [2885]:
				xmin = 842.0729
				xmax = 842.1329
				text = "know"
			intervals [2886]:
				xmin = 842.1329
				xmax = 842.2229
				text = "what"
			intervals [2887]:
				xmin = 842.2229
				xmax = 842.2829
				text = "i'm"
			intervals [2888]:
				xmin = 842.2829
				xmax = 842.5529
				text = "saying"
			intervals [2889]:
				xmin = 842.5529
				xmax = 842.6829
				text = "you"
			intervals [2890]:
				xmin = 842.6829
				xmax = 842.7429
				text = "know"
			intervals [2891]:
				xmin = 842.7429
				xmax = 842.8329
				text = "what"
			intervals [2892]:
				xmin = 842.8329
				xmax = 842.8929
				text = "i'm"
			intervals [2893]:
				xmin = 842.8929
				xmax = 843.0129
				text = "saying"
			intervals [2894]:
				xmin = 843.0129
				xmax = 843.1629
				text = "little"
			intervals [2895]:
				xmin = 843.1629
				xmax = 843.3729
				text = "brother"
			intervals [2896]:
				xmin = 843.3729
				xmax = 843.4429
				text = "be"
			intervals [2897]:
				xmin = 843.4429
				xmax = 843.9829
				text = "competition"
			intervals [2898]:
				xmin = 843.9829
				xmax = 844.0529
				text = "you"
			intervals [2899]:
				xmin = 844.0529
				xmax = 844.1129
				text = "know"
			intervals [2900]:
				xmin = 844.1129
				xmax = 844.2029
				text = "what"
			intervals [2901]:
				xmin = 844.2029
				xmax = 844.2629
				text = "i'm"
			intervals [2902]:
				xmin = 844.2629
				xmax = 844.3829
				text = "saying"
			intervals [2903]:
				xmin = 844.3829
				xmax = 844.4129
				text = "i"
			intervals [2904]:
				xmin = 844.4129
				xmax = 844.5029
				text = "ain't"
			intervals [2905]:
				xmin = 844.5029
				xmax = 844.6229
				text = "gonna"
			intervals [2906]:
				xmin = 844.6229
				xmax = 844.6929
				text = "say"
			intervals [2907]:
				xmin = 844.6929
				xmax = 844.8729
				text = "like"
			intervals [2908]:
				xmin = 844.8729
				xmax = 844.9329
				text = ""
			intervals [2909]:
				xmin = 844.9329
				xmax = 845.2529
				text = "petty"
			intervals [2910]:
				xmin = 845.2529
				xmax = 845.5829
				text = "petty"
			intervals [2911]:
				xmin = 845.5829
				xmax = 845.7529
				text = "but"
			intervals [2912]:
				xmin = 845.7529
				xmax = 845.8129
				text = "you"
			intervals [2913]:
				xmin = 845.8129
				xmax = 845.8729
				text = "know"
			intervals [2914]:
				xmin = 845.8729
				xmax = 845.9629
				text = "what"
			intervals [2915]:
				xmin = 845.9629
				xmax = 846.0229
				text = "i'm"
			intervals [2916]:
				xmin = 846.0229
				xmax = 846.1429
				text = "saying"
			intervals [2917]:
				xmin = 846.1429
				xmax = 846.2029
				text = "it"
			intervals [2918]:
				xmin = 846.2029
				xmax = 846.3829
				text = "wouldn't"
			intervals [2919]:
				xmin = 846.3829
				xmax = 846.4429
				text = "be"
			intervals [2920]:
				xmin = 846.4429
				xmax = 846.5329
				text = "like"
			intervals [2921]:
				xmin = 846.5329
				xmax = 846.6329
				text = "oh"
			intervals [2922]:
				xmin = 846.6329
				xmax = 846.8829
				text = "yeah"
			intervals [2923]:
				xmin = 846.8829
				xmax = 847.0229
				text = "like"
			intervals [2924]:
				xmin = 847.0229
				xmax = 847.0729
				text = "i"
			intervals [2925]:
				xmin = 847.0729
				xmax = 847.3329
				text = "remember"
			intervals [2926]:
				xmin = 847.3329
				xmax = 847.5229
				text = "like"
			intervals [2927]:
				xmin = 847.5229
				xmax = 847.7029
				text = "me"
			intervals [2928]:
				xmin = 847.7029
				xmax = 847.9429
				text = "rolled"
			intervals [2929]:
				xmin = 847.9429
				xmax = 848.2029
				text = "out"
			intervals [2930]:
				xmin = 848.2029
				xmax = 848.5648
				text = ""
			intervals [2931]:
				xmin = 848.5648
				xmax = 848.8348
				text = "throwing"
			intervals [2932]:
				xmin = 848.8348
				xmax = 848.9848
				text = "him"
			intervals [2933]:
				xmin = 848.9848
				xmax = 849.1448
				text = "off"
			intervals [2934]:
				xmin = 849.1448
				xmax = 849.2548
				text = "the"
			intervals [2935]:
				xmin = 849.2548
				xmax = 849.7848
				text = "bed"
			intervals [2936]:
				xmin = 849.7848
				xmax = 850.133
				text = ""
			intervals [2937]:
				xmin = 850.133
				xmax = 850.343
				text = "and"
			intervals [2938]:
				xmin = 850.343
				xmax = 850.673
				text = "him"
			intervals [2939]:
				xmin = 850.673
				xmax = 851.053
				text = "fucking"
			intervals [2940]:
				xmin = 851.053
				xmax = 851.423
				text = "like"
			intervals [2941]:
				xmin = 851.423
				xmax = 851.463
				text = ""
			intervals [2942]:
				xmin = 851.463
				xmax = 851.613
				text = "he"
			intervals [2943]:
				xmin = 851.613
				xmax = 851.753
				text = "had"
			intervals [2944]:
				xmin = 851.753
				xmax = 851.833
				text = "the"
			intervals [2945]:
				xmin = 851.833
				xmax = 851.963
				text = "real"
			intervals [2946]:
				xmin = 851.963
				xmax = 851.993
				text = "<unk>"
			intervals [2947]:
				xmin = 851.993
				xmax = 852.283
				text = "that"
			intervals [2948]:
				xmin = 852.283
				xmax = 852.313
				text = ""
			intervals [2949]:
				xmin = 852.313
				xmax = 852.453
				text = "s"
			intervals [2950]:
				xmin = 852.453
				xmax = 852.533
				text = "why"
			intervals [2951]:
				xmin = 852.533
				xmax = 852.593
				text = "he"
			intervals [2952]:
				xmin = 852.593
				xmax = 852.703
				text = "got"
			intervals [2953]:
				xmin = 852.703
				xmax = 852.733
				text = "a"
			intervals [2954]:
				xmin = 852.733
				xmax = 852.913
				text = "scar"
			intervals [2955]:
				xmin = 852.913
				xmax = 852.983
				text = "on"
			intervals [2956]:
				xmin = 852.983
				xmax = 853.093
				text = "his"
			intervals [2957]:
				xmin = 853.093
				xmax = 853.353
				text = "cheek"
			intervals [2958]:
				xmin = 853.353
				xmax = 853.513
				text = "cause"
			intervals [2959]:
				xmin = 853.513
				xmax = 853.683
				text = "like"
			intervals [2960]:
				xmin = 853.683
				xmax = 853.713
				text = "i"
			intervals [2961]:
				xmin = 853.713
				xmax = 853.853
				text = "threw"
			intervals [2962]:
				xmin = 853.853
				xmax = 853.943
				text = "him"
			intervals [2963]:
				xmin = 853.943
				xmax = 854.033
				text = "off"
			intervals [2964]:
				xmin = 854.033
				xmax = 854.113
				text = "the"
			intervals [2965]:
				xmin = 854.113
				xmax = 854.313
				text = "bed"
			intervals [2966]:
				xmin = 854.313
				xmax = 854.393
				text = "and"
			intervals [2967]:
				xmin = 854.393
				xmax = 854.583
				text = "he"
			intervals [2968]:
				xmin = 854.583
				xmax = 854.993
				text = "scarred"
			intervals [2969]:
				xmin = 854.993
				xmax = 855.123
				text = "his"
			intervals [2970]:
				xmin = 855.123
				xmax = 855.413
				text = "cheek"
			intervals [2971]:
				xmin = 855.413
				xmax = 855.583
				text = "off"
			intervals [2972]:
				xmin = 855.583
				xmax = 855.713
				text = "the"
			intervals [2973]:
				xmin = 855.713
				xmax = 855.763
				text = ""
			intervals [2974]:
				xmin = 855.763
				xmax = 856.023
				text = "uh"
			intervals [2975]:
				xmin = 856.023
				xmax = 856.9004
				text = ""
			intervals [2976]:
				xmin = 856.9004
				xmax = 857.0604
				text = "like"
			intervals [2977]:
				xmin = 857.0604
				xmax = 857.1304
				text = "the"
			intervals [2978]:
				xmin = 857.1304
				xmax = 857.1604
				text = ""
			intervals [2979]:
				xmin = 857.1604
				xmax = 857.5604
				text = "dresser"
			intervals [2980]:
				xmin = 857.5604
				xmax = 858.1917
				text = ""
			intervals [2981]:
				xmin = 858.1917
				xmax = 858.4117
				text = "and"
			intervals [2982]:
				xmin = 858.4117
				xmax = 858.5217
				text = "them"
			intervals [2983]:
				xmin = 858.5217
				xmax = 858.5617
				text = "i"
			intervals [2984]:
				xmin = 858.5617
				xmax = 858.7717
				text = "remember"
			intervals [2985]:
				xmin = 858.7717
				xmax = 859.0217
				text = "another"
			intervals [2986]:
				xmin = 859.0217
				xmax = 859.2117
				text = "time"
			intervals [2987]:
				xmin = 859.2117
				xmax = 859.2817
				text = "we"
			intervals [2988]:
				xmin = 859.2817
				xmax = 859.3717
				text = "was"
			intervals [2989]:
				xmin = 859.3717
				xmax = 859.5417
				text = "running"
			intervals [2990]:
				xmin = 859.5417
				xmax = 859.6017
				text = "in"
			intervals [2991]:
				xmin = 859.6017
				xmax = 859.6617
				text = "the"
			intervals [2992]:
				xmin = 859.6617
				xmax = 859.8717
				text = "house"
			intervals [2993]:
				xmin = 859.8717
				xmax = 859.9417
				text = "he"
			intervals [2994]:
				xmin = 859.9417
				xmax = 860.0417
				text = "was"
			intervals [2995]:
				xmin = 860.0417
				xmax = 860.1817
				text = "trying"
			intervals [2996]:
				xmin = 860.1817
				xmax = 860.2417
				text = "to"
			intervals [2997]:
				xmin = 860.2417
				xmax = 860.4717
				text = "chase"
			intervals [2998]:
				xmin = 860.4717
				xmax = 860.5317
				text = "me"
			intervals [2999]:
				xmin = 860.5317
				xmax = 860.6517
				text = "some"
			intervals [3000]:
				xmin = 860.6517
				xmax = 860.9117
				text = "tricky"
			intervals [3001]:
				xmin = 860.9117
				xmax = 861.2317
				text = "shit"
			intervals [3002]:
				xmin = 861.2317
				xmax = 861.6459
				text = ""
			intervals [3003]:
				xmin = 861.6459
				xmax = 861.8559
				text = "and"
			intervals [3004]:
				xmin = 861.8559
				xmax = 862.0259
				text = "like"
			intervals [3005]:
				xmin = 862.0259
				xmax = 862.2159
				text = "i"
			intervals [3006]:
				xmin = 862.2159
				xmax = 862.2659
				text = ""
			intervals [3007]:
				xmin = 862.2659
				xmax = 862.6859
				text = "juked"
			intervals [3008]:
				xmin = 862.6859
				xmax = 863.1259
				text = "shook"
			intervals [3009]:
				xmin = 863.1259
				xmax = 863.2059
				text = ""
			intervals [3010]:
				xmin = 863.2059
				xmax = 863.3759
				text = "and"
			intervals [3011]:
				xmin = 863.3759
				xmax = 863.5359
				text = "like"
			intervals [3012]:
				xmin = 863.5359
				xmax = 863.5959
				text = "it"
			intervals [3013]:
				xmin = 863.5959
				xmax = 863.6859
				text = "was"
			intervals [3014]:
				xmin = 863.6859
				xmax = 863.8059
				text = "like"
			intervals [3015]:
				xmin = 863.8059
				xmax = 863.8659
				text = "a"
			intervals [3016]:
				xmin = 863.8659
				xmax = 864.0159
				text = "little"
			intervals [3017]:
				xmin = 864.0159
				xmax = 864.3359
				text = "hallway"
			intervals [3018]:
				xmin = 864.3359
				xmax = 864.4759
				text = "like"
			intervals [3019]:
				xmin = 864.4759
				xmax = 864.5359
				text = "you"
			intervals [3020]:
				xmin = 864.5359
				xmax = 864.7459
				text = "gotta"
			intervals [3021]:
				xmin = 864.7459
				xmax = 864.9059
				text = "hit"
			intervals [3022]:
				xmin = 864.9059
				xmax = 864.9659
				text = "him"
			intervals [3023]:
				xmin = 864.9659
				xmax = 865.0759
				text = "with"
			intervals [3024]:
				xmin = 865.0759
				xmax = 865.1459
				text = "the"
			intervals [3025]:
				xmin = 865.1459
				xmax = 865.3859
				text = "quick"
			intervals [3026]:
				xmin = 865.3859
				xmax = 865.7459
				text = "move"
			intervals [3027]:
				xmin = 865.7459
				xmax = 866.1769
				text = ""
			intervals [3028]:
				xmin = 866.1769
				xmax = 866.2769
				text = "and"
			intervals [3029]:
				xmin = 866.2769
				xmax = 866.3369
				text = "the"
			intervals [3030]:
				xmin = 866.3369
				xmax = 866.6069
				text = "nigga"
			intervals [3031]:
				xmin = 866.6069
				xmax = 867.3569
				text = "realized"
			intervals [3032]:
				xmin = 867.3569
				xmax = 868.3829
				text = ""
			intervals [3033]:
				xmin = 868.3829
				xmax = 868.4729
				text = "boom"
			intervals [3034]:
				xmin = 868.4729
				xmax = 868.5029
				text = ""
			intervals [3035]:
				xmin = 868.5029
				xmax = 868.9129
				text = "head"
			intervals [3036]:
				xmin = 868.9129
				xmax = 869.3429
				text = "first"
			intervals [3037]:
				xmin = 869.3429
				xmax = 869.5729
				text = "like"
			intervals [3038]:
				xmin = 869.5729
				xmax = 870.0729
				text = "lunched"
			intervals [3039]:
				xmin = 870.0729
				xmax = 870.1329
				text = "i'm"
			intervals [3040]:
				xmin = 870.1329
				xmax = 870.1629
				text = ""
			intervals [3041]:
				xmin = 870.1629
				xmax = 870.3829
				text = "like"
			intervals [3042]:
				xmin = 870.3829
				xmax = 870.6629
				text = "damn"
			intervals [3043]:
				xmin = 870.6629
				xmax = 871.0029
				text = "cuz"
			intervals [3044]:
				xmin = 871.0029
				xmax = 871.0929
				text = "had"
			intervals [3045]:
				xmin = 871.0929
				xmax = 871.1629
				text = "to"
			intervals [3046]:
				xmin = 871.1629
				xmax = 871.2829
				text = "get"
			intervals [3047]:
				xmin = 871.2829
				xmax = 871.5429
				text = "another"
			intervals [3048]:
				xmin = 871.5429
				xmax = 871.9029
				text = "stitches"
			intervals [3049]:
				xmin = 871.9029
				xmax = 871.9929
				text = "and"
			intervals [3050]:
				xmin = 871.9929
				xmax = 872.2629
				text = "shit"
			intervals [3051]:
				xmin = 872.2629
				xmax = 872.8184
				text = ""
			intervals [3052]:
				xmin = 872.8184
				xmax = 872.9284
				text = "but"
			intervals [3053]:
				xmin = 872.9284
				xmax = 872.9884
				text = "it"
			intervals [3054]:
				xmin = 872.9884
				xmax = 873.0384
				text = "s"
			intervals [3055]:
				xmin = 873.0384
				xmax = 873.3184
				text = "it"
			intervals [3056]:
				xmin = 873.3184
				xmax = 873.3684
				text = "s"
			intervals [3057]:
				xmin = 873.3684
				xmax = 873.5584
				text = "like"
			intervals [3058]:
				xmin = 873.5584
				xmax = 873.6384
				text = "you"
			intervals [3059]:
				xmin = 873.6384
				xmax = 873.8484
				text = "know"
			intervals [3060]:
				xmin = 873.8484
				xmax = 874.4484
				text = "competition"
			intervals [3061]:
				xmin = 874.4484
				xmax = 874.5584
				text = "like"
			intervals [3062]:
				xmin = 874.5584
				xmax = 874.6184
				text = "the"
			intervals [3063]:
				xmin = 874.6184
				xmax = 874.8484
				text = "little"
			intervals [3064]:
				xmin = 874.8484
				xmax = 875.1884
				text = "sports"
			intervals [3065]:
				xmin = 875.1884
				xmax = 875.2784
				text = "and"
			intervals [3066]:
				xmin = 875.2784
				xmax = 875.5784
				text = "everything"
			intervals [3067]:
				xmin = 875.5784
				xmax = 875.6484
				text = "i"
			intervals [3068]:
				xmin = 875.6484
				xmax = 875.8984
				text = "guess"
			intervals [3069]:
				xmin = 875.8984
				xmax = 876.0184
				text = ""
			intervals [3070]:
				xmin = 876.0184
				xmax = 876.0984
				text = "you"
			intervals [3071]:
				xmin = 876.0984
				xmax = 876.1884
				text = "could"
			intervals [3072]:
				xmin = 876.1884
				xmax = 876.3984
				text = "say"
			intervals [3073]:
				xmin = 876.3984
				xmax = 876.7884
				text = "sports"
			intervals [3074]:
				xmin = 876.7884
				xmax = 876.9284
				text = "me"
			intervals [3075]:
				xmin = 876.9284
				xmax = 877.0084
				text = "and"
			intervals [3076]:
				xmin = 877.0084
				xmax = 877.1284
				text = "him"
			intervals [3077]:
				xmin = 877.1284
				xmax = 877.4996
				text = ""
			intervals [3078]:
				xmin = 877.4996
				xmax = 877.7796
				text = "compete"
			intervals [3079]:
				xmin = 877.7796
				xmax = 877.8396
				text = "in"
			intervals [3080]:
				xmin = 877.8396
				xmax = 878.2096
				text = "sports"
			intervals [3081]:
				xmin = 878.2096
				xmax = 878.3096
				text = "and"
			intervals [3082]:
				xmin = 878.3096
				xmax = 878.6096
				text = "shit"
			intervals [3083]:
				xmin = 878.6096
				xmax = 879.5558
				text = ""
			intervals [3084]:
				xmin = 879.5558
				xmax = 879.8458
				text = "yeah"
			intervals [3085]:
				xmin = 879.8458
				xmax = 885.0086
				text = ""
			intervals [3086]:
				xmin = 885.0086
				xmax = 885.0886
				text = "i"
			intervals [3087]:
				xmin = 885.0886
				xmax = 885.4086
				text = "mean"
			intervals [3088]:
				xmin = 885.4086
				xmax = 885.5286
				text = "for"
			intervals [3089]:
				xmin = 885.5286
				xmax = 885.5986
				text = "the"
			intervals [3090]:
				xmin = 885.5986
				xmax = 885.8286
				text = "most"
			intervals [3091]:
				xmin = 885.8286
				xmax = 886.1986
				text = "part"
			intervals [3092]:
				xmin = 886.1986
				xmax = 886.5186
				text = "uh"
			intervals [3093]:
				xmin = 886.5186
				xmax = 886.6886
				text = "for"
			intervals [3094]:
				xmin = 886.6886
				xmax = 886.8986
				text = "right"
			intervals [3095]:
				xmin = 886.8986
				xmax = 887.1686
				text = "now"
			intervals [3096]:
				xmin = 887.1686
				xmax = 887.5186
				text = "mainly"
			intervals [3097]:
				xmin = 887.5186
				xmax = 887.8686
				text = "now"
			intervals [3098]:
				xmin = 887.8686
				xmax = 887.9586
				text = "it"
			intervals [3099]:
				xmin = 887.9586
				xmax = 887.9986
				text = "s"
			intervals [3100]:
				xmin = 887.9986
				xmax = 888.2286
				text = "usually"
			intervals [3101]:
				xmin = 888.2286
				xmax = 888.3186
				text = "just"
			intervals [3102]:
				xmin = 888.3186
				xmax = 888.8986
				text = "football"
			intervals [3103]:
				xmin = 888.8986
				xmax = 889.0086
				text = "you"
			intervals [3104]:
				xmin = 889.0086
				xmax = 889.1486
				text = "know"
			intervals [3105]:
				xmin = 889.1486
				xmax = 889.2486
				text = "for"
			intervals [3106]:
				xmin = 889.2486
				xmax = 889.3186
				text = "the"
			intervals [3107]:
				xmin = 889.3186
				xmax = 889.5186
				text = "most"
			intervals [3108]:
				xmin = 889.5186
				xmax = 889.7486
				text = "part"
			intervals [3109]:
				xmin = 889.7486
				xmax = 890.1386
				text = "football"
			intervals [3110]:
				xmin = 890.1386
				xmax = 891.2888
				text = ""
			intervals [3111]:
				xmin = 891.2888
				xmax = 891.5588
				text = "yeah"
			intervals [3112]:
				xmin = 891.5588
				xmax = 891.6088
				text = ""
			intervals [3113]:
				xmin = 891.6088
				xmax = 891.8588
				text = "see"
			intervals [3114]:
				xmin = 891.8588
				xmax = 891.9188
				text = "who"
			intervals [3115]:
				xmin = 891.9188
				xmax = 892.0588
				text = "can"
			intervals [3116]:
				xmin = 892.0588
				xmax = 892.3688
				text = "keep"
			intervals [3117]:
				xmin = 892.3688
				xmax = 892.4888
				text = "up"
			intervals [3118]:
				xmin = 892.4888
				xmax = 892.5688
				text = "who"
			intervals [3119]:
				xmin = 892.5688
				xmax = 892.5988
				text = ""
			intervals [3120]:
				xmin = 892.5988
				xmax = 892.6888
				text = "can"
			intervals [3121]:
				xmin = 892.6888
				xmax = 892.8388
				text = "throw"
			intervals [3122]:
				xmin = 892.8388
				xmax = 892.9088
				text = "the"
			intervals [3123]:
				xmin = 892.9088
				xmax = 893.1788
				text = "ball"
			intervals [3124]:
				xmin = 893.1788
				xmax = 893.6888
				text = "faster"
			intervals [3125]:
				xmin = 893.6888
				xmax = 893.7488
				text = "or"
			intervals [3126]:
				xmin = 893.7488
				xmax = 893.8188
				text = ""
			intervals [3127]:
				xmin = 893.8188
				xmax = 894.1788
				text = "better"
			intervals [3128]:
				xmin = 894.1788
				xmax = 894.5888
				text = "whatever"
			intervals [3129]:
				xmin = 894.5888
				xmax = 899.1306
				text = ""
			intervals [3130]:
				xmin = 899.1306
				xmax = 899.3706
				text = "yeah"
			intervals [3131]:
				xmin = 899.3706
				xmax = 899.6706
				text = "last"
			intervals [3132]:
				xmin = 899.6706
				xmax = 899.8906
				text = "time"
			intervals [3133]:
				xmin = 899.8906
				xmax = 899.9206
				text = "i"
			intervals [3134]:
				xmin = 899.9206
				xmax = 900.0706
				text = "think"
			intervals [3135]:
				xmin = 900.0706
				xmax = 900.1306
				text = "it"
			intervals [3136]:
				xmin = 900.1306
				xmax = 900.2406
				text = "was"
			intervals [3137]:
				xmin = 900.2406
				xmax = 900.5006
				text = "me"
			intervals [3138]:
				xmin = 900.5006
				xmax = 900.5706
				text = "and"
			intervals [3139]:
				xmin = 900.5706
				xmax = 900.6906
				text = "he"
			intervals [3140]:
				xmin = 900.6906
				xmax = 900.8206
				text = "was"
			intervals [3141]:
				xmin = 900.8206
				xmax = 901.2906
				text = "sorry"
			intervals [3142]:
				xmin = 901.2906
				xmax = 901.3506
				text = "and"
			intervals [3143]:
				xmin = 901.3506
				xmax = 901.4506
				text = "he"
			intervals [3144]:
				xmin = 901.4506
				xmax = 901.6706
				text = "was"
			intervals [3145]:
				xmin = 901.6706
				xmax = 901.9006
				text = "like"
			intervals [3146]:
				xmin = 901.9006
				xmax = 902.1906
				text = "looking"
			intervals [3147]:
				xmin = 902.1906
				xmax = 902.2206
				text = ""
			intervals [3148]:
				xmin = 902.2206
				xmax = 902.4406
				text = "weak"
			intervals [3149]:
				xmin = 902.4406
				xmax = 902.5806
				text = "out"
			intervals [3150]:
				xmin = 902.5806
				xmax = 902.6406
				text = ""
			intervals [3151]:
				xmin = 902.6406
				xmax = 902.8106
				text = "there"
			intervals [3152]:
				xmin = 902.8106
				xmax = 902.9306
				text = "i'm"
			intervals [3153]:
				xmin = 902.9306
				xmax = 903.0806
				text = "like"
			intervals [3154]:
				xmin = 903.0806
				xmax = 903.3406
				text = "man"
			intervals [3155]:
				xmin = 903.3406
				xmax = 903.4006
				text = "you"
			intervals [3156]:
				xmin = 903.4006
				xmax = 903.5206
				text = "need"
			intervals [3157]:
				xmin = 903.5206
				xmax = 903.6006
				text = ""
			intervals [3158]:
				xmin = 903.6006
				xmax = 903.6806
				text = "to"
			intervals [3159]:
				xmin = 903.6806
				xmax = 903.8306
				text = "get"
			intervals [3160]:
				xmin = 903.8306
				xmax = 904.0306
				text = "your"
			intervals [3161]:
				xmin = 904.0306
				xmax = 904.1706
				text = "shit"
			intervals [3162]:
				xmin = 904.1706
				xmax = 904.6406
				text = "straight"
			intervals [3163]:
				xmin = 904.6406
				xmax = 905.7812
				text = ""
			intervals [3164]:
				xmin = 905.7812
				xmax = 906.0312
				text = "he"
			intervals [3165]:
				xmin = 906.0312
				xmax = 906.0712
				text = ""
			intervals [3166]:
				xmin = 906.0712
				xmax = 906.3512
				text = "like"
			intervals [3167]:
				xmin = 906.3512
				xmax = 906.5912
				text = "yeah"
			intervals [3168]:
				xmin = 906.5912
				xmax = 906.6812
				text = "i"
			intervals [3169]:
				xmin = 906.6812
				xmax = 906.7812
				text = "ain't"
			intervals [3170]:
				xmin = 906.7812
				xmax = 906.8412
				text = ""
			intervals [3171]:
				xmin = 906.8412
				xmax = 907.2512
				text = "nowhere"
			intervals [3172]:
				xmin = 907.2512
				xmax = 922.420
				text = ""
			intervals [3173]:
				xmin = 922.420
				xmax = 922.940
				text = "nah"
			intervals [3174]:
				xmin = 922.940
				xmax = 923.080
				text = "you"
			intervals [3175]:
				xmin = 923.080
				xmax = 923.200
				text = "know"
			intervals [3176]:
				xmin = 923.200
				xmax = 923.310
				text = "we"
			intervals [3177]:
				xmin = 923.310
				xmax = 923.480
				text = ""
			intervals [3178]:
				xmin = 923.480
				xmax = 923.700
				text = "can"
			intervals [3179]:
				xmin = 923.700
				xmax = 923.870
				text = "keep"
			intervals [3180]:
				xmin = 923.870
				xmax = 923.960
				text = "this"
			intervals [3181]:
				xmin = 923.960
				xmax = 924.170
				text = "joint"
			intervals [3182]:
				xmin = 924.170
				xmax = 924.380
				text = "going"
			intervals [3183]:
				xmin = 924.380
				xmax = 930.1028
				text = ""
			intervals [3184]:
				xmin = 930.1028
				xmax = 930.4028
				text = "uh"
			intervals [3185]:
				xmin = 930.4028
				xmax = 930.4328
				text = ""
			intervals [3186]:
				xmin = 930.4328
				xmax = 930.4628
				text = "i"
			intervals [3187]:
				xmin = 930.4628
				xmax = 930.6928
				text = "mean"
			intervals [3188]:
				xmin = 930.6928
				xmax = 930.7628
				text = "you"
			intervals [3189]:
				xmin = 930.7628
				xmax = 931.0728
				text = "know"
			intervals [3190]:
				xmin = 931.0728
				xmax = 932.622
				text = ""
			intervals [3191]:
				xmin = 932.622
				xmax = 932.762
				text = "i'm"
			intervals [3192]:
				xmin = 932.762
				xmax = 933.012
				text = "so"
			intervals [3193]:
				xmin = 933.012
				xmax = 933.052
				text = ""
			intervals [3194]:
				xmin = 933.052
				xmax = 933.632
				text = "dc"
			intervals [3195]:
				xmin = 933.632
				xmax = 934.0492
				text = ""
			intervals [3196]:
				xmin = 934.0492
				xmax = 934.6992
				text = "<unk>"
			intervals [3197]:
				xmin = 934.6992
				xmax = 942.4206
				text = ""
			intervals [3198]:
				xmin = 942.4206
				xmax = 942.5406
				text = "oh"
			intervals [3199]:
				xmin = 942.5406
				xmax = 943.0306
				text = "man"
			intervals [3200]:
				xmin = 943.0306
				xmax = 943.1406
				text = "you"
			intervals [3201]:
				xmin = 943.1406
				xmax = 943.4106
				text = "know"
			intervals [3202]:
				xmin = 943.4106
				xmax = 943.4406
				text = ""
			intervals [3203]:
				xmin = 943.4406
				xmax = 943.4706
				text = "<unk>"
			intervals [3204]:
				xmin = 943.4706
				xmax = 943.5506
				text = ""
			intervals [3205]:
				xmin = 943.5506
				xmax = 943.7706
				text = "man"
			intervals [3206]:
				xmin = 943.7706
				xmax = 943.8506
				text = "i"
			intervals [3207]:
				xmin = 943.8506
				xmax = 943.9306
				text = ""
			intervals [3208]:
				xmin = 943.9306
				xmax = 944.1106
				text = "wanna"
			intervals [3209]:
				xmin = 944.1106
				xmax = 944.4706
				text = "tell"
			intervals [3210]:
				xmin = 944.4706
				xmax = 944.8006
				text = "the"
			intervals [3211]:
				xmin = 944.8006
				xmax = 945.0506
				text = ""
			intervals [3212]:
				xmin = 945.0506
				xmax = 945.3506
				text = "kids"
			intervals [3213]:
				xmin = 945.3506
				xmax = 945.7606
				text = "man"
			intervals [3214]:
				xmin = 945.7606
				xmax = 946.3236
				text = ""
			intervals [3215]:
				xmin = 946.3236
				xmax = 946.5336
				text = "listen"
			intervals [3216]:
				xmin = 946.5336
				xmax = 946.6636
				text = "to"
			intervals [3217]:
				xmin = 946.6636
				xmax = 946.7936
				text = "your"
			intervals [3218]:
				xmin = 946.7936
				xmax = 947.5136
				text = "parents"
			intervals [3219]:
				xmin = 947.5136
				xmax = 947.9261
				text = ""
			intervals [3220]:
				xmin = 947.9261
				xmax = 948.3061
				text = "stay"
			intervals [3221]:
				xmin = 948.3061
				xmax = 948.4361
				text = "in"
			intervals [3222]:
				xmin = 948.4361
				xmax = 949.0461
				text = "school"
			intervals [3223]:
				xmin = 949.0461
				xmax = 950.1839
				text = ""
			intervals [3224]:
				xmin = 950.1839
				xmax = 950.5039
				text = "um"
			intervals [3225]:
				xmin = 950.5039
				xmax = 950.6139
				text = "you"
			intervals [3226]:
				xmin = 950.6139
				xmax = 950.8539
				text = "know"
			intervals [3227]:
				xmin = 950.8539
				xmax = 951.0639
				text = "you"
			intervals [3228]:
				xmin = 951.0639
				xmax = 951.1139
				text = ""
			intervals [3229]:
				xmin = 951.1139
				xmax = 951.3039
				text = "you"
			intervals [3230]:
				xmin = 951.3039
				xmax = 951.4339
				text = "the"
			intervals [3231]:
				xmin = 951.4339
				xmax = 951.9139
				text = "future"
			intervals [3232]:
				xmin = 951.9139
				xmax = 951.9439
				text = ""
			intervals [3233]:
				xmin = 951.9439
				xmax = 952.1939
				text = "so"
			intervals [3234]:
				xmin = 952.1939
				xmax = 952.2939
				text = "you"
			intervals [3235]:
				xmin = 952.2939
				xmax = 952.3839
				text = "know"
			intervals [3236]:
				xmin = 952.3839
				xmax = 952.4739
				text = "what"
			intervals [3237]:
				xmin = 952.4739
				xmax = 952.5539
				text = "i'm"
			intervals [3238]:
				xmin = 952.5539
				xmax = 952.7339
				text = "saying"
			intervals [3239]:
				xmin = 952.7339
				xmax = 953.2139
				text = "definitely"
			intervals [3240]:
				xmin = 953.2139
				xmax = 953.3039
				text = "you"
			intervals [3241]:
				xmin = 953.3039
				xmax = 953.5139
				text = "know"
			intervals [3242]:
				xmin = 953.5139
				xmax = 953.5839
				text = "you"
			intervals [3243]:
				xmin = 953.5839
				xmax = 953.8639
				text = "got"
			intervals [3244]:
				xmin = 953.8639
				xmax = 954.0139
				text = ""
			intervals [3245]:
				xmin = 954.0139
				xmax = 954.2239
				text = "what"
			intervals [3246]:
				xmin = 954.2239
				xmax = 954.3339
				text = "it"
			intervals [3247]:
				xmin = 954.3339
				xmax = 954.3939
				text = ""
			intervals [3248]:
				xmin = 954.3939
				xmax = 954.7039
				text = "take"
			intervals [3249]:
				xmin = 954.7039
				xmax = 955.0805
				text = ""
			intervals [3250]:
				xmin = 955.0805
				xmax = 955.2105
				text = "to"
			intervals [3251]:
				xmin = 955.2105
				xmax = 955.4605
				text = "be"
			intervals [3252]:
				xmin = 955.4605
				xmax = 955.6105
				text = "who"
			intervals [3253]:
				xmin = 955.6105
				xmax = 955.7505
				text = "you"
			intervals [3254]:
				xmin = 955.7505
				xmax = 956.1005
				text = "want"
			intervals [3255]:
				xmin = 956.1005
				xmax = 956.5215
				text = ""
			intervals [3256]:
				xmin = 956.5215
				xmax = 956.8215
				text = "and"
			intervals [3257]:
				xmin = 956.8215
				xmax = 956.9415
				text = "you"
			intervals [3258]:
				xmin = 956.9415
				xmax = 957.1215
				text = "know"
			intervals [3259]:
				xmin = 957.1215
				xmax = 957.2715
				text = "don't"
			intervals [3260]:
				xmin = 957.2715
				xmax = 957.4315
				text = "let"
			intervals [3261]:
				xmin = 957.4315
				xmax = 957.9315
				text = "nobody"
			intervals [3262]:
				xmin = 957.9315
				xmax = 958.0315
				text = ""
			intervals [3263]:
				xmin = 958.0315
				xmax = 958.1515
				text = "you"
			intervals [3264]:
				xmin = 958.1515
				xmax = 958.4515
				text = "know"
			intervals [3265]:
				xmin = 958.4515
				xmax = 958.6045
				text = ""
			intervals [3266]:
				xmin = 958.6045
				xmax = 959.0145
				text = "sell"
			intervals [3267]:
				xmin = 959.0145
				xmax = 959.1945
				text = "you"
			intervals [3268]:
				xmin = 959.1945
				xmax = 959.5745
				text = "short"
			intervals [3269]:
				xmin = 959.5745
				xmax = 959.6845
				text = "or"
			intervals [3270]:
				xmin = 959.6845
				xmax = 959.9245
				text = "whatever"
			intervals [3271]:
				xmin = 959.9245
				xmax = 960.0045
				text = "the"
			intervals [3272]:
				xmin = 960.0045
				xmax = 960.3145
				text = "case"
			intervals [3273]:
				xmin = 960.3145
				xmax = 960.5045
				text = "may"
			intervals [3274]:
				xmin = 960.5045
				xmax = 960.8545
				text = "be"
			intervals [3275]:
				xmin = 960.8545
				xmax = 961.2194
				text = ""
			intervals [3276]:
				xmin = 961.2194
				xmax = 961.3094
				text = "you"
			intervals [3277]:
				xmin = 961.3094
				xmax = 961.4294
				text = "know"
			intervals [3278]:
				xmin = 961.4294
				xmax = 961.5194
				text = "what"
			intervals [3279]:
				xmin = 961.5194
				xmax = 961.5894
				text = "i'm"
			intervals [3280]:
				xmin = 961.5894
				xmax = 961.7694
				text = "saying"
			intervals [3281]:
				xmin = 961.7694
				xmax = 961.9794
				text = "keep"
			intervals [3282]:
				xmin = 961.9794
				xmax = 962.0494
				text = "it"
			intervals [3283]:
				xmin = 962.0494
				xmax = 962.2894
				text = "real"
			intervals [3284]:
				xmin = 962.2894
				xmax = 962.3994
				text = "to"
			intervals [3285]:
				xmin = 962.3994
				xmax = 962.8494
				text = "yourself"
			intervals [3286]:
				xmin = 962.8494
				xmax = 962.9594
				text = "at"
			intervals [3287]:
				xmin = 962.9594
				xmax = 963.1394
				text = "all"
			intervals [3288]:
				xmin = 963.1394
				xmax = 963.6394
				text = "times"
			intervals [3289]:
				xmin = 963.6394
				xmax = 964.1857
				text = ""
			intervals [3290]:
				xmin = 964.1857
				xmax = 964.4757
				text = "and"
			intervals [3291]:
				xmin = 964.4757
				xmax = 964.5557
				text = "you"
			intervals [3292]:
				xmin = 964.5557
				xmax = 964.8757
				text = "know"
			intervals [3293]:
				xmin = 964.8757
				xmax = 966.2593
				text = ""
			intervals [3294]:
				xmin = 966.2593
				xmax = 966.4393
				text = "your"
			intervals [3295]:
				xmin = 966.4393
				xmax = 966.9393
				text = "mind"
			intervals [3296]:
				xmin = 966.9393
				xmax = 967.0693
				text = "is"
			intervals [3297]:
				xmin = 967.0693
				xmax = 967.2193
				text = "your"
			intervals [3298]:
				xmin = 967.2193
				xmax = 967.5793
				text = "best"
			intervals [3299]:
				xmin = 967.5793
				xmax = 967.9893
				text = "weapon"
			intervals [3300]:
				xmin = 967.9893
				xmax = 970.5397
				text = ""
			intervals [3301]:
				xmin = 970.5397
				xmax = 970.6297
				text = "that"
			intervals [3302]:
				xmin = 970.6297
				xmax = 970.6797
				text = "s"
			intervals [3303]:
				xmin = 970.6797
				xmax = 970.8397
				text = "all"
			intervals [3304]:
				xmin = 970.8397
				xmax = 970.9097
				text = "i"
			intervals [3305]:
				xmin = 970.9097
				xmax = 971.0797
				text = "got"
			intervals [3306]:
				xmin = 971.0797
				xmax = 971.1097
				text = ""
			intervals [3307]:
				xmin = 971.1097
				xmax = 971.1697
				text = "to"
			intervals [3308]:
				xmin = 971.1697
				xmax = 971.3997
				text = "say"
			intervals [3309]:
				xmin = 971.3997
				xmax = 971.4697
				text = ""
			intervals [3310]:
				xmin = 971.4697
				xmax = 971.7297
				text = "player"
			intervals [3311]:
				xmin = 971.7297
				xmax = 976.598
				text = ""
			intervals [3312]:
				xmin = 976.598
				xmax = 976.728
				text = "it"
			intervals [3313]:
				xmin = 976.728
				xmax = 976.808
				text = "s"
			intervals [3314]:
				xmin = 976.808
				xmax = 976.938
				text = "a"
			intervals [3315]:
				xmin = 976.938
				xmax = 977.538
				text = "tool"
			intervals [3316]:
				xmin = 977.538
				xmax = 977.658
				text = "it"
			intervals [3317]:
				xmin = 977.658
				xmax = 977.778
				text = "s"
			intervals [3318]:
				xmin = 977.778
				xmax = 977.928
				text = "a"
			intervals [3319]:
				xmin = 977.928
				xmax = 977.958
				text = ""
			intervals [3320]:
				xmin = 977.958
				xmax = 978.108
				text = "it"
			intervals [3321]:
				xmin = 978.108
				xmax = 978.228
				text = "s"
			intervals [3322]:
				xmin = 978.228
				xmax = 978.388
				text = "a"
			intervals [3323]:
				xmin = 978.388
				xmax = 978.8079
				text = ""
			intervals [3324]:
				xmin = 978.8079
				xmax = 978.9579
				text = "it"
			intervals [3325]:
				xmin = 978.9579
				xmax = 978.9879
				text = "s"
			intervals [3326]:
				xmin = 978.9879
				xmax = 979.3079
				text = "supposed"
			intervals [3327]:
				xmin = 979.3079
				xmax = 979.3779
				text = "to"
			intervals [3328]:
				xmin = 979.3779
				xmax = 979.5379
				text = "be"
			intervals [3329]:
				xmin = 979.5379
				xmax = 980.1279
				text = "used"
			intervals [3330]:
				xmin = 980.1279
				xmax = 980.1979
				text = "it"
			intervals [3331]:
				xmin = 980.1979
				xmax = 980.2279
				text = "s"
			intervals [3332]:
				xmin = 980.2279
				xmax = 980.5379
				text = "supposed"
			intervals [3333]:
				xmin = 980.5379
				xmax = 980.7079
				text = "to"
			intervals [3334]:
				xmin = 980.7079
				xmax = 981.2864
				text = ""
			intervals [3335]:
				xmin = 981.2864
				xmax = 981.4064
				text = "it"
			intervals [3336]:
				xmin = 981.4064
				xmax = 981.4464
				text = "s"
			intervals [3337]:
				xmin = 981.4464
				xmax = 981.7364
				text = "supposed"
			intervals [3338]:
				xmin = 981.7364
				xmax = 981.9564
				text = "to"
			intervals [3339]:
				xmin = 981.9564
				xmax = 981.9864
				text = ""
			intervals [3340]:
				xmin = 981.9864
				xmax = 982.0464
				text = "you"
			intervals [3341]:
				xmin = 982.0464
				xmax = 982.3864
				text = "supposed"
			intervals [3342]:
				xmin = 982.3864
				xmax = 982.6164
				text = "to"
			intervals [3343]:
				xmin = 982.6164
				xmax = 983.6263
				text = ""
			intervals [3344]:
				xmin = 983.6263
				xmax = 983.7763
				text = "i'm"
			intervals [3345]:
				xmin = 983.7763
				xmax = 983.9763
				text = "trying"
			intervals [3346]:
				xmin = 983.9763
				xmax = 984.0563
				text = "to"
			intervals [3347]:
				xmin = 984.0563
				xmax = 984.2663
				text = "tell"
			intervals [3348]:
				xmin = 984.2663
				xmax = 984.3563
				text = "you"
			intervals [3349]:
				xmin = 984.3563
				xmax = 984.6363
				text = "man"
			intervals [3350]:
				xmin = 984.6363
				xmax = 984.8063
				text = "like"
			intervals [3351]:
				xmin = 984.8063
				xmax = 984.8763
				text = "i"
			intervals [3352]:
				xmin = 984.8763
				xmax = 985.1963
				text = "say"
			intervals [3353]:
				xmin = 985.1963
				xmax = 985.5063
				text = "like"
			intervals [3354]:
				xmin = 985.5063
				xmax = 985.5363
				text = ""
			intervals [3355]:
				xmin = 985.5363
				xmax = 985.6463
				text = "you"
			intervals [3356]:
				xmin = 985.6463
				xmax = 985.9363
				text = "know"
			intervals [3357]:
				xmin = 985.9363
				xmax = 986.1163
				text = "like"
			intervals [3358]:
				xmin = 986.1163
				xmax = 986.1763
				text = "i"
			intervals [3359]:
				xmin = 986.1763
				xmax = 986.3263
				text = "say"
			intervals [3360]:
				xmin = 986.3263
				xmax = 986.4463
				text = "your"
			intervals [3361]:
				xmin = 986.4463
				xmax = 986.7463
				text = "mind"
			intervals [3362]:
				xmin = 986.7463
				xmax = 986.8263
				text = "is"
			intervals [3363]:
				xmin = 986.8263
				xmax = 986.9163
				text = "your"
			intervals [3364]:
				xmin = 986.9163
				xmax = 987.1863
				text = "best"
			intervals [3365]:
				xmin = 987.1863
				xmax = 987.4163
				text = "weapon"
			intervals [3366]:
				xmin = 987.4163
				xmax = 987.4963
				text = "i'm"
			intervals [3367]:
				xmin = 987.4963
				xmax = 987.7163
				text = "talking"
			intervals [3368]:
				xmin = 987.7163
				xmax = 987.8863
				text = "about"
			intervals [3369]:
				xmin = 987.8863
				xmax = 987.9763
				text = "your"
			intervals [3370]:
				xmin = 987.9763
				xmax = 988.4063
				text = "brain"
			intervals [3371]:
				xmin = 988.4063
				xmax = 989.090
				text = ""
			intervals [3372]:
				xmin = 989.090
				xmax = 989.350
				text = "and"
			intervals [3373]:
				xmin = 989.350
				xmax = 989.780
				text = "uh"
			intervals [3374]:
				xmin = 989.780
				xmax = 993.7747
				text = ""
			intervals [3375]:
				xmin = 993.7747
				xmax = 994.0447
				text = "yeah"
			intervals [3376]:
				xmin = 994.0447
				xmax = 994.1147
				text = "it"
			intervals [3377]:
				xmin = 994.1147
				xmax = 994.1647
				text = "s"
			intervals [3378]:
				xmin = 994.1647
				xmax = 994.1947
				text = ""
			intervals [3379]:
				xmin = 994.1947
				xmax = 994.2247
				text = "a"
			intervals [3380]:
				xmin = 994.2247
				xmax = 994.5047
				text = "powerful"
			intervals [3381]:
				xmin = 994.5047
				xmax = 994.6247
				text = "thing"
			intervals [3382]:
				xmin = 994.6247
				xmax = 994.7247
				text = "to"
			intervals [3383]:
				xmin = 994.7247
				xmax = 995.0647
				text = "waste"
			intervals [3384]:
				xmin = 995.0647
				xmax = 995.1547
				text = "you"
			intervals [3385]:
				xmin = 995.1547
				xmax = 995.4247
				text = "know"
			intervals [3386]:
				xmin = 995.4247
				xmax = 995.5747
				text = "and"
			intervals [3387]:
				xmin = 995.5747
				xmax = 995.7047
				text = "it"
			intervals [3388]:
				xmin = 995.7047
				xmax = 995.9047
				text = "s"
			intervals [3389]:
				xmin = 995.9047
				xmax = 995.9347
				text = ""
			intervals [3390]:
				xmin = 995.9347
				xmax = 996.0647
				text = "it"
			intervals [3391]:
				xmin = 996.0647
				xmax = 996.1547
				text = "s"
			intervals [3392]:
				xmin = 996.1547
				xmax = 996.2047
				text = ""
			intervals [3393]:
				xmin = 996.2047
				xmax = 996.3547
				text = "it"
			intervals [3394]:
				xmin = 996.3547
				xmax = 996.5947
				text = "s"
			intervals [3395]:
				xmin = 996.5947
				xmax = 996.6247
				text = ""
			intervals [3396]:
				xmin = 996.6247
				xmax = 996.7647
				text = "you"
			intervals [3397]:
				xmin = 996.7647
				xmax = 996.9447
				text = "know"
			intervals [3398]:
				xmin = 996.9447
				xmax = 997.1247
				text = "like"
			intervals [3399]:
				xmin = 997.1247
				xmax = 997.1747
				text = "i"
			intervals [3400]:
				xmin = 997.1747
				xmax = 997.3447
				text = "say"
			intervals [3401]:
				xmin = 997.3447
				xmax = 997.4147
				text = "to"
			intervals [3402]:
				xmin = 997.4147
				xmax = 997.7547
				text = "kids"
			intervals [3403]:
				xmin = 997.7547
				xmax = 997.8547
				text = "you"
			intervals [3404]:
				xmin = 997.8547
				xmax = 998.0047
				text = "are"
			intervals [3405]:
				xmin = 998.0047
				xmax = 998.0947
				text = "the"
			intervals [3406]:
				xmin = 998.0947
				xmax = 998.5247
				text = "future"
			intervals [3407]:
				xmin = 998.5247
				xmax = 1007.0192
				text = ""
			intervals [3408]:
				xmin = 1007.0192
				xmax = 1007.3392
				text = "nah"
			intervals [3409]:
				xmin = 1007.3392
				xmax = 1008.3045
				text = ""
			intervals [3410]:
				xmin = 1008.3045
				xmax = 1008.6545
				text = "nah"
			intervals [3411]:
				xmin = 1008.6545
				xmax = 1010.1289
				text = ""
			intervals [3412]:
				xmin = 1010.1289
				xmax = 1010.1689
				text = "i"
			intervals [3413]:
				xmin = 1010.1689
				xmax = 1010.1989
				text = ""
			intervals [3414]:
				xmin = 1010.1989
				xmax = 1010.4789
				text = "thought"
			intervals [3415]:
				xmin = 1010.4789
				xmax = 1010.5389
				text = ""
			intervals [3416]:
				xmin = 1010.5389
				xmax = 1010.7789
				text = "about"
			intervals [3417]:
				xmin = 1010.7789
				xmax = 1010.8389
				text = "it"
			intervals [3418]:
				xmin = 1010.8389
				xmax = 1010.8789
				text = "i"
			intervals [3419]:
				xmin = 1010.8789
				xmax = 1011.0789
				text = "wanna"
			intervals [3420]:
				xmin = 1011.0789
				xmax = 1011.1089
				text = ""
			intervals [3421]:
				xmin = 1011.1089
				xmax = 1011.2089
				text = "go"
			intervals [3422]:
				xmin = 1011.2089
				xmax = 1011.4289
				text = "to"
			intervals [3423]:
				xmin = 1011.4289
				xmax = 1011.5289
				text = "a"
			intervals [3424]:
				xmin = 1011.5289
				xmax = 1011.5589
				text = ""
			intervals [3425]:
				xmin = 1011.5589
				xmax = 1011.9089
				text = "opera"
			intervals [3426]:
				xmin = 1011.9089
				xmax = 1011.9989
				text = "i"
			intervals [3427]:
				xmin = 1011.9989
				xmax = 1012.0289
				text = ""
			intervals [3428]:
				xmin = 1012.0289
				xmax = 1012.1589
				text = "wanna"
			intervals [3429]:
				xmin = 1012.1589
				xmax = 1012.3489
				text = "go"
			intervals [3430]:
				xmin = 1012.3489
				xmax = 1012.5789
				text = "see"
			intervals [3431]:
				xmin = 1012.5789
				xmax = 1012.9689
				text = "phantom"
			intervals [3432]:
				xmin = 1012.9689
				xmax = 1013.0489
				text = "of"
			intervals [3433]:
				xmin = 1013.0489
				xmax = 1013.0789
				text = ""
			intervals [3434]:
				xmin = 1013.0789
				xmax = 1013.1989
				text = "the"
			intervals [3435]:
				xmin = 1013.1989
				xmax = 1013.4989
				text = "opera"
			intervals [3436]:
				xmin = 1013.4989
				xmax = 1015.0877
				text = ""
			intervals [3437]:
				xmin = 1015.0877
				xmax = 1015.5977
				text = "yeah"
			intervals [3438]:
				xmin = 1015.5977
				xmax = 1019.4354
				text = ""
			intervals [3439]:
				xmin = 1019.4354
				xmax = 1019.5954
				text = "you"
			intervals [3440]:
				xmin = 1019.5954
				xmax = 1019.7654
				text = "know"
			intervals [3441]:
				xmin = 1019.7654
				xmax = 1020.2117
				text = ""
			intervals [3442]:
				xmin = 1020.2117
				xmax = 1020.2817
				text = "you"
			intervals [3443]:
				xmin = 1020.2817
				xmax = 1020.4217
				text = "know"
			intervals [3444]:
				xmin = 1020.4217
				xmax = 1020.4917
				text = ""
			intervals [3445]:
				xmin = 1020.4917
				xmax = 1020.5717
				text = "i"
			intervals [3446]:
				xmin = 1020.5717
				xmax = 1020.6417
				text = ""
			intervals [3447]:
				xmin = 1020.6417
				xmax = 1020.7817
				text = "you"
			intervals [3448]:
				xmin = 1020.7817
				xmax = 1021.0017
				text = "know"
			intervals [3449]:
				xmin = 1021.0017
				xmax = 1021.0417
				text = "i"
			intervals [3450]:
				xmin = 1021.0417
				xmax = 1021.3517
				text = "wanna"
			intervals [3451]:
				xmin = 1021.3517
				xmax = 1021.4317
				text = "you"
			intervals [3452]:
				xmin = 1021.4317
				xmax = 1021.5517
				text = "know"
			intervals [3453]:
				xmin = 1021.5517
				xmax = 1021.6117
				text = "i'm"
			intervals [3454]:
				xmin = 1021.6117
				xmax = 1021.7317
				text = "just"
			intervals [3455]:
				xmin = 1021.7317
				xmax = 1022.2617
				text = "curious"
			intervals [3456]:
				xmin = 1022.2617
				xmax = 1022.2917
				text = ""
			intervals [3457]:
				xmin = 1022.2917
				xmax = 1022.3617
				text = "i"
			intervals [3458]:
				xmin = 1022.3617
				xmax = 1022.5417
				text = "guess"
			intervals [3459]:
				xmin = 1022.5417
				xmax = 1022.6217
				text = "you"
			intervals [3460]:
				xmin = 1022.6217
				xmax = 1022.8017
				text = "could"
			intervals [3461]:
				xmin = 1022.8017
				xmax = 1022.8317
				text = ""
			intervals [3462]:
				xmin = 1022.8317
				xmax = 1023.0517
				text = "say"
			intervals [3463]:
				xmin = 1023.0517
				xmax = 1023.1817
				text = ""
			intervals [3464]:
				xmin = 1023.1817
				xmax = 1023.2617
				text = "you"
			intervals [3465]:
				xmin = 1023.2617
				xmax = 1023.4917
				text = "know"
			intervals [3466]:
				xmin = 1023.4917
				xmax = 1026.2634
				text = ""
			intervals [3467]:
				xmin = 1026.2634
				xmax = 1026.5834
				text = "nah"
			intervals [3468]:
				xmin = 1026.5834
				xmax = 1026.7934
				text = "yeah"
			intervals [3469]:
				xmin = 1026.7934
				xmax = 1026.8334
				text = "i"
			intervals [3470]:
				xmin = 1026.8334
				xmax = 1026.9834
				text = "i"
			intervals [3471]:
				xmin = 1026.9834
				xmax = 1027.1834
				text = "seen"
			intervals [3472]:
				xmin = 1027.1834
				xmax = 1027.2334
				text = "a"
			intervals [3473]:
				xmin = 1027.2334
				xmax = 1027.5234
				text = "little"
			intervals [3474]:
				xmin = 1027.5234
				xmax = 1027.7934
				text = "bit"
			intervals [3475]:
				xmin = 1027.7934
				xmax = 1027.8434
				text = ""
			intervals [3476]:
				xmin = 1027.8434
				xmax = 1027.9634
				text = "you"
			intervals [3477]:
				xmin = 1027.9634
				xmax = 1028.1134
				text = "know"
			intervals [3478]:
				xmin = 1028.1134
				xmax = 1028.2134
				text = "i"
			intervals [3479]:
				xmin = 1028.2134
				xmax = 1028.4934
				text = "just"
			intervals [3480]:
				xmin = 1028.4934
				xmax = 1028.5634
				text = "i"
			intervals [3481]:
				xmin = 1028.5634
				xmax = 1028.6534
				text = "would"
			intervals [3482]:
				xmin = 1028.6534
				xmax = 1028.8234
				text = "just"
			intervals [3483]:
				xmin = 1028.8234
				xmax = 1029.0834
				text = "like"
			intervals [3484]:
				xmin = 1029.0834
				xmax = 1029.1134
				text = ""
			intervals [3485]:
				xmin = 1029.1134
				xmax = 1029.2034
				text = "you"
			intervals [3486]:
				xmin = 1029.2034
				xmax = 1029.3034
				text = "know"
			intervals [3487]:
				xmin = 1029.3034
				xmax = 1029.3834
				text = "i've"
			intervals [3488]:
				xmin = 1029.3834
				xmax = 1029.5434
				text = "seen"
			intervals [3489]:
				xmin = 1029.5434
				xmax = 1029.6134
				text = "a"
			intervals [3490]:
				xmin = 1029.6134
				xmax = 1030.0934
				text = "little"
			intervals [3491]:
				xmin = 1030.0934
				xmax = 1030.1734
				text = "an"
			intervals [3492]:
				xmin = 1030.1734
				xmax = 1030.6834
				text = "inside"
			intervals [3493]:
				xmin = 1030.6834
				xmax = 1030.7634
				text = "or"
			intervals [3494]:
				xmin = 1030.7634
				xmax = 1031.0134
				text = "whatever"
			intervals [3495]:
				xmin = 1031.0134
				xmax = 1031.0734
				text = "the"
			intervals [3496]:
				xmin = 1031.0734
				xmax = 1031.3434
				text = "case"
			intervals [3497]:
				xmin = 1031.3434
				xmax = 1031.5034
				text = "may"
			intervals [3498]:
				xmin = 1031.5034
				xmax = 1031.5634
				text = ""
			intervals [3499]:
				xmin = 1031.5634
				xmax = 1031.7734
				text = "be"
			intervals [3500]:
				xmin = 1031.7734
				xmax = 1031.8134
				text = ""
			intervals [3501]:
				xmin = 1031.8134
				xmax = 1032.0934
				text = "but"
			intervals [3502]:
				xmin = 1032.0934
				xmax = 1033.140
				text = ""
			intervals [3503]:
				xmin = 1033.140
				xmax = 1033.250
				text = "you"
			intervals [3504]:
				xmin = 1033.250
				xmax = 1033.390
				text = "know"
			intervals [3505]:
				xmin = 1033.390
				xmax = 1033.490
				text = "i'm"
			intervals [3506]:
				xmin = 1033.490
				xmax = 1033.780
				text = "still"
			intervals [3507]:
				xmin = 1033.780
				xmax = 1034.220
				text = "curious"
			intervals [3508]:
				xmin = 1034.220
				xmax = 1034.270
				text = "i"
			intervals [3509]:
				xmin = 1034.270
				xmax = 1034.520
				text = "wanna"
			intervals [3510]:
				xmin = 1034.520
				xmax = 1034.610
				text = "you"
			intervals [3511]:
				xmin = 1034.610
				xmax = 1034.870
				text = "know"
			intervals [3512]:
				xmin = 1034.870
				xmax = 1034.910
				text = ""
			intervals [3513]:
				xmin = 1034.910
				xmax = 1035.190
				text = "get"
			intervals [3514]:
				xmin = 1035.190
				xmax = 1035.220
				text = ""
			intervals [3515]:
				xmin = 1035.220
				xmax = 1035.690
				text = "another"
			intervals [3516]:
				xmin = 1035.690
				xmax = 1036.3117
				text = ""
			intervals [3517]:
				xmin = 1036.3117
				xmax = 1036.7717
				text = "glimpse"
			intervals [3518]:
				xmin = 1036.7717
				xmax = 1036.9017
				text = "you"
			intervals [3519]:
				xmin = 1036.9017
				xmax = 1037.0917
				text = "know"
			intervals [3520]:
				xmin = 1037.0917
				xmax = 1037.1217
				text = "i"
			intervals [3521]:
				xmin = 1037.1217
				xmax = 1037.3417
				text = "wanna"
			intervals [3522]:
				xmin = 1037.3417
				xmax = 1037.5417
				text = "go"
			intervals [3523]:
				xmin = 1037.5417
				xmax = 1038.0917
				text = "another"
			intervals [3524]:
				xmin = 1038.0917
				xmax = 1038.7083
				text = ""
			intervals [3525]:
				xmin = 1038.7083
				xmax = 1038.8283
				text = "you"
			intervals [3526]:
				xmin = 1038.8283
				xmax = 1038.9583
				text = "know"
			intervals [3527]:
				xmin = 1038.9583
				xmax = 1039.0283
				text = "i"
			intervals [3528]:
				xmin = 1039.0283
				xmax = 1039.2383
				text = "wanna"
			intervals [3529]:
				xmin = 1039.2383
				xmax = 1039.3483
				text = ""
			intervals [3530]:
				xmin = 1039.3483
				xmax = 1039.6283
				text = "peel"
			intervals [3531]:
				xmin = 1039.6283
				xmax = 1039.8483
				text = "that"
			intervals [3532]:
				xmin = 1039.8483
				xmax = 1040.1883
				text = "layer"
			intervals [3533]:
				xmin = 1040.1883
				xmax = 1040.2883
				text = "you"
			intervals [3534]:
				xmin = 1040.2883
				xmax = 1040.3883
				text = "know"
			intervals [3535]:
				xmin = 1040.3883
				xmax = 1040.4783
				text = "what"
			intervals [3536]:
				xmin = 1040.4783
				xmax = 1040.5883
				text = "i'm"
			intervals [3537]:
				xmin = 1040.5883
				xmax = 1040.8383
				text = "saying"
			intervals [3538]:
				xmin = 1040.8383
				xmax = 1040.9383
				text = ""
			intervals [3539]:
				xmin = 1040.9383
				xmax = 1040.9783
				text = "i"
			intervals [3540]:
				xmin = 1040.9783
				xmax = 1041.1183
				text = "wanna"
			intervals [3541]:
				xmin = 1041.1183
				xmax = 1041.2183
				text = "go"
			intervals [3542]:
				xmin = 1041.2183
				xmax = 1041.5083
				text = "another"
			intervals [3543]:
				xmin = 1041.5083
				xmax = 1041.8383
				text = "layer"
			intervals [3544]:
				xmin = 1041.8383
				xmax = 1041.9283
				text = "in"
			intervals [3545]:
				xmin = 1041.9283
				xmax = 1042.0673
				text = ""
			intervals [3546]:
				xmin = 1042.0673
				xmax = 1042.4273
				text = "past"
			intervals [3547]:
				xmin = 1042.4273
				xmax = 1044.1124
				text = ""
			intervals [3548]:
				xmin = 1044.1124
				xmax = 1044.7824
				text = "<unk>"
			intervals [3549]:
				xmin = 1044.7824
				xmax = 1050.6628
				text = ""
			intervals [3550]:
				xmin = 1050.6628
				xmax = 1051.0428
				text = "uh"
			intervals [3551]:
				xmin = 1051.0428
				xmax = 1051.194
				text = ""
			intervals [3552]:
				xmin = 1051.194
				xmax = 1051.564
				text = "uh"
			intervals [3553]:
				xmin = 1051.564
				xmax = 1051.594
				text = ""
			intervals [3554]:
				xmin = 1051.594
				xmax = 1051.714
				text = "nah"
			intervals [3555]:
				xmin = 1051.714
				xmax = 1052.104
				text = "uh"
			intervals [3556]:
				xmin = 1052.104
				xmax = 1052.524
				text = "probably"
			intervals [3557]:
				xmin = 1052.524
				xmax = 1052.604
				text = "you"
			intervals [3558]:
				xmin = 1052.604
				xmax = 1052.874
				text = "know"
			intervals [3559]:
				xmin = 1052.874
				xmax = 1053.014
				text = "in"
			intervals [3560]:
				xmin = 1053.014
				xmax = 1053.344
				text = "probably"
			intervals [3561]:
				xmin = 1053.344
				xmax = 1053.554
				text = "like"
			intervals [3562]:
				xmin = 1053.554
				xmax = 1053.634
				text = "you"
			intervals [3563]:
				xmin = 1053.634
				xmax = 1053.794
				text = "know"
			intervals [3564]:
				xmin = 1053.794
				xmax = 1053.874
				text = ""
			intervals [3565]:
				xmin = 1053.874
				xmax = 1054.454
				text = "thirteen"
			intervals [3566]:
				xmin = 1054.454
				xmax = 1054.524
				text = "at"
			intervals [3567]:
				xmin = 1054.524
				xmax = 1054.564
				text = ""
			intervals [3568]:
				xmin = 1054.564
				xmax = 1054.824
				text = "probably"
			intervals [3569]:
				xmin = 1054.824
				xmax = 1054.854
				text = ""
			intervals [3570]:
				xmin = 1054.854
				xmax = 1055.064
				text = "age"
			intervals [3571]:
				xmin = 1055.064
				xmax = 1055.124
				text = "of"
			intervals [3572]:
				xmin = 1055.124
				xmax = 1055.664
				text = "thirteen"
			intervals [3573]:
				xmin = 1055.664
				xmax = 1056.5981
				text = ""
			intervals [3574]:
				xmin = 1056.5981
				xmax = 1056.7781
				text = "you"
			intervals [3575]:
				xmin = 1056.7781
				xmax = 1056.9081
				text = "know"
			intervals [3576]:
				xmin = 1056.9081
				xmax = 1056.9881
				text = "i"
			intervals [3577]:
				xmin = 1056.9881
				xmax = 1057.1881
				text = "had"
			intervals [3578]:
				xmin = 1057.1881
				xmax = 1057.2381
				text = "a"
			intervals [3579]:
				xmin = 1057.2381
				xmax = 1057.2681
				text = ""
			intervals [3580]:
				xmin = 1057.2681
				xmax = 1057.5481
				text = "little"
			intervals [3581]:
				xmin = 1057.5481
				xmax = 1057.6581
				text = "you"
			intervals [3582]:
				xmin = 1057.6581
				xmax = 1057.9381
				text = "know"
			intervals [3583]:
				xmin = 1057.9381
				xmax = 1057.9781
				text = "i"
			intervals [3584]:
				xmin = 1057.9781
				xmax = 1058.1781
				text = "don't"
			intervals [3585]:
				xmin = 1058.1781
				xmax = 1058.4181
				text = "know"
			intervals [3586]:
				xmin = 1058.4181
				xmax = 1060.4015
				text = ""
			intervals [3587]:
				xmin = 1060.4015
				xmax = 1060.4315
				text = "i"
			intervals [3588]:
				xmin = 1060.4315
				xmax = 1060.6715
				text = "don't"
			intervals [3589]:
				xmin = 1060.6715
				xmax = 1060.8315
				text = "know"
			intervals [3590]:
				xmin = 1060.8315
				xmax = 1062.0336
				text = ""
			intervals [3591]:
				xmin = 1062.0336
				xmax = 1062.0636
				text = "i"
			intervals [3592]:
				xmin = 1062.0636
				xmax = 1062.1136
				text = ""
			intervals [3593]:
				xmin = 1062.1136
				xmax = 1062.3036
				text = "just"
			intervals [3594]:
				xmin = 1062.3036
				xmax = 1062.4636
				text = "got"
			intervals [3595]:
				xmin = 1062.4636
				xmax = 1062.9036
				text = "curious"
			intervals [3596]:
				xmin = 1062.9036
				xmax = 1062.9336
				text = ""
			intervals [3597]:
				xmin = 1062.9336
				xmax = 1062.9636
				text = "i"
			intervals [3598]:
				xmin = 1062.9636
				xmax = 1062.9936
				text = ""
			intervals [3599]:
				xmin = 1062.9936
				xmax = 1063.2636
				text = "guess"
			intervals [3600]:
				xmin = 1063.2636
				xmax = 1063.3236
				text = ""
			intervals [3601]:
				xmin = 1063.3236
				xmax = 1064.0736
				text = "<unk>"
			intervals [3602]:
				xmin = 1064.0736
				xmax = 1074.4117
				text = ""
			intervals [3603]:
				xmin = 1074.4117
				xmax = 1074.5917
				text = "uh"
			intervals [3604]:
				xmin = 1074.5917
				xmax = 1074.8317
				text = "right"
			intervals [3605]:
				xmin = 1074.8317
				xmax = 1075.1117
				text = "now"
			intervals [3606]:
				xmin = 1075.1117
				xmax = 1075.2717
				text = "you"
			intervals [3607]:
				xmin = 1075.2717
				xmax = 1075.5517
				text = "know"
			intervals [3608]:
				xmin = 1075.5517
				xmax = 1075.6417
				text = "i"
			intervals [3609]:
				xmin = 1075.6417
				xmax = 1075.8217
				text = "used"
			intervals [3610]:
				xmin = 1075.8217
				xmax = 1075.8917
				text = "to"
			intervals [3611]:
				xmin = 1075.8917
				xmax = 1075.9817
				text = "know"
			intervals [3612]:
				xmin = 1075.9817
				xmax = 1076.0517
				text = "how"
			intervals [3613]:
				xmin = 1076.0517
				xmax = 1076.1317
				text = "to"
			intervals [3614]:
				xmin = 1076.1317
				xmax = 1076.3317
				text = "play"
			intervals [3615]:
				xmin = 1076.3317
				xmax = 1076.4017
				text = "the"
			intervals [3616]:
				xmin = 1076.4017
				xmax = 1076.8717
				text = "drums"
			intervals [3617]:
				xmin = 1076.8717
				xmax = 1077.8017
				text = "trombone"
			intervals [3618]:
				xmin = 1077.8017
				xmax = 1081.0708
				text = ""
			intervals [3619]:
				xmin = 1081.0708
				xmax = 1081.2208
				text = "yeah"
			intervals [3620]:
				xmin = 1081.2208
				xmax = 1081.5708
				text = "yeah"
			intervals [3621]:
				xmin = 1081.5708
				xmax = 1082.4122
				text = ""
			intervals [3622]:
				xmin = 1082.4122
				xmax = 1082.7622
				text = "yeah"
			intervals [3623]:
				xmin = 1082.7622
				xmax = 1082.7922
				text = "i"
			intervals [3624]:
				xmin = 1082.7922
				xmax = 1082.9222
				text = "about"
			intervals [3625]:
				xmin = 1082.9222
				xmax = 1082.9822
				text = "to"
			intervals [3626]:
				xmin = 1082.9822
				xmax = 1083.0422
				text = "say"
			intervals [3627]:
				xmin = 1083.0422
				xmax = 1083.1122
				text = "i"
			intervals [3628]:
				xmin = 1083.1122
				xmax = 1083.3322
				text = "used"
			intervals [3629]:
				xmin = 1083.3322
				xmax = 1083.3922
				text = "to"
			intervals [3630]:
				xmin = 1083.3922
				xmax = 1083.4522
				text = "know"
			intervals [3631]:
				xmin = 1083.4522
				xmax = 1083.5122
				text = "how"
			intervals [3632]:
				xmin = 1083.5122
				xmax = 1083.6122
				text = "to"
			intervals [3633]:
				xmin = 1083.6122
				xmax = 1083.8022
				text = "play"
			intervals [3634]:
				xmin = 1083.8022
				xmax = 1083.8922
				text = "i"
			intervals [3635]:
				xmin = 1083.8922
				xmax = 1084.0622
				text = "don't"
			intervals [3636]:
				xmin = 1084.0622
				xmax = 1084.1822
				text = "know"
			intervals [3637]:
				xmin = 1084.1822
				xmax = 1084.4022
				text = "like"
			intervals [3638]:
				xmin = 1084.4022
				xmax = 1084.4822
				text = "i"
			intervals [3639]:
				xmin = 1084.4822
				xmax = 1084.6122
				text = "mean"
			intervals [3640]:
				xmin = 1084.6122
				xmax = 1084.6622
				text = "i"
			intervals [3641]:
				xmin = 1084.6622
				xmax = 1084.7422
				text = "know"
			intervals [3642]:
				xmin = 1084.7422
				xmax = 1084.8022
				text = "how"
			intervals [3643]:
				xmin = 1084.8022
				xmax = 1084.9022
				text = "to"
			intervals [3644]:
				xmin = 1084.9022
				xmax = 1085.3422
				text = "play"
			intervals [3645]:
				xmin = 1085.3422
				xmax = 1085.4822
				text = "but"
			intervals [3646]:
				xmin = 1085.4822
				xmax = 1085.6122
				text = "at"
			intervals [3647]:
				xmin = 1085.6122
				xmax = 1085.6822
				text = "the"
			intervals [3648]:
				xmin = 1085.6822
				xmax = 1085.8822
				text = "same"
			intervals [3649]:
				xmin = 1085.8822
				xmax = 1086.2022
				text = "time"
			intervals [3650]:
				xmin = 1086.2022
				xmax = 1086.5222
				text = "like"
			intervals [3651]:
				xmin = 1086.5222
				xmax = 1086.5522
				text = ""
			intervals [3652]:
				xmin = 1086.5522
				xmax = 1086.6322
				text = "y-"
			intervals [3653]:
				xmin = 1086.6322
				xmax = 1086.6822
				text = ""
			intervals [3654]:
				xmin = 1086.6822
				xmax = 1086.8622
				text = "if"
			intervals [3655]:
				xmin = 1086.8622
				xmax = 1086.9622
				text = "i'm"
			intervals [3656]:
				xmin = 1086.9622
				xmax = 1087.1822
				text = "trying"
			intervals [3657]:
				xmin = 1087.1822
				xmax = 1087.3222
				text = "to"
			intervals [3658]:
				xmin = 1087.3222
				xmax = 1087.6322
				text = "read"
			intervals [3659]:
				xmin = 1087.6322
				xmax = 1087.8122
				text = "it"
			intervals [3660]:
				xmin = 1087.8122
				xmax = 1088.3558
				text = ""
			intervals [3661]:
				xmin = 1088.3558
				xmax = 1088.5658
				text = "trying"
			intervals [3662]:
				xmin = 1088.5658
				xmax = 1088.6358
				text = "to"
			intervals [3663]:
				xmin = 1088.6358
				xmax = 1088.7758
				text = "see"
			intervals [3664]:
				xmin = 1088.7758
				xmax = 1088.8858
				text = "what"
			intervals [3665]:
				xmin = 1088.8858
				xmax = 1088.9758
				text = "i'm"
			intervals [3666]:
				xmin = 1088.9758
				xmax = 1089.2858
				text = "playing"
			intervals [3667]:
				xmin = 1089.2858
				xmax = 1089.4658
				text = "i"
			intervals [3668]:
				xmin = 1089.4658
				xmax = 1089.7258
				text = "wouldn't"
			intervals [3669]:
				xmin = 1089.7258
				xmax = 1089.8758
				text = "know"
			intervals [3670]:
				xmin = 1089.8758
				xmax = 1090.0858
				text = "what"
			intervals [3671]:
				xmin = 1090.0858
				xmax = 1090.2158
				text = "i'm"
			intervals [3672]:
				xmin = 1090.2158
				xmax = 1090.5058
				text = "looking"
			intervals [3673]:
				xmin = 1090.5058
				xmax = 1090.6858
				text = "at"
			intervals [3674]:
				xmin = 1090.6858
				xmax = 1091.090
				text = ""
			intervals [3675]:
				xmin = 1091.090
				xmax = 1091.260
				text = "just"
			intervals [3676]:
				xmin = 1091.260
				xmax = 1091.350
				text = "a"
			intervals [3677]:
				xmin = 1091.350
				xmax = 1091.590
				text = "little"
			intervals [3678]:
				xmin = 1091.590
				xmax = 1091.890
				text = "sort"
			intervals [3679]:
				xmin = 1091.890
				xmax = 1091.950
				text = "of"
			intervals [3680]:
				xmin = 1091.950
				xmax = 1091.980
				text = "i"
			intervals [3681]:
				xmin = 1091.980
				xmax = 1092.180
				text = "know"
			intervals [3682]:
				xmin = 1092.180
				xmax = 1092.340
				text = "what"
			intervals [3683]:
				xmin = 1092.340
				xmax = 1092.460
				text = "the"
			intervals [3684]:
				xmin = 1092.460
				xmax = 1092.500
				text = ""
			intervals [3685]:
				xmin = 1092.500
				xmax = 1092.690
				text = "you"
			intervals [3686]:
				xmin = 1092.690
				xmax = 1092.800
				text = "know"
			intervals [3687]:
				xmin = 1092.800
				xmax = 1093.090
				text = "couple"
			intervals [3688]:
				xmin = 1093.090
				xmax = 1093.400
				text = "notes"
			intervals [3689]:
				xmin = 1093.400
				xmax = 1093.530
				text = "and"
			intervals [3690]:
				xmin = 1093.530
				xmax = 1093.940
				text = "everything"
			intervals [3691]:
				xmin = 1093.940
				xmax = 1094.050
				text = "but"
			intervals [3692]:
				xmin = 1094.050
				xmax = 1094.140
				text = "other"
			intervals [3693]:
				xmin = 1094.140
				xmax = 1094.260
				text = "than"
			intervals [3694]:
				xmin = 1094.260
				xmax = 1094.460
				text = "that"
			intervals [3695]:
				xmin = 1094.460
				xmax = 1094.540
				text = "i"
			intervals [3696]:
				xmin = 1094.540
				xmax = 1094.620
				text = "be"
			intervals [3697]:
				xmin = 1094.620
				xmax = 1094.780
				text = "like"
			intervals [3698]:
				xmin = 1094.780
				xmax = 1094.970
				text = "yeah"
			intervals [3699]:
				xmin = 1094.970
				xmax = 1095.000
				text = "i"
			intervals [3700]:
				xmin = 1095.000
				xmax = 1095.250
				text = "don't"
			intervals [3701]:
				xmin = 1095.250
				xmax = 1095.450
				text = "know"
			intervals [3702]:
				xmin = 1095.450
				xmax = 1095.610
				text = "you"
			intervals [3703]:
				xmin = 1095.610
				xmax = 1095.760
				text = "ain't"
			intervals [3704]:
				xmin = 1095.760
				xmax = 1096.100
				text = "nowhere"
			intervals [3705]:
				xmin = 1096.100
				xmax = 1097.0875
				text = ""
			intervals [3706]:
				xmin = 1097.0875
				xmax = 1097.2175
				text = "but"
			intervals [3707]:
				xmin = 1097.2175
				xmax = 1097.2475
				text = ""
			intervals [3708]:
				xmin = 1097.2475
				xmax = 1097.3275
				text = "uh"
			intervals [3709]:
				xmin = 1097.3275
				xmax = 1097.3975
				text = ""
			intervals [3710]:
				xmin = 1097.3975
				xmax = 1097.5175
				text = "you"
			intervals [3711]:
				xmin = 1097.5175
				xmax = 1097.5475
				text = ""
			intervals [3712]:
				xmin = 1097.5475
				xmax = 1097.6375
				text = "know"
			intervals [3713]:
				xmin = 1097.6375
				xmax = 1097.7075
				text = "i"
			intervals [3714]:
				xmin = 1097.7075
				xmax = 1097.8075
				text = "can"
			intervals [3715]:
				xmin = 1097.8075
				xmax = 1097.9275
				text = "make"
			intervals [3716]:
				xmin = 1097.9275
				xmax = 1097.9875
				text = "it"
			intervals [3717]:
				xmin = 1097.9875
				xmax = 1098.4075
				text = "sound"
			intervals [3718]:
				xmin = 1098.4075
				xmax = 1098.6575
				text = "good"
			intervals [3719]:
				xmin = 1098.6575
				xmax = 1098.7575
				text = "you"
			intervals [3720]:
				xmin = 1098.7575
				xmax = 1099.0075
				text = "know"
			intervals [3721]:
				xmin = 1099.0075
				xmax = 1099.1271
				text = ""
			intervals [3722]:
				xmin = 1099.1271
				xmax = 1099.3371
				text = "make"
			intervals [3723]:
				xmin = 1099.3371
				xmax = 1099.4071
				text = "it"
			intervals [3724]:
				xmin = 1099.4071
				xmax = 1099.5571
				text = "look"
			intervals [3725]:
				xmin = 1099.5571
				xmax = 1099.8071
				text = "good"
			intervals [3726]:
				xmin = 1099.8071
				xmax = 1100.0471
				text = "too"
			intervals [3727]:
				xmin = 1100.0471
				xmax = 1100.1071
				text = "i"
			intervals [3728]:
				xmin = 1100.1071
				xmax = 1100.1371
				text = ""
			intervals [3729]:
				xmin = 1100.1371
				xmax = 1100.4971
				text = "guess"
			intervals [3730]:
				xmin = 1100.4971
				xmax = 1106.6797
				text = ""
			intervals [3731]:
				xmin = 1106.6797
				xmax = 1106.8697
				text = "word"
			intervals [3732]:
				xmin = 1106.8697
				xmax = 1109.7212
				text = ""
			intervals [3733]:
				xmin = 1109.7212
				xmax = 1109.9012
				text = "oh"
			intervals [3734]:
				xmin = 1109.9012
				xmax = 1110.4012
				text = "man"
			intervals [3735]:
				xmin = 1110.4012
				xmax = 1110.5212
				text = "you"
			intervals [3736]:
				xmin = 1110.5212
				xmax = 1110.8012
				text = "know"
			intervals [3737]:
				xmin = 1110.8012
				xmax = 1110.8312
				text = ""
			intervals [3738]:
				xmin = 1110.8312
				xmax = 1111.0812
				text = "nu-"
			intervals [3739]:
				xmin = 1111.0812
				xmax = 1111.1612
				text = ""
			intervals [3740]:
				xmin = 1111.1612
				xmax = 1111.3812
				text = "you"
			intervals [3741]:
				xmin = 1111.3812
				xmax = 1111.5412
				text = "ain't"
			intervals [3742]:
				xmin = 1111.5412
				xmax = 1111.9712
				text = "nowhere"
			intervals [3743]:
				xmin = 1111.9712
				xmax = 1112.1212
				text = "it"
			intervals [3744]:
				xmin = 1112.1212
				xmax = 1112.2012
				text = "s"
			intervals [3745]:
				xmin = 1112.2012
				xmax = 1112.4712
				text = "like"
			intervals [3746]:
				xmin = 1112.4712
				xmax = 1113.2683
				text = ""
			intervals [3747]:
				xmin = 1113.2683
				xmax = 1113.5983
				text = "you"
			intervals [3748]:
				xmin = 1113.5983
				xmax = 1113.8383
				text = "ain't"
			intervals [3749]:
				xmin = 1113.8383
				xmax = 1114.4883
				text = "nowhere"
			intervals [3750]:
				xmin = 1114.4883
				xmax = 1114.6983
				text = "you"
			intervals [3751]:
				xmin = 1114.6983
				xmax = 1114.9583
				text = "ain't"
			intervals [3752]:
				xmin = 1114.9583
				xmax = 1115.1183
				text = "you"
			intervals [3753]:
				xmin = 1115.1183
				xmax = 1115.3683
				text = "ain't"
			intervals [3754]:
				xmin = 1115.3683
				xmax = 1115.5583
				text = "like"
			intervals [3755]:
				xmin = 1115.5583
				xmax = 1115.6783
				text = "where"
			intervals [3756]:
				xmin = 1115.6783
				xmax = 1115.8983
				text = "you"
			intervals [3757]:
				xmin = 1115.8983
				xmax = 1116.0383
				text = "at"
			intervals [3758]:
				xmin = 1116.0383
				xmax = 1116.3183
				text = "now"
			intervals [3759]:
				xmin = 1116.3183
				xmax = 1116.4883
				text = "you"
			intervals [3760]:
				xmin = 1116.4883
				xmax = 1116.9983
				text = "somewhere"
			intervals [3761]:
				xmin = 1116.9983
				xmax = 1117.1783
				text = "but"
			intervals [3762]:
				xmin = 1117.1783
				xmax = 1117.3283
				text = "you"
			intervals [3763]:
				xmin = 1117.3283
				xmax = 1117.5083
				text = "ain't"
			intervals [3764]:
				xmin = 1117.5083
				xmax = 1117.8783
				text = "nowhere"
			intervals [3765]:
				xmin = 1117.8783
				xmax = 1118.0283
				text = "it"
			intervals [3766]:
				xmin = 1118.0283
				xmax = 1118.1383
				text = "s"
			intervals [3767]:
				xmin = 1118.1383
				xmax = 1118.4283
				text = "like"
			intervals [3768]:
				xmin = 1118.4283
				xmax = 1119.0463
				text = ""
			intervals [3769]:
				xmin = 1119.0463
				xmax = 1119.1363
				text = "it"
			intervals [3770]:
				xmin = 1119.1363
				xmax = 1119.1963
				text = "s"
			intervals [3771]:
				xmin = 1119.1963
				xmax = 1119.3463
				text = "like"
			intervals [3772]:
				xmin = 1119.3463
				xmax = 1119.4663
				text = "how"
			intervals [3773]:
				xmin = 1119.4663
				xmax = 1119.6063
				text = "them"
			intervals [3774]:
				xmin = 1119.6063
				xmax = 1119.9263
				text = "cats"
			intervals [3775]:
				xmin = 1119.9263
				xmax = 1120.2563
				text = "say"
			intervals [3776]:
				xmin = 1120.2563
				xmax = 1122.0488
				text = ""
			intervals [3777]:
				xmin = 1122.0488
				xmax = 1122.2888
				text = "s"
			intervals [3778]:
				xmin = 1122.2888
				xmax = 1122.3288
				text = "<unk>"
			intervals [3779]:
				xmin = 1122.3288
				xmax = 1123.0988
				text = ""
			intervals [3780]:
				xmin = 1123.0988
				xmax = 1123.1588
				text = "you"
			intervals [3781]:
				xmin = 1123.1588
				xmax = 1123.2288
				text = "you"
			intervals [3782]:
				xmin = 1123.2288
				xmax = 1123.3788
				text = "know"
			intervals [3783]:
				xmin = 1123.3788
				xmax = 1123.4488
				text = "d"
			intervals [3784]:
				xmin = 1123.4488
				xmax = 1123.5888
				text = "it"
			intervals [3785]:
				xmin = 1123.5888
				xmax = 1123.9888
				text = "depend"
			intervals [3786]:
				xmin = 1123.9888
				xmax = 1124.3388
				text = "depending"
			intervals [3787]:
				xmin = 1124.3388
				xmax = 1124.7288
				text = "yeah"
			intervals [3788]:
				xmin = 1124.7288
				xmax = 1125.0288
				text = "depending"
			intervals [3789]:
				xmin = 1125.0288
				xmax = 1125.0888
				text = "on"
			intervals [3790]:
				xmin = 1125.0888
				xmax = 1125.1688
				text = "how"
			intervals [3791]:
				xmin = 1125.1688
				xmax = 1125.3088
				text = "you"
			intervals [3792]:
				xmin = 1125.3088
				xmax = 1125.5388
				text = "state"
			intervals [3793]:
				xmin = 1125.5388
				xmax = 1125.6088
				text = "it"
			intervals [3794]:
				xmin = 1125.6088
				xmax = 1125.8888
				text = "depending"
			intervals [3795]:
				xmin = 1125.8888
				xmax = 1125.9488
				text = "on"
			intervals [3796]:
				xmin = 1125.9488
				xmax = 1126.0788
				text = "how"
			intervals [3797]:
				xmin = 1126.0788
				xmax = 1126.1888
				text = "you"
			intervals [3798]:
				xmin = 1126.1888
				xmax = 1126.3688
				text = "know"
			intervals [3799]:
				xmin = 1126.3688
				xmax = 1126.4788
				text = "you"
			intervals [3800]:
				xmin = 1126.4788
				xmax = 1126.7088
				text = "know"
			intervals [3801]:
				xmin = 1126.7088
				xmax = 1126.8188
				text = "how"
			intervals [3802]:
				xmin = 1126.8188
				xmax = 1127.1188
				text = "you"
			intervals [3803]:
				xmin = 1127.1188
				xmax = 1127.1588
				text = ""
			intervals [3804]:
				xmin = 1127.1588
				xmax = 1127.2288
				text = "you"
			intervals [3805]:
				xmin = 1127.2288
				xmax = 1127.3788
				text = "know"
			intervals [3806]:
				xmin = 1127.3788
				xmax = 1127.4888
				text = "how"
			intervals [3807]:
				xmin = 1127.4888
				xmax = 1127.5988
				text = "you"
			intervals [3808]:
				xmin = 1127.5988
				xmax = 1127.9588
				text = "phrase"
			intervals [3809]:
				xmin = 1127.9588
				xmax = 1128.0288
				text = "it"
			intervals [3810]:
				xmin = 1128.0288
				xmax = 1128.0588
				text = ""
			intervals [3811]:
				xmin = 1128.0588
				xmax = 1128.1688
				text = "you"
			intervals [3812]:
				xmin = 1128.1688
				xmax = 1128.2588
				text = "know"
			intervals [3813]:
				xmin = 1128.2588
				xmax = 1128.3488
				text = "what"
			intervals [3814]:
				xmin = 1128.3488
				xmax = 1128.4388
				text = "i'm"
			intervals [3815]:
				xmin = 1128.4388
				xmax = 1128.7088
				text = "saying"
			intervals [3816]:
				xmin = 1128.7088
				xmax = 1128.9988
				text = "like"
			intervals [3817]:
				xmin = 1128.9988
				xmax = 1129.4837
				text = ""
			intervals [3818]:
				xmin = 1129.4837
				xmax = 1129.6137
				text = "you"
			intervals [3819]:
				xmin = 1129.6137
				xmax = 1129.6937
				text = "know"
			intervals [3820]:
				xmin = 1129.6937
				xmax = 1129.7737
				text = "i"
			intervals [3821]:
				xmin = 1129.7737
				xmax = 1129.9337
				text = "might"
			intervals [3822]:
				xmin = 1129.9337
				xmax = 1130.1337
				text = "crack"
			intervals [3823]:
				xmin = 1130.1337
				xmax = 1130.2137
				text = "a"
			intervals [3824]:
				xmin = 1130.2137
				xmax = 1130.2437
				text = ""
			intervals [3825]:
				xmin = 1130.2437
				xmax = 1130.5637
				text = "joke"
			intervals [3826]:
				xmin = 1130.5637
				xmax = 1131.0259
				text = ""
			intervals [3827]:
				xmin = 1131.0259
				xmax = 1131.1359
				text = "and"
			intervals [3828]:
				xmin = 1131.1359
				xmax = 1131.2159
				text = "it"
			intervals [3829]:
				xmin = 1131.2159
				xmax = 1131.3759
				text = "be"
			intervals [3830]:
				xmin = 1131.3759
				xmax = 1131.6359
				text = "like"
			intervals [3831]:
				xmin = 1131.6359
				xmax = 1131.8859
				text = "yeah"
			intervals [3832]:
				xmin = 1131.8859
				xmax = 1132.1959
				text = "man"
			intervals [3833]:
				xmin = 1132.1959
				xmax = 1132.2659
				text = "you"
			intervals [3834]:
				xmin = 1132.2659
				xmax = 1132.4259
				text = "know"
			intervals [3835]:
				xmin = 1132.4259
				xmax = 1132.5159
				text = "i"
			intervals [3836]:
				xmin = 1132.5159
				xmax = 1132.7859
				text = "seen"
			intervals [3837]:
				xmin = 1132.7859
				xmax = 1132.8859
				text = "you"
			intervals [3838]:
				xmin = 1132.8859
				xmax = 1133.1459
				text = "on"
			intervals [3839]:
				xmin = 1133.1459
				xmax = 1133.2159
				text = "you"
			intervals [3840]:
				xmin = 1133.2159
				xmax = 1133.6159
				text = "know"
			intervals [3841]:
				xmin = 1133.6159
				xmax = 1133.7129
				text = ""
			intervals [3842]:
				xmin = 1133.7129
				xmax = 1133.9329
				text = "four"
			intervals [3843]:
				xmin = 1133.9329
				xmax = 1134.2029
				text = "ninety"
			intervals [3844]:
				xmin = 1134.2029
				xmax = 1134.6229
				text = "five"
			intervals [3845]:
				xmin = 1134.6229
				xmax = 1134.7229
				text = "you"
			intervals [3846]:
				xmin = 1134.7229
				xmax = 1134.9029
				text = "know"
			intervals [3847]:
				xmin = 1134.9029
				xmax = 1135.0129
				text = "you"
			intervals [3848]:
				xmin = 1135.0129
				xmax = 1135.2629
				text = "wasn't"
			intervals [3849]:
				xmin = 1135.2629
				xmax = 1135.6829
				text = "nowhere"
			intervals [3850]:
				xmin = 1135.6829
				xmax = 1135.9629
				text = "going"
			intervals [3851]:
				xmin = 1135.9629
				xmax = 1136.4929
				text = "fast"
			intervals [3852]:
				xmin = 1136.4929
				xmax = 1136.5929
				text = "you"
			intervals [3853]:
				xmin = 1136.5929
				xmax = 1136.7529
				text = "know"
			intervals [3854]:
				xmin = 1136.7529
				xmax = 1136.8429
				text = "what"
			intervals [3855]:
				xmin = 1136.8429
				xmax = 1136.9629
				text = "i'm"
			intervals [3856]:
				xmin = 1136.9629
				xmax = 1137.2029
				text = "saying"
			intervals [3857]:
				xmin = 1137.2029
				xmax = 1137.3129
				text = "you"
			intervals [3858]:
				xmin = 1137.3129
				xmax = 1137.6629
				text = "seen"
			intervals [3859]:
				xmin = 1137.6629
				xmax = 1137.7729
				text = "you"
			intervals [3860]:
				xmin = 1137.7729
				xmax = 1137.9629
				text = "know"
			intervals [3861]:
				xmin = 1137.9629
				xmax = 1138.1029
				text = "you"
			intervals [3862]:
				xmin = 1138.1029
				xmax = 1138.3329
				text = "seen"
			intervals [3863]:
				xmin = 1138.3329
				xmax = 1138.4429
				text = "my"
			intervals [3864]:
				xmin = 1138.4429
				xmax = 1138.7329
				text = "rear"
			intervals [3865]:
				xmin = 1138.7329
				xmax = 1138.9729
				text = "view"
			intervals [3866]:
				xmin = 1138.9729
				xmax = 1139.1229
				text = "you"
			intervals [3867]:
				xmin = 1139.1229
				xmax = 1139.2529
				text = "know"
			intervals [3868]:
				xmin = 1139.2529
				xmax = 1139.3429
				text = "what"
			intervals [3869]:
				xmin = 1139.3429
				xmax = 1139.4129
				text = "i'm"
			intervals [3870]:
				xmin = 1139.4129
				xmax = 1139.6429
				text = "saying"
			intervals [3871]:
				xmin = 1139.6429
				xmax = 1140.0229
				text = "shorty"
			intervals [3872]:
				xmin = 1140.0229
				xmax = 1140.2529
				text = "look"
			intervals [3873]:
				xmin = 1140.2529
				xmax = 1140.5329
				text = "man"
			intervals [3874]:
				xmin = 1140.5329
				xmax = 1140.7529
				text = "look"
			intervals [3875]:
				xmin = 1140.7529
				xmax = 1140.9816
				text = ""
			intervals [3876]:
				xmin = 1140.9816
				xmax = 1141.1816
				text = "you"
			intervals [3877]:
				xmin = 1141.1816
				xmax = 1141.3816
				text = "ain't"
			intervals [3878]:
				xmin = 1141.3816
				xmax = 1141.8416
				text = "nowhere"
			intervals [3879]:
				xmin = 1141.8416
				xmax = 1141.8716
				text = ""
			intervals [3880]:
				xmin = 1141.8716
				xmax = 1142.0216
				text = "you"
			intervals [3881]:
				xmin = 1142.0216
				xmax = 1142.3316
				text = "know"
			intervals [3882]:
				xmin = 1142.3316
				xmax = 1142.8616
				text = ""
			intervals [3883]:
				xmin = 1142.8616
				xmax = 1143.0416
				text = "but"
			intervals [3884]:
				xmin = 1143.0416
				xmax = 1143.1816
				text = "uh"
			intervals [3885]:
				xmin = 1143.1816
				xmax = 1143.3316
				text = "other"
			intervals [3886]:
				xmin = 1143.3316
				xmax = 1143.4916
				text = "than"
			intervals [3887]:
				xmin = 1143.4916
				xmax = 1143.7516
				text = "that"
			intervals [3888]:
				xmin = 1143.7516
				xmax = 1143.8316
				text = "you"
			intervals [3889]:
				xmin = 1143.8316
				xmax = 1144.1016
				text = "know"
			intervals [3890]:
				xmin = 1144.1016
				xmax = 1144.3016
				text = "like"
			intervals [3891]:
				xmin = 1144.3016
				xmax = 1144.3616
				text = "i"
			intervals [3892]:
				xmin = 1144.3616
				xmax = 1144.6516
				text = "say"
			intervals [3893]:
				xmin = 1144.6516
				xmax = 1144.7416
				text = "it"
			intervals [3894]:
				xmin = 1144.7416
				xmax = 1144.8716
				text = "s"
			intervals [3895]:
				xmin = 1144.8716
				xmax = 1145.1716
				text = "like"
			intervals [3896]:
				xmin = 1145.1716
				xmax = 1146.7986
				text = ""
			intervals [3897]:
				xmin = 1146.7986
				xmax = 1146.9686
				text = "you"
			intervals [3898]:
				xmin = 1146.9686
				xmax = 1147.1586
				text = "know"
			intervals [3899]:
				xmin = 1147.1586
				xmax = 1147.2486
				text = "what"
			intervals [3900]:
				xmin = 1147.2486
				xmax = 1147.3686
				text = "i'm"
			intervals [3901]:
				xmin = 1147.3686
				xmax = 1147.6186
				text = "saying"
			intervals [3902]:
				xmin = 1147.6186
				xmax = 1147.7086
				text = "you"
			intervals [3903]:
				xmin = 1147.7086
				xmax = 1147.9186
				text = "know"
			intervals [3904]:
				xmin = 1147.9186
				xmax = 1148.1186
				text = "how"
			intervals [3905]:
				xmin = 1148.1186
				xmax = 1148.1686
				text = "i"
			intervals [3906]:
				xmin = 1148.1686
				xmax = 1148.4786
				text = "mean"
			intervals [3907]:
				xmin = 1148.4786
				xmax = 1148.5686
				text = "you"
			intervals [3908]:
				xmin = 1148.5686
				xmax = 1148.8086
				text = "know"
			intervals [3909]:
				xmin = 1148.8086
				xmax = 1148.9186
				text = ""
			intervals [3910]:
				xmin = 1148.9186
				xmax = 1149.1386
				text = "you"
			intervals [3911]:
				xmin = 1149.1386
				xmax = 1149.2686
				text = "ain't"
			intervals [3912]:
				xmin = 1149.2686
				xmax = 1149.6186
				text = "nowhere"
			intervals [3913]:
				xmin = 1149.6186
				xmax = 1149.8886
				text = "man"
			intervals [3914]:
				xmin = 1149.8886
				xmax = 1150.5789
				text = ""
			intervals [3915]:
				xmin = 1150.5789
				xmax = 1150.6589
				text = "you"
			intervals [3916]:
				xmin = 1150.6589
				xmax = 1150.7989
				text = "know"
			intervals [3917]:
				xmin = 1150.7989
				xmax = 1150.9589
				text = "some"
			intervals [3918]:
				xmin = 1150.9589
				xmax = 1151.2589
				text = "slang"
			intervals [3919]:
				xmin = 1151.2589
				xmax = 1151.5189
				text = "talk"
			intervals [3920]:
				xmin = 1151.5189
				xmax = 1151.5989
				text = "you"
			intervals [3921]:
				xmin = 1151.5989
				xmax = 1151.7389
				text = "know"
			intervals [3922]:
				xmin = 1151.7389
				xmax = 1151.8589
				text = "some"
			intervals [3923]:
				xmin = 1151.8589
				xmax = 1152.0589
				text = "new"
			intervals [3924]:
				xmin = 1152.0589
				xmax = 1152.3689
				text = "era"
			intervals [3925]:
				xmin = 1152.3689
				xmax = 1152.7189
				text = "shit"
			intervals [3926]:
				xmin = 1152.7189
				xmax = 1159.5985
				text = ""
			intervals [3927]:
				xmin = 1159.5985
				xmax = 1159.8485
				text = "you"
			intervals [3928]:
				xmin = 1159.8485
				xmax = 1160.0485
				text = "ain't"
			intervals [3929]:
				xmin = 1160.0485
				xmax = 1160.4385
				text = "nowhere"
			intervals [3930]:
				xmin = 1160.4385
				xmax = 1160.7185
				text = "man"
			intervals [3931]:
				xmin = 1160.7185
				xmax = 1160.9752
				text = ""
			intervals [3932]:
				xmin = 1160.9752
				xmax = 1161.1752
				text = "you"
			intervals [3933]:
				xmin = 1161.1752
				xmax = 1161.3152
				text = "know"
			intervals [3934]:
				xmin = 1161.3152
				xmax = 1161.4052
				text = "what"
			intervals [3935]:
				xmin = 1161.4052
				xmax = 1161.5152
				text = "i'm"
			intervals [3936]:
				xmin = 1161.5152
				xmax = 1161.8752
				text = "saying"
			intervals [3937]:
				xmin = 1161.8752
				xmax = 1162.1352
				text = "gotta"
			intervals [3938]:
				xmin = 1162.1352
				xmax = 1162.3152
				text = "cut"
			intervals [3939]:
				xmin = 1162.3152
				xmax = 1162.3852
				text = "it"
			intervals [3940]:
				xmin = 1162.3852
				xmax = 1162.6552
				text = "short"
			intervals [3941]:
				xmin = 1162.6552
				xmax = 1162.9252
				text = "right"
			intervals [3942]:
				xmin = 1162.9252
				xmax = 1163.1752
				text = "there"
			intervals [3943]:
				xmin = 1163.1752
				xmax = 1163.3452
				text = "like"
			intervals [3944]:
				xmin = 1163.3452
				xmax = 1163.4552
				text = "you"
			intervals [3945]:
				xmin = 1163.4552
				xmax = 1163.6152
				text = "ain't"
			intervals [3946]:
				xmin = 1163.6152
				xmax = 1163.9552
				text = "nowhere"
			intervals [3947]:
				xmin = 1163.9552
				xmax = 1180.5774
				text = ""
			intervals [3948]:
				xmin = 1180.5774
				xmax = 1180.7574
				text = "yeah"
			intervals [3949]:
				xmin = 1180.7574
				xmax = 1180.8174
				text = "they"
			intervals [3950]:
				xmin = 1180.8174
				xmax = 1181.0074
				text = "ain't"
			intervals [3951]:
				xmin = 1181.0074
				xmax = 1181.3974
				text = "nowhere"
			intervals [3952]:
				xmin = 1181.3974
				xmax = 1181.6774
				text = "man"
			intervals [3953]:
				xmin = 1181.6774
				xmax = 1181.7574
				text = "you"
			intervals [3954]:
				xmin = 1181.7574
				xmax = 1181.8674
				text = "know"
			intervals [3955]:
				xmin = 1181.8674
				xmax = 1181.9074
				text = ""
			intervals [3956]:
				xmin = 1181.9074
				xmax = 1181.9974
				text = "what"
			intervals [3957]:
				xmin = 1181.9974
				xmax = 1182.0874
				text = "i'm"
			intervals [3958]:
				xmin = 1182.0874
				xmax = 1182.2374
				text = "saying"
			intervals [3959]:
				xmin = 1182.2374
				xmax = 1183.4055
				text = ""
			intervals [3960]:
				xmin = 1183.4055
				xmax = 1183.5855
				text = "yeah"
			intervals [3961]:
				xmin = 1183.5855
				xmax = 1183.6455
				text = "you"
			intervals [3962]:
				xmin = 1183.6455
				xmax = 1183.8455
				text = "used"
			intervals [3963]:
				xmin = 1183.8455
				xmax = 1183.9055
				text = "it"
			intervals [3964]:
				xmin = 1183.9055
				xmax = 1184.1855
				text = "right"
			intervals [3965]:
				xmin = 1184.1855
				xmax = 1184.2955
				text = "you"
			intervals [3966]:
				xmin = 1184.2955
				xmax = 1184.4255
				text = "ain't"
			intervals [3967]:
				xmin = 1184.4255
				xmax = 1184.5455
				text = "they"
			intervals [3968]:
				xmin = 1184.5455
				xmax = 1184.6355
				text = "ain't"
			intervals [3969]:
				xmin = 1184.6355
				xmax = 1184.9355
				text = "nowhere"
			intervals [3970]:
				xmin = 1184.9355
				xmax = 1185.0055
				text = "you"
			intervals [3971]:
				xmin = 1185.0055
				xmax = 1185.0855
				text = "know"
			intervals [3972]:
				xmin = 1185.0855
				xmax = 1185.1755
				text = "what"
			intervals [3973]:
				xmin = 1185.1755
				xmax = 1185.2355
				text = "i'm"
			intervals [3974]:
				xmin = 1185.2355
				xmax = 1185.3655
				text = "saying"
			intervals [3975]:
				xmin = 1185.3655
				xmax = 1185.5055
				text = "cause"
			intervals [3976]:
				xmin = 1185.5055
				xmax = 1185.5755
				text = "it"
			intervals [3977]:
				xmin = 1185.5755
				xmax = 1185.6055
				text = "d"
			intervals [3978]:
				xmin = 1185.6055
				xmax = 1185.7055
				text = "be"
			intervals [3979]:
				xmin = 1185.7055
				xmax = 1186.0255
				text = "tighter"
			intervals [3980]:
				xmin = 1186.0255
				xmax = 1186.0855
				text = "if"
			intervals [3981]:
				xmin = 1186.0855
				xmax = 1186.2355
				text = "they"
			intervals [3982]:
				xmin = 1186.2355
				xmax = 1186.3855
				text = "was"
			intervals [3983]:
				xmin = 1186.3855
				xmax = 1186.6155
				text = "up"
			intervals [3984]:
				xmin = 1186.6155
				xmax = 1187.8692
				text = ""
			intervals [3985]:
				xmin = 1187.8692
				xmax = 1188.2292
				text = "twenty"
			intervals [3986]:
				xmin = 1188.2292
				xmax = 1188.6092
				text = "four"
			intervals [3987]:
				xmin = 1188.6092
				xmax = 1188.6962
				text = ""
			intervals [3988]:
				xmin = 1188.6962
				xmax = 1189.1962
				text = "thirteen"
			intervals [3989]:
				xmin = 1189.1962
				xmax = 1189.2262
				text = ""
			intervals [3990]:
				xmin = 1189.2262
				xmax = 1189.3262
				text = "you"
			intervals [3991]:
				xmin = 1189.3262
				xmax = 1189.4662
				text = "know"
			intervals [3992]:
				xmin = 1189.4662
				xmax = 1189.5562
				text = "what"
			intervals [3993]:
				xmin = 1189.5562
				xmax = 1189.6162
				text = "i'm"
			intervals [3994]:
				xmin = 1189.6162
				xmax = 1189.8962
				text = "saying"
			intervals [3995]:
				xmin = 1189.8962
				xmax = 1190.5936
				text = ""
			intervals [3996]:
				xmin = 1190.5936
				xmax = 1190.8036
				text = "you"
			intervals [3997]:
				xmin = 1190.8036
				xmax = 1190.9936
				text = "know"
			intervals [3998]:
				xmin = 1190.9936
				xmax = 1191.399977324263
				text = ""
	item [2]:
		class = "IntervalTier"
		name = "DCB_se1_ag2_m_03 - phones"
		xmin = 0.0
		xmax = 1191.399977324263
		intervals: size = 10068
			intervals [1]:
				xmin = 0.0
				xmax = 3.613
				text = ""
			intervals [2]:
				xmin = 3.613
				xmax = 3.993
				text = "AH1"
			intervals [3]:
				xmin = 3.993
				xmax = 4.123
				text = "sp"
			intervals [4]:
				xmin = 4.123
				xmax = 4.313
				text = "Y"
			intervals [5]:
				xmin = 4.313
				xmax = 4.433
				text = "AE1"
			intervals [6]:
				xmin = 4.433
				xmax = 4.6439
				text = "sp"
			intervals [7]:
				xmin = 4.6439
				xmax = 4.8639
				text = "AY1"
			intervals [8]:
				xmin = 4.8639
				xmax = 4.9939
				text = "S"
			intervals [9]:
				xmin = 4.9939
				xmax = 5.0239
				text = "sp"
			intervals [10]:
				xmin = 5.0239
				xmax = 5.1939
				text = "Y"
			intervals [11]:
				xmin = 5.1939
				xmax = 5.2439
				text = "AE1"
			intervals [12]:
				xmin = 5.2439
				xmax = 5.3839
				text = "sp"
			intervals [13]:
				xmin = 5.3839
				xmax = 5.5039
				text = "AY1"
			intervals [14]:
				xmin = 5.5039
				xmax = 5.6339
				text = "S"
			intervals [15]:
				xmin = 5.6339
				xmax = 5.7139
				text = "EY1"
			intervals [16]:
				xmin = 5.7139
				xmax = 5.7939
				text = "S"
			intervals [17]:
				xmin = 5.7939
				xmax = 5.8839
				text = "OW1"
			intervals [18]:
				xmin = 5.8839
				xmax = 6.0339
				text = "Y"
			intervals [19]:
				xmin = 6.0339
				xmax = 6.0939
				text = "AE1"
			intervals [20]:
				xmin = 6.0939
				xmax = 7.8571
				text = "sp"
			intervals [21]:
				xmin = 7.8571
				xmax = 7.9071
				text = "M"
			intervals [22]:
				xmin = 7.9071
				xmax = 8.0271
				text = "UW1"
			intervals [23]:
				xmin = 8.0271
				xmax = 8.0971
				text = "V"
			intervals [24]:
				xmin = 8.0971
				xmax = 8.1271
				text = "IY0"
			intervals [25]:
				xmin = 8.1271
				xmax = 8.3571
				text = "Z"
			intervals [26]:
				xmin = 8.3571
				xmax = 8.919
				text = ""
			intervals [27]:
				xmin = 8.919
				xmax = 9.269
				text = "AH1"
			intervals [28]:
				xmin = 9.269
				xmax = 9.6363
				text = "sp"
			intervals [29]:
				xmin = 9.6363
				xmax = 9.8063
				text = "AY1"
			intervals [30]:
				xmin = 9.8063
				xmax = 9.8363
				text = "V"
			intervals [31]:
				xmin = 9.8363
				xmax = 9.8663
				text = "sp"
			intervals [32]:
				xmin = 9.8663
				xmax = 9.9163
				text = "HH"
			intervals [33]:
				xmin = 9.9163
				xmax = 9.9763
				text = "AE1"
			intervals [34]:
				xmin = 9.9763
				xmax = 10.0263
				text = "V"
			intervals [35]:
				xmin = 10.0263
				xmax = 10.0663
				text = "T"
			intervals [36]:
				xmin = 10.0663
				xmax = 10.1263
				text = "AH0"
			intervals [37]:
				xmin = 10.1263
				xmax = 10.2163
				text = "S"
			intervals [38]:
				xmin = 10.2163
				xmax = 10.4963
				text = "EY1"
			intervals [39]:
				xmin = 10.4963
				xmax = 10.5263
				text = "sp"
			intervals [40]:
				xmin = 10.5263
				xmax = 10.5663
				text = "G"
			intervals [41]:
				xmin = 10.5663
				xmax = 10.7463
				text = "AA1"
			intervals [42]:
				xmin = 10.7463
				xmax = 10.7963
				text = "D"
			intervals [43]:
				xmin = 10.7963
				xmax = 10.9163
				text = "F"
			intervals [44]:
				xmin = 10.9163
				xmax = 11.1163
				text = "AA2"
			intervals [45]:
				xmin = 11.1163
				xmax = 11.2463
				text = "DH"
			intervals [46]:
				xmin = 11.2463
				xmax = 11.4263
				text = "ER0"
			intervals [47]:
				xmin = 11.4263
				xmax = 12.3856
				text = "sp"
			intervals [48]:
				xmin = 12.3856
				xmax = 12.4356
				text = "G"
			intervals [49]:
				xmin = 12.4356
				xmax = 12.5656
				text = "UH1"
			intervals [50]:
				xmin = 12.5656
				xmax = 12.5956
				text = "D"
			intervals [51]:
				xmin = 12.5956
				xmax = 12.7356
				text = "F"
			intervals [52]:
				xmin = 12.7356
				xmax = 12.8156
				text = "EH2"
			intervals [53]:
				xmin = 12.8156
				xmax = 13.1556
				text = "L"
			intervals [54]:
				xmin = 13.1556
				xmax = 13.2056
				text = "AH0"
			intervals [55]:
				xmin = 13.2056
				xmax = 13.5156
				text = "Z"
			intervals [56]:
				xmin = 13.5156
				xmax = 14.1186
				text = ""
			intervals [57]:
				xmin = 14.1186
				xmax = 14.1986
				text = "sil"
			intervals [58]:
				xmin = 14.1986
				xmax = 14.2286
				text = "W"
			intervals [59]:
				xmin = 14.2286
				xmax = 14.2586
				text = "EH1"
			intervals [60]:
				xmin = 14.2586
				xmax = 14.2886
				text = "L"
			intervals [61]:
				xmin = 14.2886
				xmax = 14.3186
				text = "AH0"
			intervals [62]:
				xmin = 14.3186
				xmax = 14.3586
				text = "M"
			intervals [63]:
				xmin = 14.3586
				xmax = 14.4386
				text = "JH"
			intervals [64]:
				xmin = 14.4386
				xmax = 14.5386
				text = "AH1"
			intervals [65]:
				xmin = 14.5386
				xmax = 14.5786
				text = "S"
			intervals [66]:
				xmin = 14.5786
				xmax = 14.6086
				text = "T"
			intervals [67]:
				xmin = 14.6086
				xmax = 14.6586
				text = "G"
			intervals [68]:
				xmin = 14.6586
				xmax = 14.9186
				text = "AA1"
			intervals [69]:
				xmin = 14.9186
				xmax = 14.9686
				text = "N"
			intervals [70]:
				xmin = 14.9686
				xmax = 15.0186
				text = "AH0"
			intervals [71]:
				xmin = 15.0186
				xmax = 15.0586
				text = "S"
			intervals [72]:
				xmin = 15.0586
				xmax = 15.0886
				text = "EY1"
			intervals [73]:
				xmin = 15.0886
				xmax = 15.2286
				text = "AO1"
			intervals [74]:
				xmin = 15.2286
				xmax = 15.2786
				text = "L"
			intervals [75]:
				xmin = 15.2786
				xmax = 15.3086
				text = "DH"
			intervals [76]:
				xmin = 15.3086
				xmax = 15.3386
				text = "AH0"
			intervals [77]:
				xmin = 15.3386
				xmax = 15.3786
				text = "G"
			intervals [78]:
				xmin = 15.3786
				xmax = 15.4786
				text = "AA1"
			intervals [79]:
				xmin = 15.4786
				xmax = 15.5086
				text = "D"
			intervals [80]:
				xmin = 15.5086
				xmax = 15.5386
				text = "F"
			intervals [81]:
				xmin = 15.5386
				xmax = 15.5686
				text = "EH2"
			intervals [82]:
				xmin = 15.5686
				xmax = 15.5986
				text = "L"
			intervals [83]:
				xmin = 15.5986
				xmax = 15.6586
				text = "AH0"
			intervals [84]:
				xmin = 15.6586
				xmax = 15.7986
				text = "Z"
			intervals [85]:
				xmin = 15.7986
				xmax = 15.9032
				text = ""
			intervals [86]:
				xmin = 15.9032
				xmax = 15.9432
				text = "sil"
			intervals [87]:
				xmin = 15.9432
				xmax = 15.9932
				text = "G"
			intervals [88]:
				xmin = 15.9932
				xmax = 16.0732
				text = "UH1"
			intervals [89]:
				xmin = 16.0732
				xmax = 16.1032
				text = "D"
			intervals [90]:
				xmin = 16.1032
				xmax = 16.2432
				text = "F"
			intervals [91]:
				xmin = 16.2432
				xmax = 16.3232
				text = "EH2"
			intervals [92]:
				xmin = 16.3232
				xmax = 16.4132
				text = "L"
			intervals [93]:
				xmin = 16.4132
				xmax = 16.6032
				text = "OW0"
			intervals [94]:
				xmin = 16.6032
				xmax = 16.7932
				text = "Z"
			intervals [95]:
				xmin = 16.7932
				xmax = 17.4147
				text = ""
			intervals [96]:
				xmin = 17.4147
				xmax = 17.4447
				text = "sil"
			intervals [97]:
				xmin = 17.4447
				xmax = 17.8247
				text = "AH1"
			intervals [98]:
				xmin = 17.8247
				xmax = 17.9847
				text = "M"
			intervals [99]:
				xmin = 17.9847
				xmax = 18.0747
				text = "sp"
			intervals [100]:
				xmin = 18.0747
				xmax = 19.7036
				text = ""
			intervals [101]:
				xmin = 19.7036
				xmax = 19.8136
				text = "P"
			intervals [102]:
				xmin = 19.8136
				xmax = 19.8536
				text = "R"
			intervals [103]:
				xmin = 19.8536
				xmax = 20.0136
				text = "AA1"
			intervals [104]:
				xmin = 20.0136
				xmax = 20.0536
				text = "B"
			intervals [105]:
				xmin = 20.0536
				xmax = 20.1136
				text = "L"
			intervals [106]:
				xmin = 20.1136
				xmax = 20.2036
				text = "IY0"
			intervals [107]:
				xmin = 20.2036
				xmax = 20.3236
				text = "P"
			intervals [108]:
				xmin = 20.3236
				xmax = 20.4336
				text = "EY1"
			intervals [109]:
				xmin = 20.4336
				xmax = 20.4836
				text = "D"
			intervals [110]:
				xmin = 20.4836
				xmax = 20.5336
				text = "IH0"
			intervals [111]:
				xmin = 20.5336
				xmax = 20.5636
				text = "N"
			intervals [112]:
				xmin = 20.5636
				xmax = 20.7136
				text = "F"
			intervals [113]:
				xmin = 20.7136
				xmax = 21.0336
				text = "UH1"
			intervals [114]:
				xmin = 21.0336
				xmax = 21.2136
				text = "L"
			intervals [115]:
				xmin = 21.2136
				xmax = 22.8175
				text = ""
			intervals [116]:
				xmin = 22.8175
				xmax = 23.0675
				text = "sil"
			intervals [117]:
				xmin = 23.0675
				xmax = 23.2375
				text = "IH1"
			intervals [118]:
				xmin = 23.2375
				xmax = 23.2775
				text = "N"
			intervals [119]:
				xmin = 23.2775
				xmax = 23.3775
				text = "P"
			intervals [120]:
				xmin = 23.3775
				xmax = 23.4575
				text = "EY1"
			intervals [121]:
				xmin = 23.4575
				xmax = 23.5075
				text = "D"
			intervals [122]:
				xmin = 23.5075
				xmax = 23.5375
				text = "IH0"
			intervals [123]:
				xmin = 23.5375
				xmax = 23.5775
				text = "N"
			intervals [124]:
				xmin = 23.5775
				xmax = 23.6875
				text = "F"
			intervals [125]:
				xmin = 23.6875
				xmax = 23.9375
				text = "UH1"
			intervals [126]:
				xmin = 23.9375
				xmax = 23.9875
				text = "L"
			intervals [127]:
				xmin = 23.9875
				xmax = 24.0575
				text = "sp"
			intervals [128]:
				xmin = 24.0575
				xmax = 24.1775
				text = "AH0"
			intervals [129]:
				xmin = 24.1775
				xmax = 24.2075
				text = "N"
			intervals [130]:
				xmin = 24.2075
				xmax = 24.2475
				text = "D"
			intervals [131]:
				xmin = 24.2475
				xmax = 24.4075
				text = "AH1"
			intervals [132]:
				xmin = 24.4075
				xmax = 24.7075
				text = "M"
			intervals [133]:
				xmin = 24.7075
				xmax = 24.9829
				text = ""
			intervals [134]:
				xmin = 24.9829
				xmax = 25.0429
				text = "sil"
			intervals [135]:
				xmin = 25.0429
				xmax = 25.1129
				text = "S"
			intervals [136]:
				xmin = 25.1129
				xmax = 25.1829
				text = "K"
			intervals [137]:
				xmin = 25.1829
				xmax = 25.2629
				text = "AA1"
			intervals [138]:
				xmin = 25.2629
				xmax = 25.3329
				text = "R"
			intervals [139]:
				xmin = 25.3329
				xmax = 25.4029
				text = "F"
			intervals [140]:
				xmin = 25.4029
				xmax = 25.5129
				text = "EY2"
			intervals [141]:
				xmin = 25.5129
				xmax = 25.6529
				text = "S"
			intervals [142]:
				xmin = 25.6529
				xmax = 30.0452
				text = "sp"
			intervals [143]:
				xmin = 30.0452
				xmax = 30.1752
				text = "AH1"
			intervals [144]:
				xmin = 30.1752
				xmax = 30.3452
				text = "M"
			intervals [145]:
				xmin = 30.3452
				xmax = 30.3852
				text = "W"
			intervals [146]:
				xmin = 30.3852
				xmax = 30.4352
				text = "EH1"
			intervals [147]:
				xmin = 30.4352
				xmax = 30.7152
				text = "L"
			intervals [148]:
				xmin = 30.7152
				xmax = 30.9629
				text = "sp"
			intervals [149]:
				xmin = 30.9629
				xmax = 31.0329
				text = "AY1"
			intervals [150]:
				xmin = 31.0329
				xmax = 31.0629
				text = "sp"
			intervals [151]:
				xmin = 31.0629
				xmax = 31.1029
				text = "G"
			intervals [152]:
				xmin = 31.1029
				xmax = 31.2429
				text = "EH1"
			intervals [153]:
				xmin = 31.2429
				xmax = 31.5229
				text = "S"
			intervals [154]:
				xmin = 31.5229
				xmax = 33.8432
				text = ""
			intervals [155]:
				xmin = 33.8432
				xmax = 33.8732
				text = "sil"
			intervals [156]:
				xmin = 33.8732
				xmax = 33.9032
				text = "DH"
			intervals [157]:
				xmin = 33.9032
				xmax = 33.9332
				text = "AH0"
			intervals [158]:
				xmin = 33.9332
				xmax = 34.0232
				text = "F"
			intervals [159]:
				xmin = 34.0232
				xmax = 34.1132
				text = "IH1"
			intervals [160]:
				xmin = 34.1132
				xmax = 34.1432
				text = "TH"
			intervals [161]:
				xmin = 34.1432
				xmax = 34.1932
				text = "W"
			intervals [162]:
				xmin = 34.1932
				xmax = 34.2232
				text = "AH1"
			intervals [163]:
				xmin = 34.2232
				xmax = 34.2532
				text = "N"
			intervals [164]:
				xmin = 34.2532
				xmax = 34.3232
				text = "HH"
			intervals [165]:
				xmin = 34.3232
				xmax = 34.3732
				text = "AE1"
			intervals [166]:
				xmin = 34.3732
				xmax = 34.4032
				text = "V"
			intervals [167]:
				xmin = 34.4032
				xmax = 34.4332
				text = "T"
			intervals [168]:
				xmin = 34.4332
				xmax = 34.4832
				text = "IH0"
			intervals [169]:
				xmin = 34.4832
				xmax = 34.5832
				text = "B"
			intervals [170]:
				xmin = 34.5832
				xmax = 34.7932
				text = "IY0"
			intervals [171]:
				xmin = 34.7932
				xmax = 35.2432
				text = "AH1"
			intervals [172]:
				xmin = 35.2432
				xmax = 38.4317
				text = "sp"
			intervals [173]:
				xmin = 38.4317
				xmax = 38.5317
				text = "Y"
			intervals [174]:
				xmin = 38.5317
				xmax = 38.6017
				text = "AE1"
			intervals [175]:
				xmin = 38.6017
				xmax = 38.6617
				text = "AY1"
			intervals [176]:
				xmin = 38.6617
				xmax = 38.7317
				text = "S"
			intervals [177]:
				xmin = 38.7317
				xmax = 38.7717
				text = "EH1"
			intervals [178]:
				xmin = 38.7717
				xmax = 38.8117
				text = "D"
			intervals [179]:
				xmin = 38.8117
				xmax = 39.0017
				text = "AO1"
			intervals [180]:
				xmin = 39.0017
				xmax = 39.1417
				text = "L"
			intervals [181]:
				xmin = 39.1417
				xmax = 39.1817
				text = "AH1"
			intervals [182]:
				xmin = 39.1817
				xmax = 39.2117
				text = "V"
			intervals [183]:
				xmin = 39.2117
				xmax = 39.2617
				text = "AH0"
			intervals [184]:
				xmin = 39.2617
				xmax = 39.3117
				text = "M"
			intervals [185]:
				xmin = 39.3117
				xmax = 39.3717
				text = "DH"
			intervals [186]:
				xmin = 39.3717
				xmax = 39.4417
				text = "OW1"
			intervals [187]:
				xmin = 39.4417
				xmax = 39.5317
				text = "sp"
			intervals [188]:
				xmin = 39.5317
				xmax = 40.6573
				text = ""
			intervals [189]:
				xmin = 40.6573
				xmax = 40.7073
				text = "Y"
			intervals [190]:
				xmin = 40.7073
				xmax = 41.0073
				text = "AE1"
			intervals [191]:
				xmin = 41.0073
				xmax = 41.725
				text = ""
			intervals [192]:
				xmin = 41.725
				xmax = 41.945
				text = "AA1"
			intervals [193]:
				xmin = 41.945
				xmax = 42.095
				text = "Y"
			intervals [194]:
				xmin = 42.095
				xmax = 42.135
				text = "AE1"
			intervals [195]:
				xmin = 42.135
				xmax = 42.195
				text = "S"
			intervals [196]:
				xmin = 42.195
				xmax = 42.225
				text = "OW1"
			intervals [197]:
				xmin = 42.225
				xmax = 42.285
				text = "AY1"
			intervals [198]:
				xmin = 42.285
				xmax = 42.315
				text = "G"
			intervals [199]:
				xmin = 42.315
				xmax = 42.395
				text = "EH1"
			intervals [200]:
				xmin = 42.395
				xmax = 42.445
				text = "S"
			intervals [201]:
				xmin = 42.445
				xmax = 42.475
				text = "DH"
			intervals [202]:
				xmin = 42.475
				xmax = 42.505
				text = "AH0"
			intervals [203]:
				xmin = 42.505
				xmax = 42.575
				text = "G"
			intervals [204]:
				xmin = 42.575
				xmax = 42.755
				text = "AA1"
			intervals [205]:
				xmin = 42.755
				xmax = 42.795
				text = "D"
			intervals [206]:
				xmin = 42.795
				xmax = 42.875
				text = "F"
			intervals [207]:
				xmin = 42.875
				xmax = 43.035
				text = "AA2"
			intervals [208]:
				xmin = 43.035
				xmax = 43.075
				text = "DH"
			intervals [209]:
				xmin = 43.075
				xmax = 43.215
				text = "ER0"
			intervals [210]:
				xmin = 43.215
				xmax = 43.485
				text = "Z"
			intervals [211]:
				xmin = 43.485
				xmax = 43.515
				text = "sp"
			intervals [212]:
				xmin = 43.515
				xmax = 43.905
				text = "AH1"
			intervals [213]:
				xmin = 43.905
				xmax = 44.035
				text = "S"
			intervals [214]:
				xmin = 44.035
				xmax = 44.095
				text = "K"
			intervals [215]:
				xmin = 44.095
				xmax = 44.255
				text = "AA1"
			intervals [216]:
				xmin = 44.255
				xmax = 44.315
				text = "R"
			intervals [217]:
				xmin = 44.315
				xmax = 44.415
				text = "F"
			intervals [218]:
				xmin = 44.415
				xmax = 44.605
				text = "EY2"
			intervals [219]:
				xmin = 44.605
				xmax = 44.795
				text = "S"
			intervals [220]:
				xmin = 44.795
				xmax = 45.4228
				text = ""
			intervals [221]:
				xmin = 45.4228
				xmax = 45.6628
				text = "AH1"
			intervals [222]:
				xmin = 45.6628
				xmax = 45.8128
				text = "P"
			intervals [223]:
				xmin = 45.8128
				xmax = 45.9328
				text = "EY1"
			intervals [224]:
				xmin = 45.9328
				xmax = 45.9928
				text = "D"
			intervals [225]:
				xmin = 45.9928
				xmax = 46.0228
				text = "IH0"
			intervals [226]:
				xmin = 46.0228
				xmax = 46.0628
				text = "N"
			intervals [227]:
				xmin = 46.0628
				xmax = 46.1928
				text = "F"
			intervals [228]:
				xmin = 46.1928
				xmax = 46.5028
				text = "UH1"
			intervals [229]:
				xmin = 46.5028
				xmax = 46.6328
				text = "L"
			intervals [230]:
				xmin = 46.6328
				xmax = 47.6182
				text = ""
			intervals [231]:
				xmin = 47.6182
				xmax = 48.1682
				text = "AH1"
			intervals [232]:
				xmin = 48.1682
				xmax = 48.3382
				text = "sp"
			intervals [233]:
				xmin = 48.3382
				xmax = 48.6626
				text = ""
			intervals [234]:
				xmin = 48.6626
				xmax = 49.1826
				text = "AH1"
			intervals [235]:
				xmin = 49.1826
				xmax = 49.5226
				text = "sp"
			intervals [236]:
				xmin = 49.5226
				xmax = 49.9426
				text = "AH1"
			intervals [237]:
				xmin = 49.9426
				xmax = 50.0226
				text = "sp"
			intervals [238]:
				xmin = 50.0226
				xmax = 50.3909
				text = ""
			intervals [239]:
				xmin = 50.3909
				xmax = 50.4909
				text = "B"
			intervals [240]:
				xmin = 50.4909
				xmax = 50.6109
				text = "EH1"
			intervals [241]:
				xmin = 50.6109
				xmax = 50.7209
				text = "L"
			intervals [242]:
				xmin = 50.7209
				xmax = 50.9609
				text = "IY0"
			intervals [243]:
				xmin = 50.9609
				xmax = 51.3661
				text = ""
			intervals [244]:
				xmin = 51.3661
				xmax = 51.3961
				text = "sil"
			intervals [245]:
				xmin = 51.3961
				xmax = 51.6861
				text = "AE1"
			intervals [246]:
				xmin = 51.6861
				xmax = 51.8161
				text = "N"
			intervals [247]:
				xmin = 51.8161
				xmax = 51.9061
				text = "D"
			intervals [248]:
				xmin = 51.9061
				xmax = 51.9361
				text = "sp"
			intervals [249]:
				xmin = 51.9361
				xmax = 52.3361
				text = "AH1"
			intervals [250]:
				xmin = 52.3361
				xmax = 54.2488
				text = "sp"
			intervals [251]:
				xmin = 54.2488
				xmax = 54.3688
				text = "HH"
			intervals [252]:
				xmin = 54.3688
				xmax = 54.3988
				text = "OW1"
			intervals [253]:
				xmin = 54.3988
				xmax = 54.4288
				text = "L"
			intervals [254]:
				xmin = 54.4288
				xmax = 54.4588
				text = "D"
			intervals [255]:
				xmin = 54.4588
				xmax = 54.4888
				text = "AO1"
			intervals [256]:
				xmin = 54.4888
				xmax = 54.5188
				text = "N"
			intervals [257]:
				xmin = 54.5188
				xmax = 54.5488
				text = "AY1"
			intervals [258]:
				xmin = 54.5488
				xmax = 54.6188
				text = "S"
			intervals [259]:
				xmin = 54.6188
				xmax = 54.6988
				text = "EH1"
			intervals [260]:
				xmin = 54.6988
				xmax = 54.7388
				text = "D"
			intervals [261]:
				xmin = 54.7388
				xmax = 54.7888
				text = "G"
			intervals [262]:
				xmin = 54.7888
				xmax = 54.9388
				text = "AA1"
			intervals [263]:
				xmin = 54.9388
				xmax = 54.9788
				text = "D"
			intervals [264]:
				xmin = 54.9788
				xmax = 55.0488
				text = "F"
			intervals [265]:
				xmin = 55.0488
				xmax = 55.1288
				text = "AA2"
			intervals [266]:
				xmin = 55.1288
				xmax = 55.1588
				text = "DH"
			intervals [267]:
				xmin = 55.1588
				xmax = 55.1888
				text = "ER0"
			intervals [268]:
				xmin = 55.1888
				xmax = 55.2288
				text = "sp"
			intervals [269]:
				xmin = 55.2288
				xmax = 55.3388
				text = "P"
			intervals [270]:
				xmin = 55.3388
				xmax = 55.4188
				text = "EY1"
			intervals [271]:
				xmin = 55.4188
				xmax = 55.4788
				text = "D"
			intervals [272]:
				xmin = 55.4788
				xmax = 55.5088
				text = "IH0"
			intervals [273]:
				xmin = 55.5088
				xmax = 55.5388
				text = "N"
			intervals [274]:
				xmin = 55.5388
				xmax = 55.6488
				text = "F"
			intervals [275]:
				xmin = 55.6488
				xmax = 55.8888
				text = "UH1"
			intervals [276]:
				xmin = 55.8888
				xmax = 55.9788
				text = "L"
			intervals [277]:
				xmin = 55.9788
				xmax = 56.3842
				text = "sp"
			intervals [278]:
				xmin = 56.3842
				xmax = 56.5242
				text = "G"
			intervals [279]:
				xmin = 56.5242
				xmax = 56.6542
				text = "UH1"
			intervals [280]:
				xmin = 56.6542
				xmax = 56.6842
				text = "D"
			intervals [281]:
				xmin = 56.6842
				xmax = 56.8242
				text = "F"
			intervals [282]:
				xmin = 56.8242
				xmax = 56.8742
				text = "EH2"
			intervals [283]:
				xmin = 56.8742
				xmax = 56.9942
				text = "L"
			intervals [284]:
				xmin = 56.9942
				xmax = 57.1042
				text = "AH0"
			intervals [285]:
				xmin = 57.1042
				xmax = 57.3542
				text = "Z"
			intervals [286]:
				xmin = 57.3542
				xmax = 58.4104
				text = ""
			intervals [287]:
				xmin = 58.4104
				xmax = 59.0404
				text = "AH1"
			intervals [288]:
				xmin = 59.0404
				xmax = 59.0904
				text = "sp"
			intervals [289]:
				xmin = 59.0904
				xmax = 59.2304
				text = "S"
			intervals [290]:
				xmin = 59.2304
				xmax = 59.3104
				text = "K"
			intervals [291]:
				xmin = 59.3104
				xmax = 59.4504
				text = "AA1"
			intervals [292]:
				xmin = 59.4504
				xmax = 59.5104
				text = "R"
			intervals [293]:
				xmin = 59.5104
				xmax = 59.6204
				text = "F"
			intervals [294]:
				xmin = 59.6204
				xmax = 59.8304
				text = "EY2"
			intervals [295]:
				xmin = 59.8304
				xmax = 60.1304
				text = "S"
			intervals [296]:
				xmin = 60.1304
				xmax = 61.3499
				text = ""
			intervals [297]:
				xmin = 61.3499
				xmax = 61.4899
				text = "AE1"
			intervals [298]:
				xmin = 61.4899
				xmax = 61.5199
				text = "N"
			intervals [299]:
				xmin = 61.5199
				xmax = 61.7799
				text = "Y"
			intervals [300]:
				xmin = 61.7799
				xmax = 61.9599
				text = "AE1"
			intervals [301]:
				xmin = 61.9599
				xmax = 61.9899
				text = "sp"
			intervals [302]:
				xmin = 61.9899
				xmax = 62.2299
				text = "Y"
			intervals [303]:
				xmin = 62.2299
				xmax = 62.3399
				text = "AE1"
			intervals [304]:
				xmin = 62.3399
				xmax = 62.4199
				text = "B"
			intervals [305]:
				xmin = 62.4199
				xmax = 62.4999
				text = "EH1"
			intervals [306]:
				xmin = 62.4999
				xmax = 62.5699
				text = "L"
			intervals [307]:
				xmin = 62.5699
				xmax = 62.7099
				text = "IY0"
			intervals [308]:
				xmin = 62.7099
				xmax = 70.7674
				text = ""
			intervals [309]:
				xmin = 70.7674
				xmax = 70.9074
				text = "AW1"
			intervals [310]:
				xmin = 70.9074
				xmax = 70.9474
				text = "T"
			intervals [311]:
				xmin = 70.9474
				xmax = 70.9974
				text = "AH1"
			intervals [312]:
				xmin = 70.9974
				xmax = 71.0374
				text = "V"
			intervals [313]:
				xmin = 71.0374
				xmax = 71.0774
				text = "W"
			intervals [314]:
				xmin = 71.0774
				xmax = 71.1374
				text = "AH1"
			intervals [315]:
				xmin = 71.1374
				xmax = 71.1874
				text = "T"
			intervals [316]:
				xmin = 71.1874
				xmax = 71.2474
				text = "DH"
			intervals [317]:
				xmin = 71.2474
				xmax = 71.3574
				text = "OW1"
			intervals [318]:
				xmin = 71.3574
				xmax = 71.4274
				text = "Z"
			intervals [319]:
				xmin = 71.4274
				xmax = 71.4974
				text = "F"
			intervals [320]:
				xmin = 71.4974
				xmax = 71.6374
				text = "AY1"
			intervals [321]:
				xmin = 71.6374
				xmax = 71.6874
				text = "V"
			intervals [322]:
				xmin = 71.6874
				xmax = 79.6035
				text = ""
			intervals [323]:
				xmin = 79.6035
				xmax = 79.6635
				text = "sil"
			intervals [324]:
				xmin = 79.6635
				xmax = 80.1435
				text = "AH1"
			intervals [325]:
				xmin = 80.1435
				xmax = 80.1735
				text = "sp"
			intervals [326]:
				xmin = 80.1735
				xmax = 80.2035
				text = "AY1"
			intervals [327]:
				xmin = 80.2035
				xmax = 80.2535
				text = "TH"
			intervals [328]:
				xmin = 80.2535
				xmax = 80.3135
				text = "IH1"
			intervals [329]:
				xmin = 80.3135
				xmax = 80.3435
				text = "NG"
			intervals [330]:
				xmin = 80.3435
				xmax = 80.3835
				text = "K"
			intervals [331]:
				xmin = 80.3835
				xmax = 80.4135
				text = "DH"
			intervals [332]:
				xmin = 80.4135
				xmax = 80.4635
				text = "AH0"
			intervals [333]:
				xmin = 80.4635
				xmax = 80.5835
				text = "P"
			intervals [334]:
				xmin = 80.5835
				xmax = 80.7135
				text = "AW1"
			intervals [335]:
				xmin = 80.7135
				xmax = 80.7635
				text = "ER0"
			intervals [336]:
				xmin = 80.7635
				xmax = 80.8035
				text = "F"
			intervals [337]:
				xmin = 80.8035
				xmax = 80.8335
				text = "AH0"
			intervals [338]:
				xmin = 80.8335
				xmax = 80.8635
				text = "L"
			intervals [339]:
				xmin = 80.8635
				xmax = 80.9135
				text = "M"
			intervals [340]:
				xmin = 80.9135
				xmax = 81.0535
				text = "UW1"
			intervals [341]:
				xmin = 81.0535
				xmax = 81.1135
				text = "V"
			intervals [342]:
				xmin = 81.1135
				xmax = 81.1535
				text = "IY0"
			intervals [343]:
				xmin = 81.1535
				xmax = 81.2035
				text = "DH"
			intervals [344]:
				xmin = 81.2035
				xmax = 81.2335
				text = "AE1"
			intervals [345]:
				xmin = 81.2335
				xmax = 81.2635
				text = "T"
			intervals [346]:
				xmin = 81.2635
				xmax = 81.3335
				text = "AY1"
			intervals [347]:
				xmin = 81.3335
				xmax = 81.4435
				text = "S"
			intervals [348]:
				xmin = 81.4435
				xmax = 81.6335
				text = "IY1"
			intervals [349]:
				xmin = 81.6335
				xmax = 81.7935
				text = "N"
			intervals [350]:
				xmin = 81.7935
				xmax = 81.8235
				text = "sp"
			intervals [351]:
				xmin = 81.8235
				xmax = 82.0235
				text = "AH1"
			intervals [352]:
				xmin = 82.0235
				xmax = 82.2935
				text = "M"
			intervals [353]:
				xmin = 82.2935
				xmax = 87.6597
				text = ""
			intervals [354]:
				xmin = 87.6597
				xmax = 87.6997
				text = "sil"
			intervals [355]:
				xmin = 87.6997
				xmax = 87.8297
				text = "W"
			intervals [356]:
				xmin = 87.8297
				xmax = 87.8597
				text = "UH1"
			intervals [357]:
				xmin = 87.8597
				xmax = 87.8897
				text = "D"
			intervals [358]:
				xmin = 87.8897
				xmax = 87.9897
				text = "HH"
			intervals [359]:
				xmin = 87.9897
				xmax = 88.0797
				text = "AE1"
			intervals [360]:
				xmin = 88.0797
				xmax = 88.1197
				text = "V"
			intervals [361]:
				xmin = 88.1197
				xmax = 88.1897
				text = "sp"
			intervals [362]:
				xmin = 88.1897
				xmax = 88.2597
				text = "T"
			intervals [363]:
				xmin = 88.2597
				xmax = 88.3197
				text = "IH0"
			intervals [364]:
				xmin = 88.3197
				xmax = 88.4697
				text = "B"
			intervals [365]:
				xmin = 88.4697
				xmax = 89.4697
				text = "IY0"
			intervals [366]:
				xmin = 89.4697
				xmax = 93.5929
				text = ""
			intervals [367]:
				xmin = 93.5929
				xmax = 93.6429
				text = "sil"
			intervals [368]:
				xmin = 93.6429
				xmax = 94.0929
				text = "AH1"
			intervals [369]:
				xmin = 94.0929
				xmax = 94.3229
				text = "M"
			intervals [370]:
				xmin = 94.3229
				xmax = 94.4429
				text = "sp"
			intervals [371]:
				xmin = 94.4429
				xmax = 94.5629
				text = "AY1"
			intervals [372]:
				xmin = 94.5629
				xmax = 94.7129
				text = "K"
			intervals [373]:
				xmin = 94.7129
				xmax = 94.8029
				text = "AE1"
			intervals [374]:
				xmin = 94.8029
				xmax = 94.8629
				text = "N"
			intervals [375]:
				xmin = 94.8629
				xmax = 94.9529
				text = "IY1"
			intervals [376]:
				xmin = 94.9529
				xmax = 94.9929
				text = "V"
			intervals [377]:
				xmin = 94.9929
				xmax = 95.0229
				text = "IH0"
			intervals [378]:
				xmin = 95.0229
				xmax = 95.1129
				text = "N"
			intervals [379]:
				xmin = 95.1129
				xmax = 95.1529
				text = "W"
			intervals [380]:
				xmin = 95.1529
				xmax = 95.1829
				text = "AH1"
			intervals [381]:
				xmin = 95.1829
				xmax = 95.2529
				text = "T"
			intervals [382]:
				xmin = 95.2529
				xmax = 95.3329
				text = "W"
			intervals [383]:
				xmin = 95.3329
				xmax = 95.3929
				text = "AH0"
			intervals [384]:
				xmin = 95.3929
				xmax = 95.4829
				text = "Z"
			intervals [385]:
				xmin = 95.4829
				xmax = 95.5229
				text = "IH0"
			intervals [386]:
				xmin = 95.5229
				xmax = 95.5829
				text = "T"
			intervals [387]:
				xmin = 95.5829
				xmax = 95.6429
				text = "AY1"
			intervals [388]:
				xmin = 95.6429
				xmax = 95.7329
				text = "K"
			intervals [389]:
				xmin = 95.7329
				xmax = 95.8329
				text = "AE1"
			intervals [390]:
				xmin = 95.8329
				xmax = 95.8829
				text = "N"
			intervals [391]:
				xmin = 95.8829
				xmax = 95.9829
				text = "IY1"
			intervals [392]:
				xmin = 95.9829
				xmax = 96.0329
				text = "V"
			intervals [393]:
				xmin = 96.0329
				xmax = 96.0729
				text = "IH0"
			intervals [394]:
				xmin = 96.0729
				xmax = 96.1329
				text = "N"
			intervals [395]:
				xmin = 96.1329
				xmax = 96.2629
				text = "IH2"
			intervals [396]:
				xmin = 96.2629
				xmax = 96.3229
				text = "N"
			intervals [397]:
				xmin = 96.3229
				xmax = 96.3929
				text = "S"
			intervals [398]:
				xmin = 96.3929
				xmax = 96.4429
				text = "P"
			intervals [399]:
				xmin = 96.4429
				xmax = 96.6029
				text = "ER0"
			intervals [400]:
				xmin = 96.6029
				xmax = 96.6629
				text = "EY1"
			intervals [401]:
				xmin = 96.6629
				xmax = 96.7629
				text = "SH"
			intervals [402]:
				xmin = 96.7629
				xmax = 96.8029
				text = "AH0"
			intervals [403]:
				xmin = 96.8029
				xmax = 96.8429
				text = "N"
			intervals [404]:
				xmin = 96.8429
				xmax = 96.8829
				text = "AH0"
			intervals [405]:
				xmin = 96.8829
				xmax = 96.9329
				text = "L"
			intervals [406]:
				xmin = 96.9329
				xmax = 96.9629
				text = "AY1"
			intervals [407]:
				xmin = 96.9629
				xmax = 96.9929
				text = "D"
			intervals [408]:
				xmin = 96.9929
				xmax = 97.0329
				text = "HH"
			intervals [409]:
				xmin = 97.0329
				xmax = 97.0829
				text = "AE1"
			intervals [410]:
				xmin = 97.0829
				xmax = 97.1329
				text = "V"
			intervals [411]:
				xmin = 97.1329
				xmax = 97.1729
				text = "T"
			intervals [412]:
				xmin = 97.1729
				xmax = 97.2129
				text = "IH0"
			intervals [413]:
				xmin = 97.2129
				xmax = 97.2529
				text = "sp"
			intervals [414]:
				xmin = 97.2529
				xmax = 97.4229
				text = "S"
			intervals [415]:
				xmin = 97.4229
				xmax = 97.5929
				text = "EY1"
			intervals [416]:
				xmin = 97.5929
				xmax = 98.1029
				text = "AH1"
			intervals [417]:
				xmin = 98.1029
				xmax = 99.0791
				text = "sp"
			intervals [418]:
				xmin = 99.0791
				xmax = 99.1191
				text = "R"
			intervals [419]:
				xmin = 99.1191
				xmax = 99.1491
				text = "IH0"
			intervals [420]:
				xmin = 99.1491
				xmax = 99.2191
				text = "M"
			intervals [421]:
				xmin = 99.2191
				xmax = 99.2691
				text = "EH1"
			intervals [422]:
				xmin = 99.2691
				xmax = 99.3191
				text = "M"
			intervals [423]:
				xmin = 99.3191
				xmax = 99.3591
				text = "B"
			intervals [424]:
				xmin = 99.3591
				xmax = 99.3991
				text = "ER0"
			intervals [425]:
				xmin = 99.3991
				xmax = 99.4691
				text = "DH"
			intervals [426]:
				xmin = 99.4691
				xmax = 99.5191
				text = "AH0"
			intervals [427]:
				xmin = 99.5191
				xmax = 99.6491
				text = "T"
			intervals [428]:
				xmin = 99.6491
				xmax = 99.7391
				text = "AY1"
			intervals [429]:
				xmin = 99.7391
				xmax = 99.7791
				text = "T"
			intervals [430]:
				xmin = 99.7791
				xmax = 99.8091
				text = "AH0"
			intervals [431]:
				xmin = 99.8091
				xmax = 99.8391
				text = "N"
			intervals [432]:
				xmin = 99.8391
				xmax = 99.9191
				text = "Z"
			intervals [433]:
				xmin = 99.9191
				xmax = 99.9891
				text = "AY1"
			intervals [434]:
				xmin = 99.9891
				xmax = 100.0591
				text = "G"
			intervals [435]:
				xmin = 100.0591
				xmax = 100.1991
				text = "EH1"
			intervals [436]:
				xmin = 100.1991
				xmax = 100.4891
				text = "S"
			intervals [437]:
				xmin = 100.4891
				xmax = 103.0029
				text = ""
			intervals [438]:
				xmin = 103.0029
				xmax = 103.3329
				text = "spn"
			intervals [439]:
				xmin = 103.3329
				xmax = 103.7503
				text = ""
			intervals [440]:
				xmin = 103.7503
				xmax = 104.0603
				text = "spn"
			intervals [441]:
				xmin = 104.0603
				xmax = 104.1003
				text = "sp"
			intervals [442]:
				xmin = 104.1003
				xmax = 105.0558
				text = ""
			intervals [443]:
				xmin = 105.0558
				xmax = 105.3558
				text = "spn"
			intervals [444]:
				xmin = 105.3558
				xmax = 106.9543
				text = ""
			intervals [445]:
				xmin = 106.9543
				xmax = 107.7543
				text = "spn"
			intervals [446]:
				xmin = 107.7543
				xmax = 109.4267
				text = ""
			intervals [447]:
				xmin = 109.4267
				xmax = 109.6367
				text = "Y"
			intervals [448]:
				xmin = 109.6367
				xmax = 109.6767
				text = "AE1"
			intervals [449]:
				xmin = 109.6767
				xmax = 109.7167
				text = "Y"
			intervals [450]:
				xmin = 109.7167
				xmax = 110.0867
				text = "AE1"
			intervals [451]:
				xmin = 110.0867
				xmax = 110.1167
				text = "Y"
			intervals [452]:
				xmin = 110.1167
				xmax = 110.1867
				text = "AE1"
			intervals [453]:
				xmin = 110.1867
				xmax = 120.5225
				text = ""
			intervals [454]:
				xmin = 120.5225
				xmax = 120.7025
				text = "N"
			intervals [455]:
				xmin = 120.7025
				xmax = 120.8925
				text = "AA1"
			intervals [456]:
				xmin = 120.8925
				xmax = 121.2425
				text = "Y"
			intervals [457]:
				xmin = 121.2425
				xmax = 121.5425
				text = "AE1"
			intervals [458]:
				xmin = 121.5425
				xmax = 121.5925
				text = "EY1"
			intervals [459]:
				xmin = 121.5925
				xmax = 121.6225
				text = "CH"
			intervals [460]:
				xmin = 121.6225
				xmax = 121.6825
				text = "sp"
			intervals [461]:
				xmin = 121.6825
				xmax = 121.7225
				text = "T"
			intervals [462]:
				xmin = 121.7225
				xmax = 121.7725
				text = "AH0"
			intervals [463]:
				xmin = 121.7725
				xmax = 121.8425
				text = "W"
			intervals [464]:
				xmin = 121.8425
				xmax = 121.8825
				text = "AH1"
			intervals [465]:
				xmin = 121.8825
				xmax = 121.9425
				text = "T"
			intervals [466]:
				xmin = 121.9425
				xmax = 122.0825
				text = "T"
			intervals [467]:
				xmin = 122.0825
				xmax = 122.1125
				text = "UW1"
			intervals [468]:
				xmin = 122.1125
				xmax = 122.1725
				text = "M"
			intervals [469]:
				xmin = 122.1725
				xmax = 122.3225
				text = "UW1"
			intervals [470]:
				xmin = 122.3225
				xmax = 122.3825
				text = "V"
			intervals [471]:
				xmin = 122.3825
				xmax = 122.4225
				text = "IY0"
			intervals [472]:
				xmin = 122.4225
				xmax = 122.5225
				text = "Z"
			intervals [473]:
				xmin = 122.5225
				xmax = 122.6625
				text = "ER0"
			intervals [474]:
				xmin = 122.6625
				xmax = 122.7225
				text = "W"
			intervals [475]:
				xmin = 122.7225
				xmax = 122.7725
				text = "AH1"
			intervals [476]:
				xmin = 122.7725
				xmax = 122.9625
				text = "T"
			intervals [477]:
				xmin = 122.9625
				xmax = 130.8542
				text = ""
			intervals [478]:
				xmin = 130.8542
				xmax = 130.8942
				text = "sil"
			intervals [479]:
				xmin = 130.8942
				xmax = 131.0642
				text = "OW1"
			intervals [480]:
				xmin = 131.0642
				xmax = 131.1142
				text = "Y"
			intervals [481]:
				xmin = 131.1142
				xmax = 131.3942
				text = "AE1"
			intervals [482]:
				xmin = 131.3942
				xmax = 131.4242
				text = "Y"
			intervals [483]:
				xmin = 131.4242
				xmax = 131.4542
				text = "AE1"
			intervals [484]:
				xmin = 131.4542
				xmax = 131.4942
				text = "IH1"
			intervals [485]:
				xmin = 131.4942
				xmax = 131.5442
				text = "F"
			intervals [486]:
				xmin = 131.5442
				xmax = 131.5842
				text = "IH1"
			intervals [487]:
				xmin = 131.5842
				xmax = 131.6342
				text = "T"
			intervals [488]:
				xmin = 131.6342
				xmax = 131.7042
				text = "G"
			intervals [489]:
				xmin = 131.7042
				xmax = 131.7942
				text = "AA1"
			intervals [490]:
				xmin = 131.7942
				xmax = 131.8642
				text = "T"
			intervals [491]:
				xmin = 131.8642
				xmax = 131.9242
				text = "EH1"
			intervals [492]:
				xmin = 131.9242
				xmax = 131.9842
				text = "N"
			intervals [493]:
				xmin = 131.9842
				xmax = 132.0242
				text = "IY0"
			intervals [494]:
				xmin = 132.0242
				xmax = 132.0942
				text = "TH"
			intervals [495]:
				xmin = 132.0942
				xmax = 132.1642
				text = "IH2"
			intervals [496]:
				xmin = 132.1642
				xmax = 132.1942
				text = "N"
			intervals [497]:
				xmin = 132.1942
				xmax = 132.2242
				text = "T"
			intervals [498]:
				xmin = 132.2242
				xmax = 132.2742
				text = "AH0"
			intervals [499]:
				xmin = 132.2742
				xmax = 132.3342
				text = "D"
			intervals [500]:
				xmin = 132.3342
				xmax = 132.4142
				text = "UW1"
			intervals [501]:
				xmin = 132.4142
				xmax = 132.4742
				text = "W"
			intervals [502]:
				xmin = 132.4742
				xmax = 132.5142
				text = "IH1"
			intervals [503]:
				xmin = 132.5142
				xmax = 132.5442
				text = "TH"
			intervals [504]:
				xmin = 132.5442
				xmax = 132.7142
				text = "AE1"
			intervals [505]:
				xmin = 132.7142
				xmax = 132.7842
				text = "K"
			intervals [506]:
				xmin = 132.7842
				xmax = 132.8742
				text = "SH"
			intervals [507]:
				xmin = 132.8742
				xmax = 132.9142
				text = "AH0"
			intervals [508]:
				xmin = 132.9142
				xmax = 133.1742
				text = "N"
			intervals [509]:
				xmin = 133.1742
				xmax = 133.4267
				text = ""
			intervals [510]:
				xmin = 133.4267
				xmax = 133.8267
				text = "AH1"
			intervals [511]:
				xmin = 133.8267
				xmax = 133.8567
				text = "sp"
			intervals [512]:
				xmin = 133.8567
				xmax = 133.9167
				text = "EH1"
			intervals [513]:
				xmin = 133.9167
				xmax = 133.9667
				text = "N"
			intervals [514]:
				xmin = 133.9667
				xmax = 134.0367
				text = "IY0"
			intervals [515]:
				xmin = 134.0367
				xmax = 134.1467
				text = "TH"
			intervals [516]:
				xmin = 134.1467
				xmax = 134.2567
				text = "IH2"
			intervals [517]:
				xmin = 134.2567
				xmax = 134.3167
				text = "N"
			intervals [518]:
				xmin = 134.3167
				xmax = 134.3567
				text = "Y"
			intervals [519]:
				xmin = 134.3567
				xmax = 134.4067
				text = "UW1"
			intervals [520]:
				xmin = 134.4067
				xmax = 134.4667
				text = "N"
			intervals [521]:
				xmin = 134.4667
				xmax = 134.5367
				text = "OW1"
			intervals [522]:
				xmin = 134.5367
				xmax = 134.6267
				text = "G"
			intervals [523]:
				xmin = 134.6267
				xmax = 134.7367
				text = "AA1"
			intervals [524]:
				xmin = 134.7367
				xmax = 134.7767
				text = "T"
			intervals [525]:
				xmin = 134.7767
				xmax = 134.8167
				text = "AH0"
			intervals [526]:
				xmin = 134.8167
				xmax = 134.8967
				text = "D"
			intervals [527]:
				xmin = 134.8967
				xmax = 134.9767
				text = "UW1"
			intervals [528]:
				xmin = 134.9767
				xmax = 135.0267
				text = "W"
			intervals [529]:
				xmin = 135.0267
				xmax = 135.0667
				text = "IH1"
			intervals [530]:
				xmin = 135.0667
				xmax = 135.0967
				text = "TH"
			intervals [531]:
				xmin = 135.0967
				xmax = 135.2667
				text = "AE1"
			intervals [532]:
				xmin = 135.2667
				xmax = 135.3367
				text = "K"
			intervals [533]:
				xmin = 135.3367
				xmax = 135.4267
				text = "SH"
			intervals [534]:
				xmin = 135.4267
				xmax = 135.5767
				text = "AH0"
			intervals [535]:
				xmin = 135.5767
				xmax = 135.6267
				text = "N"
			intervals [536]:
				xmin = 135.6267
				xmax = 135.7167
				text = "AO1"
			intervals [537]:
				xmin = 135.7167
				xmax = 135.7667
				text = "R"
			intervals [538]:
				xmin = 135.7667
				xmax = 135.8267
				text = "D"
			intervals [539]:
				xmin = 135.8267
				xmax = 135.8867
				text = "R"
			intervals [540]:
				xmin = 135.8867
				xmax = 136.0667
				text = "AA1"
			intervals [541]:
				xmin = 136.0667
				xmax = 136.1567
				text = "M"
			intervals [542]:
				xmin = 136.1567
				xmax = 136.1867
				text = "AH0"
			intervals [543]:
				xmin = 136.1867
				xmax = 136.3967
				text = "AO1"
			intervals [544]:
				xmin = 136.3967
				xmax = 136.4367
				text = "R"
			intervals [545]:
				xmin = 136.4367
				xmax = 136.5467
				text = "K"
			intervals [546]:
				xmin = 136.5467
				xmax = 136.6967
				text = "AA1"
			intervals [547]:
				xmin = 136.6967
				xmax = 136.7867
				text = "M"
			intervals [548]:
				xmin = 136.7867
				xmax = 136.8167
				text = "AH0"
			intervals [549]:
				xmin = 136.8167
				xmax = 136.8767
				text = "D"
			intervals [550]:
				xmin = 136.8767
				xmax = 136.9967
				text = "IY0"
			intervals [551]:
				xmin = 136.9967
				xmax = 137.0467
				text = "AY1"
			intervals [552]:
				xmin = 137.0467
				xmax = 137.1367
				text = "M"
			intervals [553]:
				xmin = 137.1367
				xmax = 137.1867
				text = "DH"
			intervals [554]:
				xmin = 137.1867
				xmax = 137.2567
				text = "EH1"
			intervals [555]:
				xmin = 137.2567
				xmax = 137.3567
				text = "R"
			intervals [556]:
				xmin = 137.3567
				xmax = 150.3356
				text = ""
			intervals [557]:
				xmin = 150.3356
				xmax = 150.5556
				text = "N"
			intervals [558]:
				xmin = 150.5556
				xmax = 150.7456
				text = "AA1"
			intervals [559]:
				xmin = 150.7456
				xmax = 150.7856
				text = "T"
			intervals [560]:
				xmin = 150.7856
				xmax = 150.8456
				text = "sp"
			intervals [561]:
				xmin = 150.8456
				xmax = 150.9256
				text = "R"
			intervals [562]:
				xmin = 150.9256
				xmax = 150.9956
				text = "IY1"
			intervals [563]:
				xmin = 150.9956
				xmax = 151.0656
				text = "L"
			intervals [564]:
				xmin = 151.0656
				xmax = 151.1556
				text = "IY0"
			intervals [565]:
				xmin = 151.1556
				xmax = 151.2256
				text = "sp"
			intervals [566]:
				xmin = 151.2256
				xmax = 156.1988
				text = ""
			intervals [567]:
				xmin = 156.1988
				xmax = 156.2388
				text = "N"
			intervals [568]:
				xmin = 156.2388
				xmax = 156.5088
				text = "AA1"
			intervals [569]:
				xmin = 156.5088
				xmax = 156.5788
				text = "sp"
			intervals [570]:
				xmin = 156.5788
				xmax = 156.6288
				text = "N"
			intervals [571]:
				xmin = 156.6288
				xmax = 156.6688
				text = "AA1"
			intervals [572]:
				xmin = 156.6688
				xmax = 156.8888
				text = "sp"
			intervals [573]:
				xmin = 156.8888
				xmax = 156.9588
				text = "N"
			intervals [574]:
				xmin = 156.9588
				xmax = 156.9988
				text = "AA1"
			intervals [575]:
				xmin = 156.9988
				xmax = 157.0988
				text = "sp"
			intervals [576]:
				xmin = 157.0988
				xmax = 157.1988
				text = "AY1"
			intervals [577]:
				xmin = 157.1988
				xmax = 157.2388
				text = "EY1"
			intervals [578]:
				xmin = 157.2388
				xmax = 157.2788
				text = "N"
			intervals [579]:
				xmin = 157.2788
				xmax = 157.3388
				text = "T"
			intervals [580]:
				xmin = 157.3388
				xmax = 157.3688
				text = "R"
			intervals [581]:
				xmin = 157.3688
				xmax = 157.4088
				text = "IH1"
			intervals [582]:
				xmin = 157.4088
				xmax = 157.4488
				text = "L"
			intervals [583]:
				xmin = 157.4488
				xmax = 157.4988
				text = "IY0"
			intervals [584]:
				xmin = 157.4988
				xmax = 157.5488
				text = "W"
			intervals [585]:
				xmin = 157.5488
				xmax = 157.5888
				text = "IH0"
			intervals [586]:
				xmin = 157.5888
				xmax = 157.6188
				text = "TH"
			intervals [587]:
				xmin = 157.6188
				xmax = 157.6688
				text = "DH"
			intervals [588]:
				xmin = 157.6688
				xmax = 157.7188
				text = "AH0"
			intervals [589]:
				xmin = 157.7188
				xmax = 157.8288
				text = "S"
			intervals [590]:
				xmin = 157.8288
				xmax = 157.8588
				text = "UW2"
			intervals [591]:
				xmin = 157.8588
				xmax = 157.9288
				text = "P"
			intervals [592]:
				xmin = 157.9288
				xmax = 157.9688
				text = "ER0"
			intervals [593]:
				xmin = 157.9688
				xmax = 158.0188
				text = "HH"
			intervals [594]:
				xmin = 158.0188
				xmax = 158.0588
				text = "IY1"
			intervals [595]:
				xmin = 158.0588
				xmax = 158.1488
				text = "R"
			intervals [596]:
				xmin = 158.1488
				xmax = 158.1888
				text = "OW0"
			intervals [597]:
				xmin = 158.1888
				xmax = 158.3088
				text = "P"
			intervals [598]:
				xmin = 158.3088
				xmax = 158.4088
				text = "ER1"
			intervals [599]:
				xmin = 158.4088
				xmax = 158.4788
				text = "S"
			intervals [600]:
				xmin = 158.4788
				xmax = 158.5188
				text = "AH0"
			intervals [601]:
				xmin = 158.5188
				xmax = 158.5488
				text = "N"
			intervals [602]:
				xmin = 158.5488
				xmax = 158.5788
				text = "Y"
			intervals [603]:
				xmin = 158.5788
				xmax = 158.6088
				text = "UW1"
			intervals [604]:
				xmin = 158.6088
				xmax = 158.6388
				text = "sp"
			intervals [605]:
				xmin = 158.6388
				xmax = 158.6788
				text = "N"
			intervals [606]:
				xmin = 158.6788
				xmax = 158.7088
				text = "OW1"
			intervals [607]:
				xmin = 158.7088
				xmax = 158.7388
				text = "W"
			intervals [608]:
				xmin = 158.7388
				xmax = 158.7688
				text = "AH1"
			intervals [609]:
				xmin = 158.7688
				xmax = 158.7988
				text = "T"
			intervals [610]:
				xmin = 158.7988
				xmax = 158.8388
				text = "AH0"
			intervals [611]:
				xmin = 158.8388
				xmax = 158.8688
				text = "M"
			intervals [612]:
				xmin = 158.8688
				xmax = 158.8988
				text = "S"
			intervals [613]:
				xmin = 158.8988
				xmax = 158.9288
				text = "EY1"
			intervals [614]:
				xmin = 158.9288
				xmax = 158.9588
				text = "IH0"
			intervals [615]:
				xmin = 158.9588
				xmax = 158.9888
				text = "N"
			intervals [616]:
				xmin = 158.9888
				xmax = 159.0188
				text = "AY1"
			intervals [617]:
				xmin = 159.0188
				xmax = 159.0488
				text = "W"
			intervals [618]:
				xmin = 159.0488
				xmax = 159.0788
				text = "AH0"
			intervals [619]:
				xmin = 159.0788
				xmax = 159.1088
				text = "Z"
			intervals [620]:
				xmin = 159.1088
				xmax = 159.1388
				text = "M"
			intervals [621]:
				xmin = 159.1388
				xmax = 159.2188
				text = "AO1"
			intervals [622]:
				xmin = 159.2188
				xmax = 159.2788
				text = "R"
			intervals [623]:
				xmin = 159.2788
				xmax = 159.3688
				text = "S"
			intervals [624]:
				xmin = 159.3688
				xmax = 159.4788
				text = "OW1"
			intervals [625]:
				xmin = 159.4788
				xmax = 159.5588
				text = "L"
			intervals [626]:
				xmin = 159.5588
				xmax = 159.6588
				text = "AY1"
			intervals [627]:
				xmin = 159.6588
				xmax = 159.7188
				text = "K"
			intervals [628]:
				xmin = 159.7188
				xmax = 159.7788
				text = "T"
			intervals [629]:
				xmin = 159.7788
				xmax = 159.8188
				text = "R"
			intervals [630]:
				xmin = 159.8188
				xmax = 159.8788
				text = "AY1"
			intervals [631]:
				xmin = 159.8788
				xmax = 159.9188
				text = "T"
			intervals [632]:
				xmin = 159.9188
				xmax = 159.9788
				text = "AH0"
			intervals [633]:
				xmin = 159.9788
				xmax = 160.0388
				text = "B"
			intervals [634]:
				xmin = 160.0388
				xmax = 160.1488
				text = "IY1"
			intervals [635]:
				xmin = 160.1488
				xmax = 160.1988
				text = "L"
			intervals [636]:
				xmin = 160.1988
				xmax = 160.3188
				text = "AY1"
			intervals [637]:
				xmin = 160.3188
				xmax = 160.4288
				text = "K"
			intervals [638]:
				xmin = 160.4288
				xmax = 160.794
				text = "sp"
			intervals [639]:
				xmin = 160.794
				xmax = 160.874
				text = "M"
			intervals [640]:
				xmin = 160.874
				xmax = 161.024
				text = "AO1"
			intervals [641]:
				xmin = 161.024
				xmax = 161.154
				text = "R"
			intervals [642]:
				xmin = 161.154
				xmax = 161.6549
				text = "sp"
			intervals [643]:
				xmin = 161.6549
				xmax = 161.7449
				text = "AY1"
			intervals [644]:
				xmin = 161.7449
				xmax = 161.8149
				text = "G"
			intervals [645]:
				xmin = 161.8149
				xmax = 161.9549
				text = "EH1"
			intervals [646]:
				xmin = 161.9549
				xmax = 162.1849
				text = "S"
			intervals [647]:
				xmin = 162.1849
				xmax = 162.2549
				text = "sp"
			intervals [648]:
				xmin = 162.2549
				xmax = 162.4649
				text = "R"
			intervals [649]:
				xmin = 162.4649
				xmax = 162.4949
				text = "IY2"
			intervals [650]:
				xmin = 162.4949
				xmax = 162.6049
				text = "AH0"
			intervals [651]:
				xmin = 162.6049
				xmax = 162.6449
				text = "L"
			intervals [652]:
				xmin = 162.6449
				xmax = 162.7349
				text = "IH1"
			intervals [653]:
				xmin = 162.7349
				xmax = 162.8049
				text = "S"
			intervals [654]:
				xmin = 162.8049
				xmax = 162.8849
				text = "T"
			intervals [655]:
				xmin = 162.8849
				xmax = 162.9649
				text = "IH0"
			intervals [656]:
				xmin = 162.9649
				xmax = 163.0049
				text = "K"
			intervals [657]:
				xmin = 163.0049
				xmax = 163.0649
				text = "sp"
			intervals [658]:
				xmin = 163.0649
				xmax = 163.1849
				text = "W"
			intervals [659]:
				xmin = 163.1849
				xmax = 163.2449
				text = "IH0"
			intervals [660]:
				xmin = 163.2449
				xmax = 163.2749
				text = "DH"
			intervals [661]:
				xmin = 163.2749
				xmax = 163.3049
				text = "IH1"
			intervals [662]:
				xmin = 163.3049
				xmax = 163.3849
				text = "T"
			intervals [663]:
				xmin = 163.3849
				xmax = 163.4149
				text = "sp"
			intervals [664]:
				xmin = 163.4149
				xmax = 163.4749
				text = "Y"
			intervals [665]:
				xmin = 163.4749
				xmax = 163.5249
				text = "UW1"
			intervals [666]:
				xmin = 163.5249
				xmax = 163.5649
				text = "N"
			intervals [667]:
				xmin = 163.5649
				xmax = 163.5949
				text = "OW1"
			intervals [668]:
				xmin = 163.5949
				xmax = 163.6249
				text = "W"
			intervals [669]:
				xmin = 163.6249
				xmax = 163.6549
				text = "AH1"
			intervals [670]:
				xmin = 163.6549
				xmax = 163.6849
				text = "T"
			intervals [671]:
				xmin = 163.6849
				xmax = 163.7449
				text = "AH0"
			intervals [672]:
				xmin = 163.7449
				xmax = 163.7749
				text = "M"
			intervals [673]:
				xmin = 163.7749
				xmax = 163.8049
				text = "S"
			intervals [674]:
				xmin = 163.8049
				xmax = 163.8349
				text = "EY1"
			intervals [675]:
				xmin = 163.8349
				xmax = 163.8649
				text = "IH0"
			intervals [676]:
				xmin = 163.8649
				xmax = 163.8949
				text = "N"
			intervals [677]:
				xmin = 163.8949
				xmax = 163.9249
				text = "D"
			intervals [678]:
				xmin = 163.9249
				xmax = 163.9549
				text = "AH1"
			intervals [679]:
				xmin = 163.9549
				xmax = 163.9849
				text = "B"
			intervals [680]:
				xmin = 163.9849
				xmax = 164.0149
				text = "AH0"
			intervals [681]:
				xmin = 164.0149
				xmax = 164.0449
				text = "L"
			intervals [682]:
				xmin = 164.0449
				xmax = 164.0749
				text = "Y"
			intervals [683]:
				xmin = 164.0749
				xmax = 164.1049
				text = "UW0"
			intervals [684]:
				xmin = 164.1049
				xmax = 164.1349
				text = "W"
			intervals [685]:
				xmin = 164.1349
				xmax = 164.1649
				text = "IH0"
			intervals [686]:
				xmin = 164.1649
				xmax = 164.1949
				text = "TH"
			intervals [687]:
				xmin = 164.1949
				xmax = 164.2249
				text = "DH"
			intervals [688]:
				xmin = 164.2249
				xmax = 164.2549
				text = "AH0"
			intervals [689]:
				xmin = 164.2549
				xmax = 164.3349
				text = "M"
			intervals [690]:
				xmin = 164.3349
				xmax = 164.5049
				text = "UW1"
			intervals [691]:
				xmin = 164.5049
				xmax = 164.6149
				text = "V"
			intervals [692]:
				xmin = 164.6149
				xmax = 164.7449
				text = "IY0"
			intervals [693]:
				xmin = 164.7449
				xmax = 164.7749
				text = "AH0"
			intervals [694]:
				xmin = 164.7749
				xmax = 164.8049
				text = "N"
			intervals [695]:
				xmin = 164.8049
				xmax = 164.8349
				text = "DH"
			intervals [696]:
				xmin = 164.8349
				xmax = 164.8849
				text = "AH0"
			intervals [697]:
				xmin = 164.8849
				xmax = 164.9649
				text = "S"
			intervals [698]:
				xmin = 164.9649
				xmax = 165.0149
				text = "IH2"
			intervals [699]:
				xmin = 165.0149
				xmax = 165.0849
				text = "CH"
			intervals [700]:
				xmin = 165.0849
				xmax = 165.2049
				text = "UW0"
			intervals [701]:
				xmin = 165.2049
				xmax = 165.3049
				text = "EY1"
			intervals [702]:
				xmin = 165.3049
				xmax = 165.4149
				text = "SH"
			intervals [703]:
				xmin = 165.4149
				xmax = 165.5349
				text = "AH0"
			intervals [704]:
				xmin = 165.5349
				xmax = 165.5949
				text = "N"
			intervals [705]:
				xmin = 165.5949
				xmax = 165.6249
				text = "AH0"
			intervals [706]:
				xmin = 165.6249
				xmax = 165.6949
				text = "N"
			intervals [707]:
				xmin = 165.6949
				xmax = 165.7249
				text = "DH"
			intervals [708]:
				xmin = 165.7249
				xmax = 165.7849
				text = "AH0"
			intervals [709]:
				xmin = 165.7849
				xmax = 165.8849
				text = "P"
			intervals [710]:
				xmin = 165.8849
				xmax = 165.9449
				text = "L"
			intervals [711]:
				xmin = 165.9449
				xmax = 166.0749
				text = "AA1"
			intervals [712]:
				xmin = 166.0749
				xmax = 166.1549
				text = "T"
			intervals [713]:
				xmin = 166.1549
				xmax = 166.1949
				text = "AO1"
			intervals [714]:
				xmin = 166.1949
				xmax = 166.2449
				text = "R"
			intervals [715]:
				xmin = 166.2449
				xmax = 166.3549
				text = "S"
			intervals [716]:
				xmin = 166.3549
				xmax = 166.3949
				text = "AH1"
			intervals [717]:
				xmin = 166.3949
				xmax = 166.4849
				text = "M"
			intervals [718]:
				xmin = 166.4849
				xmax = 166.5149
				text = "W"
			intervals [719]:
				xmin = 166.5149
				xmax = 166.5749
				text = "AH1"
			intervals [720]:
				xmin = 166.5749
				xmax = 166.6649
				text = "T"
			intervals [721]:
				xmin = 166.6649
				xmax = 166.9049
				text = "S"
			intervals [722]:
				xmin = 166.9049
				xmax = 166.9549
				text = "sp"
			intervals [723]:
				xmin = 166.9549
				xmax = 167.0649
				text = "Y"
			intervals [724]:
				xmin = 167.0649
				xmax = 167.1249
				text = "UW1"
			intervals [725]:
				xmin = 167.1249
				xmax = 167.1549
				text = "N"
			intervals [726]:
				xmin = 167.1549
				xmax = 167.1849
				text = "OW1"
			intervals [727]:
				xmin = 167.1849
				xmax = 167.2149
				text = "W"
			intervals [728]:
				xmin = 167.2149
				xmax = 167.2449
				text = "AH1"
			intervals [729]:
				xmin = 167.2449
				xmax = 167.2749
				text = "T"
			intervals [730]:
				xmin = 167.2749
				xmax = 167.3049
				text = "AH0"
			intervals [731]:
				xmin = 167.3049
				xmax = 167.3349
				text = "M"
			intervals [732]:
				xmin = 167.3349
				xmax = 167.3749
				text = "S"
			intervals [733]:
				xmin = 167.3749
				xmax = 167.4049
				text = "EY1"
			intervals [734]:
				xmin = 167.4049
				xmax = 167.4349
				text = "IH0"
			intervals [735]:
				xmin = 167.4349
				xmax = 167.4649
				text = "N"
			intervals [736]:
				xmin = 167.4649
				xmax = 167.5049
				text = "JH"
			intervals [737]:
				xmin = 167.5049
				xmax = 167.5649
				text = "IH0"
			intervals [738]:
				xmin = 167.5649
				xmax = 167.6249
				text = "S"
			intervals [739]:
				xmin = 167.6249
				xmax = 167.6549
				text = "T"
			intervals [740]:
				xmin = 167.6549
				xmax = 167.7349
				text = "T"
			intervals [741]:
				xmin = 167.7349
				xmax = 167.7749
				text = "R"
			intervals [742]:
				xmin = 167.7749
				xmax = 167.8349
				text = "AY1"
			intervals [743]:
				xmin = 167.8349
				xmax = 167.8849
				text = "T"
			intervals [744]:
				xmin = 167.8849
				xmax = 167.9349
				text = "IH0"
			intervals [745]:
				xmin = 167.9349
				xmax = 168.0049
				text = "Y"
			intervals [746]:
				xmin = 168.0049
				xmax = 168.1249
				text = "UW1"
			intervals [747]:
				xmin = 168.1249
				xmax = 168.1849
				text = "Z"
			intervals [748]:
				xmin = 168.1849
				xmax = 168.2349
				text = "DH"
			intervals [749]:
				xmin = 168.2349
				xmax = 168.3649
				text = "AE1"
			intervals [750]:
				xmin = 168.3649
				xmax = 168.4349
				text = "T"
			intervals [751]:
				xmin = 168.4349
				xmax = 168.4849
				text = "M"
			intervals [752]:
				xmin = 168.4849
				xmax = 168.6449
				text = "UW1"
			intervals [753]:
				xmin = 168.6449
				xmax = 168.7249
				text = "V"
			intervals [754]:
				xmin = 168.7249
				xmax = 168.8649
				text = "IY0"
			intervals [755]:
				xmin = 168.8649
				xmax = 169.133
				text = ""
			intervals [756]:
				xmin = 169.133
				xmax = 169.163
				text = "sil"
			intervals [757]:
				xmin = 169.163
				xmax = 169.293
				text = "AE1"
			intervals [758]:
				xmin = 169.293
				xmax = 169.353
				text = "D"
			intervals [759]:
				xmin = 169.353
				xmax = 169.493
				text = "T"
			intervals [760]:
				xmin = 169.493
				xmax = 169.573
				text = "UW1"
			intervals [761]:
				xmin = 169.573
				xmax = 169.653
				text = "M"
			intervals [762]:
				xmin = 169.653
				xmax = 169.873
				text = "AY1"
			intervals [763]:
				xmin = 169.873
				xmax = 169.943
				text = "Y"
			intervals [764]:
				xmin = 169.943
				xmax = 169.973
				text = "UW1"
			intervals [765]:
				xmin = 169.973
				xmax = 170.023
				text = "N"
			intervals [766]:
				xmin = 170.023
				xmax = 170.123
				text = "OW1"
			intervals [767]:
				xmin = 170.123
				xmax = 170.243
				text = "EH1"
			intervals [768]:
				xmin = 170.243
				xmax = 170.283
				text = "V"
			intervals [769]:
				xmin = 170.283
				xmax = 170.333
				text = "R"
			intervals [770]:
				xmin = 170.333
				xmax = 170.363
				text = "IY0"
			intervals [771]:
				xmin = 170.363
				xmax = 170.423
				text = "D"
			intervals [772]:
				xmin = 170.423
				xmax = 170.543
				text = "EY1"
			intervals [773]:
				xmin = 170.543
				xmax = 170.613
				text = "L"
			intervals [774]:
				xmin = 170.613
				xmax = 170.763
				text = "AY1"
			intervals [775]:
				xmin = 170.763
				xmax = 170.853
				text = "F"
			intervals [776]:
				xmin = 170.853
				xmax = 170.913
				text = "Y"
			intervals [777]:
				xmin = 170.913
				xmax = 170.973
				text = "UW1"
			intervals [778]:
				xmin = 170.973
				xmax = 171.013
				text = "N"
			intervals [779]:
				xmin = 171.013
				xmax = 171.083
				text = "OW1"
			intervals [780]:
				xmin = 171.083
				xmax = 171.183
				text = "AY1"
			intervals [781]:
				xmin = 171.183
				xmax = 171.213
				text = "D"
			intervals [782]:
				xmin = 171.213
				xmax = 171.273
				text = "OW1"
			intervals [783]:
				xmin = 171.273
				xmax = 171.333
				text = "N"
			intervals [784]:
				xmin = 171.333
				xmax = 171.373
				text = "G"
			intervals [785]:
				xmin = 171.373
				xmax = 171.443
				text = "AA1"
			intervals [786]:
				xmin = 171.443
				xmax = 171.493
				text = "T"
			intervals [787]:
				xmin = 171.493
				xmax = 171.613
				text = "T"
			intervals [788]:
				xmin = 171.613
				xmax = 171.703
				text = "AY1"
			intervals [789]:
				xmin = 171.703
				xmax = 171.733
				text = "M"
			intervals [790]:
				xmin = 171.733
				xmax = 171.763
				text = "T"
			intervals [791]:
				xmin = 171.763
				xmax = 171.793
				text = "AH0"
			intervals [792]:
				xmin = 171.793
				xmax = 171.853
				text = "B"
			intervals [793]:
				xmin = 171.853
				xmax = 171.913
				text = "IY0"
			intervals [794]:
				xmin = 171.913
				xmax = 172.033
				text = "Y"
			intervals [795]:
				xmin = 172.033
				xmax = 172.073
				text = "UW1"
			intervals [796]:
				xmin = 172.073
				xmax = 172.123
				text = "N"
			intervals [797]:
				xmin = 172.123
				xmax = 172.363
				text = "OW1"
			intervals [798]:
				xmin = 172.363
				xmax = 172.393
				text = "sp"
			intervals [799]:
				xmin = 172.393
				xmax = 172.533
				text = "G"
			intervals [800]:
				xmin = 172.533
				xmax = 172.703
				text = "EY1"
			intervals [801]:
				xmin = 172.703
				xmax = 172.733
				text = "M"
			intervals [802]:
				xmin = 172.733
				xmax = 172.803
				text = "Z"
			intervals [803]:
				xmin = 172.803
				xmax = 172.843
				text = "ER0"
			intervals [804]:
				xmin = 172.843
				xmax = 172.883
				text = "W"
			intervals [805]:
				xmin = 172.883
				xmax = 172.913
				text = "AH2"
			intervals [806]:
				xmin = 172.913
				xmax = 172.943
				text = "T"
			intervals [807]:
				xmin = 172.943
				xmax = 172.973
				text = "EH1"
			intervals [808]:
				xmin = 172.973
				xmax = 173.013
				text = "V"
			intervals [809]:
				xmin = 173.013
				xmax = 173.053
				text = "ER0"
			intervals [810]:
				xmin = 173.053
				xmax = 173.083
				text = "DH"
			intervals [811]:
				xmin = 173.083
				xmax = 173.123
				text = "IY0"
			intervals [812]:
				xmin = 173.123
				xmax = 173.213
				text = "K"
			intervals [813]:
				xmin = 173.213
				xmax = 173.303
				text = "EY1"
			intervals [814]:
				xmin = 173.303
				xmax = 173.353
				text = "S"
			intervals [815]:
				xmin = 173.353
				xmax = 173.443
				text = "M"
			intervals [816]:
				xmin = 173.443
				xmax = 173.523
				text = "EY1"
			intervals [817]:
				xmin = 173.523
				xmax = 173.573
				text = "B"
			intervals [818]:
				xmin = 173.573
				xmax = 173.673
				text = "IY0"
			intervals [819]:
				xmin = 173.673
				xmax = 173.703
				text = "sp"
			intervals [820]:
				xmin = 173.703
				xmax = 173.753
				text = "Y"
			intervals [821]:
				xmin = 173.753
				xmax = 173.803
				text = "UW1"
			intervals [822]:
				xmin = 173.803
				xmax = 173.843
				text = "N"
			intervals [823]:
				xmin = 173.843
				xmax = 173.983
				text = "OW1"
			intervals [824]:
				xmin = 173.983
				xmax = 174.7126
				text = "sp"
			intervals [825]:
				xmin = 174.7126
				xmax = 174.8226
				text = "S"
			intervals [826]:
				xmin = 174.8226
				xmax = 174.8726
				text = "OW1"
			intervals [827]:
				xmin = 174.8726
				xmax = 174.9726
				text = "AY1"
			intervals [828]:
				xmin = 174.9726
				xmax = 175.0226
				text = "EY1"
			intervals [829]:
				xmin = 175.0226
				xmax = 175.0526
				text = "N"
			intervals [830]:
				xmin = 175.0526
				xmax = 175.0826
				text = "T"
			intervals [831]:
				xmin = 175.0826
				xmax = 175.1126
				text = "R"
			intervals [832]:
				xmin = 175.1126
				xmax = 175.1426
				text = "IH1"
			intervals [833]:
				xmin = 175.1426
				xmax = 175.1926
				text = "L"
			intervals [834]:
				xmin = 175.1926
				xmax = 175.2426
				text = "IY0"
			intervals [835]:
				xmin = 175.2426
				xmax = 175.2726
				text = "L"
			intervals [836]:
				xmin = 175.2726
				xmax = 175.3326
				text = "UH1"
			intervals [837]:
				xmin = 175.3326
				xmax = 175.4026
				text = "K"
			intervals [838]:
				xmin = 175.4026
				xmax = 175.4526
				text = "IH0"
			intervals [839]:
				xmin = 175.4526
				xmax = 175.5026
				text = "N"
			intervals [840]:
				xmin = 175.5026
				xmax = 175.5526
				text = "AE1"
			intervals [841]:
				xmin = 175.5526
				xmax = 175.6026
				text = "T"
			intervals [842]:
				xmin = 175.6026
				xmax = 175.7026
				text = "sp"
			intervals [843]:
				xmin = 175.7026
				xmax = 175.8826
				text = "S"
			intervals [844]:
				xmin = 175.8826
				xmax = 175.9126
				text = "UW2"
			intervals [845]:
				xmin = 175.9126
				xmax = 175.9826
				text = "P"
			intervals [846]:
				xmin = 175.9826
				xmax = 176.0326
				text = "ER0"
			intervals [847]:
				xmin = 176.0326
				xmax = 176.0726
				text = "HH"
			intervals [848]:
				xmin = 176.0726
				xmax = 176.1726
				text = "IY1"
			intervals [849]:
				xmin = 176.1726
				xmax = 176.2126
				text = "R"
			intervals [850]:
				xmin = 176.2126
				xmax = 176.4826
				text = "OW0"
			intervals [851]:
				xmin = 176.4826
				xmax = 176.5426
				text = "HH"
			intervals [852]:
				xmin = 176.5426
				xmax = 176.6426
				text = "OW1"
			intervals [853]:
				xmin = 176.6426
				xmax = 176.7626
				text = "L"
			intervals [854]:
				xmin = 176.7626
				xmax = 176.8026
				text = "sp"
			intervals [855]:
				xmin = 176.8026
				xmax = 176.9226
				text = "L"
			intervals [856]:
				xmin = 176.9226
				xmax = 176.9526
				text = "IH1"
			intervals [857]:
				xmin = 176.9526
				xmax = 176.9826
				text = "T"
			intervals [858]:
				xmin = 176.9826
				xmax = 177.0126
				text = "AH0"
			intervals [859]:
				xmin = 177.0126
				xmax = 177.1326
				text = "L"
			intervals [860]:
				xmin = 177.1326
				xmax = 177.1826
				text = "Y"
			intervals [861]:
				xmin = 177.1826
				xmax = 177.2826
				text = "UW1"
			intervals [862]:
				xmin = 177.2826
				xmax = 177.3326
				text = "N"
			intervals [863]:
				xmin = 177.3326
				xmax = 177.6226
				text = "OW1"
			intervals [864]:
				xmin = 177.6226
				xmax = 177.6826
				text = "sp"
			intervals [865]:
				xmin = 177.6826
				xmax = 177.7626
				text = "TH"
			intervals [866]:
				xmin = 177.7626
				xmax = 177.8826
				text = "IH1"
			intervals [867]:
				xmin = 177.8826
				xmax = 177.9726
				text = "NG"
			intervals [868]:
				xmin = 177.9726
				xmax = 178.0526
				text = "sp"
			intervals [869]:
				xmin = 178.0526
				xmax = 178.2235
				text = ""
			intervals [870]:
				xmin = 178.2235
				xmax = 178.2935
				text = "DH"
			intervals [871]:
				xmin = 178.2935
				xmax = 178.3435
				text = "AE1"
			intervals [872]:
				xmin = 178.3435
				xmax = 178.4835
				text = "T"
			intervals [873]:
				xmin = 178.4835
				xmax = 178.5235
				text = "sp"
			intervals [874]:
				xmin = 178.5235
				xmax = 178.5735
				text = "W"
			intervals [875]:
				xmin = 178.5735
				xmax = 178.6235
				text = "AH1"
			intervals [876]:
				xmin = 178.6235
				xmax = 178.6735
				text = "Z"
			intervals [877]:
				xmin = 178.6735
				xmax = 178.7035
				text = "AH0"
			intervals [878]:
				xmin = 178.7035
				xmax = 178.7335
				text = "N"
			intervals [879]:
				xmin = 178.7335
				xmax = 178.7635
				text = "T"
			intervals [880]:
				xmin = 178.7635
				xmax = 178.7935
				text = "F"
			intervals [881]:
				xmin = 178.7935
				xmax = 178.8635
				text = "ER0"
			intervals [882]:
				xmin = 178.8635
				xmax = 178.9435
				text = "M"
			intervals [883]:
				xmin = 178.9435
				xmax = 179.0635
				text = "IY1"
			intervals [884]:
				xmin = 179.0635
				xmax = 179.0935
				text = "sp"
			intervals [885]:
				xmin = 179.0935
				xmax = 180.6292
				text = ""
			intervals [886]:
				xmin = 180.6292
				xmax = 180.7492
				text = "N"
			intervals [887]:
				xmin = 180.7492
				xmax = 180.8392
				text = "AA1"
			intervals [888]:
				xmin = 180.8392
				xmax = 180.8892
				text = "T"
			intervals [889]:
				xmin = 180.8892
				xmax = 180.9492
				text = "R"
			intervals [890]:
				xmin = 180.9492
				xmax = 180.9992
				text = "IH1"
			intervals [891]:
				xmin = 180.9992
				xmax = 181.0692
				text = "L"
			intervals [892]:
				xmin = 181.0692
				xmax = 181.0992
				text = "IY0"
			intervals [893]:
				xmin = 181.0992
				xmax = 181.2592
				text = "IY1"
			intervals [894]:
				xmin = 181.2592
				xmax = 181.3092
				text = "DH"
			intervals [895]:
				xmin = 181.3092
				xmax = 181.3592
				text = "ER0"
			intervals [896]:
				xmin = 181.3592
				xmax = 181.3892
				text = "L"
			intervals [897]:
				xmin = 181.3892
				xmax = 181.4392
				text = "AY1"
			intervals [898]:
				xmin = 181.4392
				xmax = 181.4992
				text = "K"
			intervals [899]:
				xmin = 181.4992
				xmax = 181.5692
				text = "AY1"
			intervals [900]:
				xmin = 181.5692
				xmax = 181.5992
				text = "W"
			intervals [901]:
				xmin = 181.5992
				xmax = 181.6292
				text = "AH0"
			intervals [902]:
				xmin = 181.6292
				xmax = 181.6692
				text = "Z"
			intervals [903]:
				xmin = 181.6692
				xmax = 181.7292
				text = "M"
			intervals [904]:
				xmin = 181.7292
				xmax = 181.7892
				text = "AO1"
			intervals [905]:
				xmin = 181.7892
				xmax = 181.8592
				text = "R"
			intervals [906]:
				xmin = 181.8592
				xmax = 181.9292
				text = "S"
			intervals [907]:
				xmin = 181.9292
				xmax = 181.9992
				text = "OW1"
			intervals [908]:
				xmin = 181.9992
				xmax = 182.0692
				text = "P"
			intervals [909]:
				xmin = 182.0692
				xmax = 182.1092
				text = "IY1"
			intervals [910]:
				xmin = 182.1092
				xmax = 182.1392
				text = "P"
			intervals [911]:
				xmin = 182.1392
				xmax = 182.1692
				text = "AH0"
			intervals [912]:
				xmin = 182.1692
				xmax = 182.1992
				text = "L"
			intervals [913]:
				xmin = 182.1992
				xmax = 182.2292
				text = "W"
			intervals [914]:
				xmin = 182.2292
				xmax = 182.2592
				text = "AA1"
			intervals [915]:
				xmin = 182.2592
				xmax = 182.2892
				text = "Z"
			intervals [916]:
				xmin = 182.2892
				xmax = 182.3192
				text = "W"
			intervals [917]:
				xmin = 182.3192
				xmax = 182.3792
				text = "AA1"
			intervals [918]:
				xmin = 182.3792
				xmax = 182.4292
				text = "CH"
			intervals [919]:
				xmin = 182.4292
				xmax = 182.4592
				text = "IH0"
			intervals [920]:
				xmin = 182.4592
				xmax = 182.4892
				text = "N"
			intervals [921]:
				xmin = 182.4892
				xmax = 182.5892
				text = "K"
			intervals [922]:
				xmin = 182.5892
				xmax = 182.6592
				text = "AA0"
			intervals [923]:
				xmin = 182.6592
				xmax = 182.6892
				text = "R"
			intervals [924]:
				xmin = 182.6892
				xmax = 182.7892
				text = "T"
			intervals [925]:
				xmin = 182.7892
				xmax = 182.8692
				text = "UW1"
			intervals [926]:
				xmin = 182.8692
				xmax = 182.9092
				text = "N"
			intervals [927]:
				xmin = 182.9092
				xmax = 182.9492
				text = "N"
			intervals [928]:
				xmin = 182.9492
				xmax = 183.0392
				text = "EH1"
			intervals [929]:
				xmin = 183.0392
				xmax = 183.0692
				text = "T"
			intervals [930]:
				xmin = 183.0692
				xmax = 183.1892
				text = "W"
			intervals [931]:
				xmin = 183.1892
				xmax = 183.3392
				text = "ER2"
			intervals [932]:
				xmin = 183.3392
				xmax = 183.4092
				text = "K"
			intervals [933]:
				xmin = 183.4092
				xmax = 183.4648
				text = ""
			intervals [934]:
				xmin = 183.4648
				xmax = 183.5448
				text = "sil"
			intervals [935]:
				xmin = 183.5448
				xmax = 183.6648
				text = "AY1"
			intervals [936]:
				xmin = 183.6648
				xmax = 183.7248
				text = "W"
			intervals [937]:
				xmin = 183.7248
				xmax = 183.7648
				text = "AH0"
			intervals [938]:
				xmin = 183.7648
				xmax = 183.8148
				text = "Z"
			intervals [939]:
				xmin = 183.8148
				xmax = 183.8748
				text = "W"
			intervals [940]:
				xmin = 183.8748
				xmax = 183.9848
				text = "AA1"
			intervals [941]:
				xmin = 183.9848
				xmax = 184.0948
				text = "CH"
			intervals [942]:
				xmin = 184.0948
				xmax = 184.1248
				text = "IH0"
			intervals [943]:
				xmin = 184.1248
				xmax = 184.3148
				text = "N"
			intervals [944]:
				xmin = 184.3148
				xmax = 184.3448
				text = "sp"
			intervals [945]:
				xmin = 184.3448
				xmax = 184.4148
				text = "L"
			intervals [946]:
				xmin = 184.4148
				xmax = 184.5448
				text = "AY1"
			intervals [947]:
				xmin = 184.5448
				xmax = 184.6348
				text = "K"
			intervals [948]:
				xmin = 184.6348
				xmax = 184.6648
				text = "sp"
			intervals [949]:
				xmin = 184.6648
				xmax = 184.7848
				text = "D"
			intervals [950]:
				xmin = 184.7848
				xmax = 184.8848
				text = "IH1"
			intervals [951]:
				xmin = 184.8848
				xmax = 184.9748
				text = "Z"
			intervals [952]:
				xmin = 184.9748
				xmax = 185.0348
				text = "N"
			intervals [953]:
				xmin = 185.0348
				xmax = 185.0948
				text = "IY0"
			intervals [954]:
				xmin = 185.0948
				xmax = 185.2848
				text = "Y"
			intervals [955]:
				xmin = 185.2848
				xmax = 185.3348
				text = "UW1"
			intervals [956]:
				xmin = 185.3348
				xmax = 185.3748
				text = "N"
			intervals [957]:
				xmin = 185.3748
				xmax = 185.4248
				text = "OW1"
			intervals [958]:
				xmin = 185.4248
				xmax = 185.4548
				text = "W"
			intervals [959]:
				xmin = 185.4548
				xmax = 185.4848
				text = "AH1"
			intervals [960]:
				xmin = 185.4848
				xmax = 185.5148
				text = "T"
			intervals [961]:
				xmin = 185.5148
				xmax = 185.5748
				text = "AH0"
			intervals [962]:
				xmin = 185.5748
				xmax = 185.6148
				text = "M"
			intervals [963]:
				xmin = 185.6148
				xmax = 185.6548
				text = "S"
			intervals [964]:
				xmin = 185.6548
				xmax = 185.6948
				text = "EY1"
			intervals [965]:
				xmin = 185.6948
				xmax = 185.7648
				text = "IH0"
			intervals [966]:
				xmin = 185.7648
				xmax = 185.8148
				text = "N"
			intervals [967]:
				xmin = 185.8148
				xmax = 185.9748
				text = "spn"
			intervals [968]:
				xmin = 185.9748
				xmax = 186.1048
				text = "AY1"
			intervals [969]:
				xmin = 186.1048
				xmax = 186.1948
				text = "W"
			intervals [970]:
				xmin = 186.1948
				xmax = 186.2448
				text = "AH1"
			intervals [971]:
				xmin = 186.2448
				xmax = 186.2748
				text = "Z"
			intervals [972]:
				xmin = 186.2748
				xmax = 186.3048
				text = "AH0"
			intervals [973]:
				xmin = 186.3048
				xmax = 186.3548
				text = "N"
			intervals [974]:
				xmin = 186.3548
				xmax = 186.3848
				text = "T"
			intervals [975]:
				xmin = 186.3848
				xmax = 186.4148
				text = "sp"
			intervals [976]:
				xmin = 186.4148
				xmax = 186.4948
				text = "Y"
			intervals [977]:
				xmin = 186.4948
				xmax = 186.5448
				text = "UW1"
			intervals [978]:
				xmin = 186.5448
				xmax = 186.5948
				text = "N"
			intervals [979]:
				xmin = 186.5948
				xmax = 186.7848
				text = "OW1"
			intervals [980]:
				xmin = 186.7848
				xmax = 186.8148
				text = "sp"
			intervals [981]:
				xmin = 186.8148
				xmax = 186.8948
				text = "N"
			intervals [982]:
				xmin = 186.8948
				xmax = 186.9648
				text = "AA1"
			intervals [983]:
				xmin = 186.9648
				xmax = 187.2248
				text = "sp"
			intervals [984]:
				xmin = 187.2248
				xmax = 187.2848
				text = "N"
			intervals [985]:
				xmin = 187.2848
				xmax = 187.3148
				text = "AA1"
			intervals [986]:
				xmin = 187.3148
				xmax = 187.3648
				text = "T"
			intervals [987]:
				xmin = 187.3648
				xmax = 187.4148
				text = "sp"
			intervals [988]:
				xmin = 187.4148
				xmax = 187.4648
				text = "R"
			intervals [989]:
				xmin = 187.4648
				xmax = 187.4948
				text = "IH1"
			intervals [990]:
				xmin = 187.4948
				xmax = 187.5248
				text = "L"
			intervals [991]:
				xmin = 187.5248
				xmax = 187.5548
				text = "IY0"
			intervals [992]:
				xmin = 187.5548
				xmax = 187.6948
				text = "sp"
			intervals [993]:
				xmin = 187.6948
				xmax = 190.7541
				text = ""
			intervals [994]:
				xmin = 190.7541
				xmax = 191.3841
				text = "AH1"
			intervals [995]:
				xmin = 191.3841
				xmax = 191.5241
				text = "sp"
			intervals [996]:
				xmin = 191.5241
				xmax = 191.6641
				text = "IH0"
			intervals [997]:
				xmin = 191.6641
				xmax = 191.7041
				text = "T"
			intervals [998]:
				xmin = 191.7041
				xmax = 191.7741
				text = "P"
			intervals [999]:
				xmin = 191.7741
				xmax = 191.8141
				text = "R"
			intervals [1000]:
				xmin = 191.8141
				xmax = 191.8441
				text = "AA1"
			intervals [1001]:
				xmin = 191.8441
				xmax = 191.8741
				text = "B"
			intervals [1002]:
				xmin = 191.8741
				xmax = 191.9041
				text = "L"
			intervals [1003]:
				xmin = 191.9041
				xmax = 191.9641
				text = "IY0"
			intervals [1004]:
				xmin = 191.9641
				xmax = 192.0041
				text = "HH"
			intervals [1005]:
				xmin = 192.0041
				xmax = 192.0941
				text = "AE1"
			intervals [1006]:
				xmin = 192.0941
				xmax = 192.1541
				text = "V"
			intervals [1007]:
				xmin = 192.1541
				xmax = 192.1941
				text = "T"
			intervals [1008]:
				xmin = 192.1941
				xmax = 192.2541
				text = "IH0"
			intervals [1009]:
				xmin = 192.2541
				xmax = 192.3641
				text = "B"
			intervals [1010]:
				xmin = 192.3641
				xmax = 192.5441
				text = "IY0"
			intervals [1011]:
				xmin = 192.5441
				xmax = 192.8741
				text = "AH1"
			intervals [1012]:
				xmin = 192.8741
				xmax = 192.9041
				text = "W"
			intervals [1013]:
				xmin = 192.9041
				xmax = 192.9341
				text = "AH1"
			intervals [1014]:
				xmin = 192.9341
				xmax = 192.9641
				text = "T"
			intervals [1015]:
				xmin = 192.9641
				xmax = 193.0441
				text = "W"
			intervals [1016]:
				xmin = 193.0441
				xmax = 193.1541
				text = "AO1"
			intervals [1017]:
				xmin = 193.1541
				xmax = 193.2041
				text = "Z"
			intervals [1018]:
				xmin = 193.2041
				xmax = 193.2441
				text = "DH"
			intervals [1019]:
				xmin = 193.2441
				xmax = 193.3241
				text = "AH0"
			intervals [1020]:
				xmin = 193.3241
				xmax = 193.3641
				text = "T"
			intervals [1021]:
				xmin = 193.3641
				xmax = 193.4741
				text = "S"
			intervals [1022]:
				xmin = 193.4741
				xmax = 193.5641
				text = "sp"
			intervals [1023]:
				xmin = 193.5641
				xmax = 193.6341
				text = "JH"
			intervals [1024]:
				xmin = 193.6341
				xmax = 193.7541
				text = "OY1"
			intervals [1025]:
				xmin = 193.7541
				xmax = 193.7841
				text = "N"
			intervals [1026]:
				xmin = 193.7841
				xmax = 193.8141
				text = "T"
			intervals [1027]:
				xmin = 193.8141
				xmax = 193.9241
				text = "K"
			intervals [1028]:
				xmin = 193.9241
				xmax = 194.2141
				text = "AO1"
			intervals [1029]:
				xmin = 194.2141
				xmax = 194.2641
				text = "L"
			intervals [1030]:
				xmin = 194.2641
				xmax = 194.2941
				text = "D"
			intervals [1031]:
				xmin = 194.2941
				xmax = 194.3241
				text = "sp"
			intervals [1032]:
				xmin = 194.3241
				xmax = 194.8241
				text = "AH1"
			intervals [1033]:
				xmin = 194.8241
				xmax = 195.1141
				text = "sp"
			intervals [1034]:
				xmin = 195.1141
				xmax = 195.4541
				text = "AH1"
			intervals [1035]:
				xmin = 195.4541
				xmax = 195.6041
				text = "sp"
			intervals [1036]:
				xmin = 195.6041
				xmax = 195.7741
				text = "IY1"
			intervals [1037]:
				xmin = 195.7741
				xmax = 195.8141
				text = "V"
			intervals [1038]:
				xmin = 195.8141
				xmax = 195.8441
				text = "IH0"
			intervals [1039]:
				xmin = 195.8441
				xmax = 195.9141
				text = "N"
			intervals [1040]:
				xmin = 195.9141
				xmax = 196.0141
				text = "S"
			intervals [1041]:
				xmin = 196.0141
				xmax = 196.0741
				text = "T"
			intervals [1042]:
				xmin = 196.0741
				xmax = 196.1541
				text = "IY1"
			intervals [1043]:
				xmin = 196.1541
				xmax = 196.2241
				text = "V"
			intervals [1044]:
				xmin = 196.2241
				xmax = 196.2641
				text = "AH0"
			intervals [1045]:
				xmin = 196.2641
				xmax = 196.2941
				text = "N"
			intervals [1046]:
				xmin = 196.2941
				xmax = 196.3441
				text = "Z"
			intervals [1047]:
				xmin = 196.3441
				xmax = 196.3741
				text = "sp"
			intervals [1048]:
				xmin = 196.3741
				xmax = 196.4541
				text = "AY1"
			intervals [1049]:
				xmin = 196.4541
				xmax = 196.4841
				text = "sp"
			intervals [1050]:
				xmin = 196.4841
				xmax = 196.5441
				text = "G"
			intervals [1051]:
				xmin = 196.5441
				xmax = 196.6541
				text = "EH1"
			intervals [1052]:
				xmin = 196.6541
				xmax = 196.7941
				text = "S"
			intervals [1053]:
				xmin = 196.7941
				xmax = 196.8241
				text = "sp"
			intervals [1054]:
				xmin = 196.8241
				xmax = 196.8541
				text = "Y"
			intervals [1055]:
				xmin = 196.8541
				xmax = 196.8941
				text = "UW1"
			intervals [1056]:
				xmin = 196.8941
				xmax = 196.9941
				text = "sp"
			intervals [1057]:
				xmin = 196.9941
				xmax = 197.0241
				text = "N"
			intervals [1058]:
				xmin = 197.0241
				xmax = 197.0741
				text = "OW1"
			intervals [1059]:
				xmin = 197.0741
				xmax = 197.1941
				text = "sp"
			intervals [1060]:
				xmin = 197.1941
				xmax = 197.2341
				text = "W"
			intervals [1061]:
				xmin = 197.2341
				xmax = 197.2641
				text = "AH1"
			intervals [1062]:
				xmin = 197.2641
				xmax = 197.2941
				text = "T"
			intervals [1063]:
				xmin = 197.2941
				xmax = 197.3241
				text = "AY1"
			intervals [1064]:
				xmin = 197.3241
				xmax = 197.4541
				text = "M"
			intervals [1065]:
				xmin = 197.4541
				xmax = 197.5241
				text = "sp"
			intervals [1066]:
				xmin = 197.5241
				xmax = 197.5541
				text = "S"
			intervals [1067]:
				xmin = 197.5541
				xmax = 197.5841
				text = "EY1"
			intervals [1068]:
				xmin = 197.5841
				xmax = 197.6141
				text = "IH0"
			intervals [1069]:
				xmin = 197.6141
				xmax = 197.6941
				text = "NG"
			intervals [1070]:
				xmin = 197.6941
				xmax = 197.7241
				text = "IH0"
			intervals [1071]:
				xmin = 197.7241
				xmax = 197.7541
				text = "T"
			intervals [1072]:
				xmin = 197.7541
				xmax = 197.8141
				text = "sp"
			intervals [1073]:
				xmin = 197.8141
				xmax = 197.8441
				text = "W"
			intervals [1074]:
				xmin = 197.8441
				xmax = 197.8741
				text = "AA1"
			intervals [1075]:
				xmin = 197.8741
				xmax = 197.9341
				text = "Z"
			intervals [1076]:
				xmin = 197.9341
				xmax = 197.9641
				text = "JH"
			intervals [1077]:
				xmin = 197.9641
				xmax = 197.9941
				text = "AH1"
			intervals [1078]:
				xmin = 197.9941
				xmax = 198.0241
				text = "S"
			intervals [1079]:
				xmin = 198.0241
				xmax = 198.0641
				text = "K"
			intervals [1080]:
				xmin = 198.0641
				xmax = 198.1241
				text = "R"
			intervals [1081]:
				xmin = 198.1241
				xmax = 198.2941
				text = "EY1"
			intervals [1082]:
				xmin = 198.2941
				xmax = 198.3241
				text = "Z"
			intervals [1083]:
				xmin = 198.3241
				xmax = 198.3741
				text = "IY0"
			intervals [1084]:
				xmin = 198.3741
				xmax = 198.4341
				text = "L"
			intervals [1085]:
				xmin = 198.4341
				xmax = 198.5441
				text = "AY1"
			intervals [1086]:
				xmin = 198.5441
				xmax = 198.6541
				text = "K"
			intervals [1087]:
				xmin = 198.6541
				xmax = 199.3633
				text = ""
			intervals [1088]:
				xmin = 199.3633
				xmax = 199.4433
				text = "sil"
			intervals [1089]:
				xmin = 199.4433
				xmax = 199.5033
				text = "L"
			intervals [1090]:
				xmin = 199.5033
				xmax = 199.5733
				text = "AY1"
			intervals [1091]:
				xmin = 199.5733
				xmax = 199.6333
				text = "K"
			intervals [1092]:
				xmin = 199.6333
				xmax = 199.6833
				text = "B"
			intervals [1093]:
				xmin = 199.6833
				xmax = 199.7233
				text = "R"
			intervals [1094]:
				xmin = 199.7233
				xmax = 199.8133
				text = "AH1"
			intervals [1095]:
				xmin = 199.8133
				xmax = 199.8533
				text = "DH"
			intervals [1096]:
				xmin = 199.8533
				xmax = 199.9033
				text = "ER0"
			intervals [1097]:
				xmin = 199.9033
				xmax = 199.9333
				text = "AH0"
			intervals [1098]:
				xmin = 199.9333
				xmax = 199.9733
				text = "N"
			intervals [1099]:
				xmin = 199.9733
				xmax = 200.0633
				text = "S"
			intervals [1100]:
				xmin = 200.0633
				xmax = 200.1433
				text = "IH1"
			intervals [1101]:
				xmin = 200.1433
				xmax = 200.2133
				text = "S"
			intervals [1102]:
				xmin = 200.2133
				xmax = 200.2933
				text = "T"
			intervals [1103]:
				xmin = 200.2933
				xmax = 200.4533
				text = "ER0"
			intervals [1104]:
				xmin = 200.4533
				xmax = 200.4833
				text = "AH0"
			intervals [1105]:
				xmin = 200.4833
				xmax = 200.5333
				text = "N"
			intervals [1106]:
				xmin = 200.5333
				xmax = 200.5633
				text = "sp"
			intervals [1107]:
				xmin = 200.5633
				xmax = 200.6033
				text = "JH"
			intervals [1108]:
				xmin = 200.6033
				xmax = 200.6733
				text = "IH0"
			intervals [1109]:
				xmin = 200.6733
				xmax = 200.7633
				text = "S"
			intervals [1110]:
				xmin = 200.7633
				xmax = 200.7933
				text = "AY1"
			intervals [1111]:
				xmin = 200.7933
				xmax = 200.8233
				text = "D"
			intervals [1112]:
				xmin = 200.8233
				xmax = 200.8533
				text = "OW1"
			intervals [1113]:
				xmin = 200.8533
				xmax = 200.9633
				text = "N"
			intervals [1114]:
				xmin = 200.9633
				xmax = 200.9933
				text = "sp"
			intervals [1115]:
				xmin = 200.9933
				xmax = 201.0433
				text = "N"
			intervals [1116]:
				xmin = 201.0433
				xmax = 201.1933
				text = "OW1"
			intervals [1117]:
				xmin = 201.1933
				xmax = 201.2333
				text = "DH"
			intervals [1118]:
				xmin = 201.2333
				xmax = 201.2833
				text = "AH0"
			intervals [1119]:
				xmin = 201.2833
				xmax = 201.3333
				text = "T"
			intervals [1120]:
				xmin = 201.3333
				xmax = 201.3933
				text = "JH"
			intervals [1121]:
				xmin = 201.3933
				xmax = 201.4233
				text = "OY1"
			intervals [1122]:
				xmin = 201.4233
				xmax = 201.4533
				text = "N"
			intervals [1123]:
				xmin = 201.4533
				xmax = 201.4833
				text = "T"
			intervals [1124]:
				xmin = 201.4833
				xmax = 201.5133
				text = "W"
			intervals [1125]:
				xmin = 201.5133
				xmax = 201.5433
				text = "AH0"
			intervals [1126]:
				xmin = 201.5433
				xmax = 201.5733
				text = "Z"
			intervals [1127]:
				xmin = 201.5733
				xmax = 201.6033
				text = "JH"
			intervals [1128]:
				xmin = 201.6033
				xmax = 201.6333
				text = "IH0"
			intervals [1129]:
				xmin = 201.6333
				xmax = 201.6633
				text = "S"
			intervals [1130]:
				xmin = 201.6633
				xmax = 201.7233
				text = "K"
			intervals [1131]:
				xmin = 201.7233
				xmax = 201.7833
				text = "R"
			intervals [1132]:
				xmin = 201.7833
				xmax = 201.9233
				text = "EY1"
			intervals [1133]:
				xmin = 201.9233
				xmax = 201.9533
				text = "Z"
			intervals [1134]:
				xmin = 201.9533
				xmax = 202.0733
				text = "IY0"
			intervals [1135]:
				xmin = 202.0733
				xmax = 202.1533
				text = "sp"
			intervals [1136]:
				xmin = 202.1533
				xmax = 202.4972
				text = ""
			intervals [1137]:
				xmin = 202.4972
				xmax = 202.5572
				text = "DH"
			intervals [1138]:
				xmin = 202.5572
				xmax = 202.5872
				text = "AH0"
			intervals [1139]:
				xmin = 202.5872
				xmax = 202.6272
				text = "HH"
			intervals [1140]:
				xmin = 202.6272
				xmax = 202.6972
				text = "OW1"
			intervals [1141]:
				xmin = 202.6972
				xmax = 202.7672
				text = "L"
			intervals [1142]:
				xmin = 202.7672
				xmax = 202.8172
				text = "S"
			intervals [1143]:
				xmin = 202.8172
				xmax = 202.8872
				text = "IH0"
			intervals [1144]:
				xmin = 202.8872
				xmax = 202.9672
				text = "CH"
			intervals [1145]:
				xmin = 202.9672
				xmax = 203.0572
				text = "UW1"
			intervals [1146]:
				xmin = 203.0572
				xmax = 203.0872
				text = "sp"
			intervals [1147]:
				xmin = 203.0872
				xmax = 203.1172
				text = "DH"
			intervals [1148]:
				xmin = 203.1172
				xmax = 203.1472
				text = "AH0"
			intervals [1149]:
				xmin = 203.1472
				xmax = 203.1772
				text = "HH"
			intervals [1150]:
				xmin = 203.1772
				xmax = 203.2372
				text = "OW1"
			intervals [1151]:
				xmin = 203.2372
				xmax = 203.3172
				text = "L"
			intervals [1152]:
				xmin = 203.3172
				xmax = 203.4272
				text = "S"
			intervals [1153]:
				xmin = 203.4272
				xmax = 203.4772
				text = "EH1"
			intervals [1154]:
				xmin = 203.4772
				xmax = 203.5272
				text = "T"
			intervals [1155]:
				xmin = 203.5272
				xmax = 203.5572
				text = "AH1"
			intervals [1156]:
				xmin = 203.5572
				xmax = 203.6572
				text = "P"
			intervals [1157]:
				xmin = 203.6572
				xmax = 203.7272
				text = "sp"
			intervals [1158]:
				xmin = 203.7272
				xmax = 203.7772
				text = "B"
			intervals [1159]:
				xmin = 203.7772
				xmax = 203.8272
				text = "AH1"
			intervals [1160]:
				xmin = 203.8272
				xmax = 203.9672
				text = "T"
			intervals [1161]:
				xmin = 203.9672
				xmax = 204.4691
				text = ""
			intervals [1162]:
				xmin = 204.4691
				xmax = 204.5491
				text = "sil"
			intervals [1163]:
				xmin = 204.5491
				xmax = 204.6291
				text = "AY1"
			intervals [1164]:
				xmin = 204.6291
				xmax = 204.6891
				text = "G"
			intervals [1165]:
				xmin = 204.6891
				xmax = 204.7891
				text = "EH1"
			intervals [1166]:
				xmin = 204.7891
				xmax = 204.8391
				text = "S"
			intervals [1167]:
				xmin = 204.8391
				xmax = 204.8991
				text = "DH"
			intervals [1168]:
				xmin = 204.8991
				xmax = 204.9891
				text = "AE1"
			intervals [1169]:
				xmin = 204.9891
				xmax = 205.0291
				text = "T"
			intervals [1170]:
				xmin = 205.0291
				xmax = 205.1191
				text = "JH"
			intervals [1171]:
				xmin = 205.1191
				xmax = 205.2191
				text = "OY1"
			intervals [1172]:
				xmin = 205.2191
				xmax = 205.2491
				text = "N"
			intervals [1173]:
				xmin = 205.2491
				xmax = 205.3191
				text = "T"
			intervals [1174]:
				xmin = 205.3191
				xmax = 208.0701
				text = ""
			intervals [1175]:
				xmin = 208.0701
				xmax = 208.4001
				text = "Y"
			intervals [1176]:
				xmin = 208.4001
				xmax = 208.9501
				text = "AE1"
			intervals [1177]:
				xmin = 208.9501
				xmax = 209.0201
				text = "sp"
[truncated: 1,114,964 more chars]
