# Supplementary material for: Considering Performance in the Automated and Manual Coding of Sociolinguistic Variables: Lessons From Variable (ING)
Source: Front Artif Intell. 2021 Apr 29;4:648543. doi: 10.3389/frai.2021.648543 (PMC8117961; doi:10.3389/frai.2021.648543)
Supplement: Supplementary file 6 [file Data_Sheet_6.ZIP › CORAAL_VARAligned_as_TextGrids_p2/DCB_se1_ag1_m_03_1.TextGrid]

File type = "ooTextFile"
Object class = "TextGrid"

xmin = 0.0
xmax = 2531.799886621315
tiers? <exists>
size = 8
item []:
	item [1]:
		class = "IntervalTier"
		name = "DCB_se2_ag4_f_05 - words"
		xmin = 0.0
		xmax = 2531.799886621315
		intervals: size = 306
			intervals [1]:
				xmin = 0.0
				xmax = 331.0347
				text = ""
			intervals [2]:
				xmin = 331.0347
				xmax = 331.2447
				text = "hi"
			intervals [3]:
				xmin = 331.2447
				xmax = 331.3047
				text = "how"
			intervals [4]:
				xmin = 331.3047
				xmax = 331.4447
				text = "you"
			intervals [5]:
				xmin = 331.4447
				xmax = 331.4747
				text = ""
			intervals [6]:
				xmin = 331.4747
				xmax = 331.7047
				text = "doing"
			intervals [7]:
				xmin = 331.7047
				xmax = 333.5915
				text = ""
			intervals [8]:
				xmin = 333.5915
				xmax = 333.6415
				text = "i"
			intervals [9]:
				xmin = 333.6415
				xmax = 333.7015
				text = ""
			intervals [10]:
				xmin = 333.7015
				xmax = 333.7915
				text = "don't"
			intervals [11]:
				xmin = 333.7915
				xmax = 333.9215
				text = ""
			intervals [12]:
				xmin = 333.9215
				xmax = 334.1215
				text = "know"
			intervals [13]:
				xmin = 334.1215
				xmax = 617.8975
				text = ""
			intervals [14]:
				xmin = 617.8975
				xmax = 618.3875
				text = "family"
			intervals [15]:
				xmin = 618.3875
				xmax = 633.4129
				text = ""
			intervals [16]:
				xmin = 633.4129
				xmax = 634.1429
				text = "mm-hm"
			intervals [17]:
				xmin = 634.1429
				xmax = 654.8214
				text = ""
			intervals [18]:
				xmin = 654.8214
				xmax = 654.9514
				text = "okay"
			intervals [19]:
				xmin = 654.9514
				xmax = 655.0314
				text = "<unk>"
			intervals [20]:
				xmin = 655.0314
				xmax = 685.3855
				text = ""
			intervals [21]:
				xmin = 685.3855
				xmax = 685.4155
				text = "i"
			intervals [22]:
				xmin = 685.4155
				xmax = 685.4855
				text = ""
			intervals [23]:
				xmin = 685.4855
				xmax = 685.5155
				text = "m"
			intervals [24]:
				xmin = 685.5155
				xmax = 685.5455
				text = "a"
			intervals [25]:
				xmin = 685.5455
				xmax = 685.6455
				text = ""
			intervals [26]:
				xmin = 685.6455
				xmax = 685.7455
				text = "go"
			intervals [27]:
				xmin = 685.7455
				xmax = 685.8955
				text = ""
			intervals [28]:
				xmin = 685.8955
				xmax = 685.9855
				text = "back"
			intervals [29]:
				xmin = 685.9855
				xmax = 686.0155
				text = ""
			intervals [30]:
				xmin = 686.0155
				xmax = 686.0955
				text = "in"
			intervals [31]:
				xmin = 686.0955
				xmax = 686.1755
				text = ""
			intervals [32]:
				xmin = 686.1755
				xmax = 686.2355
				text = "my"
			intervals [33]:
				xmin = 686.2355
				xmax = 686.3955
				text = ""
			intervals [34]:
				xmin = 686.3955
				xmax = 686.6755
				text = "room"
			intervals [35]:
				xmin = 686.6755
				xmax = 706.8542
				text = ""
			intervals [36]:
				xmin = 706.8542
				xmax = 707.0042
				text = "twelve"
			intervals [37]:
				xmin = 707.0042
				xmax = 754.3468
				text = ""
			intervals [38]:
				xmin = 754.3468
				xmax = 754.5368
				text = "she"
			intervals [39]:
				xmin = 754.5368
				xmax = 754.6168
				text = ""
			intervals [40]:
				xmin = 754.6168
				xmax = 754.7868
				text = "took"
			intervals [41]:
				xmin = 754.7868
				xmax = 754.8968
				text = ""
			intervals [42]:
				xmin = 754.8968
				xmax = 754.9668
				text = "you"
			intervals [43]:
				xmin = 754.9668
				xmax = 755.0368
				text = ""
			intervals [44]:
				xmin = 755.0368
				xmax = 755.2068
				text = "and"
			intervals [45]:
				xmin = 755.2068
				xmax = 755.2368
				text = ""
			intervals [46]:
				xmin = 755.2368
				xmax = 755.4368
				text = "enrolled"
			intervals [47]:
				xmin = 755.4368
				xmax = 755.5368
				text = ""
			intervals [48]:
				xmin = 755.5368
				xmax = 755.6268
				text = "you"
			intervals [49]:
				xmin = 755.6268
				xmax = 755.6768
				text = ""
			intervals [50]:
				xmin = 755.6768
				xmax = 755.7468
				text = "in"
			intervals [51]:
				xmin = 755.7468
				xmax = 755.7968
				text = ""
			intervals [52]:
				xmin = 755.7968
				xmax = 756.0968
				text = "school"
			intervals [53]:
				xmin = 756.0968
				xmax = 794.0528
				text = ""
			intervals [54]:
				xmin = 794.0528
				xmax = 794.0828
				text = "oh"
			intervals [55]:
				xmin = 794.0828
				xmax = 795.778
				text = ""
			intervals [56]:
				xmin = 795.778
				xmax = 796.028
				text = "uh"
			intervals [57]:
				xmin = 796.028
				xmax = 796.238
				text = "oh"
			intervals [58]:
				xmin = 796.238
				xmax = 799.2016
				text = ""
			intervals [59]:
				xmin = 799.2016
				xmax = 799.2416
				text = "mm"
			intervals [60]:
				xmin = 799.2416
				xmax = 809.906
				text = ""
			intervals [61]:
				xmin = 809.906
				xmax = 810.056
				text = "tell"
			intervals [62]:
				xmin = 810.056
				xmax = 810.126
				text = "'em"
			intervals [63]:
				xmin = 810.126
				xmax = 810.246
				text = ""
			intervals [64]:
				xmin = 810.246
				xmax = 810.366
				text = "about"
			intervals [65]:
				xmin = 810.366
				xmax = 810.436
				text = "how"
			intervals [66]:
				xmin = 810.436
				xmax = 810.616
				text = ""
			intervals [67]:
				xmin = 810.616
				xmax = 810.676
				text = "you"
			intervals [68]:
				xmin = 810.676
				xmax = 810.776
				text = ""
			intervals [69]:
				xmin = 810.776
				xmax = 810.896
				text = "used"
			intervals [70]:
				xmin = 810.896
				xmax = 810.956
				text = "to"
			intervals [71]:
				xmin = 810.956
				xmax = 811.046
				text = ""
			intervals [72]:
				xmin = 811.046
				xmax = 811.186
				text = "climb"
			intervals [73]:
				xmin = 811.186
				xmax = 811.216
				text = ""
			intervals [74]:
				xmin = 811.216
				xmax = 811.276
				text = "on"
			intervals [75]:
				xmin = 811.276
				xmax = 811.456
				text = ""
			intervals [76]:
				xmin = 811.456
				xmax = 811.516
				text = "the"
			intervals [77]:
				xmin = 811.516
				xmax = 811.546
				text = ""
			intervals [78]:
				xmin = 811.546
				xmax = 811.826
				text = "ceiling"
			intervals [79]:
				xmin = 811.826
				xmax = 814.1481
				text = ""
			intervals [80]:
				xmin = 814.1481
				xmax = 814.9681
				text = "<unk>"
			intervals [81]:
				xmin = 814.9681
				xmax = 919.0511
				text = ""
			intervals [82]:
				xmin = 919.0511
				xmax = 919.1111
				text = "we"
			intervals [83]:
				xmin = 919.1111
				xmax = 919.1511
				text = ""
			intervals [84]:
				xmin = 919.1511
				xmax = 919.2411
				text = "had"
			intervals [85]:
				xmin = 919.2411
				xmax = 919.3211
				text = ""
			intervals [86]:
				xmin = 919.3211
				xmax = 919.3511
				text = "a"
			intervals [87]:
				xmin = 919.3511
				xmax = 919.4511
				text = ""
			intervals [88]:
				xmin = 919.4511
				xmax = 919.7011
				text = "narrow"
			intervals [89]:
				xmin = 919.7011
				xmax = 920.1111
				text = ""
			intervals [90]:
				xmin = 920.1111
				xmax = 920.2611
				text = "hallway"
			intervals [91]:
				xmin = 920.2611
				xmax = 922.022
				text = ""
			intervals [92]:
				xmin = 922.022
				xmax = 922.542
				text = "rdx"
			intervals [93]:
				xmin = 922.542
				xmax = 922.612
				text = ""
			intervals [94]:
				xmin = 922.612
				xmax = 922.702
				text = "would"
			intervals [95]:
				xmin = 922.702
				xmax = 922.852
				text = ""
			intervals [96]:
				xmin = 922.852
				xmax = 923.522
				text = "take"
			intervals [97]:
				xmin = 923.522
				xmax = 923.982
				text = "<unk>"
			intervals [98]:
				xmin = 923.982
				xmax = 924.142
				text = ""
			intervals [99]:
				xmin = 924.142
				xmax = 924.272
				text = "and"
			intervals [100]:
				xmin = 924.272
				xmax = 924.452
				text = "climb"
			intervals [101]:
				xmin = 924.452
				xmax = 924.482
				text = ""
			intervals [102]:
				xmin = 924.482
				xmax = 924.542
				text = "up"
			intervals [103]:
				xmin = 924.542
				xmax = 924.812
				text = "the"
			intervals [104]:
				xmin = 924.812
				xmax = 925.852
				text = ""
			intervals [105]:
				xmin = 925.852
				xmax = 926.242
				text = "wall"
			intervals [106]:
				xmin = 926.242
				xmax = 927.6652
				text = ""
			intervals [107]:
				xmin = 927.6652
				xmax = 927.8852
				text = "then"
			intervals [108]:
				xmin = 927.8852
				xmax = 927.9752
				text = ""
			intervals [109]:
				xmin = 927.9752
				xmax = 928.0352
				text = "he"
			intervals [110]:
				xmin = 928.0352
				xmax = 928.0952
				text = ""
			intervals [111]:
				xmin = 928.0952
				xmax = 928.2152
				text = "learned"
			intervals [112]:
				xmin = 928.2152
				xmax = 928.2552
				text = ""
			intervals [113]:
				xmin = 928.2552
				xmax = 928.4752
				text = "how"
			intervals [114]:
				xmin = 928.4752
				xmax = 928.6852
				text = "to"
			intervals [115]:
				xmin = 928.6852
				xmax = 929.3445
				text = ""
			intervals [116]:
				xmin = 929.3445
				xmax = 929.4945
				text = "hold"
			intervals [117]:
				xmin = 929.4945
				xmax = 929.5245
				text = ""
			intervals [118]:
				xmin = 929.5245
				xmax = 930.2345
				text = "himself"
			intervals [119]:
				xmin = 930.2345
				xmax = 930.4209
				text = ""
			intervals [120]:
				xmin = 930.4209
				xmax = 930.6309
				text = "on"
			intervals [121]:
				xmin = 930.6309
				xmax = 930.6909
				text = ""
			intervals [122]:
				xmin = 930.6909
				xmax = 930.7509
				text = "the"
			intervals [123]:
				xmin = 930.7509
				xmax = 930.7809
				text = ""
			intervals [124]:
				xmin = 930.7809
				xmax = 931.2609
				text = "ceiling"
			intervals [125]:
				xmin = 931.2609
				xmax = 933.4371
				text = ""
			intervals [126]:
				xmin = 933.4371
				xmax = 933.4971
				text = "and"
			intervals [127]:
				xmin = 933.4971
				xmax = 933.5771
				text = ""
			intervals [128]:
				xmin = 933.5771
				xmax = 933.7371
				text = "just"
			intervals [129]:
				xmin = 933.7371
				xmax = 933.7671
				text = ""
			intervals [130]:
				xmin = 933.7671
				xmax = 934.0371
				text = "stay"
			intervals [131]:
				xmin = 934.0371
				xmax = 934.0671
				text = ""
			intervals [132]:
				xmin = 934.0671
				xmax = 934.2771
				text = "there"
			intervals [133]:
				xmin = 934.2771
				xmax = 935.3603
				text = ""
			intervals [134]:
				xmin = 935.3603
				xmax = 935.5803
				text = "when"
			intervals [135]:
				xmin = 935.5803
				xmax = 935.7103
				text = ""
			intervals [136]:
				xmin = 935.7103
				xmax = 935.7703
				text = "we"
			intervals [137]:
				xmin = 935.7703
				xmax = 935.9503
				text = "looking"
			intervals [138]:
				xmin = 935.9503
				xmax = 935.9803
				text = ""
			intervals [139]:
				xmin = 935.9803
				xmax = 936.0803
				text = "for"
			intervals [140]:
				xmin = 936.0803
				xmax = 936.1503
				text = ""
			intervals [141]:
				xmin = 936.1503
				xmax = 936.2103
				text = "him"
			intervals [142]:
				xmin = 936.2103
				xmax = 980.4122
				text = ""
			intervals [143]:
				xmin = 980.4122
				xmax = 980.5022
				text = "mm-hm"
			intervals [144]:
				xmin = 980.5022
				xmax = 982.8422
				text = ""
			intervals [145]:
				xmin = 982.8422
				xmax = 982.9622
				text = "mm-hm"
			intervals [146]:
				xmin = 982.9622
				xmax = 995.3905
				text = ""
			intervals [147]:
				xmin = 995.3905
				xmax = 995.4805
				text = "ten"
			intervals [148]:
				xmin = 995.4805
				xmax = 995.5505
				text = ""
			intervals [149]:
				xmin = 995.5505
				xmax = 995.7005
				text = "days"
			intervals [150]:
				xmin = 995.7005
				xmax = 995.9105
				text = ""
			intervals [151]:
				xmin = 995.9105
				xmax = 996.2205
				text = "old"
			intervals [152]:
				xmin = 996.2205
				xmax = 1011.0761
				text = ""
			intervals [153]:
				xmin = 1011.0761
				xmax = 1011.7061
				text = "married"
			intervals [154]:
				xmin = 1011.7061
				xmax = 1012.1627
				text = ""
			intervals [155]:
				xmin = 1012.1627
				xmax = 1012.2827
				text = "but"
			intervals [156]:
				xmin = 1012.2827
				xmax = 1012.4127
				text = ""
			intervals [157]:
				xmin = 1012.4127
				xmax = 1012.5127
				text = "give"
			intervals [158]:
				xmin = 1012.5127
				xmax = 1012.5527
				text = ""
			intervals [159]:
				xmin = 1012.5527
				xmax = 1012.6127
				text = "her"
			intervals [160]:
				xmin = 1012.6127
				xmax = 1012.7327
				text = ""
			intervals [161]:
				xmin = 1012.7327
				xmax = 1012.9327
				text = "the"
			intervals [162]:
				xmin = 1012.9327
				xmax = 1016.5319
				text = ""
			intervals [163]:
				xmin = 1016.5319
				xmax = 1016.8719
				text = "she"
			intervals [164]:
				xmin = 1016.8719
				xmax = 1016.9219
				text = ""
			intervals [165]:
				xmin = 1016.9219
				xmax = 1017.0119
				text = "ain't"
			intervals [166]:
				xmin = 1017.0119
				xmax = 1017.1119
				text = ""
			intervals [167]:
				xmin = 1017.1119
				xmax = 1017.2219
				text = "got"
			intervals [168]:
				xmin = 1017.2219
				xmax = 1017.2519
				text = ""
			intervals [169]:
				xmin = 1017.2519
				xmax = 1017.5219
				text = "accustomed"
			intervals [170]:
				xmin = 1017.5219
				xmax = 1017.6519
				text = ""
			intervals [171]:
				xmin = 1017.6519
				xmax = 1017.8719
				text = "yet"
			intervals [172]:
				xmin = 1017.8719
				xmax = 1037.3248
				text = ""
			intervals [173]:
				xmin = 1037.3248
				xmax = 1037.4648
				text = "the"
			intervals [174]:
				xmin = 1037.4648
				xmax = 1037.5448
				text = ""
			intervals [175]:
				xmin = 1037.5448
				xmax = 1037.6648
				text = "day"
			intervals [176]:
				xmin = 1037.6648
				xmax = 1037.7548
				text = "i"
			intervals [177]:
				xmin = 1037.7548
				xmax = 1037.8348
				text = ""
			intervals [178]:
				xmin = 1037.8348
				xmax = 1037.9948
				text = "put"
			intervals [179]:
				xmin = 1037.9948
				xmax = 1038.0948
				text = "your"
			intervals [180]:
				xmin = 1038.0948
				xmax = 1038.1648
				text = ""
			intervals [181]:
				xmin = 1038.1648
				xmax = 1038.3848
				text = "mother"
			intervals [182]:
				xmin = 1038.3848
				xmax = 1038.4348
				text = ""
			intervals [183]:
				xmin = 1038.4348
				xmax = 1038.4948
				text = "in"
			intervals [184]:
				xmin = 1038.4948
				xmax = 1038.5248
				text = ""
			intervals [185]:
				xmin = 1038.5248
				xmax = 1038.6048
				text = "my"
			intervals [186]:
				xmin = 1038.6048
				xmax = 1038.6348
				text = ""
			intervals [187]:
				xmin = 1038.6348
				xmax = 1038.9948
				text = "house"
			intervals [188]:
				xmin = 1038.9948
				xmax = 1039.2248
				text = ""
			intervals [189]:
				xmin = 1039.2248
				xmax = 1039.4248
				text = "who"
			intervals [190]:
				xmin = 1039.4248
				xmax = 1039.4548
				text = "s"
			intervals [191]:
				xmin = 1039.4548
				xmax = 1039.4848
				text = ""
			intervals [192]:
				xmin = 1039.4848
				xmax = 1039.5548
				text = "who"
			intervals [193]:
				xmin = 1039.5548
				xmax = 1039.5848
				text = "m-"
			intervals [194]:
				xmin = 1039.5848
				xmax = 1039.6448
				text = "who"
			intervals [195]:
				xmin = 1039.6448
				xmax = 1039.7448
				text = "did"
			intervals [196]:
				xmin = 1039.7448
				xmax = 1039.7848
				text = ""
			intervals [197]:
				xmin = 1039.7848
				xmax = 1039.9748
				text = "i"
			intervals [198]:
				xmin = 1039.9748
				xmax = 1040.1059
				text = ""
			intervals [199]:
				xmin = 1040.1059
				xmax = 1040.2059
				text = "tell"
			intervals [200]:
				xmin = 1040.2059
				xmax = 1040.2359
				text = ""
			intervals [201]:
				xmin = 1040.2359
				xmax = 1040.3359
				text = "her"
			intervals [202]:
				xmin = 1040.3359
				xmax = 1040.3659
				text = ""
			intervals [203]:
				xmin = 1040.3659
				xmax = 1040.5059
				text = "she"
			intervals [204]:
				xmin = 1040.5059
				xmax = 1040.5959
				text = ""
			intervals [205]:
				xmin = 1040.5959
				xmax = 1040.7759
				text = "wouldn't"
			intervals [206]:
				xmin = 1040.7759
				xmax = 1040.8159
				text = ""
			intervals [207]:
				xmin = 1040.8159
				xmax = 1040.9059
				text = "take"
			intervals [208]:
				xmin = 1040.9059
				xmax = 1040.9559
				text = ""
			intervals [209]:
				xmin = 1040.9559
				xmax = 1041.2359
				text = "it"
			intervals [210]:
				xmin = 1041.2359
				xmax = 1048.8433
				text = ""
			intervals [211]:
				xmin = 1048.8433
				xmax = 1048.9033
				text = "be"
			intervals [212]:
				xmin = 1048.9033
				xmax = 1049.0933
				text = ""
			intervals [213]:
				xmin = 1049.0933
				xmax = 1049.1533
				text = "my"
			intervals [214]:
				xmin = 1049.1533
				xmax = 1049.1833
				text = ""
			intervals [215]:
				xmin = 1049.1833
				xmax = 1049.7733
				text = "babies"
			intervals [216]:
				xmin = 1049.7733
				xmax = 1054.1186
				text = ""
			intervals [217]:
				xmin = 1054.1186
				xmax = 1054.2086
				text = "mm-hm"
			intervals [218]:
				xmin = 1054.2086
				xmax = 1077.9772
				text = ""
			intervals [219]:
				xmin = 1077.9772
				xmax = 1078.0472
				text = "who"
			intervals [220]:
				xmin = 1078.0472
				xmax = 1078.1572
				text = "else"
			intervals [221]:
				xmin = 1078.1572
				xmax = 1078.2972
				text = ""
			intervals [222]:
				xmin = 1078.2972
				xmax = 1078.3872
				text = "here"
			intervals [223]:
				xmin = 1078.3872
				xmax = 1078.5372
				text = ""
			intervals [224]:
				xmin = 1078.5372
				xmax = 1078.8272
				text = "could"
			intervals [225]:
				xmin = 1078.8272
				xmax = 1296.4445
				text = ""
			intervals [226]:
				xmin = 1296.4445
				xmax = 1296.5945
				text = "your"
			intervals [227]:
				xmin = 1296.5945
				xmax = 1296.6745
				text = ""
			intervals [228]:
				xmin = 1296.6745
				xmax = 1297.2245
				text = "godmother"
			intervals [229]:
				xmin = 1297.2245
				xmax = 1438.9224
				text = ""
			intervals [230]:
				xmin = 1438.9224
				xmax = 1439.0124
				text = "well"
			intervals [231]:
				xmin = 1439.0124
				xmax = 1439.1124
				text = ""
			intervals [232]:
				xmin = 1439.1124
				xmax = 1439.2024
				text = "it"
			intervals [233]:
				xmin = 1439.2024
				xmax = 1439.6124
				text = ""
			intervals [234]:
				xmin = 1439.6124
				xmax = 1439.7924
				text = "s"
			intervals [235]:
				xmin = 1439.7924
				xmax = 1439.9624
				text = "kind"
			intervals [236]:
				xmin = 1439.9624
				xmax = 1440.0524
				text = ""
			intervals [237]:
				xmin = 1440.0524
				xmax = 1440.1324
				text = "of"
			intervals [238]:
				xmin = 1440.1324
				xmax = 1440.1824
				text = ""
			intervals [239]:
				xmin = 1440.1824
				xmax = 1440.3524
				text = "like"
			intervals [240]:
				xmin = 1440.3524
				xmax = 1440.4424
				text = ""
			intervals [241]:
				xmin = 1440.4424
				xmax = 1440.7524
				text = "that"
			intervals [242]:
				xmin = 1440.7524
				xmax = 1590.871
				text = ""
			intervals [243]:
				xmin = 1590.871
				xmax = 1590.931
				text = "why"
			intervals [244]:
				xmin = 1590.931
				xmax = 1590.961
				text = "are"
			intervals [245]:
				xmin = 1590.961
				xmax = 1590.991
				text = ""
			intervals [246]:
				xmin = 1590.991
				xmax = 1591.141
				text = "you"
			intervals [247]:
				xmin = 1591.141
				xmax = 1591.211
				text = ""
			intervals [248]:
				xmin = 1591.211
				xmax = 1591.451
				text = "picking"
			intervals [249]:
				xmin = 1591.451
				xmax = 1591.631
				text = ""
			intervals [250]:
				xmin = 1591.631
				xmax = 1591.691
				text = "on"
			intervals [251]:
				xmin = 1591.691
				xmax = 1591.721
				text = ""
			intervals [252]:
				xmin = 1591.721
				xmax = 1591.781
				text = "my"
			intervals [253]:
				xmin = 1591.781
				xmax = 1591.841
				text = ""
			intervals [254]:
				xmin = 1591.841
				xmax = 1591.961
				text = "pillow"
			intervals [255]:
				xmin = 1591.961
				xmax = 1667.4897
				text = ""
			intervals [256]:
				xmin = 1667.4897
				xmax = 1667.5797
				text = "he"
			intervals [257]:
				xmin = 1667.5797
				xmax = 1667.6297
				text = ""
			intervals [258]:
				xmin = 1667.6297
				xmax = 1667.6597
				text = "s"
			intervals [259]:
				xmin = 1667.6597
				xmax = 1667.7597
				text = ""
			intervals [260]:
				xmin = 1667.7597
				xmax = 1667.8897
				text = "so"
			intervals [261]:
				xmin = 1667.8897
				xmax = 1784.0757
				text = ""
			intervals [262]:
				xmin = 1784.0757
				xmax = 1784.1357
				text = "you"
			intervals [263]:
				xmin = 1784.1357
				xmax = 1784.1657
				text = ""
			intervals [264]:
				xmin = 1784.1657
				xmax = 1784.3757
				text = "remember"
			intervals [265]:
				xmin = 1784.3757
				xmax = 1784.4057
				text = "<unk>"
			intervals [266]:
				xmin = 1784.4057
				xmax = 2167.694
				text = ""
			intervals [267]:
				xmin = 2167.694
				xmax = 2167.774
				text = "mm-mm"
			intervals [268]:
				xmin = 2167.774
				xmax = 2244.1736
				text = ""
			intervals [269]:
				xmin = 2244.1736
				xmax = 2244.2336
				text = "mm-mm"
			intervals [270]:
				xmin = 2244.2336
				xmax = 2244.3736
				text = ""
			intervals [271]:
				xmin = 2244.3736
				xmax = 2244.4336
				text = "mm-mm"
			intervals [272]:
				xmin = 2244.4336
				xmax = 2285.0445
				text = ""
			intervals [273]:
				xmin = 2285.0445
				xmax = 2285.3145
				text = "no"
			intervals [274]:
				xmin = 2285.3145
				xmax = 2315.5382
				text = ""
			intervals [275]:
				xmin = 2315.5382
				xmax = 2315.5982
				text = "she"
			intervals [276]:
				xmin = 2315.5982
				xmax = 2315.6882
				text = "says"
			intervals [277]:
				xmin = 2315.6882
				xmax = 2315.7882
				text = "sing"
			intervals [278]:
				xmin = 2315.7882
				xmax = 2315.8582
				text = "a"
			intervals [279]:
				xmin = 2315.8582
				xmax = 2315.9482
				text = "tune"
			intervals [280]:
				xmin = 2315.9482
				xmax = 2316.0882
				text = ""
			intervals [281]:
				xmin = 2316.0882
				xmax = 2316.1782
				text = "ain't"
			intervals [282]:
				xmin = 2316.1782
				xmax = 2316.2382
				text = ""
			intervals [283]:
				xmin = 2316.2382
				xmax = 2316.3082
				text = "you"
			intervals [284]:
				xmin = 2316.3082
				xmax = 2316.9282
				text = ""
			intervals [285]:
				xmin = 2316.9282
				xmax = 2317.0882
				text = "today"
			intervals [286]:
				xmin = 2317.0882
				xmax = 2375.0301
				text = ""
			intervals [287]:
				xmin = 2375.0301
				xmax = 2375.0801
				text = "i"
			intervals [288]:
				xmin = 2375.0801
				xmax = 2375.4801
				text = ""
			intervals [289]:
				xmin = 2375.4801
				xmax = 2375.5701
				text = "need"
			intervals [290]:
				xmin = 2375.5701
				xmax = 2375.6001
				text = ""
			intervals [291]:
				xmin = 2375.6001
				xmax = 2375.6301
				text = "a"
			intervals [292]:
				xmin = 2375.6301
				xmax = 2375.8101
				text = "drink"
			intervals [293]:
				xmin = 2375.8101
				xmax = 2395.2417
				text = ""
			intervals [294]:
				xmin = 2395.2417
				xmax = 2395.8417
				text = "mm-hm"
			intervals [295]:
				xmin = 2395.8417
				xmax = 2416.6415
				text = ""
			intervals [296]:
				xmin = 2416.6415
				xmax = 2417.2415
				text = "mm-mm"
			intervals [297]:
				xmin = 2417.2415
				xmax = 2419.9239
				text = ""
			intervals [298]:
				xmin = 2419.9239
				xmax = 2421.3239
				text = "<unk>"
			intervals [299]:
				xmin = 2421.3239
				xmax = 2447.5351
				text = ""
			intervals [300]:
				xmin = 2447.5351
				xmax = 2448.0951
				text = "<unk>"
			intervals [301]:
				xmin = 2448.0951
				xmax = 2516.9143
				text = ""
			intervals [302]:
				xmin = 2516.9143
				xmax = 2517.7943
				text = "<unk>"
			intervals [303]:
				xmin = 2517.7943
				xmax = 2519.6065
				text = ""
			intervals [304]:
				xmin = 2519.6065
				xmax = 2520.9865
				text = "<unk>"
			intervals [305]:
				xmin = 2520.9865
				xmax = 2521.0165
				text = "mm"
			intervals [306]:
				xmin = 2521.0165
				xmax = 2531.799886621315
				text = ""
	item [2]:
		class = "IntervalTier"
		name = "DCB_se2_ag4_f_05 - phones"
		xmin = 0.0
		xmax = 2531.799886621315
		intervals: size = 603
			intervals [1]:
				xmin = 0.0
				xmax = 331.0047
				text = ""
			intervals [2]:
				xmin = 331.0047
				xmax = 331.0347
				text = "sil"
			intervals [3]:
				xmin = 331.0347
				xmax = 331.2147
				text = "HH"
			intervals [4]:
				xmin = 331.2147
				xmax = 331.2447
				text = "AY1"
			intervals [5]:
				xmin = 331.2447
				xmax = 331.2747
				text = "HH"
			intervals [6]:
				xmin = 331.2747
				xmax = 331.3047
				text = "AW1"
			intervals [7]:
				xmin = 331.3047
				xmax = 331.3547
				text = "Y"
			intervals [8]:
				xmin = 331.3547
				xmax = 331.4447
				text = "UW1"
			intervals [9]:
				xmin = 331.4447
				xmax = 331.4747
				text = "sp"
			intervals [10]:
				xmin = 331.4747
				xmax = 331.5047
				text = "D"
			intervals [11]:
				xmin = 331.5047
				xmax = 331.6447
				text = "UW1"
			intervals [12]:
				xmin = 331.6447
				xmax = 331.6747
				text = "IH0"
			intervals [13]:
				xmin = 331.6747
				xmax = 331.7047
				text = "N"
			intervals [14]:
				xmin = 331.7047
				xmax = 333.5915
				text = "sp"
			intervals [15]:
				xmin = 333.5915
				xmax = 333.6415
				text = "AY1"
			intervals [16]:
				xmin = 333.6415
				xmax = 333.7015
				text = "sp"
			intervals [17]:
				xmin = 333.7015
				xmax = 333.7315
				text = "D"
			intervals [18]:
				xmin = 333.7315
				xmax = 333.7615
				text = "OW1"
			intervals [19]:
				xmin = 333.7615
				xmax = 333.7915
				text = "N"
			intervals [20]:
				xmin = 333.7915
				xmax = 333.9215
				text = "sp"
			intervals [21]:
				xmin = 333.9215
				xmax = 333.9715
				text = "N"
			intervals [22]:
				xmin = 333.9715
				xmax = 334.1215
				text = "OW1"
			intervals [23]:
				xmin = 334.1215
				xmax = 334.2315
				text = "sp"
			intervals [24]:
				xmin = 334.2315
				xmax = 617.8975
				text = ""
			intervals [25]:
				xmin = 617.8975
				xmax = 618.1075
				text = "F"
			intervals [26]:
				xmin = 618.1075
				xmax = 618.2875
				text = "AE1"
			intervals [27]:
				xmin = 618.2875
				xmax = 618.3275
				text = "M"
			intervals [28]:
				xmin = 618.3275
				xmax = 618.3575
				text = "L"
			intervals [29]:
				xmin = 618.3575
				xmax = 618.3875
				text = "IY0"
			intervals [30]:
				xmin = 618.3875
				xmax = 633.4129
				text = "sp"
			intervals [31]:
				xmin = 633.4129
				xmax = 633.8629
				text = "M"
			intervals [32]:
				xmin = 633.8629
				xmax = 633.9229
				text = "HH"
			intervals [33]:
				xmin = 633.9229
				xmax = 634.1429
				text = "M"
			intervals [34]:
				xmin = 634.1429
				xmax = 654.8214
				text = "sp"
			intervals [35]:
				xmin = 654.8214
				xmax = 654.8914
				text = "OW2"
			intervals [36]:
				xmin = 654.8914
				xmax = 654.9214
				text = "K"
			intervals [37]:
				xmin = 654.9214
				xmax = 654.9514
				text = "EY1"
			intervals [38]:
				xmin = 654.9514
				xmax = 655.0314
				text = "spn"
			intervals [39]:
				xmin = 655.0314
				xmax = 685.3855
				text = ""
			intervals [40]:
				xmin = 685.3855
				xmax = 685.4155
				text = "AY1"
			intervals [41]:
				xmin = 685.4155
				xmax = 685.4855
				text = "sp"
			intervals [42]:
				xmin = 685.4855
				xmax = 685.5155
				text = "M"
			intervals [43]:
				xmin = 685.5155
				xmax = 685.5455
				text = "AH0"
			intervals [44]:
				xmin = 685.5455
				xmax = 685.6455
				text = "sp"
			intervals [45]:
				xmin = 685.6455
				xmax = 685.6755
				text = "G"
			intervals [46]:
				xmin = 685.6755
				xmax = 685.7455
				text = "OW1"
			intervals [47]:
				xmin = 685.7455
				xmax = 685.8955
				text = "sp"
			intervals [48]:
				xmin = 685.8955
				xmax = 685.9255
				text = "B"
			intervals [49]:
				xmin = 685.9255
				xmax = 685.9555
				text = "AE1"
			intervals [50]:
				xmin = 685.9555
				xmax = 685.9855
				text = "K"
			intervals [51]:
				xmin = 685.9855
				xmax = 686.0155
				text = "sp"
			intervals [52]:
				xmin = 686.0155
				xmax = 686.0655
				text = "IH0"
			intervals [53]:
				xmin = 686.0655
				xmax = 686.0955
				text = "N"
			intervals [54]:
				xmin = 686.0955
				xmax = 686.1755
				text = "sp"
			intervals [55]:
				xmin = 686.1755
				xmax = 686.2055
				text = "M"
			intervals [56]:
				xmin = 686.2055
				xmax = 686.2355
				text = "AY1"
			intervals [57]:
				xmin = 686.2355
				xmax = 686.3955
				text = "sp"
			intervals [58]:
				xmin = 686.3955
				xmax = 686.4255
				text = "R"
			intervals [59]:
				xmin = 686.4255
				xmax = 686.4555
				text = "UW1"
			intervals [60]:
				xmin = 686.4555
				xmax = 686.6755
				text = "M"
			intervals [61]:
				xmin = 686.6755
				xmax = 706.5442
				text = ""
			intervals [62]:
				xmin = 706.5442
				xmax = 706.8542
				text = "sil"
			intervals [63]:
				xmin = 706.8542
				xmax = 706.8842
				text = "T"
			intervals [64]:
				xmin = 706.8842
				xmax = 706.9142
				text = "W"
			intervals [65]:
				xmin = 706.9142
				xmax = 706.9442
				text = "EH1"
			intervals [66]:
				xmin = 706.9442
				xmax = 706.9742
				text = "L"
			intervals [67]:
				xmin = 706.9742
				xmax = 707.0042
				text = "V"
			intervals [68]:
				xmin = 707.0042
				xmax = 707.0942
				text = "sp"
			intervals [69]:
				xmin = 707.0942
				xmax = 754.3468
				text = ""
			intervals [70]:
				xmin = 754.3468
				xmax = 754.4768
				text = "SH"
			intervals [71]:
				xmin = 754.4768
				xmax = 754.5368
				text = "IY1"
			intervals [72]:
				xmin = 754.5368
				xmax = 754.6168
				text = "sp"
			intervals [73]:
				xmin = 754.6168
				xmax = 754.6868
				text = "T"
			intervals [74]:
				xmin = 754.6868
				xmax = 754.7268
				text = "UH1"
			intervals [75]:
				xmin = 754.7268
				xmax = 754.7868
				text = "K"
			intervals [76]:
				xmin = 754.7868
				xmax = 754.8968
				text = "sp"
			intervals [77]:
				xmin = 754.8968
				xmax = 754.9268
				text = "Y"
			intervals [78]:
				xmin = 754.9268
				xmax = 754.9668
				text = "UW1"
			intervals [79]:
				xmin = 754.9668
				xmax = 755.0368
				text = "sp"
			intervals [80]:
				xmin = 755.0368
				xmax = 755.1068
				text = "AH0"
			intervals [81]:
				xmin = 755.1068
				xmax = 755.2068
				text = "N"
			intervals [82]:
				xmin = 755.2068
				xmax = 755.2368
				text = "sp"
			intervals [83]:
				xmin = 755.2368
				xmax = 755.2668
				text = "EH0"
			intervals [84]:
				xmin = 755.2668
				xmax = 755.2968
				text = "N"
			intervals [85]:
				xmin = 755.2968
				xmax = 755.3268
				text = "R"
			intervals [86]:
				xmin = 755.3268
				xmax = 755.3768
				text = "OW1"
			intervals [87]:
				xmin = 755.3768
				xmax = 755.4068
				text = "L"
			intervals [88]:
				xmin = 755.4068
				xmax = 755.4368
				text = "D"
			intervals [89]:
				xmin = 755.4368
				xmax = 755.5368
				text = "sp"
			intervals [90]:
				xmin = 755.5368
				xmax = 755.5968
				text = "Y"
			intervals [91]:
				xmin = 755.5968
				xmax = 755.6268
				text = "UW1"
			intervals [92]:
				xmin = 755.6268
				xmax = 755.6768
				text = "sp"
			intervals [93]:
				xmin = 755.6768
				xmax = 755.7068
				text = "IH0"
			intervals [94]:
				xmin = 755.7068
				xmax = 755.7468
				text = "N"
			intervals [95]:
				xmin = 755.7468
				xmax = 755.7968
				text = "sp"
			intervals [96]:
				xmin = 755.7968
				xmax = 755.9768
				text = "S"
			intervals [97]:
				xmin = 755.9768
				xmax = 756.0368
				text = "K"
			intervals [98]:
				xmin = 756.0368
				xmax = 756.0668
				text = "UW1"
			intervals [99]:
				xmin = 756.0668
				xmax = 756.0968
				text = "L"
			intervals [100]:
				xmin = 756.0968
				xmax = 794.0528
				text = "sp"
			intervals [101]:
				xmin = 794.0528
				xmax = 794.0828
				text = "OW1"
			intervals [102]:
				xmin = 794.0828
				xmax = 795.778
				text = ""
			intervals [103]:
				xmin = 795.778
				xmax = 796.028
				text = "AH1"
			intervals [104]:
				xmin = 796.028
				xmax = 796.238
				text = "OW1"
			intervals [105]:
				xmin = 796.238
				xmax = 799.2016
				text = "sp"
			intervals [106]:
				xmin = 799.2016
				xmax = 799.2416
				text = "M"
			intervals [107]:
				xmin = 799.2416
				xmax = 809.906
				text = ""
			intervals [108]:
				xmin = 809.906
				xmax = 809.976
				text = "T"
			intervals [109]:
				xmin = 809.976
				xmax = 810.026
				text = "EH1"
			intervals [110]:
				xmin = 810.026
				xmax = 810.056
				text = "L"
			intervals [111]:
				xmin = 810.056
				xmax = 810.086
				text = "AH0"
			intervals [112]:
				xmin = 810.086
				xmax = 810.126
				text = "M"
			intervals [113]:
				xmin = 810.126
				xmax = 810.246
				text = "sp"
			intervals [114]:
				xmin = 810.246
				xmax = 810.276
				text = "AH0"
			intervals [115]:
				xmin = 810.276
				xmax = 810.306
				text = "B"
			intervals [116]:
				xmin = 810.306
				xmax = 810.336
				text = "AW1"
			intervals [117]:
				xmin = 810.336
				xmax = 810.366
				text = "T"
			intervals [118]:
				xmin = 810.366
				xmax = 810.406
				text = "HH"
			intervals [119]:
				xmin = 810.406
				xmax = 810.436
				text = "AW1"
			intervals [120]:
				xmin = 810.436
				xmax = 810.616
				text = "sp"
			intervals [121]:
				xmin = 810.616
				xmax = 810.646
				text = "Y"
			intervals [122]:
				xmin = 810.646
				xmax = 810.676
				text = "UW1"
			intervals [123]:
				xmin = 810.676
				xmax = 810.776
				text = "sp"
			intervals [124]:
				xmin = 810.776
				xmax = 810.806
				text = "Y"
			intervals [125]:
				xmin = 810.806
				xmax = 810.836
				text = "UW1"
			intervals [126]:
				xmin = 810.836
				xmax = 810.866
				text = "Z"
			intervals [127]:
				xmin = 810.866
				xmax = 810.896
				text = "D"
			intervals [128]:
				xmin = 810.896
				xmax = 810.926
				text = "T"
			intervals [129]:
				xmin = 810.926
				xmax = 810.956
				text = "IH0"
			intervals [130]:
				xmin = 810.956
				xmax = 811.046
				text = "sp"
			intervals [131]:
				xmin = 811.046
				xmax = 811.096
				text = "K"
			intervals [132]:
				xmin = 811.096
				xmax = 811.126
				text = "L"
			intervals [133]:
				xmin = 811.126
				xmax = 811.156
				text = "AY1"
			intervals [134]:
				xmin = 811.156
				xmax = 811.186
				text = "M"
			intervals [135]:
				xmin = 811.186
				xmax = 811.216
				text = "sp"
			intervals [136]:
				xmin = 811.216
				xmax = 811.246
				text = "AA1"
			intervals [137]:
				xmin = 811.246
				xmax = 811.276
				text = "N"
			intervals [138]:
				xmin = 811.276
				xmax = 811.456
				text = "sp"
			intervals [139]:
				xmin = 811.456
				xmax = 811.486
				text = "DH"
			intervals [140]:
				xmin = 811.486
				xmax = 811.516
				text = "AH0"
			intervals [141]:
				xmin = 811.516
				xmax = 811.546
				text = "sp"
			intervals [142]:
				xmin = 811.546
				xmax = 811.706
				text = "S"
			intervals [143]:
				xmin = 811.706
				xmax = 811.736
				text = "IY1"
			intervals [144]:
				xmin = 811.736
				xmax = 811.766
				text = "L"
			intervals [145]:
				xmin = 811.766
				xmax = 811.796
				text = "IH0"
			intervals [146]:
				xmin = 811.796
				xmax = 811.826
				text = "N"
			intervals [147]:
				xmin = 811.826
				xmax = 812.126
				text = "sp"
			intervals [148]:
				xmin = 812.126
				xmax = 814.1481
				text = ""
			intervals [149]:
				xmin = 814.1481
				xmax = 814.9681
				text = "spn"
			intervals [150]:
				xmin = 814.9681
				xmax = 919.0111
				text = ""
			intervals [151]:
				xmin = 919.0111
				xmax = 919.0511
				text = "sil"
			intervals [152]:
				xmin = 919.0511
				xmax = 919.0811
				text = "W"
			intervals [153]:
				xmin = 919.0811
				xmax = 919.1111
				text = "IY1"
			intervals [154]:
				xmin = 919.1111
				xmax = 919.1511
				text = "sp"
			intervals [155]:
				xmin = 919.1511
				xmax = 919.1811
				text = "HH"
			intervals [156]:
				xmin = 919.1811
				xmax = 919.2111
				text = "AE1"
			intervals [157]:
				xmin = 919.2111
				xmax = 919.2411
				text = "D"
			intervals [158]:
				xmin = 919.2411
				xmax = 919.3211
				text = "sp"
			intervals [159]:
				xmin = 919.3211
				xmax = 919.3511
				text = "AH0"
			intervals [160]:
				xmin = 919.3511
				xmax = 919.4511
				text = "sp"
			intervals [161]:
				xmin = 919.4511
				xmax = 919.4811
				text = "N"
			intervals [162]:
				xmin = 919.4811
				xmax = 919.6411
				text = "EH1"
			intervals [163]:
				xmin = 919.6411
				xmax = 919.6711
				text = "R"
			intervals [164]:
				xmin = 919.6711
				xmax = 919.7011
				text = "OW0"
			intervals [165]:
				xmin = 919.7011
				xmax = 920.1111
				text = "sp"
			intervals [166]:
				xmin = 920.1111
				xmax = 920.1411
				text = "HH"
			intervals [167]:
				xmin = 920.1411
				xmax = 920.1711
				text = "AO1"
			intervals [168]:
				xmin = 920.1711
				xmax = 920.2011
				text = "L"
			intervals [169]:
				xmin = 920.2011
				xmax = 920.2311
				text = "W"
			intervals [170]:
				xmin = 920.2311
				xmax = 920.2611
				text = "EY2"
			intervals [171]:
				xmin = 920.2611
				xmax = 920.5711
				text = "sp"
			intervals [172]:
				xmin = 920.5711
				xmax = 922.022
				text = ""
			intervals [173]:
				xmin = 922.022
				xmax = 922.542
				text = "TN"
			intervals [174]:
				xmin = 922.542
				xmax = 922.612
				text = "sp"
			intervals [175]:
				xmin = 922.612
				xmax = 922.642
				text = "W"
			intervals [176]:
				xmin = 922.642
				xmax = 922.672
				text = "UH1"
			intervals [177]:
				xmin = 922.672
				xmax = 922.702
				text = "D"
			intervals [178]:
				xmin = 922.702
				xmax = 922.852
				text = "sp"
			intervals [179]:
				xmin = 922.852
				xmax = 922.902
				text = "T"
			intervals [180]:
				xmin = 922.902
				xmax = 922.932
				text = "EY1"
			intervals [181]:
				xmin = 922.932
				xmax = 923.522
				text = "K"
			intervals [182]:
				xmin = 923.522
				xmax = 923.982
				text = "spn"
			intervals [183]:
				xmin = 923.982
				xmax = 924.142
				text = "sp"
			intervals [184]:
				xmin = 924.142
				xmax = 924.242
				text = "AH0"
			intervals [185]:
				xmin = 924.242
				xmax = 924.272
				text = "N"
			intervals [186]:
				xmin = 924.272
				xmax = 924.302
				text = "K"
			intervals [187]:
				xmin = 924.302
				xmax = 924.332
				text = "L"
			intervals [188]:
				xmin = 924.332
				xmax = 924.422
				text = "AY1"
			intervals [189]:
				xmin = 924.422
				xmax = 924.452
				text = "M"
			intervals [190]:
				xmin = 924.452
				xmax = 924.482
				text = "sp"
			intervals [191]:
				xmin = 924.482
				xmax = 924.512
				text = "AH1"
			intervals [192]:
				xmin = 924.512
				xmax = 924.542
				text = "P"
			intervals [193]:
				xmin = 924.542
				xmax = 924.572
				text = "DH"
			intervals [194]:
				xmin = 924.572
				xmax = 924.812
				text = "IY0"
			intervals [195]:
				xmin = 924.812
				xmax = 925.852
				text = "sp"
			intervals [196]:
				xmin = 925.852
				xmax = 925.902
				text = "W"
			intervals [197]:
				xmin = 925.902
				xmax = 925.942
				text = "AO1"
			intervals [198]:
				xmin = 925.942
				xmax = 926.242
				text = "L"
			intervals [199]:
				xmin = 926.242
				xmax = 927.5652
				text = ""
			intervals [200]:
				xmin = 927.5652
				xmax = 927.6652
				text = "sil"
			intervals [201]:
				xmin = 927.6652
				xmax = 927.6952
				text = "DH"
			intervals [202]:
				xmin = 927.6952
				xmax = 927.7252
				text = "EH1"
			intervals [203]:
				xmin = 927.7252
				xmax = 927.8852
				text = "N"
			intervals [204]:
				xmin = 927.8852
				xmax = 927.9752
				text = "sp"
			intervals [205]:
				xmin = 927.9752
				xmax = 928.0052
				text = "HH"
			intervals [206]:
				xmin = 928.0052
				xmax = 928.0352
				text = "IY1"
			intervals [207]:
				xmin = 928.0352
				xmax = 928.0952
				text = "sp"
			intervals [208]:
				xmin = 928.0952
				xmax = 928.1252
				text = "L"
			intervals [209]:
				xmin = 928.1252
				xmax = 928.1552
				text = "ER1"
			intervals [210]:
				xmin = 928.1552
				xmax = 928.1852
				text = "N"
			intervals [211]:
				xmin = 928.1852
				xmax = 928.2152
				text = "D"
			intervals [212]:
				xmin = 928.2152
				xmax = 928.2552
				text = "sp"
			intervals [213]:
				xmin = 928.2552
				xmax = 928.4452
				text = "HH"
			intervals [214]:
				xmin = 928.4452
				xmax = 928.4752
				text = "AW1"
			intervals [215]:
				xmin = 928.4752
				xmax = 928.5052
				text = "T"
			intervals [216]:
				xmin = 928.5052
				xmax = 928.6852
				text = "AH0"
			intervals [217]:
				xmin = 928.6852
				xmax = 929.2345
				text = ""
			intervals [218]:
				xmin = 929.2345
				xmax = 929.3445
				text = "sil"
			intervals [219]:
				xmin = 929.3445
				xmax = 929.3845
				text = "HH"
			intervals [220]:
				xmin = 929.3845
				xmax = 929.4145
				text = "OW1"
			intervals [221]:
				xmin = 929.4145
				xmax = 929.4445
				text = "L"
			intervals [222]:
				xmin = 929.4445
				xmax = 929.4945
				text = "D"
			intervals [223]:
				xmin = 929.4945
				xmax = 929.5245
				text = "sp"
			intervals [224]:
				xmin = 929.5245
				xmax = 929.8645
				text = "HH"
			intervals [225]:
				xmin = 929.8645
				xmax = 929.8945
				text = "IH0"
			intervals [226]:
				xmin = 929.8945
				xmax = 929.9245
				text = "M"
			intervals [227]:
				xmin = 929.9245
				xmax = 929.9645
				text = "S"
			intervals [228]:
				xmin = 929.9645
				xmax = 930.1645
				text = "EH1"
			intervals [229]:
				xmin = 930.1645
				xmax = 930.1945
				text = "L"
			intervals [230]:
				xmin = 930.1945
				xmax = 930.2345
				text = "F"
			intervals [231]:
				xmin = 930.2345
				xmax = 930.3909
				text = ""
			intervals [232]:
				xmin = 930.3909
				xmax = 930.4209
				text = "sil"
			intervals [233]:
				xmin = 930.4209
				xmax = 930.6009
				text = "AO1"
			intervals [234]:
				xmin = 930.6009
				xmax = 930.6309
				text = "N"
			intervals [235]:
				xmin = 930.6309
				xmax = 930.6909
				text = "sp"
			intervals [236]:
				xmin = 930.6909
				xmax = 930.7209
				text = "DH"
			intervals [237]:
				xmin = 930.7209
				xmax = 930.7509
				text = "AH0"
			intervals [238]:
				xmin = 930.7509
				xmax = 930.7809
				text = "sp"
			intervals [239]:
				xmin = 930.7809
				xmax = 931.0709
				text = "S"
			intervals [240]:
				xmin = 931.0709
				xmax = 931.1709
				text = "IY1"
			intervals [241]:
				xmin = 931.1709
				xmax = 931.2009
				text = "L"
			intervals [242]:
				xmin = 931.2009
				xmax = 931.2309
				text = "IH0"
			intervals [243]:
				xmin = 931.2309
				xmax = 931.2609
				text = "N"
			intervals [244]:
				xmin = 931.2609
				xmax = 933.4371
				text = "sp"
			intervals [245]:
				xmin = 933.4371
				xmax = 933.4671
				text = "AH0"
			intervals [246]:
				xmin = 933.4671
				xmax = 933.4971
				text = "N"
			intervals [247]:
				xmin = 933.4971
				xmax = 933.5771
				text = "sp"
			intervals [248]:
				xmin = 933.5771
				xmax = 933.6171
				text = "JH"
			intervals [249]:
				xmin = 933.6171
				xmax = 933.6771
				text = "AH1"
			intervals [250]:
				xmin = 933.6771
				xmax = 933.7371
				text = "S"
			intervals [251]:
				xmin = 933.7371
				xmax = 933.7671
				text = "sp"
			intervals [252]:
				xmin = 933.7671
				xmax = 933.8271
				text = "S"
			intervals [253]:
				xmin = 933.8271
				xmax = 933.8771
				text = "T"
			intervals [254]:
				xmin = 933.8771
				xmax = 934.0371
				text = "EY1"
			intervals [255]:
				xmin = 934.0371
				xmax = 934.0671
				text = "sp"
			intervals [256]:
				xmin = 934.0671
				xmax = 934.1071
				text = "DH"
			intervals [257]:
				xmin = 934.1071
				xmax = 934.1371
				text = "EH1"
			intervals [258]:
				xmin = 934.1371
				xmax = 934.2771
				text = "R"
			intervals [259]:
				xmin = 934.2771
				xmax = 934.3771
				text = "sp"
			intervals [260]:
				xmin = 934.3771
				xmax = 935.3603
				text = ""
			intervals [261]:
				xmin = 935.3603
				xmax = 935.4703
				text = "W"
			intervals [262]:
				xmin = 935.4703
				xmax = 935.5503
				text = "EH1"
			intervals [263]:
				xmin = 935.5503
				xmax = 935.5803
				text = "N"
			intervals [264]:
				xmin = 935.5803
				xmax = 935.7103
				text = "sp"
			intervals [265]:
				xmin = 935.7103
				xmax = 935.7403
				text = "W"
			intervals [266]:
				xmin = 935.7403
				xmax = 935.7703
				text = "IY1"
			intervals [267]:
				xmin = 935.7703
				xmax = 935.8003
				text = "L"
			intervals [268]:
				xmin = 935.8003
				xmax = 935.8403
				text = "UH1"
			intervals [269]:
				xmin = 935.8403
				xmax = 935.8903
				text = "K"
			intervals [270]:
				xmin = 935.8903
				xmax = 935.9203
				text = "IH0"
			intervals [271]:
				xmin = 935.9203
				xmax = 935.9503
				text = "N"
			intervals [272]:
				xmin = 935.9503
				xmax = 935.9803
				text = "sp"
			intervals [273]:
				xmin = 935.9803
				xmax = 936.0503
				text = "F"
			intervals [274]:
				xmin = 936.0503
				xmax = 936.0803
				text = "ER0"
			intervals [275]:
				xmin = 936.0803
				xmax = 936.1503
				text = "sp"
			intervals [276]:
				xmin = 936.1503
				xmax = 936.1803
				text = "IH0"
			intervals [277]:
				xmin = 936.1803
				xmax = 936.2103
				text = "M"
			intervals [278]:
				xmin = 936.2103
				xmax = 980.4122
				text = "sp"
			intervals [279]:
				xmin = 980.4122
				xmax = 980.4422
				text = "M"
			intervals [280]:
				xmin = 980.4422
				xmax = 980.4722
				text = "HH"
			intervals [281]:
				xmin = 980.4722
				xmax = 980.5022
				text = "M"
			intervals [282]:
				xmin = 980.5022
				xmax = 982.3622
				text = ""
			intervals [283]:
				xmin = 982.3622
				xmax = 982.8422
				text = "sil"
			intervals [284]:
				xmin = 982.8422
				xmax = 982.9022
				text = "M"
			intervals [285]:
				xmin = 982.9022
				xmax = 982.9322
				text = "HH"
			intervals [286]:
				xmin = 982.9322
				xmax = 982.9622
				text = "M"
			intervals [287]:
				xmin = 982.9622
				xmax = 995.3905
				text = "sp"
			intervals [288]:
				xmin = 995.3905
				xmax = 995.4205
				text = "T"
			intervals [289]:
				xmin = 995.4205
				xmax = 995.4505
				text = "EH1"
			intervals [290]:
				xmin = 995.4505
				xmax = 995.4805
				text = "N"
			intervals [291]:
				xmin = 995.4805
				xmax = 995.5505
				text = "sp"
			intervals [292]:
				xmin = 995.5505
				xmax = 995.6305
				text = "D"
			intervals [293]:
				xmin = 995.6305
				xmax = 995.6605
				text = "EY1"
			intervals [294]:
				xmin = 995.6605
				xmax = 995.7005
				text = "Z"
			intervals [295]:
				xmin = 995.7005
				xmax = 995.9105
				text = "sp"
			intervals [296]:
				xmin = 995.9105
				xmax = 995.9405
				text = "OW1"
			intervals [297]:
				xmin = 995.9405
				xmax = 995.9705
				text = "L"
			intervals [298]:
				xmin = 995.9705
				xmax = 996.2205
				text = "D"
			intervals [299]:
				xmin = 996.2205
				xmax = 1011.0261
				text = ""
			intervals [300]:
				xmin = 1011.0261
				xmax = 1011.0761
				text = "sil"
			intervals [301]:
				xmin = 1011.0761
				xmax = 1011.1061
				text = "M"
			intervals [302]:
				xmin = 1011.1061
				xmax = 1011.1661
				text = "EH1"
			intervals [303]:
				xmin = 1011.1661
				xmax = 1011.2061
				text = "R"
			intervals [304]:
				xmin = 1011.2061
				xmax = 1011.2361
				text = "IY0"
			intervals [305]:
				xmin = 1011.2361
				xmax = 1011.7061
				text = "D"
			intervals [306]:
				xmin = 1011.7061
				xmax = 1012.1627
				text = ""
			intervals [307]:
				xmin = 1012.1627
				xmax = 1012.2227
				text = "B"
			intervals [308]:
				xmin = 1012.2227
				xmax = 1012.2527
				text = "AH1"
			intervals [309]:
				xmin = 1012.2527
				xmax = 1012.2827
				text = "T"
			intervals [310]:
				xmin = 1012.2827
				xmax = 1012.4127
				text = "sp"
			intervals [311]:
				xmin = 1012.4127
				xmax = 1012.4427
				text = "G"
			intervals [312]:
				xmin = 1012.4427
				xmax = 1012.4827
				text = "IH1"
			intervals [313]:
				xmin = 1012.4827
				xmax = 1012.5127
				text = "V"
			intervals [314]:
				xmin = 1012.5127
				xmax = 1012.5527
				text = "sp"
			intervals [315]:
				xmin = 1012.5527
				xmax = 1012.5827
				text = "HH"
			intervals [316]:
				xmin = 1012.5827
				xmax = 1012.6127
				text = "ER0"
			intervals [317]:
				xmin = 1012.6127
				xmax = 1012.7327
				text = "sp"
			intervals [318]:
				xmin = 1012.7327
				xmax = 1012.7627
				text = "DH"
			intervals [319]:
				xmin = 1012.7627
				xmax = 1012.9327
				text = "AH1"
			intervals [320]:
				xmin = 1012.9327
				xmax = 1013.1327
				text = "sp"
			intervals [321]:
				xmin = 1013.1327
				xmax = 1016.5319
				text = ""
			intervals [322]:
				xmin = 1016.5319
				xmax = 1016.8419
				text = "SH"
			intervals [323]:
				xmin = 1016.8419
				xmax = 1016.8719
				text = "IY1"
			intervals [324]:
				xmin = 1016.8719
				xmax = 1016.9219
				text = "sp"
			intervals [325]:
				xmin = 1016.9219
				xmax = 1016.9519
				text = "EY1"
			intervals [326]:
				xmin = 1016.9519
				xmax = 1016.9819
				text = "N"
			intervals [327]:
				xmin = 1016.9819
				xmax = 1017.0119
				text = "T"
			intervals [328]:
				xmin = 1017.0119
				xmax = 1017.1119
				text = "sp"
			intervals [329]:
				xmin = 1017.1119
				xmax = 1017.1619
				text = "G"
			intervals [330]:
				xmin = 1017.1619
				xmax = 1017.1919
				text = "AA1"
			intervals [331]:
				xmin = 1017.1919
				xmax = 1017.2219
				text = "T"
			intervals [332]:
				xmin = 1017.2219
				xmax = 1017.2519
				text = "sp"
			intervals [333]:
				xmin = 1017.2519
				xmax = 1017.2819
				text = "AH0"
			intervals [334]:
				xmin = 1017.2819
				xmax = 1017.3119
				text = "K"
			intervals [335]:
				xmin = 1017.3119
				xmax = 1017.3419
				text = "AH1"
			intervals [336]:
				xmin = 1017.3419
				xmax = 1017.4019
				text = "S"
			intervals [337]:
				xmin = 1017.4019
				xmax = 1017.4319
				text = "T"
			intervals [338]:
				xmin = 1017.4319
				xmax = 1017.4619
				text = "AH0"
			intervals [339]:
				xmin = 1017.4619
				xmax = 1017.4919
				text = "M"
			intervals [340]:
				xmin = 1017.4919
				xmax = 1017.5219
				text = "D"
			intervals [341]:
				xmin = 1017.5219
				xmax = 1017.6519
				text = "sp"
			intervals [342]:
				xmin = 1017.6519
				xmax = 1017.7119
				text = "Y"
			intervals [343]:
				xmin = 1017.7119
				xmax = 1017.7419
				text = "EH1"
			intervals [344]:
				xmin = 1017.7419
				xmax = 1017.8719
				text = "T"
			intervals [345]:
				xmin = 1017.8719
				xmax = 1037.2948
				text = ""
			intervals [346]:
				xmin = 1037.2948
				xmax = 1037.3248
				text = "sil"
			intervals [347]:
				xmin = 1037.3248
				xmax = 1037.3948
				text = "DH"
			intervals [348]:
				xmin = 1037.3948
				xmax = 1037.4648
				text = "IY0"
			intervals [349]:
				xmin = 1037.4648
				xmax = 1037.5448
				text = "sp"
			intervals [350]:
				xmin = 1037.5448
				xmax = 1037.5948
				text = "D"
			intervals [351]:
				xmin = 1037.5948
				xmax = 1037.6648
				text = "EY1"
			intervals [352]:
				xmin = 1037.6648
				xmax = 1037.7548
				text = "AY1"
			intervals [353]:
				xmin = 1037.7548
				xmax = 1037.8348
				text = "sp"
			intervals [354]:
				xmin = 1037.8348
				xmax = 1037.8648
				text = "P"
			intervals [355]:
				xmin = 1037.8648
				xmax = 1037.9148
				text = "UH1"
			intervals [356]:
				xmin = 1037.9148
				xmax = 1037.9948
				text = "T"
			intervals [357]:
				xmin = 1037.9948
				xmax = 1038.0348
				text = "Y"
			intervals [358]:
				xmin = 1038.0348
				xmax = 1038.0648
				text = "UH1"
			intervals [359]:
				xmin = 1038.0648
				xmax = 1038.0948
				text = "R"
			intervals [360]:
				xmin = 1038.0948
				xmax = 1038.1648
				text = "sp"
			intervals [361]:
				xmin = 1038.1648
				xmax = 1038.2048
				text = "M"
			intervals [362]:
				xmin = 1038.2048
				xmax = 1038.2648
				text = "AH1"
			intervals [363]:
				xmin = 1038.2648
				xmax = 1038.3148
				text = "DH"
			intervals [364]:
				xmin = 1038.3148
				xmax = 1038.3848
				text = "ER0"
			intervals [365]:
				xmin = 1038.3848
				xmax = 1038.4348
				text = "sp"
			intervals [366]:
				xmin = 1038.4348
				xmax = 1038.4648
				text = "IH0"
			intervals [367]:
				xmin = 1038.4648
				xmax = 1038.4948
				text = "N"
			intervals [368]:
				xmin = 1038.4948
				xmax = 1038.5248
				text = "sp"
			intervals [369]:
				xmin = 1038.5248
				xmax = 1038.5648
				text = "M"
			intervals [370]:
				xmin = 1038.5648
				xmax = 1038.6048
				text = "AY1"
			intervals [371]:
				xmin = 1038.6048
				xmax = 1038.6348
				text = "sp"
			intervals [372]:
				xmin = 1038.6348
				xmax = 1038.8048
				text = "HH"
			intervals [373]:
				xmin = 1038.8048
				xmax = 1038.8348
				text = "AW1"
			intervals [374]:
				xmin = 1038.8348
				xmax = 1038.9948
				text = "S"
			intervals [375]:
				xmin = 1038.9948
				xmax = 1039.2248
				text = "sp"
			intervals [376]:
				xmin = 1039.2248
				xmax = 1039.3948
				text = "HH"
			intervals [377]:
				xmin = 1039.3948
				xmax = 1039.4248
				text = "UW1"
			intervals [378]:
				xmin = 1039.4248
				xmax = 1039.4548
				text = "Z"
			intervals [379]:
				xmin = 1039.4548
				xmax = 1039.4848
				text = "sp"
			intervals [380]:
				xmin = 1039.4848
				xmax = 1039.5248
				text = "HH"
			intervals [381]:
				xmin = 1039.5248
				xmax = 1039.5548
				text = "UW1"
			intervals [382]:
				xmin = 1039.5548
				xmax = 1039.5848
				text = "M"
			intervals [383]:
				xmin = 1039.5848
				xmax = 1039.6148
				text = "HH"
			intervals [384]:
				xmin = 1039.6148
				xmax = 1039.6448
				text = "UW1"
			intervals [385]:
				xmin = 1039.6448
				xmax = 1039.6848
				text = "D"
			intervals [386]:
				xmin = 1039.6848
				xmax = 1039.7148
				text = "IH0"
			intervals [387]:
				xmin = 1039.7148
				xmax = 1039.7448
				text = "D"
			intervals [388]:
				xmin = 1039.7448
				xmax = 1039.7848
				text = "sp"
			intervals [389]:
				xmin = 1039.7848
				xmax = 1039.9748
				text = "AY1"
			intervals [390]:
				xmin = 1039.9748
				xmax = 1040.0359
				text = ""
			intervals [391]:
				xmin = 1040.0359
				xmax = 1040.1059
				text = "sil"
			intervals [392]:
				xmin = 1040.1059
				xmax = 1040.1359
				text = "T"
			intervals [393]:
				xmin = 1040.1359
				xmax = 1040.1759
				text = "EH1"
			intervals [394]:
				xmin = 1040.1759
				xmax = 1040.2059
				text = "L"
			intervals [395]:
				xmin = 1040.2059
				xmax = 1040.2359
				text = "sp"
			intervals [396]:
				xmin = 1040.2359
				xmax = 1040.3059
				text = "HH"
			intervals [397]:
				xmin = 1040.3059
				xmax = 1040.3359
				text = "ER0"
			intervals [398]:
				xmin = 1040.3359
				xmax = 1040.3659
				text = "sp"
			intervals [399]:
				xmin = 1040.3659
				xmax = 1040.4759
				text = "SH"
			intervals [400]:
				xmin = 1040.4759
				xmax = 1040.5059
				text = "IY1"
			intervals [401]:
				xmin = 1040.5059
				xmax = 1040.5959
				text = "sp"
			intervals [402]:
				xmin = 1040.5959
				xmax = 1040.6259
				text = "W"
			intervals [403]:
				xmin = 1040.6259
				xmax = 1040.6559
				text = "UH1"
			intervals [404]:
				xmin = 1040.6559
				xmax = 1040.6859
				text = "D"
			intervals [405]:
				xmin = 1040.6859
				xmax = 1040.7159
				text = "AH0"
			intervals [406]:
				xmin = 1040.7159
				xmax = 1040.7459
				text = "N"
			intervals [407]:
				xmin = 1040.7459
				xmax = 1040.7759
				text = "T"
			intervals [408]:
				xmin = 1040.7759
				xmax = 1040.8159
				text = "sp"
			intervals [409]:
				xmin = 1040.8159
				xmax = 1040.8459
				text = "T"
			intervals [410]:
				xmin = 1040.8459
				xmax = 1040.8759
				text = "EY1"
			intervals [411]:
				xmin = 1040.8759
				xmax = 1040.9059
				text = "K"
			intervals [412]:
				xmin = 1040.9059
				xmax = 1040.9559
				text = "sp"
			intervals [413]:
				xmin = 1040.9559
				xmax = 1040.9959
				text = "IH1"
			intervals [414]:
				xmin = 1040.9959
				xmax = 1041.2359
				text = "T"
			intervals [415]:
				xmin = 1041.2359
				xmax = 1048.6933
				text = ""
			intervals [416]:
				xmin = 1048.6933
				xmax = 1048.8433
				text = "sil"
			intervals [417]:
				xmin = 1048.8433
				xmax = 1048.8733
				text = "B"
			intervals [418]:
				xmin = 1048.8733
				xmax = 1048.9033
				text = "IY1"
			intervals [419]:
				xmin = 1048.9033
				xmax = 1049.0933
				text = "sp"
			intervals [420]:
				xmin = 1049.0933
				xmax = 1049.1233
				text = "M"
			intervals [421]:
				xmin = 1049.1233
				xmax = 1049.1533
				text = "AY1"
			intervals [422]:
				xmin = 1049.1533
				xmax = 1049.1833
				text = "sp"
			intervals [423]:
				xmin = 1049.1833
				xmax = 1049.2133
				text = "B"
			intervals [424]:
				xmin = 1049.2133
				xmax = 1049.3733
				text = "EY1"
			intervals [425]:
				xmin = 1049.3733
				xmax = 1049.4033
				text = "B"
			intervals [426]:
				xmin = 1049.4033
				xmax = 1049.4333
				text = "IY0"
			intervals [427]:
				xmin = 1049.4333
				xmax = 1049.7733
				text = "Z"
			intervals [428]:
				xmin = 1049.7733
				xmax = 1053.4186
				text = ""
			intervals [429]:
				xmin = 1053.4186
				xmax = 1054.1186
				text = "sil"
			intervals [430]:
				xmin = 1054.1186
				xmax = 1054.1486
				text = "M"
			intervals [431]:
				xmin = 1054.1486
				xmax = 1054.1786
				text = "HH"
			intervals [432]:
				xmin = 1054.1786
				xmax = 1054.2086
				text = "M"
			intervals [433]:
				xmin = 1054.2086
				xmax = 1077.8272
				text = ""
			intervals [434]:
				xmin = 1077.8272
				xmax = 1077.9772
				text = "sil"
			intervals [435]:
				xmin = 1077.9772
				xmax = 1078.0172
				text = "HH"
			intervals [436]:
				xmin = 1078.0172
				xmax = 1078.0472
				text = "UW1"
			intervals [437]:
				xmin = 1078.0472
				xmax = 1078.0772
				text = "EH1"
			intervals [438]:
				xmin = 1078.0772
				xmax = 1078.1272
				text = "L"
			intervals [439]:
				xmin = 1078.1272
				xmax = 1078.1572
				text = "S"
			intervals [440]:
				xmin = 1078.1572
				xmax = 1078.2972
				text = "sp"
			intervals [441]:
				xmin = 1078.2972
				xmax = 1078.3272
				text = "HH"
			intervals [442]:
				xmin = 1078.3272
				xmax = 1078.3572
				text = "IY1"
			intervals [443]:
				xmin = 1078.3572
				xmax = 1078.3872
				text = "R"
			intervals [444]:
				xmin = 1078.3872
				xmax = 1078.5372
				text = "sp"
			intervals [445]:
				xmin = 1078.5372
				xmax = 1078.5672
				text = "K"
			intervals [446]:
				xmin = 1078.5672
				xmax = 1078.5972
				text = "UH1"
			intervals [447]:
				xmin = 1078.5972
				xmax = 1078.8272
				text = "D"
			intervals [448]:
				xmin = 1078.8272
				xmax = 1296.4445
				text = ""
			intervals [449]:
				xmin = 1296.4445
				xmax = 1296.5345
				text = "Y"
			intervals [450]:
				xmin = 1296.5345
				xmax = 1296.5645
				text = "UH1"
			intervals [451]:
				xmin = 1296.5645
				xmax = 1296.5945
				text = "R"
			intervals [452]:
				xmin = 1296.5945
				xmax = 1296.6745
				text = "sp"
			intervals [453]:
				xmin = 1296.6745
				xmax = 1296.7345
				text = "G"
			intervals [454]:
				xmin = 1296.7345
				xmax = 1296.9345
				text = "AA1"
			intervals [455]:
				xmin = 1296.9345
				xmax = 1297.0045
				text = "D"
			intervals [456]:
				xmin = 1297.0045
				xmax = 1297.1145
				text = "M"
			intervals [457]:
				xmin = 1297.1145
				xmax = 1297.1445
				text = "AH2"
			intervals [458]:
				xmin = 1297.1445
				xmax = 1297.1845
				text = "DH"
			intervals [459]:
				xmin = 1297.1845
				xmax = 1297.2245
				text = "ER0"
			intervals [460]:
				xmin = 1297.2245
				xmax = 1438.9224
				text = "sp"
			intervals [461]:
				xmin = 1438.9224
				xmax = 1438.9524
				text = "W"
			intervals [462]:
				xmin = 1438.9524
				xmax = 1438.9824
				text = "EH1"
			intervals [463]:
				xmin = 1438.9824
				xmax = 1439.0124
				text = "L"
			intervals [464]:
				xmin = 1439.0124
				xmax = 1439.1124
				text = "sp"
			intervals [465]:
				xmin = 1439.1124
				xmax = 1439.1524
				text = "IH0"
			intervals [466]:
				xmin = 1439.1524
				xmax = 1439.2024
				text = "T"
			intervals [467]:
				xmin = 1439.2024
				xmax = 1439.6124
				text = "sp"
			intervals [468]:
				xmin = 1439.6124
				xmax = 1439.7924
				text = "S"
			intervals [469]:
				xmin = 1439.7924
				xmax = 1439.8524
				text = "K"
			intervals [470]:
				xmin = 1439.8524
				xmax = 1439.9024
				text = "AY1"
			intervals [471]:
				xmin = 1439.9024
				xmax = 1439.9324
				text = "N"
			intervals [472]:
				xmin = 1439.9324
				xmax = 1439.9624
				text = "D"
			intervals [473]:
				xmin = 1439.9624
				xmax = 1440.0524
				text = "sp"
			intervals [474]:
				xmin = 1440.0524
				xmax = 1440.1024
				text = "AH0"
			intervals [475]:
				xmin = 1440.1024
				xmax = 1440.1324
				text = "V"
			intervals [476]:
				xmin = 1440.1324
				xmax = 1440.1824
				text = "sp"
			intervals [477]:
				xmin = 1440.1824
				xmax = 1440.2824
				text = "L"
			intervals [478]:
				xmin = 1440.2824
				xmax = 1440.3224
				text = "AY1"
			intervals [479]:
				xmin = 1440.3224
				xmax = 1440.3524
				text = "K"
			intervals [480]:
				xmin = 1440.3524
				xmax = 1440.4424
				text = "sp"
			intervals [481]:
				xmin = 1440.4424
				xmax = 1440.5024
				text = "DH"
			intervals [482]:
				xmin = 1440.5024
				xmax = 1440.5324
				text = "AH0"
			intervals [483]:
				xmin = 1440.5324
				xmax = 1440.7524
				text = "T"
			intervals [484]:
				xmin = 1440.7524
				xmax = 1590.831
				text = ""
			intervals [485]:
				xmin = 1590.831
				xmax = 1590.871
				text = "sil"
			intervals [486]:
				xmin = 1590.871
				xmax = 1590.901
				text = "W"
			intervals [487]:
				xmin = 1590.901
				xmax = 1590.931
				text = "AY1"
			intervals [488]:
				xmin = 1590.931
				xmax = 1590.961
				text = "ER0"
			intervals [489]:
				xmin = 1590.961
				xmax = 1590.991
				text = "sp"
			intervals [490]:
				xmin = 1590.991
				xmax = 1591.101
				text = "Y"
			intervals [491]:
				xmin = 1591.101
				xmax = 1591.141
				text = "UW1"
			intervals [492]:
				xmin = 1591.141
				xmax = 1591.211
				text = "sp"
			intervals [493]:
				xmin = 1591.211
				xmax = 1591.291
				text = "P"
			intervals [494]:
				xmin = 1591.291
				xmax = 1591.331
				text = "IH1"
			intervals [495]:
				xmin = 1591.331
				xmax = 1591.391
				text = "K"
			intervals [496]:
				xmin = 1591.391
				xmax = 1591.421
				text = "IH0"
			intervals [497]:
				xmin = 1591.421
				xmax = 1591.451
				text = "N"
			intervals [498]:
				xmin = 1591.451
				xmax = 1591.631
				text = "sp"
			intervals [499]:
				xmin = 1591.631
				xmax = 1591.661
				text = "AA1"
			intervals [500]:
				xmin = 1591.661
				xmax = 1591.691
				text = "N"
			intervals [501]:
				xmin = 1591.691
				xmax = 1591.721
				text = "sp"
			intervals [502]:
				xmin = 1591.721
				xmax = 1591.751
				text = "M"
			intervals [503]:
				xmin = 1591.751
				xmax = 1591.781
				text = "AY1"
			intervals [504]:
				xmin = 1591.781
				xmax = 1591.841
				text = "sp"
			intervals [505]:
				xmin = 1591.841
				xmax = 1591.871
				text = "P"
			intervals [506]:
				xmin = 1591.871
				xmax = 1591.901
				text = "IH1"
			intervals [507]:
				xmin = 1591.901
				xmax = 1591.931
				text = "L"
			intervals [508]:
				xmin = 1591.931
				xmax = 1591.961
				text = "OW0"
			intervals [509]:
				xmin = 1591.961
				xmax = 1592.271
				text = "sp"
			intervals [510]:
				xmin = 1592.271
				xmax = 1667.4897
				text = ""
			intervals [511]:
				xmin = 1667.4897
				xmax = 1667.5497
				text = "HH"
			intervals [512]:
				xmin = 1667.5497
				xmax = 1667.5797
				text = "IY1"
			intervals [513]:
				xmin = 1667.5797
				xmax = 1667.6297
				text = "sp"
			intervals [514]:
				xmin = 1667.6297
				xmax = 1667.6597
				text = "Z"
			intervals [515]:
				xmin = 1667.6597
				xmax = 1667.7597
				text = "sp"
			intervals [516]:
				xmin = 1667.7597
				xmax = 1667.7997
				text = "S"
			intervals [517]:
				xmin = 1667.7997
				xmax = 1667.8897
				text = "OW1"
			intervals [518]:
				xmin = 1667.8897
				xmax = 1784.0757
				text = "sp"
			intervals [519]:
				xmin = 1784.0757
				xmax = 1784.1057
				text = "Y"
			intervals [520]:
				xmin = 1784.1057
				xmax = 1784.1357
				text = "UW1"
			intervals [521]:
				xmin = 1784.1357
				xmax = 1784.1657
				text = "sp"
			intervals [522]:
				xmin = 1784.1657
				xmax = 1784.1957
				text = "R"
			intervals [523]:
				xmin = 1784.1957
				xmax = 1784.2257
				text = "IH0"
			intervals [524]:
				xmin = 1784.2257
				xmax = 1784.2557
				text = "M"
			intervals [525]:
				xmin = 1784.2557
				xmax = 1784.2857
				text = "EH1"
			intervals [526]:
				xmin = 1784.2857
				xmax = 1784.3157
				text = "M"
			intervals [527]:
				xmin = 1784.3157
				xmax = 1784.3457
				text = "B"
			intervals [528]:
				xmin = 1784.3457
				xmax = 1784.3757
				text = "ER0"
			intervals [529]:
				xmin = 1784.3757
				xmax = 1784.4057
				text = "spn"
			intervals [530]:
				xmin = 1784.4057
				xmax = 2167.694
				text = "sp"
			intervals [531]:
				xmin = 2167.694
				xmax = 2167.734
				text = "M"
			intervals [532]:
				xmin = 2167.734
				xmax = 2167.774
				text = "M"
			intervals [533]:
				xmin = 2167.774
				xmax = 2244.1736
				text = "sp"
			intervals [534]:
				xmin = 2244.1736
				xmax = 2244.2036
				text = "M"
			intervals [535]:
				xmin = 2244.2036
				xmax = 2244.2336
				text = "M"
			intervals [536]:
				xmin = 2244.2336
				xmax = 2244.3736
				text = "sp"
			intervals [537]:
				xmin = 2244.3736
				xmax = 2244.4036
				text = "M"
			intervals [538]:
				xmin = 2244.4036
				xmax = 2244.4336
				text = "M"
			intervals [539]:
				xmin = 2244.4336
				xmax = 2285.0145
				text = ""
			intervals [540]:
				xmin = 2285.0145
				xmax = 2285.0445
				text = "sil"
			intervals [541]:
				xmin = 2285.0445
				xmax = 2285.1145
				text = "N"
			intervals [542]:
				xmin = 2285.1145
				xmax = 2285.3145
				text = "OW1"
			intervals [543]:
				xmin = 2285.3145
				xmax = 2315.4282
				text = ""
			intervals [544]:
				xmin = 2315.4282
				xmax = 2315.5382
				text = "sil"
			intervals [545]:
				xmin = 2315.5382
				xmax = 2315.5682
				text = "SH"
			intervals [546]:
				xmin = 2315.5682
				xmax = 2315.5982
				text = "IY1"
			intervals [547]:
				xmin = 2315.5982
				xmax = 2315.6282
				text = "S"
			intervals [548]:
				xmin = 2315.6282
				xmax = 2315.6582
				text = "EH1"
			intervals [549]:
				xmin = 2315.6582
				xmax = 2315.6882
				text = "Z"
			intervals [550]:
				xmin = 2315.6882
				xmax = 2315.7282
				text = "S"
			intervals [551]:
				xmin = 2315.7282
				xmax = 2315.7582
				text = "IH1"
			intervals [552]:
				xmin = 2315.7582
				xmax = 2315.7882
				text = "NG"
			intervals [553]:
				xmin = 2315.7882
				xmax = 2315.8582
				text = "AH0"
			intervals [554]:
				xmin = 2315.8582
				xmax = 2315.8882
				text = "T"
			intervals [555]:
				xmin = 2315.8882
				xmax = 2315.9182
				text = "UW1"
			intervals [556]:
				xmin = 2315.9182
				xmax = 2315.9482
				text = "N"
			intervals [557]:
				xmin = 2315.9482
				xmax = 2316.0882
				text = "sp"
			intervals [558]:
				xmin = 2316.0882
				xmax = 2316.1182
				text = "EY1"
			intervals [559]:
				xmin = 2316.1182
				xmax = 2316.1482
				text = "N"
			intervals [560]:
				xmin = 2316.1482
				xmax = 2316.1782
				text = "T"
			intervals [561]:
				xmin = 2316.1782
				xmax = 2316.2382
				text = "sp"
			intervals [562]:
				xmin = 2316.2382
				xmax = 2316.2682
				text = "Y"
			intervals [563]:
				xmin = 2316.2682
				xmax = 2316.3082
				text = "UW1"
			intervals [564]:
				xmin = 2316.3082
				xmax = 2316.9282
				text = "sp"
			intervals [565]:
				xmin = 2316.9282
				xmax = 2316.9682
				text = "T"
			intervals [566]:
				xmin = 2316.9682
				xmax = 2316.9982
				text = "AH0"
			intervals [567]:
				xmin = 2316.9982
				xmax = 2317.0282
				text = "D"
			intervals [568]:
				xmin = 2317.0282
				xmax = 2317.0882
				text = "EY1"
			intervals [569]:
				xmin = 2317.0882
				xmax = 2375.0301
				text = "sp"
			intervals [570]:
				xmin = 2375.0301
				xmax = 2375.0801
				text = "AY1"
			intervals [571]:
				xmin = 2375.0801
				xmax = 2375.4801
				text = "sp"
			intervals [572]:
				xmin = 2375.4801
				xmax = 2375.5101
				text = "N"
			intervals [573]:
				xmin = 2375.5101
				xmax = 2375.5401
				text = "IY1"
			intervals [574]:
				xmin = 2375.5401
				xmax = 2375.5701
				text = "D"
			intervals [575]:
				xmin = 2375.5701
				xmax = 2375.6001
				text = "sp"
			intervals [576]:
				xmin = 2375.6001
				xmax = 2375.6301
				text = "AH0"
			intervals [577]:
				xmin = 2375.6301
				xmax = 2375.6601
				text = "D"
			intervals [578]:
				xmin = 2375.6601
				xmax = 2375.7001
				text = "R"
			intervals [579]:
				xmin = 2375.7001
				xmax = 2375.7501
				text = "IH1"
			intervals [580]:
				xmin = 2375.7501
				xmax = 2375.7801
				text = "NG"
			intervals [581]:
				xmin = 2375.7801
				xmax = 2375.8101
				text = "K"
			intervals [582]:
				xmin = 2375.8101
				xmax = 2395.2417
				text = "sp"
			intervals [583]:
				xmin = 2395.2417
				xmax = 2395.2717
				text = "M"
			intervals [584]:
				xmin = 2395.2717
				xmax = 2395.3017
				text = "HH"
			intervals [585]:
				xmin = 2395.3017
				xmax = 2395.8417
				text = "M"
			intervals [586]:
				xmin = 2395.8417
				xmax = 2416.6415
				text = ""
			intervals [587]:
				xmin = 2416.6415
				xmax = 2417.1615
				text = "M"
			intervals [588]:
				xmin = 2417.1615
				xmax = 2417.2415
				text = "M"
			intervals [589]:
				xmin = 2417.2415
				xmax = 2419.7739
				text = ""
			intervals [590]:
				xmin = 2419.7739
				xmax = 2419.9239
				text = "sil"
			intervals [591]:
				xmin = 2419.9239
				xmax = 2421.3239
				text = "spn"
			intervals [592]:
				xmin = 2421.3239
				xmax = 2421.5339
				text = "sp"
			intervals [593]:
				xmin = 2421.5339
				xmax = 2447.5351
				text = ""
			intervals [594]:
				xmin = 2447.5351
				xmax = 2448.0951
				text = "spn"
			intervals [595]:
				xmin = 2448.0951
				xmax = 2448.1651
				text = "sp"
			intervals [596]:
				xmin = 2448.1651
				xmax = 2516.9143
				text = ""
			intervals [597]:
				xmin = 2516.9143
				xmax = 2517.7943
				text = "spn"
			intervals [598]:
				xmin = 2517.7943
				xmax = 2518.2943
				text = "sp"
			intervals [599]:
				xmin = 2518.2943
				xmax = 2519.6065
				text = ""
			intervals [600]:
				xmin = 2519.6065
				xmax = 2520.9865
				text = "spn"
			intervals [601]:
				xmin = 2520.9865
				xmax = 2521.0165
				text = "M"
			intervals [602]:
				xmin = 2521.0165
				xmax = 2521.1465
				text = "sp"
			intervals [603]:
				xmin = 2521.1465
				xmax = 2531.799886621315
				text = ""
	item [3]:
		class = "IntervalTier"
		name = "DCB_se2_ag2_f_01 - words"
		xmin = 0.0
		xmax = 2531.799886621315
		intervals: size = 887
			intervals [1]:
				xmin = 0.0
				xmax = 238.1824
				text = ""
			intervals [2]:
				xmin = 238.1824
				xmax = 238.4224
				text = "trinidad"
			intervals [3]:
				xmin = 238.4224
				xmax = 259.0187
				text = ""
			intervals [4]:
				xmin = 259.0187
				xmax = 259.1287
				text = "you"
			intervals [5]:
				xmin = 259.1287
				xmax = 259.2187
				text = "don't"
			intervals [6]:
				xmin = 259.2187
				xmax = 259.2487
				text = ""
			intervals [7]:
				xmin = 259.2487
				xmax = 259.3687
				text = "want"
			intervals [8]:
				xmin = 259.3687
				xmax = 259.4287
				text = "me"
			intervals [9]:
				xmin = 259.4287
				xmax = 259.5687
				text = ""
			intervals [10]:
				xmin = 259.5687
				xmax = 259.6287
				text = "to"
			intervals [11]:
				xmin = 259.6287
				xmax = 262.3468
				text = ""
			intervals [12]:
				xmin = 262.3468
				xmax = 262.4968
				text = "mm"
			intervals [13]:
				xmin = 262.4968
				xmax = 271.856
				text = ""
			intervals [14]:
				xmin = 271.856
				xmax = 272.136
				text = "okay"
			intervals [15]:
				xmin = 272.136
				xmax = 274.3255
				text = ""
			intervals [16]:
				xmin = 274.3255
				xmax = 274.6455
				text = "<unk>"
			intervals [17]:
				xmin = 274.6455
				xmax = 300.4964
				text = ""
			intervals [18]:
				xmin = 300.4964
				xmax = 300.9464
				text = "mm-hm"
			intervals [19]:
				xmin = 300.9464
				xmax = 334.566
				text = ""
			intervals [20]:
				xmin = 334.566
				xmax = 336.166
				text = "<unk>"
			intervals [21]:
				xmin = 336.166
				xmax = 380.2945
				text = ""
			intervals [22]:
				xmin = 380.2945
				xmax = 380.6545
				text = "five"
			intervals [23]:
				xmin = 380.6545
				xmax = 381.4245
				text = "bedrooms"
			intervals [24]:
				xmin = 381.4245
				xmax = 423.9971
				text = ""
			intervals [25]:
				xmin = 423.9971
				xmax = 424.0771
				text = "he"
			intervals [26]:
				xmin = 424.0771
				xmax = 424.1071
				text = ""
			intervals [27]:
				xmin = 424.1071
				xmax = 424.2171
				text = "goes"
			intervals [28]:
				xmin = 424.2171
				xmax = 424.2471
				text = ""
			intervals [29]:
				xmin = 424.2471
				xmax = 424.3971
				text = "to"
			intervals [30]:
				xmin = 424.3971
				xmax = 424.4571
				text = "the"
			intervals [31]:
				xmin = 424.4571
				xmax = 424.7371
				text = "hotels"
			intervals [32]:
				xmin = 424.7371
				xmax = 425.9369
				text = ""
			intervals [33]:
				xmin = 425.9369
				xmax = 426.2269
				text = "so"
			intervals [34]:
				xmin = 426.2269
				xmax = 426.3569
				text = "i"
			intervals [35]:
				xmin = 426.3569
				xmax = 426.5969
				text = "think"
			intervals [36]:
				xmin = 426.5969
				xmax = 426.6269
				text = ""
			intervals [37]:
				xmin = 426.6269
				xmax = 426.8569
				text = "some"
			intervals [38]:
				xmin = 426.8569
				xmax = 426.9369
				text = "of"
			intervals [39]:
				xmin = 426.9369
				xmax = 427.1769
				text = "that"
			intervals [40]:
				xmin = 427.1769
				xmax = 427.4169
				text = "has"
			intervals [41]:
				xmin = 427.4169
				xmax = 427.4569
				text = ""
			intervals [42]:
				xmin = 427.4569
				xmax = 427.6069
				text = "to"
			intervals [43]:
				xmin = 427.6069
				xmax = 427.8569
				text = "do"
			intervals [44]:
				xmin = 427.8569
				xmax = 428.0169
				text = "with"
			intervals [45]:
				xmin = 428.0169
				xmax = 428.1069
				text = "the"
			intervals [46]:
				xmin = 428.1069
				xmax = 428.3769
				text = "fact"
			intervals [47]:
				xmin = 428.3769
				xmax = 428.4069
				text = ""
			intervals [48]:
				xmin = 428.4069
				xmax = 428.6369
				text = "that"
			intervals [49]:
				xmin = 428.6369
				xmax = 428.948
				text = ""
			intervals [50]:
				xmin = 428.948
				xmax = 429.128
				text = "in"
			intervals [51]:
				xmin = 429.128
				xmax = 429.228
				text = ""
			intervals [52]:
				xmin = 429.228
				xmax = 429.568
				text = "our"
			intervals [53]:
				xmin = 429.568
				xmax = 430.408
				text = "neighborhood"
			intervals [54]:
				xmin = 430.408
				xmax = 430.848
				text = "um"
			intervals [55]:
				xmin = 430.848
				xmax = 431.0203
				text = ""
			intervals [56]:
				xmin = 431.0203
				xmax = 431.1103
				text = "it"
			intervals [57]:
				xmin = 431.1103
				xmax = 431.2303
				text = "was"
			intervals [58]:
				xmin = 431.2303
				xmax = 431.3903
				text = "no"
			intervals [59]:
				xmin = 431.3903
				xmax = 431.9003
				text = "kids"
			intervals [60]:
				xmin = 431.9003
				xmax = 432.2726
				text = ""
			intervals [61]:
				xmin = 432.2726
				xmax = 432.4326
				text = "so"
			intervals [62]:
				xmin = 432.4326
				xmax = 432.4926
				text = "it"
			intervals [63]:
				xmin = 432.4926
				xmax = 432.6526
				text = "was"
			intervals [64]:
				xmin = 432.6526
				xmax = 432.9326
				text = "more"
			intervals [65]:
				xmin = 432.9326
				xmax = 433.1626
				text = "like"
			intervals [66]:
				xmin = 433.1626
				xmax = 433.2526
				text = "the"
			intervals [67]:
				xmin = 433.2526
				xmax = 434.4726
				text = "retired"
			intervals [68]:
				xmin = 434.4726
				xmax = 434.5126
				text = ""
			intervals [69]:
				xmin = 434.5126
				xmax = 434.9426
				text = "older"
			intervals [70]:
				xmin = 434.9426
				xmax = 435.2526
				text = "people"
			intervals [71]:
				xmin = 435.2526
				xmax = 435.3926
				text = "that"
			intervals [72]:
				xmin = 435.3926
				xmax = 435.7226
				text = "have"
			intervals [73]:
				xmin = 435.7226
				xmax = 436.0826
				text = "some"
			intervals [74]:
				xmin = 436.0826
				xmax = 436.4726
				text = "money"
			intervals [75]:
				xmin = 436.4726
				xmax = 436.6939
				text = ""
			intervals [76]:
				xmin = 436.6939
				xmax = 436.7639
				text = "and"
			intervals [77]:
				xmin = 436.7639
				xmax = 436.8839
				text = "so"
			intervals [78]:
				xmin = 436.8839
				xmax = 436.9439
				text = "it"
			intervals [79]:
				xmin = 436.9439
				xmax = 437.1039
				text = "was"
			intervals [80]:
				xmin = 437.1039
				xmax = 437.3039
				text = "no"
			intervals [81]:
				xmin = 437.3039
				xmax = 437.7239
				text = "kids"
			intervals [82]:
				xmin = 437.7239
				xmax = 437.8439
				text = "in"
			intervals [83]:
				xmin = 437.8439
				xmax = 437.9239
				text = "our"
			intervals [84]:
				xmin = 437.9239
				xmax = 438.2839
				text = "neighborhood"
			intervals [85]:
				xmin = 438.2839
				xmax = 438.3439
				text = "it"
			intervals [86]:
				xmin = 438.3439
				xmax = 438.4039
				text = "s"
			intervals [87]:
				xmin = 438.4039
				xmax = 438.8839
				text = "quiet"
			intervals [88]:
				xmin = 438.8839
				xmax = 439.0339
				text = "like"
			intervals [89]:
				xmin = 439.0339
				xmax = 439.1039
				text = "you"
			intervals [90]:
				xmin = 439.1039
				xmax = 439.2139
				text = "go"
			intervals [91]:
				xmin = 439.2139
				xmax = 439.7439
				text = "outside"
			intervals [92]:
				xmin = 439.7439
				xmax = 439.8239
				text = "you"
			intervals [93]:
				xmin = 439.8239
				xmax = 439.8739
				text = ""
			intervals [94]:
				xmin = 439.8739
				xmax = 440.0439
				text = "hear"
			intervals [95]:
				xmin = 440.0439
				xmax = 440.0739
				text = "a"
			intervals [96]:
				xmin = 440.0739
				xmax = 440.3239
				text = "pin"
			intervals [97]:
				xmin = 440.3239
				xmax = 440.6139
				text = "drop"
			intervals [98]:
				xmin = 440.6139
				xmax = 440.7139
				text = "and"
			intervals [99]:
				xmin = 440.7139
				xmax = 441.0539
				text = "so"
			intervals [100]:
				xmin = 441.0539
				xmax = 441.4955
				text = ""
			intervals [101]:
				xmin = 441.4955
				xmax = 441.5755
				text = "it"
			intervals [102]:
				xmin = 441.5755
				xmax = 441.8155
				text = "wasn't"
			intervals [103]:
				xmin = 441.8155
				xmax = 441.9355
				text = "no"
			intervals [104]:
				xmin = 441.9355
				xmax = 442.2355
				text = "kids"
			intervals [105]:
				xmin = 442.2355
				xmax = 442.3755
				text = "for"
			intervals [106]:
				xmin = 442.3755
				xmax = 442.4455
				text = "him"
			intervals [107]:
				xmin = 442.4455
				xmax = 442.5455
				text = "to"
			intervals [108]:
				xmin = 442.5455
				xmax = 442.8055
				text = "play"
			intervals [109]:
				xmin = 442.8055
				xmax = 443.2055
				text = "with"
			intervals [110]:
				xmin = 443.2055
				xmax = 443.3234
				text = ""
			intervals [111]:
				xmin = 443.3234
				xmax = 444.0434
				text = "essentially"
			intervals [112]:
				xmin = 444.0434
				xmax = 444.4032
				text = ""
			intervals [113]:
				xmin = 444.4032
				xmax = 444.5632
				text = "and"
			intervals [114]:
				xmin = 444.5632
				xmax = 444.9932
				text = "so"
			intervals [115]:
				xmin = 444.9932
				xmax = 445.1326
				text = ""
			intervals [116]:
				xmin = 445.1326
				xmax = 445.2526
				text = "in"
			intervals [117]:
				xmin = 445.2526
				xmax = 445.4626
				text = "order"
			intervals [118]:
				xmin = 445.4626
				xmax = 445.5426
				text = "for"
			intervals [119]:
				xmin = 445.5426
				xmax = 445.6626
				text = "him"
			intervals [120]:
				xmin = 445.6626
				xmax = 445.7326
				text = "to"
			intervals [121]:
				xmin = 445.7326
				xmax = 445.9326
				text = "have"
			intervals [122]:
				xmin = 445.9326
				xmax = 446.1226
				text = "fun"
			intervals [123]:
				xmin = 446.1226
				xmax = 446.2126
				text = "my"
			intervals [124]:
				xmin = 446.2126
				xmax = 446.4226
				text = "mom"
			intervals [125]:
				xmin = 446.4226
				xmax = 446.5126
				text = "would"
			intervals [126]:
				xmin = 446.5126
				xmax = 446.7226
				text = "just"
			intervals [127]:
				xmin = 446.7226
				xmax = 446.8926
				text = "take"
			intervals [128]:
				xmin = 446.8926
				xmax = 447.0526
				text = "him"
			intervals [129]:
				xmin = 447.0526
				xmax = 447.1726
				text = "to"
			intervals [130]:
				xmin = 447.1726
				xmax = 447.3826
				text = "like"
			intervals [131]:
				xmin = 447.3826
				xmax = 447.4768
				text = ""
			intervals [132]:
				xmin = 447.4768
				xmax = 447.7068
				text = "different"
			intervals [133]:
				xmin = 447.7068
				xmax = 448.0668
				text = "hotels"
			intervals [134]:
				xmin = 448.0668
				xmax = 448.1868
				text = "to"
			intervals [135]:
				xmin = 448.1868
				xmax = 448.2168
				text = ""
			intervals [136]:
				xmin = 448.2168
				xmax = 448.3268
				text = "go"
			intervals [137]:
				xmin = 448.3268
				xmax = 448.7468
				text = "swimming"
			intervals [138]:
				xmin = 448.7468
				xmax = 448.7768
				text = ""
			intervals [139]:
				xmin = 448.7768
				xmax = 448.8768
				text = "to"
			intervals [140]:
				xmin = 448.8768
				xmax = 448.9368
				text = "the"
			intervals [141]:
				xmin = 448.9368
				xmax = 449.3868
				text = "movies"
			intervals [142]:
				xmin = 449.3868
				xmax = 449.5268
				text = "and"
			intervals [143]:
				xmin = 449.5268
				xmax = 449.7668
				text = "stuff"
			intervals [144]:
				xmin = 449.7668
				xmax = 449.8568
				text = "like"
			intervals [145]:
				xmin = 449.8568
				xmax = 450.0068
				text = ""
			intervals [146]:
				xmin = 450.0068
				xmax = 450.1268
				text = "that"
			intervals [147]:
				xmin = 450.1268
				xmax = 457.096
				text = ""
			intervals [148]:
				xmin = 457.096
				xmax = 457.276
				text = "it"
			intervals [149]:
				xmin = 457.276
				xmax = 457.746
				text = "was"
			intervals [150]:
				xmin = 457.746
				xmax = 458.016
				text = "but"
			intervals [151]:
				xmin = 458.016
				xmax = 458.166
				text = "at"
			intervals [152]:
				xmin = 458.166
				xmax = 458.406
				text = "that"
			intervals [153]:
				xmin = 458.406
				xmax = 458.756
				text = "time"
			intervals [154]:
				xmin = 458.756
				xmax = 458.786
				text = ""
			intervals [155]:
				xmin = 458.786
				xmax = 459.086
				text = "growing"
			intervals [156]:
				xmin = 459.086
				xmax = 459.316
				text = "up"
			intervals [157]:
				xmin = 459.316
				xmax = 459.4236
				text = ""
			intervals [158]:
				xmin = 459.4236
				xmax = 459.7636
				text = "our"
			intervals [159]:
				xmin = 459.7636
				xmax = 459.9645
				text = ""
			intervals [160]:
				xmin = 459.9645
				xmax = 460.3445
				text = "parent"
			intervals [161]:
				xmin = 460.3445
				xmax = 460.6819
				text = ""
			intervals [162]:
				xmin = 460.6819
				xmax = 461.3419
				text = "grandparents"
			intervals [163]:
				xmin = 461.3419
				xmax = 461.5219
				text = "and"
			intervals [164]:
				xmin = 461.5219
				xmax = 461.7719
				text = "mom"
			intervals [165]:
				xmin = 461.7719
				xmax = 461.9219
				text = "tried"
			intervals [166]:
				xmin = 461.9219
				xmax = 462.0019
				text = "to"
			intervals [167]:
				xmin = 462.0019
				xmax = 462.2519
				text = "keep"
			intervals [168]:
				xmin = 462.2519
				xmax = 462.4019
				text = "us"
			intervals [169]:
				xmin = 462.4019
				xmax = 462.6619
				text = "away"
			intervals [170]:
				xmin = 462.6619
				xmax = 462.8219
				text = "from"
			intervals [171]:
				xmin = 462.8219
				xmax = 463.0319
				text = "those"
			intervals [172]:
				xmin = 463.0319
				xmax = 463.2719
				text = "certain"
			intervals [173]:
				xmin = 463.2719
				xmax = 463.8219
				text = "neighborhoods"
			intervals [174]:
				xmin = 463.8219
				xmax = 464.1019
				text = "so"
			intervals [175]:
				xmin = 464.1019
				xmax = 464.4184
				text = ""
			intervals [176]:
				xmin = 464.4184
				xmax = 464.6084
				text = "like"
			intervals [177]:
				xmin = 464.6084
				xmax = 464.6984
				text = "it"
			intervals [178]:
				xmin = 464.6984
				xmax = 464.8084
				text = "was"
			intervals [179]:
				xmin = 464.8084
				xmax = 464.8884
				text = "a"
			intervals [180]:
				xmin = 464.8884
				xmax = 465.3584
				text = "pool"
			intervals [181]:
				xmin = 465.3584
				xmax = 465.5384
				text = "not"
			intervals [182]:
				xmin = 465.5384
				xmax = 465.6684
				text = "too"
			intervals [183]:
				xmin = 465.6684
				xmax = 465.8584
				text = "far"
			intervals [184]:
				xmin = 465.8584
				xmax = 465.9784
				text = "from"
			intervals [185]:
				xmin = 465.9784
				xmax = 466.5884
				text = "woodland"
			intervals [186]:
				xmin = 466.5884
				xmax = 466.7384
				text = "and"
			intervals [187]:
				xmin = 466.7384
				xmax = 466.9184
				text = "then"
			intervals [188]:
				xmin = 466.9184
				xmax = 466.9484
				text = ""
			intervals [189]:
				xmin = 466.9484
				xmax = 467.1984
				text = "at"
			intervals [190]:
				xmin = 467.1984
				xmax = 467.2284
				text = ""
			intervals [191]:
				xmin = 467.2284
				xmax = 467.8284
				text = "um"
			intervals [192]:
				xmin = 467.8284
				xmax = 468.5451
				text = ""
			intervals [193]:
				xmin = 468.5451
				xmax = 468.6351
				text = "where"
			intervals [194]:
				xmin = 468.6351
				xmax = 468.9451
				text = "was"
			intervals [195]:
				xmin = 468.9451
				xmax = 468.9751
				text = ""
			intervals [196]:
				xmin = 468.9751
				xmax = 469.0551
				text = "it"
			intervals [197]:
				xmin = 469.0551
				xmax = 615.4991
				text = ""
			intervals [198]:
				xmin = 615.4991
				xmax = 615.6291
				text = "he"
			intervals [199]:
				xmin = 615.6291
				xmax = 615.9091
				text = "was"
			intervals [200]:
				xmin = 615.9091
				xmax = 615.9391
				text = "a"
			intervals [201]:
				xmin = 615.9391
				xmax = 615.9991
				text = "he"
			intervals [202]:
				xmin = 615.9991
				xmax = 616.0991
				text = "was"
			intervals [203]:
				xmin = 616.0991
				xmax = 616.1591
				text = "a"
			intervals [204]:
				xmin = 616.1591
				xmax = 616.5991
				text = "family"
			intervals [205]:
				xmin = 616.5991
				xmax = 616.9291
				text = "man"
			intervals [206]:
				xmin = 616.9291
				xmax = 617.1491
				text = "so"
			intervals [207]:
				xmin = 617.1491
				xmax = 617.6291
				text = "everything"
			intervals [208]:
				xmin = 617.6291
				xmax = 618.0091
				text = "was"
			intervals [209]:
				xmin = 618.0091
				xmax = 618.0491
				text = ""
			intervals [210]:
				xmin = 618.0491
				xmax = 618.3891
				text = "family"
			intervals [211]:
				xmin = 618.3891
				xmax = 622.1947
				text = ""
			intervals [212]:
				xmin = 622.1947
				xmax = 622.6647
				text = "yes"
			intervals [213]:
				xmin = 622.6647
				xmax = 623.5774
				text = ""
			intervals [214]:
				xmin = 623.5774
				xmax = 623.7074
				text = "but"
			intervals [215]:
				xmin = 623.7074
				xmax = 623.8174
				text = "it"
			intervals [216]:
				xmin = 623.8174
				xmax = 623.9374
				text = "would"
			intervals [217]:
				xmin = 623.9374
				xmax = 624.1174
				text = "be"
			intervals [218]:
				xmin = 624.1174
				xmax = 624.4274
				text = "just"
			intervals [219]:
				xmin = 624.4274
				xmax = 624.6874
				text = "our"
			intervals [220]:
				xmin = 624.6874
				xmax = 625.1974
				text = "household"
			intervals [221]:
				xmin = 625.1974
				xmax = 625.6174
				text = "so"
			intervals [222]:
				xmin = 625.6174
				xmax = 626.2917
				text = ""
			intervals [223]:
				xmin = 626.2917
				xmax = 626.5117
				text = "our"
			intervals [224]:
				xmin = 626.5117
				xmax = 626.8917
				text = "immediate"
			intervals [225]:
				xmin = 626.8917
				xmax = 627.2717
				text = "household"
			intervals [226]:
				xmin = 627.2717
				xmax = 627.3017
				text = "i"
			intervals [227]:
				xmin = 627.3017
				xmax = 627.4717
				text = "mean"
			intervals [228]:
				xmin = 627.4717
				xmax = 627.5517
				text = "we"
			intervals [229]:
				xmin = 627.5517
				xmax = 627.6717
				text = "had"
			intervals [230]:
				xmin = 627.6717
				xmax = 627.8317
				text = "like"
			intervals [231]:
				xmin = 627.8317
				xmax = 628.0517
				text = "our"
			intervals [232]:
				xmin = 628.0517
				xmax = 628.4017
				text = "uncles"
			intervals [233]:
				xmin = 628.4017
				xmax = 628.5317
				text = "and"
			intervals [234]:
				xmin = 628.5317
				xmax = 628.8817
				text = "cousins"
			intervals [235]:
				xmin = 628.8817
				xmax = 629.0517
				text = "but"
			intervals [236]:
				xmin = 629.0517
				xmax = 629.3617
				text = "within"
			intervals [237]:
				xmin = 629.3617
				xmax = 629.5117
				text = "our"
			intervals [238]:
				xmin = 629.5117
				xmax = 629.9717
				text = "house"
			intervals [239]:
				xmin = 629.9717
				xmax = 630.1817
				text = "like"
			intervals [240]:
				xmin = 630.1817
				xmax = 630.5678
				text = ""
			intervals [241]:
				xmin = 630.5678
				xmax = 630.8378
				text = "very"
			intervals [242]:
				xmin = 630.8378
				xmax = 631.4878
				text = "close"
			intervals [243]:
				xmin = 631.4878
				xmax = 631.7415
				text = ""
			intervals [244]:
				xmin = 631.7415
				xmax = 631.9315
				text = "very"
			intervals [245]:
				xmin = 631.9315
				xmax = 632.3615
				text = "close"
			intervals [246]:
				xmin = 632.3615
				xmax = 689.6293
				text = ""
			intervals [247]:
				xmin = 689.6293
				xmax = 689.8193
				text = "<unk>"
			intervals [248]:
				xmin = 689.8193
				xmax = 690.0993
				text = "she"
			intervals [249]:
				xmin = 690.0993
				xmax = 690.3057
				text = ""
			intervals [250]:
				xmin = 690.3057
				xmax = 692.9357
				text = "<unk>"
			intervals [251]:
				xmin = 692.9357
				xmax = 693.8732
				text = ""
			intervals [252]:
				xmin = 693.8732
				xmax = 694.0232
				text = "well"
			intervals [253]:
				xmin = 694.0232
				xmax = 788.579
				text = ""
			intervals [254]:
				xmin = 788.579
				xmax = 791.169
				text = "<unk>"
			intervals [255]:
				xmin = 791.169
				xmax = 791.509
				text = "yeah"
			intervals [256]:
				xmin = 791.509
				xmax = 792.909
				text = "<unk>"
			intervals [257]:
				xmin = 792.909
				xmax = 793.4803
				text = ""
			intervals [258]:
				xmin = 793.4803
				xmax = 796.2203
				text = "<unk>"
			intervals [259]:
				xmin = 796.2203
				xmax = 796.5986
				text = ""
			intervals [260]:
				xmin = 796.5986
				xmax = 800.2886
				text = "<unk>"
			intervals [261]:
				xmin = 800.2886
				xmax = 801.9829
				text = ""
			intervals [262]:
				xmin = 801.9829
				xmax = 802.6529
				text = "<unk>"
			intervals [263]:
				xmin = 802.6529
				xmax = 804.0086
				text = ""
			intervals [264]:
				xmin = 804.0086
				xmax = 804.7986
				text = "<unk>"
			intervals [265]:
				xmin = 804.7986
				xmax = 804.9411
				text = ""
			intervals [266]:
				xmin = 804.9411
				xmax = 805.1311
				text = "she"
			intervals [267]:
				xmin = 805.1311
				xmax = 805.3711
				text = "won't"
			intervals [268]:
				xmin = 805.3711
				xmax = 805.6711
				text = "listen"
			intervals [269]:
				xmin = 805.6711
				xmax = 805.7311
				text = "she"
			intervals [270]:
				xmin = 805.7311
				xmax = 805.9011
				text = "gonna"
			intervals [271]:
				xmin = 805.9011
				xmax = 806.0011
				text = "be"
			intervals [272]:
				xmin = 806.0011
				xmax = 806.4111
				text = "laughing"
			intervals [273]:
				xmin = 806.4111
				xmax = 806.6411
				text = "at"
			intervals [274]:
				xmin = 806.6411
				xmax = 806.8611
				text = "us"
			intervals [275]:
				xmin = 806.8611
				xmax = 807.0488
				text = ""
			intervals [276]:
				xmin = 807.0488
				xmax = 808.1188
				text = "<unk>"
			intervals [277]:
				xmin = 808.1188
				xmax = 849.2196
				text = ""
			intervals [278]:
				xmin = 849.2196
				xmax = 849.6196
				text = "<unk>"
			intervals [279]:
				xmin = 849.6196
				xmax = 862.3454
				text = ""
			intervals [280]:
				xmin = 862.3454
				xmax = 862.5054
				text = "that"
			intervals [281]:
				xmin = 862.5054
				xmax = 862.6054
				text = "is"
			intervals [282]:
				xmin = 862.6054
				xmax = 862.9154
				text = "true"
			intervals [283]:
				xmin = 862.9154
				xmax = 875.5003
				text = ""
			intervals [284]:
				xmin = 875.5003
				xmax = 875.6803
				text = "so"
			intervals [285]:
				xmin = 875.6803
				xmax = 875.8503
				text = "when"
			intervals [286]:
				xmin = 875.8503
				xmax = 875.9603
				text = "you"
			intervals [287]:
				xmin = 875.9603
				xmax = 876.0103
				text = ""
			intervals [288]:
				xmin = 876.0103
				xmax = 876.4703
				text = "aksed"
			intervals [289]:
				xmin = 876.4703
				xmax = 876.5903
				text = "like"
			intervals [290]:
				xmin = 876.5903
				xmax = 876.7603
				text = "was"
			intervals [291]:
				xmin = 876.7603
				xmax = 876.7903
				text = ""
			intervals [292]:
				xmin = 876.7903
				xmax = 876.9003
				text = "we"
			intervals [293]:
				xmin = 876.9003
				xmax = 877.2203
				text = "close"
			intervals [294]:
				xmin = 877.2203
				xmax = 877.3503
				text = "like"
			intervals [295]:
				xmin = 877.3503
				xmax = 877.5703
				text = "those"
			intervals [296]:
				xmin = 877.5703
				xmax = 877.6303
				text = "were"
			intervals [297]:
				xmin = 877.6303
				xmax = 877.6703
				text = ""
			intervals [298]:
				xmin = 877.6703
				xmax = 877.7803
				text = "the"
			intervals [299]:
				xmin = 877.7803
				xmax = 878.1103
				text = "things"
			intervals [300]:
				xmin = 878.1103
				xmax = 878.2403
				text = "that"
			intervals [301]:
				xmin = 878.2403
				xmax = 878.2703
				text = ""
			intervals [302]:
				xmin = 878.2703
				xmax = 878.4203
				text = "my"
			intervals [303]:
				xmin = 878.4203
				xmax = 878.4903
				text = ""
			intervals [304]:
				xmin = 878.4903
				xmax = 879.0603
				text = "grandparents"
			intervals [305]:
				xmin = 879.0603
				xmax = 879.2503
				text = "used"
			intervals [306]:
				xmin = 879.2503
				xmax = 879.3303
				text = "to"
			intervals [307]:
				xmin = 879.3303
				xmax = 879.3903
				text = ""
			intervals [308]:
				xmin = 879.3903
				xmax = 879.5803
				text = "deal"
			intervals [309]:
				xmin = 879.5803
				xmax = 879.6903
				text = "with"
			intervals [310]:
				xmin = 879.6903
				xmax = 879.7503
				text = ""
			intervals [311]:
				xmin = 879.7503
				xmax = 879.9303
				text = "so"
			intervals [312]:
				xmin = 879.9303
				xmax = 880.0603
				text = "we"
			intervals [313]:
				xmin = 880.0603
				xmax = 880.2703
				text = "don't"
			intervals [314]:
				xmin = 880.2703
				xmax = 880.5603
				text = "have"
			intervals [315]:
				xmin = 880.5603
				xmax = 880.5903
				text = ""
			intervals [316]:
				xmin = 880.5903
				xmax = 880.8203
				text = "like"
			intervals [317]:
				xmin = 880.8203
				xmax = 881.0603
				text = "the"
			intervals [318]:
				xmin = 881.0603
				xmax = 881.7588
				text = ""
			intervals [319]:
				xmin = 881.7588
				xmax = 881.8288
				text = "i"
			intervals [320]:
				xmin = 881.8288
				xmax = 882.0388
				text = "wouldn't"
			intervals [321]:
				xmin = 882.0388
				xmax = 882.1588
				text = "say"
			intervals [322]:
				xmin = 882.1588
				xmax = 882.2388
				text = "the"
			intervals [323]:
				xmin = 882.2388
				xmax = 882.5488
				text = "regular"
			intervals [324]:
				xmin = 882.5488
				xmax = 882.5788
				text = ""
			intervals [325]:
				xmin = 882.5788
				xmax = 883.0488
				text = "grandparents"
			intervals [326]:
				xmin = 883.0488
				xmax = 883.1388
				text = "but"
			intervals [327]:
				xmin = 883.1388
				xmax = 883.2488
				text = "like"
			intervals [328]:
				xmin = 883.2488
				xmax = 883.3288
				text = ""
			intervals [329]:
				xmin = 883.3288
				xmax = 883.5188
				text = "we"
			intervals [330]:
				xmin = 883.5188
				xmax = 883.6488
				text = "would"
			intervals [331]:
				xmin = 883.6488
				xmax = 883.8588
				text = "play"
			intervals [332]:
				xmin = 883.8588
				xmax = 884.0488
				text = "hide"
			intervals [333]:
				xmin = 884.0488
				xmax = 884.1088
				text = "and"
			intervals [334]:
				xmin = 884.1088
				xmax = 884.1888
				text = "go"
			intervals [335]:
				xmin = 884.1888
				xmax = 884.2188
				text = ""
			intervals [336]:
				xmin = 884.2188
				xmax = 884.3388
				text = "seek"
			intervals [337]:
				xmin = 884.3388
				xmax = 884.4288
				text = "with"
			intervals [338]:
				xmin = 884.4288
				xmax = 884.5388
				text = "our"
			intervals [339]:
				xmin = 884.5388
				xmax = 884.5888
				text = ""
			intervals [340]:
				xmin = 884.5888
				xmax = 885.0088
				text = "grandparents"
			intervals [341]:
				xmin = 885.0088
				xmax = 885.0988
				text = "like"
			intervals [342]:
				xmin = 885.0988
				xmax = 885.2488
				text = "even"
			intervals [343]:
				xmin = 885.2488
				xmax = 885.3688
				text = "if"
			intervals [344]:
				xmin = 885.3688
				xmax = 885.4788
				text = "our"
			intervals [345]:
				xmin = 885.4788
				xmax = 885.5088
				text = ""
			intervals [346]:
				xmin = 885.5088
				xmax = 885.7888
				text = "mom"
			intervals [347]:
				xmin = 885.7888
				xmax = 885.9988
				text = "didn't"
			intervals [348]:
				xmin = 885.9988
				xmax = 886.3388
				text = "play"
			intervals [349]:
				xmin = 886.3388
				xmax = 886.5797
				text = ""
			intervals [350]:
				xmin = 886.5797
				xmax = 886.6497
				text = "it"
			intervals [351]:
				xmin = 886.6497
				xmax = 886.8297
				text = "was"
			intervals [352]:
				xmin = 886.8297
				xmax = 887.1897
				text = "me"
			intervals [353]:
				xmin = 887.1897
				xmax = 887.2397
				text = ""
			intervals [354]:
				xmin = 887.2397
				xmax = 887.3897
				text = "my"
			intervals [355]:
				xmin = 887.3897
				xmax = 887.4497
				text = ""
			intervals [356]:
				xmin = 887.4497
				xmax = 887.7897
				text = "brother"
			intervals [357]:
				xmin = 887.7897
				xmax = 887.8197
				text = ""
			intervals [358]:
				xmin = 887.8197
				xmax = 887.9597
				text = "my"
			intervals [359]:
				xmin = 887.9597
				xmax = 887.9897
				text = ""
			intervals [360]:
				xmin = 887.9897
				xmax = 888.1997
				text = "grandma"
			intervals [361]:
				xmin = 888.1997
				xmax = 888.2597
				text = "and"
			intervals [362]:
				xmin = 888.2597
				xmax = 888.3497
				text = "my"
			intervals [363]:
				xmin = 888.3497
				xmax = 888.3797
				text = ""
			intervals [364]:
				xmin = 888.3797
				xmax = 888.6197
				text = "grandfather"
			intervals [365]:
				xmin = 888.6197
				xmax = 889.3016
				text = ""
			intervals [366]:
				xmin = 889.3016
				xmax = 889.4516
				text = "even"
			intervals [367]:
				xmin = 889.4516
				xmax = 889.6116
				text = "if"
			intervals [368]:
				xmin = 889.6116
				xmax = 889.7216
				text = "the"
			intervals [369]:
				xmin = 889.7216
				xmax = 890.0116
				text = "kids"
			intervals [370]:
				xmin = 890.0116
				xmax = 890.2416
				text = "wasn't"
			intervals [371]:
				xmin = 890.2416
				xmax = 890.3016
				text = "in"
			intervals [372]:
				xmin = 890.3016
				xmax = 890.3716
				text = "the"
			intervals [373]:
				xmin = 890.3716
				xmax = 890.5716
				text = "house"
			intervals [374]:
				xmin = 890.5716
				xmax = 890.7016
				text = "my"
			intervals [375]:
				xmin = 890.7016
				xmax = 890.7416
				text = ""
			intervals [376]:
				xmin = 890.7416
				xmax = 891.1916
				text = "grandmother"
			intervals [377]:
				xmin = 891.1916
				xmax = 891.2716
				text = "and"
			intervals [378]:
				xmin = 891.2716
				xmax = 891.3016
				text = ""
			intervals [379]:
				xmin = 891.3016
				xmax = 891.6616
				text = "grandpa"
			intervals [380]:
				xmin = 891.6616
				xmax = 891.7516
				text = "would"
			intervals [381]:
				xmin = 891.7516
				xmax = 891.9216
				text = "play"
			intervals [382]:
				xmin = 891.9216
				xmax = 892.0416
				text = "hide"
			intervals [383]:
				xmin = 892.0416
				xmax = 892.1016
				text = "and"
			intervals [384]:
				xmin = 892.1016
				xmax = 892.1816
				text = "go"
			intervals [385]:
				xmin = 892.1816
				xmax = 892.3616
				text = "seek"
			intervals [386]:
				xmin = 892.3616
				xmax = 892.5016
				text = "with"
			intervals [387]:
				xmin = 892.5016
				xmax = 892.7216
				text = "each"
			intervals [388]:
				xmin = 892.7216
				xmax = 892.9016
				text = "other"
			intervals [389]:
				xmin = 892.9016
				xmax = 893.0616
				text = "like"
			intervals [390]:
				xmin = 893.0616
				xmax = 893.1416
				text = "we"
			intervals [391]:
				xmin = 893.1416
				xmax = 893.2816
				text = "could"
			intervals [392]:
				xmin = 893.2816
				xmax = 893.3916
				text = "be"
			intervals [393]:
				xmin = 893.3916
				xmax = 894.0316
				text = "upstairs"
			intervals [394]:
				xmin = 894.0316
				xmax = 894.3536
				text = ""
			intervals [395]:
				xmin = 894.3536
				xmax = 894.4736
				text = "and"
			intervals [396]:
				xmin = 894.4736
				xmax = 894.7336
				text = "all"
			intervals [397]:
				xmin = 894.7336
				xmax = 894.8736
				text = "you"
			intervals [398]:
				xmin = 894.8736
				xmax = 895.0636
				text = "hear"
			intervals [399]:
				xmin = 895.0636
				xmax = 895.6336
				text = "downstairs"
			intervals [400]:
				xmin = 895.6336
				xmax = 895.7636
				text = "is"
			intervals [401]:
				xmin = 895.7636
				xmax = 895.9136
				text = "like"
			intervals [402]:
				xmin = 895.9136
				xmax = 895.9636
				text = ""
			intervals [403]:
				xmin = 895.9636
				xmax = 896.0336
				text = "the"
			intervals [404]:
				xmin = 896.0336
				xmax = 896.1036
				text = ""
			intervals [405]:
				xmin = 896.1036
				xmax = 896.3336
				text = "room"
			intervals [406]:
				xmin = 896.3336
				xmax = 896.4536
				text = "to"
			intervals [407]:
				xmin = 896.4536
				xmax = 896.5436
				text = "the"
			intervals [408]:
				xmin = 896.5436
				xmax = 896.9036
				text = "laundry"
			intervals [409]:
				xmin = 896.9036
				xmax = 896.9936
				text = "room"
			intervals [410]:
				xmin = 896.9936
				xmax = 897.0936
				text = "like"
			intervals [411]:
				xmin = 897.0936
				xmax = 897.1336
				text = ""
			intervals [412]:
				xmin = 897.1336
				xmax = 897.2036
				text = "the"
			intervals [413]:
				xmin = 897.2036
				xmax = 897.3036
				text = "door"
			intervals [414]:
				xmin = 897.3036
				xmax = 897.3836
				text = "to"
			intervals [415]:
				xmin = 897.3836
				xmax = 897.4536
				text = "the"
			intervals [416]:
				xmin = 897.4536
				xmax = 897.8236
				text = "laundry"
			intervals [417]:
				xmin = 897.8236
				xmax = 897.9936
				text = "room"
			intervals [418]:
				xmin = 897.9936
				xmax = 898.1236
				text = "like"
			intervals [419]:
				xmin = 898.1236
				xmax = 898.2836
				text = "they"
			intervals [420]:
				xmin = 898.2836
				xmax = 898.3136
				text = ""
			intervals [421]:
				xmin = 898.3136
				xmax = 898.6436
				text = "hide"
			intervals [422]:
				xmin = 898.6436
				xmax = 898.6836
				text = ""
			intervals [423]:
				xmin = 898.6836
				xmax = 899.0036
				text = "doors"
			intervals [424]:
				xmin = 899.0036
				xmax = 899.1236
				text = "they"
			intervals [425]:
				xmin = 899.1236
				xmax = 899.1536
				text = ""
			intervals [426]:
				xmin = 899.1536
				xmax = 899.5136
				text = "locking"
			intervals [427]:
				xmin = 899.5136
				xmax = 899.5436
				text = ""
			intervals [428]:
				xmin = 899.5436
				xmax = 900.0036
				text = "doors"
			intervals [429]:
				xmin = 900.0036
				xmax = 900.1236
				text = "like"
			intervals [430]:
				xmin = 900.1236
				xmax = 900.3769
				text = ""
			intervals [431]:
				xmin = 900.3769
				xmax = 900.5669
				text = "that"
			intervals [432]:
				xmin = 900.5669
				xmax = 900.8369
				text = "was"
			intervals [433]:
				xmin = 900.8369
				xmax = 901.1269
				text = "them"
			intervals [434]:
				xmin = 901.1269
				xmax = 901.3169
				text = "like"
			intervals [435]:
				xmin = 901.3169
				xmax = 901.5269
				text = "running"
			intervals [436]:
				xmin = 901.5269
				xmax = 901.7769
				text = "around"
			intervals [437]:
				xmin = 901.7769
				xmax = 901.8769
				text = "the"
			intervals [438]:
				xmin = 901.8769
				xmax = 901.9869
				text = "pool"
			intervals [439]:
				xmin = 901.9869
				xmax = 902.1369
				text = "table"
			intervals [440]:
				xmin = 902.1369
				xmax = 902.8969
				text = ""
			intervals [441]:
				xmin = 902.8969
				xmax = 902.9869
				text = "like"
			intervals [442]:
				xmin = 902.9869
				xmax = 908.9069
				text = ""
			intervals [443]:
				xmin = 908.9069
				xmax = 909.0269
				text = "and"
			intervals [444]:
				xmin = 909.0269
				xmax = 909.1969
				text = "they"
			intervals [445]:
				xmin = 909.1969
				xmax = 909.5269
				text = "playing"
			intervals [446]:
				xmin = 909.5269
				xmax = 909.7269
				text = "hide"
			intervals [447]:
				xmin = 909.7269
				xmax = 909.7869
				text = "and"
			intervals [448]:
				xmin = 909.7869
				xmax = 909.9469
				text = "go"
			intervals [449]:
				xmin = 909.9469
				xmax = 909.9869
				text = ""
			intervals [450]:
				xmin = 909.9869
				xmax = 910.2569
				text = "seek"
			intervals [451]:
				xmin = 910.2569
				xmax = 910.3169
				text = "we"
			intervals [452]:
				xmin = 910.3169
				xmax = 910.5769
				text = ""
			intervals [453]:
				xmin = 910.5769
				xmax = 910.6069
				text = "d"
			intervals [454]:
				xmin = 910.6069
				xmax = 910.6869
				text = "be"
			intervals [455]:
				xmin = 910.6869
				xmax = 910.7169
				text = ""
			intervals [456]:
				xmin = 910.7169
				xmax = 910.8269
				text = "like"
			intervals [457]:
				xmin = 910.8269
				xmax = 911.1369
				text = "what"
			intervals [458]:
				xmin = 911.1369
				xmax = 911.1669
				text = ""
			intervals [459]:
				xmin = 911.1669
				xmax = 911.2569
				text = "and"
			intervals [460]:
				xmin = 911.2569
				xmax = 911.3869
				text = "then"
			intervals [461]:
				xmin = 911.3869
				xmax = 911.4669
				text = "we"
			intervals [462]:
				xmin = 911.4669
				xmax = 911.5869
				text = "<unk>"
			intervals [463]:
				xmin = 911.5869
				xmax = 911.9869
				text = "eventually"
			intervals [464]:
				xmin = 911.9869
				xmax = 912.3769
				text = "chime"
			intervals [465]:
				xmin = 912.3769
				xmax = 912.6369
				text = "in"
			intervals [466]:
				xmin = 912.6369
				xmax = 913.039
				text = ""
			intervals [467]:
				xmin = 913.039
				xmax = 913.179
				text = "but"
			intervals [468]:
				xmin = 913.179
				xmax = 913.379
				text = "that"
			intervals [469]:
				xmin = 913.379
				xmax = 913.409
				text = "s"
			intervals [470]:
				xmin = 913.409
				xmax = 913.569
				text = "just"
			intervals [471]:
				xmin = 913.569
				xmax = 913.789
				text = "how"
			intervals [472]:
				xmin = 913.789
				xmax = 913.849
				text = "it"
			intervals [473]:
				xmin = 913.849
				xmax = 914.099
				text = "was"
			intervals [474]:
				xmin = 914.099
				xmax = 914.259
				text = "like"
			intervals [475]:
				xmin = 914.259
				xmax = 914.319
				text = "it"
			intervals [476]:
				xmin = 914.319
				xmax = 914.419
				text = "was"
			intervals [477]:
				xmin = 914.419
				xmax = 914.479
				text = ""
			intervals [478]:
				xmin = 914.479
				xmax = 914.589
				text = "just"
			intervals [479]:
				xmin = 914.589
				xmax = 914.619
				text = "a"
			intervals [480]:
				xmin = 914.619
				xmax = 914.799
				text = "fun"
			intervals [481]:
				xmin = 914.799
				xmax = 915.109
				text = "house"
			intervals [482]:
				xmin = 915.109
				xmax = 915.209
				text = ""
			intervals [483]:
				xmin = 915.209
				xmax = 915.299
				text = "it"
			intervals [484]:
				xmin = 915.299
				xmax = 915.329
				text = ""
			intervals [485]:
				xmin = 915.329
				xmax = 915.469
				text = "was"
			intervals [486]:
				xmin = 915.469
				xmax = 915.499
				text = ""
			intervals [487]:
				xmin = 915.499
				xmax = 915.609
				text = "fun"
			intervals [488]:
				xmin = 915.609
				xmax = 923.150
				text = ""
			intervals [489]:
				xmin = 923.150
				xmax = 923.540
				text = "<unk>"
			intervals [490]:
				xmin = 923.540
				xmax = 986.7105
				text = ""
			intervals [491]:
				xmin = 986.7105
				xmax = 987.3905
				text = "<unk>"
			intervals [492]:
				xmin = 987.3905
				xmax = 990.2552
				text = ""
			intervals [493]:
				xmin = 990.2552
				xmax = 990.5852
				text = "hello"
			intervals [494]:
				xmin = 990.5852
				xmax = 1010.762
				text = ""
			intervals [495]:
				xmin = 1010.762
				xmax = 1010.832
				text = "<unk>"
			intervals [496]:
				xmin = 1010.832
				xmax = 1021.3569
				text = ""
			intervals [497]:
				xmin = 1021.3569
				xmax = 1021.3969
				text = "<unk>"
			intervals [498]:
				xmin = 1021.3969
				xmax = 1021.5369
				text = "minnie"
			intervals [499]:
				xmin = 1021.5369
				xmax = 1021.5669
				text = ""
			intervals [500]:
				xmin = 1021.5669
				xmax = 1021.6269
				text = "no"
			intervals [501]:
				xmin = 1021.6269
				xmax = 1022.2169
				text = "<unk>"
			intervals [502]:
				xmin = 1022.2169
				xmax = 1022.2469
				text = ""
			intervals [503]:
				xmin = 1022.2469
				xmax = 1022.7469
				text = "no"
			intervals [504]:
				xmin = 1022.7469
				xmax = 1024.2669
				text = "<unk>"
			intervals [505]:
				xmin = 1024.2669
				xmax = 1027.2263
				text = ""
			intervals [506]:
				xmin = 1027.2263
				xmax = 1027.4363
				text = "<unk>"
			intervals [507]:
				xmin = 1027.4363
				xmax = 1028.0556
				text = ""
			intervals [508]:
				xmin = 1028.0556
				xmax = 1028.1456
				text = "<unk>"
			intervals [509]:
				xmin = 1028.1456
				xmax = 1032.4331
				text = ""
			intervals [510]:
				xmin = 1032.4331
				xmax = 1032.5031
				text = "<unk>"
			intervals [511]:
				xmin = 1032.5031
				xmax = 1033.8618
				text = ""
			intervals [512]:
				xmin = 1033.8618
				xmax = 1033.9318
				text = "she"
			intervals [513]:
				xmin = 1033.9318
				xmax = 1033.9918
				text = "s"
			intervals [514]:
				xmin = 1033.9918
				xmax = 1034.2118
				text = "crazy"
			intervals [515]:
				xmin = 1034.2118
				xmax = 1035.0295
				text = ""
			intervals [516]:
				xmin = 1035.0295
				xmax = 1035.3995
				text = "<unk>"
			intervals [517]:
				xmin = 1035.3995
				xmax = 1052.0735
				text = ""
			intervals [518]:
				xmin = 1052.0735
				xmax = 1052.1535
				text = "<unk>"
			intervals [519]:
				xmin = 1052.1535
				xmax = 1081.1472
				text = ""
			intervals [520]:
				xmin = 1081.1472
				xmax = 1081.2972
				text = "talk"
			intervals [521]:
				xmin = 1081.2972
				xmax = 1081.4972
				text = "about"
			intervals [522]:
				xmin = 1081.4972
				xmax = 1081.5272
				text = ""
			intervals [523]:
				xmin = 1081.5272
				xmax = 1081.7072
				text = "school"
			intervals [524]:
				xmin = 1081.7072
				xmax = 1081.8772
				text = ""
			intervals [525]:
				xmin = 1081.8772
				xmax = 1082.2572
				text = "rdx"
			intervals [526]:
				xmin = 1082.2572
				xmax = 1155.5535
				text = ""
			intervals [527]:
				xmin = 1155.5535
				xmax = 1155.9035
				text = "<unk>"
			intervals [528]:
				xmin = 1155.9035
				xmax = 1172.5321
				text = ""
			intervals [529]:
				xmin = 1172.5321
				xmax = 1172.8921
				text = "or"
			intervals [530]:
				xmin = 1172.8921
				xmax = 1173.0021
				text = "when"
			intervals [531]:
				xmin = 1173.0021
				xmax = 1173.1221
				text = "your"
			intervals [532]:
				xmin = 1173.1221
				xmax = 1173.4221
				text = "sister"
			intervals [533]:
				xmin = 1173.4221
				xmax = 1173.5721
				text = "had"
			intervals [534]:
				xmin = 1173.5721
				xmax = 1173.6321
				text = "to"
			intervals [535]:
				xmin = 1173.6321
				xmax = 1173.7321
				text = "be"
			intervals [536]:
				xmin = 1173.7321
				xmax = 1173.8321
				text = "the"
			intervals [537]:
				xmin = 1173.8321
				xmax = 1173.9821
				text = "one"
			intervals [538]:
				xmin = 1173.9821
				xmax = 1174.0821
				text = "to"
			intervals [539]:
				xmin = 1174.0821
				xmax = 1174.1121
				text = ""
			intervals [540]:
				xmin = 1174.1121
				xmax = 1174.2121
				text = "go"
			intervals [541]:
				xmin = 1174.2121
				xmax = 1174.3421
				text = "on"
			intervals [542]:
				xmin = 1174.3421
				xmax = 1174.6221
				text = "field"
			intervals [543]:
				xmin = 1174.6221
				xmax = 1174.9021
				text = "trips"
			intervals [544]:
				xmin = 1174.9021
				xmax = 1175.0621
				text = "with"
			intervals [545]:
				xmin = 1175.0621
				xmax = 1175.1821
				text = "you"
			intervals [546]:
				xmin = 1175.1821
				xmax = 1175.3821
				text = "cause"
			intervals [547]:
				xmin = 1175.3821
				xmax = 1175.4621
				text = "you"
			intervals [548]:
				xmin = 1175.4621
				xmax = 1175.5421
				text = ""
			intervals [549]:
				xmin = 1175.5421
				xmax = 1175.6121
				text = "c"
			intervals [550]:
				xmin = 1175.6121
				xmax = 1175.741
				text = ""
			intervals [551]:
				xmin = 1175.741
				xmax = 1175.961
				text = "had"
			intervals [552]:
				xmin = 1175.961
				xmax = 1176.031
				text = "to"
			intervals [553]:
				xmin = 1176.031
				xmax = 1176.181
				text = "have"
			intervals [554]:
				xmin = 1176.181
				xmax = 1176.261
				text = "an"
			intervals [555]:
				xmin = 1176.261
				xmax = 1176.691
				text = "adult"
			intervals [556]:
				xmin = 1176.691
				xmax = 1178.5488
				text = ""
			intervals [557]:
				xmin = 1178.5488
				xmax = 1178.6388
				text = "and"
			intervals [558]:
				xmin = 1178.6388
				xmax = 1178.7088
				text = "i"
			intervals [559]:
				xmin = 1178.7088
				xmax = 1178.8088
				text = "was"
			intervals [560]:
				xmin = 1178.8088
				xmax = 1179.0588
				text = "probably"
			intervals [561]:
				xmin = 1179.0588
				xmax = 1179.0988
				text = ""
			intervals [562]:
				xmin = 1179.0988
				xmax = 1179.3888
				text = "just"
			intervals [563]:
				xmin = 1179.3888
				xmax = 1179.4588
				text = ""
			intervals [564]:
				xmin = 1179.4588
				xmax = 1179.7388
				text = "hitting"
			intervals [565]:
				xmin = 1179.7388
				xmax = 1180.0188
				text = "twenty"
			intervals [566]:
				xmin = 1180.0188
				xmax = 1180.0488
				text = ""
			intervals [567]:
				xmin = 1180.0488
				xmax = 1180.2888
				text = "one"
			intervals [568]:
				xmin = 1180.2888
				xmax = 1180.3288
				text = "i"
			intervals [569]:
				xmin = 1180.3288
				xmax = 1180.4488
				text = "used"
			intervals [570]:
				xmin = 1180.4488
				xmax = 1180.5088
				text = "to"
			intervals [571]:
				xmin = 1180.5088
				xmax = 1180.5988
				text = "have"
			intervals [572]:
				xmin = 1180.5988
				xmax = 1180.6588
				text = "to"
			intervals [573]:
				xmin = 1180.6588
				xmax = 1180.8088
				text = "go"
			intervals [574]:
				xmin = 1180.8088
				xmax = 1180.9088
				text = "on"
			intervals [575]:
				xmin = 1180.9088
				xmax = 1181.0988
				text = "all"
			intervals [576]:
				xmin = 1181.0988
				xmax = 1181.2788
				text = "his"
			intervals [577]:
				xmin = 1181.2788
				xmax = 1181.4888
				text = "field"
			intervals [578]:
				xmin = 1181.4888
				xmax = 1181.8888
				text = "trips"
			intervals [579]:
				xmin = 1181.8888
				xmax = 1196.4621
				text = ""
			intervals [580]:
				xmin = 1196.4621
				xmax = 1196.7421
				text = "probably"
			intervals [581]:
				xmin = 1196.7421
				xmax = 1196.9121
				text = "eighth"
			intervals [582]:
				xmin = 1196.9121
				xmax = 1196.9921
				text = ""
			intervals [583]:
				xmin = 1196.9921
				xmax = 1197.1121
				text = "grade"
			intervals [584]:
				xmin = 1197.1121
				xmax = 1283.4125
				text = ""
			intervals [585]:
				xmin = 1283.4125
				xmax = 1283.5325
				text = "and"
			intervals [586]:
				xmin = 1283.5325
				xmax = 1283.7725
				text = "then"
			intervals [587]:
				xmin = 1283.7725
				xmax = 1284.0375
				text = ""
			intervals [588]:
				xmin = 1284.0375
				xmax = 1284.2275
				text = "<unk>"
			intervals [589]:
				xmin = 1284.2275
				xmax = 1284.3875
				text = "then"
			intervals [590]:
				xmin = 1284.3875
				xmax = 1284.4275
				text = ""
			intervals [591]:
				xmin = 1284.4275
				xmax = 1285.0175
				text = "mommy"
			intervals [592]:
				xmin = 1285.0175
				xmax = 1285.0475
				text = ""
			intervals [593]:
				xmin = 1285.0475
				xmax = 1285.2675
				text = "got"
			intervals [594]:
				xmin = 1285.2675
				xmax = 1285.3575
				text = "you"
			intervals [595]:
				xmin = 1285.3575
				xmax = 1285.4775
				text = "the"
			intervals [596]:
				xmin = 1285.4775
				xmax = 1285.9175
				text = "wii"
			intervals [597]:
				xmin = 1285.9175
				xmax = 1286.1345
				text = ""
			intervals [598]:
				xmin = 1286.1345
				xmax = 1286.2445
				text = "with"
			intervals [599]:
				xmin = 1286.2445
				xmax = 1286.3145
				text = "the"
			intervals [600]:
				xmin = 1286.3145
				xmax = 1286.3445
				text = ""
			intervals [601]:
				xmin = 1286.3445
				xmax = 1286.5945
				text = "michael"
			intervals [602]:
				xmin = 1286.5945
				xmax = 1287.2245
				text = "jackson"
			intervals [603]:
				xmin = 1287.2245
				xmax = 1287.8557
				text = ""
			intervals [604]:
				xmin = 1287.8557
				xmax = 1288.0557
				text = "and"
			intervals [605]:
				xmin = 1288.0557
				xmax = 1288.1357
				text = "the"
			intervals [606]:
				xmin = 1288.1357
				xmax = 1288.3657
				text = "whole"
			intervals [607]:
				xmin = 1288.3657
				xmax = 1288.6357
				text = "family"
			intervals [608]:
				xmin = 1288.6357
				xmax = 1288.7557
				text = "would"
			intervals [609]:
				xmin = 1288.7557
				xmax = 1288.8357
				text = "be"
			intervals [610]:
				xmin = 1288.8357
				xmax = 1288.8957
				text = "in"
			intervals [611]:
				xmin = 1288.8957
				xmax = 1288.9757
				text = "the"
			intervals [612]:
				xmin = 1288.9757
				xmax = 1289.2357
				text = "living"
			intervals [613]:
				xmin = 1289.2357
				xmax = 1289.5357
				text = "room"
			intervals [614]:
				xmin = 1289.5357
				xmax = 1289.7555
				text = ""
			intervals [615]:
				xmin = 1289.7555
				xmax = 1289.9555
				text = "doing"
			intervals [616]:
				xmin = 1289.9555
				xmax = 1290.2055
				text = "michael"
			intervals [617]:
				xmin = 1290.2055
				xmax = 1290.5755
				text = "jackson"
			intervals [618]:
				xmin = 1290.5755
				xmax = 1290.9155
				text = ""
			intervals [619]:
				xmin = 1290.9155
				xmax = 1291.1955
				text = "with"
			intervals [620]:
				xmin = 1291.1955
				xmax = 1291.3155
				text = "him"
			intervals [621]:
				xmin = 1291.3155
				xmax = 1386.6932
				text = ""
			intervals [622]:
				xmin = 1386.6932
				xmax = 1386.7732
				text = "<unk>"
			intervals [623]:
				xmin = 1386.7732
				xmax = 1388.9267
				text = ""
			intervals [624]:
				xmin = 1388.9267
				xmax = 1389.0667
				text = "and"
			intervals [625]:
				xmin = 1389.0667
				xmax = 1389.1467
				text = "he"
			intervals [626]:
				xmin = 1389.1467
				xmax = 1389.3667
				text = "dance"
			intervals [627]:
				xmin = 1389.3667
				xmax = 1389.4367
				text = "for"
			intervals [628]:
				xmin = 1389.4367
				xmax = 1389.4967
				text = "the"
			intervals [629]:
				xmin = 1389.4967
				xmax = 1390.1967
				text = "mystics"
			intervals [630]:
				xmin = 1390.1967
				xmax = 1410.8321
				text = ""
			intervals [631]:
				xmin = 1410.8321
				xmax = 1410.9621
				text = "but"
			intervals [632]:
				xmin = 1410.9621
				xmax = 1411.0921
				text = "then"
			intervals [633]:
				xmin = 1411.0921
				xmax = 1411.2221
				text = "in"
			intervals [634]:
				xmin = 1411.2221
				xmax = 1411.7221
				text = "addition"
			intervals [635]:
				xmin = 1411.7221
				xmax = 1411.7521
				text = ""
			intervals [636]:
				xmin = 1411.7521
				xmax = 1411.8621
				text = "to"
			intervals [637]:
				xmin = 1411.8621
				xmax = 1411.9421
				text = "the"
			intervals [638]:
				xmin = 1411.9421
				xmax = 1412.3321
				text = "mystics"
			intervals [639]:
				xmin = 1412.3321
				xmax = 1412.4621
				text = "what"
			intervals [640]:
				xmin = 1412.4621
				xmax = 1412.6421
				text = "else"
			intervals [641]:
				xmin = 1412.6421
				xmax = 1412.7221
				text = "you"
			intervals [642]:
				xmin = 1412.7221
				xmax = 1412.8221
				text = "get"
			intervals [643]:
				xmin = 1412.8221
				xmax = 1412.9021
				text = ""
			intervals [644]:
				xmin = 1412.9021
				xmax = 1412.9721
				text = "to"
			intervals [645]:
				xmin = 1412.9721
				xmax = 1413.0321
				text = "do"
			intervals [646]:
				xmin = 1413.0321
				xmax = 1413.0621
				text = ""
			intervals [647]:
				xmin = 1413.0621
				xmax = 1413.2321
				text = "he"
			intervals [648]:
				xmin = 1413.2321
				xmax = 1413.3921
				text = "get"
			intervals [649]:
				xmin = 1413.3921
				xmax = 1413.5421
				text = "to"
			intervals [650]:
				xmin = 1413.5421
				xmax = 1413.5921
				text = ""
			intervals [651]:
				xmin = 1413.5921
				xmax = 1413.7921
				text = "do"
			intervals [652]:
				xmin = 1413.7921
				xmax = 1414.0021
				text = "the"
			intervals [653]:
				xmin = 1414.0021
				xmax = 1414.0421
				text = ""
			intervals [654]:
				xmin = 1414.0421
				xmax = 1414.2321
				text = "uh"
			intervals [655]:
				xmin = 1414.2321
				xmax = 1414.9977
				text = ""
			intervals [656]:
				xmin = 1414.9977
				xmax = 1415.0777
				text = "tr-"
			intervals [657]:
				xmin = 1415.0777
				xmax = 1415.1077
				text = ""
			intervals [658]:
				xmin = 1415.1077
				xmax = 1415.2577
				text = "he"
			intervals [659]:
				xmin = 1415.2577
				xmax = 1415.3877
				text = "get"
			intervals [660]:
				xmin = 1415.3877
				xmax = 1415.4677
				text = "to"
			intervals [661]:
				xmin = 1415.4677
				xmax = 1415.5877
				text = "be"
			intervals [662]:
				xmin = 1415.5877
				xmax = 1415.6577
				text = "a"
			intervals [663]:
				xmin = 1415.6577
				xmax = 1415.8677
				text = "part"
			intervals [664]:
				xmin = 1415.8677
				xmax = 1415.9277
				text = "of"
			intervals [665]:
				xmin = 1415.9277
				xmax = 1416.1377
				text = "the"
			intervals [666]:
				xmin = 1416.1377
				xmax = 1416.5677
				text = "audition"
			intervals [667]:
				xmin = 1416.5677
				xmax = 1416.6777
				text = "and"
			intervals [668]:
				xmin = 1416.6777
				xmax = 1416.8477
				text = "try"
			intervals [669]:
				xmin = 1416.8477
				xmax = 1417.0077
				text = "out"
			intervals [670]:
				xmin = 1417.0077
				xmax = 1417.0377
				text = ""
			intervals [671]:
				xmin = 1417.0377
				xmax = 1417.4977
				text = "process"
			intervals [672]:
				xmin = 1417.4977
				xmax = 1417.6677
				text = "for"
			intervals [673]:
				xmin = 1417.6677
				xmax = 1417.8177
				text = "the"
			intervals [674]:
				xmin = 1417.8177
				xmax = 1418.0259
				text = ""
			intervals [675]:
				xmin = 1418.0259
				xmax = 1418.3559
				text = "wizard"
			intervals [676]:
				xmin = 1418.3559
				xmax = 1418.4159
				text = ""
			intervals [677]:
				xmin = 1418.4159
				xmax = 1419.0059
				text = "girls"
			intervals [678]:
				xmin = 1419.0059
				xmax = 1420.0504
				text = ""
			intervals [679]:
				xmin = 1420.0504
				xmax = 1420.1604
				text = "like"
			intervals [680]:
				xmin = 1420.1604
				xmax = 1420.2604
				text = "the"
			intervals [681]:
				xmin = 1420.2604
				xmax = 1420.5404
				text = "coach"
			intervals [682]:
				xmin = 1420.5404
				xmax = 1420.6504
				text = "get"
			intervals [683]:
				xmin = 1420.6504
				xmax = 1420.7504
				text = "to"
			intervals [684]:
				xmin = 1420.7504
				xmax = 1420.9604
				text = "pick"
			intervals [685]:
				xmin = 1420.9604
				xmax = 1421.1504
				text = "like"
			intervals [686]:
				xmin = 1421.1504
				xmax = 1421.2204
				text = "the"
			intervals [687]:
				xmin = 1421.2204
				xmax = 1421.2604
				text = ""
			intervals [688]:
				xmin = 1421.2604
				xmax = 1421.6604
				text = "top"
			intervals [689]:
				xmin = 1421.6604
				xmax = 1422.3726
				text = ""
			intervals [690]:
				xmin = 1422.3726
				xmax = 1423.0426
				text = "dancers"
			intervals [691]:
				xmin = 1423.0426
				xmax = 1423.0726
				text = ""
			intervals [692]:
				xmin = 1423.0726
				xmax = 1423.2626
				text = "to"
			intervals [693]:
				xmin = 1423.2626
				xmax = 1423.3926
				text = "be"
			intervals [694]:
				xmin = 1423.3926
				xmax = 1423.4526
				text = "a"
			intervals [695]:
				xmin = 1423.4526
				xmax = 1423.6826
				text = "part"
			intervals [696]:
				xmin = 1423.6826
				xmax = 1423.7526
				text = "of"
			intervals [697]:
				xmin = 1423.7526
				xmax = 1423.9326
				text = "that"
			intervals [698]:
				xmin = 1423.9326
				xmax = 1424.6426
				text = "process"
			intervals [699]:
				xmin = 1424.6426
				xmax = 1424.7961
				text = ""
			intervals [700]:
				xmin = 1424.7961
				xmax = 1424.8961
				text = "and"
			intervals [701]:
				xmin = 1424.8961
				xmax = 1425.1461
				text = "dance"
			intervals [702]:
				xmin = 1425.1461
				xmax = 1425.2361
				text = "with"
			intervals [703]:
				xmin = 1425.2361
				xmax = 1425.3261
				text = "them"
			intervals [704]:
				xmin = 1425.3261
				xmax = 1425.3861
				text = "and"
			intervals [705]:
				xmin = 1425.3861
				xmax = 1425.4561
				text = "be"
			intervals [706]:
				xmin = 1425.4561
				xmax = 1425.6361
				text = ""
			intervals [707]:
				xmin = 1425.6361
				xmax = 1425.6761
				text = "a"
			intervals [708]:
				xmin = 1425.6761
				xmax = 1425.9061
				text = "part"
			intervals [709]:
				xmin = 1425.9061
				xmax = 1425.9661
				text = "of"
			intervals [710]:
				xmin = 1425.9661
				xmax = 1426.1261
				text = "their"
			intervals [711]:
				xmin = 1426.1261
				xmax = 1426.3061
				text = "try"
			intervals [712]:
				xmin = 1426.3061
				xmax = 1426.4561
				text = "out"
			intervals [713]:
				xmin = 1426.4561
				xmax = 1441.0187
				text = ""
			intervals [714]:
				xmin = 1441.0187
				xmax = 1441.8887
				text = "<unk>"
			intervals [715]:
				xmin = 1441.8887
				xmax = 1444.0597
				text = ""
			intervals [716]:
				xmin = 1444.0597
				xmax = 1444.2497
				text = "uh-huh"
			intervals [717]:
				xmin = 1444.2497
				xmax = 1502.9243
				text = ""
			intervals [718]:
				xmin = 1502.9243
				xmax = 1504.0943
				text = "<unk>"
			intervals [719]:
				xmin = 1504.0943
				xmax = 1504.5353
				text = ""
			intervals [720]:
				xmin = 1504.5353
				xmax = 1505.3053
				text = "<unk>"
			intervals [721]:
				xmin = 1505.3053
				xmax = 1507.6323
				text = ""
			intervals [722]:
				xmin = 1507.6323
				xmax = 1507.9423
				text = "<unk>"
			intervals [723]:
				xmin = 1507.9423
				xmax = 1672.3371
				text = ""
			intervals [724]:
				xmin = 1672.3371
				xmax = 1672.3971
				text = "<unk>"
			intervals [725]:
				xmin = 1672.3971
				xmax = 1677.8433
				text = ""
			intervals [726]:
				xmin = 1677.8433
				xmax = 1678.7833
				text = "<unk>"
			intervals [727]:
				xmin = 1678.7833
				xmax = 1680.8403
				text = ""
			intervals [728]:
				xmin = 1680.8403
				xmax = 1681.1103
				text = "<unk>"
			intervals [729]:
				xmin = 1681.1103
				xmax = 1681.7356
				text = ""
			intervals [730]:
				xmin = 1681.7356
				xmax = 1682.4956
				text = "<unk>"
			intervals [731]:
				xmin = 1682.4956
				xmax = 1719.3949
				text = ""
			intervals [732]:
				xmin = 1719.3949
				xmax = 1719.9149
				text = "<unk>"
			intervals [733]:
				xmin = 1719.9149
				xmax = 1735.9665
				text = ""
			intervals [734]:
				xmin = 1735.9665
				xmax = 1736.4465
				text = "<unk>"
			intervals [735]:
				xmin = 1736.4465
				xmax = 1765.0199
				text = ""
			intervals [736]:
				xmin = 1765.0199
				xmax = 1765.1899
				text = "she"
			intervals [737]:
				xmin = 1765.1899
				xmax = 1765.2199
				text = ""
			intervals [738]:
				xmin = 1765.2199
				xmax = 1765.3599
				text = "said"
			intervals [739]:
				xmin = 1765.3599
				xmax = 1765.4799
				text = "your"
			intervals [740]:
				xmin = 1765.4799
				xmax = 1765.5199
				text = ""
			intervals [741]:
				xmin = 1765.5199
				xmax = 1765.7799
				text = "friends"
			intervals [742]:
				xmin = 1765.7799
				xmax = 1765.9199
				text = ""
			intervals [743]:
				xmin = 1765.9199
				xmax = 1766.0599
				text = "not"
			intervals [744]:
				xmin = 1766.0599
				xmax = 1766.1699
				text = "your"
			intervals [745]:
				xmin = 1766.1699
				xmax = 1766.2799
				text = ""
			intervals [746]:
				xmin = 1766.2799
				xmax = 1766.6299
				text = "teacher"
			intervals [747]:
				xmin = 1766.6299
				xmax = 1768.2268
				text = ""
			intervals [748]:
				xmin = 1768.2268
				xmax = 1768.5468
				text = "oh"
			intervals [749]:
				xmin = 1768.5468
				xmax = 1838.4048
				text = ""
			intervals [750]:
				xmin = 1838.4048
				xmax = 1839.9548
				text = "<unk>"
			intervals [751]:
				xmin = 1839.9548
				xmax = 1880.3536
				text = ""
			intervals [752]:
				xmin = 1880.3536
				xmax = 1880.4936
				text = "who"
			intervals [753]:
				xmin = 1880.4936
				xmax = 1880.6536
				text = "are"
			intervals [754]:
				xmin = 1880.6536
				xmax = 1880.7536
				text = "your"
			intervals [755]:
				xmin = 1880.7536
				xmax = 1880.8036
				text = ""
			intervals [756]:
				xmin = 1880.8036
				xmax = 1881.1536
				text = "friends"
			intervals [757]:
				xmin = 1881.1536
				xmax = 1881.2036
				text = ""
			intervals [758]:
				xmin = 1881.2036
				xmax = 1881.4036
				text = "name"
			intervals [759]:
				xmin = 1881.4036
				xmax = 1881.5036
				text = "your"
			intervals [760]:
				xmin = 1881.5036
				xmax = 1881.5536
				text = ""
			intervals [761]:
				xmin = 1881.5536
				xmax = 1881.7736
				text = "friends"
			intervals [762]:
				xmin = 1881.7736
				xmax = 1974.8814
				text = ""
			intervals [763]:
				xmin = 1974.8814
				xmax = 1975.0514
				text = "and"
			intervals [764]:
				xmin = 1975.0514
				xmax = 1975.3614
				text = "mind"
			intervals [765]:
				xmin = 1975.3614
				xmax = 1975.5214
				text = "you"
			intervals [766]:
				xmin = 1975.5214
				xmax = 1975.5514
				text = ""
			intervals [767]:
				xmin = 1975.5514
				xmax = 1975.9814
				text = "rdx"
			intervals [768]:
				xmin = 1975.9814
				xmax = 1976.1614
				text = "gets"
			intervals [769]:
				xmin = 1976.1614
				xmax = 1976.2514
				text = "out"
			intervals [770]:
				xmin = 1976.2514
				xmax = 1976.3914
				text = "at"
			intervals [771]:
				xmin = 1976.3914
				xmax = 1976.5214
				text = "three"
			intervals [772]:
				xmin = 1976.5214
				xmax = 1977.1414
				text = "fifteen"
			intervals [773]:
				xmin = 1977.1414
				xmax = 1977.3198
				text = ""
			intervals [774]:
				xmin = 1977.3198
				xmax = 1977.4398
				text = "they"
			intervals [775]:
				xmin = 1977.4398
				xmax = 1977.5898
				text = "don't"
			intervals [776]:
				xmin = 1977.5898
				xmax = 1977.6898
				text = "get"
			intervals [777]:
				xmin = 1977.6898
				xmax = 1977.8498
				text = "out"
			intervals [778]:
				xmin = 1977.8498
				xmax = 1978.2698
				text = "until"
			intervals [779]:
				xmin = 1978.2698
				xmax = 1978.3998
				text = "what"
			intervals [780]:
				xmin = 1978.3998
				xmax = 1978.7498
				text = "time"
			intervals [781]:
				xmin = 1978.7498
				xmax = 1979.730
				text = ""
			intervals [782]:
				xmin = 1979.730
				xmax = 1979.870
				text = "so"
			intervals [783]:
				xmin = 1979.870
				xmax = 1980.040
				text = "they"
			intervals [784]:
				xmin = 1980.040
				xmax = 1980.280
				text = "have"
			intervals [785]:
				xmin = 1980.280
				xmax = 1980.740
				text = "time"
			intervals [786]:
				xmin = 1980.740
				xmax = 1980.8011
				text = ""
			intervals [787]:
				xmin = 1980.8011
				xmax = 1980.9711
				text = "to"
			intervals [788]:
				xmin = 1980.9711
				xmax = 1981.0011
				text = ""
			intervals [789]:
				xmin = 1981.0011
				xmax = 1981.4911
				text = "come"
			intervals [790]:
				xmin = 1981.4911
				xmax = 1982.305
				text = ""
			intervals [791]:
				xmin = 1982.305
				xmax = 1982.445
				text = "to"
			intervals [792]:
				xmin = 1982.445
				xmax = 1982.545
				text = "his"
			intervals [793]:
				xmin = 1982.545
				xmax = 1982.935
				text = "school"
			intervals [794]:
				xmin = 1982.935
				xmax = 1983.055
				text = "and"
			intervals [795]:
				xmin = 1983.055
				xmax = 1983.245
				text = "wait"
			intervals [796]:
				xmin = 1983.245
				xmax = 1983.325
				text = "for"
			intervals [797]:
				xmin = 1983.325
				xmax = 1983.415
				text = "them"
			intervals [798]:
				xmin = 1983.415
				xmax = 1983.565
				text = "to"
			intervals [799]:
				xmin = 1983.565
				xmax = 1983.695
				text = "get"
			intervals [800]:
				xmin = 1983.695
				xmax = 1983.905
				text = "out"
			intervals [801]:
				xmin = 1983.905
				xmax = 1984.005
				text = "and"
			intervals [802]:
				xmin = 1984.005
				xmax = 1984.385
				text = "just"
			intervals [803]:
				xmin = 1984.385
				xmax = 1988.7215
				text = ""
			intervals [804]:
				xmin = 1988.7215
				xmax = 1988.8315
				text = "not"
			intervals [805]:
				xmin = 1988.8315
				xmax = 1989.1715
				text = ""
			intervals [806]:
				xmin = 1989.1715
				xmax = 1989.3015
				text = "really"
			intervals [807]:
				xmin = 1989.3015
				xmax = 1989.3615
				text = "i"
			intervals [808]:
				xmin = 1989.3615
				xmax = 1989.4515
				text = "feel"
			intervals [809]:
				xmin = 1989.4515
				xmax = 1989.5815
				text = "like"
			intervals [810]:
				xmin = 1989.5815
				xmax = 1989.7015
				text = "they"
			intervals [811]:
				xmin = 1989.7015
				xmax = 1989.8615
				text = "have"
			intervals [812]:
				xmin = 1989.8615
				xmax = 1990.0415
				text = "to"
			intervals [813]:
				xmin = 1990.0415
				xmax = 1990.2415
				text = "get"
			intervals [814]:
				xmin = 1990.2415
				xmax = 1990.4315
				text = "on"
			intervals [815]:
				xmin = 1990.4315
				xmax = 1990.5215
				text = "a"
			intervals [816]:
				xmin = 1990.5215
				xmax = 1990.5615
				text = ""
			intervals [817]:
				xmin = 1990.5615
				xmax = 1990.9215
				text = "train"
			intervals [818]:
				xmin = 1990.9215
				xmax = 1991.0615
				text = "and"
			intervals [819]:
				xmin = 1991.0615
				xmax = 1991.1615
				text = "a"
			intervals [820]:
				xmin = 1991.1615
				xmax = 1991.4315
				text = "bus"
			intervals [821]:
				xmin = 1991.4315
				xmax = 1991.6015
				text = "to"
			intervals [822]:
				xmin = 1991.6015
				xmax = 1991.7715
				text = "get"
			intervals [823]:
				xmin = 1991.7715
				xmax = 1991.8515
				text = ""
			intervals [824]:
				xmin = 1991.8515
				xmax = 1992.1415
				text = "there"
			intervals [825]:
				xmin = 1992.1415
				xmax = 1992.1954
				text = ""
			intervals [826]:
				xmin = 1992.1954
				xmax = 1992.2854
				text = "like"
			intervals [827]:
				xmin = 1992.2854
				xmax = 1992.3454
				text = "you"
			intervals [828]:
				xmin = 1992.3454
				xmax = 1992.4454
				text = "can't"
			intervals [829]:
				xmin = 1992.4454
				xmax = 1992.5554
				text = "just"
			intervals [830]:
				xmin = 1992.5554
				xmax = 1993.0254
				text = ""
			intervals [831]:
				xmin = 1993.0254
				xmax = 1993.1454
				text = "walk"
			intervals [832]:
				xmin = 1993.1454
				xmax = 2000.7029
				text = ""
			intervals [833]:
				xmin = 2000.7029
				xmax = 2000.8129
				text = "well"
			intervals [834]:
				xmin = 2000.8129
				xmax = 2000.9629
				text = "no"
			intervals [835]:
				xmin = 2000.9629
				xmax = 2001.0229
				text = ""
			intervals [836]:
				xmin = 2001.0229
				xmax = 2001.1629
				text = "but"
			intervals [837]:
				xmin = 2001.1629
				xmax = 2001.4529
				text = "rdx"
			intervals [838]:
				xmin = 2001.4529
				xmax = 2001.5129
				text = "you"
			intervals [839]:
				xmin = 2001.5129
				xmax = 2001.6929
				text = "have"
			intervals [840]:
				xmin = 2001.6929
				xmax = 2001.7829
				text = "to"
			intervals [841]:
				xmin = 2001.7829
				xmax = 2002.4214
				text = ""
			intervals [842]:
				xmin = 2002.4214
				xmax = 2002.5114
				text = "get"
			intervals [843]:
				xmin = 2002.5114
				xmax = 2002.6314
				text = "on"
			intervals [844]:
				xmin = 2002.6314
				xmax = 2002.7614
				text = "the"
			intervals [845]:
				xmin = 2002.7614
				xmax = 2003.0014
				text = "train"
			intervals [846]:
				xmin = 2003.0014
				xmax = 2063.3663
				text = ""
			intervals [847]:
				xmin = 2063.3663
				xmax = 2063.8963
				text = "<unk>"
			intervals [848]:
				xmin = 2063.8963
				xmax = 2227.8679
				text = ""
			intervals [849]:
				xmin = 2227.8679
				xmax = 2228.6379
				text = "<unk>"
			intervals [850]:
				xmin = 2228.6379
				xmax = 2239.6328
				text = ""
			intervals [851]:
				xmin = 2239.6328
				xmax = 2239.9528
				text = "minnie"
			intervals [852]:
				xmin = 2239.9528
				xmax = 2240.1828
				text = "don't"
			intervals [853]:
				xmin = 2240.1828
				xmax = 2240.5528
				text = "welcome"
			intervals [854]:
				xmin = 2240.5528
				xmax = 2240.6128
				text = "to"
			intervals [855]:
				xmin = 2240.6128
				xmax = 2240.6728
				text = "my"
			intervals [856]:
				xmin = 2240.6728
				xmax = 2240.8428
				text = "world"
			intervals [857]:
				xmin = 2240.8428
				xmax = 2243.8607
				text = ""
			intervals [858]:
				xmin = 2243.8607
				xmax = 2244.0507
				text = "welcome"
			intervals [859]:
				xmin = 2244.0507
				xmax = 2244.1107
				text = "to"
			intervals [860]:
				xmin = 2244.1107
				xmax = 2244.1707
				text = "my"
			intervals [861]:
				xmin = 2244.1707
				xmax = 2244.2907
				text = "world"
			intervals [862]:
				xmin = 2244.2907
				xmax = 2244.6207
				text = "<unk>"
			intervals [863]:
				xmin = 2244.6207
				xmax = 2245.9325
				text = ""
			intervals [864]:
				xmin = 2245.9325
				xmax = 2246.1925
				text = "<unk>"
			intervals [865]:
				xmin = 2246.1925
				xmax = 2296.3113
				text = ""
			intervals [866]:
				xmin = 2296.3113
				xmax = 2296.4513
				text = "where"
			intervals [867]:
				xmin = 2296.4513
				xmax = 2296.4913
				text = "s"
			intervals [868]:
				xmin = 2296.4913
				xmax = 2296.6013
				text = "your"
			intervals [869]:
				xmin = 2296.6013
				xmax = 2297.3413
				text = ""
			intervals [870]:
				xmin = 2297.3413
				xmax = 2297.5213
				text = "phone"
			intervals [871]:
				xmin = 2297.5213
				xmax = 2297.5813
				text = "no"
			intervals [872]:
				xmin = 2297.5813
				xmax = 2376.0781
				text = ""
			intervals [873]:
				xmin = 2376.0781
				xmax = 2376.3381
				text = "<unk>"
			intervals [874]:
				xmin = 2376.3381
				xmax = 2405.8387
				text = ""
			intervals [875]:
				xmin = 2405.8387
				xmax = 2407.1087
				text = "<unk>"
			intervals [876]:
				xmin = 2407.1087
				xmax = 2411.489
				text = ""
			intervals [877]:
				xmin = 2411.489
				xmax = 2411.789
				text = "grandma"
			intervals [878]:
				xmin = 2411.789
				xmax = 2412.539
				text = "<unk>"
			intervals [879]:
				xmin = 2412.539
				xmax = 2415.0328
				text = ""
			intervals [880]:
				xmin = 2415.0328
				xmax = 2415.5228
				text = "<unk>"
			intervals [881]:
				xmin = 2415.5228
				xmax = 2421.0722
				text = ""
			intervals [882]:
				xmin = 2421.0722
				xmax = 2421.3222
				text = "<unk>"
			intervals [883]:
				xmin = 2421.3222
				xmax = 2422.9575
				text = ""
			intervals [884]:
				xmin = 2422.9575
				xmax = 2423.6875
				text = "<unk>"
			intervals [885]:
				xmin = 2423.6875
				xmax = 2445.8096
				text = ""
			intervals [886]:
				xmin = 2445.8096
				xmax = 2446.0796
				text = "<unk>"
			intervals [887]:
				xmin = 2446.0796
				xmax = 2531.799886621315
				text = ""
	item [4]:
		class = "IntervalTier"
		name = "DCB_se2_ag2_f_01 - phones"
		xmin = 0.0
		xmax = 2531.799886621315
		intervals: size = 2226
			intervals [1]:
				xmin = 0.0
				xmax = 238.0624
				text = ""
			intervals [2]:
				xmin = 238.0624
				xmax = 238.1824
				text = "sil"
			intervals [3]:
				xmin = 238.1824
				xmax = 238.2124
				text = "T"
			intervals [4]:
				xmin = 238.2124
				xmax = 238.2424
				text = "R"
			intervals [5]:
				xmin = 238.2424
				xmax = 238.2724
				text = "IH1"
			intervals [6]:
				xmin = 238.2724
				xmax = 238.3024
				text = "N"
			intervals [7]:
				xmin = 238.3024
				xmax = 238.3324
				text = "IH0"
			intervals [8]:
				xmin = 238.3324
				xmax = 238.3624
				text = "D"
			intervals [9]:
				xmin = 238.3624
				xmax = 238.3924
				text = "AE2"
			intervals [10]:
				xmin = 238.3924
				xmax = 238.4224
				text = "D"
			intervals [11]:
				xmin = 238.4224
				xmax = 238.8424
				text = "sp"
			intervals [12]:
				xmin = 238.8424
				xmax = 259.0187
				text = ""
			intervals [13]:
				xmin = 259.0187
				xmax = 259.0987
				text = "Y"
			intervals [14]:
				xmin = 259.0987
				xmax = 259.1287
				text = "UW1"
			intervals [15]:
				xmin = 259.1287
				xmax = 259.1587
				text = "D"
			intervals [16]:
				xmin = 259.1587
				xmax = 259.1887
				text = "OW1"
			intervals [17]:
				xmin = 259.1887
				xmax = 259.2187
				text = "N"
			intervals [18]:
				xmin = 259.2187
				xmax = 259.2487
				text = "sp"
			intervals [19]:
				xmin = 259.2487
				xmax = 259.2787
				text = "W"
			intervals [20]:
				xmin = 259.2787
				xmax = 259.3087
				text = "AO1"
			intervals [21]:
				xmin = 259.3087
				xmax = 259.3387
				text = "N"
			intervals [22]:
				xmin = 259.3387
				xmax = 259.3687
				text = "T"
			intervals [23]:
				xmin = 259.3687
				xmax = 259.3987
				text = "M"
			intervals [24]:
				xmin = 259.3987
				xmax = 259.4287
				text = "IY1"
			intervals [25]:
				xmin = 259.4287
				xmax = 259.5687
				text = "sp"
			intervals [26]:
				xmin = 259.5687
				xmax = 259.5987
				text = "T"
			intervals [27]:
				xmin = 259.5987
				xmax = 259.6287
				text = "IH0"
			intervals [28]:
				xmin = 259.6287
				xmax = 259.6987
				text = "sp"
			intervals [29]:
				xmin = 259.6987
				xmax = 262.3468
				text = ""
			intervals [30]:
				xmin = 262.3468
				xmax = 262.4968
				text = "M"
			intervals [31]:
				xmin = 262.4968
				xmax = 271.856
				text = "sp"
			intervals [32]:
				xmin = 271.856
				xmax = 272.036
				text = "OW2"
			intervals [33]:
				xmin = 272.036
				xmax = 272.106
				text = "K"
			intervals [34]:
				xmin = 272.106
				xmax = 272.136
				text = "EY1"
			intervals [35]:
				xmin = 272.136
				xmax = 274.3255
				text = "sp"
			intervals [36]:
				xmin = 274.3255
				xmax = 274.6455
				text = "spn"
			intervals [37]:
				xmin = 274.6455
				xmax = 275.0655
				text = "sp"
			intervals [38]:
				xmin = 275.0655
				xmax = 300.4964
				text = ""
			intervals [39]:
				xmin = 300.4964
				xmax = 300.5264
				text = "M"
			intervals [40]:
				xmin = 300.5264
				xmax = 300.5564
				text = "HH"
			intervals [41]:
				xmin = 300.5564
				xmax = 300.9464
				text = "M"
			intervals [42]:
				xmin = 300.9464
				xmax = 334.566
				text = ""
			intervals [43]:
				xmin = 334.566
				xmax = 336.166
				text = "spn"
			intervals [44]:
				xmin = 336.166
				xmax = 380.2345
				text = ""
			intervals [45]:
				xmin = 380.2345
				xmax = 380.2945
				text = "sil"
			intervals [46]:
				xmin = 380.2945
				xmax = 380.3445
				text = "F"
			intervals [47]:
				xmin = 380.3445
				xmax = 380.5745
				text = "AY1"
			intervals [48]:
				xmin = 380.5745
				xmax = 380.6545
				text = "V"
			intervals [49]:
				xmin = 380.6545
				xmax = 380.7045
				text = "B"
			intervals [50]:
				xmin = 380.7045
				xmax = 380.8445
				text = "EH1"
			intervals [51]:
				xmin = 380.8445
				xmax = 380.9145
				text = "D"
			intervals [52]:
				xmin = 380.9145
				xmax = 380.9445
				text = "R"
			intervals [53]:
				xmin = 380.9445
				xmax = 381.1445
				text = "UW2"
			intervals [54]:
				xmin = 381.1445
				xmax = 381.1845
				text = "M"
			intervals [55]:
				xmin = 381.1845
				xmax = 381.4245
				text = "Z"
			intervals [56]:
				xmin = 381.4245
				xmax = 423.9971
				text = ""
			intervals [57]:
				xmin = 423.9971
				xmax = 424.0371
				text = "HH"
			intervals [58]:
				xmin = 424.0371
				xmax = 424.0771
				text = "IY1"
			intervals [59]:
				xmin = 424.0771
				xmax = 424.1071
				text = "sp"
			intervals [60]:
				xmin = 424.1071
				xmax = 424.1371
				text = "G"
			intervals [61]:
				xmin = 424.1371
				xmax = 424.1671
				text = "OW1"
			intervals [62]:
				xmin = 424.1671
				xmax = 424.2171
				text = "Z"
			intervals [63]:
				xmin = 424.2171
				xmax = 424.2471
				text = "sp"
			intervals [64]:
				xmin = 424.2471
				xmax = 424.3671
				text = "T"
			intervals [65]:
				xmin = 424.3671
				xmax = 424.3971
				text = "AH0"
			intervals [66]:
				xmin = 424.3971
				xmax = 424.4271
				text = "DH"
			intervals [67]:
				xmin = 424.4271
				xmax = 424.4571
				text = "AH0"
			intervals [68]:
				xmin = 424.4571
				xmax = 424.5871
				text = "HH"
			intervals [69]:
				xmin = 424.5871
				xmax = 424.6171
				text = "OW0"
			intervals [70]:
				xmin = 424.6171
				xmax = 424.6471
				text = "T"
			intervals [71]:
				xmin = 424.6471
				xmax = 424.6771
				text = "EH1"
			intervals [72]:
				xmin = 424.6771
				xmax = 424.7071
				text = "L"
			intervals [73]:
				xmin = 424.7071
				xmax = 424.7371
				text = "Z"
			intervals [74]:
				xmin = 424.7371
				xmax = 425.1471
				text = "sp"
			intervals [75]:
				xmin = 425.1471
				xmax = 425.9369
				text = ""
			intervals [76]:
				xmin = 425.9369
				xmax = 426.0869
				text = "S"
			intervals [77]:
				xmin = 426.0869
				xmax = 426.2269
				text = "OW1"
			intervals [78]:
				xmin = 426.2269
				xmax = 426.3569
				text = "AY1"
			intervals [79]:
				xmin = 426.3569
				xmax = 426.4569
				text = "TH"
			intervals [80]:
				xmin = 426.4569
				xmax = 426.4969
				text = "IH1"
			intervals [81]:
				xmin = 426.4969
				xmax = 426.5669
				text = "NG"
			intervals [82]:
				xmin = 426.5669
				xmax = 426.5969
				text = "K"
			intervals [83]:
				xmin = 426.5969
				xmax = 426.6269
				text = "sp"
			intervals [84]:
				xmin = 426.6269
				xmax = 426.6869
				text = "S"
			intervals [85]:
				xmin = 426.6869
				xmax = 426.7469
				text = "AH1"
			intervals [86]:
				xmin = 426.7469
				xmax = 426.8569
				text = "M"
			intervals [87]:
				xmin = 426.8569
				xmax = 426.8969
				text = "AH0"
			intervals [88]:
				xmin = 426.8969
				xmax = 426.9369
				text = "V"
			intervals [89]:
				xmin = 426.9369
				xmax = 426.9969
				text = "DH"
			intervals [90]:
				xmin = 426.9969
				xmax = 427.1169
				text = "AE1"
			intervals [91]:
				xmin = 427.1169
				xmax = 427.1769
				text = "T"
			intervals [92]:
				xmin = 427.1769
				xmax = 427.2569
				text = "HH"
			intervals [93]:
				xmin = 427.2569
				xmax = 427.3469
				text = "AE1"
			intervals [94]:
				xmin = 427.3469
				xmax = 427.4169
				text = "Z"
			intervals [95]:
				xmin = 427.4169
				xmax = 427.4569
				text = "sp"
			intervals [96]:
				xmin = 427.4569
				xmax = 427.5169
				text = "T"
			intervals [97]:
				xmin = 427.5169
				xmax = 427.6069
				text = "AH0"
			intervals [98]:
				xmin = 427.6069
				xmax = 427.6969
				text = "D"
			intervals [99]:
				xmin = 427.6969
				xmax = 427.8569
				text = "UW1"
			intervals [100]:
				xmin = 427.8569
				xmax = 427.9069
				text = "W"
			intervals [101]:
				xmin = 427.9069
				xmax = 427.9469
				text = "IH0"
			intervals [102]:
				xmin = 427.9469
				xmax = 428.0169
				text = "TH"
			intervals [103]:
				xmin = 428.0169
				xmax = 428.0569
				text = "DH"
			intervals [104]:
				xmin = 428.0569
				xmax = 428.1069
				text = "AH0"
			intervals [105]:
				xmin = 428.1069
				xmax = 428.1769
				text = "F"
			intervals [106]:
				xmin = 428.1769
				xmax = 428.2969
				text = "AE1"
			intervals [107]:
				xmin = 428.2969
				xmax = 428.3369
				text = "K"
			intervals [108]:
				xmin = 428.3369
				xmax = 428.3769
				text = "T"
			intervals [109]:
				xmin = 428.3769
				xmax = 428.4069
				text = "sp"
			intervals [110]:
				xmin = 428.4069
				xmax = 428.4569
				text = "DH"
			intervals [111]:
				xmin = 428.4569
				xmax = 428.5969
				text = "AE1"
			intervals [112]:
				xmin = 428.5969
				xmax = 428.6369
				text = "T"
			intervals [113]:
				xmin = 428.6369
				xmax = 428.6869
				text = "sp"
			intervals [114]:
				xmin = 428.6869
				xmax = 428.948
				text = ""
			intervals [115]:
				xmin = 428.948
				xmax = 429.088
				text = "IH1"
			intervals [116]:
				xmin = 429.088
				xmax = 429.128
				text = "N"
			intervals [117]:
				xmin = 429.128
				xmax = 429.228
				text = "sp"
			intervals [118]:
				xmin = 429.228
				xmax = 429.498
				text = "AW1"
			intervals [119]:
				xmin = 429.498
				xmax = 429.568
				text = "R"
			intervals [120]:
				xmin = 429.568
				xmax = 429.658
				text = "N"
			intervals [121]:
				xmin = 429.658
				xmax = 429.798
				text = "EY1"
			intervals [122]:
				xmin = 429.798
				xmax = 429.858
				text = "B"
			intervals [123]:
				xmin = 429.858
				xmax = 429.958
				text = "ER0"
			intervals [124]:
				xmin = 429.958
				xmax = 430.078
				text = "HH"
			intervals [125]:
				xmin = 430.078
				xmax = 430.308
				text = "UH2"
			intervals [126]:
				xmin = 430.308
				xmax = 430.408
				text = "D"
			intervals [127]:
				xmin = 430.408
				xmax = 430.788
				text = "AH1"
			intervals [128]:
				xmin = 430.788
				xmax = 430.848
				text = "M"
			intervals [129]:
				xmin = 430.848
				xmax = 430.9903
				text = ""
			intervals [130]:
				xmin = 430.9903
				xmax = 431.0203
				text = "sil"
			intervals [131]:
				xmin = 431.0203
				xmax = 431.0603
				text = "IH1"
			intervals [132]:
				xmin = 431.0603
				xmax = 431.1103
				text = "T"
			intervals [133]:
				xmin = 431.1103
				xmax = 431.1403
				text = "W"
			intervals [134]:
				xmin = 431.1403
				xmax = 431.1803
				text = "AA1"
			intervals [135]:
				xmin = 431.1803
				xmax = 431.2303
				text = "Z"
			intervals [136]:
				xmin = 431.2303
				xmax = 431.2903
				text = "N"
			intervals [137]:
				xmin = 431.2903
				xmax = 431.3903
				text = "OW1"
			intervals [138]:
				xmin = 431.3903
				xmax = 431.4903
				text = "K"
			intervals [139]:
				xmin = 431.4903
				xmax = 431.6603
				text = "IH1"
			intervals [140]:
				xmin = 431.6603
				xmax = 431.7403
				text = "D"
			intervals [141]:
				xmin = 431.7403
				xmax = 431.9003
				text = "Z"
			intervals [142]:
				xmin = 431.9003
				xmax = 432.2726
				text = ""
			intervals [143]:
				xmin = 432.2726
				xmax = 432.3826
				text = "S"
			intervals [144]:
				xmin = 432.3826
				xmax = 432.4326
				text = "OW1"
			intervals [145]:
				xmin = 432.4326
				xmax = 432.4626
				text = "IH0"
			intervals [146]:
				xmin = 432.4626
				xmax = 432.4926
				text = "T"
			intervals [147]:
				xmin = 432.4926
				xmax = 432.5226
				text = "W"
			intervals [148]:
				xmin = 432.5226
				xmax = 432.5626
				text = "AH0"
			intervals [149]:
				xmin = 432.5626
				xmax = 432.6526
				text = "Z"
			intervals [150]:
				xmin = 432.6526
				xmax = 432.7826
				text = "M"
			intervals [151]:
				xmin = 432.7826
				xmax = 432.8826
				text = "AO1"
			intervals [152]:
				xmin = 432.8826
				xmax = 432.9326
				text = "R"
			intervals [153]:
				xmin = 432.9326
				xmax = 433.0026
				text = "L"
			intervals [154]:
				xmin = 433.0026
				xmax = 433.0626
				text = "AY1"
			intervals [155]:
				xmin = 433.0626
				xmax = 433.1626
				text = "K"
			intervals [156]:
				xmin = 433.1626
				xmax = 433.2026
				text = "DH"
			intervals [157]:
				xmin = 433.2026
				xmax = 433.2526
				text = "AH0"
			intervals [158]:
				xmin = 433.2526
				xmax = 433.3126
				text = "R"
			intervals [159]:
				xmin = 433.3126
				xmax = 433.3926
				text = "IY0"
			intervals [160]:
				xmin = 433.3926
				xmax = 433.6226
				text = "T"
			intervals [161]:
				xmin = 433.6226
				xmax = 434.3626
				text = "AY1"
			intervals [162]:
				xmin = 434.3626
				xmax = 434.4326
				text = "ER0"
			intervals [163]:
				xmin = 434.4326
				xmax = 434.4726
				text = "D"
			intervals [164]:
				xmin = 434.4726
				xmax = 434.5126
				text = "sp"
			intervals [165]:
				xmin = 434.5126
				xmax = 434.6626
				text = "OW1"
			intervals [166]:
				xmin = 434.6626
				xmax = 434.7726
				text = "L"
			intervals [167]:
				xmin = 434.7726
				xmax = 434.8426
				text = "D"
			intervals [168]:
				xmin = 434.8426
				xmax = 434.9426
				text = "ER0"
			intervals [169]:
				xmin = 434.9426
				xmax = 435.0426
				text = "P"
			intervals [170]:
				xmin = 435.0426
				xmax = 435.1126
				text = "IY1"
			intervals [171]:
				xmin = 435.1126
				xmax = 435.1926
				text = "P"
			intervals [172]:
				xmin = 435.1926
				xmax = 435.2226
				text = "AH0"
			intervals [173]:
				xmin = 435.2226
				xmax = 435.2526
				text = "L"
			intervals [174]:
				xmin = 435.2526
				xmax = 435.2826
				text = "DH"
			intervals [175]:
				xmin = 435.2826
				xmax = 435.3526
				text = "AE1"
			intervals [176]:
				xmin = 435.3526
				xmax = 435.3926
				text = "T"
			intervals [177]:
				xmin = 435.3926
				xmax = 435.5226
				text = "HH"
			intervals [178]:
				xmin = 435.5226
				xmax = 435.6426
				text = "AE1"
			intervals [179]:
				xmin = 435.6426
				xmax = 435.7226
				text = "V"
			intervals [180]:
				xmin = 435.7226
				xmax = 435.8726
				text = "S"
			intervals [181]:
				xmin = 435.8726
				xmax = 435.9826
				text = "AH1"
			intervals [182]:
				xmin = 435.9826
				xmax = 436.0826
				text = "M"
			intervals [183]:
				xmin = 436.0826
				xmax = 436.1326
				text = "M"
			intervals [184]:
				xmin = 436.1326
				xmax = 436.2626
				text = "AH1"
			intervals [185]:
				xmin = 436.2626
				xmax = 436.3526
				text = "N"
			intervals [186]:
				xmin = 436.3526
				xmax = 436.4726
				text = "IY0"
			intervals [187]:
				xmin = 436.4726
				xmax = 436.6639
				text = ""
			intervals [188]:
				xmin = 436.6639
				xmax = 436.6939
				text = "sil"
			intervals [189]:
				xmin = 436.6939
				xmax = 436.7339
				text = "AH0"
			intervals [190]:
				xmin = 436.7339
				xmax = 436.7639
				text = "N"
			intervals [191]:
				xmin = 436.7639
				xmax = 436.8139
				text = "S"
			intervals [192]:
				xmin = 436.8139
				xmax = 436.8839
				text = "OW1"
			intervals [193]:
				xmin = 436.8839
				xmax = 436.9139
				text = "IH0"
			intervals [194]:
				xmin = 436.9139
				xmax = 436.9439
				text = "T"
			intervals [195]:
				xmin = 436.9439
				xmax = 436.9739
				text = "W"
			intervals [196]:
				xmin = 436.9739
				xmax = 437.0339
				text = "AA1"
			intervals [197]:
				xmin = 437.0339
				xmax = 437.1039
				text = "Z"
			intervals [198]:
				xmin = 437.1039
				xmax = 437.1639
				text = "N"
			intervals [199]:
				xmin = 437.1639
				xmax = 437.3039
				text = "OW1"
			intervals [200]:
				xmin = 437.3039
				xmax = 437.4439
				text = "K"
			intervals [201]:
				xmin = 437.4439
				xmax = 437.6439
				text = "IH1"
			intervals [202]:
				xmin = 437.6439
				xmax = 437.6939
				text = "D"
			intervals [203]:
				xmin = 437.6939
				xmax = 437.7239
				text = "Z"
			intervals [204]:
				xmin = 437.7239
				xmax = 437.7539
				text = "IH0"
			intervals [205]:
				xmin = 437.7539
				xmax = 437.8439
				text = "N"
			intervals [206]:
				xmin = 437.8439
				xmax = 437.8939
				text = "AA1"
			intervals [207]:
				xmin = 437.8939
				xmax = 437.9239
				text = "R"
			intervals [208]:
				xmin = 437.9239
				xmax = 437.9739
				text = "N"
			intervals [209]:
				xmin = 437.9739
				xmax = 438.0639
				text = "EY1"
			intervals [210]:
				xmin = 438.0639
				xmax = 438.1039
				text = "B"
			intervals [211]:
				xmin = 438.1039
				xmax = 438.1339
				text = "ER0"
			intervals [212]:
				xmin = 438.1339
				xmax = 438.1639
				text = "HH"
			intervals [213]:
				xmin = 438.1639
				xmax = 438.2539
				text = "UH2"
			intervals [214]:
				xmin = 438.2539
				xmax = 438.2839
				text = "D"
			intervals [215]:
				xmin = 438.2839
				xmax = 438.3139
				text = "IH0"
			intervals [216]:
				xmin = 438.3139
				xmax = 438.3439
				text = "T"
			intervals [217]:
				xmin = 438.3439
				xmax = 438.4039
				text = "S"
			intervals [218]:
				xmin = 438.4039
				xmax = 438.5139
				text = "K"
			intervals [219]:
				xmin = 438.5139
				xmax = 438.5739
				text = "W"
			intervals [220]:
				xmin = 438.5739
				xmax = 438.8239
				text = "AY1"
			intervals [221]:
				xmin = 438.8239
				xmax = 438.8539
				text = "AH0"
			intervals [222]:
				xmin = 438.8539
				xmax = 438.8839
				text = "T"
			intervals [223]:
				xmin = 438.8839
				xmax = 438.9139
				text = "L"
			intervals [224]:
				xmin = 438.9139
				xmax = 438.9639
				text = "AY1"
			intervals [225]:
				xmin = 438.9639
				xmax = 439.0339
				text = "K"
			intervals [226]:
				xmin = 439.0339
				xmax = 439.0739
				text = "Y"
			intervals [227]:
				xmin = 439.0739
				xmax = 439.1039
				text = "UW1"
			intervals [228]:
				xmin = 439.1039
				xmax = 439.1739
				text = "G"
			intervals [229]:
				xmin = 439.1739
				xmax = 439.2139
				text = "OW1"
			intervals [230]:
				xmin = 439.2139
				xmax = 439.2939
				text = "AW1"
			intervals [231]:
				xmin = 439.2939
				xmax = 439.3639
				text = "T"
			intervals [232]:
				xmin = 439.3639
				xmax = 439.4639
				text = "S"
			intervals [233]:
				xmin = 439.4639
				xmax = 439.7039
				text = "AY1"
			intervals [234]:
				xmin = 439.7039
				xmax = 439.7439
				text = "D"
			intervals [235]:
				xmin = 439.7439
				xmax = 439.7839
				text = "Y"
			intervals [236]:
				xmin = 439.7839
				xmax = 439.8239
				text = "UW1"
			intervals [237]:
				xmin = 439.8239
				xmax = 439.8739
				text = "sp"
			intervals [238]:
				xmin = 439.8739
				xmax = 439.9239
				text = "HH"
			intervals [239]:
				xmin = 439.9239
				xmax = 440.0139
				text = "IY1"
			intervals [240]:
				xmin = 440.0139
				xmax = 440.0439
				text = "R"
			intervals [241]:
				xmin = 440.0439
				xmax = 440.0739
				text = "AH0"
			intervals [242]:
				xmin = 440.0739
				xmax = 440.1939
				text = "P"
			intervals [243]:
				xmin = 440.1939
				xmax = 440.2639
				text = "IH1"
			intervals [244]:
				xmin = 440.2639
				xmax = 440.3239
				text = "N"
			intervals [245]:
				xmin = 440.3239
				xmax = 440.3839
				text = "D"
			intervals [246]:
				xmin = 440.3839
				xmax = 440.4239
				text = "R"
			intervals [247]:
				xmin = 440.4239
				xmax = 440.5339
				text = "AA1"
			intervals [248]:
				xmin = 440.5339
				xmax = 440.6139
				text = "P"
			intervals [249]:
				xmin = 440.6139
				xmax = 440.6639
				text = "AH0"
			intervals [250]:
				xmin = 440.6639
				xmax = 440.7139
				text = "N"
			intervals [251]:
				xmin = 440.7139
				xmax = 440.8139
				text = "S"
			intervals [252]:
				xmin = 440.8139
				xmax = 441.0539
				text = "OW1"
			intervals [253]:
				xmin = 441.0539
				xmax = 441.4655
				text = ""
			intervals [254]:
				xmin = 441.4655
				xmax = 441.4955
				text = "sil"
			intervals [255]:
				xmin = 441.4955
				xmax = 441.5355
				text = "IH1"
			intervals [256]:
				xmin = 441.5355
				xmax = 441.5755
				text = "T"
			intervals [257]:
				xmin = 441.5755
				xmax = 441.6155
				text = "W"
			intervals [258]:
				xmin = 441.6155
				xmax = 441.6955
				text = "AH1"
			intervals [259]:
				xmin = 441.6955
				xmax = 441.7255
				text = "Z"
			intervals [260]:
				xmin = 441.7255
				xmax = 441.7555
				text = "AH0"
			intervals [261]:
				xmin = 441.7555
				xmax = 441.7855
				text = "N"
			intervals [262]:
				xmin = 441.7855
				xmax = 441.8155
				text = "T"
			intervals [263]:
				xmin = 441.8155
				xmax = 441.8455
				text = "N"
			intervals [264]:
				xmin = 441.8455
				xmax = 441.9355
				text = "OW1"
			intervals [265]:
				xmin = 441.9355
				xmax = 442.0355
				text = "K"
			intervals [266]:
				xmin = 442.0355
				xmax = 442.1455
				text = "IH1"
			intervals [267]:
				xmin = 442.1455
				xmax = 442.1955
				text = "D"
			intervals [268]:
				xmin = 442.1955
				xmax = 442.2355
				text = "Z"
			intervals [269]:
				xmin = 442.2355
				xmax = 442.2655
				text = "F"
			intervals [270]:
				xmin = 442.2655
				xmax = 442.2955
				text = "R"
			intervals [271]:
				xmin = 442.2955
				xmax = 442.3755
				text = "ER0"
			intervals [272]:
				xmin = 442.3755
				xmax = 442.4055
				text = "IH0"
			intervals [273]:
				xmin = 442.4055
				xmax = 442.4455
				text = "M"
			intervals [274]:
				xmin = 442.4455
				xmax = 442.4855
				text = "T"
			intervals [275]:
				xmin = 442.4855
				xmax = 442.5455
				text = "AH0"
			intervals [276]:
				xmin = 442.5455
				xmax = 442.6355
				text = "P"
			intervals [277]:
				xmin = 442.6355
				xmax = 442.7055
				text = "L"
			intervals [278]:
				xmin = 442.7055
				xmax = 442.8055
				text = "EY1"
			intervals [279]:
				xmin = 442.8055
				xmax = 442.8955
				text = "W"
			intervals [280]:
				xmin = 442.8955
				xmax = 443.1055
				text = "IH1"
			intervals [281]:
				xmin = 443.1055
				xmax = 443.2055
				text = "TH"
			intervals [282]:
				xmin = 443.2055
				xmax = 443.2934
				text = ""
			intervals [283]:
				xmin = 443.2934
				xmax = 443.3234
				text = "sil"
			intervals [284]:
				xmin = 443.3234
				xmax = 443.4334
				text = "IH0"
			intervals [285]:
				xmin = 443.4334
				xmax = 443.5234
				text = "S"
			intervals [286]:
				xmin = 443.5234
				xmax = 443.5934
				text = "EH1"
			intervals [287]:
				xmin = 443.5934
				xmax = 443.6534
				text = "N"
			intervals [288]:
				xmin = 443.6534
				xmax = 443.7134
				text = "SH"
			intervals [289]:
				xmin = 443.7134
				xmax = 443.8234
				text = "AH0"
			intervals [290]:
				xmin = 443.8234
				xmax = 443.9034
				text = "L"
			intervals [291]:
				xmin = 443.9034
				xmax = 444.0434
				text = "IY0"
			intervals [292]:
				xmin = 444.0434
				xmax = 444.4032
				text = ""
			intervals [293]:
				xmin = 444.4032
				xmax = 444.4932
				text = "AE1"
			intervals [294]:
				xmin = 444.4932
				xmax = 444.5632
				text = "N"
			intervals [295]:
				xmin = 444.5632
				xmax = 444.6632
				text = "S"
			intervals [296]:
				xmin = 444.6632
				xmax = 444.9932
				text = "OW1"
			intervals [297]:
				xmin = 444.9932
				xmax = 445.1326
				text = "sp"
			intervals [298]:
				xmin = 445.1326
				xmax = 445.1626
				text = "IH0"
			intervals [299]:
				xmin = 445.1626
				xmax = 445.2526
				text = "N"
			intervals [300]:
				xmin = 445.2526
				xmax = 445.3626
				text = "AO1"
			intervals [301]:
				xmin = 445.3626
				xmax = 445.3926
				text = "R"
			intervals [302]:
				xmin = 445.3926
				xmax = 445.4226
				text = "D"
			intervals [303]:
				xmin = 445.4226
				xmax = 445.4626
				text = "ER0"
			intervals [304]:
				xmin = 445.4626
				xmax = 445.5026
				text = "F"
			intervals [305]:
				xmin = 445.5026
				xmax = 445.5426
				text = "ER0"
			intervals [306]:
				xmin = 445.5426
				xmax = 445.5726
				text = "HH"
			intervals [307]:
				xmin = 445.5726
				xmax = 445.6326
				text = "IH1"
			intervals [308]:
				xmin = 445.6326
				xmax = 445.6626
				text = "M"
			intervals [309]:
				xmin = 445.6626
				xmax = 445.7026
				text = "T"
			intervals [310]:
				xmin = 445.7026
				xmax = 445.7326
				text = "AH0"
			intervals [311]:
				xmin = 445.7326
				xmax = 445.8226
				text = "HH"
			intervals [312]:
				xmin = 445.8226
				xmax = 445.8626
				text = "AE1"
			intervals [313]:
				xmin = 445.8626
				xmax = 445.9326
				text = "V"
			intervals [314]:
				xmin = 445.9326
				xmax = 446.0226
				text = "F"
			intervals [315]:
				xmin = 446.0226
				xmax = 446.0826
				text = "AH1"
			intervals [316]:
				xmin = 446.0826
				xmax = 446.1226
				text = "N"
			intervals [317]:
				xmin = 446.1226
				xmax = 446.1626
				text = "M"
			intervals [318]:
				xmin = 446.1626
				xmax = 446.2126
				text = "AY1"
			intervals [319]:
				xmin = 446.2126
				xmax = 446.2726
				text = "M"
			intervals [320]:
				xmin = 446.2726
				xmax = 446.3926
				text = "AA1"
			intervals [321]:
				xmin = 446.3926
				xmax = 446.4226
				text = "M"
			intervals [322]:
				xmin = 446.4226
				xmax = 446.4526
				text = "W"
			intervals [323]:
				xmin = 446.4526
				xmax = 446.4826
				text = "UH1"
			intervals [324]:
				xmin = 446.4826
				xmax = 446.5126
				text = "D"
			intervals [325]:
				xmin = 446.5126
				xmax = 446.5726
				text = "JH"
			intervals [326]:
				xmin = 446.5726
				xmax = 446.6526
				text = "IH0"
			intervals [327]:
				xmin = 446.6526
				xmax = 446.6926
				text = "S"
			intervals [328]:
				xmin = 446.6926
				xmax = 446.7226
				text = "T"
			intervals [329]:
				xmin = 446.7226
				xmax = 446.8026
				text = "T"
			intervals [330]:
				xmin = 446.8026
				xmax = 446.8526
				text = "EY1"
			intervals [331]:
				xmin = 446.8526
				xmax = 446.8926
				text = "K"
			intervals [332]:
				xmin = 446.8926
				xmax = 446.9826
				text = "IH0"
			intervals [333]:
				xmin = 446.9826
				xmax = 447.0526
				text = "M"
			intervals [334]:
				xmin = 447.0526
				xmax = 447.1326
				text = "T"
			intervals [335]:
				xmin = 447.1326
				xmax = 447.1726
				text = "AH0"
			intervals [336]:
				xmin = 447.1726
				xmax = 447.2226
				text = "L"
			intervals [337]:
				xmin = 447.2226
				xmax = 447.3126
				text = "AY1"
			intervals [338]:
				xmin = 447.3126
				xmax = 447.3826
				text = "K"
			intervals [339]:
				xmin = 447.3826
				xmax = 447.4126
				text = "sp"
			intervals [340]:
				xmin = 447.4126
				xmax = 447.4768
				text = ""
			intervals [341]:
				xmin = 447.4768
				xmax = 447.5068
				text = "D"
			intervals [342]:
				xmin = 447.5068
				xmax = 447.5568
				text = "IH1"
			intervals [343]:
				xmin = 447.5568
				xmax = 447.5868
				text = "F"
			intervals [344]:
				xmin = 447.5868
				xmax = 447.6168
				text = "R"
			intervals [345]:
				xmin = 447.6168
				xmax = 447.6468
				text = "AH0"
			intervals [346]:
				xmin = 447.6468
				xmax = 447.6768
				text = "N"
			intervals [347]:
				xmin = 447.6768
				xmax = 447.7068
				text = "T"
			intervals [348]:
				xmin = 447.7068
				xmax = 447.7368
				text = "HH"
			intervals [349]:
				xmin = 447.7368
				xmax = 447.7668
				text = "OW0"
			intervals [350]:
				xmin = 447.7668
				xmax = 447.8668
				text = "T"
			intervals [351]:
				xmin = 447.8668
				xmax = 447.9568
				text = "EH1"
			intervals [352]:
				xmin = 447.9568
				xmax = 448.0268
				text = "L"
			intervals [353]:
				xmin = 448.0268
				xmax = 448.0668
				text = "Z"
			intervals [354]:
				xmin = 448.0668
				xmax = 448.1068
				text = "T"
			intervals [355]:
				xmin = 448.1068
				xmax = 448.1868
				text = "AH0"
			intervals [356]:
				xmin = 448.1868
				xmax = 448.2168
				text = "sp"
			intervals [357]:
				xmin = 448.2168
				xmax = 448.2468
				text = "G"
			intervals [358]:
				xmin = 448.2468
				xmax = 448.3268
				text = "OW1"
			intervals [359]:
				xmin = 448.3268
				xmax = 448.4268
				text = "S"
			intervals [360]:
				xmin = 448.4268
				xmax = 448.4668
				text = "W"
			intervals [361]:
				xmin = 448.4668
				xmax = 448.5068
				text = "IH1"
			intervals [362]:
				xmin = 448.5068
				xmax = 448.5968
				text = "M"
			intervals [363]:
				xmin = 448.5968
				xmax = 448.6368
				text = "IH0"
			intervals [364]:
				xmin = 448.6368
				xmax = 448.7468
				text = "NG"
			intervals [365]:
				xmin = 448.7468
				xmax = 448.7768
				text = "sp"
			intervals [366]:
				xmin = 448.7768
				xmax = 448.8468
				text = "T"
			intervals [367]:
				xmin = 448.8468
				xmax = 448.8768
				text = "AH0"
			intervals [368]:
				xmin = 448.8768
				xmax = 448.9068
				text = "DH"
			intervals [369]:
				xmin = 448.9068
				xmax = 448.9368
				text = "AH0"
			intervals [370]:
				xmin = 448.9368
				xmax = 449.0268
				text = "M"
			intervals [371]:
				xmin = 449.0268
				xmax = 449.1368
				text = "UW1"
			intervals [372]:
				xmin = 449.1368
				xmax = 449.2368
				text = "V"
			intervals [373]:
				xmin = 449.2368
				xmax = 449.3468
				text = "IY0"
			intervals [374]:
				xmin = 449.3468
				xmax = 449.3868
				text = "Z"
			intervals [375]:
				xmin = 449.3868
				xmax = 449.4568
				text = "AH0"
			intervals [376]:
				xmin = 449.4568
				xmax = 449.5268
				text = "N"
			intervals [377]:
				xmin = 449.5268
				xmax = 449.5668
				text = "S"
			intervals [378]:
				xmin = 449.5668
				xmax = 449.6268
				text = "T"
			intervals [379]:
				xmin = 449.6268
				xmax = 449.6568
				text = "AH1"
			intervals [380]:
				xmin = 449.6568
				xmax = 449.7668
				text = "F"
			intervals [381]:
				xmin = 449.7668
				xmax = 449.7968
				text = "L"
			intervals [382]:
				xmin = 449.7968
				xmax = 449.8268
				text = "AY1"
			intervals [383]:
				xmin = 449.8268
				xmax = 449.8568
				text = "K"
			intervals [384]:
				xmin = 449.8568
				xmax = 450.0068
				text = "sp"
			intervals [385]:
				xmin = 450.0068
				xmax = 450.0668
				text = "DH"
			intervals [386]:
				xmin = 450.0668
				xmax = 450.0968
				text = "AH0"
			intervals [387]:
				xmin = 450.0968
				xmax = 450.1268
				text = "T"
			intervals [388]:
				xmin = 450.1268
				xmax = 457.096
				text = "sp"
			intervals [389]:
				xmin = 457.096
				xmax = 457.166
				text = "IH1"
			intervals [390]:
				xmin = 457.166
				xmax = 457.276
				text = "T"
			intervals [391]:
				xmin = 457.276
				xmax = 457.356
				text = "W"
			intervals [392]:
				xmin = 457.356
				xmax = 457.656
				text = "AH1"
			intervals [393]:
				xmin = 457.656
				xmax = 457.746
				text = "Z"
			intervals [394]:
				xmin = 457.746
				xmax = 457.796
				text = "B"
			intervals [395]:
				xmin = 457.796
				xmax = 457.976
				text = "AH1"
			intervals [396]:
				xmin = 457.976
				xmax = 458.016
				text = "T"
			intervals [397]:
				xmin = 458.016
				xmax = 458.076
				text = "AE1"
			intervals [398]:
				xmin = 458.076
				xmax = 458.166
				text = "T"
			intervals [399]:
				xmin = 458.166
				xmax = 458.216
				text = "DH"
			intervals [400]:
				xmin = 458.216
				xmax = 458.316
				text = "AE1"
			intervals [401]:
				xmin = 458.316
				xmax = 458.406
				text = "T"
			intervals [402]:
				xmin = 458.406
				xmax = 458.516
				text = "T"
			intervals [403]:
				xmin = 458.516
				xmax = 458.696
				text = "AY1"
			intervals [404]:
				xmin = 458.696
				xmax = 458.756
				text = "M"
			intervals [405]:
				xmin = 458.756
				xmax = 458.786
				text = "sp"
			intervals [406]:
				xmin = 458.786
				xmax = 458.816
				text = "G"
			intervals [407]:
				xmin = 458.816
				xmax = 458.846
				text = "R"
			intervals [408]:
				xmin = 458.846
				xmax = 458.926
				text = "OW1"
			intervals [409]:
				xmin = 458.926
				xmax = 459.036
				text = "IH0"
			intervals [410]:
				xmin = 459.036
				xmax = 459.086
				text = "N"
			intervals [411]:
				xmin = 459.086
				xmax = 459.246
				text = "AH1"
			intervals [412]:
				xmin = 459.246
				xmax = 459.316
				text = "P"
			intervals [413]:
				xmin = 459.316
				xmax = 459.4236
				text = ""
			intervals [414]:
				xmin = 459.4236
				xmax = 459.6936
				text = "AW1"
			intervals [415]:
				xmin = 459.6936
				xmax = 459.7636
				text = "R"
			intervals [416]:
				xmin = 459.7636
				xmax = 459.8945
				text = ""
			intervals [417]:
				xmin = 459.8945
				xmax = 459.9645
				text = "sil"
			intervals [418]:
				xmin = 459.9645
				xmax = 460.0445
				text = "P"
			intervals [419]:
				xmin = 460.0445
				xmax = 460.0845
				text = "EH1"
			intervals [420]:
				xmin = 460.0845
				xmax = 460.2345
				text = "R"
			intervals [421]:
				xmin = 460.2345
				xmax = 460.2645
				text = "AH0"
			intervals [422]:
				xmin = 460.2645
				xmax = 460.2945
				text = "N"
			intervals [423]:
				xmin = 460.2945
				xmax = 460.3445
				text = "T"
			intervals [424]:
				xmin = 460.3445
				xmax = 460.6219
				text = ""
			intervals [425]:
				xmin = 460.6219
				xmax = 460.6819
				text = "sil"
			intervals [426]:
				xmin = 460.6819
				xmax = 460.7719
				text = "G"
			intervals [427]:
				xmin = 460.7719
				xmax = 460.8319
				text = "R"
			intervals [428]:
				xmin = 460.8319
				xmax = 460.9119
				text = "AE1"
			intervals [429]:
				xmin = 460.9119
				xmax = 460.9719
				text = "N"
			intervals [430]:
				xmin = 460.9719
				xmax = 461.0519
				text = "P"
			intervals [431]:
				xmin = 461.0519
				xmax = 461.0819
				text = "EH2"
			intervals [432]:
				xmin = 461.0819
				xmax = 461.1819
				text = "R"
			intervals [433]:
				xmin = 461.1819
				xmax = 461.2119
				text = "AH0"
			intervals [434]:
				xmin = 461.2119
				xmax = 461.2419
				text = "N"
			intervals [435]:
				xmin = 461.2419
				xmax = 461.2719
				text = "T"
			intervals [436]:
				xmin = 461.2719
				xmax = 461.3419
				text = "S"
			intervals [437]:
				xmin = 461.3419
				xmax = 461.4319
				text = "AE1"
			intervals [438]:
				xmin = 461.4319
				xmax = 461.5219
				text = "N"
			intervals [439]:
				xmin = 461.5219
				xmax = 461.5719
				text = "M"
			intervals [440]:
				xmin = 461.5719
				xmax = 461.7319
				text = "AA1"
			intervals [441]:
				xmin = 461.7319
				xmax = 461.7719
				text = "M"
			intervals [442]:
				xmin = 461.7719
				xmax = 461.8219
				text = "T"
			intervals [443]:
				xmin = 461.8219
				xmax = 461.8619
				text = "R"
			intervals [444]:
				xmin = 461.8619
				xmax = 461.8919
				text = "AY1"
			intervals [445]:
				xmin = 461.8919
				xmax = 461.9219
				text = "D"
			intervals [446]:
				xmin = 461.9219
				xmax = 461.9519
				text = "T"
			intervals [447]:
				xmin = 461.9519
				xmax = 462.0019
				text = "IH0"
			intervals [448]:
				xmin = 462.0019
				xmax = 462.1119
				text = "K"
			intervals [449]:
				xmin = 462.1119
				xmax = 462.1519
				text = "IY1"
			intervals [450]:
				xmin = 462.1519
				xmax = 462.2519
				text = "P"
			intervals [451]:
				xmin = 462.2519
				xmax = 462.3119
				text = "AH1"
			intervals [452]:
				xmin = 462.3119
				xmax = 462.4019
				text = "S"
			intervals [453]:
				xmin = 462.4019
				xmax = 462.4819
				text = "AH0"
			intervals [454]:
				xmin = 462.4819
				xmax = 462.5619
				text = "W"
			intervals [455]:
				xmin = 462.5619
				xmax = 462.6619
				text = "EY1"
			intervals [456]:
				xmin = 462.6619
				xmax = 462.7219
				text = "F"
			intervals [457]:
				xmin = 462.7219
				xmax = 462.7519
				text = "ER0"
			intervals [458]:
				xmin = 462.7519
				xmax = 462.8219
				text = "M"
			intervals [459]:
				xmin = 462.8219
				xmax = 462.8619
				text = "DH"
			intervals [460]:
				xmin = 462.8619
				xmax = 462.9619
				text = "OW1"
			intervals [461]:
				xmin = 462.9619
				xmax = 463.0319
				text = "Z"
			intervals [462]:
				xmin = 463.0319
				xmax = 463.1219
				text = "S"
			intervals [463]:
				xmin = 463.1219
				xmax = 463.1519
				text = "ER1"
			intervals [464]:
				xmin = 463.1519
				xmax = 463.2119
				text = "T"
			intervals [465]:
				xmin = 463.2119
				xmax = 463.2419
				text = "AH0"
			intervals [466]:
				xmin = 463.2419
				xmax = 463.2719
				text = "N"
			intervals [467]:
				xmin = 463.2719
				xmax = 463.3219
				text = "N"
			intervals [468]:
				xmin = 463.3219
				xmax = 463.4119
				text = "EY1"
			intervals [469]:
				xmin = 463.4119
				xmax = 463.4919
				text = "B"
			intervals [470]:
				xmin = 463.4919
				xmax = 463.5319
				text = "ER0"
			intervals [471]:
				xmin = 463.5319
				xmax = 463.5919
				text = "HH"
			intervals [472]:
				xmin = 463.5919
				xmax = 463.7519
				text = "UH2"
			intervals [473]:
				xmin = 463.7519
				xmax = 463.7919
				text = "D"
			intervals [474]:
				xmin = 463.7919
				xmax = 463.8219
				text = "Z"
			intervals [475]:
				xmin = 463.8219
				xmax = 463.9019
				text = "S"
			intervals [476]:
				xmin = 463.9019
				xmax = 464.1019
				text = "OW1"
			intervals [477]:
				xmin = 464.1019
				xmax = 464.4184
				text = "sp"
			intervals [478]:
				xmin = 464.4184
				xmax = 464.4584
				text = "L"
			intervals [479]:
				xmin = 464.4584
				xmax = 464.5084
				text = "AY1"
			intervals [480]:
				xmin = 464.5084
				xmax = 464.6084
				text = "K"
			intervals [481]:
				xmin = 464.6084
				xmax = 464.6384
				text = "IH1"
			intervals [482]:
				xmin = 464.6384
				xmax = 464.6984
				text = "T"
			intervals [483]:
				xmin = 464.6984
				xmax = 464.7484
				text = "W"
			intervals [484]:
				xmin = 464.7484
				xmax = 464.7784
				text = "AH0"
			intervals [485]:
				xmin = 464.7784
				xmax = 464.8084
				text = "Z"
			intervals [486]:
				xmin = 464.8084
				xmax = 464.8884
				text = "AH0"
			intervals [487]:
				xmin = 464.8884
				xmax = 465.0484
				text = "P"
			intervals [488]:
				xmin = 465.0484
				xmax = 465.0884
				text = "UW1"
			intervals [489]:
				xmin = 465.0884
				xmax = 465.3584
				text = "L"
			intervals [490]:
				xmin = 465.3584
				xmax = 465.4084
				text = "N"
			intervals [491]:
				xmin = 465.4084
				xmax = 465.4684
				text = "AA1"
			intervals [492]:
				xmin = 465.4684
				xmax = 465.5384
				text = "T"
			intervals [493]:
				xmin = 465.5384
				xmax = 465.6084
				text = "T"
			intervals [494]:
				xmin = 465.6084
				xmax = 465.6684
				text = "UW1"
			intervals [495]:
				xmin = 465.6684
				xmax = 465.7384
				text = "F"
			intervals [496]:
				xmin = 465.7384
				xmax = 465.7884
				text = "AA1"
			intervals [497]:
				xmin = 465.7884
				xmax = 465.8584
				text = "R"
			intervals [498]:
				xmin = 465.8584
				xmax = 465.8884
				text = "F"
			intervals [499]:
				xmin = 465.8884
				xmax = 465.9484
				text = "ER0"
			intervals [500]:
				xmin = 465.9484
				xmax = 465.9784
				text = "M"
			intervals [501]:
				xmin = 465.9784
				xmax = 466.0584
				text = "W"
			intervals [502]:
				xmin = 466.0584
				xmax = 466.0884
				text = "UH1"
			intervals [503]:
				xmin = 466.0884
				xmax = 466.1384
				text = "D"
			intervals [504]:
				xmin = 466.1384
				xmax = 466.2184
				text = "L"
			intervals [505]:
				xmin = 466.2184
				xmax = 466.4784
				text = "AE2"
			intervals [506]:
				xmin = 466.4784
				xmax = 466.5284
				text = "N"
			intervals [507]:
				xmin = 466.5284
				xmax = 466.5884
				text = "D"
			intervals [508]:
				xmin = 466.5884
				xmax = 466.6284
				text = "AE1"
			intervals [509]:
				xmin = 466.6284
				xmax = 466.6884
				text = "N"
			intervals [510]:
				xmin = 466.6884
				xmax = 466.7384
				text = "D"
			intervals [511]:
				xmin = 466.7384
				xmax = 466.7784
				text = "DH"
			intervals [512]:
				xmin = 466.7784
				xmax = 466.8784
				text = "EH1"
			intervals [513]:
				xmin = 466.8784
				xmax = 466.9184
				text = "N"
			intervals [514]:
				xmin = 466.9184
				xmax = 466.9484
				text = "sp"
			intervals [515]:
				xmin = 466.9484
				xmax = 467.1584
				text = "AE1"
			intervals [516]:
				xmin = 467.1584
				xmax = 467.1984
				text = "T"
			intervals [517]:
				xmin = 467.1984
				xmax = 467.2284
				text = "sp"
			intervals [518]:
				xmin = 467.2284
				xmax = 467.4484
				text = "AH1"
			intervals [519]:
				xmin = 467.4484
				xmax = 467.8284
				text = "M"
			intervals [520]:
				xmin = 467.8284
				xmax = 468.5151
				text = ""
			intervals [521]:
				xmin = 468.5151
				xmax = 468.5451
				text = "sil"
			intervals [522]:
				xmin = 468.5451
				xmax = 468.5751
				text = "W"
			intervals [523]:
				xmin = 468.5751
				xmax = 468.6051
				text = "EH1"
			intervals [524]:
				xmin = 468.6051
				xmax = 468.6351
				text = "R"
			intervals [525]:
				xmin = 468.6351
				xmax = 468.6651
				text = "W"
			intervals [526]:
				xmin = 468.6651
				xmax = 468.6951
				text = "AO1"
			intervals [527]:
				xmin = 468.6951
				xmax = 468.9451
				text = "Z"
			intervals [528]:
				xmin = 468.9451
				xmax = 468.9751
				text = "sp"
			intervals [529]:
				xmin = 468.9751
				xmax = 469.0251
				text = "IH0"
			intervals [530]:
				xmin = 469.0251
				xmax = 469.0551
				text = "T"
			intervals [531]:
				xmin = 469.0551
				xmax = 469.1151
				text = "sp"
			intervals [532]:
				xmin = 469.1151
				xmax = 615.4991
				text = ""
			intervals [533]:
				xmin = 615.4991
				xmax = 615.5491
				text = "HH"
			intervals [534]:
				xmin = 615.5491
				xmax = 615.6291
				text = "IY1"
			intervals [535]:
				xmin = 615.6291
				xmax = 615.6591
				text = "W"
			intervals [536]:
				xmin = 615.6591
				xmax = 615.8591
				text = "AH1"
			intervals [537]:
				xmin = 615.8591
				xmax = 615.9091
				text = "Z"
			intervals [538]:
				xmin = 615.9091
				xmax = 615.9391
				text = "EY1"
			intervals [539]:
				xmin = 615.9391
				xmax = 615.9691
				text = "HH"
			intervals [540]:
				xmin = 615.9691
				xmax = 615.9991
				text = "IY1"
			intervals [541]:
				xmin = 615.9991
				xmax = 616.0291
				text = "W"
			intervals [542]:
				xmin = 616.0291
				xmax = 616.0591
				text = "AH0"
			intervals [543]:
				xmin = 616.0591
				xmax = 616.0991
				text = "Z"
			intervals [544]:
				xmin = 616.0991
				xmax = 616.1591
				text = "AH0"
			intervals [545]:
				xmin = 616.1591
				xmax = 616.2791
				text = "F"
			intervals [546]:
				xmin = 616.2791
				xmax = 616.4091
				text = "AE1"
			intervals [547]:
				xmin = 616.4091
				xmax = 616.4891
				text = "M"
			intervals [548]:
				xmin = 616.4891
				xmax = 616.5291
				text = "L"
			intervals [549]:
				xmin = 616.5291
				xmax = 616.5991
				text = "IY0"
			intervals [550]:
				xmin = 616.5991
				xmax = 616.6791
				text = "M"
			intervals [551]:
				xmin = 616.6791
				xmax = 616.8391
				text = "AE1"
			intervals [552]:
				xmin = 616.8391
				xmax = 616.9291
				text = "N"
			intervals [553]:
				xmin = 616.9291
				xmax = 617.0291
				text = "S"
			intervals [554]:
				xmin = 617.0291
				xmax = 617.1491
				text = "OW1"
			intervals [555]:
				xmin = 617.1491
				xmax = 617.2391
				text = "EH1"
			intervals [556]:
				xmin = 617.2391
				xmax = 617.3091
				text = "V"
			intervals [557]:
				xmin = 617.3091
				xmax = 617.3391
				text = "R"
			intervals [558]:
				xmin = 617.3391
				xmax = 617.3791
				text = "IY0"
			intervals [559]:
				xmin = 617.3791
				xmax = 617.4591
				text = "TH"
			intervals [560]:
				xmin = 617.4591
				xmax = 617.5591
				text = "IH2"
			intervals [561]:
				xmin = 617.5591
				xmax = 617.6291
				text = "N"
			intervals [562]:
				xmin = 617.6291
				xmax = 617.6791
				text = "W"
			intervals [563]:
				xmin = 617.6791
				xmax = 617.7991
				text = "AO1"
			intervals [564]:
				xmin = 617.7991
				xmax = 618.0091
				text = "Z"
			intervals [565]:
				xmin = 618.0091
				xmax = 618.0491
				text = "sp"
			intervals [566]:
				xmin = 618.0491
				xmax = 618.1091
				text = "F"
			intervals [567]:
				xmin = 618.1091
				xmax = 618.2891
				text = "AE1"
			intervals [568]:
				xmin = 618.2891
				xmax = 618.3291
				text = "M"
			intervals [569]:
				xmin = 618.3291
				xmax = 618.3591
				text = "L"
			intervals [570]:
				xmin = 618.3591
				xmax = 618.3891
				text = "IY0"
			intervals [571]:
				xmin = 618.3891
				xmax = 618.5991
				text = "sp"
			intervals [572]:
				xmin = 618.5991
				xmax = 622.1947
				text = ""
			intervals [573]:
				xmin = 622.1947
				xmax = 622.2947
				text = "Y"
			intervals [574]:
				xmin = 622.2947
				xmax = 622.4547
				text = "EH1"
			intervals [575]:
				xmin = 622.4547
				xmax = 622.6647
				text = "S"
			intervals [576]:
				xmin = 622.6647
				xmax = 623.5774
				text = "sp"
			intervals [577]:
				xmin = 623.5774
				xmax = 623.6174
				text = "B"
			intervals [578]:
				xmin = 623.6174
				xmax = 623.6774
				text = "AH1"
			intervals [579]:
				xmin = 623.6774
				xmax = 623.7074
				text = "T"
			intervals [580]:
				xmin = 623.7074
				xmax = 623.7374
				text = "IH1"
			intervals [581]:
				xmin = 623.7374
				xmax = 623.8174
				text = "T"
			intervals [582]:
				xmin = 623.8174
				xmax = 623.8474
				text = "W"
			intervals [583]:
				xmin = 623.8474
				xmax = 623.8774
				text = "UH1"
			intervals [584]:
				xmin = 623.8774
				xmax = 623.9374
				text = "D"
			intervals [585]:
				xmin = 623.9374
				xmax = 623.9774
				text = "B"
			intervals [586]:
				xmin = 623.9774
				xmax = 624.1174
				text = "IY1"
			intervals [587]:
				xmin = 624.1174
				xmax = 624.2274
				text = "JH"
			intervals [588]:
				xmin = 624.2274
				xmax = 624.3374
				text = "AH1"
			intervals [589]:
				xmin = 624.3374
				xmax = 624.4274
				text = "S"
			intervals [590]:
				xmin = 624.4274
				xmax = 624.6574
				text = "AW1"
			intervals [591]:
				xmin = 624.6574
				xmax = 624.6874
				text = "ER0"
			intervals [592]:
				xmin = 624.6874
				xmax = 624.7574
				text = "HH"
			intervals [593]:
				xmin = 624.7574
				xmax = 624.8674
				text = "AW1"
			intervals [594]:
				xmin = 624.8674
				xmax = 624.9874
				text = "S"
			intervals [595]:
				xmin = 624.9874
				xmax = 625.0274
				text = "HH"
			intervals [596]:
				xmin = 625.0274
				xmax = 625.1374
				text = "OW2"
			intervals [597]:
				xmin = 625.1374
				xmax = 625.1674
				text = "L"
			intervals [598]:
				xmin = 625.1674
				xmax = 625.1974
				text = "D"
			intervals [599]:
				xmin = 625.1974
				xmax = 625.3174
				text = "S"
			intervals [600]:
				xmin = 625.3174
				xmax = 625.6174
				text = "OW1"
			intervals [601]:
				xmin = 625.6174
				xmax = 625.6474
				text = "sp"
			intervals [602]:
				xmin = 625.6474
				xmax = 626.2917
				text = ""
			intervals [603]:
				xmin = 626.2917
				xmax = 626.4817
				text = "AW1"
			intervals [604]:
				xmin = 626.4817
				xmax = 626.5117
				text = "ER0"
			intervals [605]:
				xmin = 626.5117
				xmax = 626.5817
				text = "IH0"
			intervals [606]:
				xmin = 626.5817
				xmax = 626.6317
				text = "M"
			intervals [607]:
				xmin = 626.6317
				xmax = 626.6717
				text = "IY1"
			intervals [608]:
				xmin = 626.6717
				xmax = 626.7017
				text = "D"
			intervals [609]:
				xmin = 626.7017
				xmax = 626.8317
				text = "IY0"
			intervals [610]:
				xmin = 626.8317
				xmax = 626.8617
				text = "AH0"
			intervals [611]:
				xmin = 626.8617
				xmax = 626.8917
				text = "T"
			intervals [612]:
				xmin = 626.8917
				xmax = 626.9417
				text = "HH"
			intervals [613]:
				xmin = 626.9417
				xmax = 627.0417
				text = "AW1"
			intervals [614]:
				xmin = 627.0417
				xmax = 627.1417
				text = "S"
			intervals [615]:
				xmin = 627.1417
				xmax = 627.1817
				text = "HH"
			intervals [616]:
				xmin = 627.1817
				xmax = 627.2117
				text = "OW2"
			intervals [617]:
				xmin = 627.2117
				xmax = 627.2417
				text = "L"
			intervals [618]:
				xmin = 627.2417
				xmax = 627.2717
				text = "D"
			intervals [619]:
				xmin = 627.2717
				xmax = 627.3017
				text = "AY1"
			intervals [620]:
				xmin = 627.3017
				xmax = 627.3417
				text = "M"
			intervals [621]:
				xmin = 627.3417
				xmax = 627.4117
				text = "IY1"
			intervals [622]:
				xmin = 627.4117
				xmax = 627.4717
				text = "N"
			intervals [623]:
				xmin = 627.4717
				xmax = 627.5117
				text = "W"
			intervals [624]:
				xmin = 627.5117
				xmax = 627.5517
				text = "IY1"
			intervals [625]:
				xmin = 627.5517
				xmax = 627.6017
				text = "HH"
			intervals [626]:
				xmin = 627.6017
				xmax = 627.6317
				text = "AE1"
			intervals [627]:
				xmin = 627.6317
				xmax = 627.6717
				text = "D"
			intervals [628]:
				xmin = 627.6717
				xmax = 627.7217
				text = "L"
			intervals [629]:
				xmin = 627.7217
				xmax = 627.7517
				text = "AY1"
			intervals [630]:
				xmin = 627.7517
				xmax = 627.8317
				text = "K"
			intervals [631]:
				xmin = 627.8317
				xmax = 628.0217
				text = "AA1"
			intervals [632]:
				xmin = 628.0217
				xmax = 628.0517
				text = "R"
			intervals [633]:
				xmin = 628.0517
				xmax = 628.0817
				text = "AH1"
			intervals [634]:
				xmin = 628.0817
				xmax = 628.2017
				text = "NG"
			intervals [635]:
				xmin = 628.2017
				xmax = 628.2317
				text = "K"
			intervals [636]:
				xmin = 628.2317
				xmax = 628.2817
				text = "AH0"
			intervals [637]:
				xmin = 628.2817
				xmax = 628.3617
				text = "L"
			intervals [638]:
				xmin = 628.3617
				xmax = 628.4017
				text = "Z"
			intervals [639]:
				xmin = 628.4017
				xmax = 628.4817
				text = "AH0"
			intervals [640]:
				xmin = 628.4817
				xmax = 628.5317
				text = "N"
			intervals [641]:
				xmin = 628.5317
				xmax = 628.6317
				text = "K"
			intervals [642]:
				xmin = 628.6317
				xmax = 628.7117
				text = "AH1"
			intervals [643]:
				xmin = 628.7117
				xmax = 628.7517
				text = "Z"
			intervals [644]:
				xmin = 628.7517
				xmax = 628.7817
				text = "AH0"
			intervals [645]:
				xmin = 628.7817
				xmax = 628.8117
				text = "N"
			intervals [646]:
				xmin = 628.8117
				xmax = 628.8817
				text = "Z"
			intervals [647]:
				xmin = 628.8817
				xmax = 628.9217
				text = "B"
			intervals [648]:
				xmin = 628.9217
				xmax = 628.9617
				text = "AH1"
			intervals [649]:
				xmin = 628.9617
				xmax = 629.0517
				text = "T"
			intervals [650]:
				xmin = 629.0517
				xmax = 629.1017
				text = "W"
			intervals [651]:
				xmin = 629.1017
				xmax = 629.1317
				text = "IH0"
			intervals [652]:
				xmin = 629.1317
				xmax = 629.2217
				text = "TH"
			intervals [653]:
				xmin = 629.2217
				xmax = 629.2817
				text = "IH1"
			intervals [654]:
				xmin = 629.2817
				xmax = 629.3617
				text = "N"
			intervals [655]:
				xmin = 629.3617
				xmax = 629.4817
				text = "AW1"
			intervals [656]:
				xmin = 629.4817
				xmax = 629.5117
				text = "ER0"
			intervals [657]:
				xmin = 629.5117
				xmax = 629.6317
				text = "HH"
			intervals [658]:
				xmin = 629.6317
				xmax = 629.8217
				text = "AW1"
			intervals [659]:
				xmin = 629.8217
				xmax = 629.9717
				text = "S"
			intervals [660]:
				xmin = 629.9717
				xmax = 630.0117
				text = "L"
			intervals [661]:
				xmin = 630.0117
				xmax = 630.1217
				text = "AY1"
			intervals [662]:
				xmin = 630.1217
				xmax = 630.1817
				text = "K"
			intervals [663]:
				xmin = 630.1817
				xmax = 630.5178
				text = ""
			intervals [664]:
				xmin = 630.5178
				xmax = 630.5678
				text = "sil"
			intervals [665]:
				xmin = 630.5678
				xmax = 630.6178
				text = "V"
			intervals [666]:
				xmin = 630.6178
				xmax = 630.6578
				text = "EH1"
			intervals [667]:
				xmin = 630.6578
				xmax = 630.7678
				text = "R"
			intervals [668]:
				xmin = 630.7678
				xmax = 630.8378
				text = "IY0"
			intervals [669]:
				xmin = 630.8378
				xmax = 630.9678
				text = "K"
			intervals [670]:
				xmin = 630.9678
				xmax = 631.0178
				text = "L"
			intervals [671]:
				xmin = 631.0178
				xmax = 631.1678
				text = "OW1"
			intervals [672]:
				xmin = 631.1678
				xmax = 631.4878
				text = "S"
			intervals [673]:
				xmin = 631.4878
				xmax = 631.7415
				text = ""
			intervals [674]:
				xmin = 631.7415
				xmax = 631.8015
				text = "V"
			intervals [675]:
				xmin = 631.8015
				xmax = 631.8515
				text = "EH1"
			intervals [676]:
				xmin = 631.8515
				xmax = 631.8915
				text = "R"
			intervals [677]:
				xmin = 631.8915
				xmax = 631.9315
				text = "IY0"
			intervals [678]:
				xmin = 631.9315
				xmax = 632.0815
				text = "K"
			intervals [679]:
				xmin = 632.0815
				xmax = 632.1315
				text = "L"
			intervals [680]:
				xmin = 632.1315
				xmax = 632.1615
				text = "OW1"
			intervals [681]:
				xmin = 632.1615
				xmax = 632.3615
				text = "S"
			intervals [682]:
				xmin = 632.3615
				xmax = 689.6293
				text = ""
			intervals [683]:
				xmin = 689.6293
				xmax = 689.8193
				text = "spn"
			intervals [684]:
				xmin = 689.8193
				xmax = 689.9593
				text = "SH"
			intervals [685]:
				xmin = 689.9593
				xmax = 690.0993
				text = "IY1"
			intervals [686]:
				xmin = 690.0993
				xmax = 690.1993
				text = "sp"
			intervals [687]:
				xmin = 690.1993
				xmax = 690.3057
				text = ""
			intervals [688]:
				xmin = 690.3057
				xmax = 692.9357
				text = "spn"
			intervals [689]:
				xmin = 692.9357
				xmax = 693.2757
				text = "sp"
			intervals [690]:
				xmin = 693.2757
				xmax = 693.8732
				text = ""
			intervals [691]:
				xmin = 693.8732
				xmax = 693.9632
				text = "W"
			intervals [692]:
				xmin = 693.9632
				xmax = 693.9932
				text = "EH1"
			intervals [693]:
				xmin = 693.9932
				xmax = 694.0232
				text = "L"
			intervals [694]:
				xmin = 694.0232
				xmax = 788.579
				text = "sp"
			intervals [695]:
				xmin = 788.579
				xmax = 791.169
				text = "spn"
			intervals [696]:
				xmin = 791.169
				xmax = 791.359
				text = "Y"
			intervals [697]:
				xmin = 791.359
				xmax = 791.509
				text = "AE1"
			intervals [698]:
				xmin = 791.509
				xmax = 792.909
				text = "spn"
			intervals [699]:
				xmin = 792.909
				xmax = 793.4803
				text = ""
			intervals [700]:
				xmin = 793.4803
				xmax = 796.2203
				text = "spn"
			intervals [701]:
				xmin = 796.2203
				xmax = 796.5986
				text = ""
			intervals [702]:
				xmin = 796.5986
				xmax = 800.2886
				text = "spn"
			intervals [703]:
				xmin = 800.2886
				xmax = 801.9829
				text = "sp"
			intervals [704]:
				xmin = 801.9829
				xmax = 802.6529
				text = "spn"
			intervals [705]:
				xmin = 802.6529
				xmax = 804.0086
				text = ""
			intervals [706]:
				xmin = 804.0086
				xmax = 804.7986
				text = "spn"
			intervals [707]:
				xmin = 804.7986
				xmax = 804.9411
				text = ""
			intervals [708]:
				xmin = 804.9411
				xmax = 805.0611
				text = "SH"
			intervals [709]:
				xmin = 805.0611
				xmax = 805.1311
				text = "IY1"
			intervals [710]:
				xmin = 805.1311
				xmax = 805.2511
				text = "W"
			intervals [711]:
				xmin = 805.2511
				xmax = 805.2911
				text = "OW1"
			intervals [712]:
				xmin = 805.2911
				xmax = 805.3211
				text = "N"
			intervals [713]:
				xmin = 805.3211
				xmax = 805.3711
				text = "T"
			intervals [714]:
				xmin = 805.3711
				xmax = 805.4211
				text = "L"
			intervals [715]:
				xmin = 805.4211
				xmax = 805.5511
				text = "IH1"
			intervals [716]:
				xmin = 805.5511
				xmax = 805.5811
				text = "S"
			intervals [717]:
				xmin = 805.5811
				xmax = 805.6411
				text = "AH0"
			intervals [718]:
				xmin = 805.6411
				xmax = 805.6711
				text = "N"
			intervals [719]:
				xmin = 805.6711
				xmax = 805.7011
				text = "SH"
			intervals [720]:
				xmin = 805.7011
				xmax = 805.7311
				text = "IY1"
			intervals [721]:
				xmin = 805.7311
				xmax = 805.7711
				text = "G"
			intervals [722]:
				xmin = 805.7711
				xmax = 805.8411
				text = "AH1"
			intervals [723]:
				xmin = 805.8411
				xmax = 805.8711
				text = "N"
			intervals [724]:
				xmin = 805.8711
				xmax = 805.9011
				text = "AH0"
			intervals [725]:
				xmin = 805.9011
				xmax = 805.9311
				text = "B"
			intervals [726]:
				xmin = 805.9311
				xmax = 806.0011
				text = "IY1"
			intervals [727]:
				xmin = 806.0011
				xmax = 806.0711
				text = "L"
			intervals [728]:
				xmin = 806.0711
				xmax = 806.2211
				text = "AE1"
			intervals [729]:
				xmin = 806.2211
				xmax = 806.3111
				text = "F"
			intervals [730]:
				xmin = 806.3111
				xmax = 806.3511
				text = "IH0"
			intervals [731]:
				xmin = 806.3511
				xmax = 806.4111
				text = "N"
			intervals [732]:
				xmin = 806.4111
				xmax = 806.5111
				text = "AE1"
			intervals [733]:
				xmin = 806.5111
				xmax = 806.6411
				text = "T"
			intervals [734]:
				xmin = 806.6411
				xmax = 806.8211
				text = "AH1"
			intervals [735]:
				xmin = 806.8211
				xmax = 806.8611
				text = "S"
			intervals [736]:
				xmin = 806.8611
				xmax = 806.9611
				text = "sp"
			intervals [737]:
				xmin = 806.9611
				xmax = 807.0488
				text = ""
			intervals [738]:
				xmin = 807.0488
				xmax = 808.1188
				text = "spn"
			intervals [739]:
				xmin = 808.1188
				xmax = 849.2196
				text = "sp"
			intervals [740]:
				xmin = 849.2196
				xmax = 849.6196
				text = "spn"
			intervals [741]:
				xmin = 849.6196
				xmax = 849.6996
				text = "sp"
			intervals [742]:
				xmin = 849.6996
				xmax = 862.3454
				text = ""
			intervals [743]:
				xmin = 862.3454
				xmax = 862.3954
				text = "DH"
			intervals [744]:
				xmin = 862.3954
				xmax = 862.4254
				text = "AH0"
			intervals [745]:
				xmin = 862.4254
				xmax = 862.5054
				text = "T"
			intervals [746]:
				xmin = 862.5054
				xmax = 862.5454
				text = "IH0"
			intervals [747]:
				xmin = 862.5454
				xmax = 862.6054
				text = "Z"
			intervals [748]:
				xmin = 862.6054
				xmax = 862.6354
				text = "T"
			intervals [749]:
				xmin = 862.6354
				xmax = 862.6754
				text = "R"
			intervals [750]:
				xmin = 862.6754
				xmax = 862.9154
				text = "UW1"
			intervals [751]:
				xmin = 862.9154
				xmax = 863.0754
				text = "sp"
			intervals [752]:
				xmin = 863.0754
				xmax = 875.5003
				text = ""
			intervals [753]:
				xmin = 875.5003
				xmax = 875.5603
				text = "S"
			intervals [754]:
				xmin = 875.5603
				xmax = 875.6803
				text = "OW1"
			intervals [755]:
				xmin = 875.6803
				xmax = 875.7503
				text = "W"
			intervals [756]:
				xmin = 875.7503
				xmax = 875.8003
				text = "IH1"
			intervals [757]:
				xmin = 875.8003
				xmax = 875.8503
				text = "N"
			intervals [758]:
				xmin = 875.8503
				xmax = 875.9003
				text = "Y"
			intervals [759]:
				xmin = 875.9003
				xmax = 875.9603
				text = "UW1"
			intervals [760]:
				xmin = 875.9603
				xmax = 876.0103
				text = "sp"
			intervals [761]:
				xmin = 876.0103
				xmax = 876.3403
				text = "AE1"
			intervals [762]:
				xmin = 876.3403
				xmax = 876.4003
				text = "K"
			intervals [763]:
				xmin = 876.4003
				xmax = 876.4303
				text = "S"
			intervals [764]:
				xmin = 876.4303
				xmax = 876.4703
				text = "T"
			intervals [765]:
				xmin = 876.4703
				xmax = 876.5203
				text = "L"
			intervals [766]:
				xmin = 876.5203
				xmax = 876.5603
				text = "AY1"
			intervals [767]:
				xmin = 876.5603
				xmax = 876.5903
				text = "K"
			intervals [768]:
				xmin = 876.5903
				xmax = 876.6303
				text = "W"
			intervals [769]:
				xmin = 876.6303
				xmax = 876.7003
				text = "AO1"
			intervals [770]:
				xmin = 876.7003
				xmax = 876.7603
				text = "Z"
			intervals [771]:
				xmin = 876.7603
				xmax = 876.7903
				text = "sp"
			intervals [772]:
				xmin = 876.7903
				xmax = 876.8203
				text = "W"
			intervals [773]:
				xmin = 876.8203
				xmax = 876.9003
				text = "IY1"
			intervals [774]:
				xmin = 876.9003
				xmax = 877.0203
				text = "K"
			intervals [775]:
				xmin = 877.0203
				xmax = 877.0703
				text = "L"
			intervals [776]:
				xmin = 877.0703
				xmax = 877.1703
				text = "OW1"
			intervals [777]:
				xmin = 877.1703
				xmax = 877.2203
				text = "Z"
			intervals [778]:
				xmin = 877.2203
				xmax = 877.2603
				text = "L"
			intervals [779]:
				xmin = 877.2603
				xmax = 877.3203
				text = "AY1"
			intervals [780]:
				xmin = 877.3203
				xmax = 877.3503
				text = "K"
			intervals [781]:
				xmin = 877.3503
				xmax = 877.4003
				text = "DH"
			intervals [782]:
				xmin = 877.4003
				xmax = 877.5203
				text = "OW1"
			intervals [783]:
				xmin = 877.5203
				xmax = 877.5703
				text = "Z"
			intervals [784]:
				xmin = 877.5703
				xmax = 877.6003
				text = "W"
			intervals [785]:
				xmin = 877.6003
				xmax = 877.6303
				text = "ER0"
			intervals [786]:
				xmin = 877.6303
				xmax = 877.6703
				text = "sp"
			intervals [787]:
				xmin = 877.6703
				xmax = 877.7303
				text = "DH"
			intervals [788]:
				xmin = 877.7303
				xmax = 877.7803
				text = "AH0"
			intervals [789]:
				xmin = 877.7803
				xmax = 877.8403
				text = "TH"
			intervals [790]:
				xmin = 877.8403
				xmax = 877.8903
				text = "IH1"
			intervals [791]:
				xmin = 877.8903
				xmax = 878.0503
				text = "NG"
			intervals [792]:
				xmin = 878.0503
				xmax = 878.1103
				text = "Z"
			intervals [793]:
				xmin = 878.1103
				xmax = 878.1803
				text = "DH"
			intervals [794]:
				xmin = 878.1803
				xmax = 878.2103
				text = "AH0"
			intervals [795]:
				xmin = 878.2103
				xmax = 878.2403
				text = "T"
			intervals [796]:
				xmin = 878.2403
				xmax = 878.2703
				text = "sp"
			intervals [797]:
				xmin = 878.2703
				xmax = 878.3003
				text = "M"
			intervals [798]:
				xmin = 878.3003
				xmax = 878.4203
				text = "AY1"
			intervals [799]:
				xmin = 878.4203
				xmax = 878.4903
				text = "sp"
			intervals [800]:
				xmin = 878.4903
				xmax = 878.5803
				text = "G"
			intervals [801]:
				xmin = 878.5803
				xmax = 878.6303
				text = "R"
			intervals [802]:
				xmin = 878.6303
				xmax = 878.7303
				text = "AE1"
			intervals [803]:
				xmin = 878.7303
				xmax = 878.7803
				text = "N"
			intervals [804]:
				xmin = 878.7803
				xmax = 878.8103
				text = "D"
			intervals [805]:
				xmin = 878.8103
				xmax = 878.8803
				text = "P"
			intervals [806]:
				xmin = 878.8803
				xmax = 878.9103
				text = "EH2"
			intervals [807]:
				xmin = 878.9103
				xmax = 878.9403
				text = "R"
			intervals [808]:
				xmin = 878.9403
				xmax = 878.9703
				text = "AH0"
			intervals [809]:
				xmin = 878.9703
				xmax = 879.0003
				text = "N"
			intervals [810]:
				xmin = 879.0003
				xmax = 879.0303
				text = "T"
			intervals [811]:
				xmin = 879.0303
				xmax = 879.0603
				text = "S"
			intervals [812]:
				xmin = 879.0603
				xmax = 879.1103
				text = "Y"
			intervals [813]:
				xmin = 879.1103
				xmax = 879.1503
				text = "UW1"
			intervals [814]:
				xmin = 879.1503
				xmax = 879.2203
				text = "Z"
			intervals [815]:
				xmin = 879.2203
				xmax = 879.2503
				text = "D"
			intervals [816]:
				xmin = 879.2503
				xmax = 879.2803
				text = "T"
			intervals [817]:
				xmin = 879.2803
				xmax = 879.3303
				text = "AH0"
			intervals [818]:
				xmin = 879.3303
				xmax = 879.3903
				text = "sp"
			intervals [819]:
				xmin = 879.3903
				xmax = 879.4403
				text = "D"
			intervals [820]:
				xmin = 879.4403
				xmax = 879.5503
				text = "IY1"
			intervals [821]:
				xmin = 879.5503
				xmax = 879.5803
				text = "L"
			intervals [822]:
				xmin = 879.5803
				xmax = 879.6103
				text = "W"
			intervals [823]:
				xmin = 879.6103
				xmax = 879.6403
				text = "IH1"
			intervals [824]:
				xmin = 879.6403
				xmax = 879.6903
				text = "TH"
			intervals [825]:
				xmin = 879.6903
				xmax = 879.7503
				text = "sp"
			intervals [826]:
				xmin = 879.7503
				xmax = 879.8203
				text = "S"
			intervals [827]:
				xmin = 879.8203
				xmax = 879.9303
				text = "OW1"
			intervals [828]:
				xmin = 879.9303
				xmax = 880.0203
				text = "W"
			intervals [829]:
				xmin = 880.0203
				xmax = 880.0603
				text = "IY1"
			intervals [830]:
				xmin = 880.0603
				xmax = 880.1103
				text = "D"
			intervals [831]:
				xmin = 880.1103
				xmax = 880.2103
				text = "OW1"
			intervals [832]:
				xmin = 880.2103
				xmax = 880.2703
				text = "N"
			intervals [833]:
				xmin = 880.2703
				xmax = 880.3603
				text = "HH"
			intervals [834]:
				xmin = 880.3603
				xmax = 880.5303
				text = "AE1"
			intervals [835]:
				xmin = 880.5303
				xmax = 880.5603
				text = "V"
			intervals [836]:
				xmin = 880.5603
				xmax = 880.5903
				text = "sp"
			intervals [837]:
				xmin = 880.5903
				xmax = 880.6303
				text = "L"
			intervals [838]:
				xmin = 880.6303
				xmax = 880.6903
				text = "AY1"
			intervals [839]:
				xmin = 880.6903
				xmax = 880.8203
				text = "K"
			intervals [840]:
				xmin = 880.8203
				xmax = 880.8703
				text = "DH"
			intervals [841]:
				xmin = 880.8703
				xmax = 881.0603
				text = "AH0"
			intervals [842]:
				xmin = 881.0603
				xmax = 881.7288
				text = ""
			intervals [843]:
				xmin = 881.7288
				xmax = 881.7588
				text = "sil"
			intervals [844]:
				xmin = 881.7588
				xmax = 881.8288
				text = "AY1"
			intervals [845]:
				xmin = 881.8288
				xmax = 881.8888
				text = "W"
			intervals [846]:
				xmin = 881.8888
				xmax = 881.9188
				text = "UH1"
			intervals [847]:
				xmin = 881.9188
				xmax = 881.9488
				text = "D"
			intervals [848]:
				xmin = 881.9488
				xmax = 881.9788
				text = "AH0"
			intervals [849]:
				xmin = 881.9788
				xmax = 882.0088
				text = "N"
			intervals [850]:
				xmin = 882.0088
				xmax = 882.0388
				text = "T"
			intervals [851]:
				xmin = 882.0388
				xmax = 882.0988
				text = "S"
			intervals [852]:
				xmin = 882.0988
				xmax = 882.1588
				text = "EY1"
			intervals [853]:
				xmin = 882.1588
				xmax = 882.1888
				text = "DH"
			intervals [854]:
				xmin = 882.1888
				xmax = 882.2388
				text = "AH0"
			intervals [855]:
				xmin = 882.2388
				xmax = 882.3188
				text = "R"
			intervals [856]:
				xmin = 882.3188
				xmax = 882.3688
				text = "EH1"
			intervals [857]:
				xmin = 882.3688
				xmax = 882.3988
				text = "G"
			intervals [858]:
				xmin = 882.3988
				xmax = 882.4288
				text = "Y"
			intervals [859]:
				xmin = 882.4288
				xmax = 882.4588
				text = "AH0"
			intervals [860]:
				xmin = 882.4588
				xmax = 882.5088
				text = "L"
			intervals [861]:
				xmin = 882.5088
				xmax = 882.5488
				text = "ER0"
			intervals [862]:
				xmin = 882.5488
				xmax = 882.5788
				text = "sp"
			intervals [863]:
				xmin = 882.5788
				xmax = 882.6088
				text = "G"
			intervals [864]:
				xmin = 882.6088
				xmax = 882.6588
				text = "R"
			intervals [865]:
				xmin = 882.6588
				xmax = 882.7488
				text = "AE1"
			intervals [866]:
				xmin = 882.7488
				xmax = 882.7788
				text = "N"
			intervals [867]:
				xmin = 882.7788
				xmax = 882.8688
				text = "P"
			intervals [868]:
				xmin = 882.8688
				xmax = 882.8988
				text = "EH2"
			intervals [869]:
				xmin = 882.8988
				xmax = 882.9288
				text = "R"
			intervals [870]:
				xmin = 882.9288
				xmax = 882.9588
				text = "AH0"
			intervals [871]:
				xmin = 882.9588
				xmax = 882.9888
				text = "N"
			intervals [872]:
				xmin = 882.9888
				xmax = 883.0188
				text = "T"
			intervals [873]:
				xmin = 883.0188
				xmax = 883.0488
				text = "S"
			intervals [874]:
				xmin = 883.0488
				xmax = 883.0788
				text = "B"
			intervals [875]:
				xmin = 883.0788
				xmax = 883.1088
				text = "AH1"
			intervals [876]:
				xmin = 883.1088
				xmax = 883.1388
				text = "T"
			intervals [877]:
				xmin = 883.1388
				xmax = 883.1788
				text = "L"
			intervals [878]:
				xmin = 883.1788
				xmax = 883.2188
				text = "AY1"
			intervals [879]:
				xmin = 883.2188
				xmax = 883.2488
				text = "K"
			intervals [880]:
				xmin = 883.2488
				xmax = 883.3288
				text = "sp"
			intervals [881]:
				xmin = 883.3288
				xmax = 883.4688
				text = "W"
			intervals [882]:
				xmin = 883.4688
				xmax = 883.5188
				text = "IY1"
			intervals [883]:
				xmin = 883.5188
				xmax = 883.5688
				text = "W"
			intervals [884]:
				xmin = 883.5688
				xmax = 883.6088
				text = "UH1"
			intervals [885]:
				xmin = 883.6088
				xmax = 883.6488
				text = "D"
			intervals [886]:
				xmin = 883.6488
				xmax = 883.7188
				text = "P"
			intervals [887]:
				xmin = 883.7188
				xmax = 883.7688
				text = "L"
			intervals [888]:
				xmin = 883.7688
				xmax = 883.8588
				text = "EY1"
			intervals [889]:
				xmin = 883.8588
				xmax = 883.9488
				text = "HH"
			intervals [890]:
				xmin = 883.9488
				xmax = 884.0188
				text = "AY1"
			intervals [891]:
				xmin = 884.0188
				xmax = 884.0488
				text = "D"
			intervals [892]:
				xmin = 884.0488
				xmax = 884.0788
				text = "AH0"
			intervals [893]:
				xmin = 884.0788
				xmax = 884.1088
				text = "N"
			intervals [894]:
				xmin = 884.1088
				xmax = 884.1388
				text = "G"
			intervals [895]:
				xmin = 884.1388
				xmax = 884.1888
				text = "OW1"
			intervals [896]:
				xmin = 884.1888
				xmax = 884.2188
				text = "sp"
			intervals [897]:
				xmin = 884.2188
				xmax = 884.2688
				text = "S"
			intervals [898]:
				xmin = 884.2688
				xmax = 884.2988
				text = "IY1"
			intervals [899]:
				xmin = 884.2988
				xmax = 884.3388
				text = "K"
			intervals [900]:
				xmin = 884.3388
				xmax = 884.3688
				text = "W"
			intervals [901]:
				xmin = 884.3688
				xmax = 884.3988
				text = "IH0"
			intervals [902]:
				xmin = 884.3988
				xmax = 884.4288
				text = "DH"
			intervals [903]:
				xmin = 884.4288
				xmax = 884.4888
				text = "AA1"
			intervals [904]:
				xmin = 884.4888
				xmax = 884.5388
				text = "R"
			intervals [905]:
				xmin = 884.5388
				xmax = 884.5888
				text = "sp"
			intervals [906]:
				xmin = 884.5888
				xmax = 884.6288
				text = "G"
			intervals [907]:
				xmin = 884.6288
				xmax = 884.6688
				text = "R"
			intervals [908]:
				xmin = 884.6688
				xmax = 884.7388
				text = "AE1"
			intervals [909]:
				xmin = 884.7388
				xmax = 884.7788
				text = "N"
			intervals [910]:
				xmin = 884.7788
				xmax = 884.8288
				text = "P"
			intervals [911]:
				xmin = 884.8288
				xmax = 884.8588
				text = "EH2"
			intervals [912]:
				xmin = 884.8588
				xmax = 884.8888
				text = "R"
			intervals [913]:
				xmin = 884.8888
				xmax = 884.9188
				text = "AH0"
			intervals [914]:
				xmin = 884.9188
				xmax = 884.9488
				text = "N"
			intervals [915]:
				xmin = 884.9488
				xmax = 884.9788
				text = "T"
			intervals [916]:
				xmin = 884.9788
				xmax = 885.0088
				text = "S"
			intervals [917]:
				xmin = 885.0088
				xmax = 885.0388
				text = "L"
			intervals [918]:
				xmin = 885.0388
				xmax = 885.0688
				text = "AY1"
			intervals [919]:
				xmin = 885.0688
				xmax = 885.0988
				text = "K"
			intervals [920]:
				xmin = 885.0988
				xmax = 885.1588
				text = "IY1"
			intervals [921]:
				xmin = 885.1588
				xmax = 885.1888
				text = "V"
			intervals [922]:
				xmin = 885.1888
				xmax = 885.2188
				text = "IH0"
			intervals [923]:
				xmin = 885.2188
				xmax = 885.2488
				text = "N"
			intervals [924]:
				xmin = 885.2488
				xmax = 885.2988
				text = "IH0"
			intervals [925]:
				xmin = 885.2988
				xmax = 885.3688
				text = "F"
			intervals [926]:
				xmin = 885.3688
				xmax = 885.4488
				text = "AW1"
			intervals [927]:
				xmin = 885.4488
				xmax = 885.4788
				text = "R"
			intervals [928]:
				xmin = 885.4788
				xmax = 885.5088
				text = "sp"
			intervals [929]:
				xmin = 885.5088
				xmax = 885.5588
				text = "M"
			intervals [930]:
				xmin = 885.5588
				xmax = 885.7188
				text = "AA1"
			intervals [931]:
				xmin = 885.7188
				xmax = 885.7888
				text = "M"
			intervals [932]:
				xmin = 885.7888
				xmax = 885.8288
				text = "D"
			intervals [933]:
				xmin = 885.8288
				xmax = 885.9388
				text = "IH1"
			intervals [934]:
				xmin = 885.9388
				xmax = 885.9688
				text = "N"
			intervals [935]:
				xmin = 885.9688
				xmax = 885.9988
				text = "T"
			intervals [936]:
				xmin = 885.9988
				xmax = 886.0888
				text = "P"
			intervals [937]:
				xmin = 886.0888
				xmax = 886.1588
				text = "L"
			intervals [938]:
				xmin = 886.1588
				xmax = 886.3388
				text = "EY1"
			intervals [939]:
				xmin = 886.3388
				xmax = 886.5397
				text = ""
			intervals [940]:
				xmin = 886.5397
				xmax = 886.5797
				text = "sil"
			intervals [941]:
				xmin = 886.5797
				xmax = 886.6197
				text = "IH0"
			intervals [942]:
				xmin = 886.6197
				xmax = 886.6497
				text = "T"
			intervals [943]:
				xmin = 886.6497
				xmax = 886.6997
				text = "W"
			intervals [944]:
				xmin = 886.6997
				xmax = 886.7297
				text = "AH0"
			intervals [945]:
				xmin = 886.7297
				xmax = 886.8297
				text = "Z"
			intervals [946]:
				xmin = 886.8297
				xmax = 886.8997
				text = "M"
			intervals [947]:
				xmin = 886.8997
				xmax = 887.1897
				text = "IY1"
			intervals [948]:
				xmin = 887.1897
				xmax = 887.2397
				text = "sp"
			intervals [949]:
				xmin = 887.2397
				xmax = 887.3097
				text = "M"
			intervals [950]:
				xmin = 887.3097
				xmax = 887.3897
				text = "AY1"
			intervals [951]:
				xmin = 887.3897
				xmax = 887.4497
				text = "sp"
			intervals [952]:
				xmin = 887.4497
				xmax = 887.4897
				text = "B"
			intervals [953]:
				xmin = 887.4897
				xmax = 887.5397
				text = "R"
			intervals [954]:
				xmin = 887.5397
				xmax = 887.6397
				text = "AH1"
			intervals [955]:
				xmin = 887.6397
				xmax = 887.7197
				text = "DH"
			intervals [956]:
				xmin = 887.7197
				xmax = 887.7897
				text = "ER0"
			intervals [957]:
				xmin = 887.7897
				xmax = 887.8197
				text = "sp"
			intervals [958]:
				xmin = 887.8197
				xmax = 887.8697
				text = "M"
			intervals [959]:
				xmin = 887.8697
				xmax = 887.9597
				text = "AY1"
			intervals [960]:
				xmin = 887.9597
				xmax = 887.9897
				text = "sp"
			intervals [961]:
				xmin = 887.9897
				xmax = 888.0197
				text = "G"
			intervals [962]:
				xmin = 888.0197
				xmax = 888.0697
				text = "R"
			intervals [963]:
				xmin = 888.0697
				xmax = 888.1097
				text = "AE1"
			intervals [964]:
				xmin = 888.1097
				xmax = 888.1697
				text = "M"
			intervals [965]:
				xmin = 888.1697
				xmax = 888.1997
				text = "AA0"
			intervals [966]:
				xmin = 888.1997
				xmax = 888.2297
				text = "AH0"
			intervals [967]:
				xmin = 888.2297
				xmax = 888.2597
				text = "N"
			intervals [968]:
				xmin = 888.2597
				xmax = 888.2997
				text = "M"
			intervals [969]:
				xmin = 888.2997
				xmax = 888.3497
				text = "AY1"
			intervals [970]:
				xmin = 888.3497
				xmax = 888.3797
				text = "sp"
			intervals [971]:
				xmin = 888.3797
				xmax = 888.4097
				text = "G"
			intervals [972]:
				xmin = 888.4097
				xmax = 888.4397
				text = "R"
			intervals [973]:
				xmin = 888.4397
				xmax = 888.4697
				text = "AE1"
			intervals [974]:
				xmin = 888.4697
				xmax = 888.4997
				text = "N"
			intervals [975]:
				xmin = 888.4997
				xmax = 888.5297
				text = "F"
			intervals [976]:
				xmin = 888.5297
				xmax = 888.5597
				text = "AA2"
			intervals [977]:
				xmin = 888.5597
				xmax = 888.5897
				text = "DH"
			intervals [978]:
				xmin = 888.5897
				xmax = 888.6197
				text = "ER0"
			intervals [979]:
				xmin = 888.6197
				xmax = 889.3016
				text = "sp"
			intervals [980]:
				xmin = 889.3016
				xmax = 889.3316
				text = "IY1"
			intervals [981]:
				xmin = 889.3316
				xmax = 889.3716
				text = "V"
			intervals [982]:
				xmin = 889.3716
				xmax = 889.4216
				text = "IH0"
			intervals [983]:
				xmin = 889.4216
				xmax = 889.4516
				text = "N"
			intervals [984]:
				xmin = 889.4516
				xmax = 889.5516
				text = "IH1"
			intervals [985]:
				xmin = 889.5516
				xmax = 889.6116
				text = "F"
			intervals [986]:
				xmin = 889.6116
				xmax = 889.6516
				text = "DH"
			intervals [987]:
				xmin = 889.6516
				xmax = 889.7216
				text = "IY0"
			intervals [988]:
				xmin = 889.7216
				xmax = 889.8316
				text = "K"
			intervals [989]:
				xmin = 889.8316
				xmax = 889.9416
				text = "IH1"
			intervals [990]:
				xmin = 889.9416
				xmax = 889.9816
				text = "D"
			intervals [991]:
				xmin = 889.9816
				xmax = 890.0116
				text = "Z"
			intervals [992]:
				xmin = 890.0116
				xmax = 890.0416
				text = "W"
			intervals [993]:
				xmin = 890.0416
				xmax = 890.1116
				text = "AA1"
			intervals [994]:
				xmin = 890.1116
				xmax = 890.1516
				text = "Z"
			intervals [995]:
				xmin = 890.1516
				xmax = 890.1816
				text = "AH0"
			intervals [996]:
				xmin = 890.1816
				xmax = 890.2116
				text = "N"
			intervals [997]:
				xmin = 890.2116
				xmax = 890.2416
				text = "T"
			intervals [998]:
				xmin = 890.2416
				xmax = 890.2716
				text = "IH0"
			intervals [999]:
				xmin = 890.2716
				xmax = 890.3016
				text = "N"
			intervals [1000]:
				xmin = 890.3016
				xmax = 890.3316
				text = "DH"
			intervals [1001]:
				xmin = 890.3316
				xmax = 890.3716
				text = "AH1"
			intervals [1002]:
				xmin = 890.3716
				xmax = 890.4216
				text = "HH"
			intervals [1003]:
				xmin = 890.4216
				xmax = 890.5116
				text = "AW1"
			intervals [1004]:
				xmin = 890.5116
				xmax = 890.5716
				text = "S"
			intervals [1005]:
				xmin = 890.5716
				xmax = 890.6216
				text = "M"
			intervals [1006]:
				xmin = 890.6216
				xmax = 890.7016
				text = "AY1"
			intervals [1007]:
				xmin = 890.7016
				xmax = 890.7416
				text = "sp"
			intervals [1008]:
				xmin = 890.7416
				xmax = 890.7816
				text = "G"
			intervals [1009]:
				xmin = 890.7816
				xmax = 890.8616
				text = "R"
			intervals [1010]:
				xmin = 890.8616
				xmax = 890.9616
				text = "AE1"
			intervals [1011]:
				xmin = 890.9616
				xmax = 891.0416
				text = "M"
			intervals [1012]:
				xmin = 891.0416
				xmax = 891.0716
				text = "AH2"
			intervals [1013]:
				xmin = 891.0716
				xmax = 891.1616
				text = "DH"
			intervals [1014]:
				xmin = 891.1616
				xmax = 891.1916
				text = "ER0"
			intervals [1015]:
				xmin = 891.1916
				xmax = 891.2316
				text = "AE1"
			intervals [1016]:
				xmin = 891.2316
				xmax = 891.2716
				text = "N"
			intervals [1017]:
				xmin = 891.2716
				xmax = 891.3016
				text = "sp"
			intervals [1018]:
				xmin = 891.3016
				xmax = 891.3316
				text = "G"
			intervals [1019]:
				xmin = 891.3316
				xmax = 891.3916
				text = "R"
			intervals [1020]:
				xmin = 891.3916
				xmax = 891.4516
				text = "AE1"
			intervals [1021]:
				xmin = 891.4516
				xmax = 891.5016
				text = "N"
			intervals [1022]:
				xmin = 891.5016
				xmax = 891.5916
				text = "P"
			intervals [1023]:
				xmin = 891.5916
				xmax = 891.6616
				text = "AA2"
			intervals [1024]:
				xmin = 891.6616
				xmax = 891.6916
				text = "W"
			intervals [1025]:
				xmin = 891.6916
				xmax = 891.7216
				text = "UH1"
			intervals [1026]:
				xmin = 891.7216
				xmax = 891.7516
				text = "D"
			intervals [1027]:
				xmin = 891.7516
				xmax = 891.8116
				text = "P"
			intervals [1028]:
				xmin = 891.8116
				xmax = 891.8616
				text = "L"
			intervals [1029]:
				xmin = 891.8616
				xmax = 891.9216
				text = "EY1"
			intervals [1030]:
				xmin = 891.9216
				xmax = 891.9816
				text = "HH"
			intervals [1031]:
				xmin = 891.9816
				xmax = 892.0116
				text = "AY1"
			intervals [1032]:
				xmin = 892.0116
				xmax = 892.0416
				text = "D"
			intervals [1033]:
				xmin = 892.0416
				xmax = 892.0716
				text = "AH0"
			intervals [1034]:
				xmin = 892.0716
				xmax = 892.1016
				text = "N"
			intervals [1035]:
				xmin = 892.1016
				xmax = 892.1316
				text = "G"
			intervals [1036]:
				xmin = 892.1316
				xmax = 892.1816
				text = "OW1"
			intervals [1037]:
				xmin = 892.1816
				xmax = 892.2716
				text = "S"
			intervals [1038]:
				xmin = 892.2716
				xmax = 892.3216
				text = "IY1"
			intervals [1039]:
				xmin = 892.3216
				xmax = 892.3616
				text = "K"
			intervals [1040]:
				xmin = 892.3616
				xmax = 892.4116
				text = "W"
			intervals [1041]:
				xmin = 892.4116
				xmax = 892.4416
				text = "IH0"
			intervals [1042]:
				xmin = 892.4416
				xmax = 892.5016
				text = "TH"
			intervals [1043]:
				xmin = 892.5016
				xmax = 892.5516
				text = "IY1"
			intervals [1044]:
				xmin = 892.5516
				xmax = 892.7216
				text = "CH"
			intervals [1045]:
				xmin = 892.7216
				xmax = 892.7716
				text = "AH1"
			intervals [1046]:
				xmin = 892.7716
				xmax = 892.8216
				text = "DH"
			intervals [1047]:
				xmin = 892.8216
				xmax = 892.9016
				text = "ER0"
			intervals [1048]:
				xmin = 892.9016
				xmax = 892.9416
				text = "L"
			intervals [1049]:
				xmin = 892.9416
				xmax = 892.9716
				text = "AY1"
			intervals [1050]:
				xmin = 892.9716
				xmax = 893.0616
				text = "K"
			intervals [1051]:
				xmin = 893.0616
				xmax = 893.0916
				text = "W"
			intervals [1052]:
				xmin = 893.0916
				xmax = 893.1416
				text = "IY1"
			intervals [1053]:
				xmin = 893.1416
				xmax = 893.2116
				text = "K"
			intervals [1054]:
				xmin = 893.2116
				xmax = 893.2416
				text = "UH1"
			intervals [1055]:
				xmin = 893.2416
				xmax = 893.2816
				text = "D"
			intervals [1056]:
				xmin = 893.2816
				xmax = 893.3216
				text = "B"
			intervals [1057]:
				xmin = 893.3216
				xmax = 893.3916
				text = "IY1"
			intervals [1058]:
				xmin = 893.3916
				xmax = 893.4516
				text = "AH0"
			intervals [1059]:
				xmin = 893.4516
				xmax = 893.5116
				text = "P"
			intervals [1060]:
				xmin = 893.5116
				xmax = 893.6016
				text = "S"
			intervals [1061]:
				xmin = 893.6016
				xmax = 893.6616
				text = "T"
			intervals [1062]:
				xmin = 893.6616
				xmax = 893.9616
				text = "EH1"
			intervals [1063]:
				xmin = 893.9616
				xmax = 894.0016
				text = "R"
			intervals [1064]:
				xmin = 894.0016
				xmax = 894.0316
				text = "Z"
			intervals [1065]:
				xmin = 894.0316
				xmax = 894.3536
				text = ""
			intervals [1066]:
				xmin = 894.3536
				xmax = 894.4236
				text = "AH0"
			intervals [1067]:
				xmin = 894.4236
				xmax = 894.4736
				text = "N"
			intervals [1068]:
				xmin = 894.4736
				xmax = 894.5936
				text = "AO1"
			intervals [1069]:
				xmin = 894.5936
				xmax = 894.7336
				text = "L"
			intervals [1070]:
				xmin = 894.7336
				xmax = 894.7936
				text = "Y"
			intervals [1071]:
				xmin = 894.7936
				xmax = 894.8736
				text = "UW1"
			intervals [1072]:
				xmin = 894.8736
				xmax = 894.9036
				text = "HH"
			intervals [1073]:
				xmin = 894.9036
				xmax = 894.9736
				text = "IY1"
			intervals [1074]:
				xmin = 894.9736
				xmax = 895.0636
				text = "R"
			intervals [1075]:
				xmin = 895.0636
				xmax = 895.1236
				text = "D"
			intervals [1076]:
				xmin = 895.1236
				xmax = 895.2336
				text = "AW1"
			intervals [1077]:
				xmin = 895.2336
				xmax = 895.2936
				text = "N"
			intervals [1078]:
				xmin = 895.2936
				xmax = 895.3436
				text = "S"
			intervals [1079]:
				xmin = 895.3436
				xmax = 895.4036
				text = "T"
			intervals [1080]:
				xmin = 895.4036
				xmax = 895.5636
				text = "EH1"
			intervals [1081]:
				xmin = 895.5636
				xmax = 895.6036
				text = "R"
			intervals [1082]:
				xmin = 895.6036
				xmax = 895.6336
				text = "Z"
			intervals [1083]:
				xmin = 895.6336
				xmax = 895.6736
				text = "IH1"
			intervals [1084]:
				xmin = 895.6736
				xmax = 895.7636
				text = "Z"
			intervals [1085]:
				xmin = 895.7636
				xmax = 895.8136
				text = "L"
			intervals [1086]:
				xmin = 895.8136
				xmax = 895.8836
				text = "AY1"
			intervals [1087]:
				xmin = 895.8836
				xmax = 895.9136
				text = "K"
			intervals [1088]:
				xmin = 895.9136
				xmax = 895.9636
				text = "sp"
			intervals [1089]:
				xmin = 895.9636
				xmax = 896.0036
				text = "DH"
			intervals [1090]:
				xmin = 896.0036
				xmax = 896.0336
				text = "AH0"
			intervals [1091]:
				xmin = 896.0336
				xmax = 896.1036
				text = "sp"
			intervals [1092]:
				xmin = 896.1036
				xmax = 896.2036
				text = "R"
			intervals [1093]:
				xmin = 896.2036
				xmax = 896.2936
				text = "UW1"
			intervals [1094]:
				xmin = 896.2936
				xmax = 896.3336
				text = "M"
			intervals [1095]:
				xmin = 896.3336
				xmax = 896.4236
				text = "T"
			intervals [1096]:
				xmin = 896.4236
				xmax = 896.4536
				text = "AH0"
			intervals [1097]:
				xmin = 896.4536
				xmax = 896.4836
				text = "DH"
			intervals [1098]:
				xmin = 896.4836
				xmax = 896.5436
				text = "AH1"
			intervals [1099]:
				xmin = 896.5436
				xmax = 896.6036
				text = "L"
			intervals [1100]:
				xmin = 896.6036
				xmax = 896.7336
				text = "AO1"
			intervals [1101]:
				xmin = 896.7336
				xmax = 896.7936
				text = "N"
			intervals [1102]:
				xmin = 896.7936
				xmax = 896.8436
				text = "D"
			intervals [1103]:
				xmin = 896.8436
				xmax = 896.8736
				text = "R"
			intervals [1104]:
				xmin = 896.8736
				xmax = 896.9036
				text = "IY0"
			intervals [1105]:
				xmin = 896.9036
				xmax = 896.9336
				text = "R"
			intervals [1106]:
				xmin = 896.9336
				xmax = 896.9636
				text = "UW1"
			intervals [1107]:
				xmin = 896.9636
				xmax = 896.9936
				text = "M"
			intervals [1108]:
				xmin = 896.9936
				xmax = 897.0336
				text = "L"
			intervals [1109]:
				xmin = 897.0336
				xmax = 897.0636
				text = "AY1"
			intervals [1110]:
				xmin = 897.0636
				xmax = 897.0936
				text = "K"
			intervals [1111]:
				xmin = 897.0936
				xmax = 897.1336
				text = "sp"
			intervals [1112]:
				xmin = 897.1336
				xmax = 897.1736
				text = "DH"
			intervals [1113]:
				xmin = 897.1736
				xmax = 897.2036
				text = "AH1"
			intervals [1114]:
				xmin = 897.2036
				xmax = 897.2336
				text = "D"
			intervals [1115]:
				xmin = 897.2336
				xmax = 897.2636
				text = "AO1"
			intervals [1116]:
				xmin = 897.2636
				xmax = 897.3036
				text = "R"
			intervals [1117]:
				xmin = 897.3036
				xmax = 897.3536
				text = "T"
			intervals [1118]:
				xmin = 897.3536
				xmax = 897.3836
				text = "UW1"
			intervals [1119]:
				xmin = 897.3836
				xmax = 897.4136
				text = "DH"
			intervals [1120]:
				xmin = 897.4136
				xmax = 897.4536
				text = "AH0"
			intervals [1121]:
				xmin = 897.4536
				xmax = 897.5336
				text = "L"
			intervals [1122]:
				xmin = 897.5336
				xmax = 897.6336
				text = "AO1"
			intervals [1123]:
				xmin = 897.6336
				xmax = 897.7136
				text = "N"
			intervals [1124]:
				xmin = 897.7136
				xmax = 897.7636
				text = "D"
			intervals [1125]:
				xmin = 897.7636
				xmax = 897.7936
				text = "R"
			intervals [1126]:
				xmin = 897.7936
				xmax = 897.8236
				text = "IY0"
			intervals [1127]:
				xmin = 897.8236
				xmax = 897.9236
				text = "R"
			intervals [1128]:
				xmin = 897.9236
				xmax = 897.9636
				text = "UW1"
			intervals [1129]:
				xmin = 897.9636
				xmax = 897.9936
				text = "M"
			intervals [1130]:
				xmin = 897.9936
				xmax = 898.0436
				text = "L"
			intervals [1131]:
				xmin = 898.0436
				xmax = 898.0836
				text = "AY1"
			intervals [1132]:
				xmin = 898.0836
				xmax = 898.1236
				text = "K"
			intervals [1133]:
				xmin = 898.1236
				xmax = 898.1636
				text = "DH"
			intervals [1134]:
				xmin = 898.1636
				xmax = 898.2836
				text = "EY1"
			intervals [1135]:
				xmin = 898.2836
				xmax = 898.3136
				text = "sp"
			intervals [1136]:
				xmin = 898.3136
				xmax = 898.3936
				text = "HH"
			intervals [1137]:
				xmin = 898.3936
				xmax = 898.5836
				text = "AY1"
			intervals [1138]:
				xmin = 898.5836
				xmax = 898.6436
				text = "D"
			intervals [1139]:
				xmin = 898.6436
				xmax = 898.6836
				text = "sp"
			intervals [1140]:
				xmin = 898.6836
				xmax = 898.7436
				text = "D"
			intervals [1141]:
				xmin = 898.7436
				xmax = 898.9336
				text = "AO1"
			intervals [1142]:
				xmin = 898.9336
				xmax = 898.9736
				text = "R"
			intervals [1143]:
				xmin = 898.9736
				xmax = 899.0036
				text = "Z"
			intervals [1144]:
				xmin = 899.0036
				xmax = 899.0436
				text = "DH"
			intervals [1145]:
				xmin = 899.0436
				xmax = 899.1236
				text = "EY1"
			intervals [1146]:
				xmin = 899.1236
				xmax = 899.1536
				text = "sp"
			intervals [1147]:
				xmin = 899.1536
				xmax = 899.2336
				text = "L"
			intervals [1148]:
				xmin = 899.2336
				xmax = 899.3736
				text = "AA1"
			intervals [1149]:
				xmin = 899.3736
				xmax = 899.4136
				text = "K"
			intervals [1150]:
				xmin = 899.4136
				xmax = 899.4536
				text = "IH0"
			intervals [1151]:
				xmin = 899.4536
				xmax = 899.5136
				text = "N"
			intervals [1152]:
				xmin = 899.5136
				xmax = 899.5436
				text = "sp"
			intervals [1153]:
				xmin = 899.5436
				xmax = 899.6136
				text = "D"
			intervals [1154]:
				xmin = 899.6136
				xmax = 899.8836
				text = "AO1"
			intervals [1155]:
				xmin = 899.8836
				xmax = 899.9536
				text = "R"
			intervals [1156]:
				xmin = 899.9536
				xmax = 900.0036
				text = "Z"
			intervals [1157]:
				xmin = 900.0036
				xmax = 900.0536
				text = "L"
			intervals [1158]:
				xmin = 900.0536
				xmax = 900.0936
				text = "AY1"
			intervals [1159]:
				xmin = 900.0936
				xmax = 900.1236
				text = "K"
			intervals [1160]:
				xmin = 900.1236
				xmax = 900.1736
				text = "sp"
			intervals [1161]:
				xmin = 900.1736
				xmax = 900.3769
				text = ""
			intervals [1162]:
				xmin = 900.3769
				xmax = 900.4369
				text = "DH"
			intervals [1163]:
				xmin = 900.4369
				xmax = 900.5169
				text = "AE1"
			intervals [1164]:
				xmin = 900.5169
				xmax = 900.5669
				text = "T"
			intervals [1165]:
				xmin = 900.5669
				xmax = 900.5969
				text = "W"
			intervals [1166]:
				xmin = 900.5969
				xmax = 900.7669
				text = "AA1"
			intervals [1167]:
				xmin = 900.7669
				xmax = 900.8369
				text = "Z"
			intervals [1168]:
				xmin = 900.8369
				xmax = 900.8869
				text = "DH"
			intervals [1169]:
				xmin = 900.8869
				xmax = 901.0469
				text = "EH1"
			intervals [1170]:
				xmin = 901.0469
				xmax = 901.1269
				text = "M"
			intervals [1171]:
				xmin = 901.1269
				xmax = 901.1669
				text = "L"
			intervals [1172]:
				xmin = 901.1669
				xmax = 901.2569
				text = "AY1"
			intervals [1173]:
				xmin = 901.2569
				xmax = 901.3169
				text = "K"
			intervals [1174]:
				xmin = 901.3169
				xmax = 901.3669
				text = "R"
			intervals [1175]:
				xmin = 901.3669
				xmax = 901.3969
				text = "AH1"
			intervals [1176]:
				xmin = 901.3969
				xmax = 901.4469
				text = "N"
			intervals [1177]:
				xmin = 901.4469
				xmax = 901.4869
				text = "IH0"
			intervals [1178]:
				xmin = 901.4869
				xmax = 901.5269
				text = "N"
			intervals [1179]:
				xmin = 901.5269
				xmax = 901.6369
				text = "ER0"
			intervals [1180]:
				xmin = 901.6369
				xmax = 901.7169
				text = "AW1"
			intervals [1181]:
				xmin = 901.7169
				xmax = 901.7469
				text = "N"
			intervals [1182]:
				xmin = 901.7469
				xmax = 901.7769
				text = "D"
			intervals [1183]:
				xmin = 901.7769
				xmax = 901.8069
				text = "DH"
			intervals [1184]:
				xmin = 901.8069
				xmax = 901.8769
				text = "AH1"
			intervals [1185]:
				xmin = 901.8769
				xmax = 901.9269
				text = "P"
			intervals [1186]:
				xmin = 901.9269
				xmax = 901.9569
				text = "UW1"
			intervals [1187]:
				xmin = 901.9569
				xmax = 901.9869
				text = "L"
			intervals [1188]:
				xmin = 901.9869
				xmax = 902.0169
				text = "T"
			intervals [1189]:
				xmin = 902.0169
				xmax = 902.0469
				text = "EY1"
			intervals [1190]:
				xmin = 902.0469
				xmax = 902.0769
				text = "B"
			intervals [1191]:
				xmin = 902.0769
				xmax = 902.1069
				text = "AH0"
			intervals [1192]:
				xmin = 902.1069
				xmax = 902.1369
				text = "L"
			intervals [1193]:
				xmin = 902.1369
				xmax = 902.8969
				text = "sp"
			intervals [1194]:
				xmin = 902.8969
				xmax = 902.9269
				text = "L"
			intervals [1195]:
				xmin = 902.9269
				xmax = 902.9569
				text = "AY1"
			intervals [1196]:
				xmin = 902.9569
				xmax = 902.9869
				text = "K"
			intervals [1197]:
				xmin = 902.9869
				xmax = 908.9069
				text = "sp"
			intervals [1198]:
				xmin = 908.9069
				xmax = 908.9869
				text = "AH0"
			intervals [1199]:
				xmin = 908.9869
				xmax = 909.0269
				text = "N"
			intervals [1200]:
				xmin = 909.0269
				xmax = 909.0569
				text = "DH"
			intervals [1201]:
				xmin = 909.0569
				xmax = 909.1969
				text = "EY1"
			intervals [1202]:
				xmin = 909.1969
				xmax = 909.2969
				text = "P"
			intervals [1203]:
				xmin = 909.2969
				xmax = 909.3669
				text = "L"
			intervals [1204]:
				xmin = 909.3669
				xmax = 909.4669
				text = "EY1"
			intervals [1205]:
				xmin = 909.4669
				xmax = 909.4969
				text = "IH0"
			intervals [1206]:
				xmin = 909.4969
				xmax = 909.5269
				text = "N"
			intervals [1207]:
				xmin = 909.5269
				xmax = 909.5969
				text = "HH"
			intervals [1208]:
				xmin = 909.5969
				xmax = 909.6969
				text = "AY1"
			intervals [1209]:
				xmin = 909.6969
				xmax = 909.7269
				text = "D"
			intervals [1210]:
				xmin = 909.7269
				xmax = 909.7569
				text = "AH0"
			intervals [1211]:
				xmin = 909.7569
				xmax = 909.7869
				text = "N"
			intervals [1212]:
				xmin = 909.7869
				xmax = 909.8269
				text = "G"
			intervals [1213]:
				xmin = 909.8269
				xmax = 909.9469
				text = "OW1"
			intervals [1214]:
				xmin = 909.9469
				xmax = 909.9869
				text = "sp"
			intervals [1215]:
				xmin = 909.9869
				xmax = 910.1069
				text = "S"
			intervals [1216]:
				xmin = 910.1069
				xmax = 910.2269
				text = "IY1"
			intervals [1217]:
				xmin = 910.2269
				xmax = 910.2569
				text = "K"
			intervals [1218]:
				xmin = 910.2569
				xmax = 910.2869
				text = "W"
			intervals [1219]:
				xmin = 910.2869
				xmax = 910.3169
				text = "IY1"
			intervals [1220]:
				xmin = 910.3169
				xmax = 910.5769
				text = "sp"
			intervals [1221]:
				xmin = 910.5769
				xmax = 910.6069
				text = "D"
			intervals [1222]:
				xmin = 910.6069
				xmax = 910.6369
				text = "B"
			intervals [1223]:
				xmin = 910.6369
				xmax = 910.6869
				text = "IY0"
			intervals [1224]:
				xmin = 910.6869
				xmax = 910.7169
				text = "sp"
			intervals [1225]:
				xmin = 910.7169
				xmax = 910.7669
				text = "L"
			intervals [1226]:
				xmin = 910.7669
				xmax = 910.7969
				text = "AY1"
			intervals [1227]:
				xmin = 910.7969
				xmax = 910.8269
				text = "K"
			intervals [1228]:
				xmin = 910.8269
				xmax = 910.8769
				text = "W"
			intervals [1229]:
				xmin = 910.8769
				xmax = 910.9769
				text = "AH1"
			intervals [1230]:
				xmin = 910.9769
				xmax = 911.1369
				text = "T"
			intervals [1231]:
				xmin = 911.1369
				xmax = 911.1669
				text = "sp"
			intervals [1232]:
				xmin = 911.1669
				xmax = 911.1969
				text = "AH0"
			intervals [1233]:
				xmin = 911.1969
				xmax = 911.2269
				text = "N"
			intervals [1234]:
				xmin = 911.2269
				xmax = 911.2569
				text = "D"
			intervals [1235]:
				xmin = 911.2569
				xmax = 911.2869
				text = "DH"
			intervals [1236]:
				xmin = 911.2869
				xmax = 911.3169
				text = "EH1"
			intervals [1237]:
				xmin = 911.3169
				xmax = 911.3869
				text = "N"
			intervals [1238]:
				xmin = 911.3869
				xmax = 911.4369
				text = "W"
			intervals [1239]:
				xmin = 911.4369
				xmax = 911.4669
				text = "IY1"
			intervals [1240]:
				xmin = 911.4669
				xmax = 911.5869
				text = "spn"
			intervals [1241]:
				xmin = 911.5869
				xmax = 911.6169
				text = "IY0"
			intervals [1242]:
				xmin = 911.6169
				xmax = 911.7069
				text = "V"
			intervals [1243]:
				xmin = 911.7069
				xmax = 911.7569
				text = "EH1"
			intervals [1244]:
				xmin = 911.7569
				xmax = 911.8069
				text = "N"
			intervals [1245]:
				xmin = 911.8069
				xmax = 911.8569
				text = "SH"
			intervals [1246]:
				xmin = 911.8569
				xmax = 911.8869
				text = "AH0"
			intervals [1247]:
				xmin = 911.8869
				xmax = 911.9169
				text = "L"
			intervals [1248]:
				xmin = 911.9169
				xmax = 911.9869
				text = "IY0"
			intervals [1249]:
				xmin = 911.9869
				xmax = 912.1069
				text = "CH"
			intervals [1250]:
				xmin = 912.1069
				xmax = 912.3069
				text = "AY1"
			intervals [1251]:
				xmin = 912.3069
				xmax = 912.3769
				text = "M"
			intervals [1252]:
				xmin = 912.3769
				xmax = 912.5569
				text = "IH1"
			intervals [1253]:
				xmin = 912.5569
				xmax = 912.6369
				text = "N"
			intervals [1254]:
				xmin = 912.6369
				xmax = 913.039
				text = ""
			intervals [1255]:
				xmin = 913.039
				xmax = 913.069
				text = "B"
			intervals [1256]:
				xmin = 913.069
				xmax = 913.139
				text = "AH1"
			intervals [1257]:
				xmin = 913.139
				xmax = 913.179
				text = "T"
			intervals [1258]:
				xmin = 913.179
				xmax = 913.229
				text = "DH"
			intervals [1259]:
				xmin = 913.229
				xmax = 913.309
				text = "AE1"
			intervals [1260]:
				xmin = 913.309
				xmax = 913.379
				text = "T"
			intervals [1261]:
				xmin = 913.379
				xmax = 913.409
				text = "Z"
			intervals [1262]:
				xmin = 913.409
				xmax = 913.449
				text = "JH"
			intervals [1263]:
				xmin = 913.449
				xmax = 913.509
				text = "AH1"
			intervals [1264]:
				xmin = 913.509
				xmax = 913.539
				text = "S"
			intervals [1265]:
				xmin = 913.539
				xmax = 913.569
				text = "T"
			intervals [1266]:
				xmin = 913.569
				xmax = 913.649
				text = "HH"
			intervals [1267]:
				xmin = 913.649
				xmax = 913.789
				text = "AW1"
			intervals [1268]:
				xmin = 913.789
				xmax = 913.819
				text = "IH0"
			intervals [1269]:
				xmin = 913.819
				xmax = 913.849
				text = "T"
			intervals [1270]:
				xmin = 913.849
				xmax = 913.879
				text = "W"
			intervals [1271]:
				xmin = 913.879
				xmax = 914.009
				text = "AH1"
			intervals [1272]:
				xmin = 914.009
				xmax = 914.099
				text = "Z"
			intervals [1273]:
				xmin = 914.099
				xmax = 914.149
				text = "L"
			intervals [1274]:
				xmin = 914.149
				xmax = 914.229
				text = "AY1"
			intervals [1275]:
				xmin = 914.229
				xmax = 914.259
				text = "K"
			intervals [1276]:
				xmin = 914.259
				xmax = 914.289
				text = "IH0"
			intervals [1277]:
				xmin = 914.289
				xmax = 914.319
				text = "T"
			intervals [1278]:
				xmin = 914.319
				xmax = 914.349
				text = "W"
			intervals [1279]:
				xmin = 914.349
				xmax = 914.379
				text = "AH0"
			intervals [1280]:
				xmin = 914.379
				xmax = 914.419
				text = "Z"
			intervals [1281]:
				xmin = 914.419
				xmax = 914.479
				text = "sp"
			intervals [1282]:
				xmin = 914.479
				xmax = 914.509
				text = "JH"
			intervals [1283]:
				xmin = 914.509
				xmax = 914.559
				text = "AH1"
			intervals [1284]:
				xmin = 914.559
				xmax = 914.589
				text = "S"
			intervals [1285]:
				xmin = 914.589
				xmax = 914.619
				text = "AH0"
			intervals [1286]:
				xmin = 914.619
				xmax = 914.669
				text = "F"
			intervals [1287]:
				xmin = 914.669
				xmax = 914.769
				text = "AH1"
			intervals [1288]:
				xmin = 914.769
				xmax = 914.799
				text = "N"
			intervals [1289]:
				xmin = 914.799
				xmax = 914.859
				text = "HH"
			intervals [1290]:
				xmin = 914.859
				xmax = 915.019
				text = "AW1"
			intervals [1291]:
				xmin = 915.019
				xmax = 915.109
				text = "S"
			intervals [1292]:
				xmin = 915.109
				xmax = 915.209
				text = "sp"
			intervals [1293]:
				xmin = 915.209
				xmax = 915.269
				text = "IH0"
			intervals [1294]:
				xmin = 915.269
				xmax = 915.299
				text = "T"
			intervals [1295]:
				xmin = 915.299
				xmax = 915.329
				text = "sp"
			intervals [1296]:
				xmin = 915.329
				xmax = 915.359
				text = "W"
			intervals [1297]:
				xmin = 915.359
				xmax = 915.389
				text = "AH0"
			intervals [1298]:
				xmin = 915.389
				xmax = 915.469
				text = "Z"
			intervals [1299]:
				xmin = 915.469
				xmax = 915.499
				text = "sp"
			intervals [1300]:
				xmin = 915.499
				xmax = 915.539
				text = "F"
			intervals [1301]:
				xmin = 915.539
				xmax = 915.579
				text = "AH1"
			intervals [1302]:
				xmin = 915.579
				xmax = 915.609
				text = "N"
			intervals [1303]:
				xmin = 915.609
				xmax = 923.150
				text = "sp"
			intervals [1304]:
				xmin = 923.150
				xmax = 923.540
				text = "spn"
			intervals [1305]:
				xmin = 923.540
				xmax = 986.5505
				text = ""
			intervals [1306]:
				xmin = 986.5505
				xmax = 986.7105
				text = "sil"
			intervals [1307]:
				xmin = 986.7105
				xmax = 987.3905
				text = "spn"
			intervals [1308]:
				xmin = 987.3905
				xmax = 990.0652
				text = ""
			intervals [1309]:
				xmin = 990.0652
				xmax = 990.2552
				text = "sil"
			intervals [1310]:
				xmin = 990.2552
				xmax = 990.3652
				text = "HH"
			intervals [1311]:
				xmin = 990.3652
				xmax = 990.4652
				text = "EH0"
			intervals [1312]:
				xmin = 990.4652
				xmax = 990.5352
				text = "L"
			intervals [1313]:
				xmin = 990.5352
				xmax = 990.5852
				text = "OW1"
			intervals [1314]:
				xmin = 990.5852
				xmax = 1010.762
				text = "sp"
			intervals [1315]:
				xmin = 1010.762
				xmax = 1010.832
				text = "spn"
			intervals [1316]:
				xmin = 1010.832
				xmax = 1021.2869
				text = ""
			intervals [1317]:
				xmin = 1021.2869
				xmax = 1021.3569
				text = "sil"
			intervals [1318]:
				xmin = 1021.3569
				xmax = 1021.3969
				text = "spn"
			intervals [1319]:
				xmin = 1021.3969
				xmax = 1021.4269
				text = "M"
			intervals [1320]:
				xmin = 1021.4269
				xmax = 1021.4769
				text = "IH1"
			intervals [1321]:
				xmin = 1021.4769
				xmax = 1021.5069
				text = "N"
			intervals [1322]:
				xmin = 1021.5069
				xmax = 1021.5369
				text = "IY0"
			intervals [1323]:
				xmin = 1021.5369
				xmax = 1021.5669
				text = "sp"
			intervals [1324]:
				xmin = 1021.5669
				xmax = 1021.5969
				text = "N"
			intervals [1325]:
				xmin = 1021.5969
				xmax = 1021.6269
				text = "OW1"
			intervals [1326]:
				xmin = 1021.6269
				xmax = 1022.2169
				text = "spn"
			intervals [1327]:
				xmin = 1022.2169
				xmax = 1022.2469
				text = "sp"
			intervals [1328]:
				xmin = 1022.2469
				xmax = 1022.2969
				text = "N"
			intervals [1329]:
				xmin = 1022.2969
				xmax = 1022.7469
				text = "OW1"
			intervals [1330]:
				xmin = 1022.7469
				xmax = 1024.2669
				text = "spn"
			intervals [1331]:
				xmin = 1024.2669
				xmax = 1026.3263
				text = ""
			intervals [1332]:
				xmin = 1026.3263
				xmax = 1027.2263
				text = "sil"
			intervals [1333]:
				xmin = 1027.2263
				xmax = 1027.4363
				text = "spn"
			intervals [1334]:
				xmin = 1027.4363
				xmax = 1027.9956
				text = ""
			intervals [1335]:
				xmin = 1027.9956
				xmax = 1028.0556
				text = "sil"
			intervals [1336]:
				xmin = 1028.0556
				xmax = 1028.1456
				text = "spn"
			intervals [1337]:
				xmin = 1028.1456
				xmax = 1032.4331
				text = "sp"
			intervals [1338]:
				xmin = 1032.4331
				xmax = 1032.5031
				text = "spn"
			intervals [1339]:
				xmin = 1032.5031
				xmax = 1032.9418
				text = ""
			intervals [1340]:
				xmin = 1032.9418
				xmax = 1033.8618
				text = "sil"
			intervals [1341]:
				xmin = 1033.8618
				xmax = 1033.8918
				text = "SH"
			intervals [1342]:
				xmin = 1033.8918
				xmax = 1033.9318
				text = "IY1"
			intervals [1343]:
				xmin = 1033.9318
				xmax = 1033.9918
				text = "S"
			intervals [1344]:
				xmin = 1033.9918
				xmax = 1034.0418
				text = "K"
			intervals [1345]:
				xmin = 1034.0418
				xmax = 1034.0718
				text = "R"
			intervals [1346]:
				xmin = 1034.0718
				xmax = 1034.1018
				text = "EY1"
			intervals [1347]:
				xmin = 1034.1018
				xmax = 1034.1318
				text = "Z"
			intervals [1348]:
				xmin = 1034.1318
				xmax = 1034.2118
				text = "IY0"
			intervals [1349]:
				xmin = 1034.2118
				xmax = 1035.0295
				text = "sp"
			intervals [1350]:
				xmin = 1035.0295
				xmax = 1035.3995
				text = "spn"
			intervals [1351]:
				xmin = 1035.3995
				xmax = 1051.9235
				text = ""
			intervals [1352]:
				xmin = 1051.9235
				xmax = 1052.0735
				text = "sil"
			intervals [1353]:
				xmin = 1052.0735
				xmax = 1052.1535
				text = "spn"
			intervals [1354]:
				xmin = 1052.1535
				xmax = 1052.2135
				text = "sp"
			intervals [1355]:
				xmin = 1052.2135
				xmax = 1081.1472
				text = ""
			intervals [1356]:
				xmin = 1081.1472
				xmax = 1081.1972
				text = "T"
			intervals [1357]:
				xmin = 1081.1972
				xmax = 1081.2372
				text = "AO1"
			intervals [1358]:
				xmin = 1081.2372
				xmax = 1081.2972
				text = "K"
			intervals [1359]:
				xmin = 1081.2972
				xmax = 1081.3272
				text = "AH0"
			intervals [1360]:
				xmin = 1081.3272
				xmax = 1081.3572
				text = "B"
			intervals [1361]:
				xmin = 1081.3572
				xmax = 1081.4272
				text = "AW1"
			intervals [1362]:
				xmin = 1081.4272
				xmax = 1081.4972
				text = "T"
			intervals [1363]:
				xmin = 1081.4972
				xmax = 1081.5272
				text = "sp"
			intervals [1364]:
				xmin = 1081.5272
				xmax = 1081.6172
				text = "S"
			intervals [1365]:
				xmin = 1081.6172
				xmax = 1081.6472
				text = "K"
			intervals [1366]:
				xmin = 1081.6472
				xmax = 1081.6772
				text = "UW1"
			intervals [1367]:
				xmin = 1081.6772
				xmax = 1081.7072
				text = "L"
			intervals [1368]:
				xmin = 1081.7072
				xmax = 1081.8772
				text = "sp"
			intervals [1369]:
				xmin = 1081.8772
				xmax = 1082.2572
				text = "TN"
			intervals [1370]:
				xmin = 1082.2572
				xmax = 1155.4635
				text = ""
			intervals [1371]:
				xmin = 1155.4635
				xmax = 1155.5535
				text = "sil"
			intervals [1372]:
				xmin = 1155.5535
				xmax = 1155.9035
				text = "spn"
			intervals [1373]:
				xmin = 1155.9035
				xmax = 1156.0735
				text = "sp"
			intervals [1374]:
				xmin = 1156.0735
				xmax = 1172.5321
				text = ""
			intervals [1375]:
				xmin = 1172.5321
				xmax = 1172.8621
				text = "AO1"
			intervals [1376]:
				xmin = 1172.8621
				xmax = 1172.8921
				text = "R"
			intervals [1377]:
				xmin = 1172.8921
				xmax = 1172.9421
				text = "W"
			intervals [1378]:
				xmin = 1172.9421
				xmax = 1172.9721
				text = "EH1"
			intervals [1379]:
				xmin = 1172.9721
				xmax = 1173.0021
				text = "N"
			intervals [1380]:
				xmin = 1173.0021
				xmax = 1173.0321
				text = "Y"
			intervals [1381]:
				xmin = 1173.0321
				xmax = 1173.0821
				text = "UH1"
			intervals [1382]:
				xmin = 1173.0821
				xmax = 1173.1221
				text = "R"
			intervals [1383]:
				xmin = 1173.1221
				xmax = 1173.2121
				text = "S"
			intervals [1384]:
				xmin = 1173.2121
				xmax = 1173.2821
				text = "IH1"
			intervals [1385]:
				xmin = 1173.2821
				xmax = 1173.3421
				text = "S"
			intervals [1386]:
				xmin = 1173.3421
				xmax = 1173.3921
				text = "T"
			intervals [1387]:
				xmin = 1173.3921
				xmax = 1173.4221
				text = "ER0"
			intervals [1388]:
				xmin = 1173.4221
				xmax = 1173.4921
				text = "HH"
			intervals [1389]:
				xmin = 1173.4921
				xmax = 1173.5421
				text = "AE1"
			intervals [1390]:
				xmin = 1173.5421
				xmax = 1173.5721
				text = "D"
			intervals [1391]:
				xmin = 1173.5721
				xmax = 1173.6021
				text = "T"
			intervals [1392]:
				xmin = 1173.6021
				xmax = 1173.6321
				text = "AH0"
			intervals [1393]:
				xmin = 1173.6321
				xmax = 1173.6921
				text = "B"
			intervals [1394]:
				xmin = 1173.6921
				xmax = 1173.7321
				text = "IY0"
			intervals [1395]:
				xmin = 1173.7321
				xmax = 1173.7621
				text = "DH"
			intervals [1396]:
				xmin = 1173.7621
				xmax = 1173.8321
				text = "AH0"
			intervals [1397]:
				xmin = 1173.8321
				xmax = 1173.9121
				text = "W"
			intervals [1398]:
				xmin = 1173.9121
				xmax = 1173.9521
				text = "AH1"
			intervals [1399]:
				xmin = 1173.9521
				xmax = 1173.9821
				text = "N"
			intervals [1400]:
				xmin = 1173.9821
				xmax = 1174.0221
				text = "T"
			intervals [1401]:
				xmin = 1174.0221
				xmax = 1174.0821
				text = "AH0"
			intervals [1402]:
				xmin = 1174.0821
				xmax = 1174.1121
				text = "sp"
			intervals [1403]:
				xmin = 1174.1121
				xmax = 1174.1521
				text = "G"
			intervals [1404]:
				xmin = 1174.1521
				xmax = 1174.2121
				text = "OW1"
			intervals [1405]:
				xmin = 1174.2121
				xmax = 1174.3121
				text = "AO1"
			intervals [1406]:
				xmin = 1174.3121
				xmax = 1174.3421
				text = "N"
			intervals [1407]:
				xmin = 1174.3421
				xmax = 1174.4421
				text = "F"
			intervals [1408]:
				xmin = 1174.4421
				xmax = 1174.5121
				text = "IY1"
			intervals [1409]:
				xmin = 1174.5121
				xmax = 1174.5921
				text = "L"
			intervals [1410]:
				xmin = 1174.5921
				xmax = 1174.6221
				text = "D"
			intervals [1411]:
				xmin = 1174.6221
				xmax = 1174.7421
				text = "T"
			intervals [1412]:
				xmin = 1174.7421
				xmax = 1174.7721
				text = "R"
			intervals [1413]:
				xmin = 1174.7721
				xmax = 1174.8021
				text = "IH1"
			intervals [1414]:
				xmin = 1174.8021
				xmax = 1174.8321
				text = "P"
			intervals [1415]:
				xmin = 1174.8321
				xmax = 1174.9021
				text = "S"
			intervals [1416]:
				xmin = 1174.9021
				xmax = 1174.9321
				text = "W"
			intervals [1417]:
				xmin = 1174.9321
				xmax = 1174.9621
				text = "IH0"
			intervals [1418]:
				xmin = 1174.9621
				xmax = 1175.0621
				text = "TH"
			intervals [1419]:
				xmin = 1175.0621
				xmax = 1175.1121
				text = "Y"
			intervals [1420]:
				xmin = 1175.1121
				xmax = 1175.1821
				text = "UW1"
			intervals [1421]:
				xmin = 1175.1821
				xmax = 1175.2621
				text = "K"
			intervals [1422]:
				xmin = 1175.2621
				xmax = 1175.3021
				text = "AA1"
			intervals [1423]:
				xmin = 1175.3021
				xmax = 1175.3821
				text = "Z"
			intervals [1424]:
				xmin = 1175.3821
				xmax = 1175.4121
				text = "Y"
			intervals [1425]:
				xmin = 1175.4121
				xmax = 1175.4621
				text = "UW1"
			intervals [1426]:
				xmin = 1175.4621
				xmax = 1175.5421
				text = "sp"
			intervals [1427]:
				xmin = 1175.5421
				xmax = 1175.5721
				text = "S"
			intervals [1428]:
				xmin = 1175.5721
				xmax = 1175.6121
				text = "IY1"
			intervals [1429]:
				xmin = 1175.6121
				xmax = 1175.741
				text = "sp"
			intervals [1430]:
				xmin = 1175.741
				xmax = 1175.861
				text = "HH"
			intervals [1431]:
				xmin = 1175.861
				xmax = 1175.911
				text = "AE1"
			intervals [1432]:
				xmin = 1175.911
				xmax = 1175.961
				text = "D"
			intervals [1433]:
				xmin = 1175.961
				xmax = 1175.991
				text = "T"
			intervals [1434]:
				xmin = 1175.991
				xmax = 1176.031
				text = "IH0"
			intervals [1435]:
				xmin = 1176.031
				xmax = 1176.101
				text = "HH"
			intervals [1436]:
				xmin = 1176.101
				xmax = 1176.141
				text = "AE1"
			intervals [1437]:
				xmin = 1176.141
				xmax = 1176.181
				text = "V"
			intervals [1438]:
				xmin = 1176.181
				xmax = 1176.211
				text = "AH0"
			intervals [1439]:
				xmin = 1176.211
				xmax = 1176.261
				text = "N"
			intervals [1440]:
				xmin = 1176.261
				xmax = 1176.361
				text = "AH0"
			intervals [1441]:
				xmin = 1176.361
				xmax = 1176.421
				text = "D"
			intervals [1442]:
				xmin = 1176.421
				xmax = 1176.531
				text = "AH1"
			intervals [1443]:
				xmin = 1176.531
				xmax = 1176.661
				text = "L"
			intervals [1444]:
				xmin = 1176.661
				xmax = 1176.691
				text = "T"
			intervals [1445]:
				xmin = 1176.691
				xmax = 1178.5088
				text = ""
			intervals [1446]:
				xmin = 1178.5088
				xmax = 1178.5488
				text = "sil"
			intervals [1447]:
				xmin = 1178.5488
				xmax = 1178.5888
				text = "AH0"
			intervals [1448]:
				xmin = 1178.5888
				xmax = 1178.6388
				text = "N"
			intervals [1449]:
				xmin = 1178.6388
				xmax = 1178.7088
				text = "AY1"
			intervals [1450]:
				xmin = 1178.7088
				xmax = 1178.7388
				text = "W"
			intervals [1451]:
				xmin = 1178.7388
				xmax = 1178.7688
				text = "AH0"
			intervals [1452]:
				xmin = 1178.7688
				xmax = 1178.8088
				text = "Z"
			intervals [1453]:
				xmin = 1178.8088
				xmax = 1178.8488
				text = "P"
			intervals [1454]:
				xmin = 1178.8488
				xmax = 1178.8888
				text = "R"
			intervals [1455]:
				xmin = 1178.8888
				xmax = 1178.9288
				text = "AA1"
			intervals [1456]:
				xmin = 1178.9288
				xmax = 1178.9588
				text = "B"
			intervals [1457]:
				xmin = 1178.9588
				xmax = 1179.0088
				text = "L"
			intervals [1458]:
				xmin = 1179.0088
				xmax = 1179.0588
				text = "IY0"
			intervals [1459]:
				xmin = 1179.0588
				xmax = 1179.0988
				text = "sp"
			intervals [1460]:
				xmin = 1179.0988
				xmax = 1179.1988
				text = "JH"
			intervals [1461]:
				xmin = 1179.1988
				xmax = 1179.2988
				text = "AH1"
			intervals [1462]:
				xmin = 1179.2988
				xmax = 1179.3888
				text = "S"
			intervals [1463]:
				xmin = 1179.3888
				xmax = 1179.4588
				text = "sp"
			intervals [1464]:
				xmin = 1179.4588
				xmax = 1179.5388
				text = "HH"
			intervals [1465]:
				xmin = 1179.5388
				xmax = 1179.6188
				text = "IH1"
			intervals [1466]:
				xmin = 1179.6188
				xmax = 1179.6488
				text = "T"
			intervals [1467]:
				xmin = 1179.6488
				xmax = 1179.6788
				text = "IH0"
			intervals [1468]:
				xmin = 1179.6788
				xmax = 1179.7388
				text = "N"
			intervals [1469]:
				xmin = 1179.7388
				xmax = 1179.8588
				text = "T"
			intervals [1470]:
				xmin = 1179.8588
				xmax = 1179.8988
				text = "W"
			intervals [1471]:
				xmin = 1179.8988
				xmax = 1179.9388
				text = "EH1"
			intervals [1472]:
				xmin = 1179.9388
				xmax = 1179.9888
				text = "N"
			intervals [1473]:
				xmin = 1179.9888
				xmax = 1180.0188
				text = "IY0"
			intervals [1474]:
				xmin = 1180.0188
				xmax = 1180.0488
				text = "sp"
			intervals [1475]:
				xmin = 1180.0488
				xmax = 1180.1188
				text = "HH"
			intervals [1476]:
				xmin = 1180.1188
				xmax = 1180.1688
				text = "W"
			intervals [1477]:
				xmin = 1180.1688
				xmax = 1180.2288
				text = "AH1"
			intervals [1478]:
				xmin = 1180.2288
				xmax = 1180.2888
				text = "N"
			intervals [1479]:
				xmin = 1180.2888
				xmax = 1180.3288
				text = "AY1"
			intervals [1480]:
				xmin = 1180.3288
				xmax = 1180.3588
				text = "Y"
			intervals [1481]:
				xmin = 1180.3588
				xmax = 1180.3888
				text = "UW1"
			intervals [1482]:
				xmin = 1180.3888
				xmax = 1180.4188
				text = "Z"
			intervals [1483]:
				xmin = 1180.4188
				xmax = 1180.4488
				text = "D"
			intervals [1484]:
				xmin = 1180.4488
				xmax = 1180.4788
				text = "T"
			intervals [1485]:
				xmin = 1180.4788
				xmax = 1180.5088
				text = "AH0"
			intervals [1486]:
				xmin = 1180.5088
				xmax = 1180.5388
				text = "HH"
			intervals [1487]:
				xmin = 1180.5388
				xmax = 1180.5688
				text = "AE1"
			intervals [1488]:
				xmin = 1180.5688
				xmax = 1180.5988
				text = "V"
			intervals [1489]:
				xmin = 1180.5988
				xmax = 1180.6288
				text = "T"
			intervals [1490]:
				xmin = 1180.6288
				xmax = 1180.6588
				text = "AH0"
			intervals [1491]:
				xmin = 1180.6588
				xmax = 1180.6888
				text = "G"
			intervals [1492]:
				xmin = 1180.6888
				xmax = 1180.8088
				text = "OW1"
			intervals [1493]:
				xmin = 1180.8088
				xmax = 1180.8788
				text = "AO1"
			intervals [1494]:
				xmin = 1180.8788
				xmax = 1180.9088
				text = "N"
			intervals [1495]:
				xmin = 1180.9088
				xmax = 1181.0288
				text = "AO1"
			intervals [1496]:
				xmin = 1181.0288
				xmax = 1181.0988
				text = "L"
			intervals [1497]:
				xmin = 1181.0988
				xmax = 1181.1288
				text = "HH"
			intervals [1498]:
				xmin = 1181.1288
				xmax = 1181.1688
				text = "IH0"
			intervals [1499]:
				xmin = 1181.1688
				xmax = 1181.2788
				text = "Z"
			intervals [1500]:
				xmin = 1181.2788
				xmax = 1181.3088
				text = "F"
			intervals [1501]:
				xmin = 1181.3088
				xmax = 1181.3688
				text = "IY1"
			intervals [1502]:
				xmin = 1181.3688
				xmax = 1181.4588
				text = "L"
			intervals [1503]:
				xmin = 1181.4588
				xmax = 1181.4888
				text = "D"
			intervals [1504]:
				xmin = 1181.4888
				xmax = 1181.5888
				text = "T"
			intervals [1505]:
				xmin = 1181.5888
				xmax = 1181.6188
				text = "R"
			intervals [1506]:
				xmin = 1181.6188
				xmax = 1181.6788
				text = "IH1"
			intervals [1507]:
				xmin = 1181.6788
				xmax = 1181.7688
				text = "P"
			intervals [1508]:
				xmin = 1181.7688
				xmax = 1181.8888
				text = "S"
			intervals [1509]:
				xmin = 1181.8888
				xmax = 1196.4621
				text = ""
			intervals [1510]:
				xmin = 1196.4621
				xmax = 1196.5021
				text = "P"
			intervals [1511]:
				xmin = 1196.5021
				xmax = 1196.5421
				text = "R"
			intervals [1512]:
				xmin = 1196.5421
				xmax = 1196.5921
				text = "AA1"
			intervals [1513]:
				xmin = 1196.5921
				xmax = 1196.6221
				text = "B"
			intervals [1514]:
				xmin = 1196.6221
				xmax = 1196.6621
				text = "L"
			intervals [1515]:
				xmin = 1196.6621
				xmax = 1196.7421
				text = "IY0"
			intervals [1516]:
				xmin = 1196.7421
				xmax = 1196.8821
				text = "EY1"
			intervals [1517]:
				xmin = 1196.8821
				xmax = 1196.9121
				text = "TH"
			intervals [1518]:
				xmin = 1196.9121
				xmax = 1196.9921
				text = "sp"
			intervals [1519]:
				xmin = 1196.9921
				xmax = 1197.0221
				text = "G"
			intervals [1520]:
				xmin = 1197.0221
				xmax = 1197.0521
				text = "R"
			intervals [1521]:
				xmin = 1197.0521
				xmax = 1197.0821
				text = "EY1"
			intervals [1522]:
				xmin = 1197.0821
				xmax = 1197.1121
				text = "D"
			intervals [1523]:
				xmin = 1197.1121
				xmax = 1283.4125
				text = "sp"
			intervals [1524]:
				xmin = 1283.4125
				xmax = 1283.5025
				text = "AH0"
			intervals [1525]:
				xmin = 1283.5025
				xmax = 1283.5325
				text = "N"
			intervals [1526]:
				xmin = 1283.5325
				xmax = 1283.5925
				text = "DH"
			intervals [1527]:
				xmin = 1283.5925
				xmax = 1283.6925
				text = "EH1"
			intervals [1528]:
				xmin = 1283.6925
				xmax = 1283.7725
				text = "N"
			intervals [1529]:
				xmin = 1283.7725
				xmax = 1283.9875
				text = ""
			intervals [1530]:
				xmin = 1283.9875
				xmax = 1284.0375
				text = "sil"
			intervals [1531]:
				xmin = 1284.0375
				xmax = 1284.2275
				text = "spn"
			intervals [1532]:
				xmin = 1284.2275
				xmax = 1284.2775
				text = "DH"
			intervals [1533]:
				xmin = 1284.2775
				xmax = 1284.3075
				text = "EH1"
			intervals [1534]:
				xmin = 1284.3075
				xmax = 1284.3875
				text = "N"
			intervals [1535]:
				xmin = 1284.3875
				xmax = 1284.4275
				text = "sp"
			intervals [1536]:
				xmin = 1284.4275
				xmax = 1284.5875
				text = "M"
			intervals [1537]:
				xmin = 1284.5875
				xmax = 1284.7175
				text = "AA1"
			intervals [1538]:
				xmin = 1284.7175
				xmax = 1284.8375
				text = "M"
			intervals [1539]:
				xmin = 1284.8375
				xmax = 1285.0175
				text = "IY0"
			intervals [1540]:
				xmin = 1285.0175
				xmax = 1285.0475
				text = "sp"
			intervals [1541]:
				xmin = 1285.0475
				xmax = 1285.1175
				text = "G"
			intervals [1542]:
				xmin = 1285.1175
				xmax = 1285.1775
				text = "AA1"
			intervals [1543]:
				xmin = 1285.1775
				xmax = 1285.2675
				text = "T"
			intervals [1544]:
				xmin = 1285.2675
				xmax = 1285.3275
				text = "Y"
			intervals [1545]:
				xmin = 1285.3275
				xmax = 1285.3575
				text = "UW1"
			intervals [1546]:
				xmin = 1285.3575
				xmax = 1285.3875
				text = "DH"
			intervals [1547]:
				xmin = 1285.3875
				xmax = 1285.4775
				text = "AH0"
			intervals [1548]:
				xmin = 1285.4775
				xmax = 1285.5975
				text = "W"
			intervals [1549]:
				xmin = 1285.5975
				xmax = 1285.9175
				text = "IY1"
			intervals [1550]:
				xmin = 1285.9175
				xmax = 1286.1045
				text = ""
			intervals [1551]:
				xmin = 1286.1045
				xmax = 1286.1345
				text = "sil"
			intervals [1552]:
				xmin = 1286.1345
				xmax = 1286.1645
				text = "W"
			intervals [1553]:
				xmin = 1286.1645
				xmax = 1286.1945
				text = "IH0"
			intervals [1554]:
				xmin = 1286.1945
				xmax = 1286.2445
				text = "TH"
			intervals [1555]:
				xmin = 1286.2445
				xmax = 1286.2845
				text = "DH"
			intervals [1556]:
				xmin = 1286.2845
				xmax = 1286.3145
				text = "AH0"
			intervals [1557]:
				xmin = 1286.3145
				xmax = 1286.3445
				text = "sp"
			intervals [1558]:
				xmin = 1286.3445
				xmax = 1286.4045
				text = "M"
			intervals [1559]:
				xmin = 1286.4045
				xmax = 1286.4545
				text = "AY1"
			intervals [1560]:
				xmin = 1286.4545
				xmax = 1286.5345
				text = "K"
			intervals [1561]:
				xmin = 1286.5345
				xmax = 1286.5645
				text = "AH0"
			intervals [1562]:
				xmin = 1286.5645
				xmax = 1286.5945
				text = "L"
			intervals [1563]:
				xmin = 1286.5945
				xmax = 1286.6745
				text = "JH"
			intervals [1564]:
				xmin = 1286.6745
				xmax = 1286.7645
				text = "AE1"
			intervals [1565]:
				xmin = 1286.7645
				xmax = 1286.8545
				text = "K"
			intervals [1566]:
				xmin = 1286.8545
				xmax = 1286.9545
				text = "S"
			intervals [1567]:
				xmin = 1286.9545
				xmax = 1286.9945
				text = "AH0"
			intervals [1568]:
				xmin = 1286.9945
				xmax = 1287.2245
				text = "N"
			intervals [1569]:
				xmin = 1287.2245
				xmax = 1287.8157
				text = ""
			intervals [1570]:
				xmin = 1287.8157
				xmax = 1287.8557
				text = "sil"
			intervals [1571]:
				xmin = 1287.8557
				xmax = 1287.9857
				text = "AE1"
			intervals [1572]:
				xmin = 1287.9857
				xmax = 1288.0557
				text = "N"
			intervals [1573]:
				xmin = 1288.0557
				xmax = 1288.0957
				text = "DH"
			intervals [1574]:
				xmin = 1288.0957
				xmax = 1288.1357
				text = "AH1"
			intervals [1575]:
				xmin = 1288.1357
				xmax = 1288.1857
				text = "HH"
			intervals [1576]:
				xmin = 1288.1857
				xmax = 1288.2757
				text = "OW1"
			intervals [1577]:
				xmin = 1288.2757
				xmax = 1288.3657
				text = "L"
			intervals [1578]:
				xmin = 1288.3657
				xmax = 1288.4257
				text = "F"
			intervals [1579]:
				xmin = 1288.4257
				xmax = 1288.5457
				text = "AE1"
			intervals [1580]:
				xmin = 1288.5457
				xmax = 1288.5757
				text = "M"
			intervals [1581]:
				xmin = 1288.5757
				xmax = 1288.6057
				text = "L"
			intervals [1582]:
				xmin = 1288.6057
				xmax = 1288.6357
				text = "IY0"
			intervals [1583]:
				xmin = 1288.6357
				xmax = 1288.6757
				text = "W"
			intervals [1584]:
				xmin = 1288.6757
				xmax = 1288.7157
				text = "UH1"
			intervals [1585]:
				xmin = 1288.7157
				xmax = 1288.7557
				text = "D"
			intervals [1586]:
				xmin = 1288.7557
				xmax = 1288.7957
				text = "B"
			intervals [1587]:
				xmin = 1288.7957
				xmax = 1288.8357
				text = "IY1"
			intervals [1588]:
				xmin = 1288.8357
				xmax = 1288.8657
				text = "IH0"
			intervals [1589]:
				xmin = 1288.8657
				xmax = 1288.8957
				text = "N"
			intervals [1590]:
				xmin = 1288.8957
				xmax = 1288.9257
				text = "DH"
			intervals [1591]:
				xmin = 1288.9257
				xmax = 1288.9757
				text = "AH0"
			intervals [1592]:
				xmin = 1288.9757
				xmax = 1289.0257
				text = "L"
			intervals [1593]:
				xmin = 1289.0257
				xmax = 1289.0657
				text = "IH1"
			intervals [1594]:
				xmin = 1289.0657
				xmax = 1289.1157
				text = "V"
			intervals [1595]:
				xmin = 1289.1157
				xmax = 1289.1757
				text = "IH0"
			intervals [1596]:
				xmin = 1289.1757
				xmax = 1289.2357
				text = "N"
			intervals [1597]:
				xmin = 1289.2357
				xmax = 1289.3057
				text = "R"
			intervals [1598]:
				xmin = 1289.3057
				xmax = 1289.4957
				text = "UW1"
			intervals [1599]:
				xmin = 1289.4957
				xmax = 1289.5357
				text = "M"
			intervals [1600]:
				xmin = 1289.5357
				xmax = 1289.7555
				text = ""
			intervals [1601]:
				xmin = 1289.7555
				xmax = 1289.7855
				text = "D"
			intervals [1602]:
				xmin = 1289.7855
				xmax = 1289.8955
				text = "UW1"
			intervals [1603]:
				xmin = 1289.8955
				xmax = 1289.9255
				text = "IH0"
			intervals [1604]:
				xmin = 1289.9255
				xmax = 1289.9555
				text = "N"
			intervals [1605]:
				xmin = 1289.9555
				xmax = 1289.9955
				text = "M"
			intervals [1606]:
				xmin = 1289.9955
				xmax = 1290.0655
				text = "AY1"
			intervals [1607]:
				xmin = 1290.0655
				xmax = 1290.1355
				text = "K"
			intervals [1608]:
				xmin = 1290.1355
				xmax = 1290.1755
				text = "AH0"
			intervals [1609]:
				xmin = 1290.1755
				xmax = 1290.2055
				text = "L"
			intervals [1610]:
				xmin = 1290.2055
				xmax = 1290.2955
				text = "JH"
			intervals [1611]:
				xmin = 1290.2955
				xmax = 1290.3555
				text = "AE1"
			intervals [1612]:
				xmin = 1290.3555
				xmax = 1290.4255
				text = "K"
			intervals [1613]:
				xmin = 1290.4255
				xmax = 1290.5155
				text = "S"
			intervals [1614]:
				xmin = 1290.5155
				xmax = 1290.5455
				text = "AH0"
			intervals [1615]:
				xmin = 1290.5455
				xmax = 1290.5755
				text = "N"
			intervals [1616]:
				xmin = 1290.5755
				xmax = 1290.9155
				text = "sp"
			intervals [1617]:
				xmin = 1290.9155
				xmax = 1290.9455
				text = "W"
			intervals [1618]:
				xmin = 1290.9455
				xmax = 1291.0355
				text = "IH1"
			intervals [1619]:
				xmin = 1291.0355
				xmax = 1291.1955
				text = "TH"
			intervals [1620]:
				xmin = 1291.1955
				xmax = 1291.2555
				text = "IH0"
			intervals [1621]:
				xmin = 1291.2555
				xmax = 1291.3155
				text = "M"
			intervals [1622]:
				xmin = 1291.3155
				xmax = 1386.6932
				text = "sp"
			intervals [1623]:
				xmin = 1386.6932
				xmax = 1386.7732
				text = "spn"
			intervals [1624]:
				xmin = 1386.7732
				xmax = 1388.8967
				text = ""
			intervals [1625]:
				xmin = 1388.8967
				xmax = 1388.9267
				text = "sil"
			intervals [1626]:
				xmin = 1388.9267
				xmax = 1389.0367
				text = "AE1"
			intervals [1627]:
				xmin = 1389.0367
				xmax = 1389.0667
				text = "N"
			intervals [1628]:
				xmin = 1389.0667
				xmax = 1389.0967
				text = "HH"
			intervals [1629]:
				xmin = 1389.0967
				xmax = 1389.1467
				text = "IY1"
			intervals [1630]:
				xmin = 1389.1467
				xmax = 1389.2167
				text = "D"
			intervals [1631]:
				xmin = 1389.2167
				xmax = 1389.2767
				text = "AE1"
			intervals [1632]:
				xmin = 1389.2767
				xmax = 1389.3367
				text = "N"
			intervals [1633]:
				xmin = 1389.3367
				xmax = 1389.3667
				text = "S"
			intervals [1634]:
				xmin = 1389.3667
				xmax = 1389.3967
				text = "F"
			intervals [1635]:
				xmin = 1389.3967
				xmax = 1389.4367
				text = "ER0"
			intervals [1636]:
				xmin = 1389.4367
				xmax = 1389.4667
				text = "DH"
			intervals [1637]:
				xmin = 1389.4667
				xmax = 1389.4967
				text = "AH0"
			intervals [1638]:
				xmin = 1389.4967
				xmax = 1389.5567
				text = "M"
			intervals [1639]:
				xmin = 1389.5567
				xmax = 1389.6367
				text = "IH1"
			intervals [1640]:
				xmin = 1389.6367
				xmax = 1389.7367
				text = "S"
			intervals [1641]:
				xmin = 1389.7367
				xmax = 1389.7767
				text = "T"
			intervals [1642]:
				xmin = 1389.7767
				xmax = 1389.8467
				text = "IH0"
			intervals [1643]:
				xmin = 1389.8467
				xmax = 1390.0367
				text = "K"
			intervals [1644]:
				xmin = 1390.0367
				xmax = 1390.1967
				text = "S"
			intervals [1645]:
				xmin = 1390.1967
				xmax = 1410.8321
				text = ""
			intervals [1646]:
				xmin = 1410.8321
				xmax = 1410.8821
				text = "B"
			intervals [1647]:
				xmin = 1410.8821
				xmax = 1410.9221
				text = "AH1"
			intervals [1648]:
				xmin = 1410.9221
				xmax = 1410.9621
				text = "T"
			intervals [1649]:
				xmin = 1410.9621
				xmax = 1411.0221
				text = "DH"
			intervals [1650]:
				xmin = 1411.0221
				xmax = 1411.0621
				text = "EH1"
			intervals [1651]:
				xmin = 1411.0621
				xmax = 1411.0921
				text = "N"
			intervals [1652]:
				xmin = 1411.0921
				xmax = 1411.1421
				text = "IH1"
			intervals [1653]:
				xmin = 1411.1421
				xmax = 1411.2221
				text = "N"
			intervals [1654]:
				xmin = 1411.2221
				xmax = 1411.3321
				text = "AH0"
			intervals [1655]:
				xmin = 1411.3321
				xmax = 1411.3921
				text = "D"
			intervals [1656]:
				xmin = 1411.3921
				xmax = 1411.5121
				text = "IH1"
			intervals [1657]:
				xmin = 1411.5121
				xmax = 1411.6121
				text = "SH"
			intervals [1658]:
				xmin = 1411.6121
				xmax = 1411.6621
				text = "AH0"
			intervals [1659]:
				xmin = 1411.6621
				xmax = 1411.7221
				text = "N"
			intervals [1660]:
				xmin = 1411.7221
				xmax = 1411.7521
				text = "sp"
			intervals [1661]:
				xmin = 1411.7521
				xmax = 1411.8321
				text = "T"
			intervals [1662]:
				xmin = 1411.8321
				xmax = 1411.8621
				text = "IH0"
			intervals [1663]:
				xmin = 1411.8621
				xmax = 1411.9021
				text = "DH"
			intervals [1664]:
				xmin = 1411.9021
				xmax = 1411.9421
				text = "AH0"
			intervals [1665]:
				xmin = 1411.9421
				xmax = 1412.0121
				text = "M"
			intervals [1666]:
				xmin = 1412.0121
				xmax = 1412.1121
				text = "IH1"
			intervals [1667]:
				xmin = 1412.1121
				xmax = 1412.1621
				text = "S"
			intervals [1668]:
				xmin = 1412.1621
				xmax = 1412.2121
				text = "T"
			intervals [1669]:
				xmin = 1412.2121
				xmax = 1412.2721
				text = "IH0"
			intervals [1670]:
				xmin = 1412.2721
				xmax = 1412.3021
				text = "K"
			intervals [1671]:
				xmin = 1412.3021
				xmax = 1412.3321
				text = "S"
			intervals [1672]:
				xmin = 1412.3321
				xmax = 1412.3821
				text = "W"
			intervals [1673]:
				xmin = 1412.3821
				xmax = 1412.4121
				text = "AH1"
			intervals [1674]:
				xmin = 1412.4121
				xmax = 1412.4621
				text = "T"
			intervals [1675]:
				xmin = 1412.4621
				xmax = 1412.4921
				text = "EH1"
			intervals [1676]:
				xmin = 1412.4921
				xmax = 1412.5921
				text = "L"
			intervals [1677]:
				xmin = 1412.5921
				xmax = 1412.6421
				text = "S"
			intervals [1678]:
				xmin = 1412.6421
				xmax = 1412.6821
				text = "Y"
			intervals [1679]:
				xmin = 1412.6821
				xmax = 1412.7221
				text = "UW1"
			intervals [1680]:
				xmin = 1412.7221
				xmax = 1412.7621
				text = "G"
			intervals [1681]:
				xmin = 1412.7621
				xmax = 1412.7921
				text = "IH1"
			intervals [1682]:
				xmin = 1412.7921
				xmax = 1412.8221
				text = "T"
			intervals [1683]:
				xmin = 1412.8221
				xmax = 1412.9021
				text = "sp"
			intervals [1684]:
				xmin = 1412.9021
				xmax = 1412.9421
				text = "T"
			intervals [1685]:
				xmin = 1412.9421
				xmax = 1412.9721
				text = "IH0"
			intervals [1686]:
				xmin = 1412.9721
				xmax = 1413.0021
				text = "D"
			intervals [1687]:
				xmin = 1413.0021
				xmax = 1413.0321
				text = "UW1"
			intervals [1688]:
				xmin = 1413.0321
				xmax = 1413.0621
				text = "sp"
			intervals [1689]:
				xmin = 1413.0621
				xmax = 1413.1121
				text = "HH"
			intervals [1690]:
				xmin = 1413.1121
				xmax = 1413.2321
				text = "IY1"
			intervals [1691]:
				xmin = 1413.2321
				xmax = 1413.2821
				text = "G"
			intervals [1692]:
				xmin = 1413.2821
				xmax = 1413.3121
				text = "IH1"
			intervals [1693]:
				xmin = 1413.3121
				xmax = 1413.3921
				text = "T"
			intervals [1694]:
				xmin = 1413.3921
				xmax = 1413.5021
				text = "T"
			intervals [1695]:
				xmin = 1413.5021
				xmax = 1413.5421
				text = "IH0"
			intervals [1696]:
				xmin = 1413.5421
				xmax = 1413.5921
				text = "sp"
			intervals [1697]:
				xmin = 1413.5921
				xmax = 1413.6521
				text = "D"
			intervals [1698]:
				xmin = 1413.6521
				xmax = 1413.7921
				text = "UW1"
			intervals [1699]:
				xmin = 1413.7921
				xmax = 1413.8421
				text = "DH"
			intervals [1700]:
				xmin = 1413.8421
				xmax = 1414.0021
				text = "AH1"
			intervals [1701]:
				xmin = 1414.0021
				xmax = 1414.0421
				text = "sp"
			intervals [1702]:
				xmin = 1414.0421
				xmax = 1414.2321
				text = "AH1"
			intervals [1703]:
				xmin = 1414.2321
				xmax = 1414.9977
				text = "sp"
			intervals [1704]:
				xmin = 1414.9977
				xmax = 1415.0477
				text = "T"
			intervals [1705]:
				xmin = 1415.0477
				xmax = 1415.0777
				text = "R"
			intervals [1706]:
				xmin = 1415.0777
				xmax = 1415.1077
				text = "sp"
			intervals [1707]:
				xmin = 1415.1077
				xmax = 1415.1877
				text = "HH"
			intervals [1708]:
				xmin = 1415.1877
				xmax = 1415.2577
				text = "IY1"
			intervals [1709]:
				xmin = 1415.2577
				xmax = 1415.2877
				text = "G"
			intervals [1710]:
				xmin = 1415.2877
				xmax = 1415.3277
				text = "IH1"
			intervals [1711]:
				xmin = 1415.3277
				xmax = 1415.3877
				text = "T"
			intervals [1712]:
				xmin = 1415.3877
				xmax = 1415.4177
				text = "T"
			intervals [1713]:
				xmin = 1415.4177
				xmax = 1415.4677
				text = "AH0"
			intervals [1714]:
				xmin = 1415.4677
				xmax = 1415.5377
				text = "B"
			intervals [1715]:
				xmin = 1415.5377
				xmax = 1415.5877
				text = "IY1"
			intervals [1716]:
				xmin = 1415.5877
				xmax = 1415.6577
				text = "AH0"
			intervals [1717]:
				xmin = 1415.6577
				xmax = 1415.7377
				text = "P"
			intervals [1718]:
				xmin = 1415.7377
				xmax = 1415.7877
				text = "AA1"
			intervals [1719]:
				xmin = 1415.7877
				xmax = 1415.8377
				text = "R"
			intervals [1720]:
				xmin = 1415.8377
				xmax = 1415.8677
				text = "T"
			intervals [1721]:
				xmin = 1415.8677
				xmax = 1415.8977
				text = "AH0"
			intervals [1722]:
				xmin = 1415.8977
				xmax = 1415.9277
				text = "V"
			intervals [1723]:
				xmin = 1415.9277
				xmax = 1415.9577
				text = "DH"
			intervals [1724]:
				xmin = 1415.9577
				xmax = 1416.1377
				text = "AH1"
			intervals [1725]:
				xmin = 1416.1377
				xmax = 1416.2377
				text = "AA0"
			intervals [1726]:
				xmin = 1416.2377
				xmax = 1416.2877
				text = "D"
			intervals [1727]:
				xmin = 1416.2877
				xmax = 1416.3877
				text = "IH1"
			intervals [1728]:
				xmin = 1416.3877
				xmax = 1416.4877
				text = "SH"
			intervals [1729]:
				xmin = 1416.4877
				xmax = 1416.5277
				text = "AH0"
			intervals [1730]:
				xmin = 1416.5277
				xmax = 1416.5677
				text = "N"
			intervals [1731]:
				xmin = 1416.5677
				xmax = 1416.6177
				text = "AH0"
			intervals [1732]:
				xmin = 1416.6177
				xmax = 1416.6477
				text = "N"
			intervals [1733]:
				xmin = 1416.6477
				xmax = 1416.6777
				text = "D"
			intervals [1734]:
				xmin = 1416.6777
				xmax = 1416.7677
				text = "T"
			intervals [1735]:
				xmin = 1416.7677
				xmax = 1416.8177
				text = "R"
			intervals [1736]:
				xmin = 1416.8177
				xmax = 1416.8477
				text = "AY1"
			intervals [1737]:
				xmin = 1416.8477
				xmax = 1416.9177
				text = "AW1"
			intervals [1738]:
				xmin = 1416.9177
				xmax = 1417.0077
				text = "T"
			intervals [1739]:
				xmin = 1417.0077
				xmax = 1417.0377
				text = "sp"
			intervals [1740]:
				xmin = 1417.0377
				xmax = 1417.0777
				text = "P"
			intervals [1741]:
				xmin = 1417.0777
				xmax = 1417.1177
				text = "R"
			intervals [1742]:
				xmin = 1417.1177
				xmax = 1417.2177
				text = "AO1"
			intervals [1743]:
				xmin = 1417.2177
				xmax = 1417.3277
				text = "S"
			intervals [1744]:
				xmin = 1417.3277
				xmax = 1417.4077
				text = "EH2"
			intervals [1745]:
				xmin = 1417.4077
				xmax = 1417.4977
				text = "S"
			intervals [1746]:
				xmin = 1417.4977
				xmax = 1417.5877
				text = "F"
			intervals [1747]:
				xmin = 1417.5877
				xmax = 1417.6277
				text = "AO1"
			intervals [1748]:
				xmin = 1417.6277
				xmax = 1417.6677
				text = "R"
			intervals [1749]:
				xmin = 1417.6677
				xmax = 1417.7177
				text = "DH"
			intervals [1750]:
				xmin = 1417.7177
				xmax = 1417.8177
				text = "AH1"
			intervals [1751]:
				xmin = 1417.8177
				xmax = 1417.8777
				text = "sp"
			intervals [1752]:
				xmin = 1417.8777
				xmax = 1418.0259
				text = ""
			intervals [1753]:
				xmin = 1418.0259
				xmax = 1418.1159
				text = "W"
			intervals [1754]:
				xmin = 1418.1159
				xmax = 1418.1459
				text = "IH1"
			intervals [1755]:
				xmin = 1418.1459
				xmax = 1418.2559
				text = "Z"
			intervals [1756]:
				xmin = 1418.2559
				xmax = 1418.3259
				text = "ER0"
			intervals [1757]:
				xmin = 1418.3259
				xmax = 1418.3559
				text = "D"
			intervals [1758]:
				xmin = 1418.3559
				xmax = 1418.4159
				text = "sp"
			intervals [1759]:
				xmin = 1418.4159
				xmax = 1418.4759
				text = "G"
			intervals [1760]:
				xmin = 1418.4759
				xmax = 1418.6959
				text = "ER1"
			intervals [1761]:
				xmin = 1418.6959
				xmax = 1418.7259
				text = "L"
			intervals [1762]:
				xmin = 1418.7259
				xmax = 1419.0059
				text = "Z"
			intervals [1763]:
				xmin = 1419.0059
				xmax = 1420.0204
				text = ""
			intervals [1764]:
				xmin = 1420.0204
				xmax = 1420.0504
				text = "sil"
			intervals [1765]:
				xmin = 1420.0504
				xmax = 1420.0904
				text = "L"
			intervals [1766]:
				xmin = 1420.0904
				xmax = 1420.1204
				text = "AY1"
			intervals [1767]:
				xmin = 1420.1204
				xmax = 1420.1604
				text = "K"
			intervals [1768]:
				xmin = 1420.1604
				xmax = 1420.2104
				text = "DH"
			intervals [1769]:
				xmin = 1420.2104
				xmax = 1420.2604
				text = "AH0"
			intervals [1770]:
				xmin = 1420.2604
				xmax = 1420.3704
				text = "K"
			intervals [1771]:
				xmin = 1420.3704
				xmax = 1420.4604
				text = "OW1"
			intervals [1772]:
				xmin = 1420.4604
				xmax = 1420.5404
				text = "CH"
			intervals [1773]:
				xmin = 1420.5404
				xmax = 1420.5704
				text = "G"
			intervals [1774]:
				xmin = 1420.5704
				xmax = 1420.6004
				text = "IH1"
			intervals [1775]:
				xmin = 1420.6004
				xmax = 1420.6504
				text = "T"
			intervals [1776]:
				xmin = 1420.6504
				xmax = 1420.6904
				text = "T"
			intervals [1777]:
				xmin = 1420.6904
				xmax = 1420.7504
				text = "AH0"
			intervals [1778]:
				xmin = 1420.7504
				xmax = 1420.8404
				text = "P"
			intervals [1779]:
				xmin = 1420.8404
				xmax = 1420.8904
				text = "IH1"
			intervals [1780]:
				xmin = 1420.8904
				xmax = 1420.9604
				text = "K"
			intervals [1781]:
				xmin = 1420.9604
				xmax = 1421.0104
				text = "L"
			intervals [1782]:
				xmin = 1421.0104
				xmax = 1421.0604
				text = "AY1"
			intervals [1783]:
				xmin = 1421.0604
				xmax = 1421.1504
				text = "K"
			intervals [1784]:
				xmin = 1421.1504
				xmax = 1421.1904
				text = "DH"
			intervals [1785]:
				xmin = 1421.1904
				xmax = 1421.2204
				text = "AH0"
			intervals [1786]:
				xmin = 1421.2204
				xmax = 1421.2604
				text = "sp"
			intervals [1787]:
				xmin = 1421.2604
				xmax = 1421.3704
				text = "T"
			intervals [1788]:
				xmin = 1421.3704
				xmax = 1421.5204
				text = "AO1"
			intervals [1789]:
				xmin = 1421.5204
				xmax = 1421.6604
				text = "P"
			intervals [1790]:
				xmin = 1421.6604
				xmax = 1422.3426
				text = ""
			intervals [1791]:
				xmin = 1422.3426
				xmax = 1422.3726
				text = "sil"
			intervals [1792]:
				xmin = 1422.3726
				xmax = 1422.4226
				text = "D"
			intervals [1793]:
				xmin = 1422.4226
				xmax = 1422.5626
				text = "AE1"
			intervals [1794]:
				xmin = 1422.5626
				xmax = 1422.6526
				text = "N"
			intervals [1795]:
				xmin = 1422.6526
				xmax = 1422.7626
				text = "S"
			intervals [1796]:
				xmin = 1422.7626
				xmax = 1422.8926
				text = "ER0"
			intervals [1797]:
				xmin = 1422.8926
				xmax = 1423.0426
				text = "Z"
			intervals [1798]:
				xmin = 1423.0426
				xmax = 1423.0726
				text = "sp"
			intervals [1799]:
				xmin = 1423.0726
				xmax = 1423.2026
				text = "T"
			intervals [1800]:
				xmin = 1423.2026
				xmax = 1423.2626
				text = "AH0"
			intervals [1801]:
				xmin = 1423.2626
				xmax = 1423.3426
				text = "B"
			intervals [1802]:
				xmin = 1423.3426
				xmax = 1423.3926
				text = "IY1"
			intervals [1803]:
				xmin = 1423.3926
				xmax = 1423.4526
				text = "AH0"
			intervals [1804]:
				xmin = 1423.4526
				xmax = 1423.5526
				text = "P"
			intervals [1805]:
				xmin = 1423.5526
				xmax = 1423.6026
				text = "AA1"
			intervals [1806]:
				xmin = 1423.6026
				xmax = 1423.6526
				text = "R"
			intervals [1807]:
				xmin = 1423.6526
				xmax = 1423.6826
				text = "T"
			intervals [1808]:
				xmin = 1423.6826
				xmax = 1423.7226
				text = "AH0"
			intervals [1809]:
				xmin = 1423.7226
				xmax = 1423.7526
				text = "V"
			intervals [1810]:
				xmin = 1423.7526
				xmax = 1423.7926
				text = "DH"
			intervals [1811]:
				xmin = 1423.7926
				xmax = 1423.8526
				text = "AE1"
			intervals [1812]:
				xmin = 1423.8526
				xmax = 1423.9326
				text = "T"
			intervals [1813]:
				xmin = 1423.9326
				xmax = 1424.0026
				text = "P"
			intervals [1814]:
				xmin = 1424.0026
				xmax = 1424.0626
				text = "R"
			intervals [1815]:
				xmin = 1424.0626
				xmax = 1424.1426
				text = "AO1"
			intervals [1816]:
				xmin = 1424.1426
				xmax = 1424.2826
				text = "S"
			intervals [1817]:
				xmin = 1424.2826
				xmax = 1424.4626
				text = "EH2"
			intervals [1818]:
				xmin = 1424.4626
				xmax = 1424.6426
				text = "S"
			intervals [1819]:
				xmin = 1424.6426
				xmax = 1424.7661
				text = ""
			intervals [1820]:
				xmin = 1424.7661
				xmax = 1424.7961
				text = "sil"
			intervals [1821]:
				xmin = 1424.7961
				xmax = 1424.8661
				text = "AH0"
			intervals [1822]:
				xmin = 1424.8661
				xmax = 1424.8961
				text = "N"
			intervals [1823]:
				xmin = 1424.8961
				xmax = 1424.9961
				text = "D"
			intervals [1824]:
				xmin = 1424.9961
				xmax = 1425.0761
				text = "AE1"
			intervals [1825]:
				xmin = 1425.0761
				xmax = 1425.1161
				text = "N"
			intervals [1826]:
				xmin = 1425.1161
				xmax = 1425.1461
				text = "S"
			intervals [1827]:
				xmin = 1425.1461
				xmax = 1425.1761
				text = "W"
			intervals [1828]:
				xmin = 1425.1761
				xmax = 1425.2061
				text = "IH1"
			intervals [1829]:
				xmin = 1425.2061
				xmax = 1425.2361
				text = "DH"
			intervals [1830]:
				xmin = 1425.2361
				xmax = 1425.2661
				text = "DH"
			intervals [1831]:
				xmin = 1425.2661
				xmax = 1425.2961
				text = "AH0"
			intervals [1832]:
				xmin = 1425.2961
				xmax = 1425.3261
				text = "M"
			intervals [1833]:
				xmin = 1425.3261
				xmax = 1425.3561
				text = "AH0"
			intervals [1834]:
				xmin = 1425.3561
				xmax = 1425.3861
				text = "N"
			intervals [1835]:
				xmin = 1425.3861
				xmax = 1425.4261
				text = "B"
			intervals [1836]:
				xmin = 1425.4261
				xmax = 1425.4561
				text = "IY0"
			intervals [1837]:
				xmin = 1425.4561
				xmax = 1425.6361
				text = "sp"
			intervals [1838]:
				xmin = 1425.6361
				xmax = 1425.6761
				text = "AH0"
			intervals [1839]:
				xmin = 1425.6761
				xmax = 1425.7261
				text = "P"
			intervals [1840]:
				xmin = 1425.7261
				xmax = 1425.8461
				text = "AA1"
			intervals [1841]:
				xmin = 1425.8461
				xmax = 1425.8761
				text = "R"
			intervals [1842]:
				xmin = 1425.8761
				xmax = 1425.9061
				text = "T"
			intervals [1843]:
				xmin = 1425.9061
				xmax = 1425.9361
				text = "AH0"
			intervals [1844]:
				xmin = 1425.9361
				xmax = 1425.9661
				text = "V"
			intervals [1845]:
				xmin = 1425.9661
				xmax = 1426.0161
				text = "DH"
			intervals [1846]:
				xmin = 1426.0161
				xmax = 1426.0861
				text = "EH1"
			intervals [1847]:
				xmin = 1426.0861
				xmax = 1426.1261
				text = "R"
			intervals [1848]:
				xmin = 1426.1261
				xmax = 1426.2261
				text = "T"
			intervals [1849]:
				xmin = 1426.2261
				xmax = 1426.2761
				text = "R"
			intervals [1850]:
				xmin = 1426.2761
				xmax = 1426.3061
				text = "AY1"
			intervals [1851]:
				xmin = 1426.3061
				xmax = 1426.3361
				text = "AW1"
			intervals [1852]:
				xmin = 1426.3361
				xmax = 1426.4561
				text = "T"
			intervals [1853]:
				xmin = 1426.4561
				xmax = 1426.4861
				text = "sp"
			intervals [1854]:
				xmin = 1426.4861
				xmax = 1441.0187
				text = ""
			intervals [1855]:
				xmin = 1441.0187
				xmax = 1441.8887
				text = "spn"
			intervals [1856]:
				xmin = 1441.8887
				xmax = 1444.0297
				text = ""
			intervals [1857]:
				xmin = 1444.0297
				xmax = 1444.0597
				text = "sil"
			intervals [1858]:
				xmin = 1444.0597
				xmax = 1444.0897
				text = "AH1"
			intervals [1859]:
				xmin = 1444.0897
				xmax = 1444.1197
				text = "HH"
			intervals [1860]:
				xmin = 1444.1197
				xmax = 1444.2497
				text = "AH1"
			intervals [1861]:
				xmin = 1444.2497
				xmax = 1502.9243
				text = "sp"
			intervals [1862]:
				xmin = 1502.9243
				xmax = 1504.0943
				text = "spn"
			intervals [1863]:
				xmin = 1504.0943
				xmax = 1504.5353
				text = "sp"
			intervals [1864]:
				xmin = 1504.5353
				xmax = 1505.3053
				text = "spn"
			intervals [1865]:
				xmin = 1505.3053
				xmax = 1506.7423
				text = ""
			intervals [1866]:
				xmin = 1506.7423
				xmax = 1507.6323
				text = "sil"
			intervals [1867]:
				xmin = 1507.6323
				xmax = 1507.9423
				text = "spn"
			intervals [1868]:
				xmin = 1507.9423
				xmax = 1672.3371
				text = "sp"
			intervals [1869]:
				xmin = 1672.3371
				xmax = 1672.3971
				text = "spn"
			intervals [1870]:
				xmin = 1672.3971
				xmax = 1677.8433
				text = "sp"
			intervals [1871]:
				xmin = 1677.8433
				xmax = 1678.7833
				text = "spn"
			intervals [1872]:
				xmin = 1678.7833
				xmax = 1680.8403
				text = ""
			intervals [1873]:
				xmin = 1680.8403
				xmax = 1681.1103
				text = "spn"
			intervals [1874]:
				xmin = 1681.1103
				xmax = 1681.7356
				text = ""
			intervals [1875]:
				xmin = 1681.7356
				xmax = 1682.4956
				text = "spn"
			intervals [1876]:
				xmin = 1682.4956
				xmax = 1719.3949
				text = "sp"
			intervals [1877]:
				xmin = 1719.3949
				xmax = 1719.9149
				text = "spn"
			intervals [1878]:
				xmin = 1719.9149
				xmax = 1735.9665
				text = ""
			intervals [1879]:
				xmin = 1735.9665
				xmax = 1736.4465
				text = "spn"
			intervals [1880]:
				xmin = 1736.4465
				xmax = 1736.7365
				text = "sp"
			intervals [1881]:
				xmin = 1736.7365
				xmax = 1765.0199
				text = ""
			intervals [1882]:
				xmin = 1765.0199
				xmax = 1765.1399
				text = "SH"
			intervals [1883]:
				xmin = 1765.1399
				xmax = 1765.1899
				text = "IY1"
			intervals [1884]:
				xmin = 1765.1899
				xmax = 1765.2199
				text = "sp"
			intervals [1885]:
				xmin = 1765.2199
				xmax = 1765.2999
				text = "S"
			intervals [1886]:
				xmin = 1765.2999
				xmax = 1765.3299
				text = "EH1"
			intervals [1887]:
				xmin = 1765.3299
				xmax = 1765.3599
				text = "D"
			intervals [1888]:
				xmin = 1765.3599
				xmax = 1765.3899
				text = "Y"
			intervals [1889]:
				xmin = 1765.3899
				xmax = 1765.4399
				text = "UH1"
			intervals [1890]:
				xmin = 1765.4399
				xmax = 1765.4799
				text = "R"
			intervals [1891]:
				xmin = 1765.4799
				xmax = 1765.5199
				text = "sp"
			intervals [1892]:
				xmin = 1765.5199
				xmax = 1765.6299
				text = "F"
			intervals [1893]:
				xmin = 1765.6299
				xmax = 1765.6899
				text = "R"
			intervals [1894]:
				xmin = 1765.6899
				xmax = 1765.7199
				text = "EH1"
			intervals [1895]:
				xmin = 1765.7199
				xmax = 1765.7499
				text = "N"
			intervals [1896]:
				xmin = 1765.7499
				xmax = 1765.7799
				text = "Z"
			intervals [1897]:
				xmin = 1765.7799
				xmax = 1765.9199
				text = "sp"
			intervals [1898]:
				xmin = 1765.9199
				xmax = 1765.9499
				text = "N"
			intervals [1899]:
				xmin = 1765.9499
				xmax = 1765.9899
				text = "AA1"
			intervals [1900]:
				xmin = 1765.9899
				xmax = 1766.0599
				text = "T"
			intervals [1901]:
				xmin = 1766.0599
				xmax = 1766.1099
				text = "Y"
			intervals [1902]:
				xmin = 1766.1099
				xmax = 1766.1399
				text = "UH1"
			intervals [1903]:
				xmin = 1766.1399
				xmax = 1766.1699
				text = "R"
			intervals [1904]:
				xmin = 1766.1699
				xmax = 1766.2799
				text = "sp"
			intervals [1905]:
				xmin = 1766.2799
				xmax = 1766.3599
				text = "T"
			intervals [1906]:
				xmin = 1766.3599
				xmax = 1766.4599
				text = "IY1"
			intervals [1907]:
				xmin = 1766.4599
				xmax = 1766.5999
				text = "CH"
			intervals [1908]:
				xmin = 1766.5999
				xmax = 1766.6299
				text = "ER0"
			intervals [1909]:
				xmin = 1766.6299
				xmax = 1766.7099
				text = "sp"
			intervals [1910]:
				xmin = 1766.7099
				xmax = 1768.2268
				text = ""
			intervals [1911]:
				xmin = 1768.2268
				xmax = 1768.5468
				text = "OW1"
			intervals [1912]:
				xmin = 1768.5468
				xmax = 1838.4048
				text = ""
			intervals [1913]:
				xmin = 1838.4048
				xmax = 1839.9548
				text = "spn"
			intervals [1914]:
				xmin = 1839.9548
				xmax = 1880.3536
				text = ""
			intervals [1915]:
				xmin = 1880.3536
				xmax = 1880.3936
				text = "HH"
			intervals [1916]:
				xmin = 1880.3936
				xmax = 1880.4936
				text = "UW1"
			intervals [1917]:
				xmin = 1880.4936
				xmax = 1880.5936
				text = "AA1"
			intervals [1918]:
				xmin = 1880.5936
				xmax = 1880.6536
				text = "R"
			intervals [1919]:
				xmin = 1880.6536
				xmax = 1880.6836
				text = "Y"
			intervals [1920]:
				xmin = 1880.6836
				xmax = 1880.7236
				text = "UH1"
			intervals [1921]:
				xmin = 1880.7236
				xmax = 1880.7536
				text = "R"
			intervals [1922]:
				xmin = 1880.7536
				xmax = 1880.8036
				text = "sp"
			intervals [1923]:
				xmin = 1880.8036
				xmax = 1880.8836
				text = "F"
			intervals [1924]:
				xmin = 1880.8836
				xmax = 1880.9736
				text = "R"
			intervals [1925]:
				xmin = 1880.9736
				xmax = 1881.0536
				text = "EH1"
			intervals [1926]:
				xmin = 1881.0536
				xmax = 1881.1036
				text = "N"
			intervals [1927]:
				xmin = 1881.1036
				xmax = 1881.1536
				text = "Z"
			intervals [1928]:
				xmin = 1881.1536
				xmax = 1881.2036
				text = "sp"
			intervals [1929]:
				xmin = 1881.2036
				xmax = 1881.2536
				text = "N"
			intervals [1930]:
				xmin = 1881.2536
				xmax = 1881.3236
				text = "EY1"
			intervals [1931]:
				xmin = 1881.3236
				xmax = 1881.4036
				text = "M"
			intervals [1932]:
				xmin = 1881.4036
				xmax = 1881.4336
				text = "Y"
			intervals [1933]:
				xmin = 1881.4336
				xmax = 1881.4636
				text = "UH1"
			intervals [1934]:
				xmin = 1881.4636
				xmax = 1881.5036
				text = "R"
			intervals [1935]:
				xmin = 1881.5036
				xmax = 1881.5536
				text = "sp"
			intervals [1936]:
				xmin = 1881.5536
				xmax = 1881.6536
				text = "F"
			intervals [1937]:
				xmin = 1881.6536
				xmax = 1881.6836
				text = "R"
			intervals [1938]:
				xmin = 1881.6836
				xmax = 1881.7136
				text = "EH1"
			intervals [1939]:
				xmin = 1881.7136
				xmax = 1881.7436
				text = "N"
			intervals [1940]:
				xmin = 1881.7436
				xmax = 1881.7736
				text = "Z"
			intervals [1941]:
				xmin = 1881.7736
				xmax = 1974.8814
				text = "sp"
			intervals [1942]:
				xmin = 1974.8814
				xmax = 1974.9614
				text = "AE1"
			intervals [1943]:
				xmin = 1974.9614
				xmax = 1975.0514
				text = "N"
			intervals [1944]:
				xmin = 1975.0514
				xmax = 1975.1014
				text = "M"
			intervals [1945]:
				xmin = 1975.1014
				xmax = 1975.2714
				text = "AY1"
			intervals [1946]:
				xmin = 1975.2714
				xmax = 1975.3214
				text = "N"
			intervals [1947]:
				xmin = 1975.3214
				xmax = 1975.3614
				text = "D"
			intervals [1948]:
				xmin = 1975.3614
				xmax = 1975.4414
				text = "Y"
			intervals [1949]:
				xmin = 1975.4414
				xmax = 1975.5214
				text = "UW1"
			intervals [1950]:
				xmin = 1975.5214
				xmax = 1975.5514
				text = "sp"
			intervals [1951]:
				xmin = 1975.5514
				xmax = 1975.9814
				text = "TN"
			intervals [1952]:
				xmin = 1975.9814
				xmax = 1976.0214
				text = "G"
			intervals [1953]:
				xmin = 1976.0214
				xmax = 1976.0614
				text = "EH1"
			intervals [1954]:
				xmin = 1976.0614
				xmax = 1976.1014
				text = "T"
			intervals [1955]:
				xmin = 1976.1014
				xmax = 1976.1614
				text = "S"
			intervals [1956]:
				xmin = 1976.1614
				xmax = 1976.2214
				text = "AW1"
			intervals [1957]:
				xmin = 1976.2214
				xmax = 1976.2514
				text = "T"
			intervals [1958]:
				xmin = 1976.2514
				xmax = 1976.2914
				text = "AE1"
			intervals [1959]:
				xmin = 1976.2914
				xmax = 1976.3914
				text = "T"
			intervals [1960]:
				xmin = 1976.3914
				xmax = 1976.4214
				text = "TH"
			intervals [1961]:
				xmin = 1976.4214
				xmax = 1976.4614
				text = "R"
			intervals [1962]:
				xmin = 1976.4614
				xmax = 1976.5214
				text = "IY1"
			intervals [1963]:
				xmin = 1976.5214
				xmax = 1976.6214
				text = "F"
			intervals [1964]:
				xmin = 1976.6214
				xmax = 1976.6614
				text = "IH1"
			intervals [1965]:
				xmin = 1976.6614
				xmax = 1976.7514
				text = "F"
			intervals [1966]:
				xmin = 1976.7514
				xmax = 1976.8614
				text = "T"
			intervals [1967]:
				xmin = 1976.8614
				xmax = 1976.9714
				text = "IY1"
			intervals [1968]:
				xmin = 1976.9714
				xmax = 1977.1414
				text = "N"
			intervals [1969]:
				xmin = 1977.1414
				xmax = 1977.1714
				text = "sp"
			intervals [1970]:
				xmin = 1977.1714
				xmax = 1977.3198
				text = ""
			intervals [1971]:
				xmin = 1977.3198
				xmax = 1977.3898
				text = "DH"
			intervals [1972]:
				xmin = 1977.3898
				xmax = 1977.4398
				text = "EY1"
			intervals [1973]:
				xmin = 1977.4398
				xmax = 1977.4898
				text = "D"
			intervals [1974]:
				xmin = 1977.4898
				xmax = 1977.5298
				text = "OW1"
			intervals [1975]:
				xmin = 1977.5298
				xmax = 1977.5898
				text = "N"
			intervals [1976]:
				xmin = 1977.5898
				xmax = 1977.6198
				text = "G"
			intervals [1977]:
				xmin = 1977.6198
				xmax = 1977.6498
				text = "EH1"
			intervals [1978]:
				xmin = 1977.6498
				xmax = 1977.6898
				text = "T"
			intervals [1979]:
				xmin = 1977.6898
				xmax = 1977.7898
				text = "AW1"
			intervals [1980]:
				xmin = 1977.7898
				xmax = 1977.8498
				text = "T"
			intervals [1981]:
				xmin = 1977.8498
				xmax = 1977.8898
				text = "AH0"
			intervals [1982]:
				xmin = 1977.8898
				xmax = 1977.9698
				text = "N"
			intervals [1983]:
				xmin = 1977.9698
				xmax = 1978.0798
				text = "T"
			intervals [1984]:
				xmin = 1978.0798
				xmax = 1978.1898
				text = "IH1"
			intervals [1985]:
				xmin = 1978.1898
				xmax = 1978.2698
				text = "L"
			intervals [1986]:
				xmin = 1978.2698
				xmax = 1978.3198
				text = "W"
			intervals [1987]:
				xmin = 1978.3198
				xmax = 1978.3498
				text = "AH1"
			intervals [1988]:
				xmin = 1978.3498
				xmax = 1978.3998
				text = "T"
			intervals [1989]:
				xmin = 1978.3998
				xmax = 1978.4998
				text = "T"
			intervals [1990]:
				xmin = 1978.4998
				xmax = 1978.5698
				text = "AY1"
			intervals [1991]:
				xmin = 1978.5698
				xmax = 1978.7498
				text = "M"
			intervals [1992]:
				xmin = 1978.7498
				xmax = 1979.730
				text = ""
			intervals [1993]:
				xmin = 1979.730
				xmax = 1979.840
				text = "S"
			intervals [1994]:
				xmin = 1979.840
				xmax = 1979.870
				text = "OW1"
			intervals [1995]:
				xmin = 1979.870
				xmax = 1979.930
				text = "DH"
			intervals [1996]:
				xmin = 1979.930
				xmax = 1980.040
				text = "EY1"
			intervals [1997]:
				xmin = 1980.040
				xmax = 1980.110
				text = "HH"
			intervals [1998]:
				xmin = 1980.110
				xmax = 1980.200
				text = "AE1"
			intervals [1999]:
				xmin = 1980.200
				xmax = 1980.280
				text = "V"
			intervals [2000]:
				xmin = 1980.280
				xmax = 1980.440
				text = "T"
			intervals [2001]:
				xmin = 1980.440
				xmax = 1980.690
				text = "AY1"
			intervals [2002]:
				xmin = 1980.690
				xmax = 1980.740
				text = "M"
			intervals [2003]:
				xmin = 1980.740
				xmax = 1980.8011
				text = ""
			intervals [2004]:
				xmin = 1980.8011
				xmax = 1980.9011
				text = "T"
			intervals [2005]:
				xmin = 1980.9011
				xmax = 1980.9711
				text = "AH0"
			intervals [2006]:
				xmin = 1980.9711
				xmax = 1981.0011
				text = "sp"
			intervals [2007]:
				xmin = 1981.0011
				xmax = 1981.1711
				text = "K"
			intervals [2008]:
				xmin = 1981.1711
				xmax = 1981.2911
				text = "AH1"
			intervals [2009]:
				xmin = 1981.2911
				xmax = 1981.4911
				text = "M"
			intervals [2010]:
				xmin = 1981.4911
				xmax = 1982.245
				text = ""
			intervals [2011]:
				xmin = 1982.245
				xmax = 1982.305
				text = "sil"
			intervals [2012]:
				xmin = 1982.305
				xmax = 1982.375
				text = "T"
			intervals [2013]:
				xmin = 1982.375
				xmax = 1982.445
				text = "UW1"
			intervals [2014]:
				xmin = 1982.445
				xmax = 1982.485
				text = "HH"
			intervals [2015]:
				xmin = 1982.485
				xmax = 1982.515
				text = "IH0"
			intervals [2016]:
				xmin = 1982.515
				xmax = 1982.545
				text = "Z"
			intervals [2017]:
				xmin = 1982.545
				xmax = 1982.635
				text = "S"
			intervals [2018]:
				xmin = 1982.635
				xmax = 1982.705
				text = "K"
			intervals [2019]:
				xmin = 1982.705
				xmax = 1982.855
				text = "UW1"
			intervals [2020]:
				xmin = 1982.855
				xmax = 1982.935
				text = "L"
			intervals [2021]:
				xmin = 1982.935
				xmax = 1982.985
				text = "AH0"
			intervals [2022]:
				xmin = 1982.985
				xmax = 1983.055
				text = "N"
			intervals [2023]:
				xmin = 1983.055
				xmax = 1983.135
				text = "W"
			intervals [2024]:
				xmin = 1983.135
				xmax = 1983.175
				text = "EY1"
			intervals [2025]:
				xmin = 1983.175
				xmax = 1983.245
				text = "T"
			intervals [2026]:
				xmin = 1983.245
				xmax = 1983.295
				text = "F"
			intervals [2027]:
				xmin = 1983.295
				xmax = 1983.325
				text = "ER0"
			intervals [2028]:
				xmin = 1983.325
				xmax = 1983.355
				text = "DH"
			intervals [2029]:
				xmin = 1983.355
				xmax = 1983.385
				text = "AH0"
			intervals [2030]:
				xmin = 1983.385
				xmax = 1983.415
				text = "M"
			intervals [2031]:
				xmin = 1983.415
				xmax = 1983.485
				text = "T"
			intervals [2032]:
				xmin = 1983.485
				xmax = 1983.565
				text = "IH0"
			intervals [2033]:
				xmin = 1983.565
				xmax = 1983.595
				text = "G"
			intervals [2034]:
				xmin = 1983.595
				xmax = 1983.625
				text = "IH1"
			intervals [2035]:
				xmin = 1983.625
				xmax = 1983.695
				text = "T"
			intervals [2036]:
				xmin = 1983.695
				xmax = 1983.845
				text = "AW1"
			intervals [2037]:
				xmin = 1983.845
				xmax = 1983.905
				text = "T"
			intervals [2038]:
				xmin = 1983.905
				xmax = 1983.945
				text = "AH0"
			intervals [2039]:
				xmin = 1983.945
				xmax = 1983.975
				text = "N"
			intervals [2040]:
				xmin = 1983.975
				xmax = 1984.005
				text = "D"
			intervals [2041]:
				xmin = 1984.005
				xmax = 1984.075
				text = "JH"
			intervals [2042]:
				xmin = 1984.075
				xmax = 1984.175
				text = "AH1"
			intervals [2043]:
				xmin = 1984.175
				xmax = 1984.385
				text = "S"
			intervals [2044]:
				xmin = 1984.385
				xmax = 1988.6815
				text = ""
			intervals [2045]:
				xmin = 1988.6815
				xmax = 1988.7215
				text = "sil"
			intervals [2046]:
				xmin = 1988.7215
				xmax = 1988.7515
				text = "N"
			intervals [2047]:
				xmin = 1988.7515
				xmax = 1988.8015
				text = "AA1"
			intervals [2048]:
				xmin = 1988.8015
				xmax = 1988.8315
				text = "T"
			intervals [2049]:
				xmin = 1988.8315
				xmax = 1989.1715
				text = "sp"
			intervals [2050]:
				xmin = 1989.1715
				xmax = 1989.2015
				text = "R"
			intervals [2051]:
				xmin = 1989.2015
				xmax = 1989.2315
				text = "IY1"
			intervals [2052]:
				xmin = 1989.2315
				xmax = 1989.2615
				text = "L"
			intervals [2053]:
				xmin = 1989.2615
				xmax = 1989.3015
				text = "IY0"
			intervals [2054]:
				xmin = 1989.3015
				xmax = 1989.3615
				text = "AY1"
			intervals [2055]:
				xmin = 1989.3615
				xmax = 1989.3915
				text = "F"
			intervals [2056]:
				xmin = 1989.3915
				xmax = 1989.4215
				text = "IY1"
			intervals [2057]:
				xmin = 1989.4215
				xmax = 1989.4515
				text = "L"
			intervals [2058]:
				xmin = 1989.4515
				xmax = 1989.5015
				text = "L"
			intervals [2059]:
				xmin = 1989.5015
				xmax = 1989.5515
				text = "AY1"
			intervals [2060]:
				xmin = 1989.5515
				xmax = 1989.5815
				text = "K"
			intervals [2061]:
				xmin = 1989.5815
				xmax = 1989.6115
				text = "DH"
			intervals [2062]:
				xmin = 1989.6115
				xmax = 1989.7015
				text = "EY1"
			intervals [2063]:
				xmin = 1989.7015
				xmax = 1989.7515
				text = "HH"
			intervals [2064]:
				xmin = 1989.7515
				xmax = 1989.7915
				text = "AE1"
			intervals [2065]:
				xmin = 1989.7915
				xmax = 1989.8615
				text = "V"
			intervals [2066]:
				xmin = 1989.8615
				xmax = 1989.9215
				text = "T"
			intervals [2067]:
				xmin = 1989.9215
				xmax = 1990.0415
				text = "IH0"
			intervals [2068]:
				xmin = 1990.0415
				xmax = 1990.0815
				text = "G"
			intervals [2069]:
				xmin = 1990.0815
				xmax = 1990.1215
				text = "IH1"
			intervals [2070]:
				xmin = 1990.1215
				xmax = 1990.2415
				text = "T"
			intervals [2071]:
				xmin = 1990.2415
				xmax = 1990.4015
				text = "AO1"
			intervals [2072]:
				xmin = 1990.4015
				xmax = 1990.4315
				text = "N"
			intervals [2073]:
				xmin = 1990.4315
				xmax = 1990.5215
				text = "AH0"
			intervals [2074]:
				xmin = 1990.5215
				xmax = 1990.5615
				text = "sp"
			intervals [2075]:
				xmin = 1990.5615
				xmax = 1990.6615
				text = "T"
			intervals [2076]:
				xmin = 1990.6615
				xmax = 1990.7015
				text = "R"
			intervals [2077]:
				xmin = 1990.7015
				xmax = 1990.8515
				text = "EY1"
			intervals [2078]:
				xmin = 1990.8515
				xmax = 1990.9215
				text = "N"
			intervals [2079]:
				xmin = 1990.9215
				xmax = 1991.0015
				text = "AE1"
			intervals [2080]:
				xmin = 1991.0015
				xmax = 1991.0615
				text = "N"
			intervals [2081]:
				xmin = 1991.0615
				xmax = 1991.1615
				text = "AH0"
			intervals [2082]:
				xmin = 1991.1615
				xmax = 1991.2215
				text = "B"
			intervals [2083]:
				xmin = 1991.2215
				xmax = 1991.3415
				text = "AH1"
			intervals [2084]:
				xmin = 1991.3415
				xmax = 1991.4315
				text = "S"
			intervals [2085]:
				xmin = 1991.4315
				xmax = 1991.4915
				text = "T"
			intervals [2086]:
				xmin = 1991.4915
				xmax = 1991.6015
				text = "IH0"
			intervals [2087]:
				xmin = 1991.6015
				xmax = 1991.6415
				text = "G"
			intervals [2088]:
				xmin = 1991.6415
				xmax = 1991.7215
				text = "IH1"
			intervals [2089]:
				xmin = 1991.7215
				xmax = 1991.7715
				text = "T"
			intervals [2090]:
				xmin = 1991.7715
				xmax = 1991.8515
				text = "sp"
			intervals [2091]:
				xmin = 1991.8515
				xmax = 1991.9115
				text = "DH"
			intervals [2092]:
				xmin = 1991.9115
				xmax = 1992.0715
				text = "EH1"
			intervals [2093]:
				xmin = 1992.0715
				xmax = 1992.1415
				text = "R"
			intervals [2094]:
				xmin = 1992.1415
				xmax = 1992.1954
				text = ""
			intervals [2095]:
				xmin = 1992.1954
				xmax = 1992.2254
				text = "L"
			intervals [2096]:
				xmin = 1992.2254
				xmax = 1992.2554
				text = "AY1"
			intervals [2097]:
				xmin = 1992.2554
				xmax = 1992.2854
				text = "K"
			intervals [2098]:
				xmin = 1992.2854
				xmax = 1992.3154
				text = "Y"
			intervals [2099]:
				xmin = 1992.3154
				xmax = 1992.3454
				text = "UW1"
			intervals [2100]:
				xmin = 1992.3454
				xmax = 1992.3754
				text = "K"
			intervals [2101]:
				xmin = 1992.3754
				xmax = 1992.4054
				text = "AE1"
			intervals [2102]:
				xmin = 1992.4054
				xmax = 1992.4454
				text = "N"
			intervals [2103]:
				xmin = 1992.4454
				xmax = 1992.4754
				text = "JH"
			intervals [2104]:
				xmin = 1992.4754
				xmax = 1992.5254
				text = "AH1"
			intervals [2105]:
				xmin = 1992.5254
				xmax = 1992.5554
				text = "S"
			intervals [2106]:
				xmin = 1992.5554
				xmax = 1993.0254
				text = "sp"
			intervals [2107]:
				xmin = 1993.0254
				xmax = 1993.0654
				text = "W"
			intervals [2108]:
				xmin = 1993.0654
				xmax = 1993.0954
				text = "AA1"
			intervals [2109]:
				xmin = 1993.0954
				xmax = 1993.1454
				text = "K"
			intervals [2110]:
				xmin = 1993.1454
				xmax = 2000.6029
				text = ""
			intervals [2111]:
				xmin = 2000.6029
				xmax = 2000.7029
				text = "sil"
			intervals [2112]:
				xmin = 2000.7029
				xmax = 2000.7429
				text = "W"
			intervals [2113]:
				xmin = 2000.7429
				xmax = 2000.7729
				text = "EH1"
			intervals [2114]:
				xmin = 2000.7729
				xmax = 2000.8129
				text = "L"
			intervals [2115]:
				xmin = 2000.8129
				xmax = 2000.8929
				text = "N"
			intervals [2116]:
				xmin = 2000.8929
				xmax = 2000.9629
				text = "OW1"
			intervals [2117]:
				xmin = 2000.9629
				xmax = 2001.0229
				text = "sp"
			intervals [2118]:
				xmin = 2001.0229
				xmax = 2001.0829
				text = "B"
			intervals [2119]:
				xmin = 2001.0829
				xmax = 2001.1329
				text = "AH1"
			intervals [2120]:
				xmin = 2001.1329
				xmax = 2001.1629
				text = "T"
			intervals [2121]:
				xmin = 2001.1629
				xmax = 2001.4529
				text = "TN"
			intervals [2122]:
				xmin = 2001.4529
				xmax = 2001.4829
				text = "Y"
			intervals [2123]:
				xmin = 2001.4829
				xmax = 2001.5129
				text = "UW1"
			intervals [2124]:
				xmin = 2001.5129
				xmax = 2001.5529
				text = "HH"
			intervals [2125]:
				xmin = 2001.5529
				xmax = 2001.6029
				text = "AE1"
			intervals [2126]:
				xmin = 2001.6029
				xmax = 2001.6929
				text = "V"
			intervals [2127]:
				xmin = 2001.6929
				xmax = 2001.7329
				text = "T"
			intervals [2128]:
				xmin = 2001.7329
				xmax = 2001.7829
				text = "IH0"
			intervals [2129]:
				xmin = 2001.7829
				xmax = 2001.9229
				text = "sp"
			intervals [2130]:
				xmin = 2001.9229
				xmax = 2002.4214
				text = ""
			intervals [2131]:
				xmin = 2002.4214
				xmax = 2002.4514
				text = "G"
			intervals [2132]:
				xmin = 2002.4514
				xmax = 2002.4814
				text = "EH1"
			intervals [2133]:
				xmin = 2002.4814
				xmax = 2002.5114
				text = "T"
			intervals [2134]:
				xmin = 2002.5114
				xmax = 2002.6014
				text = "AA1"
			intervals [2135]:
				xmin = 2002.6014
				xmax = 2002.6314
				text = "N"
			intervals [2136]:
				xmin = 2002.6314
				xmax = 2002.6914
				text = "DH"
			intervals [2137]:
				xmin = 2002.6914
				xmax = 2002.7614
				text = "IY0"
			intervals [2138]:
				xmin = 2002.7614
				xmax = 2002.7914
				text = "T"
			intervals [2139]:
				xmin = 2002.7914
				xmax = 2002.8214
				text = "R"
			intervals [2140]:
				xmin = 2002.8214
				xmax = 2002.8814
				text = "EY1"
			intervals [2141]:
				xmin = 2002.8814
				xmax = 2003.0014
				text = "N"
			intervals [2142]:
				xmin = 2003.0014
				xmax = 2063.3663
				text = "sp"
			intervals [2143]:
				xmin = 2063.3663
				xmax = 2063.8963
				text = "spn"
			intervals [2144]:
				xmin = 2063.8963
				xmax = 2227.8679
				text = "sp"
			intervals [2145]:
				xmin = 2227.8679
				xmax = 2228.6379
				text = "spn"
			intervals [2146]:
				xmin = 2228.6379
				xmax = 2239.6328
				text = "sp"
			intervals [2147]:
				xmin = 2239.6328
				xmax = 2239.6628
				text = "M"
			intervals [2148]:
				xmin = 2239.6628
				xmax = 2239.8228
				text = "IH1"
			intervals [2149]:
				xmin = 2239.8228
				xmax = 2239.8528
				text = "N"
			intervals [2150]:
				xmin = 2239.8528
				xmax = 2239.9528
				text = "IY0"
			intervals [2151]:
				xmin = 2239.9528
				xmax = 2240.0628
				text = "D"
			intervals [2152]:
				xmin = 2240.0628
				xmax = 2240.1228
				text = "OW1"
			intervals [2153]:
				xmin = 2240.1228
				xmax = 2240.1528
				text = "N"
			intervals [2154]:
				xmin = 2240.1528
				xmax = 2240.1828
				text = "T"
			intervals [2155]:
				xmin = 2240.1828
				xmax = 2240.2128
				text = "W"
			intervals [2156]:
				xmin = 2240.2128
				xmax = 2240.4328
				text = "EH1"
			intervals [2157]:
				xmin = 2240.4328
				xmax = 2240.4628
				text = "L"
			intervals [2158]:
				xmin = 2240.4628
				xmax = 2240.4928
				text = "K"
			intervals [2159]:
				xmin = 2240.4928
				xmax = 2240.5228
				text = "AH0"
			intervals [2160]:
				xmin = 2240.5228
				xmax = 2240.5528
				text = "M"
			intervals [2161]:
				xmin = 2240.5528
				xmax = 2240.5828
				text = "T"
			intervals [2162]:
				xmin = 2240.5828
				xmax = 2240.6128
				text = "AH0"
			intervals [2163]:
				xmin = 2240.6128
				xmax = 2240.6428
				text = "M"
			intervals [2164]:
				xmin = 2240.6428
				xmax = 2240.6728
				text = "AY1"
			intervals [2165]:
				xmin = 2240.6728
				xmax = 2240.7028
				text = "W"
			intervals [2166]:
				xmin = 2240.7028
				xmax = 2240.7528
				text = "ER1"
			intervals [2167]:
				xmin = 2240.7528
				xmax = 2240.8128
				text = "L"
			intervals [2168]:
				xmin = 2240.8128
				xmax = 2240.8428
				text = "D"
			intervals [2169]:
				xmin = 2240.8428
				xmax = 2243.8607
				text = "sp"
			intervals [2170]:
				xmin = 2243.8607
				xmax = 2243.8907
				text = "W"
			intervals [2171]:
				xmin = 2243.8907
				xmax = 2243.9307
				text = "EH1"
			intervals [2172]:
				xmin = 2243.9307
				xmax = 2243.9607
				text = "L"
			intervals [2173]:
				xmin = 2243.9607
				xmax = 2243.9907
				text = "K"
			intervals [2174]:
				xmin = 2243.9907
				xmax = 2244.0207
				text = "AH0"
			intervals [2175]:
				xmin = 2244.0207
				xmax = 2244.0507
				text = "M"
			intervals [2176]:
				xmin = 2244.0507
				xmax = 2244.0807
				text = "T"
			intervals [2177]:
				xmin = 2244.0807
				xmax = 2244.1107
				text = "IH0"
			intervals [2178]:
				xmin = 2244.1107
				xmax = 2244.1407
				text = "M"
			intervals [2179]:
				xmin = 2244.1407
				xmax = 2244.1707
				text = "AY1"
			intervals [2180]:
				xmin = 2244.1707
				xmax = 2244.2007
				text = "W"
			intervals [2181]:
				xmin = 2244.2007
				xmax = 2244.2307
				text = "ER1"
			intervals [2182]:
				xmin = 2244.2307
				xmax = 2244.2607
				text = "L"
			intervals [2183]:
				xmin = 2244.2607
				xmax = 2244.2907
				text = "D"
			intervals [2184]:
				xmin = 2244.2907
				xmax = 2244.6207
				text = "spn"
			intervals [2185]:
				xmin = 2244.6207
				xmax = 2245.5525
				text = ""
			intervals [2186]:
				xmin = 2245.5525
				xmax = 2245.9325
				text = "sil"
			intervals [2187]:
				xmin = 2245.9325
				xmax = 2246.1925
				text = "spn"
			intervals [2188]:
				xmin = 2246.1925
				xmax = 2296.3113
				text = ""
			intervals [2189]:
				xmin = 2296.3113
				xmax = 2296.3913
				text = "W"
			intervals [2190]:
				xmin = 2296.3913
				xmax = 2296.4213
				text = "EH1"
			intervals [2191]:
				xmin = 2296.4213
				xmax = 2296.4513
				text = "R"
			intervals [2192]:
				xmin = 2296.4513
				xmax = 2296.4913
				text = "Z"
			intervals [2193]:
				xmin = 2296.4913
				xmax = 2296.5413
				text = "Y"
			intervals [2194]:
				xmin = 2296.5413
				xmax = 2296.5713
				text = "AO1"
			intervals [2195]:
				xmin = 2296.5713
				xmax = 2296.6013
				text = "R"
			intervals [2196]:
				xmin = 2296.6013
				xmax = 2297.3413
				text = "sp"
			intervals [2197]:
				xmin = 2297.3413
				xmax = 2297.3713
				text = "F"
			intervals [2198]:
				xmin = 2297.3713
				xmax = 2297.4913
				text = "OW1"
			intervals [2199]:
				xmin = 2297.4913
				xmax = 2297.5213
				text = "N"
			intervals [2200]:
				xmin = 2297.5213
				xmax = 2297.5513
				text = "N"
			intervals [2201]:
				xmin = 2297.5513
				xmax = 2297.5813
				text = "OW1"
			intervals [2202]:
				xmin = 2297.5813
				xmax = 2297.6413
				text = "sp"
			intervals [2203]:
				xmin = 2297.6413
				xmax = 2376.0781
				text = ""
			intervals [2204]:
				xmin = 2376.0781
				xmax = 2376.3381
				text = "spn"
			intervals [2205]:
				xmin = 2376.3381
				xmax = 2376.6281
				text = "sp"
			intervals [2206]:
				xmin = 2376.6281
				xmax = 2405.8387
				text = ""
			intervals [2207]:
				xmin = 2405.8387
				xmax = 2407.1087
				text = "spn"
			intervals [2208]:
				xmin = 2407.1087
				xmax = 2411.489
				text = ""
			intervals [2209]:
				xmin = 2411.489
				xmax = 2411.529
				text = "G"
			intervals [2210]:
				xmin = 2411.529
				xmax = 2411.559
				text = "R"
			intervals [2211]:
				xmin = 2411.559
				xmax = 2411.639
				text = "AE1"
			intervals [2212]:
				xmin = 2411.639
				xmax = 2411.709
				text = "M"
			intervals [2213]:
				xmin = 2411.709
				xmax = 2411.789
				text = "AA0"
			intervals [2214]:
				xmin = 2411.789
				xmax = 2412.539
				text = "spn"
			intervals [2215]:
				xmin = 2412.539
				xmax = 2415.0328
				text = ""
			intervals [2216]:
				xmin = 2415.0328
				xmax = 2415.5228
				text = "spn"
			intervals [2217]:
				xmin = 2415.5228
				xmax = 2420.9722
				text = ""
			intervals [2218]:
				xmin = 2420.9722
				xmax = 2421.0722
				text = "sil"
			intervals [2219]:
				xmin = 2421.0722
				xmax = 2421.3222
				text = "spn"
			intervals [2220]:
				xmin = 2421.3222
				xmax = 2422.5522
				text = "sp"
			intervals [2221]:
				xmin = 2422.5522
				xmax = 2422.9575
				text = ""
			intervals [2222]:
				xmin = 2422.9575
				xmax = 2423.6875
				text = "spn"
			intervals [2223]:
				xmin = 2423.6875
				xmax = 2445.7096
				text = ""
			intervals [2224]:
				xmin = 2445.7096
				xmax = 2445.8096
				text = "sil"
			intervals [2225]:
				xmin = 2445.8096
				xmax = 2446.0796
				text = "spn"
			intervals [2226]:
				xmin = 2446.0796
				xmax = 2531.799886621315
				text = ""
	item [5]:
		class = "IntervalTier"
		name = "DCB_se1_ag1_m_03 - words"
		xmin = 0.0
		xmax = 2531.799886621315
		intervals: size = 6996
			intervals [1]:
				xmin = 0.0
				xmax = 2.964
				text = ""
			intervals [2]:
				xmin = 2.964
				xmax = 3.344
				text = "november"
			intervals [3]:
				xmin = 3.344
				xmax = 3.824
				text = "fourteen"
			intervals [4]:
				xmin = 3.824
				xmax = 6.7762
				text = ""
			intervals [5]:
				xmin = 6.7762
				xmax = 6.9562
				text = "two"
			intervals [6]:
				xmin = 6.9562
				xmax = 7.3162
				text = "thousand"
			intervals [7]:
				xmin = 7.3162
				xmax = 7.5062
				text = "one"
			intervals [8]:
				xmin = 7.5062
				xmax = 11.6778
				text = ""
			intervals [9]:
				xmin = 11.6778
				xmax = 11.8878
				text = "yeah"
			intervals [10]:
				xmin = 11.8878
				xmax = 14.0873
				text = ""
			intervals [11]:
				xmin = 14.0873
				xmax = 14.1473
				text = "i"
			intervals [12]:
				xmin = 14.1473
				xmax = 14.3773
				text = "was"
			intervals [13]:
				xmin = 14.3773
				xmax = 14.6873
				text = "born"
			intervals [14]:
				xmin = 14.6873
				xmax = 14.7173
				text = ""
			intervals [15]:
				xmin = 14.7173
				xmax = 14.9773
				text = "in"
			intervals [16]:
				xmin = 14.9773
				xmax = 15.4023
				text = ""
			intervals [17]:
				xmin = 15.4023
				xmax = 15.8523
				text = "naturally"
			intervals [18]:
				xmin = 15.8523
				xmax = 16.3923
				text = "dc"
			intervals [19]:
				xmin = 16.3923
				xmax = 16.5121
				text = ""
			intervals [20]:
				xmin = 16.5121
				xmax = 16.7521
				text = "but"
			intervals [21]:
				xmin = 16.7521
				xmax = 16.8821
				text = "i"
			intervals [22]:
				xmin = 16.8821
				xmax = 17.0821
				text = "have"
			intervals [23]:
				xmin = 17.0821
				xmax = 17.1121
				text = ""
			intervals [24]:
				xmin = 17.1121
				xmax = 17.3821
				text = "like"
			intervals [25]:
				xmin = 17.3821
				xmax = 17.4721
				text = "a"
			intervals [26]:
				xmin = 17.4721
				xmax = 17.9521
				text = "history"
			intervals [27]:
				xmin = 17.9521
				xmax = 18.0521
				text = ""
			intervals [28]:
				xmin = 18.0521
				xmax = 18.2221
				text = "of"
			intervals [29]:
				xmin = 18.2221
				xmax = 18.3821
				text = "like"
			intervals [30]:
				xmin = 18.3821
				xmax = 19.0627
				text = ""
			intervals [31]:
				xmin = 19.0627
				xmax = 19.2527
				text = "from"
			intervals [32]:
				xmin = 19.2527
				xmax = 19.4427
				text = "like"
			intervals [33]:
				xmin = 19.4427
				xmax = 20.2552
				text = ""
			intervals [34]:
				xmin = 20.2552
				xmax = 20.3852
				text = "in"
			intervals [35]:
				xmin = 20.3852
				xmax = 20.5952
				text = "like"
			intervals [36]:
				xmin = 20.5952
				xmax = 21.0052
				text = "cultural"
			intervals [37]:
				xmin = 21.0052
				xmax = 21.3052
				text = "wise"
			intervals [38]:
				xmin = 21.3052
				xmax = 21.4252
				text = "i"
			intervals [39]:
				xmin = 21.4252
				xmax = 21.7152
				text = "have"
			intervals [40]:
				xmin = 21.7152
				xmax = 21.7852
				text = ""
			intervals [41]:
				xmin = 21.7852
				xmax = 21.9552
				text = "like"
			intervals [42]:
				xmin = 21.9552
				xmax = 22.1883
				text = ""
			intervals [43]:
				xmin = 22.1883
				xmax = 22.4683
				text = "people"
			intervals [44]:
				xmin = 22.4683
				xmax = 22.6483
				text = "from"
			intervals [45]:
				xmin = 22.6483
				xmax = 22.6783
				text = ""
			intervals [46]:
				xmin = 22.6783
				xmax = 22.8183
				text = "like"
			intervals [47]:
				xmin = 22.8183
				xmax = 22.8783
				text = ""
			intervals [48]:
				xmin = 22.8783
				xmax = 23.1283
				text = "different"
			intervals [49]:
				xmin = 23.1283
				xmax = 23.4683
				text = "places"
			intervals [50]:
				xmin = 23.4683
				xmax = 23.6383
				text = "like"
			intervals [51]:
				xmin = 23.6383
				xmax = 23.7083
				text = "i"
			intervals [52]:
				xmin = 23.7083
				xmax = 23.8883
				text = "got"
			intervals [53]:
				xmin = 23.8883
				xmax = 24.3912
				text = ""
			intervals [54]:
				xmin = 24.3912
				xmax = 24.8812
				text = "italian"
			intervals [55]:
				xmin = 24.8812
				xmax = 24.9412
				text = "in"
			intervals [56]:
				xmin = 24.9412
				xmax = 25.1012
				text = "my"
			intervals [57]:
				xmin = 25.1012
				xmax = 25.4812
				text = "family"
			intervals [58]:
				xmin = 25.4812
				xmax = 26.3251
				text = ""
			intervals [59]:
				xmin = 26.3251
				xmax = 27.1151
				text = "bahamian"
			intervals [60]:
				xmin = 27.1151
				xmax = 27.4209
				text = ""
			intervals [61]:
				xmin = 27.4209
				xmax = 27.5109
				text = "and"
			intervals [62]:
				xmin = 27.5109
				xmax = 27.7009
				text = "like"
			intervals [63]:
				xmin = 27.7009
				xmax = 27.7509
				text = "i"
			intervals [64]:
				xmin = 27.7509
				xmax = 27.9809
				text = "have"
			intervals [65]:
				xmin = 27.9809
				xmax = 28.0309
				text = "i"
			intervals [66]:
				xmin = 28.0309
				xmax = 28.2109
				text = "just"
			intervals [67]:
				xmin = 28.2109
				xmax = 28.2409
				text = "a"
			intervals [68]:
				xmin = 28.2409
				xmax = 28.3709
				text = "have"
			intervals [69]:
				xmin = 28.3709
				xmax = 28.4509
				text = "a"
			intervals [70]:
				xmin = 28.4509
				xmax = 28.6209
				text = "lot"
			intervals [71]:
				xmin = 28.6209
				xmax = 32.1724
				text = ""
			intervals [72]:
				xmin = 32.1724
				xmax = 32.4724
				text = "like"
			intervals [73]:
				xmin = 32.4724
				xmax = 33.0346
				text = ""
			intervals [74]:
				xmin = 33.0346
				xmax = 33.1946
				text = "<unk>"
			intervals [75]:
				xmin = 33.1946
				xmax = 34.0504
				text = ""
			intervals [76]:
				xmin = 34.0504
				xmax = 34.4104
				text = "like"
			intervals [77]:
				xmin = 34.4104
				xmax = 34.6604
				text = "one"
			intervals [78]:
				xmin = 34.6604
				xmax = 34.8104
				text = "day"
			intervals [79]:
				xmin = 34.8104
				xmax = 34.9404
				text = "i"
			intervals [80]:
				xmin = 34.9404
				xmax = 35.1504
				text = "asked"
			intervals [81]:
				xmin = 35.1504
				xmax = 35.2804
				text = "my"
			intervals [82]:
				xmin = 35.2804
				xmax = 35.3104
				text = ""
			intervals [83]:
				xmin = 35.3104
				xmax = 35.6804
				text = "grandmother"
			intervals [84]:
				xmin = 35.6804
				xmax = 35.7104
				text = ""
			intervals [85]:
				xmin = 35.7104
				xmax = 35.8904
				text = "this"
			intervals [86]:
				xmin = 35.8904
				xmax = 36.0404
				text = "when"
			intervals [87]:
				xmin = 36.0404
				xmax = 36.1404
				text = "i"
			intervals [88]:
				xmin = 36.1404
				xmax = 36.1804
				text = ""
			intervals [89]:
				xmin = 36.1804
				xmax = 36.4004
				text = "had"
			intervals [90]:
				xmin = 36.4004
				xmax = 36.5704
				text = "like"
			intervals [91]:
				xmin = 36.5704
				xmax = 36.8904
				text = "long"
			intervals [92]:
				xmin = 36.8904
				xmax = 37.0327
				text = ""
			intervals [93]:
				xmin = 37.0327
				xmax = 37.4727
				text = "plaits"
			intervals [94]:
				xmin = 37.4727
				xmax = 37.5027
				text = ""
			intervals [95]:
				xmin = 37.5027
				xmax = 37.6027
				text = "and"
			intervals [96]:
				xmin = 37.6027
				xmax = 37.7627
				text = "like"
			intervals [97]:
				xmin = 37.7627
				xmax = 37.9932
				text = ""
			intervals [98]:
				xmin = 37.9932
				xmax = 38.0832
				text = "i"
			intervals [99]:
				xmin = 38.0832
				xmax = 38.1932
				text = "was"
			intervals [100]:
				xmin = 38.1932
				xmax = 38.3532
				text = "like"
			intervals [101]:
				xmin = 38.3532
				xmax = 38.6932
				text = "seven"
			intervals [102]:
				xmin = 38.6932
				xmax = 39.5515
				text = ""
			intervals [103]:
				xmin = 39.5515
				xmax = 39.8015
				text = "and"
			intervals [104]:
				xmin = 39.8015
				xmax = 40.1315
				text = "like"
			intervals [105]:
				xmin = 40.1315
				xmax = 41.0763
				text = ""
			intervals [106]:
				xmin = 41.0763
				xmax = 41.1963
				text = "it"
			intervals [107]:
				xmin = 41.1963
				xmax = 41.4063
				text = "was"
			intervals [108]:
				xmin = 41.4063
				xmax = 41.6563
				text = "just"
			intervals [109]:
				xmin = 41.6563
				xmax = 41.8563
				text = "that"
			intervals [110]:
				xmin = 41.8563
				xmax = 42.0363
				text = "like"
			intervals [111]:
				xmin = 42.0363
				xmax = 42.0824
				text = ""
			intervals [112]:
				xmin = 42.0824
				xmax = 42.1324
				text = "i"
			intervals [113]:
				xmin = 42.1324
				xmax = 42.4524
				text = "asked"
			intervals [114]:
				xmin = 42.4524
				xmax = 42.5624
				text = "my"
			intervals [115]:
				xmin = 42.5624
				xmax = 42.5924
				text = ""
			intervals [116]:
				xmin = 42.5924
				xmax = 42.9924
				text = "grandmother"
			intervals [117]:
				xmin = 42.9924
				xmax = 43.0524
				text = ""
			intervals [118]:
				xmin = 43.0524
				xmax = 43.2324
				text = "how"
			intervals [119]:
				xmin = 43.2324
				xmax = 43.5824
				text = "come"
			intervals [120]:
				xmin = 43.5824
				xmax = 44.2983
				text = ""
			intervals [121]:
				xmin = 44.2983
				xmax = 44.4583
				text = "my"
			intervals [122]:
				xmin = 44.4583
				xmax = 44.9283
				text = "hair"
			intervals [123]:
				xmin = 44.9283
				xmax = 44.9899
				text = ""
			intervals [124]:
				xmin = 44.9899
				xmax = 45.2399
				text = "looks"
			intervals [125]:
				xmin = 45.2399
				xmax = 45.4799
				text = "different"
			intervals [126]:
				xmin = 45.4799
				xmax = 45.6299
				text = "from"
			intervals [127]:
				xmin = 45.6299
				xmax = 45.9799
				text = "everybody"
			intervals [128]:
				xmin = 45.9799
				xmax = 46.1899
				text = "else"
			intervals [129]:
				xmin = 46.1899
				xmax = 46.2599
				text = "s"
			intervals [130]:
				xmin = 46.2599
				xmax = 46.3799
				text = "they"
			intervals [131]:
				xmin = 46.3799
				xmax = 46.4899
				text = "was"
			intervals [132]:
				xmin = 46.4899
				xmax = 46.5899
				text = "like"
			intervals [133]:
				xmin = 46.5899
				xmax = 47.2488
				text = ""
			intervals [134]:
				xmin = 47.2488
				xmax = 47.8988
				text = "because"
			intervals [135]:
				xmin = 47.8988
				xmax = 48.1114
				text = ""
			intervals [136]:
				xmin = 48.1114
				xmax = 48.3114
				text = "you"
			intervals [137]:
				xmin = 48.3114
				xmax = 48.6914
				text = "have"
			intervals [138]:
				xmin = 48.6914
				xmax = 48.9841
				text = ""
			intervals [139]:
				xmin = 48.9841
				xmax = 49.4041
				text = "different"
			intervals [140]:
				xmin = 49.4041
				xmax = 50.1125
				text = ""
			intervals [141]:
				xmin = 50.1125
				xmax = 50.3425
				text = "like"
			intervals [142]:
				xmin = 50.3425
				xmax = 50.5143
				text = ""
			intervals [143]:
				xmin = 50.5143
				xmax = 50.8543
				text = "culture"
			intervals [144]:
				xmin = 50.8543
				xmax = 50.9543
				text = "in"
			intervals [145]:
				xmin = 50.9543
				xmax = 51.1143
				text = "your"
			intervals [146]:
				xmin = 51.1143
				xmax = 51.4843
				text = "family"
			intervals [147]:
				xmin = 51.4843
				xmax = 51.5143
				text = ""
			intervals [148]:
				xmin = 51.5143
				xmax = 51.6643
				text = "like"
			intervals [149]:
				xmin = 51.6643
				xmax = 51.7043
				text = ""
			intervals [150]:
				xmin = 51.7043
				xmax = 51.7843
				text = "you"
			intervals [151]:
				xmin = 51.7843
				xmax = 51.9643
				text = "have"
			intervals [152]:
				xmin = 51.9643
				xmax = 52.6343
				text = "italian"
			intervals [153]:
				xmin = 52.6343
				xmax = 53.2794
				text = ""
			intervals [154]:
				xmin = 53.2794
				xmax = 53.9094
				text = "bahamian"
			intervals [155]:
				xmin = 53.9094
				xmax = 54.0194
				text = "you"
			intervals [156]:
				xmin = 54.0194
				xmax = 54.2494
				text = "have"
			intervals [157]:
				xmin = 54.2494
				xmax = 54.4894
				text = "like"
			intervals [158]:
				xmin = 54.4894
				xmax = 55.3497
				text = ""
			intervals [159]:
				xmin = 55.3497
				xmax = 55.4497
				text = "you"
			intervals [160]:
				xmin = 55.4497
				xmax = 55.5997
				text = "have"
			intervals [161]:
				xmin = 55.5997
				xmax = 55.7897
				text = "like"
			intervals [162]:
				xmin = 55.7897
				xmax = 55.8997
				text = "a"
			intervals [163]:
				xmin = 55.8997
				xmax = 56.2597
				text = "history"
			intervals [164]:
				xmin = 56.2597
				xmax = 56.3697
				text = "of"
			intervals [165]:
				xmin = 56.3697
				xmax = 56.5297
				text = "like"
			intervals [166]:
				xmin = 56.5297
				xmax = 56.5597
				text = ""
			intervals [167]:
				xmin = 56.5597
				xmax = 56.8497
				text = "people"
			intervals [168]:
				xmin = 56.8497
				xmax = 56.9797
				text = "with"
			intervals [169]:
				xmin = 56.9797
				xmax = 57.1797
				text = "good"
			intervals [170]:
				xmin = 57.1797
				xmax = 57.3497
				text = "hair"
			intervals [171]:
				xmin = 57.3497
				xmax = 65.1715
				text = ""
			intervals [172]:
				xmin = 65.1715
				xmax = 65.2715
				text = "<unk>"
			intervals [173]:
				xmin = 65.2715
				xmax = 65.468
				text = ""
			intervals [174]:
				xmin = 65.468
				xmax = 65.518
				text = "i"
			intervals [175]:
				xmin = 65.518
				xmax = 65.788
				text = "mean"
			intervals [176]:
				xmin = 65.788
				xmax = 66.098
				text = "like"
			intervals [177]:
				xmin = 66.098
				xmax = 66.5305
				text = ""
			intervals [178]:
				xmin = 66.5305
				xmax = 66.6505
				text = "<unk>"
			intervals [179]:
				xmin = 66.6505
				xmax = 67.2938
				text = ""
			intervals [180]:
				xmin = 67.2938
				xmax = 67.3838
				text = "i"
			intervals [181]:
				xmin = 67.3838
				xmax = 67.5438
				text = "don't"
			intervals [182]:
				xmin = 67.5438
				xmax = 67.7438
				text = "really"
			intervals [183]:
				xmin = 67.7438
				xmax = 68.0438
				text = "claim"
			intervals [184]:
				xmin = 68.0438
				xmax = 68.4538
				text = "neighborhoods"
			intervals [185]:
				xmin = 68.4538
				xmax = 68.6138
				text = "like"
			intervals [186]:
				xmin = 68.6138
				xmax = 68.8138
				text = "that"
			intervals [187]:
				xmin = 68.8138
				xmax = 68.9238
				text = "but"
			intervals [188]:
				xmin = 68.9238
				xmax = 69.1838
				text = "like"
			intervals [189]:
				xmin = 69.1838
				xmax = 69.9718
				text = ""
			intervals [190]:
				xmin = 69.9718
				xmax = 70.2718
				text = "me"
			intervals [191]:
				xmin = 70.2718
				xmax = 70.3018
				text = "<unk>"
			intervals [192]:
				xmin = 70.3018
				xmax = 70.5918
				text = "like"
			intervals [193]:
				xmin = 70.5918
				xmax = 70.6418
				text = ""
			intervals [194]:
				xmin = 70.6418
				xmax = 70.8018
				text = "my"
			intervals [195]:
				xmin = 70.8018
				xmax = 71.4418
				text = "brother"
			intervals [196]:
				xmin = 71.4418
				xmax = 71.9042
				text = ""
			intervals [197]:
				xmin = 71.9042
				xmax = 72.1442
				text = "he"
			intervals [198]:
				xmin = 72.1442
				xmax = 72.2742
				text = "be"
			intervals [199]:
				xmin = 72.2742
				xmax = 72.5242
				text = "around"
			intervals [200]:
				xmin = 72.5242
				xmax = 72.6442
				text = "like"
			intervals [201]:
				xmin = 72.6442
				xmax = 72.7109
				text = ""
			intervals [202]:
				xmin = 72.7109
				xmax = 72.9609
				text = "thirty"
			intervals [203]:
				xmin = 72.9609
				xmax = 73.2909
				text = "seven"
			intervals [204]:
				xmin = 73.2909
				xmax = 73.4809
				text = "like"
			intervals [205]:
				xmin = 73.4809
				xmax = 73.5848
				text = ""
			intervals [206]:
				xmin = 73.5848
				xmax = 73.7048
				text = "i"
			intervals [207]:
				xmin = 73.7048
				xmax = 73.9048
				text = "just"
			intervals [208]:
				xmin = 73.9048
				xmax = 74.1748
				text = "claimed"
			intervals [209]:
				xmin = 74.1748
				xmax = 74.3348
				text = "this"
			intervals [210]:
				xmin = 74.3348
				xmax = 74.4548
				text = "like"
			intervals [211]:
				xmin = 74.4548
				xmax = 75.2531
				text = ""
			intervals [212]:
				xmin = 75.2531
				xmax = 75.4731
				text = "like"
			intervals [213]:
				xmin = 75.4731
				xmax = 75.6431
				text = "where"
			intervals [214]:
				xmin = 75.6431
				xmax = 75.8031
				text = "my"
			intervals [215]:
				xmin = 75.8031
				xmax = 76.1431
				text = "brother"
			intervals [216]:
				xmin = 76.1431
				xmax = 76.3131
				text = "be"
			intervals [217]:
				xmin = 76.3131
				xmax = 76.4731
				text = "at"
			intervals [218]:
				xmin = 76.4731
				xmax = 76.6231
				text = "like"
			intervals [219]:
				xmin = 76.6231
				xmax = 76.7105
				text = ""
			intervals [220]:
				xmin = 76.7105
				xmax = 76.8605
				text = "that"
			intervals [221]:
				xmin = 76.8605
				xmax = 76.9305
				text = "s"
			intervals [222]:
				xmin = 76.9305
				xmax = 77.1305
				text = "where"
			intervals [223]:
				xmin = 77.1305
				xmax = 77.2005
				text = "i"
			intervals [224]:
				xmin = 77.2005
				xmax = 77.3805
				text = "need"
			intervals [225]:
				xmin = 77.3805
				xmax = 77.4505
				text = "to"
			intervals [226]:
				xmin = 77.4505
				xmax = 77.6705
				text = "be"
			intervals [227]:
				xmin = 77.6705
				xmax = 77.7705
				text = "at"
			intervals [228]:
				xmin = 77.7705
				xmax = 77.8576
				text = ""
			intervals [229]:
				xmin = 77.8576
				xmax = 78.0076
				text = "cause"
			intervals [230]:
				xmin = 78.0076
				xmax = 78.1576
				text = "like"
			intervals [231]:
				xmin = 78.1576
				xmax = 78.2676
				text = "that"
			intervals [232]:
				xmin = 78.2676
				xmax = 78.3176
				text = "s"
			intervals [233]:
				xmin = 78.3176
				xmax = 78.4576
				text = "where"
			intervals [234]:
				xmin = 78.4576
				xmax = 78.5576
				text = "i"
			intervals [235]:
				xmin = 78.5576
				xmax = 78.7476
				text = "feel"
			intervals [236]:
				xmin = 78.7476
				xmax = 78.9676
				text = "safe"
			intervals [237]:
				xmin = 78.9676
				xmax = 79.0976
				text = "at"
			intervals [238]:
				xmin = 79.0976
				xmax = 80.9853
				text = ""
			intervals [239]:
				xmin = 80.9853
				xmax = 81.2753
				text = "thirty"
			intervals [240]:
				xmin = 81.2753
				xmax = 81.6153
				text = "seven"
			intervals [241]:
				xmin = 81.6153
				xmax = 84.7716
				text = ""
			intervals [242]:
				xmin = 84.7716
				xmax = 84.8016
				text = "n-"
			intervals [243]:
				xmin = 84.8016
				xmax = 84.8716
				text = ""
			intervals [244]:
				xmin = 84.8716
				xmax = 85.1016
				text = "yeah"
			intervals [245]:
				xmin = 85.1016
				xmax = 85.2216
				text = "that"
			intervals [246]:
				xmin = 85.2216
				xmax = 85.2516
				text = "s"
			intervals [247]:
				xmin = 85.2516
				xmax = 85.6816
				text = "northeast"
			intervals [248]:
				xmin = 85.6816
				xmax = 88.6992
				text = ""
			intervals [249]:
				xmin = 88.6992
				xmax = 88.9392
				text = "n-"
			intervals [250]:
				xmin = 88.9392
				xmax = 89.0192
				text = "i"
			intervals [251]:
				xmin = 89.0192
				xmax = 89.2192
				text = "live"
			intervals [252]:
				xmin = 89.2192
				xmax = 89.5192
				text = "close"
			intervals [253]:
				xmin = 89.5192
				xmax = 89.6192
				text = "to"
			intervals [254]:
				xmin = 89.6192
				xmax = 89.7892
				text = "there"
			intervals [255]:
				xmin = 89.7892
				xmax = 90.2327
				text = ""
			intervals [256]:
				xmin = 90.2327
				xmax = 90.4427
				text = "like"
			intervals [257]:
				xmin = 90.4427
				xmax = 90.6227
				text = "right"
			intervals [258]:
				xmin = 90.6227
				xmax = 90.7727
				text = "down"
			intervals [259]:
				xmin = 90.7727
				xmax = 90.8327
				text = "the"
			intervals [260]:
				xmin = 90.8327
				xmax = 91.0927
				text = "street"
			intervals [261]:
				xmin = 91.0927
				xmax = 94.5054
				text = ""
			intervals [262]:
				xmin = 94.5054
				xmax = 94.9354
				text = "thirty"
			intervals [263]:
				xmin = 94.9354
				xmax = 95.2554
				text = "seven"
			intervals [264]:
				xmin = 95.2554
				xmax = 96.3959
				text = ""
			intervals [265]:
				xmin = 96.3959
				xmax = 96.7059
				text = "well"
			intervals [266]:
				xmin = 96.7059
				xmax = 96.7559
				text = ""
			intervals [267]:
				xmin = 96.7559
				xmax = 97.0059
				text = "some"
			intervals [268]:
				xmin = 97.0059
				xmax = 97.2459
				text = "people"
			intervals [269]:
				xmin = 97.2459
				xmax = 97.4559
				text = "call"
			intervals [270]:
				xmin = 97.4559
				xmax = 97.5759
				text = "it"
			intervals [271]:
				xmin = 97.5759
				xmax = 97.7059
				text = "the"
			intervals [272]:
				xmin = 97.7059
				xmax = 97.8959
				text = "yo"
			intervals [273]:
				xmin = 97.8959
				xmax = 99.0766
				text = ""
			intervals [274]:
				xmin = 99.0766
				xmax = 99.2666
				text = "the"
			intervals [275]:
				xmin = 99.2666
				xmax = 99.5866
				text = "yo"
			intervals [276]:
				xmin = 99.5866
				xmax = 100.4981
				text = ""
			intervals [277]:
				xmin = 100.4981
				xmax = 100.7981
				text = "yeah"
			intervals [278]:
				xmin = 100.7981
				xmax = 101.9229
				text = ""
			intervals [279]:
				xmin = 101.9229
				xmax = 102.0729
				text = "it"
			intervals [280]:
				xmin = 102.0729
				xmax = 102.1029
				text = "s"
			intervals [281]:
				xmin = 102.1029
				xmax = 102.2729
				text = "just"
			intervals [282]:
				xmin = 102.2729
				xmax = 102.4229
				text = "the"
			intervals [283]:
				xmin = 102.4229
				xmax = 102.7129
				text = "yo"
			intervals [284]:
				xmin = 102.7129
				xmax = 103.0047
				text = ""
			intervals [285]:
				xmin = 103.0047
				xmax = 103.2147
				text = "that"
			intervals [286]:
				xmin = 103.2147
				xmax = 103.2647
				text = "s"
			intervals [287]:
				xmin = 103.2647
				xmax = 103.3547
				text = "what"
			intervals [288]:
				xmin = 103.3547
				xmax = 103.4347
				text = "it"
			intervals [289]:
				xmin = 103.4347
				xmax = 103.5847
				text = "mean"
			intervals [290]:
				xmin = 103.5847
				xmax = 103.6948
				text = ""
			intervals [291]:
				xmin = 103.6948
				xmax = 103.9048
				text = "thirty"
			intervals [292]:
				xmin = 103.9048
				xmax = 104.1248
				text = "seven"
			intervals [293]:
				xmin = 104.1248
				xmax = 108.6923
				text = ""
			intervals [294]:
				xmin = 108.6923
				xmax = 108.8523
				text = "they"
			intervals [295]:
				xmin = 108.8523
				xmax = 109.1723
				text = "well"
			intervals [296]:
				xmin = 109.1723
				xmax = 110.0667
				text = ""
			intervals [297]:
				xmin = 110.0667
				xmax = 110.2067
				text = "they"
			intervals [298]:
				xmin = 110.2067
				xmax = 110.3467
				text = "just"
			intervals [299]:
				xmin = 110.3467
				xmax = 110.5067
				text = "came"
			intervals [300]:
				xmin = 110.5067
				xmax = 110.5667
				text = "up"
			intervals [301]:
				xmin = 110.5667
				xmax = 110.6867
				text = "with"
			intervals [302]:
				xmin = 110.6867
				xmax = 110.7667
				text = "the"
			intervals [303]:
				xmin = 110.7667
				xmax = 111.0267
				text = "name"
			intervals [304]:
				xmin = 111.0267
				xmax = 111.1067
				text = "the"
			intervals [305]:
				xmin = 111.1067
				xmax = 111.3867
				text = "yo"
			intervals [306]:
				xmin = 111.3867
				xmax = 111.4367
				text = ""
			intervals [307]:
				xmin = 111.4367
				xmax = 111.7367
				text = "cause"
			intervals [308]:
				xmin = 111.7367
				xmax = 115.0074
				text = ""
			intervals [309]:
				xmin = 115.0074
				xmax = 115.2674
				text = "yeah"
			intervals [310]:
				xmin = 115.2674
				xmax = 115.8174
				text = "basically"
			intervals [311]:
				xmin = 115.8174
				xmax = 116.2226
				text = ""
			intervals [312]:
				xmin = 116.2226
				xmax = 116.3926
				text = "but"
			intervals [313]:
				xmin = 116.3926
				xmax = 116.5126
				text = "i've"
			intervals [314]:
				xmin = 116.5126
				xmax = 116.6526
				text = "been"
			intervals [315]:
				xmin = 116.6526
				xmax = 116.7326
				text = "to"
			intervals [316]:
				xmin = 116.7326
				xmax = 117.0126
				text = "different"
			intervals [317]:
				xmin = 117.0126
				xmax = 117.4426
				text = "places"
			intervals [318]:
				xmin = 117.4426
				xmax = 119.1136
				text = ""
			intervals [319]:
				xmin = 119.1136
				xmax = 119.3236
				text = "like"
			intervals [320]:
				xmin = 119.3236
				xmax = 119.4036
				text = "i"
			intervals [321]:
				xmin = 119.4036
				xmax = 119.5236
				text = "been"
			intervals [322]:
				xmin = 119.5236
				xmax = 119.6136
				text = "to"
			intervals [323]:
				xmin = 119.6136
				xmax = 120.3736
				text = "florida"
			intervals [324]:
				xmin = 120.3736
				xmax = 120.8855
				text = ""
			intervals [325]:
				xmin = 120.8855
				xmax = 121.0455
				text = "i've"
			intervals [326]:
				xmin = 121.0455
				xmax = 121.3655
				text = "been"
			intervals [327]:
				xmin = 121.3655
				xmax = 121.3955
				text = ""
			intervals [328]:
				xmin = 121.3955
				xmax = 121.4555
				text = "to"
			intervals [329]:
				xmin = 121.4555
				xmax = 121.5655
				text = "the"
			intervals [330]:
				xmin = 121.5655
				xmax = 122.3155
				text = "bahamas"
			intervals [331]:
				xmin = 122.3155
				xmax = 122.9526
				text = ""
			intervals [332]:
				xmin = 122.9526
				xmax = 123.1226
				text = "i've"
			intervals [333]:
				xmin = 123.1226
				xmax = 123.2826
				text = "been"
			intervals [334]:
				xmin = 123.2826
				xmax = 123.3526
				text = "to"
			intervals [335]:
				xmin = 123.3526
				xmax = 124.0026
				text = "uh"
			intervals [336]:
				xmin = 124.0026
				xmax = 124.167
				text = ""
			intervals [337]:
				xmin = 124.167
				xmax = 124.827
				text = "mexico"
			intervals [338]:
				xmin = 124.827
				xmax = 125.755
				text = ""
			intervals [339]:
				xmin = 125.755
				xmax = 125.915
				text = "i've"
			intervals [340]:
				xmin = 125.915
				xmax = 126.085
				text = "been"
			intervals [341]:
				xmin = 126.085
				xmax = 126.275
				text = "to"
			intervals [342]:
				xmin = 126.275
				xmax = 126.535
				text = "uh"
			intervals [343]:
				xmin = 126.535
				xmax = 126.565
				text = ""
			intervals [344]:
				xmin = 126.565
				xmax = 126.715
				text = "new"
			intervals [345]:
				xmin = 126.715
				xmax = 126.975
				text = "york"
			intervals [346]:
				xmin = 126.975
				xmax = 128.6662
				text = ""
			intervals [347]:
				xmin = 128.6662
				xmax = 129.0762
				text = "nah"
			intervals [348]:
				xmin = 129.0762
				xmax = 130.2416
				text = ""
			intervals [349]:
				xmin = 130.2416
				xmax = 130.5716
				text = "yeah"
			intervals [350]:
				xmin = 130.5716
				xmax = 134.6868
				text = ""
			intervals [351]:
				xmin = 134.6868
				xmax = 135.0068
				text = "well"
			intervals [352]:
				xmin = 135.0068
				xmax = 135.0368
				text = ""
			intervals [353]:
				xmin = 135.0368
				xmax = 135.1868
				text = "my"
			intervals [354]:
				xmin = 135.1868
				xmax = 135.7468
				text = "first"
			intervals [355]:
				xmin = 135.7468
				xmax = 136.3068
				text = "elementary"
			intervals [356]:
				xmin = 136.3068
				xmax = 136.6968
				text = "school"
			intervals [357]:
				xmin = 136.6968
				xmax = 136.9268
				text = "was"
			intervals [358]:
				xmin = 136.9268
				xmax = 137.5868
				text = "rdx"
			intervals [359]:
				xmin = 137.5868
				xmax = 138.7902
				text = ""
			intervals [360]:
				xmin = 138.7902
				xmax = 138.9602
				text = "and"
			intervals [361]:
				xmin = 138.9602
				xmax = 139.1102
				text = "then"
			intervals [362]:
				xmin = 139.1102
				xmax = 139.2402
				text = "i"
			intervals [363]:
				xmin = 139.2402
				xmax = 139.5302
				text = "had"
			intervals [364]:
				xmin = 139.5302
				xmax = 139.8702
				text = "like"
			intervals [365]:
				xmin = 139.8702
				xmax = 140.3578
				text = ""
			intervals [366]:
				xmin = 140.3578
				xmax = 140.4678
				text = "a"
			intervals [367]:
				xmin = 140.4678
				xmax = 140.9878
				text = "person"
			intervals [368]:
				xmin = 140.9878
				xmax = 141.3378
				text = "like"
			intervals [369]:
				xmin = 141.3378
				xmax = 141.9618
				text = ""
			intervals [370]:
				xmin = 141.9618
				xmax = 142.1318
				text = "a"
			intervals [371]:
				xmin = 142.1318
				xmax = 142.5018
				text = "guardian"
			intervals [372]:
				xmin = 142.5018
				xmax = 142.7818
				text = "across"
			intervals [373]:
				xmin = 142.7818
				xmax = 142.8418
				text = "the"
			intervals [374]:
				xmin = 142.8418
				xmax = 143.0518
				text = "street"
			intervals [375]:
				xmin = 143.0518
				xmax = 143.1518
				text = "that"
			intervals [376]:
				xmin = 143.1518
				xmax = 143.2818
				text = "used"
			intervals [377]:
				xmin = 143.2818
				xmax = 143.3918
				text = "to"
			intervals [378]:
				xmin = 143.3918
				xmax = 143.6718
				text = "walk"
			intervals [379]:
				xmin = 143.6718
				xmax = 143.9018
				text = "me"
			intervals [380]:
				xmin = 143.9018
				xmax = 143.9882
				text = ""
			intervals [381]:
				xmin = 143.9882
				xmax = 144.1682
				text = "to"
			intervals [382]:
				xmin = 144.1682
				xmax = 144.5182
				text = "school"
			intervals [383]:
				xmin = 144.5182
				xmax = 144.613
				text = ""
			intervals [384]:
				xmin = 144.613
				xmax = 144.783
				text = "and"
			intervals [385]:
				xmin = 144.783
				xmax = 145.173
				text = "home"
			intervals [386]:
				xmin = 145.173
				xmax = 145.6528
				text = ""
			intervals [387]:
				xmin = 145.6528
				xmax = 145.7828
				text = "cause"
			intervals [388]:
				xmin = 145.7828
				xmax = 145.9428
				text = "like"
			intervals [389]:
				xmin = 145.9428
				xmax = 146.0228
				text = "i"
			intervals [390]:
				xmin = 146.0228
				xmax = 146.1628
				text = "was"
			intervals [391]:
				xmin = 146.1628
				xmax = 146.2028
				text = ""
			intervals [392]:
				xmin = 146.2028
				xmax = 146.4028
				text = "young"
			intervals [393]:
				xmin = 146.4028
				xmax = 146.4728
				text = ""
			intervals [394]:
				xmin = 146.4728
				xmax = 146.5728
				text = "i"
			intervals [395]:
				xmin = 146.5728
				xmax = 146.6628
				text = "ain't"
			intervals [396]:
				xmin = 146.6628
				xmax = 146.8028
				text = "had"
			intervals [397]:
				xmin = 146.8028
				xmax = 146.8928
				text = "no"
			intervals [398]:
				xmin = 146.8928
				xmax = 147.3628
				text = "direction"
			intervals [399]:
				xmin = 147.3628
				xmax = 147.734
				text = ""
			intervals [400]:
				xmin = 147.734
				xmax = 147.804
				text = "and"
			intervals [401]:
				xmin = 147.804
				xmax = 147.864
				text = "it"
			intervals [402]:
				xmin = 147.864
				xmax = 147.984
				text = "was"
			intervals [403]:
				xmin = 147.984
				xmax = 148.114
				text = "right"
			intervals [404]:
				xmin = 148.114
				xmax = 148.284
				text = "down"
			intervals [405]:
				xmin = 148.284
				xmax = 148.344
				text = "the"
			intervals [406]:
				xmin = 148.344
				xmax = 148.614
				text = "hill"
			intervals [407]:
				xmin = 148.614
				xmax = 149.4193
				text = ""
			intervals [408]:
				xmin = 149.4193
				xmax = 149.5593
				text = "and"
			intervals [409]:
				xmin = 149.5593
				xmax = 149.7293
				text = "then"
			intervals [410]:
				xmin = 149.7293
				xmax = 149.9293
				text = "like"
			intervals [411]:
				xmin = 149.9293
				xmax = 150.0191
				text = ""
			intervals [412]:
				xmin = 150.0191
				xmax = 150.1991
				text = "my"
			intervals [413]:
				xmin = 150.1991
				xmax = 150.4691
				text = "other"
			intervals [414]:
				xmin = 150.4691
				xmax = 150.7991
				text = "school"
			intervals [415]:
				xmin = 150.7991
				xmax = 150.9291
				text = "was"
			intervals [416]:
				xmin = 150.9291
				xmax = 151.1791
				text = "like"
			intervals [417]:
				xmin = 151.1791
				xmax = 151.4664
				text = ""
			intervals [418]:
				xmin = 151.4664
				xmax = 151.5564
				text = "<unk>"
			intervals [419]:
				xmin = 151.5564
				xmax = 151.6528
				text = ""
			intervals [420]:
				xmin = 151.6528
				xmax = 151.7728
				text = "and"
			intervals [421]:
				xmin = 151.7728
				xmax = 151.9028
				text = "then"
			intervals [422]:
				xmin = 151.9028
				xmax = 151.9428
				text = "i"
			intervals [423]:
				xmin = 151.9428
				xmax = 152.1828
				text = "started"
			intervals [424]:
				xmin = 152.1828
				xmax = 152.2528
				text = "to"
			intervals [425]:
				xmin = 152.2528
				xmax = 152.3428
				text = "go"
			intervals [426]:
				xmin = 152.3428
				xmax = 152.5028
				text = "to"
			intervals [427]:
				xmin = 152.5028
				xmax = 152.5328
				text = ""
			intervals [428]:
				xmin = 152.5328
				xmax = 152.5628
				text = "i"
			intervals [429]:
				xmin = 152.5628
				xmax = 152.8128
				text = "different"
			intervals [430]:
				xmin = 152.8128
				xmax = 153.0428
				text = "schools"
			intervals [431]:
				xmin = 153.0428
				xmax = 153.2028
				text = "like"
			intervals [432]:
				xmin = 153.2028
				xmax = 153.6894
				text = ""
			intervals [433]:
				xmin = 153.6894
				xmax = 154.3594
				text = "rdx"
			intervals [434]:
				xmin = 154.3594
				xmax = 154.4494
				text = "that"
			intervals [435]:
				xmin = 154.4494
				xmax = 154.5994
				text = "was"
			intervals [436]:
				xmin = 154.5994
				xmax = 154.8394
				text = "like"
			intervals [437]:
				xmin = 154.8394
				xmax = 154.9643
				text = ""
			intervals [438]:
				xmin = 154.9643
				xmax = 155.0643
				text = "the"
			intervals [439]:
				xmin = 155.0643
				xmax = 155.2943
				text = "start"
			intervals [440]:
				xmin = 155.2943
				xmax = 155.3543
				text = "of"
			intervals [441]:
				xmin = 155.3543
				xmax = 155.4743
				text = "my"
			intervals [442]:
				xmin = 155.4743
				xmax = 155.6843
				text = "middle"
			intervals [443]:
				xmin = 155.6843
				xmax = 155.9443
				text = "school"
			intervals [444]:
				xmin = 155.9443
				xmax = 156.0834
				text = ""
			intervals [445]:
				xmin = 156.0834
				xmax = 156.1934
				text = "and"
			intervals [446]:
				xmin = 156.1934
				xmax = 156.2634
				text = "i"
			intervals [447]:
				xmin = 156.2634
				xmax = 156.4634
				text = "met"
			intervals [448]:
				xmin = 156.4634
				xmax = 156.4934
				text = "a"
			intervals [449]:
				xmin = 156.4934
				xmax = 156.6434
				text = "lot"
			intervals [450]:
				xmin = 156.6434
				xmax = 156.7034
				text = "of"
			intervals [451]:
				xmin = 156.7034
				xmax = 156.9934
				text = "friends"
			intervals [452]:
				xmin = 156.9934
				xmax = 157.1634
				text = "there"
			intervals [453]:
				xmin = 157.1634
				xmax = 157.2434
				text = "i"
			intervals [454]:
				xmin = 157.2434
				xmax = 157.4834
				text = "stayed"
			intervals [455]:
				xmin = 157.4834
				xmax = 157.7134
				text = "until"
			intervals [456]:
				xmin = 157.7134
				xmax = 157.8934
				text = "like"
			intervals [457]:
				xmin = 157.8934
				xmax = 159.6541
				text = ""
			intervals [458]:
				xmin = 159.6541
				xmax = 159.9341
				text = "fifth"
			intervals [459]:
				xmin = 159.9341
				xmax = 160.3041
				text = "grade"
			intervals [460]:
				xmin = 160.3041
				xmax = 160.4341
				text = "and"
			intervals [461]:
				xmin = 160.4341
				xmax = 160.5741
				text = "then"
			intervals [462]:
				xmin = 160.5741
				xmax = 160.6741
				text = "i"
			intervals [463]:
				xmin = 160.6741
				xmax = 160.9141
				text = "went"
			intervals [464]:
				xmin = 160.9141
				xmax = 160.9841
				text = "to"
			intervals [465]:
				xmin = 160.9841
				xmax = 161.1241
				text = "that"
			intervals [466]:
				xmin = 161.1241
				xmax = 161.3741
				text = "school"
			intervals [467]:
				xmin = 161.3741
				xmax = 161.5941
				text = "called"
			intervals [468]:
				xmin = 161.5941
				xmax = 162.4141
				text = "rdx"
			intervals [469]:
				xmin = 162.4141
				xmax = 163.0187
				text = ""
			intervals [470]:
				xmin = 163.0187
				xmax = 163.1387
				text = "then"
			intervals [471]:
				xmin = 163.1387
				xmax = 163.2887
				text = "that"
			intervals [472]:
				xmin = 163.2887
				xmax = 163.3287
				text = "s"
			intervals [473]:
				xmin = 163.3287
				xmax = 163.4587
				text = "when"
			intervals [474]:
				xmin = 163.4587
				xmax = 163.5987
				text = "i"
			intervals [475]:
				xmin = 163.5987
				xmax = 163.9387
				text = "stayed"
			intervals [476]:
				xmin = 163.9387
				xmax = 164.0987
				text = "there"
			intervals [477]:
				xmin = 164.0987
				xmax = 164.1287
				text = ""
			intervals [478]:
				xmin = 164.1287
				xmax = 164.3987
				text = "until"
			intervals [479]:
				xmin = 164.3987
				xmax = 164.5187
				text = "my"
			intervals [480]:
				xmin = 164.5187
				xmax = 164.5487
				text = ""
			intervals [481]:
				xmin = 164.5487
				xmax = 164.7587
				text = "eighth"
			intervals [482]:
				xmin = 164.7587
				xmax = 164.9887
				text = "grade"
			intervals [483]:
				xmin = 164.9887
				xmax = 165.3187
				text = "year"
			intervals [484]:
				xmin = 165.3187
				xmax = 165.4469
				text = ""
			intervals [485]:
				xmin = 165.4469
				xmax = 165.9569
				text = "because"
			intervals [486]:
				xmin = 165.9569
				xmax = 166.3328
				text = ""
			intervals [487]:
				xmin = 166.3328
				xmax = 166.4828
				text = "they"
			intervals [488]:
				xmin = 166.4828
				xmax = 166.8628
				text = "canceled"
			intervals [489]:
				xmin = 166.8628
				xmax = 167.0528
				text = "high"
			intervals [490]:
				xmin = 167.0528
				xmax = 167.3428
				text = "school"
			intervals [491]:
				xmin = 167.3428
				xmax = 167.771
				text = ""
			intervals [492]:
				xmin = 167.771
				xmax = 167.831
				text = "and"
			intervals [493]:
				xmin = 167.831
				xmax = 167.971
				text = "that"
			intervals [494]:
				xmin = 167.971
				xmax = 168.031
				text = "s"
			intervals [495]:
				xmin = 168.031
				xmax = 168.151
				text = "why"
			intervals [496]:
				xmin = 168.151
				xmax = 168.551
				text = "now"
			intervals [497]:
				xmin = 168.551
				xmax = 168.7342
				text = ""
			intervals [498]:
				xmin = 168.7342
				xmax = 168.8942
				text = "i'm"
			intervals [499]:
				xmin = 168.8942
				xmax = 168.9842
				text = "in"
			intervals [500]:
				xmin = 168.9842
				xmax = 169.2042
				text = "ninth"
			intervals [501]:
				xmin = 169.2042
				xmax = 169.4442
				text = "grade"
			intervals [502]:
				xmin = 169.4442
				xmax = 169.5242
				text = "i"
			intervals [503]:
				xmin = 169.5242
				xmax = 169.6642
				text = "go"
			intervals [504]:
				xmin = 169.6642
				xmax = 169.7542
				text = "to"
			intervals [505]:
				xmin = 169.7542
				xmax = 170.4742
				text = "rdx"
			intervals [506]:
				xmin = 170.4742
				xmax = 175.014
				text = ""
			intervals [507]:
				xmin = 175.014
				xmax = 175.874
				text = "rdx"
			intervals [508]:
				xmin = 175.874
				xmax = 183.4776
				text = ""
			intervals [509]:
				xmin = 183.4776
				xmax = 183.7176
				text = "yeah"
			intervals [510]:
				xmin = 183.7176
				xmax = 185.6032
				text = ""
			intervals [511]:
				xmin = 185.6032
				xmax = 185.9632
				text = "yeah"
			intervals [512]:
				xmin = 185.9632
				xmax = 186.7995
				text = ""
			intervals [513]:
				xmin = 186.7995
				xmax = 186.9295
				text = "they"
			intervals [514]:
				xmin = 186.9295
				xmax = 187.2195
				text = "stopped"
			intervals [515]:
				xmin = 187.2195
				xmax = 187.2995
				text = "at"
			intervals [516]:
				xmin = 187.2995
				xmax = 187.4395
				text = "eighth"
			intervals [517]:
				xmin = 187.4395
				xmax = 187.6895
				text = "grade"
			intervals [518]:
				xmin = 187.6895
				xmax = 191.4866
				text = ""
			intervals [519]:
				xmin = 191.4866
				xmax = 191.5966
				text = "the"
			intervals [520]:
				xmin = 191.5966
				xmax = 191.7566
				text = "one"
			intervals [521]:
				xmin = 191.7566
				xmax = 191.8466
				text = "on"
			intervals [522]:
				xmin = 191.8466
				xmax = 192.1766
				text = "capitol"
			intervals [523]:
				xmin = 192.1766
				xmax = 192.4566
				text = "hill"
			intervals [524]:
				xmin = 192.4566
				xmax = 196.9131
				text = ""
			intervals [525]:
				xmin = 196.9131
				xmax = 197.3031
				text = "no"
			intervals [526]:
				xmin = 197.3031
				xmax = 197.5665
				text = ""
			intervals [527]:
				xmin = 197.5665
				xmax = 197.7065
				text = "i'm"
			intervals [528]:
				xmin = 197.7065
				xmax = 197.8465
				text = "wo-"
			intervals [529]:
				xmin = 197.8465
				xmax = 197.8765
				text = ""
			intervals [530]:
				xmin = 197.8765
				xmax = 198.0265
				text = "i'm"
			intervals [531]:
				xmin = 198.0265
				xmax = 198.2165
				text = "getting"
			intervals [532]:
				xmin = 198.2165
				xmax = 198.4365
				text = "a"
			intervals [533]:
				xmin = 198.4365
				xmax = 198.6165
				text = "i'm"
			intervals [534]:
				xmin = 198.6165
				xmax = 198.8365
				text = "getting"
			intervals [535]:
				xmin = 198.8365
				xmax = 198.9165
				text = "a"
			intervals [536]:
				xmin = 198.9165
				xmax = 199.1765
				text = "summer"
			intervals [537]:
				xmin = 199.1765
				xmax = 199.3665
				text = "job"
			intervals [538]:
				xmin = 199.3665
				xmax = 199.5965
				text = "next"
			intervals [539]:
				xmin = 199.5965
				xmax = 199.8465
				text = "summer"
			intervals [540]:
				xmin = 199.8465
				xmax = 199.9865
				text = "though"
			intervals [541]:
				xmin = 199.9865
				xmax = 201.752
				text = ""
			intervals [542]:
				xmin = 201.752
				xmax = 201.792
				text = "i"
			intervals [543]:
				xmin = 201.792
				xmax = 202.012
				text = "don't"
			intervals [544]:
				xmin = 202.012
				xmax = 202.242
				text = "know"
			intervals [545]:
				xmin = 202.242
				xmax = 202.4654
				text = ""
			intervals [546]:
				xmin = 202.4654
				xmax = 202.5254
				text = "i"
			intervals [547]:
				xmin = 202.5254
				xmax = 202.6854
				text = "think"
			intervals [548]:
				xmin = 202.6854
				xmax = 202.7454
				text = "i"
			intervals [549]:
				xmin = 202.7454
				xmax = 202.9154
				text = "might"
			intervals [550]:
				xmin = 202.9154
				xmax = 203.0754
				text = "work"
			intervals [551]:
				xmin = 203.0754
				xmax = 203.1654
				text = "at"
			intervals [552]:
				xmin = 203.1654
				xmax = 203.2654
				text = "the"
			intervals [553]:
				xmin = 203.2654
				xmax = 203.5054
				text = "boys"
			intervals [554]:
				xmin = 203.5054
				xmax = 203.6254
				text = "and"
			intervals [555]:
				xmin = 203.6254
				xmax = 203.8754
				text = "girls"
			intervals [556]:
				xmin = 203.8754
				xmax = 204.1354
				text = "club"
			intervals [557]:
				xmin = 204.1354
				xmax = 210.6623
				text = ""
			intervals [558]:
				xmin = 210.6623
				xmax = 211.0423
				text = "yeah"
			intervals [559]:
				xmin = 211.0423
				xmax = 211.6642
				text = ""
			intervals [560]:
				xmin = 211.6642
				xmax = 211.8742
				text = "but"
			intervals [561]:
				xmin = 211.8742
				xmax = 212.0442
				text = "then"
			intervals [562]:
				xmin = 212.0442
				xmax = 212.1942
				text = "some"
			intervals [563]:
				xmin = 212.1942
				xmax = 212.2542
				text = "of"
			intervals [564]:
				xmin = 212.2542
				xmax = 212.3842
				text = "my"
			intervals [565]:
				xmin = 212.3842
				xmax = 212.6942
				text = "friends"
			intervals [566]:
				xmin = 212.6942
				xmax = 212.8542
				text = "said"
			intervals [567]:
				xmin = 212.8542
				xmax = 212.9342
				text = "they"
			intervals [568]:
				xmin = 212.9342
				xmax = 213.1042
				text = "had"
			intervals [569]:
				xmin = 213.1042
				xmax = 213.2542
				text = "some"
			intervals [570]:
				xmin = 213.2542
				xmax = 213.5542
				text = "problems"
			intervals [571]:
				xmin = 213.5542
				xmax = 213.6742
				text = "with"
			intervals [572]:
				xmin = 213.6742
				xmax = 213.8342
				text = "their"
			intervals [573]:
				xmin = 213.8342
				xmax = 214.1242
				text = "money"
			intervals [574]:
				xmin = 214.1242
				xmax = 214.1542
				text = ""
			intervals [575]:
				xmin = 214.1542
				xmax = 214.2842
				text = "but"
			intervals [576]:
				xmin = 214.2842
				xmax = 214.3642
				text = "i"
			intervals [577]:
				xmin = 214.3642
				xmax = 214.4842
				text = "need"
			intervals [578]:
				xmin = 214.4842
				xmax = 214.5842
				text = "my"
			intervals [579]:
				xmin = 214.5842
				xmax = 214.8742
				text = "money"
			intervals [580]:
				xmin = 214.8742
				xmax = 214.9742
				text = "up"
			intervals [581]:
				xmin = 214.9742
				xmax = 215.2142
				text = "front"
			intervals [582]:
				xmin = 215.2142
				xmax = 217.9967
				text = ""
			intervals [583]:
				xmin = 217.9967
				xmax = 218.3767
				text = "yeah"
			intervals [584]:
				xmin = 218.3767
				xmax = 228.7156
				text = ""
			intervals [585]:
				xmin = 228.7156
				xmax = 228.9356
				text = "not"
			intervals [586]:
				xmin = 228.9356
				xmax = 229.2256
				text = "really"
			intervals [587]:
				xmin = 229.2256
				xmax = 231.0272
				text = ""
			intervals [588]:
				xmin = 231.0272
				xmax = 231.1872
				text = "my"
			intervals [589]:
				xmin = 231.1872
				xmax = 231.4672
				text = "mom"
			intervals [590]:
				xmin = 231.4672
				xmax = 231.6472
				text = "she"
			intervals [591]:
				xmin = 231.6472
				xmax = 231.8272
				text = "was"
			intervals [592]:
				xmin = 231.8272
				xmax = 232.1872
				text = "born"
			intervals [593]:
				xmin = 232.1872
				xmax = 232.2672
				text = ""
			intervals [594]:
				xmin = 232.2672
				xmax = 232.5272
				text = "like"
			intervals [595]:
				xmin = 232.5272
				xmax = 233.1322
				text = ""
			intervals [596]:
				xmin = 233.1322
				xmax = 233.5522
				text = "basically"
			intervals [597]:
				xmin = 233.5522
				xmax = 233.6122
				text = "in"
			intervals [598]:
				xmin = 233.6122
				xmax = 233.8122
				text = "like"
			intervals [599]:
				xmin = 233.8122
				xmax = 234.1522
				text = "dc"
			intervals [600]:
				xmin = 234.1522
				xmax = 234.4422
				text = "but"
			intervals [601]:
				xmin = 234.4422
				xmax = 234.7322
				text = "she"
			intervals [602]:
				xmin = 234.7322
				xmax = 234.9822
				text = "grew"
			intervals [603]:
				xmin = 234.9822
				xmax = 235.3122
				text = "up"
			intervals [604]:
				xmin = 235.3122
				xmax = 235.9812
				text = ""
			intervals [605]:
				xmin = 235.9812
				xmax = 236.4012
				text = "in"
			intervals [606]:
				xmin = 236.4012
				xmax = 238.8178
				text = ""
			intervals [607]:
				xmin = 238.8178
				xmax = 239.3778
				text = "trinidad"
			intervals [608]:
				xmin = 239.3778
				xmax = 242.6112
				text = ""
			intervals [609]:
				xmin = 242.6112
				xmax = 242.7512
				text = "don't"
			intervals [610]:
				xmin = 242.7512
				xmax = 242.8812
				text = ""
			intervals [611]:
				xmin = 242.8812
				xmax = 242.9712
				text = "you're"
			intervals [612]:
				xmin = 242.9712
				xmax = 243.0012
				text = ""
			intervals [613]:
				xmin = 243.0012
				xmax = 243.0912
				text = "loud"
			intervals [614]:
				xmin = 243.0912
				xmax = 247.100
				text = ""
			intervals [615]:
				xmin = 247.100
				xmax = 247.220
				text = "my"
			intervals [616]:
				xmin = 247.220
				xmax = 247.480
				text = "mom"
			intervals [617]:
				xmin = 247.480
				xmax = 247.680
				text = "she"
			intervals [618]:
				xmin = 247.680
				xmax = 247.970
				text = "works"
			intervals [619]:
				xmin = 247.970
				xmax = 248.070
				text = "at"
			intervals [620]:
				xmin = 248.070
				xmax = 248.640
				text = "rdx"
			intervals [621]:
				xmin = 248.640
				xmax = 248.6962
				text = ""
			intervals [622]:
				xmin = 248.6962
				xmax = 248.8762
				text = "so"
			intervals [623]:
				xmin = 248.8762
				xmax = 249.1262
				text = "like"
			intervals [624]:
				xmin = 249.1262
				xmax = 249.8033
				text = ""
			intervals [625]:
				xmin = 249.8033
				xmax = 249.9233
				text = "if"
			intervals [626]:
				xmin = 249.9233
				xmax = 250.0133
				text = "i'm"
			intervals [627]:
				xmin = 250.0133
				xmax = 250.1233
				text = "not"
			intervals [628]:
				xmin = 250.1233
				xmax = 250.4133
				text = "feeling"
			intervals [629]:
				xmin = 250.4133
				xmax = 250.5933
				text = "well"
			intervals [630]:
				xmin = 250.5933
				xmax = 250.8691
				text = ""
			intervals [631]:
				xmin = 250.8691
				xmax = 251.0391
				text = "she"
			intervals [632]:
				xmin = 251.0391
				xmax = 251.1391
				text = "know"
			intervals [633]:
				xmin = 251.1391
				xmax = 251.2591
				text = "what"
			intervals [634]:
				xmin = 251.2591
				xmax = 251.3191
				text = "to"
			intervals [635]:
				xmin = 251.3191
				xmax = 251.5091
				text = "do"
			intervals [636]:
				xmin = 251.5091
				xmax = 301.0746
				text = ""
			intervals [637]:
				xmin = 301.0746
				xmax = 301.3246
				text = "okay"
			intervals [638]:
				xmin = 301.3246
				xmax = 307.6388
				text = ""
			intervals [639]:
				xmin = 307.6388
				xmax = 307.7288
				text = "the"
			intervals [640]:
				xmin = 307.7288
				xmax = 307.8088
				text = ""
			intervals [641]:
				xmin = 307.8088
				xmax = 308.2288
				text = "first"
			intervals [642]:
				xmin = 308.2288
				xmax = 308.4888
				text = "house"
			intervals [643]:
				xmin = 308.4888
				xmax = 308.5588
				text = "i"
			intervals [644]:
				xmin = 308.5588
				xmax = 308.9588
				text = "remember"
			intervals [645]:
				xmin = 308.9588
				xmax = 308.9888
				text = ""
			intervals [646]:
				xmin = 308.9888
				xmax = 309.2688
				text = "living"
			intervals [647]:
				xmin = 309.2688
				xmax = 309.4788
				text = "in"
			intervals [648]:
				xmin = 309.4788
				xmax = 311.2001
				text = ""
			intervals [649]:
				xmin = 311.2001
				xmax = 311.6401
				text = "my"
			intervals [650]:
				xmin = 311.6401
				xmax = 311.9042
				text = ""
			intervals [651]:
				xmin = 311.9042
				xmax = 312.1142
				text = "my"
			intervals [652]:
				xmin = 312.1142
				xmax = 312.4242
				text = "first"
			intervals [653]:
				xmin = 312.4242
				xmax = 312.7242
				text = "house"
			intervals [654]:
				xmin = 312.7242
				xmax = 312.9088
				text = ""
			intervals [655]:
				xmin = 312.9088
				xmax = 313.0088
				text = "i"
			intervals [656]:
				xmin = 313.0088
				xmax = 313.0388
				text = ""
			intervals [657]:
				xmin = 313.0388
				xmax = 313.1888
				text = "ever"
			intervals [658]:
				xmin = 313.1888
				xmax = 313.3088
				text = ""
			intervals [659]:
				xmin = 313.3088
				xmax = 313.5188
				text = "lived"
			intervals [660]:
				xmin = 313.5188
				xmax = 313.6388
				text = "in"
			intervals [661]:
				xmin = 313.6388
				xmax = 313.6688
				text = ""
			intervals [662]:
				xmin = 313.6688
				xmax = 313.8088
				text = "was"
			intervals [663]:
				xmin = 313.8088
				xmax = 313.8388
				text = ""
			intervals [664]:
				xmin = 313.8388
				xmax = 314.0588
				text = "like"
			intervals [665]:
				xmin = 314.0588
				xmax = 314.7335
				text = ""
			intervals [666]:
				xmin = 314.7335
				xmax = 314.9435
				text = "this"
			intervals [667]:
				xmin = 314.9435
				xmax = 314.9735
				text = ""
			intervals [668]:
				xmin = 314.9735
				xmax = 315.2035
				text = "house"
			intervals [669]:
				xmin = 315.2035
				xmax = 315.5522
				text = ""
			intervals [670]:
				xmin = 315.5522
				xmax = 315.7222
				text = "that"
			intervals [671]:
				xmin = 315.7222
				xmax = 315.8222
				text = "we"
			intervals [672]:
				xmin = 315.8222
				xmax = 315.8522
				text = ""
			intervals [673]:
				xmin = 315.8522
				xmax = 316.1122
				text = "lived"
			intervals [674]:
				xmin = 316.1122
				xmax = 316.2222
				text = "on"
			intervals [675]:
				xmin = 316.2222
				xmax = 316.2822
				text = ""
			intervals [676]:
				xmin = 316.2822
				xmax = 316.6022
				text = "thirtieth"
			intervals [677]:
				xmin = 316.6022
				xmax = 316.8222
				text = "street"
			intervals [678]:
				xmin = 316.8222
				xmax = 317.5712
				text = ""
			intervals [679]:
				xmin = 317.5712
				xmax = 317.6312
				text = "and"
			intervals [680]:
				xmin = 317.6312
				xmax = 317.7912
				text = "like"
			intervals [681]:
				xmin = 317.7912
				xmax = 317.9312
				text = "that"
			intervals [682]:
				xmin = 317.9312
				xmax = 318.0412
				text = "was"
			intervals [683]:
				xmin = 318.0412
				xmax = 318.0712
				text = ""
			intervals [684]:
				xmin = 318.0712
				xmax = 318.1412
				text = "the"
			intervals [685]:
				xmin = 318.1412
				xmax = 318.2012
				text = ""
			intervals [686]:
				xmin = 318.2012
				xmax = 318.4712
				text = "first"
			intervals [687]:
				xmin = 318.4712
				xmax = 318.7212
				text = "home"
			intervals [688]:
				xmin = 318.7212
				xmax = 318.8012
				text = ""
			intervals [689]:
				xmin = 318.8012
				xmax = 318.9612
				text = "that"
			intervals [690]:
				xmin = 318.9612
				xmax = 319.1712
				text = "like"
			intervals [691]:
				xmin = 319.1712
				xmax = 319.2012
				text = ""
			intervals [692]:
				xmin = 319.2012
				xmax = 319.3312
				text = "i"
			intervals [693]:
				xmin = 319.3312
				xmax = 319.5312
				text = "felt"
			intervals [694]:
				xmin = 319.5312
				xmax = 319.7112
				text = "like"
			intervals [695]:
				xmin = 319.7112
				xmax = 319.8813
				text = ""
			intervals [696]:
				xmin = 319.8813
				xmax = 320.0113
				text = "i"
			intervals [697]:
				xmin = 320.0113
				xmax = 320.2713
				text = "was"
			intervals [698]:
				xmin = 320.2713
				xmax = 321.293
				text = ""
			intervals [699]:
				xmin = 321.293
				xmax = 321.533
				text = "like"
			intervals [700]:
				xmin = 321.533
				xmax = 321.603
				text = "i"
			intervals [701]:
				xmin = 321.603
				xmax = 321.823
				text = "grew"
			intervals [702]:
				xmin = 321.823
				xmax = 322.033
				text = "up"
			intervals [703]:
				xmin = 322.033
				xmax = 322.173
				text = "in"
			intervals [704]:
				xmin = 322.173
				xmax = 322.3702
				text = ""
			intervals [705]:
				xmin = 322.3702
				xmax = 322.5202
				text = "like"
			intervals [706]:
				xmin = 322.5202
				xmax = 322.6546
				text = ""
			intervals [707]:
				xmin = 322.6546
				xmax = 322.8346
				text = "when"
			intervals [708]:
				xmin = 322.8346
				xmax = 322.9246
				text = "i"
			intervals [709]:
				xmin = 322.9246
				xmax = 323.0246
				text = "was"
			intervals [710]:
				xmin = 323.0246
				xmax = 323.0946
				text = "a"
			intervals [711]:
				xmin = 323.0946
				xmax = 323.5246
				text = "child"
			intervals [712]:
				xmin = 323.5246
				xmax = 323.7923
				text = ""
			intervals [713]:
				xmin = 323.7923
				xmax = 323.9523
				text = "that"
			intervals [714]:
				xmin = 323.9523
				xmax = 324.0023
				text = "s"
			intervals [715]:
				xmin = 324.0023
				xmax = 324.0923
				text = "where"
			intervals [716]:
				xmin = 324.0923
				xmax = 324.1823
				text = "i"
			intervals [717]:
				xmin = 324.1823
				xmax = 324.2223
				text = ""
			intervals [718]:
				xmin = 324.2223
				xmax = 324.4023
				text = "grew"
			intervals [719]:
				xmin = 324.4023
				xmax = 324.4723
				text = "up"
			intervals [720]:
				xmin = 324.4723
				xmax = 324.5123
				text = ""
			intervals [721]:
				xmin = 324.5123
				xmax = 324.6223
				text = "at"
			intervals [722]:
				xmin = 324.6223
				xmax = 338.4638
				text = ""
			intervals [723]:
				xmin = 338.4638
				xmax = 338.6038
				text = "<unk>"
			intervals [724]:
				xmin = 338.6038
				xmax = 338.6635
				text = ""
			intervals [725]:
				xmin = 338.6635
				xmax = 338.8435
				text = "i"
			intervals [726]:
				xmin = 338.8435
				xmax = 339.1035
				text = "remember"
			intervals [727]:
				xmin = 339.1035
				xmax = 339.2935
				text = "when"
			intervals [728]:
				xmin = 339.2935
				xmax = 339.4135
				text = "i"
			intervals [729]:
				xmin = 339.4135
				xmax = 339.5435
				text = "was"
			intervals [730]:
				xmin = 339.5435
				xmax = 339.6035
				text = "a"
			intervals [731]:
				xmin = 339.6035
				xmax = 340.0735
				text = "child"
			intervals [732]:
				xmin = 340.0735
				xmax = 340.3869
				text = ""
			intervals [733]:
				xmin = 340.3869
				xmax = 340.6069
				text = "like"
			intervals [734]:
				xmin = 340.6069
				xmax = 340.6369
				text = ""
			intervals [735]:
				xmin = 340.6369
				xmax = 340.7769
				text = "i"
			intervals [736]:
				xmin = 340.7769
				xmax = 340.9769
				text = "used"
			intervals [737]:
				xmin = 340.9769
				xmax = 341.0369
				text = "to"
			intervals [738]:
				xmin = 341.0369
				xmax = 341.0669
				text = ""
			intervals [739]:
				xmin = 341.0669
				xmax = 341.2469
				text = "like"
			intervals [740]:
				xmin = 341.2469
				xmax = 341.3773
				text = ""
			intervals [741]:
				xmin = 341.3773
				xmax = 341.5873
				text = "do"
			intervals [742]:
				xmin = 341.5873
				xmax = 342.0373
				text = "different"
			intervals [743]:
				xmin = 342.0373
				xmax = 342.0873
				text = ""
			intervals [744]:
				xmin = 342.0873
				xmax = 342.4073
				text = "things"
			intervals [745]:
				xmin = 342.4073
				xmax = 342.4373
				text = ""
			intervals [746]:
				xmin = 342.4373
				xmax = 342.5673
				text = "in"
			intervals [747]:
				xmin = 342.5673
				xmax = 342.6573
				text = "the"
			intervals [748]:
				xmin = 342.6573
				xmax = 342.9173
				text = "house"
			intervals [749]:
				xmin = 342.9173
				xmax = 342.9573
				text = ""
			intervals [750]:
				xmin = 342.9573
				xmax = 343.1073
				text = "like"
			intervals [751]:
				xmin = 343.1073
				xmax = 343.916
				text = ""
			intervals [752]:
				xmin = 343.916
				xmax = 344.006
				text = "like"
			intervals [753]:
				xmin = 344.006
				xmax = 344.156
				text = "my"
			intervals [754]:
				xmin = 344.156
				xmax = 344.486
				text = "mother"
			intervals [755]:
				xmin = 344.486
				xmax = 344.6962
				text = ""
			intervals [756]:
				xmin = 344.6962
				xmax = 344.8262
				text = "and"
			intervals [757]:
				xmin = 344.8262
				xmax = 344.9662
				text = "my"
			intervals [758]:
				xmin = 344.9662
				xmax = 344.9962
				text = ""
			intervals [759]:
				xmin = 344.9962
				xmax = 345.3062
				text = "grandmother"
			intervals [760]:
				xmin = 345.3062
				xmax = 345.3662
				text = ""
			intervals [761]:
				xmin = 345.3662
				xmax = 345.4862
				text = "used"
			intervals [762]:
				xmin = 345.4862
				xmax = 345.5462
				text = "to"
			intervals [763]:
				xmin = 345.5462
				xmax = 345.7262
				text = "tell"
			intervals [764]:
				xmin = 345.7262
				xmax = 345.8162
				text = "me"
			intervals [765]:
				xmin = 345.8162
				xmax = 345.8462
				text = ""
			intervals [766]:
				xmin = 345.8462
				xmax = 345.9062
				text = "they"
			intervals [767]:
				xmin = 345.9062
				xmax = 346.0562
				text = "used"
			intervals [768]:
				xmin = 346.0562
				xmax = 346.1162
				text = "to"
			intervals [769]:
				xmin = 346.1162
				xmax = 346.2262
				text = "be"
			intervals [770]:
				xmin = 346.2262
				xmax = 346.2562
				text = ""
			intervals [771]:
				xmin = 346.2562
				xmax = 346.4162
				text = "like"
			intervals [772]:
				xmin = 346.4162
				xmax = 346.5062
				text = "i"
			intervals [773]:
				xmin = 346.5062
				xmax = 346.6462
				text = "used"
			intervals [774]:
				xmin = 346.6462
				xmax = 346.7262
				text = "to"
			intervals [775]:
				xmin = 346.7262
				xmax = 347.0262
				text = "walk"
			intervals [776]:
				xmin = 347.0262
				xmax = 347.5965
				text = ""
			intervals [777]:
				xmin = 347.5965
				xmax = 347.8865
				text = "throughout"
			intervals [778]:
				xmin = 347.8865
				xmax = 347.9765
				text = "the"
			intervals [779]:
				xmin = 347.9765
				xmax = 348.3165
				text = "house"
			intervals [780]:
				xmin = 348.3165
				xmax = 349.0047
				text = ""
			intervals [781]:
				xmin = 349.0047
				xmax = 349.2647
				text = "without"
			intervals [782]:
				xmin = 349.2647
				xmax = 349.5647
				text = "turning"
			intervals [783]:
				xmin = 349.5647
				xmax = 349.7947
				text = "out"
			intervals [784]:
				xmin = 349.7947
				xmax = 349.9908
				text = ""
			intervals [785]:
				xmin = 349.9908
				xmax = 350.2408
				text = "one"
			intervals [786]:
				xmin = 350.2408
				xmax = 350.4308
				text = "light"
			intervals [787]:
				xmin = 350.4308
				xmax = 351.0486
				text = ""
			intervals [788]:
				xmin = 351.0486
				xmax = 351.1286
				text = "and"
			intervals [789]:
				xmin = 351.1286
				xmax = 351.2586
				text = "go"
			intervals [790]:
				xmin = 351.2586
				xmax = 351.8586
				text = "downstairs"
			intervals [791]:
				xmin = 351.8586
				xmax = 351.9386
				text = ""
			intervals [792]:
				xmin = 351.9386
				xmax = 352.0886
				text = "to"
			intervals [793]:
				xmin = 352.0886
				xmax = 352.2686
				text = "their"
			intervals [794]:
				xmin = 352.2686
				xmax = 352.5586
				text = "room"
			intervals [795]:
				xmin = 352.5586
				xmax = 352.9204
				text = ""
			intervals [796]:
				xmin = 352.9204
				xmax = 353.1004
				text = "and"
			intervals [797]:
				xmin = 353.1004
				xmax = 353.2504
				text = "lay"
			intervals [798]:
				xmin = 353.2504
				xmax = 353.4304
				text = "with"
			intervals [799]:
				xmin = 353.4304
				xmax = 353.6804
				text = "them"
			intervals [800]:
				xmin = 353.6804
				xmax = 357.4842
				text = ""
			intervals [801]:
				xmin = 357.4842
				xmax = 357.9542
				text = "yeah"
			intervals [802]:
				xmin = 357.9542
				xmax = 358.1442
				text = "i"
			intervals [803]:
				xmin = 358.1442
				xmax = 359.2461
				text = ""
			intervals [804]:
				xmin = 359.2461
				xmax = 359.4861
				text = "we"
			intervals [805]:
				xmin = 359.4861
				xmax = 360.0161
				text = "had"
			intervals [806]:
				xmin = 360.0161
				xmax = 360.4365
				text = ""
			intervals [807]:
				xmin = 360.4365
				xmax = 360.8265
				text = "see"
			intervals [808]:
				xmin = 360.8265
				xmax = 361.3818
				text = ""
			intervals [809]:
				xmin = 361.3818
				xmax = 361.4818
				text = "i"
			intervals [810]:
				xmin = 361.4818
				xmax = 361.6918
				text = "didn't"
			intervals [811]:
				xmin = 361.6918
				xmax = 361.8318
				text = "have"
			intervals [812]:
				xmin = 361.8318
				xmax = 361.8618
				text = "a"
			intervals [813]:
				xmin = 361.8618
				xmax = 361.9118
				text = ""
			intervals [814]:
				xmin = 361.9118
				xmax = 362.1718
				text = "color"
			intervals [815]:
				xmin = 362.1718
				xmax = 362.2718
				text = ""
			intervals [816]:
				xmin = 362.2718
				xmax = 362.4418
				text = "room"
			intervals [817]:
				xmin = 362.4418
				xmax = 362.5018
				text = ""
			intervals [818]:
				xmin = 362.5018
				xmax = 362.6818
				text = "cause"
			intervals [819]:
				xmin = 362.6818
				xmax = 362.7118
				text = ""
			intervals [820]:
				xmin = 362.7118
				xmax = 362.8318
				text = "i"
			intervals [821]:
				xmin = 362.8318
				xmax = 363.0418
				text = "slept"
			intervals [822]:
				xmin = 363.0418
				xmax = 363.1318
				text = "with"
			intervals [823]:
				xmin = 363.1318
				xmax = 363.2018
				text = "my"
			intervals [824]:
				xmin = 363.2018
				xmax = 363.5218
				text = "mom"
			intervals [825]:
				xmin = 363.5218
				xmax = 364.3488
				text = ""
			intervals [826]:
				xmin = 364.3488
				xmax = 364.5288
				text = "she"
			intervals [827]:
				xmin = 364.5288
				xmax = 364.6788
				text = "had"
			intervals [828]:
				xmin = 364.6788
				xmax = 364.7088
				text = "a"
			intervals [829]:
				xmin = 364.7088
				xmax = 364.7388
				text = ""
			intervals [830]:
				xmin = 364.7388
				xmax = 364.9388
				text = "room"
			intervals [831]:
				xmin = 364.9388
				xmax = 365.0588
				text = "though"
			intervals [832]:
				xmin = 365.0588
				xmax = 365.1288
				text = ""
			intervals [833]:
				xmin = 365.1288
				xmax = 365.3088
				text = "she"
			intervals [834]:
				xmin = 365.3088
				xmax = 365.5288
				text = "wasn't"
			intervals [835]:
				xmin = 365.5288
				xmax = 365.5588
				text = ""
			intervals [836]:
				xmin = 365.5588
				xmax = 365.7188
				text = "even"
			intervals [837]:
				xmin = 365.7188
				xmax = 365.7488
				text = ""
			intervals [838]:
				xmin = 365.7488
				xmax = 365.8488
				text = "there"
			intervals [839]:
				xmin = 365.8488
				xmax = 365.9088
				text = ""
			intervals [840]:
				xmin = 365.9088
				xmax = 366.0088
				text = "but"
			intervals [841]:
				xmin = 366.0088
				xmax = 366.0388
				text = ""
			intervals [842]:
				xmin = 366.0388
				xmax = 366.2988
				text = "okay"
			intervals [843]:
				xmin = 366.2988
				xmax = 366.7649
				text = ""
			intervals [844]:
				xmin = 366.7649
				xmax = 367.0149
				text = "and"
			intervals [845]:
				xmin = 367.0149
				xmax = 367.0449
				text = ""
			intervals [846]:
				xmin = 367.0449
				xmax = 367.5149
				text = "uh"
			intervals [847]:
				xmin = 367.5149
				xmax = 367.9441
				text = ""
			intervals [848]:
				xmin = 367.9441
				xmax = 368.0141
				text = "<unk>"
			intervals [849]:
				xmin = 368.0141
				xmax = 368.6809
				text = ""
			intervals [850]:
				xmin = 368.6809
				xmax = 368.8709
				text = "so"
			intervals [851]:
				xmin = 368.8709
				xmax = 369.2009
				text = "like"
			intervals [852]:
				xmin = 369.2009
				xmax = 369.2309
				text = ""
			intervals [853]:
				xmin = 369.2309
				xmax = 369.4509
				text = "we"
			intervals [854]:
				xmin = 369.4509
				xmax = 370.1909
				text = "had"
			intervals [855]:
				xmin = 370.1909
				xmax = 370.3309
				text = "how"
			intervals [856]:
				xmin = 370.3309
				xmax = 370.5609
				text = "many"
			intervals [857]:
				xmin = 370.5609
				xmax = 370.5909
				text = ""
			intervals [858]:
				xmin = 370.5909
				xmax = 370.7509
				text = "so"
			intervals [859]:
				xmin = 370.7509
				xmax = 370.8609
				text = "it"
			intervals [860]:
				xmin = 370.8609
				xmax = 370.9909
				text = "was"
			intervals [861]:
				xmin = 370.9909
				xmax = 371.1209
				text = "my"
			intervals [862]:
				xmin = 371.1209
				xmax = 371.3409
				text = "mother"
			intervals [863]:
				xmin = 371.3409
				xmax = 371.7509
				text = "room"
			intervals [864]:
				xmin = 371.7509
				xmax = 372.4871
				text = ""
			intervals [865]:
				xmin = 372.4871
				xmax = 372.6871
				text = "my"
			intervals [866]:
				xmin = 372.6871
				xmax = 372.7171
				text = ""
			intervals [867]:
				xmin = 372.7171
				xmax = 373.1471
				text = "grandmother"
			intervals [868]:
				xmin = 373.1471
				xmax = 373.5971
				text = "room"
			intervals [869]:
				xmin = 373.5971
				xmax = 374.1766
				text = ""
			intervals [870]:
				xmin = 374.1766
				xmax = 374.3566
				text = "which"
			intervals [871]:
				xmin = 374.3566
				xmax = 374.4366
				text = "is"
			intervals [872]:
				xmin = 374.4366
				xmax = 374.5866
				text = "now"
			intervals [873]:
				xmin = 374.5866
				xmax = 374.6566
				text = "in"
			intervals [874]:
				xmin = 374.6566
				xmax = 374.7366
				text = "the"
			intervals [875]:
				xmin = 374.7366
				xmax = 375.1266
				text = "basement"
			intervals [876]:
				xmin = 375.1266
				xmax = 375.1566
				text = ""
			intervals [877]:
				xmin = 375.1566
				xmax = 375.2766
				text = "and"
			intervals [878]:
				xmin = 375.2766
				xmax = 375.3966
				text = "then"
			intervals [879]:
				xmin = 375.3966
				xmax = 375.4866
				text = "we"
			intervals [880]:
				xmin = 375.4866
				xmax = 375.6666
				text = "had"
			intervals [881]:
				xmin = 375.6666
				xmax = 376.0566
				text = "rdx"
			intervals [882]:
				xmin = 376.0566
				xmax = 376.3066
				text = "room"
			intervals [883]:
				xmin = 376.3066
				xmax = 377.0136
				text = ""
			intervals [884]:
				xmin = 377.0136
				xmax = 377.2136
				text = "and"
			intervals [885]:
				xmin = 377.2136
				xmax = 377.3836
				text = "then"
			intervals [886]:
				xmin = 377.3836
				xmax = 377.5736
				text = "we"
			intervals [887]:
				xmin = 377.5736
				xmax = 377.9336
				text = "had"
			intervals [888]:
				xmin = 377.9336
				xmax = 377.9636
				text = ""
			intervals [889]:
				xmin = 377.9636
				xmax = 378.2836
				text = "like"
			intervals [890]:
				xmin = 378.2836
				xmax = 378.5131
				text = ""
			intervals [891]:
				xmin = 378.5131
				xmax = 378.6531
				text = "it"
			intervals [892]:
				xmin = 378.6531
				xmax = 378.7531
				text = "was"
			intervals [893]:
				xmin = 378.7531
				xmax = 378.8931
				text = "like"
			intervals [894]:
				xmin = 378.8931
				xmax = 379.0731
				text = "this"
			intervals [895]:
				xmin = 379.0731
				xmax = 379.1131
				text = ""
			intervals [896]:
				xmin = 379.1131
				xmax = 379.4331
				text = "extra"
			intervals [897]:
				xmin = 379.4331
				xmax = 379.4631
				text = ""
			intervals [898]:
				xmin = 379.4631
				xmax = 379.5731
				text = "room"
			intervals [899]:
				xmin = 379.5731
				xmax = 379.6231
				text = ""
			intervals [900]:
				xmin = 379.6231
				xmax = 379.7331
				text = "in"
			intervals [901]:
				xmin = 379.7331
				xmax = 379.8331
				text = "there"
			intervals [902]:
				xmin = 379.8331
				xmax = 380.118
				text = ""
			intervals [903]:
				xmin = 380.118
				xmax = 380.268
				text = "for"
			intervals [904]:
				xmin = 380.268
				xmax = 380.548
				text = "my"
			intervals [905]:
				xmin = 380.548
				xmax = 380.748
				text = "uncle"
			intervals [906]:
				xmin = 380.748
				xmax = 381.5401
				text = ""
			intervals [907]:
				xmin = 381.5401
				xmax = 381.7501
				text = "four"
			intervals [908]:
				xmin = 381.7501
				xmax = 381.8301
				text = "and"
			intervals [909]:
				xmin = 381.8301
				xmax = 382.0001
				text = "so"
			intervals [910]:
				xmin = 382.0001
				xmax = 382.0801
				text = "it"
			intervals [911]:
				xmin = 382.0801
				xmax = 382.2001
				text = "s"
			intervals [912]:
				xmin = 382.2001
				xmax = 382.2701
				text = "it"
			intervals [913]:
				xmin = 382.2701
				xmax = 382.4101
				text = "was"
			intervals [914]:
				xmin = 382.4101
				xmax = 382.7201
				text = "five"
			intervals [915]:
				xmin = 382.7201
				xmax = 383.2328
				text = ""
			intervals [916]:
				xmin = 383.2328
				xmax = 383.6828
				text = "basically"
			intervals [917]:
				xmin = 383.6828
				xmax = 390.5944
				text = ""
			intervals [918]:
				xmin = 390.5944
				xmax = 391.1744
				text = "yeah"
			intervals [919]:
				xmin = 391.1744
				xmax = 391.3644
				text = "cause"
			intervals [920]:
				xmin = 391.3644
				xmax = 392.0699
				text = ""
			intervals [921]:
				xmin = 392.0699
				xmax = 392.2099
				text = "yeah"
			intervals [922]:
				xmin = 392.2099
				xmax = 392.3099
				text = "i"
			intervals [923]:
				xmin = 392.3099
				xmax = 392.6099
				text = "watched"
			intervals [924]:
				xmin = 392.6099
				xmax = 392.9799
				text = "tv"
			intervals [925]:
				xmin = 392.9799
				xmax = 393.0099
				text = ""
			intervals [926]:
				xmin = 393.0099
				xmax = 393.1499
				text = "and"
			intervals [927]:
				xmin = 393.1499
				xmax = 393.1799
				text = ""
			intervals [928]:
				xmin = 393.1799
				xmax = 393.2999
				text = "then"
			intervals [929]:
				xmin = 393.2999
				xmax = 393.5399
				text = "like"
			intervals [930]:
				xmin = 393.5399
				xmax = 393.6874
				text = ""
			intervals [931]:
				xmin = 393.6874
				xmax = 393.7774
				text = "i"
			intervals [932]:
				xmin = 393.7774
				xmax = 393.8974
				text = "used"
			intervals [933]:
				xmin = 393.8974
				xmax = 393.9574
				text = "to"
			intervals [934]:
				xmin = 393.9574
				xmax = 394.0974
				text = "play"
			intervals [935]:
				xmin = 394.0974
				xmax = 394.6374
				text = "outside"
			intervals [936]:
				xmin = 394.6374
				xmax = 394.7686
				text = ""
			intervals [937]:
				xmin = 394.7686
				xmax = 394.9686
				text = "like"
			intervals [938]:
				xmin = 394.9686
				xmax = 395.1686
				text = "only"
			intervals [939]:
				xmin = 395.1686
				xmax = 395.2386
				text = "in"
			intervals [940]:
				xmin = 395.2386
				xmax = 395.3186
				text = "the"
			intervals [941]:
				xmin = 395.3186
				xmax = 395.5586
				text = "winter"
			intervals [942]:
				xmin = 395.5586
				xmax = 395.6886
				text = "co-"
			intervals [943]:
				xmin = 395.6886
				xmax = 395.7686
				text = ""
			intervals [944]:
				xmin = 395.7686
				xmax = 396.1586
				text = "winter"
			intervals [945]:
				xmin = 396.1586
				xmax = 396.3186
				text = "come"
			intervals [946]:
				xmin = 396.3186
				xmax = 396.3986
				text = ""
			intervals [947]:
				xmin = 396.3986
				xmax = 396.5886
				text = "cause"
			intervals [948]:
				xmin = 396.5886
				xmax = 396.9601
				text = ""
			intervals [949]:
				xmin = 396.9601
				xmax = 397.1801
				text = "one"
			intervals [950]:
				xmin = 397.1801
				xmax = 397.5801
				text = "winter"
			intervals [951]:
				xmin = 397.5801
				xmax = 398.1293
				text = ""
			intervals [952]:
				xmin = 398.1293
				xmax = 398.2193
				text = "it"
			intervals [953]:
				xmin = 398.2193
				xmax = 398.4093
				text = "was"
			intervals [954]:
				xmin = 398.4093
				xmax = 398.6693
				text = "like"
			intervals [955]:
				xmin = 398.6693
				xmax = 398.8427
				text = ""
			intervals [956]:
				xmin = 398.8427
				xmax = 399.1127
				text = "something"
			intervals [957]:
				xmin = 399.1127
				xmax = 399.3827
				text = "happened"
			intervals [958]:
				xmin = 399.3827
				xmax = 399.4527
				text = "to"
			intervals [959]:
				xmin = 399.4527
				xmax = 399.5927
				text = "the"
			intervals [960]:
				xmin = 399.5927
				xmax = 400.0627
				text = "grass"
			intervals [961]:
				xmin = 400.0627
				xmax = 400.0927
				text = ""
			intervals [962]:
				xmin = 400.0927
				xmax = 400.1827
				text = "and"
			intervals [963]:
				xmin = 400.1827
				xmax = 400.3627
				text = "like"
			intervals [964]:
				xmin = 400.3627
				xmax = 400.4427
				text = "it"
			intervals [965]:
				xmin = 400.4427
				xmax = 400.5527
				text = "was"
			intervals [966]:
				xmin = 400.5527
				xmax = 401.0027
				text = "frozen"
			intervals [967]:
				xmin = 401.0027
				xmax = 401.1527
				text = "to"
			intervals [968]:
				xmin = 401.1527
				xmax = 401.2027
				text = "a"
			intervals [969]:
				xmin = 401.2027
				xmax = 401.6627
				text = "block"
			intervals [970]:
				xmin = 401.6627
				xmax = 402.0768
				text = ""
			intervals [971]:
				xmin = 402.0768
				xmax = 402.1868
				text = "then"
			intervals [972]:
				xmin = 402.1868
				xmax = 402.2968
				text = "that"
			intervals [973]:
				xmin = 402.2968
				xmax = 402.3668
				text = "s"
			intervals [974]:
				xmin = 402.3668
				xmax = 402.5668
				text = "when"
			intervals [975]:
				xmin = 402.5668
				xmax = 402.9281
				text = ""
			intervals [976]:
				xmin = 402.9281
				xmax = 402.9981
				text = "i"
			intervals [977]:
				xmin = 402.9981
				xmax = 403.1881
				text = "went"
			intervals [978]:
				xmin = 403.1881
				xmax = 403.6781
				text = "outside"
			intervals [979]:
				xmin = 403.6781
				xmax = 403.7681
				text = "and"
			intervals [980]:
				xmin = 403.7681
				xmax = 403.8281
				text = "i"
			intervals [981]:
				xmin = 403.8281
				xmax = 403.9781
				text = "got"
			intervals [982]:
				xmin = 403.9781
				xmax = 404.0581
				text = "to"
			intervals [983]:
				xmin = 404.0581
				xmax = 404.5081
				text = "sliding"
			intervals [984]:
				xmin = 404.5081
				xmax = 404.6581
				text = "on"
			intervals [985]:
				xmin = 404.6581
				xmax = 404.7381
				text = "it"
			intervals [986]:
				xmin = 404.7381
				xmax = 410.531
				text = ""
			intervals [987]:
				xmin = 410.531
				xmax = 410.721
				text = "yeah"
			intervals [988]:
				xmin = 410.721
				xmax = 413.6778
				text = ""
			intervals [989]:
				xmin = 413.6778
				xmax = 413.9478
				text = "summer"
			intervals [990]:
				xmin = 413.9478
				xmax = 414.3978
				text = "time"
			intervals [991]:
				xmin = 414.3978
				xmax = 414.5157
				text = ""
			intervals [992]:
				xmin = 414.5157
				xmax = 414.6857
				text = "<unk>"
			intervals [993]:
				xmin = 414.6857
				xmax = 414.9834
				text = ""
			intervals [994]:
				xmin = 414.9834
				xmax = 415.1734
				text = "man"
			intervals [995]:
				xmin = 415.1734
				xmax = 415.2425
				text = ""
			intervals [996]:
				xmin = 415.2425
				xmax = 415.4525
				text = "i"
			intervals [997]:
				xmin = 415.4525
				xmax = 415.5725
				text = "i"
			intervals [998]:
				xmin = 415.5725
				xmax = 415.9225
				text = "usually"
			intervals [999]:
				xmin = 415.9225
				xmax = 416.3925
				text = "usually"
			intervals [1000]:
				xmin = 416.3925
				xmax = 416.6425
				text = "might"
			intervals [1001]:
				xmin = 416.6425
				xmax = 416.6725
				text = ""
			intervals [1002]:
				xmin = 416.6725
				xmax = 416.8725
				text = "just"
			intervals [1003]:
				xmin = 416.8725
				xmax = 417.0025
				text = "go"
			intervals [1004]:
				xmin = 417.0025
				xmax = 417.0925
				text = "to"
			intervals [1005]:
				xmin = 417.0925
				xmax = 417.1725
				text = "the"
			intervals [1006]:
				xmin = 417.1725
				xmax = 417.4625
				text = "pool"
			intervals [1007]:
				xmin = 417.4625
				xmax = 417.6125
				text = "like"
			intervals [1008]:
				xmin = 417.6125
				xmax = 417.9758
				text = ""
			intervals [1009]:
				xmin = 417.9758
				xmax = 418.0658
				text = "go"
			intervals [1010]:
				xmin = 418.0658
				xmax = 418.1958
				text = "to"
			intervals [1011]:
				xmin = 418.1958
				xmax = 418.2258
				text = "a"
			intervals [1012]:
				xmin = 418.2258
				xmax = 418.3158
				text = ""
			intervals [1013]:
				xmin = 418.3158
				xmax = 418.6858
				text = "hotel"
			intervals [1014]:
				xmin = 418.6858
				xmax = 422.8627
				text = ""
			intervals [1015]:
				xmin = 422.8627
				xmax = 422.9827
				text = "like"
			intervals [1016]:
				xmin = 422.9827
				xmax = 423.0227
				text = ""
			intervals [1017]:
				xmin = 423.0227
				xmax = 423.0627
				text = "i"
			intervals [1018]:
				xmin = 423.0627
				xmax = 423.2427
				text = "went"
			intervals [1019]:
				xmin = 423.2427
				xmax = 423.3427
				text = "to"
			intervals [1020]:
				xmin = 423.3427
				xmax = 423.3727
				text = "a"
			intervals [1021]:
				xmin = 423.3727
				xmax = 423.4227
				text = ""
			intervals [1022]:
				xmin = 423.4227
				xmax = 423.7927
				text = "hotel"
			intervals [1023]:
				xmin = 423.7927
				xmax = 423.9878
				text = ""
			intervals [1024]:
				xmin = 423.9878
				xmax = 424.0778
				text = "to"
			intervals [1025]:
				xmin = 424.0778
				xmax = 424.1078
				text = ""
			intervals [1026]:
				xmin = 424.1078
				xmax = 424.1978
				text = "go"
			intervals [1027]:
				xmin = 424.1978
				xmax = 424.3578
				text = "have"
			intervals [1028]:
				xmin = 424.3578
				xmax = 424.4978
				text = "some"
			intervals [1029]:
				xmin = 424.4978
				xmax = 424.7378
				text = "fun"
			intervals [1030]:
				xmin = 424.7378
				xmax = 493.2052
				text = ""
			intervals [1031]:
				xmin = 493.2052
				xmax = 493.7252
				text = "<unk>"
			intervals [1032]:
				xmin = 493.7252
				xmax = 495.6054
				text = ""
			intervals [1033]:
				xmin = 495.6054
				xmax = 496.8854
				text = "<unk>"
			intervals [1034]:
				xmin = 496.8854
				xmax = 497.6618
				text = ""
			intervals [1035]:
				xmin = 497.6618
				xmax = 498.1518
				text = "<unk>"
			intervals [1036]:
				xmin = 498.1518
				xmax = 499.5707
				text = ""
			intervals [1037]:
				xmin = 499.5707
				xmax = 499.6407
				text = "<unk>"
			intervals [1038]:
				xmin = 499.6407
				xmax = 500.521
				text = ""
			intervals [1039]:
				xmin = 500.521
				xmax = 500.761
				text = "<unk>"
			intervals [1040]:
				xmin = 500.761
				xmax = 501.6194
				text = ""
			intervals [1041]:
				xmin = 501.6194
				xmax = 501.7094
				text = "so"
			intervals [1042]:
				xmin = 501.7094
				xmax = 502.1194
				text = "like"
			intervals [1043]:
				xmin = 502.1194
				xmax = 502.8504
				text = ""
			intervals [1044]:
				xmin = 502.8504
				xmax = 503.0104
				text = "it"
			intervals [1045]:
				xmin = 503.0104
				xmax = 503.1804
				text = "was"
			intervals [1046]:
				xmin = 503.1804
				xmax = 503.2104
				text = ""
			intervals [1047]:
				xmin = 503.2104
				xmax = 503.4204
				text = "just"
			intervals [1048]:
				xmin = 503.4204
				xmax = 503.8404
				text = "funny"
			intervals [1049]:
				xmin = 503.8404
				xmax = 503.9504
				text = "in"
			intervals [1050]:
				xmin = 503.9504
				xmax = 504.1304
				text = "that"
			intervals [1051]:
				xmin = 504.1304
				xmax = 504.4804
				text = "house"
			intervals [1052]:
				xmin = 504.4804
				xmax = 504.6304
				text = "like"
			intervals [1053]:
				xmin = 504.6304
				xmax = 504.6604
				text = ""
			intervals [1054]:
				xmin = 504.6604
				xmax = 504.7904
				text = "it"
			intervals [1055]:
				xmin = 504.7904
				xmax = 504.9404
				text = "was"
			intervals [1056]:
				xmin = 504.9404
				xmax = 505.1404
				text = "so"
			intervals [1057]:
				xmin = 505.1404
				xmax = 505.4304
				text = "funny"
			intervals [1058]:
				xmin = 505.4304
				xmax = 505.6504
				text = "like"
			intervals [1059]:
				xmin = 505.6504
				xmax = 505.9104
				text = "every"
			intervals [1060]:
				xmin = 505.9104
				xmax = 506.1004
				text = "day"
			intervals [1061]:
				xmin = 506.1004
				xmax = 506.2704
				text = "it"
			intervals [1062]:
				xmin = 506.2704
				xmax = 506.4744
				text = ""
			intervals [1063]:
				xmin = 506.4744
				xmax = 506.6944
				text = "was"
			intervals [1064]:
				xmin = 506.6944
				xmax = 507.0044
				text = "like"
			intervals [1065]:
				xmin = 507.0044
				xmax = 507.4636
				text = ""
			intervals [1066]:
				xmin = 507.4636
				xmax = 507.6236
				text = "a"
			intervals [1067]:
				xmin = 507.6236
				xmax = 507.7536
				text = "laugh"
			intervals [1068]:
				xmin = 507.7536
				xmax = 508.7792
				text = ""
			intervals [1069]:
				xmin = 508.7792
				xmax = 509.0392
				text = "like"
			intervals [1070]:
				xmin = 509.0392
				xmax = 509.2292
				text = ""
			intervals [1071]:
				xmin = 509.2292
				xmax = 509.3592
				text = "my"
			intervals [1072]:
				xmin = 509.3592
				xmax = 509.8092
				text = "grandmother"
			intervals [1073]:
				xmin = 509.8092
				xmax = 509.9792
				text = "used"
			intervals [1074]:
				xmin = 509.9792
				xmax = 510.0592
				text = "to"
			intervals [1075]:
				xmin = 510.0592
				xmax = 510.1225
				text = ""
			intervals [1076]:
				xmin = 510.1225
				xmax = 510.4425
				text = "argue"
			intervals [1077]:
				xmin = 510.4425
				xmax = 510.5325
				text = "with"
			intervals [1078]:
				xmin = 510.5325
				xmax = 510.6425
				text = "my"
			intervals [1079]:
				xmin = 510.6425
				xmax = 511.1625
				text = "dad"
			intervals [1080]:
				xmin = 511.1625
				xmax = 511.423
				text = ""
			intervals [1081]:
				xmin = 511.423
				xmax = 511.483
				text = "i"
			intervals [1082]:
				xmin = 511.483
				xmax = 511.6715
				text = ""
			intervals [1083]:
				xmin = 511.6715
				xmax = 511.9615
				text = "no"
			intervals [1084]:
				xmin = 511.9615
				xmax = 512.1715
				text = "my"
			intervals [1085]:
				xmin = 512.1715
				xmax = 512.8215
				text = "granddad"
			intervals [1086]:
				xmin = 512.8215
				xmax = 512.8873
				text = ""
			intervals [1087]:
				xmin = 512.8873
				xmax = 513.0073
				text = "it"
			intervals [1088]:
				xmin = 513.0073
				xmax = 513.1373
				text = "used"
			intervals [1089]:
				xmin = 513.1373
				xmax = 513.2073
				text = "to"
			intervals [1090]:
				xmin = 513.2073
				xmax = 513.3573
				text = "be"
			intervals [1091]:
				xmin = 513.3573
				xmax = 514.0973
				text = "funny"
			intervals [1092]:
				xmin = 514.0973
				xmax = 514.3023
				text = ""
			intervals [1093]:
				xmin = 514.3023
				xmax = 514.3723
				text = "<unk>"
			intervals [1094]:
				xmin = 514.3723
				xmax = 514.4494
				text = ""
			intervals [1095]:
				xmin = 514.4494
				xmax = 514.5894
				text = "and"
			intervals [1096]:
				xmin = 514.5894
				xmax = 514.6994
				text = "then"
			intervals [1097]:
				xmin = 514.6994
				xmax = 514.8194
				text = "my"
			intervals [1098]:
				xmin = 514.8194
				xmax = 515.2094
				text = "mother"
			intervals [1099]:
				xmin = 515.2094
				xmax = 515.3467
				text = ""
			intervals [1100]:
				xmin = 515.3467
				xmax = 515.5067
				text = "used"
			intervals [1101]:
				xmin = 515.5067
				xmax = 515.6267
				text = "to"
			intervals [1102]:
				xmin = 515.6267
				xmax = 515.8267
				text = "argue"
			intervals [1103]:
				xmin = 515.8267
				xmax = 515.9267
				text = "with"
			intervals [1104]:
				xmin = 515.9267
				xmax = 515.9967
				text = "my"
			intervals [1105]:
				xmin = 515.9967
				xmax = 516.5267
				text = "grandmother"
			intervals [1106]:
				xmin = 516.5267
				xmax = 516.8761
				text = ""
			intervals [1107]:
				xmin = 516.8761
				xmax = 517.0661
				text = "and"
			intervals [1108]:
				xmin = 517.0661
				xmax = 517.1213
				text = ""
			intervals [1109]:
				xmin = 517.1213
				xmax = 517.2913
				text = "it"
			intervals [1110]:
				xmin = 517.2913
				xmax = 517.4213
				text = "used"
			intervals [1111]:
				xmin = 517.4213
				xmax = 517.5013
				text = "to"
			intervals [1112]:
				xmin = 517.5013
				xmax = 517.6213
				text = "be"
			intervals [1113]:
				xmin = 517.6213
				xmax = 518.1313
				text = "funny"
			intervals [1114]:
				xmin = 518.1313
				xmax = 518.3013
				text = "like"
			intervals [1115]:
				xmin = 518.3013
				xmax = 518.3313
				text = ""
			intervals [1116]:
				xmin = 518.3313
				xmax = 518.7213
				text = "everything"
			intervals [1117]:
				xmin = 518.7213
				xmax = 518.8513
				text = "was"
			intervals [1118]:
				xmin = 518.8513
				xmax = 518.9913
				text = "just"
			intervals [1119]:
				xmin = 518.9913
				xmax = 519.2813
				text = "funny"
			intervals [1120]:
				xmin = 519.2813
				xmax = 519.3813
				text = "to"
			intervals [1121]:
				xmin = 519.3813
				xmax = 519.5313
				text = "me"
			intervals [1122]:
				xmin = 519.5313
				xmax = 520.0224
				text = ""
			intervals [1123]:
				xmin = 520.0224
				xmax = 520.0824
				text = "so"
			intervals [1124]:
				xmin = 520.0824
				xmax = 520.2124
				text = "that"
			intervals [1125]:
				xmin = 520.2124
				xmax = 520.2424
				text = "s"
			intervals [1126]:
				xmin = 520.2424
				xmax = 520.3424
				text = "when"
			intervals [1127]:
				xmin = 520.3424
				xmax = 520.6779
				text = ""
			intervals [1128]:
				xmin = 520.6779
				xmax = 520.8279
				text = "my"
			intervals [1129]:
				xmin = 520.8279
				xmax = 521.5579
				text = "granddad"
			intervals [1130]:
				xmin = 521.5579
				xmax = 522.5524
				text = ""
			intervals [1131]:
				xmin = 522.5524
				xmax = 522.7524
				text = "he"
			intervals [1132]:
				xmin = 522.7524
				xmax = 522.9924
				text = "was"
			intervals [1133]:
				xmin = 522.9924
				xmax = 523.1624
				text = "the"
			intervals [1134]:
				xmin = 523.1624
				xmax = 523.9024
				text = "funniest"
			intervals [1135]:
				xmin = 523.9024
				xmax = 524.3824
				text = "one"
			intervals [1136]:
				xmin = 524.3824
				xmax = 524.8034
				text = ""
			intervals [1137]:
				xmin = 524.8034
				xmax = 524.9834
				text = "he"
			intervals [1138]:
				xmin = 524.9834
				xmax = 525.1634
				text = "had"
			intervals [1139]:
				xmin = 525.1634
				xmax = 525.4634
				text = "me"
			intervals [1140]:
				xmin = 525.4634
				xmax = 525.4934
				text = ""
			intervals [1141]:
				xmin = 525.4934
				xmax = 526.3034
				text = "dying"
			intervals [1142]:
				xmin = 526.3034
				xmax = 527.0909
				text = ""
			intervals [1143]:
				xmin = 527.0909
				xmax = 527.2409
				text = "i"
			intervals [1144]:
				xmin = 527.2409
				xmax = 527.4309
				text = "used"
			intervals [1145]:
				xmin = 527.4309
				xmax = 527.5209
				text = "to"
			intervals [1146]:
				xmin = 527.5209
				xmax = 527.6409
				text = "be"
			intervals [1147]:
				xmin = 527.6409
				xmax = 527.7809
				text = "in"
			intervals [1148]:
				xmin = 527.7809
				xmax = 527.8509
				text = "the"
			intervals [1149]:
				xmin = 527.8509
				xmax = 528.1909
				text = "house"
			intervals [1150]:
				xmin = 528.1909
				xmax = 528.4765
				text = ""
			intervals [1151]:
				xmin = 528.4765
				xmax = 528.6965
				text = "laying"
			intervals [1152]:
				xmin = 528.6965
				xmax = 528.7665
				text = "on"
			intervals [1153]:
				xmin = 528.7665
				xmax = 528.8665
				text = "the"
			intervals [1154]:
				xmin = 528.8665
				xmax = 529.3965
				text = "floor"
			intervals [1155]:
				xmin = 529.3965
				xmax = 529.7368
				text = ""
			intervals [1156]:
				xmin = 529.7368
				xmax = 530.4468
				text = "laughing"
			intervals [1157]:
				xmin = 530.4468
				xmax = 530.8267
				text = ""
			intervals [1158]:
				xmin = 530.8267
				xmax = 530.9567
				text = "it"
			intervals [1159]:
				xmin = 530.9567
				xmax = 531.1367
				text = "was"
			intervals [1160]:
				xmin = 531.1367
				xmax = 531.3067
				text = "so"
			intervals [1161]:
				xmin = 531.3067
				xmax = 531.8367
				text = "funny"
			intervals [1162]:
				xmin = 531.8367
				xmax = 534.4125
				text = ""
			intervals [1163]:
				xmin = 534.4125
				xmax = 535.0525
				text = "man"
			intervals [1164]:
				xmin = 535.0525
				xmax = 535.5325
				text = "<unk>"
			intervals [1165]:
				xmin = 535.5325
				xmax = 537.0505
				text = ""
			intervals [1166]:
				xmin = 537.0505
				xmax = 537.1305
				text = "he"
			intervals [1167]:
				xmin = 537.1305
				xmax = 537.3105
				text = "used"
			intervals [1168]:
				xmin = 537.3105
				xmax = 537.4105
				text = "to"
			intervals [1169]:
				xmin = 537.4105
				xmax = 537.6605
				text = "curse"
			intervals [1170]:
				xmin = 537.6605
				xmax = 537.9105
				text = "people"
			intervals [1171]:
				xmin = 537.9105
				xmax = 538.2905
				text = "out"
			intervals [1172]:
				xmin = 538.2905
				xmax = 538.5473
				text = ""
			intervals [1173]:
				xmin = 538.5473
				xmax = 538.6973
				text = "it"
			intervals [1174]:
				xmin = 538.6973
				xmax = 538.8273
				text = "was"
			intervals [1175]:
[truncated: 2,550,520 more chars]
