# Supplementary material for: Considering Performance in the Automated and Manual Coding of Sociolinguistic Variables: Lessons From Variable (ING)
Source: Front Artif Intell. 2021 Apr 29;4:648543. doi: 10.3389/frai.2021.648543 (PMC8117961; doi:10.3389/frai.2021.648543)
Supplement: Supplementary file 6 [file Data_Sheet_6.ZIP › CORAAL_VARAligned_as_TextGrids_p2/DCB_se3_ag3_f_01_1.TextGrid]

File type = "ooTextFile"
Object class = "TextGrid"

xmin = 0.0
xmax = 4444.900045351474
tiers? <exists>
size = 4
item []:
	item [1]:
		class = "IntervalTier"
		name = "DCB_se3_ag3_f_01 - words"
		xmin = 0.0
		xmax = 4444.900045351474
		intervals: size = 14255
			intervals [1]:
				xmin = 0.0
				xmax = 2.2892
				text = ""
			intervals [2]:
				xmin = 2.2892
				xmax = 2.9192
				text = "uh"
			intervals [3]:
				xmin = 2.9192
				xmax = 3.0792
				text = "what"
			intervals [4]:
				xmin = 3.0792
				xmax = 3.5692
				text = ""
			intervals [5]:
				xmin = 3.5692
				xmax = 3.8392
				text = "was"
			intervals [6]:
				xmin = 3.8392
				xmax = 3.8992
				text = "the"
			intervals [7]:
				xmin = 3.8992
				xmax = 3.9892
				text = "name"
			intervals [8]:
				xmin = 3.9892
				xmax = 4.0492
				text = "of"
			intervals [9]:
				xmin = 4.0492
				xmax = 4.1792
				text = "that"
			intervals [10]:
				xmin = 4.1792
				xmax = 4.8092
				text = "hospital"
			intervals [11]:
				xmin = 4.8092
				xmax = 7.4688
				text = ""
			intervals [12]:
				xmin = 7.4688
				xmax = 7.5388
				text = "ts"
			intervals [13]:
				xmin = 7.5388
				xmax = 7.6409
				text = ""
			intervals [14]:
				xmin = 7.6409
				xmax = 8.0609
				text = "washington"
			intervals [15]:
				xmin = 8.0609
				xmax = 8.3909
				text = "hospital"
			intervals [16]:
				xmin = 8.3909
				xmax = 8.8209
				text = "center"
			intervals [17]:
				xmin = 8.8209
				xmax = 18.0969
				text = ""
			intervals [18]:
				xmin = 18.0969
				xmax = 18.7469
				text = "mm"
			intervals [19]:
				xmin = 18.7469
				xmax = 19.6369
				text = ""
			intervals [20]:
				xmin = 19.6369
				xmax = 20.0269
				text = "well"
			intervals [21]:
				xmin = 20.0269
				xmax = 20.1569
				text = "i"
			intervals [22]:
				xmin = 20.1569
				xmax = 20.3369
				text = "don't"
			intervals [23]:
				xmin = 20.3369
				xmax = 20.5569
				text = "know"
			intervals [24]:
				xmin = 20.5569
				xmax = 20.8769
				text = "only"
			intervals [25]:
				xmin = 20.8769
				xmax = 21.2569
				text = "cause"
			intervals [26]:
				xmin = 21.2569
				xmax = 21.9419
				text = ""
			intervals [27]:
				xmin = 21.9419
				xmax = 22.0919
				text = "ti-"
			intervals [28]:
				xmin = 22.0919
				xmax = 22.4402
				text = ""
			intervals [29]:
				xmin = 22.4402
				xmax = 22.5702
				text = "there"
			intervals [30]:
				xmin = 22.5702
				xmax = 22.6202
				text = "s"
			intervals [31]:
				xmin = 22.6202
				xmax = 22.7602
				text = "like"
			intervals [32]:
				xmin = 22.7602
				xmax = 22.8402
				text = "a"
			intervals [33]:
				xmin = 22.8402
				xmax = 23.4402
				text = "bunch"
			intervals [34]:
				xmin = 23.4402
				xmax = 23.4702
				text = ""
			intervals [35]:
				xmin = 23.4702
				xmax = 23.5902
				text = "but"
			intervals [36]:
				xmin = 23.5902
				xmax = 23.7402
				text = "i"
			intervals [37]:
				xmin = 23.7402
				xmax = 23.8102
				text = "i"
			intervals [38]:
				xmin = 23.8102
				xmax = 23.9802
				text = "would"
			intervals [39]:
				xmin = 23.9802
				xmax = 24.4902
				text = "say"
			intervals [40]:
				xmin = 24.4902
				xmax = 24.6039
				text = ""
			intervals [41]:
				xmin = 24.6039
				xmax = 25.4239
				text = "mostly"
			intervals [42]:
				xmin = 25.4239
				xmax = 26.1539
				text = "northeast"
			intervals [43]:
				xmin = 26.1539
				xmax = 26.8539
				text = "washington"
			intervals [44]:
				xmin = 26.8539
				xmax = 26.9639
				text = "at"
			intervals [45]:
				xmin = 26.9639
				xmax = 27.2239
				text = "this"
			intervals [46]:
				xmin = 27.2239
				xmax = 27.5639
				text = "point"
			intervals [47]:
				xmin = 27.5639
				xmax = 27.6639
				text = ""
			intervals [48]:
				xmin = 27.6639
				xmax = 27.8439
				text = "but"
			intervals [49]:
				xmin = 27.8439
				xmax = 27.9239
				text = ""
			intervals [50]:
				xmin = 27.9239
				xmax = 28.1439
				text = "that"
			intervals [51]:
				xmin = 28.1439
				xmax = 28.1739
				text = ""
			intervals [52]:
				xmin = 28.1739
				xmax = 28.3939
				text = "s"
			intervals [53]:
				xmin = 28.3939
				xmax = 28.6839
				text = "not"
			intervals [54]:
				xmin = 28.6839
				xmax = 28.8239
				text = ""
			intervals [55]:
				xmin = 28.8239
				xmax = 28.9439
				text = "where"
			intervals [56]:
				xmin = 28.9439
				xmax = 29.2039
				text = "i"
			intervals [57]:
				xmin = 29.2039
				xmax = 29.2339
				text = ""
			intervals [58]:
				xmin = 29.2339
				xmax = 29.4539
				text = "grew"
			intervals [59]:
				xmin = 29.4539
				xmax = 29.6139
				text = ""
			intervals [60]:
				xmin = 29.6139
				xmax = 29.9439
				text = "up"
			intervals [61]:
				xmin = 29.9439
				xmax = 30.5851
				text = ""
			intervals [62]:
				xmin = 30.5851
				xmax = 30.7551
				text = "i"
			intervals [63]:
				xmin = 30.7551
				xmax = 32.3872
				text = ""
			intervals [64]:
				xmin = 32.3872
				xmax = 32.6072
				text = "well"
			intervals [65]:
				xmin = 32.6072
				xmax = 33.0372
				text = "like"
			intervals [66]:
				xmin = 33.0372
				xmax = 33.4157
				text = ""
			intervals [67]:
				xmin = 33.4157
				xmax = 33.7057
				text = "until"
			intervals [68]:
				xmin = 33.7057
				xmax = 33.7657
				text = "i"
			intervals [69]:
				xmin = 33.7657
				xmax = 34.0057
				text = "was"
			intervals [70]:
				xmin = 34.0057
				xmax = 34.2557
				text = "ten"
			intervals [71]:
				xmin = 34.2557
				xmax = 34.3557
				text = "i"
			intervals [72]:
				xmin = 34.3557
				xmax = 34.5957
				text = "grew"
			intervals [73]:
				xmin = 34.5957
				xmax = 34.8357
				text = "up"
			intervals [74]:
				xmin = 34.8357
				xmax = 34.8657
				text = ""
			intervals [75]:
				xmin = 34.8657
				xmax = 35.0657
				text = "in"
			intervals [76]:
				xmin = 35.0657
				xmax = 35.5757
				text = "adelphi"
			intervals [77]:
				xmin = 35.5757
				xmax = 36.0157
				text = "maryland"
			intervals [78]:
				xmin = 36.0157
				xmax = 36.3257
				text = "sorry"
			intervals [79]:
				xmin = 36.3257
				xmax = 36.3557
				text = ""
			intervals [80]:
				xmin = 36.3557
				xmax = 36.3857
				text = "i"
			intervals [81]:
				xmin = 36.3857
				xmax = 36.4157
				text = ""
			intervals [82]:
				xmin = 36.4157
				xmax = 36.6257
				text = "kicked"
			intervals [83]:
				xmin = 36.6257
				xmax = 36.8057
				text = "you"
			intervals [84]:
				xmin = 36.8057
				xmax = 36.9957
				text = "and"
			intervals [85]:
				xmin = 36.9957
				xmax = 37.3257
				text = "then"
			intervals [86]:
				xmin = 37.3257
				xmax = 37.6657
				text = "uh"
			intervals [87]:
				xmin = 37.6657
				xmax = 38.7734
				text = ""
			intervals [88]:
				xmin = 38.7734
				xmax = 39.1634
				text = "after"
			intervals [89]:
				xmin = 39.1634
				xmax = 39.3434
				text = "that"
			intervals [90]:
				xmin = 39.3434
				xmax = 40.0934
				text = "hyattsville"
			intervals [91]:
				xmin = 40.0934
				xmax = 40.1734
				text = ""
			intervals [92]:
				xmin = 40.1734
				xmax = 40.3434
				text = "which"
			intervals [93]:
				xmin = 40.3434
				xmax = 40.4534
				text = "is"
			intervals [94]:
				xmin = 40.4534
				xmax = 40.6834
				text = "really"
			intervals [95]:
				xmin = 40.6834
				xmax = 41.1734
				text = "close"
			intervals [96]:
				xmin = 41.1734
				xmax = 41.2034
				text = ""
			intervals [97]:
				xmin = 41.2034
				xmax = 41.6134
				text = "so"
			intervals [98]:
				xmin = 41.6134
				xmax = 42.5284
				text = ""
			intervals [99]:
				xmin = 42.5284
				xmax = 43.1484
				text = "primarily"
			intervals [100]:
				xmin = 43.1484
				xmax = 43.4484
				text = "prince"
			intervals [101]:
				xmin = 43.4484
				xmax = 43.7284
				text = "george"
			intervals [102]:
				xmin = 43.7284
				xmax = 43.8584
				text = "s"
			intervals [103]:
				xmin = 43.8584
				xmax = 44.5584
				text = "county"
			intervals [104]:
				xmin = 44.5584
				xmax = 44.5917
				text = ""
			intervals [105]:
				xmin = 44.5917
				xmax = 45.2517
				text = "until"
			intervals [106]:
				xmin = 45.2517
				xmax = 45.2817
				text = ""
			intervals [107]:
				xmin = 45.2817
				xmax = 45.4717
				text = "high"
			intervals [108]:
				xmin = 45.4717
				xmax = 45.9917
				text = "school"
			intervals [109]:
				xmin = 45.9917
				xmax = 51.0415
				text = ""
			intervals [110]:
				xmin = 51.0415
				xmax = 51.5415
				text = "yeah"
			intervals [111]:
				xmin = 51.5415
				xmax = 51.5915
				text = ""
			intervals [112]:
				xmin = 51.5915
				xmax = 52.4015
				text = "uh"
			intervals [113]:
				xmin = 52.4015
				xmax = 52.7643
				text = ""
			intervals [114]:
				xmin = 52.7643
				xmax = 53.2043
				text = "s"
			intervals [115]:
				xmin = 53.2043
				xmax = 53.2343
				text = ""
			intervals [116]:
				xmin = 53.2343
				xmax = 53.3943
				text = "what"
			intervals [117]:
				xmin = 53.3943
				xmax = 53.5243
				text = "is"
			intervals [118]:
				xmin = 53.5243
				xmax = 53.5943
				text = "the"
			intervals [119]:
				xmin = 53.5943
				xmax = 53.7643
				text = "name"
			intervals [120]:
				xmin = 53.7643
				xmax = 53.8443
				text = "of"
			intervals [121]:
				xmin = 53.8443
				xmax = 54.0343
				text = "that"
			intervals [122]:
				xmin = 54.0343
				xmax = 54.201
				text = ""
			intervals [123]:
				xmin = 54.201
				xmax = 54.251
				text = "i"
			intervals [124]:
				xmin = 54.251
				xmax = 54.361
				text = "don't"
			intervals [125]:
				xmin = 54.361
				xmax = 54.421
				text = "know"
			intervals [126]:
				xmin = 54.421
				xmax = 54.541
				text = "what"
			intervals [127]:
				xmin = 54.541
				xmax = 54.621
				text = "the"
			intervals [128]:
				xmin = 54.621
				xmax = 54.651
				text = ""
			intervals [129]:
				xmin = 54.651
				xmax = 54.751
				text = "name"
			intervals [130]:
				xmin = 54.751
				xmax = 54.811
				text = "of"
			intervals [131]:
				xmin = 54.811
				xmax = 54.911
				text = "that"
			intervals [132]:
				xmin = 54.911
				xmax = 55.201
				text = "neighborhood"
			intervals [133]:
				xmin = 55.201
				xmax = 55.561
				text = "is"
			intervals [134]:
				xmin = 55.561
				xmax = 56.2612
				text = ""
			intervals [135]:
				xmin = 56.2612
				xmax = 56.4312
				text = "it"
			intervals [136]:
				xmin = 56.4312
				xmax = 56.9112
				text = "was"
			intervals [137]:
				xmin = 56.9112
				xmax = 56.9412
				text = ""
			intervals [138]:
				xmin = 56.9412
				xmax = 57.8812
				text = "basically"
			intervals [139]:
				xmin = 57.8812
				xmax = 58.1012
				text = ""
			intervals [140]:
				xmin = 58.1012
				xmax = 59.1812
				text = "sixteenth"
			intervals [141]:
				xmin = 59.1812
				xmax = 59.7012
				text = "street"
			intervals [142]:
				xmin = 59.7012
				xmax = 60.5512
				text = "northwest"
			intervals [143]:
				xmin = 60.5512
				xmax = 60.5912
				text = ""
			intervals [144]:
				xmin = 60.5912
				xmax = 60.8312
				text = "and"
			intervals [145]:
				xmin = 60.8312
				xmax = 61.6312
				text = "underwood"
			intervals [146]:
				xmin = 61.6312
				xmax = 61.7012
				text = "it"
			intervals [147]:
				xmin = 61.7012
				xmax = 61.7912
				text = ""
			intervals [148]:
				xmin = 61.7912
				xmax = 61.9512
				text = "was"
			intervals [149]:
				xmin = 61.9512
				xmax = 62.0512
				text = "my"
			intervals [150]:
				xmin = 62.0512
				xmax = 62.4712
				text = "grandma"
			intervals [151]:
				xmin = 62.4712
				xmax = 62.5412
				text = "s"
			intervals [152]:
				xmin = 62.5412
				xmax = 62.8612
				text = "house"
			intervals [153]:
				xmin = 62.8612
				xmax = 63.3512
				text = "so"
			intervals [154]:
				xmin = 63.3512
				xmax = 64.4982
				text = ""
			intervals [155]:
				xmin = 64.4982
				xmax = 64.5682
				text = "it"
			intervals [156]:
				xmin = 64.5682
				xmax = 64.6482
				text = "s"
			intervals [157]:
				xmin = 64.6482
				xmax = 64.9082
				text = "kind"
			intervals [158]:
				xmin = 64.9082
				xmax = 64.9782
				text = "of"
			intervals [159]:
				xmin = 64.9782
				xmax = 65.1482
				text = "near"
			intervals [160]:
				xmin = 65.1482
				xmax = 65.4482
				text = "gold"
			intervals [161]:
				xmin = 65.4482
				xmax = 65.9282
				text = "coast"
			intervals [162]:
				xmin = 65.9282
				xmax = 66.2982
				text = "near"
			intervals [163]:
				xmin = 66.2982
				xmax = 66.8282
				text = "um"
			intervals [164]:
				xmin = 66.8282
				xmax = 66.8582
				text = ""
			intervals [165]:
				xmin = 66.8582
				xmax = 67.0182
				text = "<unk>"
			intervals [166]:
				xmin = 67.0182
				xmax = 67.1982
				text = "where"
			intervals [167]:
				xmin = 67.1982
				xmax = 67.5382
				text = "walter"
			intervals [168]:
				xmin = 67.5382
				xmax = 67.9082
				text = "reed"
			intervals [169]:
				xmin = 67.9082
				xmax = 68.3312
				text = ""
			intervals [170]:
				xmin = 68.3312
				xmax = 69.1312
				text = "was"
			intervals [171]:
				xmin = 69.1312
				xmax = 74.7154
				text = ""
			intervals [172]:
				xmin = 74.7154
				xmax = 75.5454
				text = "uh"
			intervals [173]:
				xmin = 75.5454
				xmax = 75.6254
				text = ""
			intervals [174]:
				xmin = 75.6254
				xmax = 76.5454
				text = "for"
			intervals [175]:
				xmin = 76.5454
				xmax = 76.5754
				text = ""
			intervals [176]:
				xmin = 76.5754
				xmax = 77.0754
				text = "middle"
			intervals [177]:
				xmin = 77.0754
				xmax = 77.1254
				text = ""
			intervals [178]:
				xmin = 77.1254
				xmax = 77.5854
				text = "high"
			intervals [179]:
				xmin = 77.5854
				xmax = 77.6754
				text = ""
			intervals [180]:
				xmin = 77.6754
				xmax = 78.3154
				text = "elementary"
			intervals [181]:
				xmin = 78.3154
				xmax = 78.5254
				text = "all"
			intervals [182]:
				xmin = 78.5254
				xmax = 78.5954
				text = "of"
			intervals [183]:
				xmin = 78.5954
				xmax = 78.7054
				text = "the"
			intervals [184]:
				xmin = 78.7054
				xmax = 79.4254
				text = "above"
			intervals [185]:
				xmin = 79.4254
				xmax = 80.6273
				text = ""
			intervals [186]:
				xmin = 80.6273
				xmax = 80.9973
				text = "oh"
			intervals [187]:
				xmin = 80.9973
				xmax = 81.2773
				text = "okay"
			intervals [188]:
				xmin = 81.2773
				xmax = 81.7138
				text = ""
			intervals [189]:
				xmin = 81.7138
				xmax = 83.0738
				text = "elementary"
			intervals [190]:
				xmin = 83.0738
				xmax = 83.8538
				text = "school"
			intervals [191]:
				xmin = 83.8538
				xmax = 84.1138
				text = "well"
			intervals [192]:
				xmin = 84.1138
				xmax = 85.2938
				text = "rdx"
			intervals [193]:
				xmin = 85.2938
				xmax = 86.049
				text = ""
			intervals [194]:
				xmin = 86.049
				xmax = 86.519
				text = "which"
			intervals [195]:
				xmin = 86.519
				xmax = 87.559
				text = "was"
			intervals [196]:
				xmin = 87.559
				xmax = 87.589
				text = ""
			intervals [197]:
				xmin = 87.589
				xmax = 87.899
				text = "pg"
			intervals [198]:
				xmin = 87.899
				xmax = 88.759
				text = "county"
			intervals [199]:
				xmin = 88.759
				xmax = 89.3266
				text = ""
			intervals [200]:
				xmin = 89.3266
				xmax = 89.5766
				text = "then"
			intervals [201]:
				xmin = 89.5766
				xmax = 89.6066
				text = ""
			intervals [202]:
				xmin = 89.6066
				xmax = 91.1466
				text = "rdx"
			intervals [203]:
				xmin = 91.1466
				xmax = 91.989
				text = ""
			intervals [204]:
				xmin = 91.989
				xmax = 92.229
				text = "these"
			intervals [205]:
				xmin = 92.229
				xmax = 92.319
				text = "are"
			intervals [206]:
				xmin = 92.319
				xmax = 92.689
				text = "all"
			intervals [207]:
				xmin = 92.689
				xmax = 92.729
				text = ""
			intervals [208]:
				xmin = 92.729
				xmax = 93.079
				text = "small"
			intervals [209]:
				xmin = 93.079
				xmax = 93.169
				text = "and"
			intervals [210]:
				xmin = 93.169
				xmax = 93.609
				text = "private"
			intervals [211]:
				xmin = 93.609
				xmax = 93.639
				text = ""
			intervals [212]:
				xmin = 93.639
				xmax = 94.249
				text = "fyi"
			intervals [213]:
				xmin = 94.249
				xmax = 94.7583
				text = ""
			intervals [214]:
				xmin = 94.7583
				xmax = 95.3783
				text = "um"
			intervals [215]:
				xmin = 95.3783
				xmax = 95.4683
				text = ""
			intervals [216]:
				xmin = 95.4683
				xmax = 95.7983
				text = "also"
			intervals [217]:
				xmin = 95.7983
				xmax = 95.8883
				text = "in"
			intervals [218]:
				xmin = 95.8883
				xmax = 96.1783
				text = "pg"
			intervals [219]:
				xmin = 96.1783
				xmax = 97.0683
				text = "county"
			intervals [220]:
				xmin = 97.0683
				xmax = 98.1771
				text = ""
			intervals [221]:
				xmin = 98.1771
				xmax = 98.8271
				text = "then"
			intervals [222]:
				xmin = 98.8271
				xmax = 98.9671
				text = ""
			intervals [223]:
				xmin = 98.9671
				xmax = 99.0471
				text = "rdx"
			intervals [224]:
				xmin = 99.0471
				xmax = 101.2345
				text = ""
			intervals [225]:
				xmin = 101.2345
				xmax = 101.4845
				text = "just"
			intervals [226]:
				xmin = 101.4845
				xmax = 102.3245
				text = "dc"
			intervals [227]:
				xmin = 102.3245
				xmax = 102.5977
				text = ""
			intervals [228]:
				xmin = 102.5977
				xmax = 102.7177
				text = "<unk>"
			intervals [229]:
				xmin = 102.7177
				xmax = 103.420
				text = ""
			intervals [230]:
				xmin = 103.420
				xmax = 105.200
				text = "and"
			intervals [231]:
				xmin = 105.200
				xmax = 105.230
				text = ""
			intervals [232]:
				xmin = 105.230
				xmax = 106.110
				text = "undergrad"
			intervals [233]:
				xmin = 106.110
				xmax = 106.280
				text = ""
			intervals [234]:
				xmin = 106.280
				xmax = 107.200
				text = "rdx"
			intervals [235]:
				xmin = 107.200
				xmax = 108.3255
				text = ""
			intervals [236]:
				xmin = 108.3255
				xmax = 108.5455
				text = "law"
			intervals [237]:
				xmin = 108.5455
				xmax = 109.1755
				text = "school"
			intervals [238]:
				xmin = 109.1755
				xmax = 109.7455
				text = "rdx"
			intervals [239]:
				xmin = 109.7455
				xmax = 115.1819
				text = ""
			intervals [240]:
				xmin = 115.1819
				xmax = 115.2719
				text = "<unk>"
			intervals [241]:
				xmin = 115.2719
				xmax = 115.7162
				text = ""
			intervals [242]:
				xmin = 115.7162
				xmax = 116.1862
				text = "team"
			intervals [243]:
				xmin = 116.1862
				xmax = 116.7162
				text = "lead"
			intervals [244]:
				xmin = 116.7162
				xmax = 117.6431
				text = ""
			intervals [245]:
				xmin = 117.6431
				xmax = 118.5531
				text = "um"
			intervals [246]:
				xmin = 118.5531
				xmax = 118.7708
				text = ""
			intervals [247]:
				xmin = 118.7708
				xmax = 119.2408
				text = "on"
			intervals [248]:
				xmin = 119.2408
				xmax = 119.2708
				text = ""
			intervals [249]:
				xmin = 119.2708
				xmax = 119.6908
				text = "a"
			intervals [250]:
				xmin = 119.6908
				xmax = 119.7208
				text = ""
			intervals [251]:
				xmin = 119.7208
				xmax = 120.2608
				text = "document"
			intervals [252]:
				xmin = 120.2608
				xmax = 120.5808
				text = "review"
			intervals [253]:
				xmin = 120.5808
				xmax = 121.6408
				text = "project"
			intervals [254]:
				xmin = 121.6408
				xmax = 129.7591
				text = ""
			intervals [255]:
				xmin = 129.7591
				xmax = 130.5091
				text = "<unk>"
			intervals [256]:
				xmin = 130.5091
				xmax = 130.6491
				text = "yeah"
			intervals [257]:
				xmin = 130.6491
				xmax = 131.1891
				text = "yeah"
			intervals [258]:
				xmin = 131.1891
				xmax = 131.3491
				text = "it"
			intervals [259]:
				xmin = 131.3491
				xmax = 131.4191
				text = "s"
			intervals [260]:
				xmin = 131.4191
				xmax = 131.6091
				text = "it"
			intervals [261]:
				xmin = 131.6091
				xmax = 131.6391
				text = "s"
			intervals [262]:
				xmin = 131.6391
				xmax = 131.8391
				text = "it"
			intervals [263]:
				xmin = 131.8391
				xmax = 131.8891
				text = "s"
			intervals [264]:
				xmin = 131.8891
				xmax = 131.9891
				text = "a"
			intervals [265]:
				xmin = 131.9891
				xmax = 132.0591
				text = "l-"
			intervals [266]:
				xmin = 132.0591
				xmax = 132.2191
				text = "it"
			intervals [267]:
				xmin = 132.2191
				xmax = 132.2691
				text = "s"
			intervals [268]:
				xmin = 132.2691
				xmax = 132.3591
				text = "a"
			intervals [269]:
				xmin = 132.3591
				xmax = 132.5891
				text = "law"
			intervals [270]:
				xmin = 132.5891
				xmax = 133.0191
				text = "job"
			intervals [271]:
				xmin = 133.0191
				xmax = 137.2498
				text = ""
			intervals [272]:
				xmin = 137.2498
				xmax = 137.4298
				text = "my"
			intervals [273]:
				xmin = 137.4298
				xmax = 137.8198
				text = "dad"
			intervals [274]:
				xmin = 137.8198
				xmax = 138.0998
				text = "was"
			intervals [275]:
				xmin = 138.0998
				xmax = 138.6098
				text = "born"
			intervals [276]:
				xmin = 138.6098
				xmax = 139.1498
				text = "in"
			intervals [277]:
				xmin = 139.1498
				xmax = 139.9398
				text = "rochester"
			intervals [278]:
				xmin = 139.9398
				xmax = 140.0198
				text = "new"
			intervals [279]:
				xmin = 140.0198
				xmax = 140.4898
				text = "york"
			intervals [280]:
				xmin = 140.4898
				xmax = 140.5498
				text = ""
			intervals [281]:
				xmin = 140.5498
				xmax = 140.9698
				text = "but"
			intervals [282]:
				xmin = 140.9698
				xmax = 141.8792
				text = ""
			intervals [283]:
				xmin = 141.8792
				xmax = 142.4892
				text = "he"
			intervals [284]:
				xmin = 142.4892
				xmax = 142.5192
				text = ""
			intervals [285]:
				xmin = 142.5192
				xmax = 143.5692
				text = "lived"
			intervals [286]:
				xmin = 143.5692
				xmax = 143.5992
				text = ""
			intervals [287]:
				xmin = 143.5992
				xmax = 143.7292
				text = "he"
			intervals [288]:
				xmin = 143.7292
				xmax = 144.3292
				text = "moved"
			intervals [289]:
				xmin = 144.3292
				xmax = 144.3692
				text = ""
			intervals [290]:
				xmin = 144.3692
				xmax = 144.5892
				text = "his"
			intervals [291]:
				xmin = 144.5892
				xmax = 144.8892
				text = "family"
			intervals [292]:
				xmin = 144.8892
				xmax = 145.1492
				text = "moved"
			intervals [293]:
				xmin = 145.1492
				xmax = 145.7492
				text = "here"
			intervals [294]:
				xmin = 145.7492
				xmax = 147.0048
				text = ""
			intervals [295]:
				xmin = 147.0048
				xmax = 147.1548
				text = "when"
			intervals [296]:
				xmin = 147.1548
				xmax = 147.3748
				text = "he"
			intervals [297]:
				xmin = 147.3748
				xmax = 147.5948
				text = "was"
			intervals [298]:
				xmin = 147.5948
				xmax = 147.8848
				text = "maybe"
			intervals [299]:
				xmin = 147.8848
				xmax = 148.2948
				text = "ten"
			intervals [300]:
				xmin = 148.2948
				xmax = 148.3848
				text = "i"
			intervals [301]:
				xmin = 148.3848
				xmax = 148.4148
				text = ""
			intervals [302]:
				xmin = 148.4148
				xmax = 148.7448
				text = "think"
			intervals [303]:
				xmin = 148.7448
				xmax = 148.9048
				text = ""
			intervals [304]:
				xmin = 148.9048
				xmax = 149.0848
				text = "so"
			intervals [305]:
				xmin = 149.0848
				xmax = 149.2048
				text = "he"
			intervals [306]:
				xmin = 149.2048
				xmax = 149.4348
				text = "spent"
			intervals [307]:
				xmin = 149.4348
				xmax = 149.8548
				text = "most"
			intervals [308]:
				xmin = 149.8548
				xmax = 150.0854
				text = ""
			intervals [309]:
				xmin = 150.0854
				xmax = 150.2754
				text = "of"
			intervals [310]:
				xmin = 150.2754
				xmax = 150.3054
				text = ""
			intervals [311]:
				xmin = 150.3054
				xmax = 151.1854
				text = "his"
			intervals [312]:
				xmin = 151.1854
				xmax = 151.8443
				text = ""
			intervals [313]:
				xmin = 151.8443
				xmax = 152.4143
				text = "youth"
			intervals [314]:
				xmin = 152.4143
				xmax = 152.4443
				text = ""
			intervals [315]:
				xmin = 152.4443
				xmax = 152.5743
				text = "in"
			intervals [316]:
				xmin = 152.5743
				xmax = 153.3043
				text = "dc"
			intervals [317]:
				xmin = 153.3043
				xmax = 154.1893
				text = ""
			intervals [318]:
				xmin = 154.1893
				xmax = 154.3793
				text = "my"
			intervals [319]:
				xmin = 154.3793
				xmax = 154.8493
				text = "mom"
			intervals [320]:
				xmin = 154.8493
				xmax = 155.0693
				text = "was"
			intervals [321]:
				xmin = 155.0693
				xmax = 155.5193
				text = "born"
			intervals [322]:
				xmin = 155.5193
				xmax = 155.5593
				text = ""
			intervals [323]:
				xmin = 155.5593
				xmax = 156.0493
				text = "in"
			intervals [324]:
				xmin = 156.0493
				xmax = 156.3156
				text = ""
			intervals [325]:
				xmin = 156.3156
				xmax = 156.9656
				text = "baltimore"
			intervals [326]:
				xmin = 156.9656
				xmax = 157.8456
				text = "maryland"
			intervals [327]:
				xmin = 157.8456
				xmax = 158.4966
				text = ""
			intervals [328]:
				xmin = 158.4966
				xmax = 159.2166
				text = "then"
			intervals [329]:
				xmin = 159.2166
				xmax = 160.2054
				text = ""
			intervals [330]:
				xmin = 160.2054
				xmax = 160.3654
				text = "in"
			intervals [331]:
				xmin = 160.3654
				xmax = 160.6554
				text = "high"
			intervals [332]:
				xmin = 160.6554
				xmax = 161.2354
				text = "school"
			intervals [333]:
				xmin = 161.2354
				xmax = 161.6954
				text = "moved"
			intervals [334]:
				xmin = 161.6954
				xmax = 161.7254
				text = ""
			intervals [335]:
				xmin = 161.7254
				xmax = 162.3554
				text = "to"
			intervals [336]:
				xmin = 162.3554
				xmax = 162.3954
				text = ""
			intervals [337]:
				xmin = 162.3954
				xmax = 162.9454
				text = "parkersburg"
			intervals [338]:
				xmin = 162.9454
				xmax = 163.1854
				text = "west"
			intervals [339]:
				xmin = 163.1854
				xmax = 163.8554
				text = "virginia"
			intervals [340]:
				xmin = 163.8554
				xmax = 164.0954
				text = "where"
			intervals [341]:
				xmin = 164.0954
				xmax = 164.3854
				text = "part"
			intervals [342]:
				xmin = 164.3854
				xmax = 164.5154
				text = "of"
			intervals [343]:
				xmin = 164.5154
				xmax = 164.6454
				text = "her"
			intervals [344]:
				xmin = 164.6454
				xmax = 165.0154
				text = "family"
			intervals [345]:
				xmin = 165.0154
				xmax = 165.1054
				text = "s"
			intervals [346]:
				xmin = 165.1054
				xmax = 165.5354
				text = "from"
			intervals [347]:
				xmin = 165.5354
				xmax = 165.6154
				text = ""
			intervals [348]:
				xmin = 165.6154
				xmax = 166.1154
				text = "until"
			intervals [349]:
				xmin = 166.1154
				xmax = 166.1454
				text = ""
			intervals [350]:
				xmin = 166.1454
				xmax = 166.7354
				text = "undergrad"
			intervals [351]:
				xmin = 166.7354
				xmax = 167.8954
				text = ""
			intervals [352]:
				xmin = 167.8954
				xmax = 168.1754
				text = "well"
			intervals [353]:
				xmin = 168.1754
				xmax = 168.2667
				text = ""
			intervals [354]:
				xmin = 168.2667
				xmax = 168.4667
				text = "through"
			intervals [355]:
				xmin = 168.4667
				xmax = 168.9567
				text = "undergrad"
			intervals [356]:
				xmin = 168.9567
				xmax = 169.0367
				text = "and"
			intervals [357]:
				xmin = 169.0367
				xmax = 169.1967
				text = "then"
			intervals [358]:
				xmin = 169.1967
				xmax = 169.3667
				text = "she"
			intervals [359]:
				xmin = 169.3667
				xmax = 169.5667
				text = "moved"
			intervals [360]:
				xmin = 169.5667
				xmax = 169.5967
				text = ""
			intervals [361]:
				xmin = 169.5967
				xmax = 169.7567
				text = "into"
			intervals [362]:
				xmin = 169.7567
				xmax = 169.8367
				text = "the"
			intervals [363]:
				xmin = 169.8367
				xmax = 170.1367
				text = "area"
			intervals [364]:
				xmin = 170.1367
				xmax = 170.2467
				text = "as"
			intervals [365]:
				xmin = 170.2467
				xmax = 170.3367
				text = "an"
			intervals [366]:
				xmin = 170.3367
				xmax = 170.6467
				text = "adult"
			intervals [367]:
				xmin = 170.6467
				xmax = 170.7767
				text = ""
			intervals [368]:
				xmin = 170.7767
				xmax = 170.8767
				text = "and"
			intervals [369]:
				xmin = 170.8767
				xmax = 171.0667
				text = "has"
			intervals [370]:
				xmin = 171.0667
				xmax = 171.2467
				text = "been"
			intervals [371]:
				xmin = 171.2467
				xmax = 171.3667
				text = "in"
			intervals [372]:
				xmin = 171.3667
				xmax = 171.8867
				text = "dc"
			intervals [373]:
				xmin = 171.8867
				xmax = 172.4374
				text = ""
			intervals [374]:
				xmin = 172.4374
				xmax = 172.7474
				text = "since"
			intervals [375]:
				xmin = 172.7474
				xmax = 172.9474
				text = "then"
			intervals [376]:
				xmin = 172.9474
				xmax = 176.7667
				text = ""
			intervals [377]:
				xmin = 176.7667
				xmax = 178.1067
				text = "they"
			intervals [378]:
				xmin = 178.1067
				xmax = 178.1367
				text = ""
			intervals [379]:
				xmin = 178.1367
				xmax = 178.2967
				text = "my"
			intervals [380]:
				xmin = 178.2967
				xmax = 179.1467
				text = "dad"
			intervals [381]:
				xmin = 179.1467
				xmax = 180.3135
				text = ""
			intervals [382]:
				xmin = 180.3135
				xmax = 181.2035
				text = "he"
			intervals [383]:
				xmin = 181.2035
				xmax = 181.9023
				text = ""
			intervals [384]:
				xmin = 181.9023
				xmax = 182.2923
				text = "origin-"
			intervals [385]:
				xmin = 182.2923
				xmax = 182.3223
				text = ""
			intervals [386]:
				xmin = 182.3223
				xmax = 182.4423
				text = "he"
			intervals [387]:
				xmin = 182.4423
				xmax = 182.8023
				text = "started"
			intervals [388]:
				xmin = 182.8023
				xmax = 182.9523
				text = "as"
			intervals [389]:
				xmin = 182.9523
				xmax = 183.0623
				text = "a"
			intervals [390]:
				xmin = 183.0623
				xmax = 183.6323
				text = "teacher"
			intervals [391]:
				xmin = 183.6323
				xmax = 183.6623
				text = ""
			intervals [392]:
				xmin = 183.6623
				xmax = 183.7323
				text = "he"
			intervals [393]:
				xmin = 183.7323
				xmax = 183.8523
				text = "went"
			intervals [394]:
				xmin = 183.8523
				xmax = 183.9123
				text = "to"
			intervals [395]:
				xmin = 183.9123
				xmax = 184.2523
				text = "rdx"
			intervals [396]:
				xmin = 184.2523
				xmax = 184.3723
				text = "too"
			intervals [397]:
				xmin = 184.3723
				xmax = 184.5023
				text = "for"
			intervals [398]:
				xmin = 184.5023
				xmax = 184.7123
				text = "grad"
			intervals [399]:
				xmin = 184.7123
				xmax = 185.0923
				text = "school"
			intervals [400]:
				xmin = 185.0923
				xmax = 185.4872
				text = ""
			intervals [401]:
				xmin = 185.4872
				xmax = 186.0472
				text = "so"
			intervals [402]:
				xmin = 186.0472
				xmax = 186.0772
				text = ""
			intervals [403]:
				xmin = 186.0772
				xmax = 186.5072
				text = "he"
			intervals [404]:
				xmin = 186.5072
				xmax = 186.5372
				text = ""
			intervals [405]:
				xmin = 186.5372
				xmax = 186.8472
				text = "was"
			intervals [406]:
				xmin = 186.8472
				xmax = 186.8772
				text = ""
			intervals [407]:
				xmin = 186.8772
				xmax = 187.0572
				text = "he"
			intervals [408]:
				xmin = 187.0572
				xmax = 187.5272
				text = "taught"
			intervals [409]:
				xmin = 187.5272
				xmax = 187.5973
				text = ""
			intervals [410]:
				xmin = 187.5973
				xmax = 188.0773
				text = "then"
			intervals [411]:
				xmin = 188.0773
				xmax = 188.1473
				text = ""
			intervals [412]:
				xmin = 188.1473
				xmax = 188.9173
				text = "he"
			intervals [413]:
				xmin = 188.9173
				xmax = 188.9673
				text = ""
			intervals [414]:
				xmin = 188.9673
				xmax = 190.0973
				text = "was"
			intervals [415]:
				xmin = 190.0973
				xmax = 190.2534
				text = ""
			intervals [416]:
				xmin = 190.2534
				xmax = 190.3834
				text = "in"
			intervals [417]:
				xmin = 190.3834
				xmax = 190.8934
				text = "dc"
			intervals [418]:
				xmin = 190.8934
				xmax = 191.0634
				text = "on"
			intervals [419]:
				xmin = 191.0634
				xmax = 191.1634
				text = "the"
			intervals [420]:
				xmin = 191.1634
				xmax = 191.8034
				text = "radio"
			intervals [421]:
				xmin = 191.8034
				xmax = 192.0734
				text = "for"
			intervals [422]:
				xmin = 192.0734
				xmax = 192.2834
				text = "some"
			intervals [423]:
				xmin = 192.2834
				xmax = 193.1734
				text = "years"
			intervals [424]:
				xmin = 193.1734
				xmax = 193.288
				text = ""
			intervals [425]:
				xmin = 193.288
				xmax = 193.618
				text = "on"
			intervals [426]:
				xmin = 193.618
				xmax = 194.328
				text = "rdx"
			intervals [427]:
				xmin = 194.328
				xmax = 195.0728
				text = ""
			intervals [428]:
				xmin = 195.0728
				xmax = 195.4028
				text = "and"
			intervals [429]:
				xmin = 195.4028
				xmax = 195.7428
				text = "then"
			intervals [430]:
				xmin = 195.7428
				xmax = 195.9628
				text = "he"
			intervals [431]:
				xmin = 195.9628
				xmax = 196.2628
				text = "went"
			intervals [432]:
				xmin = 196.2628
				xmax = 196.5328
				text = "back"
			intervals [433]:
				xmin = 196.5328
				xmax = 196.6328
				text = "to"
			intervals [434]:
				xmin = 196.6328
				xmax = 197.1528
				text = "teaching"
			intervals [435]:
				xmin = 197.1528
				xmax = 197.2528
				text = "and"
			intervals [436]:
				xmin = 197.2528
				xmax = 197.4028
				text = "is"
			intervals [437]:
				xmin = 197.4028
				xmax = 197.6328
				text = "now"
			intervals [438]:
				xmin = 197.6328
				xmax = 197.6628
				text = "a"
			intervals [439]:
				xmin = 197.6628
				xmax = 197.8028
				text = "high"
			intervals [440]:
				xmin = 197.8028
				xmax = 198.0528
				text = "school"
			intervals [441]:
				xmin = 198.0528
				xmax = 198.9328
				text = "administrator"
			intervals [442]:
				xmin = 198.9328
				xmax = 199.8563
				text = ""
			intervals [443]:
				xmin = 199.8563
				xmax = 200.7863
				text = "and"
			intervals [444]:
				xmin = 200.7863
				xmax = 200.8163
				text = ""
			intervals [445]:
				xmin = 200.8163
				xmax = 201.0463
				text = "my"
			intervals [446]:
				xmin = 201.0463
				xmax = 201.7963
				text = "mom"
			intervals [447]:
				xmin = 201.7963
				xmax = 203.007
				text = ""
			intervals [448]:
				xmin = 203.007
				xmax = 203.327
				text = "she"
			intervals [449]:
				xmin = 203.327
				xmax = 203.407
				text = "s"
			intervals [450]:
				xmin = 203.407
				xmax = 203.457
				text = ""
			intervals [451]:
				xmin = 203.457
				xmax = 203.917
				text = "always"
			intervals [452]:
				xmin = 203.917
				xmax = 204.107
				text = "been"
			intervals [453]:
				xmin = 204.107
				xmax = 205.457
				text = "administration"
			intervals [454]:
				xmin = 205.457
				xmax = 205.7422
				text = ""
			intervals [455]:
				xmin = 205.7422
				xmax = 206.3022
				text = "and"
			intervals [456]:
				xmin = 206.3022
				xmax = 207.5222
				text = "rdx"
			intervals [457]:
				xmin = 207.5222
				xmax = 207.7622
				text = "for"
			intervals [458]:
				xmin = 207.7622
				xmax = 208.0522
				text = "like"
			intervals [459]:
				xmin = 208.0522
				xmax = 208.0925
				text = ""
			intervals [460]:
				xmin = 208.0925
				xmax = 208.3425
				text = "thirty"
			intervals [461]:
				xmin = 208.3425
				xmax = 208.8825
				text = "years"
			intervals [462]:
				xmin = 208.8825
				xmax = 208.9425
				text = "and"
			intervals [463]:
				xmin = 208.9425
				xmax = 209.1125
				text = "now"
			intervals [464]:
				xmin = 209.1125
				xmax = 209.4625
				text = "she"
			intervals [465]:
				xmin = 209.4625
				xmax = 209.6925
				text = "s"
			intervals [466]:
				xmin = 209.6925
				xmax = 209.8713
				text = ""
			intervals [467]:
				xmin = 209.8713
				xmax = 210.6213
				text = "at"
			intervals [468]:
				xmin = 210.6213
				xmax = 212.1724
				text = ""
			intervals [469]:
				xmin = 212.1724
				xmax = 212.5724
				text = "well"
			intervals [470]:
				xmin = 212.5724
				xmax = 212.8347
				text = ""
			intervals [471]:
				xmin = 212.8347
				xmax = 213.1747
				text = "yeah"
			intervals [472]:
				xmin = 213.1747
				xmax = 213.401
				text = ""
			intervals [473]:
				xmin = 213.401
				xmax = 213.641
				text = "so"
			intervals [474]:
				xmin = 213.641
				xmax = 213.9252
				text = ""
			intervals [475]:
				xmin = 213.9252
				xmax = 214.0752
				text = "no"
			intervals [476]:
				xmin = 214.0752
				xmax = 214.1052
				text = ""
			intervals [477]:
				xmin = 214.1052
				xmax = 214.2452
				text = "she"
			intervals [478]:
				xmin = 214.2452
				xmax = 214.2752
				text = "s"
			intervals [479]:
				xmin = 214.2752
				xmax = 214.4052
				text = "still"
			intervals [480]:
				xmin = 214.4052
				xmax = 214.4652
				text = "at"
			intervals [481]:
				xmin = 214.4652
				xmax = 214.8752
				text = "rdx"
			intervals [482]:
				xmin = 214.8752
				xmax = 215.0652
				text = "so"
			intervals [483]:
				xmin = 215.0652
				xmax = 215.473
				text = ""
			intervals [484]:
				xmin = 215.473
				xmax = 215.603
				text = "yeah"
			intervals [485]:
				xmin = 215.603
				xmax = 221.1669
				text = ""
			intervals [486]:
				xmin = 221.1669
				xmax = 221.3569
				text = "does"
			intervals [487]:
				xmin = 221.3569
				xmax = 221.5369
				text = "that"
			intervals [488]:
				xmin = 221.5369
				xmax = 221.7269
				text = "part"
			intervals [489]:
				xmin = 221.7269
				xmax = 221.8869
				text = "have"
			intervals [490]:
				xmin = 221.8869
				xmax = 221.9969
				text = "to"
			intervals [491]:
				xmin = 221.9969
				xmax = 222.3069
				text = "be"
			intervals [492]:
				xmin = 222.3069
				xmax = 222.5769
				text = "on"
			intervals [493]:
				xmin = 222.5769
				xmax = 222.8669
				text = "the"
			intervals [494]:
				xmin = 222.8669
				xmax = 222.9869
				text = ""
			intervals [495]:
				xmin = 222.9869
				xmax = 223.4969
				text = "website"
			intervals [496]:
				xmin = 223.4969
				xmax = 223.6969
				text = "or"
			intervals [497]:
				xmin = 223.6969
				xmax = 223.8269
				text = ""
			intervals [498]:
				xmin = 223.8269
				xmax = 224.1269
				text = "whatever"
			intervals [499]:
				xmin = 224.1269
				xmax = 224.2669
				text = "you"
			intervals [500]:
				xmin = 224.2669
				xmax = 224.2969
				text = ""
			intervals [501]:
				xmin = 224.2969
				xmax = 224.4769
				text = "guys"
			intervals [502]:
				xmin = 224.4769
				xmax = 224.5069
				text = ""
			intervals [503]:
				xmin = 224.5069
				xmax = 224.5469
				text = "are"
			intervals [504]:
				xmin = 224.5469
				xmax = 224.8369
				text = "doing"
			intervals [505]:
				xmin = 224.8369
				xmax = 225.8262
				text = ""
			intervals [506]:
				xmin = 225.8262
				xmax = 226.0462
				text = "okay"
			intervals [507]:
				xmin = 226.0462
				xmax = 226.3462
				text = "great"
			intervals [508]:
				xmin = 226.3462
				xmax = 226.4262
				text = ""
			intervals [509]:
				xmin = 226.4262
				xmax = 226.9162
				text = "okay"
			intervals [510]:
				xmin = 226.9162
				xmax = 227.7971
				text = ""
			intervals [511]:
				xmin = 227.7971
				xmax = 227.8771
				text = "or"
			intervals [512]:
				xmin = 227.8771
				xmax = 227.9471
				text = ""
			intervals [513]:
				xmin = 227.9471
				xmax = 228.0671
				text = "like"
			intervals [514]:
				xmin = 228.0671
				xmax = 228.4087
				text = ""
			intervals [515]:
				xmin = 228.4087
				xmax = 228.5287
				text = "might"
			intervals [516]:
				xmin = 228.5287
				xmax = 228.5987
				text = ""
			intervals [517]:
				xmin = 228.5987
				xmax = 228.6887
				text = "be"
			intervals [518]:
				xmin = 228.6887
				xmax = 228.8787
				text = "easy"
			intervals [519]:
				xmin = 228.8787
				xmax = 229.1087
				text = "to"
			intervals [520]:
				xmin = 229.1087
				xmax = 229.3291
				text = ""
			intervals [521]:
				xmin = 229.3291
				xmax = 229.5991
				text = "whittle"
			intervals [522]:
				xmin = 229.5991
				xmax = 229.7591
				text = "me"
			intervals [523]:
				xmin = 229.7591
				xmax = 229.9291
				text = "down"
			intervals [524]:
				xmin = 229.9291
				xmax = 231.1439
				text = ""
			intervals [525]:
				xmin = 231.1439
				xmax = 231.8039
				text = "identifying"
			intervals [526]:
				xmin = 231.8039
				xmax = 232.5739
				text = "information"
			intervals [527]:
				xmin = 232.5739
				xmax = 235.0229
				text = ""
			intervals [528]:
				xmin = 235.0229
				xmax = 235.3129
				text = "mm-hm"
			intervals [529]:
				xmin = 235.3129
				xmax = 238.7246
				text = ""
			intervals [530]:
				xmin = 238.7246
				xmax = 239.1446
				text = "gotcha"
			intervals [531]:
				xmin = 239.1446
				xmax = 245.7091
				text = ""
			intervals [532]:
				xmin = 245.7091
				xmax = 245.8291
				text = "<unk>"
			intervals [533]:
				xmin = 245.8291
				xmax = 245.8691
				text = "i"
			intervals [534]:
				xmin = 245.8691
				xmax = 246.0491
				text = "don't"
			intervals [535]:
				xmin = 246.0491
				xmax = 246.2291
				text = "s"
			intervals [536]:
				xmin = 246.2291
				xmax = 246.5191
				text = "really"
			intervals [537]:
				xmin = 246.5191
				xmax = 247.0191
				text = "foresee"
			intervals [538]:
				xmin = 247.0191
				xmax = 247.3791
				text = "this"
			intervals [539]:
				xmin = 247.3791
				xmax = 247.4591
				text = "i"
			intervals [540]:
				xmin = 247.4591
				xmax = 247.4891
				text = ""
			intervals [541]:
				xmin = 247.4891
				xmax = 247.9291
				text = "just"
			intervals [542]:
				xmin = 247.9291
				xmax = 248.2991
				text = ""
			intervals [543]:
				xmin = 248.2991
				xmax = 248.4591
				text = "wanna"
			intervals [544]:
				xmin = 248.4591
				xmax = 248.4891
				text = ""
			intervals [545]:
				xmin = 248.4891
				xmax = 248.6091
				text = "make"
			intervals [546]:
				xmin = 248.6091
				xmax = 248.6391
				text = ""
			intervals [547]:
				xmin = 248.6391
				xmax = 248.8791
				text = "sure"
			intervals [548]:
				xmin = 248.8791
				xmax = 248.9091
				text = ""
			intervals [549]:
				xmin = 248.9091
				xmax = 249.2191
				text = "especially"
			intervals [550]:
				xmin = 249.2191
				xmax = 249.3791
				text = "since"
			intervals [551]:
				xmin = 249.3791
				xmax = 249.4091
				text = "i"
			intervals [552]:
				xmin = 249.4091
				xmax = 249.4991
				text = "was"
			intervals [553]:
				xmin = 249.4991
				xmax = 249.6491
				text = "talking"
			intervals [554]:
				xmin = 249.6491
				xmax = 249.7691
				text = "about"
			intervals [555]:
				xmin = 249.7691
				xmax = 249.7991
				text = ""
			intervals [556]:
				xmin = 249.7991
				xmax = 249.8691
				text = "my"
			intervals [557]:
				xmin = 249.8691
				xmax = 249.9191
				text = ""
			intervals [558]:
				xmin = 249.9191
				xmax = 250.3291
				text = "parents"
			intervals [559]:
				xmin = 250.3291
				xmax = 250.3591
				text = ""
			intervals [560]:
				xmin = 250.3591
				xmax = 250.3891
				text = "i"
			intervals [561]:
				xmin = 250.3891
				xmax = 250.5791
				text = "was"
			intervals [562]:
				xmin = 250.5791
				xmax = 250.6091
				text = ""
			intervals [563]:
				xmin = 250.6091
				xmax = 250.8591
				text = "like"
			intervals [564]:
				xmin = 250.8591
				xmax = 250.9591
				text = "oh"
			intervals [565]:
				xmin = 250.9591
				xmax = 251.7751
				text = ""
			intervals [566]:
				xmin = 251.7751
				xmax = 252.2051
				text = "yeah"
			intervals [567]:
				xmin = 252.2051
				xmax = 258.5287
				text = ""
			intervals [568]:
				xmin = 258.5287
				xmax = 258.9087
				text = "mm-hm"
			intervals [569]:
				xmin = 258.9087
				xmax = 259.8353
				text = ""
			intervals [570]:
				xmin = 259.8353
				xmax = 260.2053
				text = "mm-hm"
			intervals [571]:
				xmin = 260.2053
				xmax = 265.358
				text = ""
			intervals [572]:
				xmin = 265.358
				xmax = 265.618
				text = "oh"
			intervals [573]:
				xmin = 265.618
				xmax = 265.798
				text = "th-"
			intervals [574]:
				xmin = 265.798
				xmax = 265.938
				text = "they"
			intervals [575]:
				xmin = 265.938
				xmax = 266.058
				text = "were"
			intervals [576]:
				xmin = 266.058
				xmax = 266.368
				text = "living"
			intervals [577]:
				xmin = 266.368
				xmax = 266.568
				text = "in"
			intervals [578]:
				xmin = 266.568
				xmax = 267.148
				text = "pg"
			intervals [579]:
				xmin = 267.148
				xmax = 267.378
				text = ""
			intervals [580]:
				xmin = 267.378
				xmax = 267.808
				text = "county"
			intervals [581]:
				xmin = 267.808
				xmax = 267.888
				text = "in"
			intervals [582]:
				xmin = 267.888
				xmax = 268.278
				text = "adelphi"
			intervals [583]:
				xmin = 268.278
				xmax = 268.7688
				text = ""
			intervals [584]:
				xmin = 268.7688
				xmax = 268.9388
				text = "i"
			intervals [585]:
				xmin = 268.9388
				xmax = 269.4888
				text = "just"
			intervals [586]:
				xmin = 269.4888
				xmax = 269.5244
				text = ""
			intervals [587]:
				xmin = 269.5244
				xmax = 269.6644
				text = "that"
			intervals [588]:
				xmin = 269.6644
				xmax = 269.7844
				text = "was"
			intervals [589]:
				xmin = 269.7844
				xmax = 269.8544
				text = "the"
			intervals [590]:
				xmin = 269.8544
				xmax = 270.3844
				text = "hospital"
			intervals [591]:
				xmin = 270.3844
				xmax = 275.5932
				text = ""
			intervals [592]:
				xmin = 275.5932
				xmax = 275.9732
				text = "uh"
			intervals [593]:
				xmin = 275.9732
				xmax = 276.2432
				text = "we"
			intervals [594]:
				xmin = 276.2432
				xmax = 277.1132
				text = "lived"
			intervals [595]:
				xmin = 277.1132
				xmax = 277.2592
				text = ""
			intervals [596]:
				xmin = 277.2592
				xmax = 277.5692
				text = "t"
			intervals [597]:
				xmin = 277.5692
				xmax = 277.5992
				text = ""
			intervals [598]:
				xmin = 277.5992
				xmax = 277.9192
				text = "in"
			intervals [599]:
				xmin = 277.9192
				xmax = 277.9692
				text = ""
			intervals [600]:
				xmin = 277.9692
				xmax = 278.5092
				text = "adelphi"
			intervals [601]:
				xmin = 278.5092
				xmax = 278.5592
				text = ""
			intervals [602]:
				xmin = 278.5592
				xmax = 279.0992
				text = "until"
			intervals [603]:
				xmin = 279.0992
				xmax = 279.1992
				text = "i"
			intervals [604]:
				xmin = 279.1992
				xmax = 279.4692
				text = "was"
			intervals [605]:
				xmin = 279.4692
				xmax = 280.1192
				text = "nine"
			intervals [606]:
				xmin = 280.1192
				xmax = 280.1492
				text = ""
			intervals [607]:
				xmin = 280.1492
				xmax = 280.2192
				text = "i"
			intervals [608]:
				xmin = 280.2192
				xmax = 280.4592
				text = "mighta"
			intervals [609]:
				xmin = 280.4592
				xmax = 280.6192
				text = "said"
			intervals [610]:
				xmin = 280.6192
				xmax = 280.8492
				text = "ten"
			intervals [611]:
				xmin = 280.8492
				xmax = 281.2392
				text = "before"
			intervals [612]:
				xmin = 281.2392
				xmax = 281.2692
				text = ""
			intervals [613]:
				xmin = 281.2692
				xmax = 281.3892
				text = "but"
			intervals [614]:
				xmin = 281.3892
				xmax = 281.9692
				text = "nine"
			intervals [615]:
				xmin = 281.9692
				xmax = 282.5436
				text = ""
			intervals [616]:
				xmin = 282.5436
				xmax = 283.4536
				text = "and"
			intervals [617]:
				xmin = 283.4536
				xmax = 283.4836
				text = ""
			intervals [618]:
				xmin = 283.4836
				xmax = 283.6436
				text = "it"
			intervals [619]:
				xmin = 283.6436
				xmax = 283.8436
				text = "was"
			intervals [620]:
				xmin = 283.8436
				xmax = 283.9236
				text = "a"
			intervals [621]:
				xmin = 283.9236
				xmax = 284.1936
				text = "really"
			intervals [622]:
				xmin = 284.1936
				xmax = 284.5036
				text = "busy"
			intervals [623]:
				xmin = 284.5036
				xmax = 285.0836
				text = "street"
			intervals [624]:
				xmin = 285.0836
				xmax = 285.1736
				text = ""
			intervals [625]:
				xmin = 285.1736
				xmax = 285.3936
				text = "it"
			intervals [626]:
				xmin = 285.3936
				xmax = 285.9536
				text = "s"
			intervals [627]:
				xmin = 285.9536
				xmax = 285.9836
				text = ""
			intervals [628]:
				xmin = 285.9836
				xmax = 286.1336
				text = "it"
			intervals [629]:
				xmin = 286.1336
				xmax = 286.1836
				text = "s"
			intervals [630]:
				xmin = 286.1836
				xmax = 286.2936
				text = "on"
			intervals [631]:
				xmin = 286.2936
				xmax = 286.6336
				text = "rdx"
			intervals [632]:
				xmin = 286.6336
				xmax = 287.1236
				text = "road"
			intervals [633]:
				xmin = 287.1236
				xmax = 287.1536
				text = ""
			intervals [634]:
				xmin = 287.1536
				xmax = 287.2736
				text = "the"
			intervals [635]:
				xmin = 287.2736
				xmax = 288.1836
				text = "house"
			intervals [636]:
				xmin = 288.1836
				xmax = 288.8478
				text = ""
			intervals [637]:
				xmin = 288.8478
				xmax = 289.5278
				text = "so"
			intervals [638]:
				xmin = 289.5278
				xmax = 290.2877
				text = ""
			intervals [639]:
				xmin = 290.2877
				xmax = 290.3377
				text = "i"
			intervals [640]:
				xmin = 290.3377
				xmax = 290.4277
				text = "don't"
			intervals [641]:
				xmin = 290.4277
				xmax = 290.5977
				text = "really"
			intervals [642]:
				xmin = 290.5977
				xmax = 291.0577
				text = "remember"
			intervals [643]:
				xmin = 291.0577
				xmax = 291.0877
				text = "th-"
			intervals [644]:
				xmin = 291.0877
				xmax = 291.2777
				text = ""
			intervals [645]:
				xmin = 291.2777
				xmax = 291.4677
				text = "i"
			intervals [646]:
				xmin = 291.4677
				xmax = 291.5677
				text = "mean"
			intervals [647]:
				xmin = 291.5677
				xmax = 291.6177
				text = "i"
			intervals [648]:
				xmin = 291.6177
				xmax = 291.8477
				text = "remember"
			intervals [649]:
				xmin = 291.8477
				xmax = 291.8777
				text = ""
			intervals [650]:
				xmin = 291.8777
				xmax = 291.9377
				text = "the"
			intervals [651]:
				xmin = 291.9377
				xmax = 292.5977
				text = "house"
			intervals [652]:
				xmin = 292.5977
				xmax = 292.9609
				text = ""
			intervals [653]:
				xmin = 292.9609
				xmax = 293.1209
				text = "there"
			intervals [654]:
				xmin = 293.1209
				xmax = 293.4209
				text = "wasn't"
			intervals [655]:
				xmin = 293.4209
				xmax = 294.0109
				text = "much"
			intervals [656]:
				xmin = 294.0109
				xmax = 294.0409
				text = ""
			intervals [657]:
				xmin = 294.0409
				xmax = 294.5909
				text = "neighborhood"
			intervals [658]:
				xmin = 294.5909
				xmax = 294.9709
				text = "wise"
			intervals [659]:
				xmin = 294.9709
				xmax = 295.5009
				text = "like"
			intervals [660]:
				xmin = 295.5009
				xmax = 296.4637
				text = ""
			intervals [661]:
				xmin = 296.4637
				xmax = 297.3537
				text = "i'm"
			intervals [662]:
				xmin = 297.3537
				xmax = 298.0345
				text = ""
			intervals [663]:
				xmin = 298.0345
				xmax = 298.2545
				text = "have"
			intervals [664]:
				xmin = 298.2545
				xmax = 298.3745
				text = "a"
			intervals [665]:
				xmin = 298.3745
				xmax = 298.9045
				text = "brother"
			intervals [666]:
				xmin = 298.9045
				xmax = 298.9545
				text = ""
			intervals [667]:
				xmin = 298.9545
				xmax = 299.2845
				text = "but"
			intervals [668]:
				xmin = 299.2845
				xmax = 299.3145
				text = ""
			intervals [669]:
				xmin = 299.3145
				xmax = 299.5145
				text = "he"
			intervals [670]:
				xmin = 299.5145
				xmax = 299.5645
				text = "s"
			intervals [671]:
				xmin = 299.5645
				xmax = 299.6645
				text = "so"
			intervals [672]:
				xmin = 299.6645
				xmax = 299.8045
				text = "much"
			intervals [673]:
				xmin = 299.8045
				xmax = 300.0445
				text = "older"
			intervals [674]:
				xmin = 300.0445
				xmax = 300.1345
				text = "than"
			intervals [675]:
				xmin = 300.1345
				xmax = 300.2245
				text = "me"
			intervals [676]:
				xmin = 300.2245
				xmax = 300.3045
				text = "i"
			intervals [677]:
				xmin = 300.3045
				xmax = 300.4445
				text = "was"
			intervals [678]:
				xmin = 300.4445
				xmax = 300.6545
				text = "raised"
			intervals [679]:
				xmin = 300.6545
				xmax = 300.7445
				text = "as"
			intervals [680]:
				xmin = 300.7445
				xmax = 300.8345
				text = "an"
			intervals [681]:
				xmin = 300.8345
				xmax = 301.0245
				text = "only"
			intervals [682]:
				xmin = 301.0245
				xmax = 301.5145
				text = "child"
			intervals [683]:
				xmin = 301.5145
				xmax = 301.7274
				text = ""
			intervals [684]:
				xmin = 301.7274
				xmax = 302.5774
				text = "so"
			intervals [685]:
				xmin = 302.5774
				xmax = 303.5902
				text = ""
			intervals [686]:
				xmin = 303.5902
				xmax = 303.7402
				text = "i"
			intervals [687]:
				xmin = 303.7402
				xmax = 304.3902
				text = "wasn't"
			intervals [688]:
				xmin = 304.3902
				xmax = 304.4702
				text = ""
			intervals [689]:
				xmin = 304.4702
				xmax = 304.5602
				text = "and"
			intervals [690]:
				xmin = 304.5602
				xmax = 304.6602
				text = "i"
			intervals [691]:
				xmin = 304.6602
				xmax = 304.9602
				text = "was"
			intervals [692]:
				xmin = 304.9602
				xmax = 305.0202
				text = ""
			intervals [693]:
				xmin = 305.0202
				xmax = 305.1502
				text = "you"
			intervals [694]:
				xmin = 305.1502
				xmax = 305.3802
				text = "know"
			intervals [695]:
				xmin = 305.3802
				xmax = 305.6402
				text = "until"
			intervals [696]:
				xmin = 305.6402
				xmax = 305.6802
				text = "i"
			intervals [697]:
				xmin = 305.6802
				xmax = 305.8602
				text = "was"
			intervals [698]:
				xmin = 305.8602
				xmax = 306.2302
				text = "nine"
			intervals [699]:
				xmin = 306.2302
				xmax = 306.3302
				text = "so"
			intervals [700]:
				xmin = 306.3302
				xmax = 306.4502
				text = "i"
			intervals [701]:
				xmin = 306.4502
				xmax = 306.7702
				text = "wasn't"
			intervals [702]:
				xmin = 306.7702
				xmax = 306.9102
				text = "it"
			intervals [703]:
				xmin = 306.9102
				xmax = 307.1002
				text = "was"
			intervals [704]:
				xmin = 307.1002
				xmax = 307.4102
				text = "busy"
			intervals [705]:
				xmin = 307.4102
				xmax = 307.5302
				text = "so"
			intervals [706]:
				xmin = 307.5302
				xmax = 307.6002
				text = "i"
			intervals [707]:
				xmin = 307.6002
				xmax = 308.0302
				text = "wasn't"
			intervals [708]:
				xmin = 308.0302
				xmax = 308.1796
				text = ""
			intervals [709]:
				xmin = 308.1796
				xmax = 308.7096
				text = "running"
			intervals [710]:
				xmin = 308.7096
				xmax = 308.7896
				text = "the"
			intervals [711]:
				xmin = 308.7896
				xmax = 309.3996
				text = "neighborhood"
			intervals [712]:
				xmin = 309.3996
				xmax = 309.5496
				text = "and"
			intervals [713]:
				xmin = 309.5496
				xmax = 309.8296
				text = "like"
			intervals [714]:
				xmin = 309.8296
				xmax = 310.2196
				text = "hanging"
			intervals [715]:
				xmin = 310.2196
				xmax = 310.4296
				text = "out"
			intervals [716]:
				xmin = 310.4296
				xmax = 310.6196
				text = "with"
			intervals [717]:
				xmin = 310.6196
				xmax = 311.5096
				text = "neighbors"
			intervals [718]:
				xmin = 311.5096
				xmax = 311.6496
				text = "or"
			intervals [719]:
				xmin = 311.6496
				xmax = 311.8896
				text = "other"
			intervals [720]:
				xmin = 311.8896
				xmax = 312.4996
				text = "kids"
			intervals [721]:
				xmin = 312.4996
				xmax = 312.5296
				text = ""
			intervals [722]:
				xmin = 312.5296
				xmax = 312.6696
				text = "it"
			intervals [723]:
				xmin = 312.6696
				xmax = 312.9496
				text = "was"
			intervals [724]:
				xmin = 312.9496
				xmax = 313.0996
				text = "if"
			intervals [725]:
				xmin = 313.0996
				xmax = 313.2396
				text = "i'm"
			intervals [726]:
				xmin = 313.2396
				xmax = 313.4896
				text = "home"
			intervals [727]:
				xmin = 313.4896
				xmax = 313.5596
				text = "i"
			intervals [728]:
				xmin = 313.5596
				xmax = 313.8096
				text = "was"
			intervals [729]:
				xmin = 313.8096
				xmax = 313.9096
				text = "in"
			intervals [730]:
				xmin = 313.9096
				xmax = 313.9796
				text = "the"
			intervals [731]:
				xmin = 313.9796
				xmax = 314.6796
				text = "house"
			intervals [732]:
				xmin = 314.6796
				xmax = 315.2121
				text = ""
			intervals [733]:
				xmin = 315.2121
				xmax = 315.7621
				text = "um"
			intervals [734]:
				xmin = 315.7621
				xmax = 316.0221
				text = ""
			intervals [735]:
				xmin = 316.0221
				xmax = 316.1621
				text = "<unk>"
			intervals [736]:
				xmin = 316.1621
				xmax = 317.141
				text = ""
			intervals [737]:
				xmin = 317.141
				xmax = 317.541
				text = "so"
			intervals [738]:
				xmin = 317.541
				xmax = 317.661
				text = "in"
			intervals [739]:
				xmin = 317.661
				xmax = 317.921
				text = "term"
			intervals [740]:
				xmin = 317.921
				xmax = 318.101
				text = "so"
			intervals [741]:
				xmin = 318.101
				xmax = 318.251
				text = "there"
			intervals [742]:
				xmin = 318.251
				xmax = 318.371
				text = "s"
			intervals [743]:
				xmin = 318.371
				xmax = 318.741
				text = "really"
			intervals [744]:
				xmin = 318.741
				xmax = 318.927
				text = ""
			intervals [745]:
				xmin = 318.927
				xmax = 319.517
				text = "unfortunately"
			intervals [746]:
				xmin = 319.517
				xmax = 319.747
				text = "not"
			intervals [747]:
				xmin = 319.747
				xmax = 319.917
				text = "that"
			intervals [748]:
				xmin = 319.917
				xmax = 320.247
				text = "much"
			intervals [749]:
				xmin = 320.247
				xmax = 320.277
				text = ""
			intervals [750]:
				xmin = 320.277
				xmax = 320.917
				text = "neighborhood"
			intervals [751]:
				xmin = 320.917
				xmax = 321.027
				text = "i"
			intervals [752]:
				xmin = 321.027
				xmax = 321.067
				text = ""
			intervals [753]:
				xmin = 321.067
				xmax = 321.247
				text = "can"
			intervals [754]:
				xmin = 321.247
				xmax = 321.487
				text = "give"
			intervals [755]:
				xmin = 321.487
				xmax = 321.687
				text = "you"
			intervals [756]:
				xmin = 321.687
				xmax = 321.717
				text = ""
			intervals [757]:
				xmin = 321.717
				xmax = 321.947
				text = "now"
			intervals [758]:
				xmin = 321.947
				xmax = 322.437
				text = "when"
			intervals [759]:
				xmin = 322.437
				xmax = 322.9529
				text = ""
			intervals [760]:
				xmin = 322.9529
				xmax = 323.1529
				text = "my"
			intervals [761]:
				xmin = 323.1529
				xmax = 323.4929
				text = "parents"
			intervals [762]:
				xmin = 323.4929
				xmax = 324.1829
				text = "separated"
			intervals [763]:
				xmin = 324.1829
				xmax = 324.3129
				text = "and"
			intervals [764]:
				xmin = 324.3129
				xmax = 324.4429
				text = "my"
			intervals [765]:
				xmin = 324.4429
				xmax = 324.6929
				text = "mom"
			intervals [766]:
				xmin = 324.6929
				xmax = 324.7529
				text = "and"
			intervals [767]:
				xmin = 324.7529
				xmax = 324.8129
				text = "i"
			intervals [768]:
				xmin = 324.8129
				xmax = 325.0929
				text = "moved"
			intervals [769]:
				xmin = 325.0929
				xmax = 325.1229
				text = ""
			intervals [770]:
				xmin = 325.1229
				xmax = 326.0229
				text = "to"
			intervals [771]:
				xmin = 326.0229
				xmax = 326.0529
				text = ""
			intervals [772]:
				xmin = 326.0529
				xmax = 327.2529
				text = "uh"
			intervals [773]:
				xmin = 327.2529
				xmax = 327.2829
				text = ""
			intervals [774]:
				xmin = 327.2829
				xmax = 328.3229
				text = "hyattsville"
			intervals [775]:
				xmin = 328.3229
				xmax = 328.6488
				text = ""
			intervals [776]:
				xmin = 328.6488
				xmax = 328.8488
				text = "that"
			intervals [777]:
				xmin = 328.8488
				xmax = 328.9588
				text = "was"
			intervals [778]:
				xmin = 328.9588
				xmax = 329.0088
				text = "a"
			intervals [779]:
				xmin = 329.0088
				xmax = 329.3588
				text = "quiet"
			intervals [780]:
				xmin = 329.3588
				xmax = 330.0988
				text = "neighborhood"
			intervals [781]:
				xmin = 330.0988
				xmax = 330.2088
				text = "there"
			intervals [782]:
				xmin = 330.2088
				xmax = 330.3088
				text = "were"
			intervals [783]:
				xmin = 330.3088
				xmax = 330.5688
				text = "lots"
			intervals [784]:
				xmin = 330.5688
				xmax = 330.6388
				text = "of"
			intervals [785]:
				xmin = 330.6388
				xmax = 331.7988
				text = "kids"
			intervals [786]:
				xmin = 331.7988
				xmax = 331.8388
				text = ""
			intervals [787]:
				xmin = 331.8388
				xmax = 332.1288
				text = "bike"
			intervals [788]:
				xmin = 332.1288
				xmax = 333.3088
				text = "riding"
			intervals [789]:
				xmin = 333.3088
				xmax = 334.2566
				text = ""
			intervals [790]:
				xmin = 334.2566
				xmax = 334.7566
				text = "tag"
			intervals [791]:
				xmin = 334.7566
				xmax = 334.7966
				text = ""
			intervals [792]:
				xmin = 334.7966
				xmax = 335.0766
				text = "that"
			intervals [793]:
				xmin = 335.0766
				xmax = 335.1066
				text = ""
			intervals [794]:
				xmin = 335.1066
				xmax = 335.2466
				text = "kind"
			intervals [795]:
				xmin = 335.2466
				xmax = 335.3166
				text = "of"
			intervals [796]:
				xmin = 335.3166
				xmax = 335.7766
				text = "stuff"
			intervals [797]:
				xmin = 335.7766
				xmax = 336.1566
				text = "so"
			intervals [798]:
				xmin = 336.1566
				xmax = 336.7457
				text = ""
			intervals [799]:
				xmin = 336.7457
				xmax = 337.3057
				text = "um"
			intervals [800]:
				xmin = 337.3057
				xmax = 337.4652
				text = ""
			intervals [801]:
				xmin = 337.4652
				xmax = 337.7752
				text = "but"
			intervals [802]:
				xmin = 337.7752
				xmax = 338.0152
				text = "that"
			intervals [803]:
				xmin = 338.0152
				xmax = 338.2052
				text = "was"
			intervals [804]:
				xmin = 338.2052
				xmax = 338.9352
				text = "hyattsville"
			intervals [805]:
				xmin = 338.9352
				xmax = 339.0052
				text = "and"
			intervals [806]:
				xmin = 339.0052
				xmax = 339.1852
				text = "that"
			intervals [807]:
				xmin = 339.1852
				xmax = 339.3752
				text = "was"
			intervals [808]:
				xmin = 339.3752
				xmax = 339.5552
				text = "when"
			intervals [809]:
				xmin = 339.5552
				xmax = 339.7152
				text = "i"
			intervals [810]:
				xmin = 339.7152
				xmax = 340.0052
				text = "was"
			intervals [811]:
				xmin = 340.0052
				xmax = 340.1352
				text = "in"
			intervals [812]:
				xmin = 340.1352
				xmax = 340.3152
				text = "like"
			intervals [813]:
				xmin = 340.3152
				xmax = 340.6352
				text = "fourth"
			intervals [814]:
				xmin = 340.6352
				xmax = 340.9952
				text = "grade"
			intervals [815]:
				xmin = 340.9952
				xmax = 341.363
				text = ""
			intervals [816]:
				xmin = 341.363
				xmax = 341.713
				text = "so"
			intervals [817]:
				xmin = 341.713
				xmax = 342.6937
				text = ""
			intervals [818]:
				xmin = 342.6937
				xmax = 343.2637
				text = "okay"
			intervals [819]:
				xmin = 343.2637
				xmax = 344.3837
				text = ""
			intervals [820]:
				xmin = 344.3837
				xmax = 344.5337
				text = "there"
			intervals [821]:
				xmin = 344.5337
				xmax = 344.6637
				text = "wa-"
			intervals [822]:
				xmin = 344.6637
				xmax = 344.8637
				text = "yeah"
			intervals [823]:
				xmin = 344.8637
				xmax = 344.8937
				text = "i"
			intervals [824]:
				xmin = 344.8937
				xmax = 344.9937
				text = "was"
			intervals [825]:
				xmin = 344.9937
				xmax = 345.1337
				text = "like"
			intervals [826]:
				xmin = 345.1337
				xmax = 345.2537
				text = "there"
			intervals [827]:
				xmin = 345.2537
				xmax = 345.3437
				text = "s"
			intervals [828]:
				xmin = 345.3437
				xmax = 345.4837
				text = "not"
			intervals [829]:
				xmin = 345.4837
				xmax = 345.6737
				text = "really"
			intervals [830]:
				xmin = 345.6737
				xmax = 345.8737
				text = "much"
			intervals [831]:
				xmin = 345.8737
				xmax = 345.9537
				text = "to"
			intervals [832]:
				xmin = 345.9537
				xmax = 346.1437
				text = "give"
			intervals [833]:
				xmin = 346.1437
				xmax = 346.2437
				text = "you"
			intervals [834]:
				xmin = 346.2437
				xmax = 346.4937
				text = "there"
			intervals [835]:
				xmin = 346.4937
				xmax = 346.6007
				text = ""
			intervals [836]:
				xmin = 346.6007
				xmax = 347.3507
				text = "um"
			intervals [837]:
				xmin = 347.3507
				xmax = 347.4007
				text = ""
			intervals [838]:
				xmin = 347.4007
				xmax = 347.5307
				text = "<unk>"
			intervals [839]:
				xmin = 347.5307
				xmax = 348.2655
				text = ""
			intervals [840]:
				xmin = 348.2655
				xmax = 348.8255
				text = "uh"
			intervals [841]:
				xmin = 348.8255
				xmax = 349.8355
				text = "hyattsville"
			intervals [842]:
				xmin = 349.8355
				xmax = 349.9555
				text = "what"
			intervals [843]:
				xmin = 349.9555
				xmax = 350.0355
				text = "i"
			intervals [844]:
				xmin = 350.0355
				xmax = 350.5455
				text = "remember"
			intervals [845]:
				xmin = 350.5455
				xmax = 350.5755
				text = ""
			intervals [846]:
				xmin = 350.5755
				xmax = 350.7255
				text = "was"
			intervals [847]:
				xmin = 350.7255
				xmax = 351.4955
				text = "mostly"
			intervals [848]:
				xmin = 351.4955
				xmax = 352.0925
				text = ""
			intervals [849]:
				xmin = 352.0925
				xmax = 352.2125
				text = "it"
			intervals [850]:
				xmin = 352.2125
				xmax = 352.3625
				text = "was"
			intervals [851]:
				xmin = 352.3625
				xmax = 352.8825
				text = "all"
			intervals [852]:
				xmin = 352.8825
				xmax = 352.9525
				text = "it"
			intervals [853]:
				xmin = 352.9525
				xmax = 353.0425
				text = "was"
			intervals [854]:
				xmin = 353.0425
				xmax = 353.0825
				text = "a"
			intervals [855]:
				xmin = 353.0825
				xmax = 353.3525
				text = "black"
			intervals [856]:
				xmin = 353.3525
				xmax = 354.1325
				text = "neighborhood"
			intervals [857]:
				xmin = 354.1325
				xmax = 354.2625
				text = ""
			intervals [858]:
				xmin = 354.2625
				xmax = 354.7425
				text = "black"
			intervals [859]:
				xmin = 354.7425
				xmax = 355.9025
				text = "kids"
			intervals [860]:
				xmin = 355.9025
				xmax = 356.1216
				text = ""
			intervals [861]:
				xmin = 356.1216
				xmax = 356.7316
				text = "um"
			intervals [862]:
				xmin = 356.7316
				xmax = 356.8616
				text = ""
			intervals [863]:
				xmin = 356.8616
				xmax = 357.0616
				text = "<unk>"
			intervals [864]:
				xmin = 357.0616
				xmax = 358.1345
				text = ""
			intervals [865]:
				xmin = 358.1345
				xmax = 358.2445
				text = "i'm"
			intervals [866]:
				xmin = 358.2445
				xmax = 358.7488
				text = ""
			intervals [867]:
				xmin = 358.7488
				xmax = 358.9188
				text = "trying"
			intervals [868]:
				xmin = 358.9188
				xmax = 358.9888
				text = "to"
			intervals [869]:
				xmin = 358.9888
				xmax = 359.1788
				text = "figure"
			intervals [870]:
				xmin = 359.1788
				xmax = 359.2588
				text = "out"
			intervals [871]:
				xmin = 359.2588
				xmax = 359.4888
				text = "what"
			intervals [872]:
				xmin = 359.4888
				xmax = 359.7533
				text = ""
			intervals [873]:
				xmin = 359.7533
				xmax = 359.9633
				text = "you"
			intervals [874]:
				xmin = 359.9633
				xmax = 360.2133
				text = "guys"
			intervals [875]:
				xmin = 360.2133
				xmax = 360.3033
				text = "are"
			intervals [876]:
				xmin = 360.3033
				xmax = 360.6533
				text = "looking"
			intervals [877]:
				xmin = 360.6533
				xmax = 360.9633
				text = "for"
			intervals [878]:
				xmin = 360.9633
				xmax = 361.0733
				text = "for"
			intervals [879]:
				xmin = 361.0733
				xmax = 361.2033
				text = "me"
			intervals [880]:
				xmin = 361.2033
				xmax = 361.3233
				text = "to"
			intervals [881]:
				xmin = 361.3233
				xmax = 361.6133
				text = "talk"
			intervals [882]:
				xmin = 361.6133
				xmax = 361.9533
				text = "about"
			intervals [883]:
				xmin = 361.9533
				xmax = 362.8633
				text = "um"
			intervals [884]:
				xmin = 362.8633
				xmax = 362.9633
				text = ""
			intervals [885]:
				xmin = 362.9633
				xmax = 363.1233
				text = "i"
			intervals [886]:
				xmin = 363.1233
				xmax = 363.7233
				text = "primarily"
			intervals [887]:
				xmin = 363.7233
				xmax = 363.7533
				text = "i"
			intervals [888]:
				xmin = 363.7533
				xmax = 363.9033
				text = "was"
			intervals [889]:
				xmin = 363.9033
				xmax = 364.6433
				text = "closest"
			intervals [890]:
				xmin = 364.6433
				xmax = 365.2933
				text = "to"
			intervals [891]:
				xmin = 365.2933
				xmax = 366.2455
				text = ""
			intervals [892]:
				xmin = 366.2455
				xmax = 366.4255
				text = "my"
			intervals [893]:
				xmin = 366.4255
				xmax = 366.4555
				text = ""
			intervals [894]:
				xmin = 366.4555
				xmax = 366.7855
				text = "main"
			intervals [895]:
				xmin = 366.7855
				xmax = 367.3755
				text = "friend"
			intervals [896]:
				xmin = 367.3755
				xmax = 367.4155
				text = ""
			intervals [897]:
				xmin = 367.4155
				xmax = 368.3555
				text = "was"
			intervals [898]:
				xmin = 368.3555
				xmax = 368.396
				text = ""
			intervals [899]:
				xmin = 368.396
				xmax = 368.526
				text = "a"
			intervals [900]:
				xmin = 368.526
				xmax = 368.816
				text = "girl"
			intervals [901]:
				xmin = 368.816
				xmax = 369.216
				text = "across"
			intervals [902]:
				xmin = 369.216
				xmax = 369.276
				text = "the"
			intervals [903]:
				xmin = 369.276
				xmax = 369.836
				text = "street"
			intervals [904]:
				xmin = 369.836
				xmax = 369.866
				text = ""
			intervals [905]:
				xmin = 369.866
				xmax = 369.956
				text = "and"
			intervals [906]:
				xmin = 369.956
				xmax = 370.156
				text = "her"
			intervals [907]:
				xmin = 370.156
				xmax = 370.676
				text = "family"
			intervals [908]:
				xmin = 370.676
				xmax = 370.796
				text = "we"
			intervals [909]:
				xmin = 370.796
				xmax = 370.926
				text = "were"
			intervals [910]:
				xmin = 370.926
				xmax = 371.176
				text = "always"
			intervals [911]:
				xmin = 371.176
				xmax = 371.236
				text = "at"
			intervals [912]:
				xmin = 371.236
				xmax = 371.416
				text = "each"
			intervals [913]:
				xmin = 371.416
				xmax = 371.626
				text = "other"
			intervals [914]:
				xmin = 371.626
				xmax = 371.656
				text = "s"
			intervals [915]:
				xmin = 371.656
				xmax = 372.796
				text = "houses"
			intervals [916]:
				xmin = 372.796
				xmax = 373.450
				text = ""
			intervals [917]:
				xmin = 373.450
				xmax = 374.260
				text = "um"
			intervals [918]:
				xmin = 374.260
				xmax = 375.4369
				text = ""
			intervals [919]:
				xmin = 375.4369
				xmax = 375.6169
				text = "you"
			intervals [920]:
				xmin = 375.6169
				xmax = 376.0169
				text = "know"
			intervals [921]:
				xmin = 376.0169
				xmax = 376.0469
				text = ""
			intervals [922]:
				xmin = 376.0469
				xmax = 376.1369
				text = "i"
			intervals [923]:
				xmin = 376.1369
				xmax = 376.1869
				text = ""
			intervals [924]:
				xmin = 376.1869
				xmax = 376.3169
				text = "could"
			intervals [925]:
				xmin = 376.3169
				xmax = 376.4369
				text = "eat"
			intervals [926]:
				xmin = 376.4369
				xmax = 376.6569
				text = "dinner"
			intervals [927]:
				xmin = 376.6569
				xmax = 376.7169
				text = "at"
			intervals [928]:
				xmin = 376.7169
				xmax = 376.8169
				text = "her"
			intervals [929]:
				xmin = 376.8169
				xmax = 377.0069
				text = "house"
			intervals [930]:
				xmin = 377.0069
				xmax = 377.1169
				text = "she"
			intervals [931]:
				xmin = 377.1169
				xmax = 377.2269
				text = "could"
			intervals [932]:
				xmin = 377.2269
				xmax = 377.3169
				text = "eat"
			intervals [933]:
				xmin = 377.3169
				xmax = 377.5369
				text = "dinner"
			intervals [934]:
				xmin = 377.5369
				xmax = 377.6169
				text = "at"
			intervals [935]:
				xmin = 377.6169
				xmax = 378.4369
				text = "mine"
			intervals [936]:
				xmin = 378.4369
				xmax = 378.4669
				text = ""
			intervals [937]:
				xmin = 378.4669
				xmax = 379.4769
				text = "sleepovers"
			intervals [938]:
				xmin = 379.4769
				xmax = 380.2969
				text = "normal"
			intervals [939]:
				xmin = 380.2969
				xmax = 381.743
				text = ""
			intervals [940]:
				xmin = 381.743
				xmax = 382.463
				text = "friend"
			intervals [941]:
				xmin = 382.463
				xmax = 382.593
				text = "you"
			intervals [942]:
				xmin = 382.593
				xmax = 382.773
				text = "know"
			intervals [943]:
				xmin = 382.773
				xmax = 382.803
				text = ""
			intervals [944]:
				xmin = 382.803
				xmax = 383.193
				text = "stuff"
			intervals [945]:
				xmin = 383.193
				xmax = 383.573
				text = "neighborhood"
			intervals [946]:
				xmin = 383.573
				xmax = 384.023
				text = "stuff"
			intervals [947]:
				xmin = 384.023
				xmax = 384.053
				text = ""
			intervals [948]:
				xmin = 384.053
				xmax = 384.323
				text = "rode"
			intervals [949]:
				xmin = 384.323
				xmax = 384.373
				text = ""
			intervals [950]:
				xmin = 384.373
				xmax = 385.823
				text = "bikes"
			intervals [951]:
				xmin = 385.823
				xmax = 386.0743
				text = ""
			intervals [952]:
				xmin = 386.0743
				xmax = 386.2443
				text = "so"
			intervals [953]:
				xmin = 386.2443
				xmax = 386.3143
				text = "a"
			intervals [954]:
				xmin = 386.3143
				xmax = 386.5343
				text = "lot"
			intervals [955]:
				xmin = 386.5343
				xmax = 386.6343
				text = "of"
			intervals [956]:
				xmin = 386.6343
				xmax = 386.8843
				text = "bike"
			intervals [957]:
				xmin = 386.8843
				xmax = 387.4443
				text = "riding"
			intervals [958]:
				xmin = 387.4443
				xmax = 389.4371
				text = ""
			intervals [959]:
				xmin = 389.4371
				xmax = 389.5771
				text = "there"
			intervals [960]:
				xmin = 389.5771
				xmax = 389.7771
				text = "was"
			intervals [961]:
				xmin = 389.7771
				xmax = 391.366
				text = ""
			intervals [962]:
				xmin = 391.366
				xmax = 391.476
				text = "<unk>"
			intervals [963]:
				xmin = 391.476
				xmax = 391.876
				text = "yeah"
			intervals [964]:
				xmin = 391.876
				xmax = 392.006
				text = "it"
			intervals [965]:
				xmin = 392.006
				xmax = 392.176
				text = "was"
			intervals [966]:
				xmin = 392.176
				xmax = 392.486
				text = "off"
			intervals [967]:
				xmin = 392.486
				xmax = 392.696
				text = "of"
			intervals [968]:
				xmin = 392.696
				xmax = 392.876
				text = "uh"
			intervals [969]:
				xmin = 392.876
				xmax = 393.086
				text = "queen"
			intervals [970]:
				xmin = 393.086
				xmax = 393.196
				text = "s"
			intervals [971]:
				xmin = 393.196
				xmax = 393.936
				text = "chapel"
			intervals [972]:
				xmin = 393.936
				xmax = 394.6435
				text = ""
			intervals [973]:
				xmin = 394.6435
				xmax = 394.7935
				text = "and"
			intervals [974]:
				xmin = 394.7935
				xmax = 394.9135
				text = "so"
			intervals [975]:
				xmin = 394.9135
				xmax = 395.0135
				text = "the"
			intervals [976]:
				xmin = 395.0135
				xmax = 395.5635
				text = "neighborhood"
			intervals [977]:
				xmin = 395.5635
				xmax = 396.2735
				text = "was"
			intervals [978]:
				xmin = 396.2735
				xmax = 396.3035
				text = ""
			intervals [979]:
				xmin = 396.3035
				xmax = 396.9335
				text = "fairly"
			intervals [980]:
				xmin = 396.9335
				xmax = 397.2035
				text = "low"
			intervals [981]:
				xmin = 397.2035
				xmax = 398.1435
				text = "traffic"
			intervals [982]:
				xmin = 398.1435
				xmax = 398.2635
				text = ""
			intervals [983]:
				xmin = 398.2635
				xmax = 398.7635
				text = "enough"
			intervals [984]:
				xmin = 398.7635
				xmax = 399.2435
				text = "where"
			intervals [985]:
				xmin = 399.2435
				xmax = 399.2735
				text = ""
			intervals [986]:
				xmin = 399.2735
				xmax = 399.4135
				text = "my"
			intervals [987]:
				xmin = 399.4135
				xmax = 399.7535
				text = "mom"
			intervals [988]:
				xmin = 399.7535
				xmax = 400.0035
				text = "felt"
			intervals [989]:
				xmin = 400.0035
				xmax = 400.7435
				text = "comfortable"
			intervals [990]:
				xmin = 400.7435
				xmax = 401.309
				text = ""
			intervals [991]:
				xmin = 401.309
				xmax = 401.709
				text = "with"
			intervals [992]:
				xmin = 401.709
				xmax = 401.919
				text = "uh"
			intervals [993]:
				xmin = 401.919
				xmax = 402.189
				text = "me"
			intervals [994]:
				xmin = 402.189
				xmax = 402.419
				text = "you"
			intervals [995]:
				xmin = 402.419
				xmax = 402.449
				text = ""
			intervals [996]:
				xmin = 402.449
				xmax = 402.829
				text = "know"
			intervals [997]:
				xmin = 402.829
				xmax = 403.029
				text = "being"
			intervals [998]:
				xmin = 403.029
				xmax = 403.179
				text = "able"
			intervals [999]:
				xmin = 403.179
				xmax = 403.239
				text = "to"
			intervals [1000]:
				xmin = 403.239
				xmax = 403.419
				text = "ride"
			intervals [1001]:
				xmin = 403.419
				xmax = 403.559
				text = "my"
			intervals [1002]:
				xmin = 403.559
				xmax = 404.409
				text = "bike"
			intervals [1003]:
				xmin = 404.409
				xmax = 405.0788
				text = ""
			intervals [1004]:
				xmin = 405.0788
				xmax = 405.4188
				text = "with"
			intervals [1005]:
				xmin = 405.4188
				xmax = 405.4888
				text = "at"
			intervals [1006]:
				xmin = 405.4888
				xmax = 405.7488
				text = "least"
			intervals [1007]:
				xmin = 405.7488
				xmax = 405.9088
				text = "one"
			intervals [1008]:
				xmin = 405.9088
				xmax = 406.1188
				text = "other"
			intervals [1009]:
				xmin = 406.1188
				xmax = 406.7588
				text = "person"
			intervals [1010]:
				xmin = 406.7588
				xmax = 406.9929
				text = ""
			intervals [1011]:
				xmin = 406.9929
				xmax = 407.4529
				text = "so"
			intervals [1012]:
				xmin = 407.4529
				xmax = 407.5629
				text = ""
			intervals [1013]:
				xmin = 407.5629
				xmax = 407.9029
				text = "yeah"
			intervals [1014]:
				xmin = 407.9029
				xmax = 408.3555
				text = ""
			intervals [1015]:
				xmin = 408.3555
				xmax = 408.6355
				text = "maybe"
			intervals [1016]:
				xmin = 408.6355
				xmax = 409.0355
				text = "within"
			intervals [1017]:
				xmin = 409.0355
				xmax = 409.5655
				text = "like"
			intervals [1018]:
				xmin = 409.5655
				xmax = 410.2084
				text = ""
			intervals [1019]:
				xmin = 410.2084
				xmax = 410.3884
				text = "we"
			intervals [1020]:
				xmin = 410.3884
				xmax = 410.4684
				text = ""
			intervals [1021]:
				xmin = 410.4684
				xmax = 410.8584
				text = "could"
			intervals [1022]:
				xmin = 410.8584
				xmax = 410.9284
				text = ""
			intervals [1023]:
				xmin = 410.9284
				xmax = 411.0284
				text = "kind"
			intervals [1024]:
				xmin = 411.0284
				xmax = 411.1984
				text = "of"
			intervals [1025]:
				xmin = 411.1984
				xmax = 411.2284
				text = "g-"
			intervals [1026]:
				xmin = 411.2284
				xmax = 411.3184
				text = "well"
			intervals [1027]:
				xmin = 411.3184
				xmax = 412.9316
				text = ""
			intervals [1028]:
				xmin = 412.9316
				xmax = 413.1016
				text = "yeah"
			intervals [1029]:
				xmin = 413.1016
				xmax = 413.1716
				text = "i'm"
			intervals [1030]:
				xmin = 413.1716
				xmax = 413.3316
				text = "trying"
			intervals [1031]:
				xmin = 413.3316
				xmax = 413.3916
				text = "to"
			intervals [1032]:
				xmin = 413.3916
				xmax = 413.7216
				text = "remember"
			intervals [1033]:
				xmin = 413.7216
				xmax = 413.7716
				text = "i"
			intervals [1034]:
				xmin = 413.7716
				xmax = 413.8716
				text = "don't"
			intervals [1035]:
				xmin = 413.8716
				xmax = 414.0916
				text = "remember"
			intervals [1036]:
				xmin = 414.0916
				xmax = 414.2816
				text = "really"
			intervals [1037]:
				xmin = 414.2816
				xmax = 414.4816
				text = "having"
			intervals [1038]:
				xmin = 414.4816
				xmax = 414.6616
				text = "much"
			intervals [1039]:
				xmin = 414.6616
				xmax = 414.7516
				text = "of"
			intervals [1040]:
				xmin = 414.7516
				xmax = 414.7916
				text = "a"
			intervals [1041]:
				xmin = 414.7916
				xmax = 414.8916
				text = ""
			intervals [1042]:
				xmin = 414.8916
				xmax = 415.7916
				text = "curfew"
			intervals [1043]:
				xmin = 415.7916
				xmax = 415.8516
				text = ""
			intervals [1044]:
				xmin = 415.8516
				xmax = 416.3716
				text = "but"
			intervals [1045]:
				xmin = 416.3716
				xmax = 416.7266
				text = ""
			intervals [1046]:
				xmin = 416.7266
				xmax = 416.8566
				text = "i've"
			intervals [1047]:
				xmin = 416.8566
				xmax = 417.0466
				text = "never"
			intervals [1048]:
				xmin = 417.0466
				xmax = 417.2266
				text = "been"
			intervals [1049]:
				xmin = 417.2266
				xmax = 417.3466
				text = "one"
			intervals [1050]:
				xmin = 417.3466
				xmax = 417.4066
				text = "of"
			intervals [1051]:
				xmin = 417.4066
				xmax = 417.6366
				text = "those"
			intervals [1052]:
				xmin = 417.6366
				xmax = 417.8966
				text = "ch-"
			intervals [1053]:
				xmin = 417.8966
				xmax = 417.9666
				text = ""
			intervals [1054]:
				xmin = 417.9666
				xmax = 418.3866
				text = "children"
			intervals [1055]:
				xmin = 418.3866
				xmax = 418.5566
				text = ""
			intervals [1056]:
				xmin = 418.5566
				xmax = 418.8266
				text = "push"
			intervals [1057]:
				xmin = 418.8266
				xmax = 419.4266
				text = "boundaries"
			intervals [1058]:
				xmin = 419.4266
				xmax = 419.9466
				text = "so"
			intervals [1059]:
				xmin = 419.9466
				xmax = 420.7877
				text = ""
			intervals [1060]:
				xmin = 420.7877
				xmax = 420.9477
				text = "she"
			intervals [1061]:
				xmin = 420.9477
				xmax = 420.9777
				text = ""
			intervals [1062]:
				xmin = 420.9777
				xmax = 421.2977
				text = "never"
			intervals [1063]:
				xmin = 421.2977
				xmax = 421.3877
				text = ""
			intervals [1064]:
				xmin = 421.3877
				xmax = 421.6777
				text = "really"
			intervals [1065]:
				xmin = 421.6777
				xmax = 421.8077
				text = "had"
			intervals [1066]:
				xmin = 421.8077
				xmax = 421.9077
				text = "to"
			intervals [1067]:
				xmin = 421.9077
				xmax = 422.0977
				text = "worry"
			intervals [1068]:
				xmin = 422.0977
				xmax = 422.3777
				text = "about"
			intervals [1069]:
				xmin = 422.3777
				xmax = 422.5577
				text = "it"
			intervals [1070]:
				xmin = 422.5577
				xmax = 423.7631
				text = ""
			intervals [1071]:
				xmin = 423.7631
				xmax = 424.9431
				text = "um"
			intervals [1072]:
				xmin = 424.9431
				xmax = 425.325
				text = ""
			intervals [1073]:
				xmin = 425.325
				xmax = 425.815
				text = "yeah"
			intervals [1074]:
				xmin = 425.815
				xmax = 426.025
				text = ""
			intervals [1075]:
				xmin = 426.025
				xmax = 426.185
				text = "we"
			intervals [1076]:
				xmin = 426.185
				xmax = 426.465
				text = "didn't"
			intervals [1077]:
				xmin = 426.465
				xmax = 426.545
				text = ""
			intervals [1078]:
				xmin = 426.545
				xmax = 426.765
				text = "go"
			intervals [1079]:
				xmin = 426.765
				xmax = 426.955
				text = "too"
			intervals [1080]:
				xmin = 426.955
				xmax = 427.765
				text = "far"
			intervals [1081]:
				xmin = 427.765
				xmax = 427.8862
				text = ""
			intervals [1082]:
				xmin = 427.8862
				xmax = 428.0262
				text = "there"
			intervals [1083]:
				xmin = 428.0262
				xmax = 428.1362
				text = "was"
			intervals [1084]:
				xmin = 428.1362
				xmax = 428.1862
				text = "a"
			intervals [1085]:
				xmin = 428.1862
				xmax = 428.6362
				text = "park"
			intervals [1086]:
				xmin = 428.6362
				xmax = 428.7062
				text = ""
			intervals [1087]:
				xmin = 428.7062
				xmax = 429.3262
				text = "nearby"
			intervals [1088]:
				xmin = 429.3262
				xmax = 429.3562
				text = ""
			intervals [1089]:
				xmin = 429.3562
				xmax = 429.4962
				text = "so"
			intervals [1090]:
				xmin = 429.4962
				xmax = 429.5562
				text = "we"
			intervals [1091]:
				xmin = 429.5562
				xmax = 429.6862
				text = "could"
			intervals [1092]:
				xmin = 429.6862
				xmax = 430.0462
				text = "go"
			intervals [1093]:
				xmin = 430.0462
				xmax = 430.0762
				text = ""
			intervals [1094]:
				xmin = 430.0762
				xmax = 430.1562
				text = "to"
			intervals [1095]:
				xmin = 430.1562
				xmax = 430.2462
				text = "the"
			intervals [1096]:
				xmin = 430.2462
				xmax = 430.8062
				text = "playground"
			intervals [1097]:
				xmin = 430.8062
				xmax = 431.0062
				text = "over"
			intervals [1098]:
				xmin = 431.0062
				xmax = 431.3462
				text = "there"
			intervals [1099]:
				xmin = 431.3462
				xmax = 431.4962
				text = "ride"
			intervals [1100]:
				xmin = 431.4962
				xmax = 431.6162
				text = "our"
			intervals [1101]:
				xmin = 431.6162
				xmax = 431.9262
				text = "bikes"
			intervals [1102]:
				xmin = 431.9262
				xmax = 432.0362
				text = "to"
			intervals [1103]:
				xmin = 432.0362
				xmax = 432.3362
				text = "that"
			intervals [1104]:
				xmin = 432.3362
				xmax = 432.8417
				text = ""
			intervals [1105]:
				xmin = 432.8417
				xmax = 432.9517
				text = "but"
			intervals [1106]:
				xmin = 432.9517
				xmax = 433.1917
				text = "that"
			intervals [1107]:
				xmin = 433.1917
				xmax = 433.3317
				text = "s"
			intervals [1108]:
				xmin = 433.3317
				xmax = 433.6021
				text = ""
			intervals [1109]:
				xmin = 433.6021
				xmax = 433.9721
				text = "pretty"
			intervals [1110]:
				xmin = 433.9721
				xmax = 434.3421
				text = "much"
			intervals [1111]:
				xmin = 434.3421
				xmax = 434.3721
				text = ""
			intervals [1112]:
				xmin = 434.3721
				xmax = 434.5021
				text = "what"
			intervals [1113]:
				xmin = 434.5021
				xmax = 434.6121
				text = "i"
			intervals [1114]:
				xmin = 434.6121
				xmax = 435.0721
				text = "remember"
			intervals [1115]:
				xmin = 435.0721
				xmax = 435.1421
				text = ""
			intervals [1116]:
				xmin = 435.1421
				xmax = 435.3721
				text = "from"
			intervals [1117]:
				xmin = 435.3721
				xmax = 435.8021
				text = "that"
			intervals [1118]:
				xmin = 435.8021
				xmax = 438.7077
				text = ""
			intervals [1119]:
				xmin = 438.7077
				xmax = 439.0177
				text = "yeah"
			intervals [1120]:
				xmin = 439.0177
				xmax = 443.329
				text = ""
			intervals [1121]:
				xmin = 443.329
				xmax = 443.529
				text = "uh-huh"
			intervals [1122]:
				xmin = 443.529
				xmax = 448.7355
				text = ""
			intervals [1123]:
				xmin = 448.7355
				xmax = 449.2255
				text = "yeah"
			intervals [1124]:
				xmin = 449.2255
				xmax = 455.8292
				text = ""
			intervals [1125]:
				xmin = 455.8292
				xmax = 457.1092
				text = "uh"
			intervals [1126]:
				xmin = 457.1092
				xmax = 457.474
				text = ""
			intervals [1127]:
				xmin = 457.474
				xmax = 457.664
				text = "what"
			intervals [1128]:
				xmin = 457.664
				xmax = 457.824
				text = "i"
			intervals [1129]:
				xmin = 457.824
				xmax = 458.634
				text = "remember"
			intervals [1130]:
				xmin = 458.634
				xmax = 459.074
				text = "about"
			intervals [1131]:
				xmin = 459.074
				xmax = 459.2208
				text = ""
			intervals [1132]:
				xmin = 459.2208
				xmax = 460.0508
				text = "school"
			intervals [1133]:
				xmin = 460.0508
				xmax = 460.1108
				text = "at"
			intervals [1134]:
				xmin = 460.1108
				xmax = 460.3308
				text = "least"
			intervals [1135]:
				xmin = 460.3308
				xmax = 460.3908
				text = "in"
			intervals [1136]:
				xmin = 460.3908
				xmax = 460.8908
				text = "elementary"
			intervals [1137]:
				xmin = 460.8908
				xmax = 460.9508
				text = "at"
			intervals [1138]:
				xmin = 460.9508
				xmax = 461.4808
				text = "rdx"
			intervals [1139]:
				xmin = 461.4808
				xmax = 461.5108
				text = ""
			intervals [1140]:
				xmin = 461.5108
				xmax = 461.6808
				text = "bef-"
			intervals [1141]:
				xmin = 461.6808
				xmax = 461.7743
				text = ""
			intervals [1142]:
				xmin = 461.7743
				xmax = 461.9343
				text = "that"
			intervals [1143]:
				xmin = 461.9343
				xmax = 462.2343
				text = "was"
			intervals [1144]:
				xmin = 462.2343
				xmax = 462.7397
				text = ""
			intervals [1145]:
				xmin = 462.7397
				xmax = 462.8897
				text = "through"
			intervals [1146]:
				xmin = 462.8897
				xmax = 463.2997
				text = "third"
			intervals [1147]:
				xmin = 463.2997
				xmax = 463.9497
				text = "grade"
			intervals [1148]:
				xmin = 463.9497
				xmax = 464.5385
				text = ""
			intervals [1149]:
				xmin = 464.5385
				xmax = 464.8285
				text = "was"
			intervals [1150]:
				xmin = 464.8285
				xmax = 465.0885
				text = "that"
			intervals [1151]:
				xmin = 465.0885
				xmax = 465.2485
				text = "it"
			intervals [1152]:
				xmin = 465.2485
				xmax = 466.4285
				text = "was"
			intervals [1153]:
				xmin = 466.4285
				xmax = 466.7556
				text = ""
			intervals [1154]:
				xmin = 466.7556
				xmax = 466.8756
				text = "i"
			intervals [1155]:
				xmin = 466.8756
				xmax = 467.0056
				text = "don't"
			intervals [1156]:
				xmin = 467.0056
				xmax = 467.1056
				text = "know"
			intervals [1157]:
				xmin = 467.1056
				xmax = 467.2456
				text = "too"
			intervals [1158]:
				xmin = 467.2456
				xmax = 467.4056
				text = "much"
			intervals [1159]:
				xmin = 467.4056
				xmax = 467.5656
				text = "about"
			intervals [1160]:
				xmin = 467.5656
				xmax = 468.2256
				text = "montessori"
			intervals [1161]:
				xmin = 468.2256
				xmax = 468.3456
				text = "what"
			intervals [1162]:
				xmin = 468.3456
				xmax = 468.4156
				text = "i"
			intervals [1163]:
				xmin = 468.4156
				xmax = 468.6856
				text = "remember"
			intervals [1164]:
				xmin = 468.6856
				xmax = 468.8656
				text = "being"
			intervals [1165]:
				xmin = 468.8656
				xmax = 469.2956
				text = "told"
			intervals [1166]:
				xmin = 469.2956
				xmax = 469.4456
				text = "was"
			intervals [1167]:
				xmin = 469.4456
				xmax = 469.5856
				text = "that"
			intervals [1168]:
				xmin = 469.5856
				xmax = 469.7056
				text = "it"
			intervals [1169]:
				xmin = 469.7056
				xmax = 469.8356
				text = "s"
			intervals [1170]:
				xmin = 469.8356
				xmax = 470.1356
				text = "like"
			intervals [1171]:
				xmin = 470.1356
				xmax = 470.1656
				text = "a"
			intervals [1172]:
				xmin = 470.1656
				xmax = 470.5056
				text = "very"
			intervals [1173]:
				xmin = 470.5056
				xmax = 470.8956
				text = "hands"
			intervals [1174]:
				xmin = 470.8956
				xmax = 471.3456
				text = "on"
			intervals [1175]:
				xmin = 471.3456
				xmax = 471.607
				text = ""
			intervals [1176]:
				xmin = 471.607
				xmax = 472.267
				text = "uh"
			intervals [1177]:
				xmin = 472.267
				xmax = 472.4274
				text = ""
			intervals [1178]:
				xmin = 472.4274
				xmax = 472.7474
				text = "type"
			intervals [1179]:
				xmin = 472.7474
				xmax = 472.8374
				text = "of"
			intervals [1180]:
				xmin = 472.8374
				xmax = 472.8674
				text = ""
			intervals [1181]:
				xmin = 472.8674
				xmax = 473.3874
				text = "program"
			intervals [1182]:
				xmin = 473.3874
				xmax = 473.4674
				text = "so"
			intervals [1183]:
				xmin = 473.4674
				xmax = 473.4974
				text = "i"
			intervals [1184]:
				xmin = 473.4974
				xmax = 473.8074
				text = "remember"
			intervals [1185]:
				xmin = 473.8074
				xmax = 473.9174
				text = "not"
			intervals [1186]:
				xmin = 473.9174
				xmax = 474.1374
				text = "having"
			intervals [1187]:
				xmin = 474.1374
				xmax = 474.8574
				text = "homework"
			intervals [1188]:
				xmin = 474.8574
				xmax = 475.6501
				text = ""
			intervals [1189]:
				xmin = 475.6501
				xmax = 476.2901
				text = "um"
			intervals [1190]:
				xmin = 476.2901
				xmax = 476.5001
				text = ""
			intervals [1191]:
				xmin = 476.5001
				xmax = 476.7101
				text = "<unk>"
			intervals [1192]:
				xmin = 476.7101
				xmax = 476.7401
				text = ""
			intervals [1193]:
				xmin = 476.7401
				xmax = 477.0001
				text = "that"
			intervals [1194]:
				xmin = 477.0001
				xmax = 477.2301
				text = "was"
			intervals [1195]:
				xmin = 477.2301
				xmax = 477.4101
				text = "more"
			intervals [1196]:
				xmin = 477.4101
				xmax = 477.9601
				text = "integrated"
			intervals [1197]:
				xmin = 477.9601
				xmax = 478.0901
				text = "it"
			intervals [1198]:
				xmin = 478.0901
				xmax = 479.0201
				text = "was"
			intervals [1199]:
				xmin = 479.0201
				xmax = 479.6032
				text = ""
			intervals [1200]:
				xmin = 479.6032
				xmax = 479.7032
				text = "i"
			intervals [1201]:
				xmin = 479.7032
				xmax = 480.0132
				text = "remember"
			intervals [1202]:
				xmin = 480.0132
				xmax = 480.1532
				text = "there"
			intervals [1203]:
				xmin = 480.1532
				xmax = 480.3832
				text = "being"
			intervals [1204]:
				xmin = 480.3832
				xmax = 480.7332
				text = "mostly"
			intervals [1205]:
				xmin = 480.7332
				xmax = 480.9732
				text = "white"
			intervals [1206]:
				xmin = 480.9732
				xmax = 481.0132
				text = ""
			intervals [1207]:
				xmin = 481.0132
				xmax = 481.7832
				text = "kids"
			intervals [1208]:
				xmin = 481.7832
				xmax = 482.0463
				text = ""
			intervals [1209]:
				xmin = 482.0463
				xmax = 482.0763
				text = "i"
			intervals [1210]:
				xmin = 482.0763
				xmax = 482.1063
				text = ""
			intervals [1211]:
				xmin = 482.1063
				xmax = 482.2163
				text = "mean"
			intervals [1212]:
				xmin = 482.2163
				xmax = 482.3563
				text = "that"
			intervals [1213]:
				xmin = 482.3563
				xmax = 482.3963
				text = "s"
			intervals [1214]:
				xmin = 482.3963
				xmax = 482.5463
				text = "pretty"
			intervals [1215]:
				xmin = 482.5463
				xmax = 482.7063
				text = "much"
			intervals [1216]:
				xmin = 482.7063
				xmax = 482.9563
				text = "my"
			intervals [1217]:
				xmin = 482.9563
				xmax = 482.9863
				text = ""
			intervals [1218]:
				xmin = 482.9863
				xmax = 483.2963
				text = "entire"
			intervals [1219]:
				xmin = 483.2963
				xmax = 483.8263
				text = "educational"
			intervals [1220]:
				xmin = 483.8263
				xmax = 484.3663
				text = "experience"
			intervals [1221]:
				xmin = 484.3663
				xmax = 484.4663
				text = ""
			intervals [1222]:
				xmin = 484.4663
				xmax = 484.6863
				text = "except"
			intervals [1223]:
				xmin = 484.6863
				xmax = 484.7463
				text = "for"
			intervals [1224]:
				xmin = 484.7463
				xmax = 485.0963
				text = "rdx"
			intervals [1225]:
				xmin = 485.0963
				xmax = 485.4119
				text = ""
			intervals [1226]:
				xmin = 485.4119
				xmax = 486.0919
				text = "um"
			intervals [1227]:
				xmin = 486.0919
				xmax = 486.3415
				text = ""
			intervals [1228]:
				xmin = 486.3415
				xmax = 486.4715
				text = "<unk>"
			intervals [1229]:
				xmin = 486.4715
				xmax = 488.0823
				text = ""
			intervals [1230]:
				xmin = 488.0823
				xmax = 488.3523
				text = "and"
			intervals [1231]:
				xmin = 488.3523
				xmax = 488.3823
				text = ""
			intervals [1232]:
				xmin = 488.3823
				xmax = 488.8623
				text = "yeah"
			intervals [1233]:
				xmin = 488.8623
				xmax = 489.0823
				text = "that"
			intervals [1234]:
				xmin = 489.0823
				xmax = 489.1723
				text = "so"
			intervals [1235]:
				xmin = 489.1723
				xmax = 489.3223
				text = "that"
			intervals [1236]:
				xmin = 489.3223
				xmax = 489.4323
				text = "s"
			intervals [1237]:
				xmin = 489.4323
				xmax = 489.6223
				text = "really"
			intervals [1238]:
				xmin = 489.6223
				xmax = 489.7123
				text = "what"
			intervals [1239]:
				xmin = 489.7123
				xmax = 489.7523
				text = "i"
			intervals [1240]:
				xmin = 489.7523
				xmax = 489.9723
				text = "remember"
			intervals [1241]:
				xmin = 489.9723
				xmax = 490.0923
				text = "from"
			intervals [1242]:
				xmin = 490.0923
				xmax = 490.2723
				text = "new"
			intervals [1243]:
				xmin = 490.2723
				xmax = 490.9823
				text = "city"
			intervals [1244]:
				xmin = 490.9823
				xmax = 491.0749
				text = ""
			intervals [1245]:
				xmin = 491.0749
				xmax = 491.2049
				text = "i"
			intervals [1246]:
				xmin = 491.2049
				xmax = 491.5049
				text = "liked"
			intervals [1247]:
				xmin = 491.5049
				xmax = 491.8049
				text = "my"
			intervals [1248]:
				xmin = 491.8049
				xmax = 492.2735
				text = ""
			intervals [1249]:
				xmin = 492.2735
				xmax = 492.5335
				text = "third"
			intervals [1250]:
				xmin = 492.5335
				xmax = 492.7635
				text = "grade"
			intervals [1251]:
				xmin = 492.7635
				xmax = 493.4835
				text = "teacher"
			intervals [1252]:
				xmin = 493.4835
				xmax = 493.7101
				text = ""
			intervals [1253]:
				xmin = 493.7101
				xmax = 493.8101
				text = "or"
			intervals [1254]:
				xmin = 493.8101
				xmax = 494.0701
				text = "first"
			intervals [1255]:
				xmin = 494.0701
				xmax = 494.1701
				text = "through"
			intervals [1256]:
				xmin = 494.1701
				xmax = 494.4101
				text = "third"
			intervals [1257]:
				xmin = 494.4101
				xmax = 494.6101
				text = "grade"
			intervals [1258]:
				xmin = 494.6101
				xmax = 495.1201
				text = "teacher"
			intervals [1259]:
				xmin = 495.1201
				xmax = 495.9872
				text = ""
			intervals [1260]:
				xmin = 495.9872
				xmax = 496.5772
				text = "uh"
			intervals [1261]:
				xmin = 496.5772
				xmax = 496.6272
				text = ""
			intervals [1262]:
				xmin = 496.6272
				xmax = 497.0572
				text = "small"
			intervals [1263]:
				xmin = 497.0572
				xmax = 497.8272
				text = "class"
			intervals [1264]:
				xmin = 497.8272
				xmax = 497.8572
				text = ""
			intervals [1265]:
				xmin = 497.8572
				xmax = 497.9872
				text = "i"
			intervals [1266]:
				xmin = 497.9872
				xmax = 498.1172
				text = "feel"
			intervals [1267]:
				xmin = 498.1172
				xmax = 498.2472
				text = "like"
			intervals [1268]:
				xmin = 498.2472
				xmax = 498.3572
				text = "in"
			intervals [1269]:
				xmin = 498.3572
				xmax = 498.5672
				text = "third"
			intervals [1270]:
				xmin = 498.5672
				xmax = 498.7172
				text = "grade"
			intervals [1271]:
				xmin = 498.7172
				xmax = 498.7772
				text = "it"
			intervals [1272]:
				xmin = 498.7772
				xmax = 498.8672
				text = "was"
			intervals [1273]:
				xmin = 498.8672
				xmax = 498.9972
				text = "only"
			intervals [1274]:
				xmin = 498.9972
				xmax = 499.2172
				text = "two"
			intervals [1275]:
				xmin = 499.2172
				xmax = 499.2872
				text = "of"
			intervals [1276]:
				xmin = 499.2872
				xmax = 499.9572
				text = "us"
			intervals [1277]:
				xmin = 499.9572
				xmax = 500.1704
				text = ""
			intervals [1278]:
				xmin = 500.1704
				xmax = 500.2804
				text = "but"
			intervals [1279]:
				xmin = 500.2804
				xmax = 500.3804
				text = "we"
			intervals [1280]:
				xmin = 500.3804
				xmax = 500.4704
				text = "were"
			intervals [1281]:
				xmin = 500.4704
				xmax = 500.5904
				text = "in"
			intervals [1282]:
				xmin = 500.5904
				xmax = 500.6304
				text = "a"
			intervals [1283]:
				xmin = 500.6304
				xmax = 501.0504
				text = "classroom"
			intervals [1284]:
				xmin = 501.0504
				xmax = 501.0904
				text = ""
			intervals [1285]:
				xmin = 501.0904
				xmax = 501.1804
				text = "with"
			intervals [1286]:
				xmin = 501.1804
				xmax = 501.6204
				text = "other"
			intervals [1287]:
				xmin = 501.6204
				xmax = 501.6504
				text = ""
			intervals [1288]:
				xmin = 501.6504
				xmax = 502.7504
				text = "grades"
			intervals [1289]:
				xmin = 502.7504
				xmax = 503.2337
				text = ""
			intervals [1290]:
				xmin = 503.2337
				xmax = 503.3737
				text = "so"
			intervals [1291]:
				xmin = 503.3737
				xmax = 503.4837
				text = "we"
			intervals [1292]:
				xmin = 503.4837
				xmax = 503.6337
				text = "would"
			intervals [1293]:
				xmin = 503.6337
				xmax = 503.9037
				text = "do"
			intervals [1294]:
				xmin = 503.9037
				xmax = 504.1237
				text = "they"
			intervals [1295]:
				xmin = 504.1237
				xmax = 504.2837
				text = "could"
			intervals [1296]:
				xmin = 504.2837
				xmax = 504.5956
				text = ""
			intervals [1297]:
				xmin = 504.5956
				xmax = 504.7956
				text = "kind"
			intervals [1298]:
				xmin = 504.7956
				xmax = 504.8756
				text = "of"
			intervals [1299]:
				xmin = 504.8756
				xmax = 505.6756
				text = "individualize"
			intervals [1300]:
				xmin = 505.6756
				xmax = 505.7656
				text = "what"
			intervals [1301]:
				xmin = 505.7656
				xmax = 505.8956
				text = "we're"
			intervals [1302]:
				xmin = 505.8956
				xmax = 505.9256
				text = ""
			intervals [1303]:
				xmin = 505.9256
				xmax = 506.7756
				text = "doing"
			intervals [1304]:
				xmin = 506.7756
				xmax = 507.529
				text = ""
			intervals [1305]:
				xmin = 507.529
				xmax = 507.799
				text = "within"
			intervals [1306]:
				xmin = 507.799
				xmax = 507.849
				text = "a"
			intervals [1307]:
				xmin = 507.849
				xmax = 508.399
				text = "classroom"
			intervals [1308]:
				xmin = 508.399
				xmax = 508.929
				text = "of"
			intervals [1309]:
				xmin = 508.929
				xmax = 509.347
				text = ""
			intervals [1310]:
				xmin = 509.347
				xmax = 509.627
				text = "not"
			intervals [1311]:
				xmin = 509.627
				xmax = 509.817
				text = "that"
			intervals [1312]:
				xmin = 509.817
				xmax = 510.257
				text = "many"
			intervals [1313]:
				xmin = 510.257
				xmax = 510.3895
				text = ""
			intervals [1314]:
				xmin = 510.3895
				xmax = 510.9795
				text = "people"
			intervals [1315]:
				xmin = 510.9795
				xmax = 511.6301
				text = ""
			intervals [1316]:
				xmin = 511.6301
				xmax = 512.1501
				text = "um"
			intervals [1317]:
				xmin = 512.1501
				xmax = 512.3601
				text = "so"
			intervals [1318]:
				xmin = 512.3601
				xmax = 512.6001
				text = "fourth"
			intervals [1319]:
				xmin = 512.6001
				xmax = 512.7701
				text = "grade"
			intervals [1320]:
				xmin = 512.7701
				xmax = 512.9901
				text = "was"
			intervals [1321]:
				xmin = 512.9901
				xmax = 513.0501
				text = "a"
			intervals [1322]:
				xmin = 513.0501
				xmax = 513.3201
				text = "sh-"
			intervals [1323]:
				xmin = 513.3201
				xmax = 513.7401
				text = "s"
			intervals [1324]:
				xmin = 513.7401
				xmax = 513.9101
				text = "kind"
			intervals [1325]:
				xmin = 513.9101
				xmax = 513.9901
				text = "of"
			intervals [1326]:
				xmin = 513.9901
				xmax = 514.0601
				text = "a"
			intervals [1327]:
				xmin = 514.0601
				xmax = 514.2701
				text = "weird"
			intervals [1328]:
				xmin = 514.2701
				xmax = 514.7901
				text = "transition"
			intervals [1329]:
				xmin = 514.7901
				xmax = 514.9401
				text = "cause"
			intervals [1330]:
				xmin = 514.9401
				xmax = 515.1201
				text = "that"
			intervals [1331]:
				xmin = 515.1201
				xmax = 515.5101
				text = "was"
			intervals [1332]:
				xmin = 515.5101
				xmax = 515.5401
				text = ""
			intervals [1333]:
				xmin = 515.5401
				xmax = 515.6301
				text = "a"
			intervals [1334]:
				xmin = 515.6301
				xmax = 515.9101
				text = "much"
			intervals [1335]:
				xmin = 515.9101
				xmax = 516.1101
				text = "more"
			intervals [1336]:
				xmin = 516.1101
				xmax = 517.2301
				text = "traditional"
			intervals [1337]:
				xmin = 517.2301
				xmax = 517.9062
				text = ""
			intervals [1338]:
				xmin = 517.9062
				xmax = 518.4862
				text = "uh"
			intervals [1339]:
				xmin = 518.4862
				xmax = 519.3749
				text = ""
			intervals [1340]:
				xmin = 519.3749
				xmax = 520.0849
				text = "school"
			intervals [1341]:
				xmin = 520.0849
				xmax = 520.2613
				text = ""
			intervals [1342]:
				xmin = 520.2613
				xmax = 520.9313
				text = "setting"
			intervals [1343]:
				xmin = 520.9313
				xmax = 521.0333
				text = ""
			intervals [1344]:
				xmin = 521.0333
				xmax = 521.3933
				text = "still"
			intervals [1345]:
				xmin = 521.3933
				xmax = 521.6333
				text = "really"
			intervals [1346]:
				xmin = 521.6333
				xmax = 522.0533
				text = "small"
			intervals [1347]:
				xmin = 522.0533
				xmax = 522.1933
				text = "m-"
			intervals [1348]:
				xmin = 522.1933
				xmax = 522.2433
				text = ""
			intervals [1349]:
				xmin = 522.2433
				xmax = 522.4533
				text = "uh"
			intervals [1350]:
				xmin = 522.4533
				xmax = 522.5233
				text = "i"
			intervals [1351]:
				xmin = 522.5233
				xmax = 522.6633
				text = "feel"
			intervals [1352]:
				xmin = 522.6633
				xmax = 522.7633
				text = "like"
			intervals [1353]:
				xmin = 522.7633
				xmax = 522.8433
				text = "in"
			intervals [1354]:
				xmin = 522.8433
				xmax = 523.1233
				text = "fourth"
			intervals [1355]:
				xmin = 523.1233
				xmax = 523.3933
				text = "grade"
			intervals [1356]:
				xmin = 523.3933
				xmax = 523.6633
				text = "maybe"
			intervals [1357]:
				xmin = 523.6633
				xmax = 523.8733
				text = "there"
			intervals [1358]:
				xmin = 523.8733
				xmax = 524.2233
				text = "were"
			intervals [1359]:
				xmin = 524.2233
				xmax = 526.1192
				text = ""
			intervals [1360]:
				xmin = 526.1192
				xmax = 526.8992
				text = "twenty"
			intervals [1361]:
				xmin = 526.8992
				xmax = 526.9956
				text = ""
			intervals [1362]:
				xmin = 526.9956
				xmax = 527.2256
				text = "somewhere"
			intervals [1363]:
				xmin = 527.2256
				xmax = 527.4656
				text = "between"
			intervals [1364]:
				xmin = 527.4656
				xmax = 527.7256
				text = "twenty"
			intervals [1365]:
				xmin = 527.7256
				xmax = 527.8356
				text = "and"
			intervals [1366]:
				xmin = 527.8356
				xmax = 528.1156
				text = "thirty"
			intervals [1367]:
				xmin = 528.1156
				xmax = 528.3256
				text = "kids"
			intervals [1368]:
				xmin = 528.3256
				xmax = 528.4156
				text = "in"
			intervals [1369]:
				xmin = 528.4156
				xmax = 528.5256
				text = "the"
			intervals [1370]:
				xmin = 528.5256
				xmax = 529.4456
				text = "class"
			intervals [1371]:
				xmin = 529.4456
				xmax = 530.0543
				text = ""
			intervals [1372]:
				xmin = 530.0543
				xmax = 530.7043
				text = "um"
			intervals [1373]:
				xmin = 530.7043
				xmax = 530.7343
				text = ""
			intervals [1374]:
				xmin = 530.7343
				xmax = 530.9043
				text = "it"
			intervals [1375]:
				xmin = 530.9043
				xmax = 531.1043
				text = "was"
			intervals [1376]:
				xmin = 531.1043
				xmax = 532.3543
				text = "religious"
			intervals [1377]:
				xmin = 532.3543
				xmax = 533.4971
				text = ""
			intervals [1378]:
				xmin = 533.4971
				xmax = 533.6471
				text = "but"
			intervals [1379]:
				xmin = 533.6471
				xmax = 533.7671
				text = "that"
			intervals [1380]:
				xmin = 533.7671
				xmax = 533.8771
				text = "was"
			intervals [1381]:
				xmin = 533.8771
				xmax = 533.9671
				text = "the"
			intervals [1382]:
				xmin = 533.9671
				xmax = 534.2171
				text = "first"
			intervals [1383]:
				xmin = 534.2171
				xmax = 534.3271
				text = "time"
			intervals [1384]:
				xmin = 534.3271
				xmax = 534.3671
				text = "i"
			intervals [1385]:
				xmin = 534.3671
				xmax = 534.4071
				text = "d"
			intervals [1386]:
				xmin = 534.4071
				xmax = 534.5471
				text = "had"
			intervals [1387]:
				xmin = 534.5471
				xmax = 535.3371
				text = "homework"
			intervals [1388]:
				xmin = 535.3371
				xmax = 535.5471
				text = "and"
			intervals [1389]:
				xmin = 535.5471
				xmax = 535.7871
				text = "like"
			intervals [1390]:
				xmin = 535.7871
				xmax = 536.8671
				text = "traditional"
			intervals [1391]:
				xmin = 536.8671
				xmax = 537.641
				text = ""
			intervals [1392]:
				xmin = 537.641
				xmax = 538.631
				text = "lecture"
			intervals [1393]:
				xmin = 538.631
				xmax = 538.831
				text = "and"
			intervals [1394]:
				xmin = 538.831
				xmax = 538.861
				text = ""
			intervals [1395]:
				xmin = 538.861
				xmax = 539.621
				text = "textbook"
			intervals [1396]:
				xmin = 539.621
				xmax = 540.021
				text = "type"
			intervals [1397]:
				xmin = 540.021
				xmax = 540.291
				text = "of"
			intervals [1398]:
				xmin = 540.291
				xmax = 540.971
				text = "learning"
			intervals [1399]:
				xmin = 540.971
				xmax = 542.0203
				text = ""
			intervals [1400]:
				xmin = 542.0203
				xmax = 543.0103
				text = "mixed"
			intervals [1401]:
				xmin = 543.0103
				xmax = 543.2949
				text = ""
			intervals [1402]:
				xmin = 543.2949
				xmax = 543.6049
				text = "so"
			intervals [1403]:
				xmin = 543.6049
				xmax = 543.6649
				text = "it"
			intervals [1404]:
				xmin = 543.6649
				xmax = 544.8849
				text = "was"
			intervals [1405]:
				xmin = 544.8849
				xmax = 545.0549
				text = ""
			intervals [1406]:
				xmin = 545.0549
				xmax = 545.4649
				text = "maybe"
			intervals [1407]:
				xmin = 545.4649
				xmax = 546.0049
				text = "fifty"
			intervals [1408]:
				xmin = 546.0049
				xmax = 546.2349
				text = "ish"
			intervals [1409]:
				xmin = 546.2349
				xmax = 546.7049
				text = "fifty"
			intervals [1410]:
				xmin = 546.7049
				xmax = 547.3949
				text = "ish"
			intervals [1411]:
				xmin = 547.3949
				xmax = 547.8182
				text = ""
			intervals [1412]:
				xmin = 547.8182
				xmax = 548.1282
				text = "so"
			intervals [1413]:
				xmin = 548.1282
				xmax = 548.3182
				text = "that"
			intervals [1414]:
				xmin = 548.3182
				xmax = 548.8782
				text = "was"
			intervals [1415]:
				xmin = 548.8782
				xmax = 548.9382
				text = ""
			intervals [1416]:
				xmin = 548.9382
				xmax = 549.4582
				text = "good"
			intervals [1417]:
				xmin = 549.4582
				xmax = 551.0237
				text = ""
			intervals [1418]:
				xmin = 551.0237
				xmax = 551.1337
				text = "<unk>"
			intervals [1419]:
				xmin = 551.1337
				xmax = 554.3564
				text = ""
			intervals [1420]:
				xmin = 554.3564
				xmax = 554.8564
				text = "montessori"
			intervals [1421]:
				xmin = 554.8564
				xmax = 554.9164
				text = "i"
			intervals [1422]:
				xmin = 554.9164
				xmax = 555.0564
				text = "feel"
			intervals [1423]:
				xmin = 555.0564
				xmax = 555.1564
				text = "like"
			intervals [1424]:
				xmin = 555.1564
				xmax = 555.2664
				text = "was"
			intervals [1425]:
				xmin = 555.2664
				xmax = 555.6464
				text = "mostly"
			intervals [1426]:
				xmin = 555.6464
				xmax = 555.6964
				text = ""
			intervals [1427]:
				xmin = 555.6964
				xmax = 555.9764
				text = "white"
			intervals [1428]:
				xmin = 555.9764
				xmax = 556.3364
				text = ""
			intervals [1429]:
				xmin = 556.3364
				xmax = 556.4164
				text = "i"
			intervals [1430]:
				xmin = 556.4164
				xmax = 556.6564
				text = "mean"
			intervals [1431]:
				xmin = 556.6564
				xmax = 556.8564
				text = "that"
			intervals [1432]:
				xmin = 556.8564
				xmax = 556.9764
				text = "s"
			intervals [1433]:
				xmin = 556.9764
				xmax = 557.2364
				text = "going"
			intervals [1434]:
				xmin = 557.2364
				xmax = 557.4364
				text = "back"
			intervals [1435]:
				xmin = 557.4364
				xmax = 557.5264
				text = "to"
			intervals [1436]:
				xmin = 557.5264
				xmax = 557.7864
				text = "third"
			intervals [1437]:
				xmin = 557.7864
				xmax = 558.1064
				text = "grade"
			intervals [1438]:
				xmin = 558.1064
				xmax = 558.2264
				text = "so"
			intervals [1439]:
				xmin = 558.2264
				xmax = 558.3264
				text = "i'm"
			intervals [1440]:
				xmin = 558.3264
				xmax = 558.4564
				text = "like"
			intervals [1441]:
				xmin = 558.4564
				xmax = 558.4864
				text = ""
			intervals [1442]:
				xmin = 558.4864
				xmax = 559.3064
				text = "uh"
			intervals [1443]:
				xmin = 559.3064
				xmax = 559.3364
				text = ""
			intervals [1444]:
				xmin = 559.3364
				xmax = 559.4164
				text = "i"
			intervals [1445]:
				xmin = 559.4164
				xmax = 559.5064
				text = "don't"
			intervals [1446]:
				xmin = 559.5064
				xmax = 559.7164
				text = "remember"
			intervals [1447]:
				xmin = 559.7164
				xmax = 559.8564
				text = "i"
			intervals [1448]:
				xmin = 559.8564
				xmax = 559.9864
				text = "don't"
			intervals [1449]:
				xmin = 559.9864
				xmax = 560.0164
				text = "i"
			intervals [1450]:
				xmin = 560.0164
				xmax = 560.1664
				text = "remem-"
			intervals [1451]:
				xmin = 560.1664
				xmax = 560.2164
				text = "i"
			intervals [1452]:
				xmin = 560.2164
				xmax = 560.3664
				text = "mean"
			intervals [1453]:
				xmin = 560.3664
				xmax = 560.4664
				text = "i"
			intervals [1454]:
				xmin = 560.4664
				xmax = 560.6264
				text = "feel"
			intervals [1455]:
				xmin = 560.6264
				xmax = 560.7864
				text = "like"
			intervals [1456]:
				xmin = 560.7864
				xmax = 560.9464
				text = "there"
			intervals [1457]:
				xmin = 560.9464
				xmax = 561.1864
				text = "were"
			intervals [1458]:
				xmin = 561.1864
				xmax = 561.5264
				text = "some"
			intervals [1459]:
				xmin = 561.5264
				xmax = 561.7664
				text = "black"
			intervals [1460]:
				xmin = 561.7664
				xmax = 562.0364
				text = "kids"
			intervals [1461]:
				xmin = 562.0364
				xmax = 562.2864
				text = "there"
			intervals [1462]:
				xmin = 562.2864
				xmax = 562.5564
				text = "but"
			intervals [1463]:
				xmin = 562.5564
				xmax = 564.3175
				text = ""
			intervals [1464]:
				xmin = 564.3175
				xmax = 564.4575
				text = "there"
			intervals [1465]:
				xmin = 564.4575
				xmax = 564.6275
				text = "were"
			intervals [1466]:
				xmin = 564.6275
				xmax = 564.7475
				text = "s"
			intervals [1467]:
				xmin = 564.7475
				xmax = 564.8975
				text = "there"
			intervals [1468]:
				xmin = 564.8975
				xmax = 565.0775
				text = "were"
			intervals [1469]:
				xmin = 565.0775
				xmax = 565.6975
				text = "some"
			intervals [1470]:
				xmin = 565.6975
				xmax = 565.7598
				text = ""
			intervals [1471]:
				xmin = 565.7598
				xmax = 565.8998
				text = "but"
			intervals [1472]:
				xmin = 565.8998
				xmax = 565.9898
				text = "i"
			intervals [1473]:
				xmin = 565.9898
				xmax = 566.1898
				text = "feel"
			intervals [1474]:
				xmin = 566.1898
				xmax = 566.3198
				text = "like"
			intervals [1475]:
				xmin = 566.3198
				xmax = 566.4598
				text = "it"
			intervals [1476]:
				xmin = 566.4598
				xmax = 566.7398
				text = "was"
			intervals [1477]:
				xmin = 566.7398
				xmax = 567.3698
				text = "fifty"
			intervals [1478]:
				xmin = 567.3698
				xmax = 568.2898
				text = "fifty"
			intervals [1479]:
				xmin = 568.2898
				xmax = 568.6355
				text = ""
			intervals [1480]:
				xmin = 568.6355
				xmax = 568.8655
				text = "didn't"
			intervals [1481]:
				xmin = 568.8655
				xmax = 569.0055
				text = "feel"
			intervals [1482]:
				xmin = 569.0055
				xmax = 569.1255
				text = "like"
			intervals [1483]:
				xmin = 569.1255
				xmax = 569.3455
				text = "much"
			intervals [1484]:
				xmin = 569.3455
				xmax = 569.4155
				text = "of"
			intervals [1485]:
				xmin = 569.4155
				xmax = 569.4655
				text = "a"
			intervals [1486]:
				xmin = 569.4655
				xmax = 570.1055
				text = "transition"
			intervals [1487]:
				xmin = 570.1055
				xmax = 570.3655
				text = "going"
			intervals [1488]:
				xmin = 570.3655
				xmax = 570.6755
				text = "from"
			intervals [1489]:
				xmin = 570.6755
				xmax = 570.8897
				text = ""
			intervals [1490]:
				xmin = 570.8897
				xmax = 571.7497
				text = "elementary"
			intervals [1491]:
				xmin = 571.7497
				xmax = 572.4197
				text = "to"
			intervals [1492]:
				xmin = 572.4197
				xmax = 572.5497
				text = ""
			intervals [1493]:
				xmin = 572.5497
				xmax = 573.1797
				text = "middle"
			intervals [1494]:
				xmin = 573.1797
				xmax = 573.9272
				text = ""
			intervals [1495]:
				xmin = 573.9272
				xmax = 574.0872
				text = "there"
			intervals [1496]:
				xmin = 574.0872
				xmax = 574.2872
				text = "was"
			intervals [1497]:
				xmin = 574.2872
				xmax = 574.3572
				text = "a"
			intervals [1498]:
				xmin = 574.3572
				xmax = 574.4672
				text = ""
			intervals [1499]:
				xmin = 574.4672
				xmax = 574.7972
				text = "bigger"
			intervals [1500]:
				xmin = 574.7972
				xmax = 575.4572
				text = "transition"
			intervals [1501]:
				xmin = 575.4572
				xmax = 575.7372
				text = "going"
			intervals [1502]:
				xmin = 575.7372
				xmax = 575.9372
				text = "from"
			intervals [1503]:
				xmin = 575.9372
				xmax = 576.3872
				text = "middle"
			intervals [1504]:
				xmin = 576.3872
				xmax = 577.0372
				text = "to"
			intervals [1505]:
				xmin = 577.0372
				xmax = 577.0872
				text = ""
			intervals [1506]:
				xmin = 577.0872
				xmax = 577.6472
				text = "high"
			intervals [1507]:
				xmin = 577.6472
				xmax = 578.4172
				text = "school"
			intervals [1508]:
				xmin = 578.4172
				xmax = 578.5572
				text = "when"
			intervals [1509]:
				xmin = 578.5572
				xmax = 578.6772
				text = "i"
			intervals [1510]:
				xmin = 578.6772
				xmax = 578.8572
				text = "went"
			intervals [1511]:
				xmin = 578.8572
				xmax = 578.8872
				text = ""
			intervals [1512]:
				xmin = 578.8872
				xmax = 579.1572
				text = "into"
			intervals [1513]:
				xmin = 579.1572
				xmax = 580.0772
				text = "dc"
			intervals [1514]:
				xmin = 580.0772
				xmax = 580.7396
				text = ""
			intervals [1515]:
				xmin = 580.7396
				xmax = 581.6496
				text = "cause"
			intervals [1516]:
				xmin = 581.6496
				xmax = 582.2014
				text = ""
			intervals [1517]:
				xmin = 582.2014
				xmax = 582.4014
				text = "that"
			intervals [1518]:
				xmin = 582.4014
				xmax = 582.7014
				text = "was"
			intervals [1519]:
				xmin = 582.7014
				xmax = 583.0714
				text = "a"
			intervals [1520]:
				xmin = 583.0714
				xmax = 583.7302
				text = ""
			intervals [1521]:
				xmin = 583.7302
				xmax = 584.6902
				text = "fancier"
			intervals [1522]:
				xmin = 584.6902
				xmax = 584.9707
				text = ""
			intervals [1523]:
				xmin = 584.9707
				xmax = 585.2407
				text = "much"
			intervals [1524]:
				xmin = 585.2407
				xmax = 585.3007
				text = ""
			intervals [1525]:
				xmin = 585.3007
				xmax = 585.5207
				text = "more"
			intervals [1526]:
				xmin = 585.5207
				xmax = 585.7107
				text = "co-"
			intervals [1527]:
				xmin = 585.7107
				xmax = 585.8207
				text = ""
			intervals [1528]:
				xmin = 585.8207
				xmax = 586.6807
				text = "expensive"
			intervals [1529]:
				xmin = 586.6807
				xmax = 586.7107
				text = ""
			intervals [1530]:
				xmin = 586.7107
				xmax = 587.4507
				text = "school"
			intervals [1531]:
				xmin = 587.4507
				xmax = 587.6007
				text = "and"
			intervals [1532]:
				xmin = 587.6007
				xmax = 587.7307
				text = "it"
			intervals [1533]:
				xmin = 587.7307
				xmax = 587.7607
				text = ""
			intervals [1534]:
				xmin = 587.7607
				xmax = 588.3907
				text = "was"
			intervals [1535]:
				xmin = 588.3907
				xmax = 588.4207
				text = ""
			intervals [1536]:
				xmin = 588.4207
				xmax = 589.1707
				text = "s"
			intervals [1537]:
				xmin = 589.1707
				xmax = 589.4307
				text = "six"
			intervals [1538]:
				xmin = 589.4307
				xmax = 589.5207
				text = "out"
			intervals [1539]:
				xmin = 589.5207
				xmax = 589.6307
				text = "of"
			intervals [1540]:
				xmin = 589.6307
				xmax = 590.2107
				text = "sixty"
			intervals [1541]:
				xmin = 590.2107
				xmax = 590.2407
				text = ""
			intervals [1542]:
				xmin = 590.2407
				xmax = 590.3007
				text = "i"
			intervals [1543]:
				xmin = 590.3007
				xmax = 590.3307
				text = ""
			intervals [1544]:
				xmin = 590.3307
				xmax = 590.7107
				text = "was"
			intervals [1545]:
				xmin = 590.7107
				xmax = 590.9507
				text = ""
			intervals [1546]:
				xmin = 590.9507
				xmax = 591.1307
				text = "one"
			intervals [1547]:
				xmin = 591.1307
				xmax = 591.2407
				text = "of"
			intervals [1548]:
				xmin = 591.2407
				xmax = 591.5207
				text = "six"
			intervals [1549]:
				xmin = 591.5207
				xmax = 591.6007
				text = "out"
			intervals [1550]:
				xmin = 591.6007
				xmax = 591.6807
				text = "of"
			intervals [1551]:
				xmin = 591.6807
				xmax = 592.1907
				text = "sixty"
			intervals [1552]:
				xmin = 592.1907
				xmax = 593.4519
				text = ""
			intervals [1553]:
				xmin = 593.4519
				xmax = 594.2619
				text = "um"
			intervals [1554]:
				xmin = 594.2619
				xmax = 596.2904
				text = ""
			intervals [1555]:
				xmin = 596.2904
				xmax = 596.5004
				text = "well"
			intervals [1556]:
				xmin = 596.5004
				xmax = 596.5904
				text = "you're"
			intervals [1557]:
				xmin = 596.5904
				xmax = 596.7404
				text = "talking"
			intervals [1558]:
				xmin = 596.7404
				xmax = 596.8604
				text = "about"
			intervals [1559]:
				xmin = 596.8604
				xmax = 597.2304
				text = "language"
			intervals [1560]:
				xmin = 597.2304
				xmax = 597.4504
				text = "okay"
			intervals [1561]:
				xmin = 597.4504
				xmax = 597.5504
				text = "so"
			intervals [1562]:
				xmin = 597.5504
				xmax = 597.7204
				text = "one"
			intervals [1563]:
				xmin = 597.7204
				xmax = 597.8204
				text = "thing"
			intervals [1564]:
				xmin = 597.8204
				xmax = 597.9204
				text = "i"
			intervals [1565]:
				xmin = 597.9204
				xmax = 598.1504
				text = "guess"
			intervals [1566]:
				xmin = 598.1504
				xmax = 598.2104
				text = "i"
			intervals [1567]:
				xmin = 598.2104
				xmax = 598.5804
				text = "can"
			intervals [1568]:
				xmin = 598.5804
				xmax = 598.8604
				text = "think"
			intervals [1569]:
				xmin = 598.8604
				xmax = 599.1304
				text = "of"
			intervals [1570]:
				xmin = 599.1304
				xmax = 599.1904
				text = ""
			intervals [1571]:
				xmin = 599.1904
				xmax = 600.3004
				text = "was"
			intervals [1572]:
				xmin = 600.3004
				xmax = 601.0258
				text = ""
			intervals [1573]:
				xmin = 601.0258
				xmax = 601.2258
				text = "you"
			intervals [1574]:
				xmin = 601.2258
				xmax = 601.4458
				text = "asked"
			intervals [1575]:
				xmin = 601.4458
				xmax = 601.5658
				text = "about"
			intervals [1576]:
				xmin = 601.5658
				xmax = 602.0658
				text = "living"
			intervals [1577]:
				xmin = 602.0658
				xmax = 602.4858
				text = "in"
			intervals [1578]:
				xmin = 602.4858
				xmax = 603.1858
				text = "hyattsville"
			intervals [1579]:
				xmin = 603.1858
				xmax = 603.5458
				text = "before"
			intervals [1580]:
				xmin = 603.5458
				xmax = 603.9858
				text = "moving"
			intervals [1581]:
				xmin = 603.9858
				xmax = 604.0858
				text = ""
			intervals [1582]:
				xmin = 604.0858
				xmax = 605.3058
				text = "to"
			intervals [1583]:
				xmin = 605.3058
				xmax = 605.3458
				text = ""
			intervals [1584]:
				xmin = 605.3458
				xmax = 606.1658
				text = "dc"
			intervals [1585]:
				xmin = 606.1658
				xmax = 606.6176
				text = ""
			intervals [1586]:
				xmin = 606.6176
				xmax = 606.7876
				text = "where"
			intervals [1587]:
				xmin = 606.7876
				xmax = 606.8476
				text = "it"
			intervals [1588]:
				xmin = 606.8476
				xmax = 606.9376
				text = "was"
			intervals [1589]:
				xmin = 606.9376
				xmax = 606.9676
				text = "a"
			intervals [1590]:
				xmin = 606.9676
				xmax = 607.1476
				text = "bunch"
			intervals [1591]:
				xmin = 607.1476
				xmax = 607.2076
				text = "of"
			intervals [1592]:
				xmin = 607.2076
				xmax = 608.0176
				text = "kids"
			intervals [1593]:
				xmin = 608.0176
				xmax = 608.8727
				text = ""
			intervals [1594]:
				xmin = 608.8727
				xmax = 609.2727
				text = "that"
			intervals [1595]:
				xmin = 609.2727
				xmax = 609.4127
				text = "one"
			intervals [1596]:
				xmin = 609.4127
				xmax = 609.5227
				text = "i"
			intervals [1597]:
				xmin = 609.5227
				xmax = 609.8127
				text = "felt"
			intervals [1598]:
				xmin = 609.8127
				xmax = 610.0927
				text = "like"
			intervals [1599]:
				xmin = 610.0927
				xmax = 610.3774
				text = ""
			intervals [1600]:
				xmin = 610.3774
				xmax = 610.5874
				text = "there"
			intervals [1601]:
				xmin = 610.5874
				xmax = 610.7674
				text = "was"
			intervals [1602]:
				xmin = 610.7674
				xmax = 610.8474
				text = "a"
			intervals [1603]:
				xmin = 610.8474
				xmax = 611.0474
				text = "little"
			intervals [1604]:
				xmin = 611.0474
				xmax = 611.1774
				text = "bit"
			intervals [1605]:
				xmin = 611.1774
				xmax = 611.2674
				text = "of"
			intervals [1606]:
				xmin = 611.2674
				xmax = 612.0074
				text = "teasing"
			intervals [1607]:
				xmin = 612.0074
				xmax = 612.1774
				text = ""
			intervals [1608]:
				xmin = 612.1774
				xmax = 612.7674
				text = "about"
			intervals [1609]:
				xmin = 612.7674
				xmax = 613.0478
				text = ""
			intervals [1610]:
				xmin = 613.0478
				xmax = 613.2578
				text = "how"
			intervals [1611]:
				xmin = 613.2578
				xmax = 613.3378
				text = "i"
			intervals [1612]:
				xmin = 613.3378
				xmax = 614.0678
				text = "talk"
			intervals [1613]:
				xmin = 614.0678
				xmax = 614.9947
				text = ""
			intervals [1614]:
				xmin = 614.9947
				xmax = 615.7947
				text = "um"
			intervals [1615]:
				xmin = 615.7947
				xmax = 616.7435
				text = ""
			intervals [1616]:
				xmin = 616.7435
				xmax = 616.8035
				text = "i"
			intervals [1617]:
				xmin = 616.8035
				xmax = 616.9535
				text = "mean"
			intervals [1618]:
				xmin = 616.9535
				xmax = 617.3135
				text = "nothing"
			intervals [1619]:
				xmin = 617.3135
				xmax = 617.3435
				text = "i"
			intervals [1620]:
				xmin = 617.3435
				xmax = 617.5135
				text = "i"
			intervals [1621]:
				xmin = 617.5135
				xmax = 617.5735
				text = ""
			intervals [1622]:
				xmin = 617.5735
				xmax = 617.7635
				text = "mean"
			intervals [1623]:
				xmin = 617.7635
				xmax = 617.8535
				text = "i"
			intervals [1624]:
				xmin = 617.8535
				xmax = 618.0035
				text = "was"
			intervals [1625]:
				xmin = 618.0035
				xmax = 618.6235
				text = "okay"
			intervals [1626]:
				xmin = 618.6235
				xmax = 618.9638
				text = ""
			intervals [1627]:
				xmin = 618.9638
				xmax = 619.0438
				text = "i"
			intervals [1628]:
				xmin = 619.0438
				xmax = 619.2238
				text = "feel"
			intervals [1629]:
				xmin = 619.2238
				xmax = 619.2538
				text = ""
			intervals [1630]:
				xmin = 619.2538
				xmax = 619.4738
				text = "like"
			intervals [1631]:
				xmin = 619.4738
				xmax = 619.7138
				text = "i"
			intervals [1632]:
				xmin = 619.7138
				xmax = 619.7438
				text = "a"
			intervals [1633]:
				xmin = 619.7438
				xmax = 619.9538
				text = ""
			intervals [1634]:
				xmin = 619.9538
				xmax = 620.0838
				text = "i"
			intervals [1635]:
				xmin = 620.0838
				xmax = 620.2838
				text = "did"
			intervals [1636]:
				xmin = 620.2838
				xmax = 620.4538
				text = "write"
			intervals [1637]:
				xmin = 620.4538
				xmax = 620.7638
				text = "my"
			intervals [1638]:
				xmin = 620.7638
				xmax = 621.1038
				text = "uh"
			intervals [1639]:
				xmin = 621.1038
				xmax = 621.669
				text = ""
			intervals [1640]:
				xmin = 621.669
				xmax = 622.169
				text = "rdx-"
			intervals [1641]:
				xmin = 622.169
				xmax = 622.2633
				text = ""
			intervals [1642]:
				xmin = 622.2633
				xmax = 623.0233
				text = "rdx"
			intervals [1643]:
				xmin = 623.0233
				xmax = 623.2133
				text = "uh"
			intervals [1644]:
				xmin = 623.2133
				xmax = 623.3733
				text = "well"
			intervals [1645]:
				xmin = 623.3733
				xmax = 623.5133
				text = "my"
			intervals [1646]:
				xmin = 623.5133
				xmax = 624.3333
				text = "college"
			intervals [1647]:
				xmin = 624.3333
				xmax = 625.406
				text = ""
			intervals [1648]:
				xmin = 625.406
				xmax = 625.956
				text = "essays"
			intervals [1649]:
				xmin = 625.956
				xmax = 626.156
				text = "on"
			intervals [1650]:
				xmin = 626.156
				xmax = 626.496
				text = "that"
			intervals [1651]:
				xmin = 626.496
				xmax = 626.726
				text = ""
			intervals [1652]:
				xmin = 626.726
				xmax = 627.066
				text = "and"
			intervals [1653]:
				xmin = 627.066
				xmax = 627.156
				text = "to"
			intervals [1654]:
				xmin = 627.156
				xmax = 627.306
				text = "be"
			intervals [1655]:
				xmin = 627.306
				xmax = 627.716
				text = "honest"
			intervals [1656]:
				xmin = 627.716
				xmax = 627.786
				text = "it"
			intervals [1657]:
				xmin = 627.786
				xmax = 627.916
				text = "was"
			intervals [1658]:
				xmin = 627.916
				xmax = 628.146
				text = "kind"
			intervals [1659]:
				xmin = 628.146
				xmax = 628.286
				text = "of"
			intervals [1660]:
				xmin = 628.286
				xmax = 628.316
				text = ""
			intervals [1661]:
				xmin = 628.316
				xmax = 628.776
				text = "playing"
			intervals [1662]:
				xmin = 628.776
				xmax = 628.886
				text = ""
			intervals [1663]:
				xmin = 628.886
				xmax = 629.076
				text = "the"
			intervals [1664]:
				xmin = 629.076
				xmax = 629.391
				text = ""
			intervals [1665]:
				xmin = 629.391
				xmax = 629.631
				text = "race"
			intervals [1666]:
				xmin = 629.631
				xmax = 629.871
				text = "card"
			intervals [1667]:
				xmin = 629.871
				xmax = 629.931
				text = "a"
			intervals [1668]:
				xmin = 629.931
				xmax = 630.131
				text = "little"
			intervals [1669]:
				xmin = 630.131
				xmax = 630.181
				text = ""
			intervals [1670]:
				xmin = 630.181
				xmax = 630.331
				text = "bit"
			intervals [1671]:
				xmin = 630.331
				xmax = 630.361
				text = ""
			intervals [1672]:
				xmin = 630.361
				xmax = 630.521
				text = "but"
			intervals [1673]:
				xmin = 630.521
				xmax = 630.741
				text = "whatever"
			intervals [1674]:
				xmin = 630.741
				xmax = 630.801
				text = ""
			intervals [1675]:
				xmin = 630.801
				xmax = 630.861
				text = "it"
			intervals [1676]:
				xmin = 630.861
				xmax = 630.911
				text = ""
			intervals [1677]:
				xmin = 630.911
				xmax = 631.141
				text = "worked"
			intervals [1678]:
				xmin = 631.141
				xmax = 631.171
				text = ""
			intervals [1679]:
				xmin = 631.171
				xmax = 631.231
				text = "out"
			intervals [1680]:
				xmin = 631.231
				xmax = 631.361
				text = ""
			intervals [1681]:
				xmin = 631.361
				xmax = 631.561
				text = "so"
			intervals [1682]:
				xmin = 631.561
				xmax = 631.9522
				text = ""
			intervals [1683]:
				xmin = 631.9522
				xmax = 632.0222
				text = "<unk>"
			intervals [1684]:
				xmin = 632.0222
				xmax = 632.6325
				text = ""
			intervals [1685]:
				xmin = 632.6325
				xmax = 633.0425
				text = "uh"
			intervals [1686]:
				xmin = 633.0425
				xmax = 633.6625
				text = "<unk>"
			intervals [1687]:
				xmin = 633.6625
				xmax = 640.0172
				text = ""
			intervals [1688]:
				xmin = 640.0172
				xmax = 640.0772
				text = "i'm"
			intervals [1689]:
				xmin = 640.0772
				xmax = 640.3172
				text = "gonna"
			intervals [1690]:
				xmin = 640.3172
				xmax = 640.5872
				text = "own"
			intervals [1691]:
				xmin = 640.5872
				xmax = 640.8272
				text = "that"
			intervals [1692]:
				xmin = 640.8272
				xmax = 641.1772
				text = ""
			intervals [1693]:
				xmin = 641.1772
				xmax = 641.4272
				text = "huh"
			intervals [1694]:
				xmin = 641.4272
				xmax = 642.0674
				text = ""
			intervals [1695]:
				xmin = 642.0674
				xmax = 642.1674
				text = "it"
			intervals [1696]:
				xmin = 642.1674
				xmax = 642.1974
				text = "s"
			intervals [1697]:
				xmin = 642.1974
				xmax = 642.8474
				text = "anonymous"
			intervals [1698]:
				xmin = 642.8474
				xmax = 642.8774
				text = ""
			intervals [1699]:
				xmin = 642.8774
				xmax = 643.1474
				text = "huh"
			intervals [1700]:
				xmin = 643.1474
				xmax = 645.6274
				text = "<unk>"
			intervals [1701]:
				xmin = 645.6274
				xmax = 649.7261
				text = ""
			intervals [1702]:
				xmin = 649.7261
				xmax = 650.1661
				text = "mm-hm"
			intervals [1703]:
				xmin = 650.1661
				xmax = 651.4149
				text = ""
			intervals [1704]:
				xmin = 651.4149
				xmax = 651.9149
				text = "why"
			intervals [1705]:
				xmin = 651.9149
				xmax = 652.9757
				text = ""
			intervals [1706]:
				xmin = 652.9757
				xmax = 653.3557
				text = "she"
			intervals [1707]:
				xmin = 653.3557
				xmax = 653.6457
				text = "was"
			intervals [1708]:
				xmin = 653.6457
				xmax = 654.0157
				text = "just"
			intervals [1709]:
				xmin = 654.0157
				xmax = 655.3957
				text = "very"
			intervals [1710]:
				xmin = 655.3957
				xmax = 655.4257
				text = ""
			intervals [1711]:
				xmin = 655.4257
				xmax = 655.6957
				text = "she"
			intervals [1712]:
				xmin = 655.6957
				xmax = 655.9757
				text = "was"
			intervals [1713]:
				xmin = 655.9757
				xmax = 656.9957
				text = "stern"
			intervals [1714]:
				xmin = 656.9957
				xmax = 657.1257
				text = "but"
			intervals [1715]:
				xmin = 657.1257
				xmax = 657.2757
				text = "in"
			intervals [1716]:
				xmin = 657.2757
				xmax = 657.3457
				text = "a"
			intervals [1717]:
				xmin = 657.3457
				xmax = 657.7957
				text = "way"
			intervals [1718]:
				xmin = 657.7957
				xmax = 658.0757
				text = "that"
			intervals [1719]:
				xmin = 658.0757
				xmax = 659.0457
				text = "was"
			intervals [1720]:
				xmin = 659.0457
				xmax = 659.3691
				text = ""
			intervals [1721]:
				xmin = 659.3691
				xmax = 659.5391
				text = "that"
			intervals [1722]:
				xmin = 659.5391
				xmax = 659.6591
				text = "i"
			intervals [1723]:
				xmin = 659.6591
				xmax = 660.7191
				text = "respected"
			intervals [1724]:
				xmin = 660.7191
				xmax = 660.8291
				text = "i"
			intervals [1725]:
				xmin = 660.8291
				xmax = 661.1991
				text = "feel"
			intervals [1726]:
				xmin = 661.1991
				xmax = 661.9491
				text = "like"
			intervals [1727]:
				xmin = 661.9491
				xmax = 662.8707
				text = ""
			intervals [1728]:
				xmin = 662.8707
				xmax = 663.0407
				text = "as"
			intervals [1729]:
				xmin = 663.0407
				xmax = 663.3407
				text = "much"
			intervals [1730]:
				xmin = 663.3407
				xmax = 663.5107
				text = "as"
			intervals [1731]:
				xmin = 663.5107
				xmax = 663.6107
				text = "i"
			intervals [1732]:
				xmin = 663.6107
				xmax = 663.7607
				text = "can"
			intervals [1733]:
				xmin = 663.7607
				xmax = 664.2807
				text = "remember"
			intervals [1734]:
				xmin = 664.2807
				xmax = 664.6507
				text = "feeling"
			intervals [1735]:
				xmin = 664.6507
				xmax = 664.8407
				text = "that"
			intervals [1736]:
				xmin = 664.8407
				xmax = 665.0907
				text = "way"
			intervals [1737]:
				xmin = 665.0907
				xmax = 665.3707
				text = "as"
			intervals [1738]:
				xmin = 665.3707
				xmax = 665.4007
				text = ""
			intervals [1739]:
				xmin = 665.4007
				xmax = 665.9207
				text = "someone"
			intervals [1740]:
				xmin = 665.9207
				xmax = 665.9507
				text = ""
			intervals [1741]:
				xmin = 665.9507
				xmax = 666.1807
				text = "who"
			intervals [1742]:
				xmin = 666.1807
				xmax = 666.2407
				text = "s"
			intervals [1743]:
				xmin = 666.2407
				xmax = 666.3507
				text = "you"
			intervals [1744]:
				xmin = 666.3507
				xmax = 666.5807
				text = "know"
			intervals [1745]:
				xmin = 666.5807
				xmax = 666.6107
				text = ""
			intervals [1746]:
				xmin = 666.6107
				xmax = 666.7207
				text = "how"
			intervals [1747]:
				xmin = 666.7207
				xmax = 666.8607
				text = "old"
			intervals [1748]:
				xmin = 666.8607
				xmax = 666.9607
				text = "are"
			intervals [1749]:
				xmin = 666.9607
				xmax = 667.0207
				text = "you"
			intervals [1750]:
				xmin = 667.0207
				xmax = 667.1207
				text = "in"
			intervals [1751]:
				xmin = 667.1207
				xmax = 667.1507
				text = ""
			intervals [1752]:
				xmin = 667.1507
				xmax = 667.3207
				text = "third"
			intervals [1753]:
				xmin = 667.3207
				xmax = 667.5007
				text = "grade"
			intervals [1754]:
				xmin = 667.5007
				xmax = 667.5307
				text = ""
			intervals [1755]:
				xmin = 667.5307
				xmax = 667.6807
				text = "like"
			intervals [1756]:
				xmin = 667.6807
				xmax = 667.7607
				text = ""
			intervals [1757]:
				xmin = 667.7607
				xmax = 668.3307
				text = "nine"
			intervals [1758]:
				xmin = 668.3307
				xmax = 668.7107
				text = "eight"
			intervals [1759]:
				xmin = 668.7107
				xmax = 668.7607
				text = ""
			intervals [1760]:
				xmin = 668.7607
				xmax = 668.8607
				text = "i"
			intervals [1761]:
				xmin = 668.8607
				xmax = 668.9107
				text = ""
			intervals [1762]:
				xmin = 668.9107
				xmax = 669.0507
				text = "feel"
			intervals [1763]:
				xmin = 669.0507
				xmax = 669.2007
				text = "like"
			intervals [1764]:
				xmin = 669.2007
				xmax = 669.6707
				text = "she"
			intervals [1765]:
				xmin = 669.6707
				xmax = 670.0672
				text = ""
			intervals [1766]:
				xmin = 670.0672
				xmax = 670.5472
				text = "demanded"
			intervals [1767]:
				xmin = 670.5472
				xmax = 670.6172
				text = "the"
			intervals [1768]:
				xmin = 670.6172
				xmax = 670.9072
				text = "most"
			intervals [1769]:
				xmin = 670.9072
				xmax = 671.1272
				text = "and"
			intervals [1770]:
				xmin = 671.1272
				xmax = 671.2472
				text = "out"
			intervals [1771]:
				xmin = 671.2472
				xmax = 671.3172
				text = "of"
			intervals [1772]:
				xmin = 671.3172
				xmax = 671.4272
				text = "me"
			intervals [1773]:
				xmin = 671.4272
				xmax = 671.4872
				text = "it"
			intervals [1774]:
				xmin = 671.4872
				xmax = 671.6872
				text = "was"
			intervals [1775]:
				xmin = 671.6872
				xmax = 671.8313
				text = ""
			intervals [1776]:
				xmin = 671.8313
				xmax = 672.1313
				text = "hard"
			intervals [1777]:
				xmin = 672.1313
				xmax = 672.2513
				text = "on"
			intervals [1778]:
				xmin = 672.2513
				xmax = 672.4213
				text = "me"
			intervals [1779]:
				xmin = 672.4213
				xmax = 672.7313
				text = "but"
			intervals [1780]:
				xmin = 672.7313
				xmax = 672.9518
				text = ""
			intervals [1781]:
				xmin = 672.9518
				xmax = 673.1118
				text = "if"
			intervals [1782]:
				xmin = 673.1118
				xmax = 673.1618
				text = "i"
			intervals [1783]:
				xmin = 673.1618
				xmax = 673.4018
				text = "did"
			intervals [1784]:
				xmin = 673.4018
				xmax = 673.5818
				text = "well"
			intervals [1785]:
				xmin = 673.5818
				xmax = 673.7618
				text = "she"
			intervals [1786]:
				xmin = 673.7618
				xmax = 674.2618
				text = "rewarded"
			intervals [1787]:
				xmin = 674.2618
				xmax = 674.7718
				text = "that"
			intervals [1788]:
				xmin = 674.7718
				xmax = 675.3869
				text = ""
			intervals [1789]:
				xmin = 675.3869
				xmax = 676.1369
				text = "um"
			intervals [1790]:
				xmin = 676.1369
				xmax = 676.2069
				text = ""
			intervals [1791]:
				xmin = 676.2069
				xmax = 676.3469
				text = "i"
			intervals [1792]:
				xmin = 676.3469
				xmax = 676.5469
				text = "feel"
			intervals [1793]:
				xmin = 676.5469
				xmax = 676.7469
				text = "like"
			intervals [1794]:
				xmin = 676.7469
				xmax = 676.8269
				text = "i"
			intervals [1795]:
				xmin = 676.8269
				xmax = 677.0769
				text = "went"
			intervals [1796]:
				xmin = 677.0769
				xmax = 677.1069
				text = ""
			intervals [1797]:
				xmin = 677.1069
				xmax = 677.9369
				text = "to"
			intervals [1798]:
				xmin = 677.9369
				xmax = 678.8858
				text = ""
			intervals [1799]:
				xmin = 678.8858
				xmax = 679.3458
				text = "fourth"
			intervals [1800]:
				xmin = 679.3458
				xmax = 679.9558
				text = "grade"
			intervals [1801]:
				xmin = 679.9558
				xmax = 680.1658
				text = ""
			intervals [1802]:
				xmin = 680.1658
				xmax = 680.7358
				text = "prepared"
			intervals [1803]:
				xmin = 680.7358
				xmax = 680.8658
				text = "even"
			intervals [1804]:
				xmin = 680.8658
				xmax = 680.9658
				text = "though"
			intervals [1805]:
				xmin = 680.9658
				xmax = 681.0058
				text = "i"
			intervals [1806]:
				xmin = 681.0058
				xmax = 681.0958
				text = "had"
			intervals [1807]:
				xmin = 681.0958
				xmax = 681.2758
				text = "had"
			intervals [1808]:
				xmin = 681.2758
				xmax = 681.3558
				text = "a"
			intervals [1809]:
				xmin = 681.3558
				xmax = 681.567
				text = ""
			intervals [1810]:
				xmin = 681.567
				xmax = 682.147
				text = "totally"
			intervals [1811]:
				xmin = 682.147
				xmax = 682.717
				text = "different"
			intervals [1812]:
				xmin = 682.717
				xmax = 684.0094
				text = ""
			intervals [1813]:
				xmin = 684.0094
				xmax = 684.5894
				text = "kind"
			intervals [1814]:
				xmin = 684.5894
				xmax = 685.2094
				text = "of"
			intervals [1815]:
				xmin = 685.2094
				xmax = 685.394
				text = ""
			intervals [1816]:
				xmin = 685.394
				xmax = 685.714
				text = "exper-"
			intervals [1817]:
				xmin = 685.714
				xmax = 685.814
				text = "feel"
			intervals [1818]:
				xmin = 685.814
				xmax = 685.924
				text = "like"
			intervals [1819]:
				xmin = 685.924
				xmax = 686.044
				text = "ev-"
			intervals [1820]:
				xmin = 686.044
				xmax = 686.094
				text = ""
			intervals [1821]:
				xmin = 686.094
				xmax = 686.214
				text = "a"
			intervals [1822]:
				xmin = 686.214
				xmax = 686.434
				text = "lot"
			intervals [1823]:
				xmin = 686.434
				xmax = 686.494
				text = "of"
			intervals [1824]:
				xmin = 686.494
				xmax = 686.584
				text = "the"
			intervals [1825]:
				xmin = 686.584
				xmax = 687.054
				text = "kids"
			intervals [1826]:
				xmin = 687.054
				xmax = 687.2709
				text = ""
			intervals [1827]:
				xmin = 687.2709
				xmax = 687.5009
				text = "at"
			intervals [1828]:
				xmin = 687.5009
				xmax = 687.5309
				text = ""
			intervals [1829]:
				xmin = 687.5309
				xmax = 687.6409
				text = "my"
			intervals [1830]:
				xmin = 687.6409
				xmax = 687.8809
				text = "middle"
			intervals [1831]:
				xmin = 687.8809
				xmax = 688.1109
				text = "school"
			intervals [1832]:
				xmin = 688.1109
				xmax = 688.2509
				text = "had"
			intervals [1833]:
				xmin = 688.2509
				xmax = 688.2909
				text = ""
			intervals [1834]:
				xmin = 688.2909
				xmax = 688.6409
				text = "gone"
			intervals [1835]:
				xmin = 688.6409
				xmax = 689.1409
				text = "to"
			intervals [1836]:
				xmin = 689.1409
				xmax = 689.8533
				text = ""
			intervals [1837]:
				xmin = 689.8533
				xmax = 690.0933
				text = "that"
			intervals [1838]:
				xmin = 690.0933
				xmax = 690.3133
				text = "same"
			intervals [1839]:
				xmin = 690.3133
				xmax = 690.5833
				text = "school"
			intervals [1840]:
				xmin = 690.5833
				xmax = 690.7233
				text = "for"
			intervals [1841]:
				xmin = 690.7233
				xmax = 691.0633
				text = "third"
			intervals [1842]:
				xmin = 691.0633
				xmax = 691.4633
				text = "grade"
			intervals [1843]:
				xmin = 691.4633
				xmax = 691.4933
				text = ""
			intervals [1844]:
				xmin = 691.4933
				xmax = 691.6933
				text = "or"
			intervals [1845]:
				xmin = 691.6933
				xmax = 691.9622
				text = ""
			intervals [1846]:
				xmin = 691.9622
				xmax = 692.5422
				text = "prior"
			intervals [1847]:
				xmin = 692.5422
				xmax = 692.7122
				text = "so"
			intervals [1848]:
				xmin = 692.7122
				xmax = 692.8722
				text = "they"
			intervals [1849]:
				xmin = 692.8722
				xmax = 693.0022
				text = "were"
			intervals [1850]:
				xmin = 693.0022
				xmax = 693.1922
				text = "used"
			intervals [1851]:
				xmin = 693.1922
				xmax = 693.2822
				text = "to"
			intervals [1852]:
				xmin = 693.2822
				xmax = 693.5622
				text = "homework"
			intervals [1853]:
				xmin = 693.5622
				xmax = 693.6322
				text = "and"
			intervals [1854]:
				xmin = 693.6322
				xmax = 693.7822
				text = "things"
			intervals [1855]:
				xmin = 693.7822
				xmax = 693.8922
				text = "like"
			intervals [1856]:
				xmin = 693.8922
				xmax = 694.0322
				text = "that"
			intervals [1857]:
				xmin = 694.0322
				xmax = 694.3434
				text = ""
			intervals [1858]:
				xmin = 694.3434
				xmax = 694.9734
				text = "so"
			intervals [1859]:
				xmin = 694.9734
				xmax = 695.0034
				text = ""
			intervals [1860]:
				xmin = 695.0034
				xmax = 695.1234
				text = "i"
			intervals [1861]:
				xmin = 695.1234
				xmax = 695.3534
				text = "feel"
			intervals [1862]:
				xmin = 695.3534
				xmax = 695.5134
				text = "like"
			intervals [1863]:
				xmin = 695.5134
				xmax = 695.5534
				text = "i"
			intervals [1864]:
				xmin = 695.5534
				xmax = 695.7034
				text = "was"
			intervals [1865]:
				xmin = 695.7034
				xmax = 696.1034
				text = "still"
			intervals [1866]:
				xmin = 696.1034
				xmax = 697.1934
				text = "prepared"
			intervals [1867]:
				xmin = 697.1934
				xmax = 697.3134
				text = ""
			intervals [1868]:
				xmin = 697.3134
				xmax = 697.4234
				text = "it"
			intervals [1869]:
				xmin = 697.4234
				xmax = 697.7534
				text = "wasn't"
			intervals [1870]:
				xmin = 697.7534
				xmax = 697.8034
				text = "a"
			intervals [1871]:
				xmin = 697.8034
				xmax = 698.2434
				text = "difficult"
			intervals [1872]:
				xmin = 698.2434
				xmax = 699.1834
				text = "transition"
			intervals [1873]:
				xmin = 699.1834
				xmax = 699.695
				text = ""
			intervals [1874]:
				xmin = 699.695
				xmax = 699.995
				text = "having"
			intervals [1875]:
				xmin = 699.995
				xmax = 700.485
				text = "homework"
			intervals [1876]:
				xmin = 700.485
				xmax = 700.625
				text = "and"
			intervals [1877]:
				xmin = 700.625
				xmax = 700.955
				text = "writing"
			intervals [1878]:
				xmin = 700.955
				xmax = 701.725
				text = "papers"
			intervals [1879]:
				xmin = 701.725
				xmax = 702.125
				text = "and"
			intervals [1880]:
				xmin = 702.125
				xmax = 702.5796
				text = ""
			intervals [1881]:
				xmin = 702.5796
				xmax = 703.0096
				text = "having"
			intervals [1882]:
				xmin = 703.0096
				xmax = 703.0396
				text = ""
			intervals [1883]:
				xmin = 703.0396
				xmax = 703.3196
				text = "real"
			intervals [1884]:
				xmin = 703.3196
				xmax = 704.0396
				text = "projects"
			intervals [1885]:
				xmin = 704.0396
				xmax = 704.2196
				text = "which"
			intervals [1886]:
				xmin = 704.2196
				xmax = 704.2796
				text = "i"
			intervals [1887]:
				xmin = 704.2796
				xmax = 704.4696
				text = "just"
			intervals [1888]:
				xmin = 704.4696
				xmax = 704.7696
				text = "never"
			intervals [1889]:
				xmin = 704.7696
				xmax = 705.1996
				text = "had"
			intervals [1890]:
				xmin = 705.1996
				xmax = 705.547
				text = ""
			intervals [1891]:
				xmin = 705.547
				xmax = 705.897
				text = "before"
			intervals [1892]:
				xmin = 705.897
				xmax = 706.137
				text = "that"
			intervals [1893]:
				xmin = 706.137
				xmax = 706.427
				text = ""
			intervals [1894]:
				xmin = 706.427
				xmax = 706.907
				text = "so"
			intervals [1895]:
				xmin = 706.907
				xmax = 707.8613
				text = ""
			intervals [1896]:
				xmin = 707.8613
				xmax = 708.5413
				text = "mm"
			intervals [1897]:
				xmin = 708.5413
				xmax = 709.500
				text = ""
			intervals [1898]:
				xmin = 709.500
				xmax = 709.590
				text = "<unk>"
			intervals [1899]:
				xmin = 709.590
				xmax = 709.9402
				text = ""
			intervals [1900]:
				xmin = 709.9402
				xmax = 710.1802
				text = "that"
			intervals [1901]:
				xmin = 710.1802
				xmax = 710.2302
				text = "s"
			intervals [1902]:
				xmin = 710.2302
				xmax = 710.3202
				text = "what"
			intervals [1903]:
				xmin = 710.3202
				xmax = 710.3802
				text = "i"
			intervals [1904]:
				xmin = 710.3802
				xmax = 710.6602
				text = "remember"
			intervals [1905]:
				xmin = 710.6602
				xmax = 710.6902
				text = "i"
			intervals [1906]:
				xmin = 710.6902
				xmax = 710.9302
				text = "remember"
			intervals [1907]:
				xmin = 710.9302
				xmax = 710.9902
				text = "my"
			intervals [1908]:
				xmin = 710.9902
				xmax = 711.2902
				text = "parents"
			intervals [1909]:
				xmin = 711.2902
				xmax = 711.5202
				text = "also"
			intervals [1910]:
				xmin = 711.5202
				xmax = 711.7602
				text = "really"
			intervals [1911]:
				xmin = 711.7602
				xmax = 712.0102
				text = "liked"
			intervals [1912]:
				xmin = 712.0102
				xmax = 712.1602
				text = "her"
			intervals [1913]:
				xmin = 712.1602
				xmax = 712.5802
				text = "too"
			intervals [1914]:
				xmin = 712.5802
				xmax = 713.4239
				text = ""
			intervals [1915]:
				xmin = 713.4239
				xmax = 714.0739
				text = "um"
			intervals [1916]:
				xmin = 714.0739
				xmax = 715.2619
				text = ""
			intervals [1917]:
				xmin = 715.2619
				xmax = 715.2919
				text = "i"
			intervals [1918]:
				xmin = 715.2919
				xmax = 715.4519
				text = "don't"
			intervals [1919]:
				xmin = 715.4519
				xmax = 715.5419
				text = "know"
			intervals [1920]:
				xmin = 715.5419
				xmax = 715.5919
				text = "i"
			intervals [1921]:
				xmin = 715.5919
				xmax = 715.9219
				text = "guess"
			intervals [1922]:
				xmin = 715.9219
				xmax = 715.9819
				text = "it"
			intervals [1923]:
				xmin = 715.9819
				xmax = 716.1519
				text = "was"
			intervals [1924]:
				xmin = 716.1519
				xmax = 716.4219
				text = "two"
			intervals [1925]:
				xmin = 716.4219
				xmax = 716.6919
				text = "third"
			intervals [1926]:
				xmin = 716.6919
				xmax = 717.1019
				text = "graders"
			intervals [1927]:
				xmin = 717.1019
				xmax = 717.2719
				text = "she"
			intervals [1928]:
				xmin = 717.2719
				xmax = 717.5819
				text = "really"
			intervals [1929]:
				xmin = 717.5819
				xmax = 718.0119
				text = "worked"
			intervals [1930]:
				xmin = 718.0119
				xmax = 718.0419
				text = ""
			intervals [1931]:
				xmin = 718.0419
				xmax = 718.3019
				text = "with"
			intervals [1932]:
				xmin = 718.3019
				xmax = 718.6319
				text = "me"
			intervals [1933]:
				xmin = 718.6319
				xmax = 718.6619
				text = ""
			intervals [1934]:
				xmin = 718.6619
				xmax = 718.8119
				text = "and"
			intervals [1935]:
				xmin = 718.8119
				xmax = 718.8519
				text = "uh"
			intervals [1936]:
				xmin = 718.8519
				xmax = 719.0519
				text = "she"
			intervals [1937]:
				xmin = 719.0519
				xmax = 719.1019
				text = "s"
			intervals [1938]:
				xmin = 719.1019
				xmax = 719.1619
				text = "the"
			intervals [1939]:
				xmin = 719.1619
				xmax = 719.4319
				text = "person"
			intervals [1940]:
				xmin = 719.4319
				xmax = 719.5219
				text = "who"
			intervals [1941]:
				xmin = 719.5219
				xmax = 719.6419
				text = "taught"
			intervals [1942]:
				xmin = 719.6419
				xmax = 719.7119
				text = "me"
			intervals [1943]:
				xmin = 719.7119
				xmax = 719.8119
				text = "to"
			intervals [1944]:
				xmin = 719.8119
				xmax = 720.3319
				text = "read"
			intervals [1945]:
				xmin = 720.3319
				xmax = 720.4419
				text = "so"
			intervals [1946]:
				xmin = 720.4419
				xmax = 720.5519
				text = "i"
			intervals [1947]:
				xmin = 720.5519
				xmax = 720.7019
				text = "think"
			intervals [1948]:
				xmin = 720.7019
				xmax = 720.7819
				text = "it"
			intervals [1949]:
				xmin = 720.7819
				xmax = 720.9319
				text = "was"
			intervals [1950]:
				xmin = 720.9319
				xmax = 721.1519
				text = "like"
			intervals [1951]:
				xmin = 721.1519
				xmax = 721.2219
				text = "you"
			intervals [1952]:
				xmin = 721.2219
				xmax = 721.5619
				text = "spend"
			intervals [1953]:
				xmin = 721.5619
				xmax = 721.7919
				text = "three"
			intervals [1954]:
				xmin = 721.7919
				xmax = 722.1319
				text = "years"
			intervals [1955]:
				xmin = 722.1319
				xmax = 722.2719
				text = "with"
			intervals [1956]:
				xmin = 722.2719
				xmax = 722.6219
				text = "someone"
			intervals [1957]:
				xmin = 722.6219
				xmax = 722.8919
				text = "especially"
			intervals [1958]:
				xmin = 722.8919
				xmax = 722.9519
				text = "at"
			intervals [1959]:
				xmin = 722.9519
				xmax = 723.0819
				text = "that"
			intervals [1960]:
				xmin = 723.0819
				xmax = 723.7919
				text = "age"
			intervals [1961]:
				xmin = 723.7919
				xmax = 724.1593
				text = ""
			intervals [1962]:
				xmin = 724.1593
				xmax = 724.3093
				text = "and"
			intervals [1963]:
				xmin = 724.3093
				xmax = 724.4193
				text = "they"
			intervals [1964]:
				xmin = 724.4193
				xmax = 724.6393
				text = "really"
			intervals [1965]:
				xmin = 724.6393
				xmax = 724.8793
				text = "work"
			intervals [1966]:
				xmin = 724.8793
				xmax = 725.0393
				text = "with"
			intervals [1967]:
				xmin = 725.0393
				xmax = 725.4393
				text = "you"
			intervals [1968]:
				xmin = 725.4393
				xmax = 726.0654
				text = ""
			intervals [1969]:
				xmin = 726.0654
				xmax = 727.0554
				text = "um"
			intervals [1970]:
				xmin = 727.0554
				xmax = 727.4559
				text = ""
			intervals [1971]:
				xmin = 727.4559
				xmax = 727.5259
				text = "<unk>"
			intervals [1972]:
				xmin = 727.5259
				xmax = 727.8362
				text = ""
			intervals [1973]:
				xmin = 727.8362
				xmax = 727.9762
				text = "i"
			intervals [1974]:
				xmin = 727.9762
				xmax = 728.1162
				text = "feel"
			intervals [1975]:
				xmin = 728.1162
				xmax = 728.2362
				text = "like"
			intervals [1976]:
				xmin = 728.2362
				xmax = 728.3862
				text = "that"
			intervals [1977]:
				xmin = 728.3862
				xmax = 728.4362
				text = "s"
			intervals [1978]:
				xmin = 728.4362
				xmax = 728.6762
				text = "probably"
			intervals [1979]:
				xmin = 728.6762
				xmax = 728.7862
				text = "why"
			intervals [1980]:
				xmin = 728.7862
				xmax = 728.9462
				text = "she"
			intervals [1981]:
				xmin = 728.9462
				xmax = 729.0462
				text = "was"
			intervals [1982]:
				xmin = 729.0462
				xmax = 729.1562
				text = "my"
			intervals [1983]:
				xmin = 729.1562
				xmax = 729.6062
				text = "favorite"
			intervals [1984]:
				xmin = 729.6062
				xmax = 731.5891
				text = ""
			intervals [1985]:
				xmin = 731.5891
				xmax = 732.0391
				text = "first"
			intervals [1986]:
				xmin = 732.0391
				xmax = 732.3691
				text = "grade"
			intervals [1987]:
				xmin = 732.3691
				xmax = 732.7691
				text = "second"
			intervals [1988]:
				xmin = 732.7691
				xmax = 732.9591
				text = "grade"
			intervals [1989]:
				xmin = 732.9591
				xmax = 733.0691
				text = "and"
			intervals [1990]:
				xmin = 733.0691
				xmax = 733.4391
				text = "third"
			intervals [1991]:
				xmin = 733.4391
				xmax = 733.7991
				text = "grade"
			intervals [1992]:
				xmin = 733.7991
				xmax = 733.8291
				text = ""
			intervals [1993]:
				xmin = 733.8291
				xmax = 734.3591
				text = "yeah"
			intervals [1994]:
				xmin = 734.3591
				xmax = 734.4191
				text = ""
			intervals [1995]:
				xmin = 734.4191
				xmax = 734.7491
				text = "mm-hm"
			intervals [1996]:
				xmin = 734.7491
				xmax = 736.8236
				text = ""
			intervals [1997]:
				xmin = 736.8236
				xmax = 737.1036
				text = "yeah"
			intervals [1998]:
				xmin = 737.1036
				xmax = 737.2636
				text = "cause"
			intervals [1999]:
				xmin = 737.2636
				xmax = 737.3236
				text = "i"
			intervals [2000]:
				xmin = 737.3236
				xmax = 737.5536
				text = "think"
			intervals [2001]:
				xmin = 737.5536
				xmax = 737.6736
				text = "you"
			intervals [2002]:
				xmin = 737.6736
				xmax = 738.1436
				text = "stayed"
			intervals [2003]:
				xmin = 738.1436
				xmax = 738.3236
				text = "in"
			intervals [2004]:
				xmin = 738.3236
				xmax = 738.5436
				text = "your"
			intervals [2005]:
				xmin = 738.5436
				xmax = 738.7236
				text = "s"
			intervals [2006]:
				xmin = 738.7236
				xmax = 738.7536
				text = ""
			intervals [2007]:
				xmin = 738.7536
				xmax = 738.9036
				text = "in"
			intervals [2008]:
				xmin = 738.9036
				xmax = 739.0936
				text = "that"
			intervals [2009]:
				xmin = 739.0936
				xmax = 739.1836
				text = "s"
			intervals [2010]:
				xmin = 739.1836
				xmax = 739.2136
				text = ""
			intervals [2011]:
				xmin = 739.2136
				xmax = 739.2836
				text = "i"
			intervals [2012]:
				xmin = 739.2836
				xmax = 739.4436
				text = "feel"
			intervals [2013]:
				xmin = 739.4436
				xmax = 739.5336
				text = "like"
			intervals [2014]:
				xmin = 739.5336
				xmax = 739.5936
				text = "i"
			intervals [2015]:
				xmin = 739.5936
				xmax = 739.7636
				text = "stayed"
			intervals [2016]:
				xmin = 739.7636
				xmax = 739.8236
				text = "in"
			intervals [2017]:
				xmin = 739.8236
				xmax = 739.9636
				text = "that"
			intervals [2018]:
				xmin = 739.9636
				xmax = 740.3236
				text = "same"
			intervals [2019]:
				xmin = 740.3236
				xmax = 740.9336
				text = "room"
			intervals [2020]:
				xmin = 740.9336
				xmax = 741.3269
				text = ""
			intervals [2021]:
				xmin = 741.3269
				xmax = 741.4769
				text = "cause"
			intervals [2022]:
				xmin = 741.4769
				xmax = 741.5969
				text = "by"
			intervals [2023]:
				xmin = 741.5969
				xmax = 741.6969
				text = "the"
			intervals [2024]:
				xmin = 741.6969
				xmax = 742.0269
				text = "time"
			intervals [2025]:
				xmin = 742.0269
				xmax = 742.1069
				text = "we"
			intervals [2026]:
				xmin = 742.1069
				xmax = 742.2269
				text = "got"
			intervals [2027]:
				xmin = 742.2269
				xmax = 742.3469
				text = "to"
			intervals [2028]:
				xmin = 742.3469
				xmax = 742.5469
				text = "third"
			intervals [2029]:
				xmin = 742.5469
				xmax = 742.7169
				text = "grade"
			intervals [2030]:
				xmin = 742.7169
				xmax = 742.7769
				text = "it"
			intervals [2031]:
				xmin = 742.7769
				xmax = 742.8669
				text = "was"
			intervals [2032]:
				xmin = 742.8669
				xmax = 743.0469
				text = "only"
			intervals [2033]:
				xmin = 743.0469
				xmax = 743.4169
				text = "two"
			intervals [2034]:
				xmin = 743.4169
				xmax = 743.5069
				text = "of"
			intervals [2035]:
				xmin = 743.5069
				xmax = 744.2169
				text = "us"
			intervals [2036]:
				xmin = 744.2169
				xmax = 744.4856
				text = ""
			intervals [2037]:
				xmin = 744.4856
				xmax = 744.5556
				text = "and"
			intervals [2038]:
				xmin = 744.5556
				xmax = 744.5856
				text = "i"
			intervals [2039]:
				xmin = 744.5856
				xmax = 744.6856
				text = "don't"
			intervals [2040]:
				xmin = 744.6856
				xmax = 744.7656
				text = "know"
			intervals [2041]:
				xmin = 744.7656
				xmax = 744.8356
				text = "if"
			intervals [2042]:
				xmin = 744.8356
				xmax = 744.9356
				text = "they"
			intervals [2043]:
				xmin = 744.9356
				xmax = 745.0556
				text = "were"
			intervals [2044]:
				xmin = 745.0556
				xmax = 745.1356
				text = "i"
			intervals [2045]:
				xmin = 745.1356
				xmax = 745.2556
				text = "don't"
			intervals [2046]:
				xmin = 745.2556
				xmax = 745.3456
				text = "know"
			intervals [2047]:
				xmin = 745.3456
				xmax = 745.4256
				text = "if"
			intervals [2048]:
				xmin = 745.4256
				xmax = 745.5156
				text = "they"
			intervals [2049]:
				xmin = 745.5156
				xmax = 745.6556
				text = "were"
			intervals [2050]:
				xmin = 745.6556
				xmax = 746.1256
				text = "phasing"
			intervals [2051]:
				xmin = 746.1256
				xmax = 746.5056
				text = "out"
			intervals [2052]:
				xmin = 746.5056
				xmax = 746.7986
				text = ""
			intervals [2053]:
				xmin = 746.7986
				xmax = 747.2086
				text = "that"
			intervals [2054]:
				xmin = 747.2086
				xmax = 747.2758
				text = ""
			intervals [2055]:
				xmin = 747.2758
				xmax = 747.3558
				text = "i"
			intervals [2056]:
				xmin = 747.3558
				xmax = 747.5558
				text = "have"
			intervals [2057]:
				xmin = 747.5558
				xmax = 747.9258
				text = "no"
			intervals [2058]:
				xmin = 747.9258
				xmax = 748.3258
				text = "idea"
			intervals [2059]:
				xmin = 748.3258
				xmax = 748.4258
				text = "but"
			intervals [2060]:
				xmin = 748.4258
				xmax = 748.5158
				text = "i"
			intervals [2061]:
				xmin = 748.5158
				xmax = 748.7658
				text = "know"
			intervals [2062]:
				xmin = 748.7658
				xmax = 748.8358
				text = "it"
			intervals [2063]:
				xmin = 748.8358
				xmax = 748.9758
				text = "was"
			intervals [2064]:
				xmin = 748.9758
				xmax = 749.2558
				text = "only"
			intervals [2065]:
				xmin = 749.2558
				xmax = 749.6058
				text = "two"
			intervals [2066]:
				xmin = 749.6058
				xmax = 749.6658
				text = "of"
			intervals [2067]:
				xmin = 749.6658
				xmax = 750.4958
				text = "us"
			intervals [2068]:
				xmin = 750.4958
				xmax = 751.0298
				text = ""
			intervals [2069]:
				xmin = 751.0298
				xmax = 751.1798
				text = "by"
			intervals [2070]:
				xmin = 751.1798
				xmax = 751.2698
				text = "the"
			intervals [2071]:
				xmin = 751.2698
				xmax = 751.5198
				text = "time"
			intervals [2072]:
				xmin = 751.5198
				xmax = 751.6098
				text = "we"
			intervals [2073]:
				xmin = 751.6098
				xmax = 751.8298
				text = "got"
			intervals [2074]:
				xmin = 751.8298
				xmax = 751.9698
				text = "to"
			intervals [2075]:
				xmin = 751.9698
				xmax = 752.2698
				text = "third"
			intervals [2076]:
				xmin = 752.2698
				xmax = 752.8498
				text = "grade"
			intervals [2077]:
				xmin = 752.8498
				xmax = 752.8798
				text = ""
			intervals [2078]:
				xmin = 752.8798
				xmax = 753.8198
				text = "and"
			intervals [2079]:
				xmin = 753.8198
				xmax = 753.8498
				text = ""
			intervals [2080]:
				xmin = 753.8498
				xmax = 753.9598
				text = "i"
			intervals [2081]:
				xmin = 753.9598
				xmax = 754.0998
				text = "just"
			intervals [2082]:
				xmin = 754.0998
				xmax = 754.3498
				text = "remember"
			intervals [2083]:
				xmin = 754.3498
				xmax = 754.5298
				text = "that"
			intervals [2084]:
				xmin = 754.5298
				xmax = 754.5598
				text = "y-"
			intervals [2085]:
				xmin = 754.5598
				xmax = 754.8648
				text = ""
			intervals [2086]:
				xmin = 754.8648
				xmax = 755.0848
				text = "they"
			intervals [2087]:
				xmin = 755.0848
				xmax = 755.5048
				text = "still"
			intervals [2088]:
				xmin = 755.5048
				xmax = 755.5848
				text = "s"
			intervals [2089]:
				xmin = 755.5848
				xmax = 755.8448
				text = "had"
			intervals [2090]:
				xmin = 755.8448
				xmax = 755.9548
				text = "you"
			intervals [2091]:
				xmin = 755.9548
				xmax = 756.5048
				text = "separate"
			intervals [2092]:
				xmin = 756.5048
				xmax = 756.6748
				text = "by"
			intervals [2093]:
				xmin = 756.6748
				xmax = 756.9348
				text = "like"
			intervals [2094]:
				xmin = 756.9348
				xmax = 757.2048
				text = "what"
			intervals [2095]:
				xmin = 757.2048
				xmax = 757.414
				text = ""
			intervals [2096]:
				xmin = 757.414
				xmax = 757.714
				text = "i'm"
			intervals [2097]:
				xmin = 757.714
				xmax = 758.334
				text = "doing"
			intervals [2098]:
				xmin = 758.334
				xmax = 759.0367
				text = ""
			intervals [2099]:
				xmin = 759.0367
				xmax = 759.9467
				text = "mathematically"
			intervals [2100]:
				xmin = 759.9467
				xmax = 760.0667
				text = "is"
			intervals [2101]:
				xmin = 760.0667
				xmax = 760.3367
				text = "different"
			intervals [2102]:
				xmin = 760.3367
				xmax = 760.4367
				text = "from"
			intervals [2103]:
				xmin = 760.4367
				xmax = 760.5867
				text = "what"
			intervals [2104]:
				xmin = 760.5867
				xmax = 760.8867
				text = "these"
			intervals [2105]:
				xmin = 760.8867
				xmax = 761.1967
				text = "kids"
			intervals [2106]:
				xmin = 761.1967
				xmax = 761.4167
				text = "group"
			intervals [2107]:
				xmin = 761.4167
				xmax = 761.5167
				text = "of"
			intervals [2108]:
				xmin = 761.5167
				xmax = 761.5467
				text = ""
			intervals [2109]:
				xmin = 761.5467
				xmax = 761.8367
				text = "kids"
			intervals [2110]:
				xmin = 761.8367
				xmax = 762.0767
				text = "is"
			intervals [2111]:
				xmin = 762.0767
				xmax = 762.2267
				text = ""
			intervals [2112]:
				xmin = 762.2267
				xmax = 762.4267
				text = "is"
			intervals [2113]:
				xmin = 762.4267
				xmax = 763.0367
				text = "doing"
			intervals [2114]:
				xmin = 763.0367
				xmax = 763.6221
				text = ""
			intervals [2115]:
				xmin = 763.6221
				xmax = 763.7621
				text = "so"
			intervals [2116]:
				xmin = 763.7621
				xmax = 763.9521
				text = "that"
			intervals [2117]:
				xmin = 763.9521
				xmax = 763.9821
				text = "s"
			intervals [2118]:
				xmin = 763.9821
				xmax = 764.0921
				text = "how"
			intervals [2119]:
				xmin = 764.0921
				xmax = 764.2221
				text = "they"
			intervals [2120]:
				xmin = 764.2221
				xmax = 764.4021
				text = "did"
			intervals [2121]:
				xmin = 764.4021
				xmax = 764.5321
				text = "it"
			intervals [2122]:
				xmin = 764.5321
				xmax = 764.5621
				text = ""
			intervals [2123]:
				xmin = 764.5621
				xmax = 764.7721
				text = "from"
			intervals [2124]:
				xmin = 764.7721
				xmax = 764.9121
				text = "what"
			intervals [2125]:
				xmin = 764.9121
				xmax = 764.9821
				text = "i"
			intervals [2126]:
				xmin = 764.9821
				xmax = 765.5921
				text = "remember"
			intervals [2127]:
				xmin = 765.5921
				xmax = 766.1613
				text = ""
			intervals [2128]:
				xmin = 766.1613
				xmax = 766.3713
				text = "that"
			intervals [2129]:
				xmin = 766.3713
				xmax = 766.4513
				text = "s"
			intervals [2130]:
				xmin = 766.4513
				xmax = 766.8113
				text = "taking"
			intervals [2131]:
				xmin = 766.8113
				xmax = 766.8813
				text = "a"
			intervals [2132]:
				xmin = 766.8813
				xmax = 767.1013
				text = ""
			intervals [2133]:
				xmin = 767.1013
				xmax = 767.2913
				text = "a"
			intervals [2134]:
				xmin = 767.2913
				xmax = 767.3213
				text = ""
			intervals [2135]:
				xmin = 767.3213
				xmax = 768.1613
				text = "dive"
			intervals [2136]:
				xmin = 768.1613
				xmax = 768.3595
				text = ""
			intervals [2137]:
				xmin = 768.3595
				xmax = 768.5895
				text = "<unk>"
			intervals [2138]:
				xmin = 768.5895
				xmax = 768.6695
				text = ""
			intervals [2139]:
				xmin = 768.6695
				xmax = 768.8295
				text = "in"
			intervals [2140]:
				xmin = 768.8295
				xmax = 768.8995
				text = "the"
			intervals [2141]:
				xmin = 768.8995
				xmax = 769.2295
				text = "memory"
			intervals [2142]:
				xmin = 769.2295
				xmax = 769.4495
				text = "bank"
			intervals [2143]:
				xmin = 769.4495
				xmax = 769.6195
				text = ""
			intervals [2144]:
				xmin = 769.6195
				xmax = 769.7595
				text = "but"
			intervals [2145]:
				xmin = 769.7595
				xmax = 769.9295
				text = "that"
			intervals [2146]:
				xmin = 769.9295
				xmax = 769.9695
				text = "s"
			intervals [2147]:
				xmin = 769.9695
				xmax = 770.0695
				text = "what"
			intervals [2148]:
				xmin = 770.0695
				xmax = 770.1395
				text = "i"
			intervals [2149]:
				xmin = 770.1395
				xmax = 770.1895
				text = ""
			intervals [2150]:
				xmin = 770.1895
				xmax = 770.6895
				text = "remember"
			intervals [2151]:
				xmin = 770.6895
				xmax = 781.9502
				text = ""
			intervals [2152]:
				xmin = 781.9502
				xmax = 782.0702
				text = "what"
			intervals [2153]:
				xmin = 782.0702
				xmax = 782.1502
				text = "do"
			intervals [2154]:
				xmin = 782.1502
				xmax = 782.2602
				text = "i"
			intervals [2155]:
				xmin = 782.2602
				xmax = 782.7402
				text = "remember"
			intervals [2156]:
				xmin = 782.7402
				xmax = 783.0002
				text = "being"
			intervals [2157]:
				xmin = 783.0002
				xmax = 783.5102
				text = "taught"
			intervals [2158]:
				xmin = 783.5102
				xmax = 783.9102
				text = "uh"
			intervals [2159]:
				xmin = 783.9102
				xmax = 783.9912
				text = ""
			intervals [2160]:
				xmin = 783.9912
				xmax = 784.2112
				text = "that"
			intervals [2161]:
				xmin = 784.2112
				xmax = 784.4234
				text = ""
			intervals [2162]:
				xmin = 784.4234
				xmax = 784.5534
				text = "i"
			intervals [2163]:
				xmin = 784.5534
				xmax = 784.8234
				text = "talk"
			intervals [2164]:
				xmin = 784.8234
				xmax = 785.0049
				text = ""
			intervals [2165]:
				xmin = 785.0049
				xmax = 785.3849
				text = "white"
			intervals [2166]:
				xmin = 785.3849
				xmax = 785.6392
				text = ""
			intervals [2167]:
				xmin = 785.6392
				xmax = 786.7992
				text = "and"
			intervals [2168]:
				xmin = 786.7992
				xmax = 788.4105
				text = ""
			intervals [2169]:
				xmin = 788.4105
				xmax = 788.4905
				text = "i"
			intervals [2170]:
				xmin = 788.4905
				xmax = 788.6605
				text = "mean"
			intervals [2171]:
				xmin = 788.6605
				xmax = 788.7405
				text = "i"
			intervals [2172]:
				xmin = 788.7405
				xmax = 788.8305
				text = "d"
			intervals [2173]:
				xmin = 788.8305
				xmax = 789.1205
				text = "grown"
			intervals [2174]:
				xmin = 789.1205
				xmax = 789.7905
				text = "up"
			intervals [2175]:
				xmin = 789.7905
				xmax = 790.0272
				text = ""
			intervals [2176]:
				xmin = 790.0272
				xmax = 790.1772
				text = "so"
			intervals [2177]:
				xmin = 790.1772
				xmax = 790.3472
				text = "like"
			intervals [2178]:
				xmin = 790.3472
				xmax = 790.5272
				text = "my"
			intervals [2179]:
				xmin = 790.5272
				xmax = 791.0472
				text = "mom"
			intervals [2180]:
				xmin = 791.0472
				xmax = 791.1472
				text = "i"
			intervals [2181]:
				xmin = 791.1472
				xmax = 791.3572
				text = "wouldn't"
			intervals [2182]:
				xmin = 791.3572
				xmax = 791.4372
				text = "say"
			intervals [2183]:
				xmin = 791.4372
				xmax = 791.6072
				text = "my"
			intervals [2184]:
				xmin = 791.6072
				xmax = 792.3872
				text = "parents"
			intervals [2185]:
				xmin = 792.3872
				xmax = 792.6656
				text = ""
			intervals [2186]:
				xmin = 792.6656
				xmax = 792.7456
				text = "i"
			intervals [2187]:
				xmin = 792.7456
				xmax = 792.8956
				text = "love"
			intervals [2188]:
				xmin = 792.8956
				xmax = 792.9256
				text = ""
			intervals [2189]:
				xmin = 792.9256
				xmax = 793.0456
				text = "my"
			intervals [2190]:
				xmin = 793.0456
				xmax = 793.2756
				text = "dad"
			intervals [2191]:
				xmin = 793.2756
				xmax = 793.3156
				text = ""
			intervals [2192]:
				xmin = 793.3156
				xmax = 793.5056
				text = "very"
			intervals [2193]:
				xmin = 793.5056
				xmax = 793.7856
				text = "much"
			intervals [2194]:
				xmin = 793.7856
				xmax = 793.8856
				text = "but"
			intervals [2195]:
				xmin = 793.8856
				xmax = 794.0256
				text = "he"
			intervals [2196]:
				xmin = 794.0256
				xmax = 794.2056
				text = "was"
			intervals [2197]:
				xmin = 794.2056
				xmax = 794.3956
				text = "not"
			intervals [2198]:
				xmin = 794.3956
				xmax = 794.4256
				text = ""
			intervals [2199]:
				xmin = 794.4256
				xmax = 794.5856
				text = "the"
			intervals [2200]:
				xmin = 794.5856
				xmax = 795.1056
				text = "activity"
			intervals [2201]:
				xmin = 795.1056
				xmax = 795.5956
				text = "person"
			intervals [2202]:
				xmin = 795.5956
				xmax = 795.8056
				text = "like"
			intervals [2203]:
				xmin = 795.8056
				xmax = 796.1456
				text = "figure"
			intervals [2204]:
				xmin = 796.1456
				xmax = 796.2456
				text = "out"
			intervals [2205]:
				xmin = 796.2456
				xmax = 796.3556
				text = "the"
			intervals [2206]:
				xmin = 796.3556
				xmax = 796.9156
				text = "activities"
			intervals [2207]:
				xmin = 796.9156
				xmax = 797.0056
				text = "for"
			intervals [2208]:
				xmin = 797.0056
				xmax = 797.2056
				text = "me"
			intervals [2209]:
				xmin = 797.2056
				xmax = 797.2356
				text = ""
			intervals [2210]:
				xmin = 797.2356
				xmax = 797.7956
				text = "so"
			intervals [2211]:
				xmin = 797.7956
				xmax = 798.2975
				text = ""
			intervals [2212]:
				xmin = 798.2975
				xmax = 798.9975
				text = "um"
			intervals [2213]:
				xmin = 798.9975
				xmax = 799.352
				text = ""
			intervals [2214]:
				xmin = 799.352
				xmax = 799.482
				text = "my"
			intervals [2215]:
				xmin = 799.482
				xmax = 799.712
				text = "mom"
			intervals [2216]:
				xmin = 799.712
				xmax = 799.922
				text = "always"
			intervals [2217]:
				xmin = 799.922
				xmax = 800.102
				text = "made"
			intervals [2218]:
				xmin = 800.102
				xmax = 800.762
				text = "sure"
			intervals [2219]:
				xmin = 800.762
				xmax = 800.822
				text = ""
			intervals [2220]:
				xmin = 800.822
				xmax = 801.192
				text = "to"
			intervals [2221]:
				xmin = 801.192
				xmax = 801.3469
				text = ""
			intervals [2222]:
				xmin = 801.3469
				xmax = 801.6069
				text = "try"
			intervals [2223]:
				xmin = 801.6069
				xmax = 801.7369
				text = "to"
			intervals [2224]:
				xmin = 801.7369
				xmax = 801.9369
				text = "keep"
			intervals [2225]:
				xmin = 801.9369
				xmax = 802.0769
				text = "me"
			intervals [2226]:
				xmin = 802.0769
				xmax = 802.9769
				text = "balanced"
			intervals [2227]:
				xmin = 802.9769
				xmax = 803.0069
				text = ""
			intervals [2228]:
				xmin = 803.0069
				xmax = 803.7769
				text = "between"
			intervals [2229]:
				xmin = 803.7769
				xmax = 804.8057
				text = ""
			intervals [2230]:
				xmin = 804.8057
				xmax = 805.0857
				text = "even"
			intervals [2231]:
				xmin = 805.0857
				xmax = 805.4357
				text = "though"
			intervals [2232]:
				xmin = 805.4357
				xmax = 805.4657
				text = "i"
			intervals [2233]:
				xmin = 805.4657
				xmax = 805.9722
				text = ""
			intervals [2234]:
				xmin = 805.9722
				xmax = 806.4622
				text = "growing"
			intervals [2235]:
				xmin = 806.4622
				xmax = 806.6822
				text = "up"
			intervals [2236]:
				xmin = 806.6822
				xmax = 806.7922
				text = "i"
			intervals [2237]:
				xmin = 806.7922
				xmax = 807.0322
				text = "was"
			intervals [2238]:
				xmin = 807.0322
				xmax = 807.2122
				text = "in"
			intervals [2239]:
				xmin = 807.2122
				xmax = 807.4022
				text = "these"
			intervals [2240]:
				xmin = 807.4022
				xmax = 807.6422
				text = "white"
			intervals [2241]:
				xmin = 807.6422
				xmax = 808.2522
				text = "schools"
			intervals [2242]:
				xmin = 808.2522
				xmax = 808.4622
				text = "that"
			intervals [2243]:
				xmin = 808.4622
				xmax = 808.6422
				text = "i"
			intervals [2244]:
				xmin = 808.6422
				xmax = 808.8022
				text = "was"
			intervals [2245]:
				xmin = 808.8022
				xmax = 809.0522
				text = "always"
			intervals [2246]:
				xmin = 809.0522
				xmax = 809.3522
				text = "involved"
			intervals [2247]:
				xmin = 809.3522
				xmax = 809.4122
				text = "in"
			intervals [2248]:
				xmin = 809.4122
				xmax = 809.4522
				text = "a"
			intervals [2249]:
				xmin = 809.4522
				xmax = 809.7022
				text = "black"
			intervals [2250]:
				xmin = 809.7022
				xmax = 810.0622
				text = "activity"
			intervals [2251]:
				xmin = 810.0622
				xmax = 810.1622
				text = "so"
			intervals [2252]:
				xmin = 810.1622
				xmax = 810.5322
				text = "growing"
			intervals [2253]:
				xmin = 810.5322
				xmax = 810.7022
				text = "up"
			intervals [2254]:
				xmin = 810.7022
				xmax = 810.7722
				text = "it"
			intervals [2255]:
				xmin = 810.7722
				xmax = 810.9822
				text = "was"
			intervals [2256]:
				xmin = 810.9822
				xmax = 811.2222
				text = "very"
			intervals [2257]:
				xmin = 811.2222
				xmax = 811.5722
				text = "busy"
			intervals [2258]:
				xmin = 811.5722
				xmax = 812.0722
				text = "like"
			intervals [2259]:
				xmin = 812.0722
				xmax = 813.4469
				text = ""
			intervals [2260]:
				xmin = 813.4469
				xmax = 814.1469
				text = "ballet"
			intervals [2261]:
				xmin = 814.1469
				xmax = 814.1769
				text = ""
			intervals [2262]:
				xmin = 814.1769
				xmax = 814.8269
				text = "class"
			intervals [2263]:
				xmin = 814.8269
				xmax = 814.8569
				text = ""
			intervals [2264]:
				xmin = 814.8569
				xmax = 815.0769
				text = "tap"
			intervals [2265]:
				xmin = 815.0769
				xmax = 815.4169
				text = "class"
			intervals [2266]:
				xmin = 815.4169
				xmax = 815.5269
				text = "they"
			intervals [2267]:
				xmin = 815.5269
				xmax = 815.5869
				text = "were"
			intervals [2268]:
				xmin = 815.5869
				xmax = 815.6569
				text = "at"
			intervals [2269]:
				xmin = 815.6569
				xmax = 815.7569
				text = "the"
			intervals [2270]:
				xmin = 815.7569
				xmax = 816.0569
				text = "same"
			intervals [2271]:
				xmin = 816.0569
				xmax = 816.3569
				text = "dance"
			intervals [2272]:
				xmin = 816.3569
				xmax = 816.7069
				text = "school"
			intervals [2273]:
				xmin = 816.7069
				xmax = 816.7669
				text = "and"
			intervals [2274]:
				xmin = 816.7669
				xmax = 816.8969
				text = "it"
			intervals [2275]:
				xmin = 816.8969
				xmax = 817.1869
				text = "was"
			intervals [2276]:
				xmin = 817.1869
				xmax = 817.2169
				text = ""
			intervals [2277]:
				xmin = 817.2169
				xmax = 817.9169
				text = "this"
			intervals [2278]:
				xmin = 817.9169
				xmax = 818.1363
				text = ""
			intervals [2279]:
				xmin = 818.1363
				xmax = 818.3163
				text = "it"
			intervals [2280]:
				xmin = 818.3163
				xmax = 818.4363
				text = "was"
			intervals [2281]:
				xmin = 818.4363
				xmax = 818.5063
				text = "a"
			intervals [2282]:
				xmin = 818.5063
				xmax = 818.8763
				text = "black"
			intervals [2283]:
				xmin = 818.8763
				xmax = 819.1863
				text = ""
			intervals [2284]:
				xmin = 819.1863
				xmax = 819.6363
				text = "uh"
			intervals [2285]:
				xmin = 819.6363
				xmax = 819.9863
				text = "dance"
			intervals [2286]:
				xmin = 819.9863
				xmax = 820.5063
				text = "school"
			intervals [2287]:
				xmin = 820.5063
				xmax = 821.0977
				text = ""
			intervals [2288]:
				xmin = 821.0977
				xmax = 821.2077
				text = "<unk>"
			intervals [2289]:
				xmin = 821.2077
				xmax = 821.3491
				text = ""
			intervals [2290]:
				xmin = 821.3491
				xmax = 822.0191
				text = "uh"
			intervals [2291]:
				xmin = 822.0191
				xmax = 822.0491
				text = ""
			intervals [2292]:
				xmin = 822.0491
				xmax = 822.8791
				text = "and"
			intervals [2293]:
				xmin = 822.8791
				xmax = 823.4491
				text = "uh"
			intervals [2294]:
				xmin = 823.4491
				xmax = 824.0743
				text = ""
			intervals [2295]:
				xmin = 824.0743
				xmax = 824.6443
				text = "church"
			intervals [2296]:
				xmin = 824.6443
				xmax = 824.9543
				text = "was"
			intervals [2297]:
				xmin = 824.9543
				xmax = 824.9843
				text = ""
			intervals [2298]:
				xmin = 824.9843
				xmax = 825.9243
				text = "black"
			intervals [2299]:
				xmin = 825.9243
				xmax = 826.3594
				text = ""
			intervals [2300]:
				xmin = 826.3594
				xmax = 826.7694
				text = "so"
			intervals [2301]:
				xmin = 826.7694
				xmax = 826.8794
				text = "i"
			intervals [2302]:
				xmin = 826.8794
				xmax = 827.1994
				text = "always"
			intervals [2303]:
				xmin = 827.1994
				xmax = 827.6194
				text = "had"
			intervals [2304]:
				xmin = 827.6194
				xmax = 828.5194
				text = "friends"
			intervals [2305]:
				xmin = 828.5194
				xmax = 828.8594
				text = "some"
			intervals [2306]:
				xmin = 828.8594
				xmax = 829.0194
				text = "of"
			intervals [2307]:
				xmin = 829.0194
				xmax = 829.1194
				text = "'em"
			intervals [2308]:
				xmin = 829.1194
				xmax = 829.2394
				text = "i"
			intervals [2309]:
				xmin = 829.2394
				xmax = 829.5094
				text = "still"
			intervals [2310]:
				xmin = 829.5094
				xmax = 829.6794
				text = "keep"
			intervals [2311]:
				xmin = 829.6794
				xmax = 829.7994
				text = "in"
			intervals [2312]:
				xmin = 829.7994
				xmax = 830.1194
				text = "touch"
			intervals [2313]:
				xmin = 830.1194
				xmax = 830.3594
				text = "with"
			intervals [2314]:
				xmin = 830.3594
				xmax = 830.6894
				text = "from"
			intervals [2315]:
				xmin = 830.6894
				xmax = 830.8894
				text = "way"
			intervals [2316]:
				xmin = 830.8894
				xmax = 831.1994
				text = "back"
			intervals [2317]:
				xmin = 831.1994
				xmax = 831.8194
				text = "then"
			intervals [2318]:
				xmin = 831.8194
				xmax = 832.3554
				text = ""
			intervals [2319]:
				xmin = 832.3554
				xmax = 832.6254
				text = "that"
			intervals [2320]:
				xmin = 832.6254
				xmax = 833.0954
				text = "were"
			intervals [2321]:
				xmin = 833.0954
				xmax = 833.4051
				text = ""
			intervals [2322]:
				xmin = 833.4051
				xmax = 834.2151
				text = "outside"
			intervals [2323]:
				xmin = 834.2151
				xmax = 834.4051
				text = "of"
			intervals [2324]:
				xmin = 834.4051
				xmax = 834.9751
				text = "school"
			intervals [2325]:
				xmin = 834.9751
				xmax = 835.1251
				text = "and"
			intervals [2326]:
				xmin = 835.1251
				xmax = 835.7651
				text = "then"
			intervals [2327]:
				xmin = 835.7651
				xmax = 836.0303
				text = ""
			intervals [2328]:
				xmin = 836.0303
				xmax = 836.1903
				text = "i"
			intervals [2329]:
				xmin = 836.1903
				xmax = 836.2803
				text = "d"
			intervals [2330]:
				xmin = 836.2803
				xmax = 836.3103
				text = ""
			intervals [2331]:
				xmin = 836.3103
				xmax = 836.5303
				text = "come"
			intervals [2332]:
				xmin = 836.5303
				xmax = 836.7303
				text = "to"
			intervals [2333]:
				xmin = 836.7303
				xmax = 836.9703
				text = "school"
			intervals [2334]:
				xmin = 836.9703
				xmax = 837.1403
				text = "but"
			intervals [2335]:
				xmin = 837.1403
				xmax = 837.591
				text = ""
			intervals [2336]:
				xmin = 837.591
				xmax = 838.551
				text = "educationally"
			intervals [2337]:
				xmin = 838.551
				xmax = 838.581
				text = "i"
			intervals [2338]:
				xmin = 838.581
				xmax = 838.681
				text = "d"
			intervals [2339]:
				xmin = 838.681
				xmax = 838.921
				text = "grown"
			intervals [2340]:
				xmin = 838.921
				xmax = 839.111
				text = "up"
			intervals [2341]:
				xmin = 839.111
				xmax = 839.6211
				text = ""
			intervals [2342]:
				xmin = 839.6211
				xmax = 839.9211
				text = "around"
			intervals [2343]:
				xmin = 839.9211
				xmax = 840.1211
				text = "these"
			intervals [2344]:
				xmin = 840.1211
				xmax = 840.3511
				text = "white"
			intervals [2345]:
				xmin = 840.3511
				xmax = 840.3811
				text = ""
			intervals [2346]:
				xmin = 840.3811
				xmax = 840.7811
				text = "kids"
			intervals [2347]:
				xmin = 840.7811
				xmax = 840.8111
				text = ""
			intervals [2348]:
				xmin = 840.8111
				xmax = 841.8711
				text = "so"
			intervals [2349]:
				xmin = 841.8711
				xmax = 843.6871
				text = ""
			intervals [2350]:
				xmin = 843.6871
				xmax = 843.8371
				text = "the"
			intervals [2351]:
				xmin = 843.8371
				xmax = 844.2071
				text = "english"
			intervals [2352]:
				xmin = 844.2071
				xmax = 844.3571
				text = "was"
			intervals [2353]:
				xmin = 844.3571
				xmax = 845.1171
				text = "proper"
			intervals [2354]:
				xmin = 845.1171
				xmax = 845.1971
				text = "i'm"
			intervals [2355]:
				xmin = 845.1971
				xmax = 845.3771
				text = "not"
			intervals [2356]:
				xmin = 845.3771
				xmax = 845.6771
				text = "saying"
			intervals [2357]:
				xmin = 845.6771
				xmax = 845.9071
				text = "that"
			intervals [2358]:
				xmin = 845.9071
				xmax = 846.1054
				text = ""
			intervals [2359]:
				xmin = 846.1054
				xmax = 846.6454
				text = "blacks"
			intervals [2360]:
				xmin = 846.6454
				xmax = 846.7354
				text = ""
			intervals [2361]:
				xmin = 846.7354
				xmax = 847.1454
				text = "don't"
			intervals [2362]:
				xmin = 847.1454
				xmax = 847.374
				text = ""
			intervals [2363]:
				xmin = 847.374
				xmax = 847.584
				text = "not"
			intervals [2364]:
				xmin = 847.584
				xmax = 847.674
				text = ""
			intervals [2365]:
				xmin = 847.674
				xmax = 847.984
				text = "saying"
			intervals [2366]:
				xmin = 847.984
				xmax = 848.454
				text = "blacks"
			intervals [2367]:
				xmin = 848.454
				xmax = 848.814
				text = "can't"
			intervals [2368]:
				xmin = 848.814
				xmax = 849.124
				text = "speak"
			intervals [2369]:
				xmin = 849.124
				xmax = 849.214
				text = ""
			intervals [2370]:
				xmin = 849.214
				xmax = 849.914
				text = "properly"
			intervals [2371]:
				xmin = 849.914
				xmax = 850.034
				text = "i'm"
			intervals [2372]:
				xmin = 850.034
				xmax = 850.204
				text = "just"
			intervals [2373]:
				xmin = 850.204
				xmax = 850.564
				text = "saying"
			intervals [2374]:
				xmin = 850.564
				xmax = 850.804
				text = "that"
			intervals [2375]:
				xmin = 850.804
				xmax = 850.834
				text = ""
			intervals [2376]:
				xmin = 850.834
				xmax = 850.964
				text = "you"
			intervals [2377]:
				xmin = 850.964
				xmax = 851.194
				text = "know"
			intervals [2378]:
				xmin = 851.194
				xmax = 851.374
				text = "when"
			intervals [2379]:
				xmin = 851.374
				xmax = 851.564
				text = "you're"
			intervals [2380]:
				xmin = 851.564
				xmax = 852.004
				text = "young"
			intervals [2381]:
				xmin = 852.004
				xmax = 852.034
				text = ""
			intervals [2382]:
				xmin = 852.034
				xmax = 852.114
				text = "you"
			intervals [2383]:
				xmin = 852.114
				xmax = 852.194
				text = "know"
			intervals [2384]:
				xmin = 852.194
				xmax = 852.224
				text = ""
			intervals [2385]:
				xmin = 852.224
				xmax = 852.364
				text = "you're"
			intervals [2386]:
				xmin = 852.364
				xmax = 852.474
				text = "in"
			intervals [2387]:
				xmin = 852.474
				xmax = 852.724
				text = "middle"
			intervals [2388]:
				xmin = 852.724
				xmax = 853.044
				text = "school"
			intervals [2389]:
				xmin = 853.044
				xmax = 853.164
				text = "so"
			intervals [2390]:
				xmin = 853.164
				xmax = 853.224
				text = "of"
			intervals [2391]:
				xmin = 853.224
				xmax = 853.254
				text = ""
			intervals [2392]:
				xmin = 853.254
				xmax = 853.614
				text = "course"
			intervals [2393]:
				xmin = 853.614
				xmax = 853.704
				text = "you"
			intervals [2394]:
				xmin = 853.704
				xmax = 853.964
				text = "know"
			intervals [2395]:
				xmin = 853.964
				xmax = 854.8547
				text = ""
			intervals [2396]:
				xmin = 854.8547
				xmax = 855.0547
				text = "and"
			intervals [2397]:
				xmin = 855.0547
				xmax = 855.1347
				text = "i'm"
			intervals [2398]:
				xmin = 855.1347
				xmax = 855.1647
				text = "a"
			intervals [2399]:
				xmin = 855.1647
				xmax = 855.4247
				text = "little"
			intervals [2400]:
				xmin = 855.4247
				xmax = 856.0447
				text = "nerdy"
			intervals [2401]:
				xmin = 856.0447
				xmax = 856.1547
				text = "i'm"
			intervals [2402]:
				xmin = 856.1547
				xmax = 856.2947
				text = "an"
			intervals [2403]:
				xmin = 856.2947
				xmax = 856.5647
				text = "only"
			intervals [2404]:
				xmin = 856.5647
				xmax = 856.8747
				text = "child"
			intervals [2405]:
				xmin = 856.8747
				xmax = 856.9447
				text = "i'm"
			intervals [2406]:
				xmin = 856.9447
				xmax = 856.9747
				text = "a"
			intervals [2407]:
				xmin = 856.9747
				xmax = 857.2147
				text = "little"
			intervals [2408]:
				xmin = 857.2147
				xmax = 857.2447
				text = ""
			intervals [2409]:
				xmin = 857.2447
				xmax = 857.6647
				text = "weird"
			intervals [2410]:
				xmin = 857.6647
				xmax = 857.7547
				text = "you"
			intervals [2411]:
				xmin = 857.7547
				xmax = 857.9347
				text = "know"
			intervals [2412]:
				xmin = 857.9347
				xmax = 858.0547
				text = "like"
			intervals [2413]:
				xmin = 858.0547
				xmax = 858.2547
				text = "all"
			intervals [2414]:
				xmin = 858.2547
				xmax = 858.4247
				text = "that"
			intervals [2415]:
				xmin = 858.4247
				xmax = 858.7347
				text = "stuff"
			intervals [2416]:
				xmin = 858.7347
				xmax = 858.9447
				text = "so"
			intervals [2417]:
				xmin = 858.9447
				xmax = 859.0347
				text = "it"
			intervals [2418]:
				xmin = 859.0347
				xmax = 859.3547
				text = "makes"
			intervals [2419]:
				xmin = 859.3547
				xmax = 859.7847
				text = "it"
			intervals [2420]:
				xmin = 859.7847
				xmax = 860.0783
				text = ""
			intervals [2421]:
				xmin = 860.0783
				xmax = 860.3583
				text = "pretty"
			intervals [2422]:
				xmin = 860.3583
				xmax = 861.3083
				text = "easy"
			intervals [2423]:
				xmin = 861.3083
				xmax = 861.7751
				text = ""
			intervals [2424]:
				xmin = 861.7751
				xmax = 861.9451
				text = "to"
			intervals [2425]:
				xmin = 861.9451
				xmax = 862.5451
				text = "be"
			intervals [2426]:
				xmin = 862.5451
				xmax = 863.321
				text = ""
			intervals [2427]:
				xmin = 863.321
				xmax = 863.501
				text = "you"
			intervals [2428]:
				xmin = 863.501
				xmax = 863.761
				text = "know"
			intervals [2429]:
				xmin = 863.761
				xmax = 864.101
				text = "the"
			intervals [2430]:
				xmin = 864.101
				xmax = 864.8297
				text = ""
			intervals [2431]:
				xmin = 864.8297
				xmax = 864.9597
				text = "the"
			intervals [2432]:
				xmin = 864.9597
				xmax = 865.0997
				text = "one"
			intervals [2433]:
				xmin = 865.0997
				xmax = 865.1697
				text = "to"
			intervals [2434]:
				xmin = 865.1697
				xmax = 865.3097
				text = "be"
			intervals [2435]:
				xmin = 865.3097
				xmax = 865.7397
				text = "teased"
			intervals [2436]:
				xmin = 865.7397
				xmax = 866.1197
				text = "especially"
			intervals [2437]:
				xmin = 866.1197
				xmax = 866.2997
				text = "for"
			intervals [2438]:
				xmin = 866.2997
				xmax = 866.4597
				text = "how"
			intervals [2439]:
				xmin = 866.4597
				xmax = 866.5497
				text = "i"
			intervals [2440]:
				xmin = 866.5497
				xmax = 866.8697
				text = "talk"
			intervals [2441]:
				xmin = 866.8697
				xmax = 866.9697
				text = "so"
			intervals [2442]:
				xmin = 866.9697
				xmax = 867.0297
				text = "i"
			intervals [2443]:
				xmin = 867.0297
				xmax = 867.4797
				text = "used"
			intervals [2444]:
				xmin = 867.4797
				xmax = 867.8697
				text = "that"
			intervals [2445]:
				xmin = 867.8697
				xmax = 867.9397
				text = "i"
			intervals [2446]:
				xmin = 867.9397
				xmax = 868.1097
				text = "was"
			intervals [2447]:
				xmin = 868.1097
				xmax = 868.2397
				text = "like"
			intervals [2448]:
				xmin = 868.2397
				xmax = 868.5597
				text = "okay"
			intervals [2449]:
				xmin = 868.5597
				xmax = 868.9097
				text = "well"
			intervals [2450]:
				xmin = 868.9097
				xmax = 869.0549
				text = ""
			intervals [2451]:
				xmin = 869.0549
				xmax = 869.1649
				text = "<unk>"
			intervals [2452]:
				xmin = 869.1649
				xmax = 869.4571
				text = ""
			intervals [2453]:
				xmin = 869.4571
				xmax = 869.6271
				text = "what"
			intervals [2454]:
				xmin = 869.6271
				xmax = 869.7271
				text = "can"
			intervals [2455]:
				xmin = 869.7271
				xmax = 869.7871
				text = "i"
			intervals [2456]:
				xmin = 869.7871
				xmax = 870.1471
				text = "use"
			intervals [2457]:
				xmin = 870.1471
				xmax = 870.4171
				text = "for"
			intervals [2458]:
				xmin = 870.4171
				xmax = 870.8071
				text = "this"
			intervals [2459]:
				xmin = 870.8071
				xmax = 871.3071
				text = "uh"
			intervals [2460]:
				xmin = 871.3071
				xmax = 873.455
				text = ""
			intervals [2461]:
				xmin = 873.455
				xmax = 874.015
				text = "uh"
			intervals [2462]:
				xmin = 874.015
				xmax = 874.195
				text = ""
			intervals [2463]:
				xmin = 874.195
				xmax = 874.875
				text = "essay"
			intervals [2464]:
				xmin = 874.875
				xmax = 875.275
				text = ""
			intervals [2465]:
				xmin = 875.275
				xmax = 875.405
				text = "you"
			intervals [2466]:
				xmin = 875.405
				xmax = 875.635
				text = "know"
			intervals [2467]:
				xmin = 875.635
				xmax = 875.665
				text = ""
			intervals [2468]:
				xmin = 875.665
				xmax = 875.785
				text = "cause"
			intervals [2469]:
				xmin = 875.785
				xmax = 875.925
				text = "they"
			intervals [2470]:
				xmin = 875.925
				xmax = 876.065
				text = "say"
			intervals [2471]:
				xmin = 876.065
				xmax = 876.125
				text = "you"
			intervals [2472]:
				xmin = 876.125
				xmax = 876.255
				text = "have"
			intervals [2473]:
				xmin = 876.255
				xmax = 876.285
				text = ""
			intervals [2474]:
				xmin = 876.285
				xmax = 876.405
				text = "to"
			intervals [2475]:
				xmin = 876.405
				xmax = 876.875
				text = "stand"
			intervals [2476]:
				xmin = 876.875
				xmax = 877.285
				text = "out"
			intervals [2477]:
				xmin = 877.285
				xmax = 877.3421
				text = ""
			intervals [2478]:
				xmin = 877.3421
				xmax = 877.5421
				text = "you"
			intervals [2479]:
				xmin = 877.5421
				xmax = 877.7121
				text = "know"
			intervals [2480]:
				xmin = 877.7121
				xmax = 878.1221
				text = "using"
			intervals [2481]:
				xmin = 878.1221
				xmax = 878.1521
				text = ""
			intervals [2482]:
				xmin = 878.1521
				xmax = 878.5221
				text = "race"
			intervals [2483]:
				xmin = 878.5221
				xmax = 878.6821
				text = "i"
			intervals [2484]:
				xmin = 878.6821
				xmax = 878.8021
				text = "d"
			intervals [2485]:
				xmin = 878.8021
				xmax = 878.9421
				text = "you"
			intervals [2486]:
				xmin = 878.9421
				xmax = 879.1121
				text = "know"
			intervals [2487]:
				xmin = 879.1121
				xmax = 879.3721
				text = "you"
			intervals [2488]:
				xmin = 879.3721
				xmax = 879.4221
				text = ""
			intervals [2489]:
				xmin = 879.4221
				xmax = 879.7221
				text = "you"
			intervals [2490]:
				xmin = 879.7221
				xmax = 879.8421
				text = ""
			intervals [2491]:
				xmin = 879.8421
				xmax = 880.0721
				text = "you're"
			intervals [2492]:
				xmin = 880.0721
				xmax = 880.1321
				text = "the"
			intervals [2493]:
				xmin = 880.1321
				xmax = 881.0621
				text = "minority"
			intervals [2494]:
				xmin = 881.0621
				xmax = 881.0921
				text = ""
			intervals [2495]:
				xmin = 881.0921
				xmax = 881.5921
				text = "in"
			intervals [2496]:
				xmin = 881.5921
				xmax = 882.0053
				text = ""
			intervals [2497]:
				xmin = 882.0053
				xmax = 882.0653
				text = "a"
			intervals [2498]:
				xmin = 882.0653
				xmax = 882.2953
				text = "white"
			intervals [2499]:
				xmin = 882.2953
				xmax = 882.9953
				text = "environment"
			intervals [2500]:
				xmin = 882.9953
				xmax = 883.4153
				text = "especially"
			intervals [2501]:
				xmin = 883.4153
				xmax = 883.4553
				text = ""
			intervals [2502]:
				xmin = 883.4553
				xmax = 883.5853
				text = "by"
			intervals [2503]:
				xmin = 883.5853
				xmax = 883.7053
				text = "the"
			intervals [2504]:
				xmin = 883.7053
				xmax = 883.7953
				text = "time"
			intervals [2505]:
				xmin = 883.7953
				xmax = 883.8853
				text = "i"
			intervals [2506]:
				xmin = 883.8853
				xmax = 884.0353
				text = ""
			intervals [2507]:
				xmin = 884.0353
				xmax = 884.4253
				text = "was"
			intervals [2508]:
				xmin = 884.4253
				xmax = 884.5253
				text = "in"
			intervals [2509]:
				xmin = 884.5253
				xmax = 884.6953
				text = "high"
			intervals [2510]:
				xmin = 884.6953
				xmax = 884.8953
				text = "school"
			intervals [2511]:
				xmin = 884.8953
				xmax = 885.4253
				text = "diversity"
			intervals [2512]:
				xmin = 885.4253
				xmax = 886.0853
				text = "diversity"
			intervals [2513]:
				xmin = 886.0853
				xmax = 886.5953
				text = "diversity"
			intervals [2514]:
				xmin = 886.5953
				xmax = 886.6853
				text = "that"
			intervals [2515]:
				xmin = 886.6853
				xmax = 886.9053
				text = "was"
			intervals [2516]:
				xmin = 886.9053
				xmax = 887.1353
				text = "like"
			intervals [2517]:
				xmin = 887.1353
				xmax = 887.3053
				text = "all"
			intervals [2518]:
				xmin = 887.3053
				xmax = 887.3353
				text = ""
			intervals [2519]:
				xmin = 887.3353
				xmax = 887.4353
				text = "they"
			intervals [2520]:
				xmin = 887.4353
				xmax = 887.8153
				text = "talked"
			intervals [2521]:
				xmin = 887.8153
				xmax = 887.9753
				text = "about"
			intervals [2522]:
				xmin = 887.9753
				xmax = 888.0653
				text = "not"
			intervals [2523]:
				xmin = 888.0653
				xmax = 888.1453
				text = "all"
			intervals [2524]:
				xmin = 888.1453
				xmax = 888.2253
				text = "they"
			intervals [2525]:
				xmin = 888.2253
				xmax = 888.4353
				text = "talked"
			intervals [2526]:
				xmin = 888.4353
				xmax = 888.5553
				text = "about"
			intervals [2527]:
				xmin = 888.5553
				xmax = 888.6453
				text = "that"
			intervals [2528]:
				xmin = 888.6453
				xmax = 888.7353
				text = "was"
			intervals [2529]:
				xmin = 888.7353
				xmax = 888.7853
				text = "a"
			intervals [2530]:
				xmin = 888.7853
				xmax = 888.9653
				text = "big"
			intervals [2531]:
				xmin = 888.9653
				xmax = 889.2053
				text = "part"
			intervals [2532]:
				xmin = 889.2053
				xmax = 889.3053
				text = "of"
			intervals [2533]:
				xmin = 889.3053
				xmax = 889.5253
				text = "it"
			intervals [2534]:
				xmin = 889.5253
				xmax = 890.0683
				text = ""
			intervals [2535]:
				xmin = 890.0683
				xmax = 890.1283
				text = "and"
			intervals [2536]:
				xmin = 890.1283
				xmax = 890.1983
				text = "i"
			intervals [2537]:
				xmin = 890.1983
				xmax = 890.2283
				text = ""
			intervals [2538]:
				xmin = 890.2283
				xmax = 890.3583
				text = "was"
			intervals [2539]:
				xmin = 890.3583
				xmax = 890.5183
				text = "like"
			intervals [2540]:
				xmin = 890.5183
				xmax = 890.6183
				text = "well"
			intervals [2541]:
				xmin = 890.6183
				xmax = 890.7783
				text = "i'm"
			intervals [2542]:
				xmin = 890.7783
				xmax = 891.0183
				text = "going"
			intervals [2543]:
				xmin = 891.0183
				xmax = 891.1483
				text = "to"
			intervals [2544]:
				xmin = 891.1483
				xmax = 891.5483
				text = "use"
			intervals [2545]:
				xmin = 891.5483
				xmax = 891.8083
				text = "that"
			intervals [2546]:
				xmin = 891.8083
				xmax = 892.1883
				text = ""
			intervals [2547]:
				xmin = 892.1883
				xmax = 892.9583
				text = "and"
			intervals [2548]:
				xmin = 892.9583
				xmax = 893.3683
				text = "<unk>"
			intervals [2549]:
				xmin = 893.3683
				xmax = 893.9053
				text = ""
			intervals [2550]:
				xmin = 893.9053
				xmax = 893.9953
				text = "i"
			intervals [2551]:
				xmin = 893.9953
				xmax = 894.0353
				text = ""
			intervals [2552]:
				xmin = 894.0353
				xmax = 894.2453
				text = "did"
			intervals [2553]:
				xmin = 894.2453
				xmax = 895.482
				text = ""
			intervals [2554]:
				xmin = 895.482
				xmax = 895.572
				text = "<unk>"
			intervals [2555]:
				xmin = 895.572
				xmax = 896.2264
				text = ""
			intervals [2556]:
				xmin = 896.2264
				xmax = 896.4564
				text = "there"
			intervals [2557]:
				xmin = 896.4564
				xmax = 896.5864
				text = "we"
			intervals [2558]:
				xmin = 896.5864
				xmax = 896.6364
				text = ""
			intervals [2559]:
				xmin = 896.6364
				xmax = 896.8164
				text = "go"
			intervals [2560]:
				xmin = 896.8164
				xmax = 897.3029
				text = ""
			intervals [2561]:
				xmin = 897.3029
				xmax = 897.9229
				text = "so"
			intervals [2562]:
				xmin = 897.9229
				xmax = 898.3173
				text = ""
			intervals [2563]:
				xmin = 898.3173
				xmax = 898.6473
				text = "that"
			intervals [2564]:
				xmin = 898.6473
				xmax = 898.7873
				text = "is"
			intervals [2565]:
				xmin = 898.7873
				xmax = 898.9673
				text = "it"
			intervals [2566]:
				xmin = 898.9673
				xmax = 902.6346
				text = ""
			intervals [2567]:
				xmin = 902.6346
				xmax = 903.8546
				text = "oh"
			intervals [2568]:
				xmin = 903.8546
				xmax = 903.8846
				text = ""
			intervals [2569]:
				xmin = 903.8846
				xmax = 903.9446
				text = "so"
			intervals [2570]:
				xmin = 903.9446
				xmax = 904.2546
				text = "random"
			intervals [2571]:
				xmin = 904.2546
				xmax = 904.5246
				text = "story"
			intervals [2572]:
				xmin = 904.5246
				xmax = 904.7546
				text = "there"
			intervals [2573]:
				xmin = 904.7546
				xmax = 905.3246
				text = "so"
			intervals [2574]:
				xmin = 905.3246
				xmax = 905.4246
				text = ""
			intervals [2575]:
				xmin = 905.4246
				xmax = 905.8646
				text = "he"
			intervals [2576]:
				xmin = 905.8646
				xmax = 905.8946
				text = ""
			intervals [2577]:
				xmin = 905.8946
				xmax = 906.2646
				text = "s"
			intervals [2578]:
				xmin = 906.2646
				xmax = 906.9846
				text = "fif-"
			intervals [2579]:
				xmin = 906.9846
				xmax = 908.2864
				text = ""
			intervals [2580]:
				xmin = 908.2864
				xmax = 908.7864
				text = "fifty"
			intervals [2581]:
				xmin = 908.7864
				xmax = 909.1264
				text = "two"
			intervals [2582]:
				xmin = 909.1264
				xmax = 909.9232
				text = ""
			intervals [2583]:
				xmin = 909.9232
				xmax = 910.0432
				text = "and"
			intervals [2584]:
				xmin = 910.0432
				xmax = 910.3532
				text = "i'm"
			intervals [2585]:
				xmin = 910.3532
				xmax = 910.8076
				text = ""
			intervals [2586]:
				xmin = 910.8076
				xmax = 911.0976
				text = "thirty"
			intervals [2587]:
				xmin = 911.0976
				xmax = 911.2876
				text = ""
			intervals [2588]:
				xmin = 911.2876
				xmax = 911.4376
				text = "two"
			intervals [2589]:
				xmin = 911.4376
				xmax = 912.1414
				text = ""
			intervals [2590]:
				xmin = 912.1414
				xmax = 912.9114
				text = "um"
			intervals [2591]:
				xmin = 912.9114
				xmax = 913.0414
				text = "my"
			intervals [2592]:
				xmin = 913.0414
				xmax = 913.6914
				text = "mom"
			intervals [2593]:
				xmin = 913.6914
				xmax = 914.3804
				text = ""
			intervals [2594]:
				xmin = 914.3804
				xmax = 914.5604
				text = "had"
			intervals [2595]:
				xmin = 914.5604
				xmax = 914.6504
				text = "him"
			intervals [2596]:
				xmin = 914.6504
				xmax = 914.7804
				text = "when"
			intervals [2597]:
				xmin = 914.7804
				xmax = 914.9504
				text = "she"
			intervals [2598]:
				xmin = 914.9504
				xmax = 915.0904
				text = "was"
			intervals [2599]:
				xmin = 915.0904
				xmax = 915.1504
				text = "in"
			intervals [2600]:
				xmin = 915.1504
				xmax = 915.3604
				text = "high"
			intervals [2601]:
				xmin = 915.3604
				xmax = 915.7004
				text = "school"
			intervals [2602]:
				xmin = 915.7004
				xmax = 915.7804
				text = "and"
			intervals [2603]:
				xmin = 915.7804
				xmax = 915.9104
				text = "she"
			intervals [2604]:
				xmin = 915.9104
				xmax = 916.0004
				text = "gave"
			intervals [2605]:
				xmin = 916.0004
				xmax = 916.0604
				text = "him"
			intervals [2606]:
				xmin = 916.0604
				xmax = 916.1504
				text = "up"
			intervals [2607]:
				xmin = 916.1504
				xmax = 916.2704
				text = "for"
			intervals [2608]:
				xmin = 916.2704
				xmax = 916.7004
				text = "adoption"
			intervals [2609]:
				xmin = 916.7004
				xmax = 916.7604
				text = "and"
			intervals [2610]:
				xmin = 916.7604
				xmax = 916.9104
				text = "then"
			intervals [2611]:
				xmin = 916.9104
				xmax = 917.0104
				text = "we"
			intervals [2612]:
				xmin = 917.0104
				xmax = 917.3804
				text = "found"
			intervals [2613]:
				xmin = 917.3804
				xmax = 917.6204
				text = "him"
			intervals [2614]:
				xmin = 917.6204
				xmax = 918.4456
				text = ""
			intervals [2615]:
				xmin = 918.4456
				xmax = 918.5856
				text = "which"
			intervals [2616]:
				xmin = 918.5856
				xmax = 918.7156
				text = "is"
			intervals [2617]:
				xmin = 918.7156
				xmax = 918.8556
				text = "like"
			intervals [2618]:
				xmin = 918.8556
				xmax = 918.9056
				text = "a"
			intervals [2619]:
				xmin = 918.9056
				xmax = 919.2556
				text = "random"
			intervals [2620]:
				xmin = 919.2556
				xmax = 919.4456
				text = "s"
			intervals [2621]:
				xmin = 919.4456
				xmax = 919.4856
				text = ""
			intervals [2622]:
				xmin = 919.4856
				xmax = 919.7756
				text = "random"
			intervals [2623]:
				xmin = 919.7756
				xmax = 920.3656
				text = "aside"
			intervals [2624]:
				xmin = 920.3656
				xmax = 920.9756
				text = "uh"
			intervals [2625]:
				xmin = 920.9756
				xmax = 921.3756
				text = "found"
			intervals [2626]:
				xmin = 921.3756
				xmax = 921.5456
				text = "him"
			intervals [2627]:
				xmin = 921.5456
				xmax = 921.7156
				text = "in"
			intervals [2628]:
				xmin = 921.7156
				xmax = 921.9156
				text = "two"
			intervals [2629]:
				xmin = 921.9156
				xmax = 922.3356
				text = "thousand"
			intervals [2630]:
				xmin = 922.3356
				xmax = 922.4256
				text = "when"
			intervals [2631]:
				xmin = 922.4256
				xmax = 922.4956
				text = "i"
			intervals [2632]:
				xmin = 922.4956
				xmax = 922.6156
				text = "was"
			intervals [2633]:
				xmin = 922.6156
				xmax = 922.7256
				text = "in"
			intervals [2634]:
				xmin = 922.7256
				xmax = 922.8876
				text = ""
			intervals [2635]:
				xmin = 922.8876
				xmax = 922.9876
				text = "when"
			intervals [2636]:
				xmin = 922.9876
				xmax = 923.0576
				text = "i"
			intervals [2637]:
				xmin = 923.0576
				xmax = 923.1976
				text = "was"
			intervals [2638]:
				xmin = 923.1976
				xmax = 923.2276
				text = ""
			intervals [2639]:
				xmin = 923.2276
				xmax = 923.7576
				text = "eighteen"
			intervals [2640]:
				xmin = 923.7576
				xmax = 924.0476
				text = "so"
			intervals [2641]:
				xmin = 924.0476
				xmax = 924.2076
				text = "that"
			intervals [2642]:
				xmin = 924.2076
				xmax = 924.2576
				text = "s"
			intervals [2643]:
				xmin = 924.2576
				xmax = 924.3476
				text = "what"
			intervals [2644]:
				xmin = 924.3476
				xmax = 924.3776
				text = "i"
			intervals [2645]:
				xmin = 924.3776
				xmax = 924.6076
				text = "mean"
			intervals [2646]:
				xmin = 924.6076
				xmax = 924.7676
				text = "by"
			intervals [2647]:
				xmin = 924.7676
				xmax = 925.0876
				text = "like"
			intervals [2648]:
				xmin = 925.0876
				xmax = 925.330
				text = ""
			intervals [2649]:
				xmin = 925.330
				xmax = 925.400
				text = "i"
			intervals [2650]:
				xmin = 925.400
				xmax = 925.500
				text = "have"
			intervals [2651]:
				xmin = 925.500
				xmax = 925.600
				text = "a"
			intervals [2652]:
				xmin = 925.600
				xmax = 926.300
				text = "brother"
			intervals [2653]:
				xmin = 926.300
				xmax = 927.0988
				text = ""
			intervals [2654]:
				xmin = 927.0988
				xmax = 927.4188
				text = "that"
			intervals [2655]:
				xmin = 927.4188
				xmax = 928.0892
				text = ""
			intervals [2656]:
				xmin = 928.0892
				xmax = 928.1892
				text = "i"
			intervals [2657]:
				xmin = 928.1892
				xmax = 928.7792
				text = "claim"
			intervals [2658]:
				xmin = 928.7792
				xmax = 929.2292
				text = "and"
			intervals [2659]:
				xmin = 929.2292
				xmax = 929.5611
				text = ""
			intervals [2660]:
				xmin = 929.5611
				xmax = 929.8011
				text = "our"
			intervals [2661]:
				xmin = 929.8011
				xmax = 930.3111
				text = "families"
			intervals [2662]:
				xmin = 930.3111
				xmax = 930.3711
				text = "are"
			intervals [2663]:
				xmin = 930.3711
				xmax = 930.5911
				text = "pretty"
			intervals [2664]:
				xmin = 930.5911
				xmax = 930.9811
				text = "close"
			intervals [2665]:
				xmin = 930.9811
				xmax = 931.2911
				text = "now"
			intervals [2666]:
				xmin = 931.2911
				xmax = 931.4011
				text = ""
			intervals [2667]:
				xmin = 931.4011
				xmax = 931.7311
				text = "but"
			intervals [2668]:
				xmin = 931.7311
				xmax = 932.2804
				text = ""
			intervals [2669]:
				xmin = 932.2804
				xmax = 932.6504
				text = "growing"
			intervals [2670]:
				xmin = 932.6504
				xmax = 933.0504
				text = "up"
			intervals [2671]:
				xmin = 933.0504
				xmax = 933.3629
				text = ""
			intervals [2672]:
				xmin = 933.3629
				xmax = 933.5129
				text = "you"
			intervals [2673]:
				xmin = 933.5129
				xmax = 933.8029
				text = "know"
			intervals [2674]:
				xmin = 933.8029
				xmax = 933.8529
				text = ""
			intervals [2675]:
				xmin = 933.8529
				xmax = 933.9729
				text = "i"
			intervals [2676]:
				xmin = 933.9729
				xmax = 934.3829
				text = "didn't"
			intervals [2677]:
				xmin = 934.3829
				xmax = 934.5929
				text = "even"
			intervals [2678]:
				xmin = 934.5929
				xmax = 934.6229
				text = ""
			intervals [2679]:
				xmin = 934.6229
				xmax = 934.7429
				text = "i"
			intervals [2680]:
				xmin = 934.7429
				xmax = 934.8929
				text = "knew"
			intervals [2681]:
				xmin = 934.8929
				xmax = 934.9729
				text = "he"
			intervals [2682]:
				xmin = 934.9729
				xmax = 935.4629
				text = "existed"
			intervals [2683]:
				xmin = 935.4629
				xmax = 935.5229
				text = "my"
			intervals [2684]:
				xmin = 935.5229
				xmax = 935.7229
				text = "mother"
			intervals [2685]:
				xmin = 935.7229
				xmax = 935.8929
				text = "told"
			intervals [2686]:
				xmin = 935.8929
				xmax = 935.9629
				text = "me"
			intervals [2687]:
				xmin = 935.9629
				xmax = 936.0629
				text = "he"
			intervals [2688]:
				xmin = 936.0629
				xmax = 936.4929
				text = "existed"
			intervals [2689]:
				xmin = 936.4929
				xmax = 936.7429
				text = "but"
			intervals [2690]:
				xmin = 936.7429
				xmax = 936.7729
				text = ""
			intervals [2691]:
				xmin = 936.7729
				xmax = 936.9329
				text = "i"
			intervals [2692]:
				xmin = 936.9329
				xmax = 937.1629
				text = "didn't"
			intervals [2693]:
				xmin = 937.1629
				xmax = 937.4029
				text = "know"
			intervals [2694]:
				xmin = 937.4029
				xmax = 937.7129
				text = "him"
			intervals [2695]:
				xmin = 937.7129
				xmax = 937.7429
				text = ""
			intervals [2696]:
				xmin = 937.7429
				xmax = 937.9829
				text = "none"
			intervals [2697]:
				xmin = 937.9829
				xmax = 938.0529
				text = "of"
			intervals [2698]:
				xmin = 938.0529
				xmax = 938.2629
				text = "us"
			intervals [2699]:
				xmin = 938.2629
				xmax = 938.2929
				text = ""
			intervals [2700]:
				xmin = 938.2929
				xmax = 938.5129
				text = "did"
			intervals [2701]:
				xmin = 938.5129
				xmax = 938.6686
				text = ""
			intervals [2702]:
				xmin = 938.6686
				xmax = 938.9886
				text = "so"
			intervals [2703]:
				xmin = 938.9886
				xmax = 939.4189
				text = ""
			intervals [2704]:
				xmin = 939.4189
				xmax = 939.5989
				text = "that"
			intervals [2705]:
				xmin = 939.5989
				xmax = 939.6289
				text = "s"
			intervals [2706]:
				xmin = 939.6289
				xmax = 939.6989
				text = "why"
			intervals [2707]:
				xmin = 939.6989
				xmax = 939.7689
				text = "i"
			intervals [2708]:
				xmin = 939.7689
				xmax = 939.9489
				text = "say"
			intervals [2709]:
				xmin = 939.9489
				xmax = 940.2289
				text = "raised"
			intervals [2710]:
				xmin = 940.2289
				xmax = 940.3389
				text = "as"
			intervals [2711]:
				xmin = 940.3389
				xmax = 940.4189
				text = "an"
			intervals [2712]:
				xmin = 940.4189
				xmax = 940.6389
				text = "only"
			intervals [2713]:
				xmin = 940.6389
				xmax = 940.9789
				text = "child"
			intervals [2714]:
				xmin = 940.9789
				xmax = 941.0089
				text = ""
			intervals [2715]:
				xmin = 941.0089
				xmax = 941.2089
				text = "like"
			intervals [2716]:
				xmin = 941.2089
				xmax = 941.4689
				text = "very"
			intervals [2717]:
				xmin = 941.4689
				xmax = 941.7289
				text = "much"
			intervals [2718]:
				xmin = 941.7289
				xmax = 942.0513
				text = ""
			intervals [2719]:
				xmin = 942.0513
				xmax = 942.3813
				text = "yeah"
			intervals [2720]:
				xmin = 942.3813
				xmax = 942.4113
				text = ""
			intervals [2721]:
				xmin = 942.4113
				xmax = 942.6413
				text = "not"
			intervals [2722]:
				xmin = 942.6413
				xmax = 942.9713
				text = "even"
			intervals [2723]:
				xmin = 942.9713
				xmax = 943.2913
				text = "like"
			intervals [2724]:
				xmin = 943.2913
				xmax = 943.4313
				text = "oh"
			intervals [2725]:
				xmin = 943.4313
				xmax = 943.4913
				text = "i"
			intervals [2726]:
				xmin = 943.4913
				xmax = 943.6513
				text = "have"
			intervals [2727]:
				xmin = 943.6513
				xmax = 943.7113
				text = ""
			intervals [2728]:
				xmin = 943.7113
				xmax = 943.9013
				text = "this"
			intervals [2729]:
				xmin = 943.9013
				xmax = 944.2713
				text = "brother"
			intervals [2730]:
				xmin = 944.2713
				xmax = 944.3013
				text = ""
			intervals [2731]:
				xmin = 944.3013
				xmax = 944.8613
				text = "no"
			intervals [2732]:
				xmin = 944.8613
				xmax = 944.9313
				text = ""
			intervals [2733]:
				xmin = 944.9313
				xmax = 945.1313
				text = "like"
			intervals [2734]:
				xmin = 945.1313
				xmax = 948.2695
				text = ""
			intervals [2735]:
				xmin = 948.2695
				xmax = 948.7595
				text = "okay"
			intervals [2736]:
				xmin = 948.7595
				xmax = 955.7941
				text = ""
			intervals [2737]:
				xmin = 955.7941
				xmax = 955.9141
				text = "oh"
			intervals [2738]:
				xmin = 955.9141
				xmax = 956.0841
				text = "yeah"
			intervals [2739]:
				xmin = 956.0841
				xmax = 956.4241
				text = "no"
			intervals [2740]:
				xmin = 956.4241
				xmax = 956.4541
				text = ""
			intervals [2741]:
				xmin = 956.4541
				xmax = 956.9941
				text = "yeah"
			intervals [2742]:
				xmin = 956.9941
				xmax = 957.4049
				text = ""
			intervals [2743]:
				xmin = 957.4049
				xmax = 957.8649
				text = "totally"
			intervals [2744]:
				xmin = 957.8649
				xmax = 957.9049
				text = ""
			intervals [2745]:
				xmin = 957.9049
				xmax = 958.2149
				text = "separate"
			intervals [2746]:
				xmin = 958.2149
				xmax = 958.4549
				text = ""
			intervals [2747]:
				xmin = 958.4549
				xmax = 958.9649
				text = "lives"
			intervals [2748]:
				xmin = 958.9649
				xmax = 959.7949
				text = "yeah"
			intervals [2749]:
				xmin = 959.7949
				xmax = 960.3835
				text = ""
			intervals [2750]:
				xmin = 960.3835
				xmax = 960.7635
				text = "<unk>"
			intervals [2751]:
				xmin = 960.7635
				xmax = 970.9676
				text = ""
			intervals [2752]:
				xmin = 970.9676
				xmax = 971.0676
				text = "<unk>"
			intervals [2753]:
				xmin = 971.0676
				xmax = 971.3858
				text = ""
			intervals [2754]:
				xmin = 971.3858
				xmax = 972.2958
				text = "well"
			intervals [2755]:
				xmin = 972.2958
				xmax = 972.3258
				text = ""
			intervals [2756]:
				xmin = 972.3258
				xmax = 972.4858
				text = "the"
			intervals [2757]:
				xmin = 972.4858
				xmax = 972.9058
				text = "only"
			intervals [2758]:
				xmin = 972.9058
				xmax = 972.9358
				text = ""
			intervals [2759]:
				xmin = 972.9358
				xmax = 974.5558
				text = "family"
			intervals [2760]:
				xmin = 974.5558
				xmax = 974.6158
				text = ""
			intervals [2761]:
				xmin = 974.6158
				xmax = 975.2458
				text = "that"
			intervals [2762]:
				xmin = 975.2458
				xmax = 976.4794
				text = ""
			intervals [2763]:
				xmin = 976.4794
				xmax = 976.6294
				text = "i'm"
			intervals [2764]:
				xmin = 976.6294
				xmax = 977.2394
				text = "really"
			intervals [2765]:
				xmin = 977.2394
				xmax = 977.3094
				text = ""
			intervals [2766]:
				xmin = 977.3094
				xmax = 978.2194
				text = "close"
			intervals [2767]:
				xmin = 978.2194
				xmax = 978.9294
				text = "with"
			intervals [2768]:
				xmin = 978.9294
				xmax = 979.466
				text = ""
			intervals [2769]:
				xmin = 979.466
				xmax = 980.016
				text = "so"
			intervals [2770]:
				xmin = 980.016
				xmax = 980.246
				text = "my"
			intervals [2771]:
				xmin = 980.246
				xmax = 980.766
				text = "mom"
			intervals [2772]:
				xmin = 980.766
				xmax = 980.926
				text = "s"
			intervals [2773]:
				xmin = 980.926
				xmax = 981.566
				text = "family"
			intervals [2774]:
				xmin = 981.566
				xmax = 981.746
				text = "i'm"
			intervals [2775]:
				xmin = 981.746
				xmax = 982.026
				text = "not"
			intervals [2776]:
				xmin = 982.026
				xmax = 982.256
				text = "that"
			intervals [2777]:
				xmin = 982.256
				xmax = 982.736
				text = "close"
			intervals [2778]:
				xmin = 982.736
				xmax = 983.216
				text = "with"
			intervals [2779]:
				xmin = 983.216
				xmax = 983.7172
				text = ""
			intervals [2780]:
				xmin = 983.7172
				xmax = 983.8872
				text = "there"
			intervals [2781]:
				xmin = 983.8872
				xmax = 983.9272
				text = "s"
			intervals [2782]:
				xmin = 983.9272
				xmax = 984.0872
				text = "not"
			intervals [2783]:
				xmin = 984.0872
				xmax = 984.2172
				text = "too"
			intervals [2784]:
				xmin = 984.2172
				xmax = 984.4472
				text = "many"
			intervals [2785]:
				xmin = 984.4472
				xmax = 984.7672
				text = "people"
			intervals [2786]:
				xmin = 984.7672
				xmax = 984.9172
				text = "on"
			intervals [2787]:
				xmin = 984.9172
				xmax = 985.1772
				text = "that"
			intervals [2788]:
				xmin = 985.1772
				xmax = 985.7372
				text = "side"
			intervals [2789]:
				xmin = 985.7372
				xmax = 986.0272
				text = "most"
			intervals [2790]:
				xmin = 986.0272
				xmax = 986.0872
				text = "of"
			intervals [2791]:
				xmin = 986.0872
				xmax = 986.2172
				text = "them"
			intervals [2792]:
				xmin = 986.2172
				xmax = 986.3472
				text = "are"
			intervals [2793]:
				xmin = 986.3472
				xmax = 986.8972
				text = "old"
			intervals [2794]:
				xmin = 986.8972
				xmax = 987.1972
				text = ""
			intervals [2795]:
				xmin = 987.1972
				xmax = 987.3972
				text = "like"
			intervals [2796]:
				xmin = 987.3972
				xmax = 987.6872
				text = "my"
			intervals [2797]:
				xmin = 987.6872
				xmax = 987.8951
				text = ""
			intervals [2798]:
				xmin = 987.8951
				xmax = 988.0951
				text = "like"
			intervals [2799]:
				xmin = 988.0951
				xmax = 988.2151
				text = "my"
			intervals [2800]:
				xmin = 988.2151
				xmax = 988.4551
				text = "mom"
			intervals [2801]:
				xmin = 988.4551
				xmax = 988.4851
				text = ""
			intervals [2802]:
				xmin = 988.4851
				xmax = 988.6251
				text = "like"
			intervals [2803]:
				xmin = 988.6251
				xmax = 988.7051
				text = "my"
			intervals [2804]:
				xmin = 988.7051
				xmax = 988.7851
				text = "g-"
			intervals [2805]:
				xmin = 988.7851
				xmax = 988.8151
				text = ""
			intervals [2806]:
				xmin = 988.8151
				xmax = 989.0251
				text = "like"
			intervals [2807]:
				xmin = 989.0251
				xmax = 989.5851
				text = "grandparent"
			intervals [2808]:
				xmin = 989.5851
				xmax = 989.6151
				text = ""
			intervals [2809]:
				xmin = 989.6151
				xmax = 990.2451
				text = "generation"
			intervals [2810]:
				xmin = 990.2451
				xmax = 990.3651
				text = "so"
			intervals [2811]:
				xmin = 990.3651
				xmax = 990.5751
				text = "they've"
			intervals [2812]:
				xmin = 990.5751
				xmax = 990.6351
				text = ""
			intervals [2813]:
				xmin = 990.6351
				xmax = 990.8451
				text = "pretty"
			intervals [2814]:
				xmin = 990.8451
				xmax = 991.3251
				text = "much"
			intervals [2815]:
				xmin = 991.3251
				xmax = 991.3551
				text = ""
			intervals [2816]:
				xmin = 991.3551
				xmax = 991.7451
				text = "died"
			intervals [2817]:
				xmin = 991.7451
				xmax = 991.7751
				text = ""
			intervals [2818]:
				xmin = 991.7751
				xmax = 991.8551
				text = "at"
			intervals [2819]:
				xmin = 991.8551
				xmax = 992.0251
				text = "this"
			intervals [2820]:
				xmin = 992.0251
				xmax = 992.3051
				text = "point"
			intervals [2821]:
				xmin = 992.3051
				xmax = 992.9947
				text = ""
			intervals [2822]:
				xmin = 992.9947
				xmax = 993.6447
				text = "and"
			intervals [2823]:
				xmin = 993.6447
				xmax = 993.8847
				text = "she"
			intervals [2824]:
				xmin = 993.8847
				xmax = 994.0747
				text = "has"
			intervals [2825]:
				xmin = 994.0747
				xmax = 994.1447
				text = "a"
			intervals [2826]:
				xmin = 994.1447
				xmax = 994.6747
				text = "sister"
			intervals [2827]:
				xmin = 994.6747
				xmax = 994.7047
				text = ""
			intervals [2828]:
				xmin = 994.7047
				xmax = 994.9847
				text = "half"
			intervals [2829]:
				xmin = 994.9847
				xmax = 995.6747
				text = "sister"
			intervals [2830]:
				xmin = 995.6747
				xmax = 997.7582
				text = ""
			intervals [2831]:
				xmin = 997.7582
				xmax = 998.7082
				text = "um"
			intervals [2832]:
				xmin = 998.7082
				xmax = 998.8827
				text = ""
			intervals [2833]:
				xmin = 998.8827
				xmax = 999.1327
				text = "<unk>"
			intervals [2834]:
				xmin = 999.1327
				xmax = 999.9372
				text = ""
			intervals [2835]:
				xmin = 999.9372
				xmax = 1000.4172
				text = "who"
			intervals [2836]:
				xmin = 1000.4172
				xmax = 1000.7895
				text = ""
			intervals [2837]:
				xmin = 1000.7895
				xmax = 1000.9195
				text = "i"
			intervals [2838]:
				xmin = 1000.9195
				xmax = 1001.3095
				text = "know"
			intervals [2839]:
				xmin = 1001.3095
				xmax = 1001.5495
				text = "but"
			intervals [2840]:
				xmin = 1001.5495
				xmax = 1001.7495
				text = "i'm"
			intervals [2841]:
				xmin = 1001.7495
				xmax = 1001.7795
				text = ""
			intervals [2842]:
				xmin = 1001.7795
				xmax = 1002.0595
				text = "not"
			intervals [2843]:
				xmin = 1002.0595
				xmax = 1002.0895
				text = ""
			intervals [2844]:
				xmin = 1002.0895
				xmax = 1002.2895
				text = "that"
			intervals [2845]:
				xmin = 1002.2895
				xmax = 1002.6995
				text = "close"
			intervals [2846]:
				xmin = 1002.6995
				xmax = 1003.5095
				text = "with"
			intervals [2847]:
				xmin = 1003.5095
				xmax = 1003.5661
				text = ""
			intervals [2848]:
				xmin = 1003.5661
				xmax = 1003.8161
				text = "not"
			intervals [2849]:
				xmin = 1003.8161
				xmax = 1004.0761
				text = "for"
			intervals [2850]:
				xmin = 1004.0761
				xmax = 1004.2961
				text = "any"
			intervals [2851]:
				xmin = 1004.2961
				xmax = 1004.5261
				text = "real"
			intervals [2852]:
				xmin = 1004.5261
				xmax = 1005.0161
				text = "reasons"
			intervals [2853]:
				xmin = 1005.0161
				xmax = 1005.2261
				text = "just"
			intervals [2854]:
				xmin = 1005.2261
				xmax = 1005.4861
				text = "their"
			intervals [2855]:
				xmin = 1005.4861
				xmax = 1005.601
				text = ""
			intervals [2856]:
				xmin = 1005.601
				xmax = 1005.951
				text = "lives"
			intervals [2857]:
				xmin = 1005.951
				xmax = 1006.001
				text = "are"
			intervals [2858]:
				xmin = 1006.001
				xmax = 1006.241
				text = "very"
			intervals [2859]:
				xmin = 1006.241
				xmax = 1006.631
				text = "different"
			intervals [2860]:
				xmin = 1006.631
				xmax = 1006.7756
				text = ""
			intervals [2861]:
				xmin = 1006.7756
				xmax = 1007.4256
				text = "um"
			intervals [2862]:
				xmin = 1007.4256
				xmax = 1007.6119
				text = ""
			intervals [2863]:
				xmin = 1007.6119
				xmax = 1007.7019
				text = "<unk>"
			intervals [2864]:
				xmin = 1007.7019
				xmax = 1008.2655
				text = ""
			intervals [2865]:
				xmin = 1008.2655
				xmax = 1008.4155
				text = "but"
			intervals [2866]:
				xmin = 1008.4155
				xmax = 1008.4955
				text = "the"
			intervals [2867]:
				xmin = 1008.4955
				xmax = 1008.8955
				text = "family"
			intervals [2868]:
				xmin = 1008.8955
				xmax = 1008.9855
				text = "that"
			intervals [2869]:
				xmin = 1008.9855
				xmax = 1009.0455
				text = "i'm"
			intervals [2870]:
				xmin = 1009.0455
				xmax = 1009.9855
				text = "closer"
			intervals [2871]:
				xmin = 1009.9855
				xmax = 1010.4855
				text = "to"
			intervals [2872]:
				xmin = 1010.4855
				xmax = 1010.5255
				text = ""
			intervals [2873]:
				xmin = 1010.5255
				xmax = 1010.7755
				text = "is"
			intervals [2874]:
				xmin = 1010.7755
				xmax = 1010.9355
				text = "my"
			intervals [2875]:
				xmin = 1010.9355
				xmax = 1011.3955
				text = "dad"
			intervals [2876]:
				xmin = 1011.3955
				xmax = 1011.4255
				text = "s"
			intervals [2877]:
				xmin = 1011.4255
				xmax = 1011.8755
				text = "side"
			intervals [2878]:
				xmin = 1011.8755
				xmax = 1011.9955
				text = "and"
			intervals [2879]:
				xmin = 1011.9955
				xmax = 1012.1655
				text = "he"
			intervals [2880]:
				xmin = 1012.1655
				xmax = 1012.6155
				text = "has"
			intervals [2881]:
				xmin = 1012.6155
				xmax = 1013.229
				text = ""
			intervals [2882]:
				xmin = 1013.229
				xmax = 1013.359
				text = "a"
			intervals [2883]:
				xmin = 1013.359
				xmax = 1014.109
				text = "brother"
			intervals [2884]:
				xmin = 1014.109
				xmax = 1014.4916
				text = ""
			intervals [2885]:
				xmin = 1014.4916
				xmax = 1014.5816
				text = "a"
			intervals [2886]:
				xmin = 1014.5816
				xmax = 1015.2016
				text = "wife"
			intervals [2887]:
				xmin = 1015.2016
				xmax = 1015.2316
				text = ""
			intervals [2888]:
				xmin = 1015.2316
				xmax = 1015.4716
				text = "well"
			intervals [2889]:
				xmin = 1015.4716
				xmax = 1015.6221
				text = ""
			intervals [2890]:
				xmin = 1015.6221
				xmax = 1015.8021
				text = "my"
			intervals [2891]:
				xmin = 1015.8021
				xmax = 1016.4045
				text = ""
			intervals [2892]:
				xmin = 1016.4045
				xmax = 1016.5145
				text = "<unk>"
			intervals [2893]:
				xmin = 1016.5145
				xmax = 1017.3149
				text = ""
			intervals [2894]:
				xmin = 1017.3149
				xmax = 1017.5249
				text = "my"
			intervals [2895]:
				xmin = 1017.5249
				xmax = 1017.7149
				text = "h"
			intervals [2896]:
				xmin = 1017.7149
				xmax = 1017.7549
				text = ""
			intervals [2897]:
				xmin = 1017.7549
				xmax = 1017.9349
				text = "my"
			intervals [2898]:
				xmin = 1017.9349
				xmax = 1017.9649
				text = ""
			intervals [2899]:
				xmin = 1017.9649
				xmax = 1018.2649
				text = "his"
			intervals [2900]:
				xmin = 1018.2649
				xmax = 1018.3649
				text = "br-"
			intervals [2901]:
				xmin = 1018.3649
				xmax = 1018.4049
				text = ""
			intervals [2902]:
				xmin = 1018.4049
				xmax = 1018.5249
				text = "my"
			intervals [2903]:
				xmin = 1018.5249
				xmax = 1018.8349
				text = "dad"
			intervals [2904]:
				xmin = 1018.8349
				xmax = 1018.9249
				text = "s"
			intervals [2905]:
				xmin = 1018.9249
				xmax = 1019.4049
				text = "brother"
			intervals [2906]:
				xmin = 1019.4049
				xmax = 1019.5949
				text = "is"
			intervals [2907]:
				xmin = 1019.5949
				xmax = 1020.1449
				text = "married"
			intervals [2908]:
				xmin = 1020.1449
				xmax = 1020.6296
				text = ""
			intervals [2909]:
				xmin = 1020.6296
				xmax = 1020.8096
				text = "and"
			intervals [2910]:
				xmin = 1020.8096
				xmax = 1020.9796
				text = "they"
			intervals [2911]:
				xmin = 1020.9796
				xmax = 1021.2096
				text = "have"
			intervals [2912]:
				xmin = 1021.2096
				xmax = 1021.2696
				text = ""
			intervals [2913]:
				xmin = 1021.2696
				xmax = 1021.6696
				text = "two"
			intervals [2914]:
				xmin = 1021.6696
				xmax = 1021.6996
				text = ""
			intervals [2915]:
				xmin = 1021.6996
				xmax = 1022.3096
				text = "kids"
			intervals [2916]:
				xmin = 1022.3096
				xmax = 1022.4596
				text = "two"
			intervals [2917]:
				xmin = 1022.4596
				xmax = 1022.9196
				text = "sons"
			intervals [2918]:
				xmin = 1022.9196
				xmax = 1023.0596
				text = "my"
			intervals [2919]:
				xmin = 1023.0596
				xmax = 1023.9596
				text = "cousins"
			intervals [2920]:
				xmin = 1023.9596
				xmax = 1024.2753
				text = ""
			intervals [2921]:
				xmin = 1024.2753
				xmax = 1024.4553
				text = "so"
			intervals [2922]:
				xmin = 1024.4553
				xmax = 1024.5153
				text = "i'm"
			intervals [2923]:
				xmin = 1024.5153
				xmax = 1024.8953
				text = "closer"
			intervals [2924]:
				xmin = 1024.8953
				xmax = 1024.9953
				text = "to"
			intervals [2925]:
				xmin = 1024.9953
				xmax = 1025.4453
				text = "them"
			intervals [2926]:
				xmin = 1025.4453
				xmax = 1026.1314
				text = ""
			intervals [2927]:
				xmin = 1026.1314
				xmax = 1026.2114
				text = "<unk>"
			intervals [2928]:
				xmin = 1026.2114
				xmax = 1026.4336
				text = ""
			intervals [2929]:
				xmin = 1026.4336
				xmax = 1026.6436
				text = "that"
			intervals [2930]:
				xmin = 1026.6436
				xmax = 1026.6836
				text = "s"
			intervals [2931]:
				xmin = 1026.6836
				xmax = 1026.8336
				text = "like"
			intervals [2932]:
				xmin = 1026.8336
				xmax = 1026.9536
				text = "the"
			intervals [2933]:
				xmin = 1026.9536
				xmax = 1027.2236
				text = "only"
			intervals [2934]:
				xmin = 1027.2236
				xmax = 1027.4836
				text = "like"
			intervals [2935]:
				xmin = 1027.4836
				xmax = 1027.7236
				text = "blood"
			intervals [2936]:
				xmin = 1027.7236
				xmax = 1028.3436
				text = "family"
			intervals [2937]:
				xmin = 1028.3436
				xmax = 1028.4536
				text = "i"
			intervals [2938]:
				xmin = 1028.4536
				xmax = 1028.5936
				text = "would"
			intervals [2939]:
				xmin = 1028.5936
				xmax = 1028.8436
				text = "say"
			intervals [2940]:
				xmin = 1028.8436
				xmax = 1029.0136
				text = "my"
			intervals [2941]:
				xmin = 1029.0136
				xmax = 1029.1636
				text = "m-"
			intervals [2942]:
				xmin = 1029.1636
				xmax = 1029.3749
				text = ""
			intervals [2943]:
				xmin = 1029.3749
				xmax = 1029.7449
				text = "my"
			intervals [2944]:
				xmin = 1029.7449
				xmax = 1030.2649
				text = "mom"
			intervals [2945]:
				xmin = 1030.2649
				xmax = 1030.467
				text = ""
			intervals [2946]:
				xmin = 1030.467
				xmax = 1030.667
				text = "has"
			intervals [2947]:
				xmin = 1030.667
				xmax = 1030.857
				text = "done"
			intervals [2948]:
				xmin = 1030.857
				xmax = 1030.897
				text = "a"
			intervals [2949]:
				xmin = 1030.897
				xmax = 1031.097
				text = "very"
			intervals [2950]:
				xmin = 1031.097
				xmax = 1031.197
				text = "good"
			intervals [2951]:
				xmin = 1031.197
				xmax = 1031.517
				text = "job"
			intervals [2952]:
				xmin = 1031.517
				xmax = 1031.657
				text = "of"
			intervals [2953]:
				xmin = 1031.657
				xmax = 1031.687
				text = ""
			intervals [2954]:
				xmin = 1031.687
				xmax = 1031.917
				text = "kind"
			intervals [2955]:
				xmin = 1031.917
				xmax = 1032.037
				text = "of"
			intervals [2956]:
				xmin = 1032.037
				xmax = 1032.6937
				text = ""
			intervals [2957]:
				xmin = 1032.6937
				xmax = 1033.0737
				text = "making"
			intervals [2958]:
				xmin = 1033.0737
				xmax = 1033.1937
				text = "fr-"
			intervals [2959]:
				xmin = 1033.1937
				xmax = 1033.2637
				text = ""
			intervals [2960]:
				xmin = 1033.2637
				xmax = 1033.4037
				text = "like"
			intervals [2961]:
				xmin = 1033.4037
				xmax = 1033.6437
				text = "people"
			intervals [2962]:
				xmin = 1033.6437
				xmax = 1033.7937
				text = "from"
			intervals [2963]:
				xmin = 1033.7937
				xmax = 1034.2737
				text = "parkersburg"
			intervals [2964]:
				xmin = 1034.2737
				xmax = 1034.4937
				text = "west"
			intervals [2965]:
				xmin = 1034.4937
				xmax = 1034.8237
				text = "virginia"
			intervals [2966]:
				xmin = 1034.8237
				xmax = 1035.1837
				text = "like"
			intervals [2967]:
				xmin = 1035.1837
				xmax = 1035.238
				text = ""
			intervals [2968]:
				xmin = 1035.238
				xmax = 1035.378
				text = "where"
			intervals [2969]:
				xmin = 1035.378
				xmax = 1035.688
				text = "she"
			intervals [2970]:
				xmin = 1035.688
				xmax = 1035.728
				text = ""
			intervals [2971]:
				xmin = 1035.728
				xmax = 1035.968
				text = "off"
			intervals [2972]:
				xmin = 1035.968
				xmax = 1036.058
				text = "and"
			intervals [2973]:
				xmin = 1036.058
				xmax = 1036.268
				text = "on"
			intervals [2974]:
				xmin = 1036.268
				xmax = 1036.458
				text = "grew"
			intervals [2975]:
				xmin = 1036.458
				xmax = 1036.868
				text = "up"
			intervals [2976]:
				xmin = 1036.868
				xmax = 1037.265
				text = ""
			intervals [2977]:
				xmin = 1037.265
				xmax = 1037.565
				text = "she"
			intervals [2978]:
				xmin = 1037.565
				xmax = 1037.625
				text = "s"
			intervals [2979]:
				xmin = 1037.625
				xmax = 1038.005
				text = "still"
			intervals [2980]:
				xmin = 1038.005
				xmax = 1038.215
				text = "like"
			intervals [2981]:
				xmin = 1038.215
				xmax = 1038.595
				text = "super"
			intervals [2982]:
				xmin = 1038.595
				xmax = 1039.095
				text = "close"
			intervals [2983]:
				xmin = 1039.095
				xmax = 1039.265
				text = "to"
			intervals [2984]:
				xmin = 1039.265
				xmax = 1039.495
				text = "t"
			intervals [2985]:
				xmin = 1039.495
				xmax = 1039.8462
				text = ""
			intervals [2986]:
				xmin = 1039.8462
				xmax = 1040.4162
				text = "several"
			intervals [2987]:
				xmin = 1040.4162
				xmax = 1040.4762
				text = "of"
			intervals [2988]:
				xmin = 1040.4762
				xmax = 1040.7362
				text = "those"
			intervals [2989]:
				xmin = 1040.7362
				xmax = 1041.1362
				text = "women"
			intervals [2990]:
				xmin = 1041.1362
				xmax = 1041.599
				text = ""
			intervals [2991]:
				xmin = 1041.599
				xmax = 1041.799
				text = "so"
			intervals [2992]:
				xmin = 1041.799
				xmax = 1042.079
				text = "they're"
			intervals [2993]:
				xmin = 1042.079
				xmax = 1042.2893
				text = ""
			intervals [2994]:
				xmin = 1042.2893
				xmax = 1042.5093
				text = "like"
			intervals [2995]:
				xmin = 1042.5093
				xmax = 1042.6093
				text = ""
			intervals [2996]:
				xmin = 1042.6093
				xmax = 1042.8493
				text = "my"
			intervals [2997]:
				xmin = 1042.8493
				xmax = 1042.8793
				text = ""
			intervals [2998]:
				xmin = 1042.8793
				xmax = 1043.3293
				text = "aunts"
			intervals [2999]:
				xmin = 1043.3293
				xmax = 1043.4393
				text = "i"
			intervals [3000]:
				xmin = 1043.4393
				xmax = 1043.6193
				text = "would"
			intervals [3001]:
				xmin = 1043.6193
				xmax = 1044.1793
				text = "say"
			intervals [3002]:
				xmin = 1044.1793
				xmax = 1044.2293
				text = ""
			intervals [3003]:
				xmin = 1044.2293
				xmax = 1044.4093
				text = "in"
			intervals [3004]:
				xmin = 1044.4093
				xmax = 1044.7693
				text = "terms"
			intervals [3005]:
				xmin = 1044.7693
				xmax = 1044.9593
				text = "of"
			intervals [3006]:
				xmin = 1044.9593
				xmax = 1045.5393
				text = "like"
			intervals [3007]:
				xmin = 1045.5393
				xmax = 1046.3004
				text = ""
			intervals [3008]:
				xmin = 1046.3004
				xmax = 1046.7104
				text = "second"
			intervals [3009]:
				xmin = 1046.7104
				xmax = 1047.0604
				text = "family"
			intervals [3010]:
				xmin = 1047.0604
				xmax = 1047.1404
				text = "i'm"
			intervals [3011]:
				xmin = 1047.1404
				xmax = 1047.5804
				text = "probably"
			intervals [3012]:
				xmin = 1047.5804
				xmax = 1048.8896
				text = ""
			intervals [3013]:
				xmin = 1048.8896
				xmax = 1048.9796
				text = "<unk>"
			intervals [3014]:
				xmin = 1048.9796
				xmax = 1049.3696
				text = "as"
			intervals [3015]:
				xmin = 1049.3696
				xmax = 1049.9396
				text = "close"
			intervals [3016]:
				xmin = 1049.9396
				xmax = 1050.0696
				text = "to"
			intervals [3017]:
				xmin = 1050.0696
				xmax = 1050.4296
				text = "them"
			intervals [3018]:
				xmin = 1050.4296
				xmax = 1050.8097
				text = ""
			intervals [3019]:
				xmin = 1050.8097
				xmax = 1051.7297
				text = "as"
			intervals [3020]:
				xmin = 1051.7297
				xmax = 1052.4865
				text = ""
			intervals [3021]:
				xmin = 1052.4865
				xmax = 1052.7165
				text = "my"
			intervals [3022]:
				xmin = 1052.7165
				xmax = 1053.0748
				text = ""
			intervals [3023]:
				xmin = 1053.0748
				xmax = 1053.4448
				text = "dad"
			intervals [3024]:
				xmin = 1053.4448
				xmax = 1053.5248
				text = "s"
			intervals [3025]:
				xmin = 1053.5248
				xmax = 1054.0448
				text = "people"
			intervals [3026]:
				xmin = 1054.0448
				xmax = 1054.5835
				text = ""
			intervals [3027]:
				xmin = 1054.5835
				xmax = 1054.7235
				text = "put"
			intervals [3028]:
				xmin = 1054.7235
				xmax = 1054.7835
				text = "it"
			intervals [3029]:
				xmin = 1054.7835
				xmax = 1054.8135
				text = ""
			intervals [3030]:
				xmin = 1054.8135
				xmax = 1054.9935
				text = "that"
			intervals [3031]:
				xmin = 1054.9935
				xmax = 1055.1335
				text = "way"
			intervals [3032]:
				xmin = 1055.1335
				xmax = 1055.2835
				text = ""
			intervals [3033]:
				xmin = 1055.2835
				xmax = 1055.5035
				text = "yeah"
			intervals [3034]:
				xmin = 1055.5035
				xmax = 1067.0329
				text = ""
			intervals [3035]:
				xmin = 1067.0329
				xmax = 1067.4729
				text = "yeah"
			intervals [3036]:
				xmin = 1067.4729
				xmax = 1071.687
				text = ""
			intervals [3037]:
				xmin = 1071.687
				xmax = 1072.457
				text = "right"
			intervals [3038]:
				xmin = 1072.457
				xmax = 1072.5395
				text = ""
			intervals [3039]:
				xmin = 1072.5395
				xmax = 1073.0595
				text = "so"
			intervals [3040]:
				xmin = 1073.0595
				xmax = 1073.1295
				text = "i"
			intervals [3041]:
				xmin = 1073.1295
				xmax = 1073.2595
				text = "get"
			intervals [3042]:
				xmin = 1073.2595
				xmax = 1073.3495
				text = "to"
			intervals [3043]:
				xmin = 1073.3495
				xmax = 1073.6095
				text = "see"
			intervals [3044]:
				xmin = 1073.6095
				xmax = 1073.8095
				text = "them"
			intervals [3045]:
				xmin = 1073.8095
				xmax = 1074.0295
				text = "pretty"
			intervals [3046]:
				xmin = 1074.0295
				xmax = 1074.5395
				text = "often"
			intervals [3047]:
				xmin = 1074.5395
				xmax = 1074.6595
				text = "my"
			intervals [3048]:
				xmin = 1074.6595
				xmax = 1074.8595
				text = "f"
			intervals [3049]:
				xmin = 1074.8595
				xmax = 1075.0899
				text = ""
			intervals [3050]:
				xmin = 1075.0899
				xmax = 1075.4599
				text = "brother"
			intervals [3051]:
				xmin = 1075.4599
				xmax = 1075.5499
				text = "s"
			intervals [3052]:
				xmin = 1075.5499
				xmax = 1075.8982
				text = ""
			intervals [3053]:
				xmin = 1075.8982
				xmax = 1076.5082
				text = "family"
			intervals [3054]:
				xmin = 1076.5082
				xmax = 1076.9507
				text = ""
			intervals [3055]:
				xmin = 1076.9507
				xmax = 1077.1507
				text = "they"
			intervals [3056]:
				xmin = 1077.1507
				xmax = 1077.6307
				text = "live"
			intervals [3057]:
				xmin = 1077.6307
				xmax = 1077.7307
				text = "in"
			intervals [3058]:
				xmin = 1077.7307
				xmax = 1078.7507
				text = "maryland"
			intervals [3059]:
				xmin = 1078.7507
				xmax = 1079.253
				text = ""
			intervals [3060]:
				xmin = 1079.253
				xmax = 1079.923
				text = "uh"
			intervals [3061]:
				xmin = 1079.923
				xmax = 1080.033
				text = ""
			intervals [3062]:
				xmin = 1080.033
				xmax = 1080.183
				text = "in"
			intervals [3063]:
				xmin = 1080.183
				xmax = 1080.503
				text = "terms"
			intervals [3064]:
				xmin = 1080.503
				xmax = 1080.613
				text = "of"
			intervals [3065]:
				xmin = 1080.613
				xmax = 1080.793
				text = "like"
			intervals [3066]:
				xmin = 1080.793
				xmax = 1080.863
				text = "the"
			intervals [3067]:
				xmin = 1080.863
				xmax = 1081.093
				text = "people"
			intervals [3068]:
				xmin = 1081.093
				xmax = 1081.183
				text = "that"
			intervals [3069]:
				xmin = 1081.183
				xmax = 1081.273
				text = "i'm"
			intervals [3070]:
				xmin = 1081.273
				xmax = 1081.513
				text = "referring"
			intervals [3071]:
				xmin = 1081.513
				xmax = 1081.603
				text = "to"
			intervals [3072]:
				xmin = 1081.603
				xmax = 1081.703
				text = "like"
			intervals [3073]:
				xmin = 1081.703
				xmax = 1081.853
				text = "my"
			intervals [3074]:
				xmin = 1081.853
				xmax = 1082.223
				text = "aunts"
			intervals [3075]:
				xmin = 1082.223
				xmax = 1082.373
				text = "like"
			intervals [3076]:
				xmin = 1082.373
				xmax = 1082.6946
				text = ""
			intervals [3077]:
				xmin = 1082.6946
				xmax = 1083.0446
				text = "growing"
			intervals [3078]:
				xmin = 1083.0446
				xmax = 1083.2846
				text = "up"
			intervals [3079]:
				xmin = 1083.2846
				xmax = 1083.4246
				text = ""
			intervals [3080]:
				xmin = 1083.4246
				xmax = 1083.5946
				text = "we"
			intervals [3081]:
				xmin = 1083.5946
				xmax = 1083.7246
				text = "would"
			intervals [3082]:
				xmin = 1083.7246
				xmax = 1083.8846
				text = "all"
			intervals [3083]:
				xmin = 1083.8846
				xmax = 1084.1146
				text = "take"
			intervals [3084]:
				xmin = 1084.1146
				xmax = 1084.7746
				text = "vacations"
			intervals [3085]:
				xmin = 1084.7746
				xmax = 1085.3246
				text = "together"
			intervals [3086]:
				xmin = 1085.3246
				xmax = 1085.9613
				text = ""
			intervals [3087]:
				xmin = 1085.9613
				xmax = 1086.1413
				text = "they"
			intervals [3088]:
				xmin = 1086.1413
				xmax = 1086.4713
				text = "still"
			intervals [3089]:
				xmin = 1086.4713
				xmax = 1086.6113
				text = "my"
			intervals [3090]:
				xmin = 1086.6113
				xmax = 1086.9213
				text = "mom"
			intervals [3091]:
				xmin = 1086.9213
				xmax = 1087.1013
				text = "and"
			intervals [3092]:
				xmin = 1087.1013
				xmax = 1087.2613
				text = "my"
			intervals [3093]:
				xmin = 1087.2613
				xmax = 1087.7313
				text = "aunts"
			intervals [3094]:
				xmin = 1087.7313
				xmax = 1087.8113
				text = "and"
			intervals [3095]:
				xmin = 1087.8113
				xmax = 1087.9313
				text = "they"
			intervals [3096]:
				xmin = 1087.9313
				xmax = 1088.1913
				text = "still"
			intervals [3097]:
				xmin = 1088.1913
				xmax = 1088.3913
				text = "take"
			intervals [3098]:
				xmin = 1088.3913
				xmax = 1088.9713
				text = "vacations"
			intervals [3099]:
				xmin = 1088.9713
				xmax = 1089.4913
				text = "together"
			intervals [3100]:
				xmin = 1089.4913
				xmax = 1090.0432
				text = ""
			intervals [3101]:
				xmin = 1090.0432
				xmax = 1090.2432
				text = "uh"
			intervals [3102]:
				xmin = 1090.2432
				xmax = 1090.4832
				text = "one"
			intervals [3103]:
				xmin = 1090.4832
				xmax = 1090.5432
				text = "of"
			intervals [3104]:
				xmin = 1090.5432
				xmax = 1090.6932
				text = "their"
			intervals [3105]:
				xmin = 1090.6932
				xmax = 1091.4232
				text = "daughters"
			intervals [3106]:
				xmin = 1091.4232
				xmax = 1091.6532
				text = "like"
			intervals [3107]:
				xmin = 1091.6532
				xmax = 1091.9332
				text = ""
			intervals [3108]:
				xmin = 1091.9332
				xmax = 1092.5632
				text = "i"
			intervals [3109]:
				xmin = 1092.5632
				xmax = 1092.5932
				text = ""
			intervals [3110]:
				xmin = 1092.5932
				xmax = 1093.0032
				text = "lived"
			intervals [3111]:
				xmin = 1093.0032
				xmax = 1093.5732
				text = "with"
			intervals [3112]:
				xmin = 1093.5732
				xmax = 1093.6032
				text = ""
			intervals [3113]:
				xmin = 1093.6032
				xmax = 1093.8932
				text = "for"
			intervals [3114]:
				xmin = 1093.8932
				xmax = 1093.9532
				text = "a"
			intervals [3115]:
				xmin = 1093.9532
				xmax = 1094.2532
				text = "whi-"
			intervals [3116]:
				xmin = 1094.2532
				xmax = 1094.4632
				text = "so"
			intervals [3117]:
				xmin = 1094.4632
				xmax = 1094.6032
				text = "it"
			intervals [3118]:
				xmin = 1094.6032
				xmax = 1094.7932
				text = "s"
			intervals [3119]:
				xmin = 1094.7932
				xmax = 1095.0832
				text = "yeah"
			intervals [3120]:
				xmin = 1095.0832
				xmax = 1095.7391
				text = ""
			intervals [3121]:
				xmin = 1095.7391
				xmax = 1095.8891
				text = "like"
			intervals [3122]:
				xmin = 1095.8891
				xmax = 1096.2691
				text = "growing"
			intervals [3123]:
				xmin = 1096.2691
				xmax = 1096.4191
				text = "up"
			intervals [3124]:
				xmin = 1096.4191
				xmax = 1096.6291
				text = "like"
			intervals [3125]:
				xmin = 1096.6291
				xmax = 1096.8591
				text = "even"
			intervals [3126]:
				xmin = 1096.8591
				xmax = 1097.1191
				text = "now"
			intervals [3127]:
				xmin = 1097.1191
				xmax = 1097.4691
				text = "we"
			intervals [3128]:
				xmin = 1097.4691
				xmax = 1097.4991
				text = "<unk>"
			intervals [3129]:
				xmin = 1097.4991
				xmax = 1097.8493
				text = ""
			intervals [3130]:
				xmin = 1097.8493
				xmax = 1098.2093
				text = "just"
			intervals [3131]:
				xmin = 1098.2093
				xmax = 1098.3593
				text = "out"
			intervals [3132]:
				xmin = 1098.3593
				xmax = 1098.4193
				text = "of"
			intervals [3133]:
				xmin = 1098.4193
				xmax = 1098.8993
				text = "habit"
			intervals [3134]:
				xmin = 1098.8993
				xmax = 1098.9693
				text = ""
			intervals [3135]:
				xmin = 1098.9693
				xmax = 1099.3093
				text = "say"
			intervals [3136]:
				xmin = 1099.3093
				xmax = 1099.4293
				text = "oh"
			intervals [3137]:
				xmin = 1099.4293
				xmax = 1099.6193
				text = "my"
			intervals [3138]:
				xmin = 1099.6193
				xmax = 1100.1993
				text = "cousin"
			intervals [3139]:
				xmin = 1100.1993
				xmax = 1100.4293
				text = "even"
			intervals [3140]:
				xmin = 1100.4293
				xmax = 1100.5693
				text = "though"
			intervals [3141]:
				xmin = 1100.5693
				xmax = 1100.6993
				text = "we're"
			intervals [3142]:
				xmin = 1100.6993
				xmax = 1101.0793
				text = "not"
			intervals [3143]:
				xmin = 1101.0793
				xmax = 1101.1293
				text = ""
			intervals [3144]:
				xmin = 1101.1293
				xmax = 1101.6893
				text = "cousins"
			intervals [3145]:
				xmin = 1101.6893
				xmax = 1101.8293
				text = "cause"
			intervals [3146]:
				xmin = 1101.8293
				xmax = 1102.0093
				text = "that"
			intervals [3147]:
				xmin = 1102.0093
				xmax = 1102.0493
				text = "s"
			intervals [3148]:
				xmin = 1102.0493
				xmax = 1102.1893
				text = "how"
			intervals [3149]:
				xmin = 1102.1893
				xmax = 1102.3693
				text = "we"
			intervals [3150]:
				xmin = 1102.3693
				xmax = 1102.5193
				text = "were"
			intervals [3151]:
				xmin = 1102.5193
				xmax = 1102.5493
				text = ""
			intervals [3152]:
				xmin = 1102.5493
				xmax = 1102.7593
				text = "like"
			intervals [3153]:
				xmin = 1102.7593
				xmax = 1102.8208
				text = ""
			intervals [3154]:
				xmin = 1102.8208
				xmax = 1103.1908
				text = "taught"
			intervals [3155]:
				xmin = 1103.1908
				xmax = 1103.2408
				text = ""
			intervals [3156]:
				xmin = 1103.2408
				xmax = 1103.6408
				text = "to"
			intervals [3157]:
				xmin = 1103.6408
				xmax = 1103.8908
				text = "refer"
			intervals [3158]:
				xmin = 1103.8908
				xmax = 1103.9708
				text = "to"
			intervals [3159]:
				xmin = 1103.9708
				xmax = 1104.1208
				text = "each"
			intervals [3160]:
				xmin = 1104.1208
				xmax = 1104.3808
				text = "other"
			intervals [3161]:
				xmin = 1104.3808
				xmax = 1104.6108
				text = "so"
			intervals [3162]:
				xmin = 1104.6108
				xmax = 1105.7942
				text = ""
			intervals [3163]:
				xmin = 1105.7942
				xmax = 1106.1942
				text = "uh"
			intervals [3164]:
				xmin = 1106.1942
				xmax = 1106.3042
				text = ""
			intervals [3165]:
				xmin = 1106.3042
				xmax = 1106.5342
				text = "yeah"
			intervals [3166]:
				xmin = 1106.5342
				xmax = 1106.8246
				text = ""
			intervals [3167]:
				xmin = 1106.8246
				xmax = 1106.9346
				text = "that"
			intervals [3168]:
				xmin = 1106.9346
				xmax = 1107.0446
				text = "s"
			intervals [3169]:
				xmin = 1107.0446
				xmax = 1107.3846
				text = "basic"
			intervals [3170]:
				xmin = 1107.3846
				xmax = 1107.9646
				text = "background"
			intervals [3171]:
				xmin = 1107.9646
				xmax = 1107.9946
				text = ""
			intervals [3172]:
				xmin = 1107.9946
				xmax = 1108.2446
				text = "there"
			intervals [3173]:
				xmin = 1108.2446
				xmax = 1118.6866
				text = ""
			intervals [3174]:
				xmin = 1118.6866
				xmax = 1119.5366
				text = "okay"
			intervals [3175]:
				xmin = 1119.5366
				xmax = 1119.7891
				text = ""
			intervals [3176]:
				xmin = 1119.7891
				xmax = 1120.0891
				text = "yeah"
			intervals [3177]:
				xmin = 1120.0891
				xmax = 1128.5896
				text = ""
			intervals [3178]:
				xmin = 1128.5896
				xmax = 1129.7796
				text = "uh"
			intervals [3179]:
				xmin = 1129.7796
				xmax = 1129.8096
				text = ""
			intervals [3180]:
				xmin = 1129.8096
				xmax = 1130.2396
				text = "moving"
			intervals [3181]:
				xmin = 1130.2396
				xmax = 1130.4296
				text = "to"
			intervals [3182]:
				xmin = 1130.4296
				xmax = 1131.2096
				text = "dc"
			intervals [3183]:
				xmin = 1131.2096
				xmax = 1131.3296
				text = "i"
			intervals [3184]:
				xmin = 1131.3296
				xmax = 1131.6196
				text = "think"
			intervals [3185]:
				xmin = 1131.6196
				xmax = 1131.7796
				text = "my"
			intervals [3186]:
				xmin = 1131.7796
				xmax = 1132.3896
				text = "mom"
			intervals [3187]:
				xmin = 1132.3896
				xmax = 1132.4196
				text = ""
			intervals [3188]:
				xmin = 1132.4196
				xmax = 1132.5996
				text = "s"
			intervals [3189]:
				xmin = 1132.5996
				xmax = 1132.6296
				text = ""
			intervals [3190]:
				xmin = 1132.6296
				xmax = 1132.7896
				text = "h"
			intervals [3191]:
				xmin = 1132.7896
				xmax = 1132.8196
				text = ""
			intervals [3192]:
				xmin = 1132.8196
				xmax = 1132.9096
				text = "i"
			intervals [3193]:
				xmin = 1132.9096
				xmax = 1133.0896
				text = "think"
			intervals [3194]:
				xmin = 1133.0896
				xmax = 1133.1696
				text = "the"
			intervals [3195]:
				xmin = 1133.1696
				xmax = 1133.4796
				text = "house"
			intervals [3196]:
				xmin = 1133.4796
				xmax = 1133.5896
				text = "that"
			intervals [3197]:
				xmin = 1133.5896
				xmax = 1133.7696
				text = "she"
			intervals [3198]:
				xmin = 1133.7696
				xmax = 1133.9696
				text = "was"
			intervals [3199]:
				xmin = 1133.9696
				xmax = 1134.6096
				text = "renting"
			intervals [3200]:
				xmin = 1134.6096
				xmax = 1135.0658
				text = ""
			intervals [3201]:
				xmin = 1135.0658
				xmax = 1135.2258
				text = "so"
			intervals [3202]:
				xmin = 1135.2258
				xmax = 1135.2858
				text = "we"
			intervals [3203]:
				xmin = 1135.2858
				xmax = 1135.4058
				text = "moved"
			intervals [3204]:
				xmin = 1135.4058
				xmax = 1135.5258
				text = "into"
			intervals [3205]:
				xmin = 1135.5258
				xmax = 1135.5558
				text = "a"
			intervals [3206]:
				xmin = 1135.5558
				xmax = 1135.8158
				text = "house"
			intervals [3207]:
				xmin = 1135.8158
				xmax = 1135.9958
				text = "after"
			intervals [3208]:
				xmin = 1135.9958
				xmax = 1136.0558
				text = "my"
			intervals [3209]:
				xmin = 1136.0558
				xmax = 1136.3158
				text = "parents"
			intervals [3210]:
				xmin = 1136.3158
				xmax = 1136.7958
				text = "separated"
			intervals [3211]:
				xmin = 1136.7958
				xmax = 1136.8858
				text = "and"
			intervals [3212]:
				xmin = 1136.8858
				xmax = 1137.0458
				text = "i'm"
			intervals [3213]:
				xmin = 1137.0458
				xmax = 1137.5658
				text = "pretty"
			intervals [3214]:
				xmin = 1137.5658
				xmax = 1137.7958
				text = "sure"
			intervals [3215]:
				xmin = 1137.7958
				xmax = 1137.9058
				text = "the"
			intervals [3216]:
				xmin = 1137.9058
				xmax = 1138.1258
				text = "house"
			intervals [3217]:
				xmin = 1138.1258
				xmax = 1138.2158
				text = "that"
			intervals [3218]:
				xmin = 1138.2158
				xmax = 1138.3158
				text = "we"
			intervals [3219]:
				xmin = 1138.3158
				xmax = 1138.5158
				text = "were"
			intervals [3220]:
				xmin = 1138.5158
				xmax = 1138.5458
				text = ""
			intervals [3221]:
				xmin = 1138.5458
				xmax = 1138.9658
				text = "in"
			intervals [3222]:
				xmin = 1138.9658
				xmax = 1139.229
				text = ""
			intervals [3223]:
				xmin = 1139.229
				xmax = 1139.359
				text = "uh"
			intervals [3224]:
				xmin = 1139.359
				xmax = 1139.469
				text = "the"
			intervals [3225]:
				xmin = 1139.469
				xmax = 1139.769
				text = "owner"
			intervals [3226]:
				xmin = 1139.769
				xmax = 1139.909
				text = "put"
			intervals [3227]:
				xmin = 1139.909
				xmax = 1140.019
				text = "up"
			intervals [3228]:
				xmin = 1140.019
				xmax = 1140.169
				text = "for"
			intervals [3229]:
				xmin = 1140.169
				xmax = 1140.549
				text = "sale"
			intervals [3230]:
				xmin = 1140.549
				xmax = 1141.0819
				text = ""
			intervals [3231]:
				xmin = 1141.0819
				xmax = 1141.3019
				text = "so"
			intervals [3232]:
				xmin = 1141.3019
				xmax = 1141.3819
				text = "we"
			intervals [3233]:
				xmin = 1141.3819
				xmax = 1141.6319
				text = "moved"
			intervals [3234]:
				xmin = 1141.6319
				xmax = 1141.6919
				text = "in"
			intervals [3235]:
				xmin = 1141.6919
				xmax = 1141.7919
				text = "with"
			intervals [3236]:
				xmin = 1141.7919
				xmax = 1141.9119
				text = "my"
			intervals [3237]:
				xmin = 1141.9119
				xmax = 1142.9419
				text = "grandmom"
			intervals [3238]:
				xmin = 1142.9419
				xmax = 1142.9819
				text = ""
			intervals [3239]:
				xmin = 1142.9819
				xmax = 1143.4419
				text = "and"
			intervals [3240]:
				xmin = 1143.4419
				xmax = 1144.3719
				text = "she"
			intervals [3241]:
				xmin = 1144.3719
				xmax = 1144.4219
				text = ""
			intervals [3242]:
				xmin = 1144.4219
				xmax = 1144.6319
				text = "lived"
			intervals [3243]:
				xmin = 1144.6319
				xmax = 1144.7519
				text = "on"
			intervals [3244]:
				xmin = 1144.7519
				xmax = 1145.0719
				text = "sixteenth"
			intervals [3245]:
				xmin = 1145.0719
				xmax = 1145.2619
				text = "street"
			intervals [3246]:
				xmin = 1145.2619
				xmax = 1145.3919
				text = "she"
			intervals [3247]:
				xmin = 1145.3919
				xmax = 1145.4319
				text = "d"
			intervals [3248]:
				xmin = 1145.4319
				xmax = 1145.5619
				text = "had"
			intervals [3249]:
				xmin = 1145.5619
				xmax = 1145.6619
				text = "that"
			intervals [3250]:
				xmin = 1145.6619
				xmax = 1145.8919
				text = "house"
			intervals [3251]:
				xmin = 1145.8919
				xmax = 1146.2719
				text = "forever"
			intervals [3252]:
				xmin = 1146.2719
				xmax = 1146.3019
				text = ""
			intervals [3253]:
				xmin = 1146.3019
				xmax = 1146.4319
				text = "i'm"
			intervals [3254]:
				xmin = 1146.4319
				xmax = 1146.6419
				text = "pretty"
			intervals [3255]:
				xmin = 1146.6419
				xmax = 1146.7719
				text = "sure"
			intervals [3256]:
				xmin = 1146.7719
				xmax = 1146.8719
				text = "it"
			intervals [3257]:
				xmin = 1146.8719
				xmax = 1146.9019
				text = "s"
			intervals [3258]:
				xmin = 1146.9019
				xmax = 1146.9619
				text = "the"
			intervals [3259]:
				xmin = 1146.9619
				xmax = 1147.1219
				text = "house"
			intervals [3260]:
				xmin = 1147.1219
				xmax = 1147.2019
				text = "my"
			intervals [3261]:
				xmin = 1147.2019
				xmax = 1147.6519
				text = "parents"
			intervals [3262]:
				xmin = 1147.6519
				xmax = 1147.8219
				text = "grew"
			intervals [3263]:
				xmin = 1147.8219
				xmax = 1147.9519
				text = "up"
			intervals [3264]:
				xmin = 1147.9519
				xmax = 1148.2319
				text = "in"
			intervals [3265]:
				xmin = 1148.2319
				xmax = 1148.6846
				text = ""
			intervals [3266]:
				xmin = 1148.6846
				xmax = 1148.8346
				text = "my"
			intervals [3267]:
				xmin = 1148.8346
				xmax = 1149.1946
				text = "dad"
			intervals [3268]:
				xmin = 1149.1946
				xmax = 1149.3646
				text = "grew"
			intervals [3269]:
				xmin = 1149.3646
				xmax = 1149.5346
				text = "up"
			intervals [3270]:
				xmin = 1149.5346
				xmax = 1149.6746
				text = "in"
			intervals [3271]:
				xmin = 1149.6746
				xmax = 1149.9552
				text = ""
			intervals [3272]:
				xmin = 1149.9552
				xmax = 1150.0952
				text = "that"
			intervals [3273]:
				xmin = 1150.0952
				xmax = 1150.2352
				text = "was"
			intervals [3274]:
				xmin = 1150.2352
				xmax = 1150.2952
				text = "the"
			intervals [3275]:
				xmin = 1150.2952
				xmax = 1150.4552
				text = "house"
			intervals [3276]:
				xmin = 1150.4552
				xmax = 1150.5252
				text = "my"
			intervals [3277]:
				xmin = 1150.5252
				xmax = 1150.7152
				text = "dad"
			intervals [3278]:
				xmin = 1150.7152
				xmax = 1150.8152
				text = "grew"
			intervals [3279]:
				xmin = 1150.8152
				xmax = 1150.8852
				text = "up"
			intervals [3280]:
				xmin = 1150.8852
				xmax = 1151.0352
				text = "in"
			intervals [3281]:
				xmin = 1151.0352
				xmax = 1151.5171
				text = ""
			intervals [3282]:
				xmin = 1151.5171
				xmax = 1152.1471
				text = "um"
			intervals [3283]:
				xmin = 1152.1471
				xmax = 1152.3935
				text = ""
			intervals [3284]:
				xmin = 1152.3935
				xmax = 1152.5435
				text = "so"
			intervals [3285]:
				xmin = 1152.5435
				xmax = 1152.6735
				text = "that"
			intervals [3286]:
				xmin = 1152.6735
				xmax = 1152.7135
				text = "s"
			intervals [3287]:
				xmin = 1152.7135
				xmax = 1152.7935
				text = "why"
			intervals [3288]:
				xmin = 1152.7935
				xmax = 1152.8535
				text = "we"
			intervals [3289]:
				xmin = 1152.8535
				xmax = 1153.0135
				text = "moved"
			intervals [3290]:
				xmin = 1153.0135
				xmax = 1153.0935
				text = "to"
			intervals [3291]:
				xmin = 1153.0935
				xmax = 1153.6735
				text = "dc"
			intervals [3292]:
				xmin = 1153.6735
				xmax = 1154.1623
				text = ""
			intervals [3293]:
				xmin = 1154.1623
				xmax = 1154.6523
				text = "in"
			intervals [3294]:
				xmin = 1154.6523
				xmax = 1154.6823
				text = ""
			intervals [3295]:
				xmin = 1154.6823
				xmax = 1155.3323
				text = "another"
			intervals [3296]:
				xmin = 1155.3323
				xmax = 1155.6723
				text = "really"
			intervals [3297]:
				xmin = 1155.6723
				xmax = 1156.0023
				text = "busy"
			intervals [3298]:
				xmin = 1156.0023
				xmax = 1156.5223
				text = "street"
			intervals [3299]:
				xmin = 1156.5223
				xmax = 1157.1997
				text = ""
			intervals [3300]:
				xmin = 1157.1997
				xmax = 1157.4497
				text = "like"
			intervals [3301]:
				xmin = 1157.4497
				xmax = 1158.0997
				text = "sixteenth"
			intervals [3302]:
				xmin = 1158.0997
				xmax = 1158.5497
				text = "yeah"
			intervals [3303]:
				xmin = 1158.5497
				xmax = 1158.7009
				text = ""
			intervals [3304]:
				xmin = 1158.7009
				xmax = 1159.2909
				text = "so"
			intervals [3305]:
				xmin = 1159.2909
				xmax = 1159.9863
				text = ""
			intervals [3306]:
				xmin = 1159.9863
				xmax = 1160.0863
				text = "it"
			intervals [3307]:
				xmin = 1160.0863
				xmax = 1160.1163
				text = "s"
			intervals [3308]:
				xmin = 1160.1163
				xmax = 1160.2263
				text = "like"
			intervals [3309]:
				xmin = 1160.2263
				xmax = 1160.4063
				text = ""
			intervals [3310]:
				xmin = 1160.4063
				xmax = 1160.6763
				text = "right"
			intervals [3311]:
				xmin = 1160.6763
				xmax = 1160.8563
				text = "near"
			intervals [3312]:
				xmin = 1160.8563
				xmax = 1161.2363
				text = "sixteenth"
			intervals [3313]:
				xmin = 1161.2363
				xmax = 1161.3263
				text = "and"
			intervals [3314]:
				xmin = 1161.3263
				xmax = 1162.0063
				text = "military"
			intervals [3315]:
				xmin = 1162.0063
				xmax = 1162.0863
				text = ""
			intervals [3316]:
				xmin = 1162.0863
				xmax = 1162.1963
				text = "to"
			intervals [3317]:
				xmin = 1162.1963
				xmax = 1162.3563
				text = "give"
			intervals [3318]:
				xmin = 1162.3563
				xmax = 1162.4963
				text = "you"
			intervals [3319]:
				xmin = 1162.4963
				xmax = 1162.6763
				text = "like"
			intervals [3320]:
				xmin = 1162.6763
				xmax = 1162.7363
				text = "a"
			intervals [3321]:
				xmin = 1162.7363
				xmax = 1162.7763
				text = "r-"
			intervals [3322]:
				xmin = 1162.7763
				xmax = 1162.8163
				text = ""
			intervals [3323]:
				xmin = 1162.8163
				xmax = 1163.0663
				text = "yeah"
			intervals [3324]:
				xmin = 1163.0663
				xmax = 1163.2463
				text = "if"
			intervals [3325]:
				xmin = 1163.2463
				xmax = 1163.4163
				text = "you"
			intervals [3326]:
				xmin = 1163.4163
				xmax = 1163.5063
				text = ""
			intervals [3327]:
				xmin = 1163.5063
				xmax = 1163.5963
				text = "n-"
			intervals [3328]:
				xmin = 1163.5963
				xmax = 1164.0463
				text = "so"
			intervals [3329]:
				xmin = 1164.0463
				xmax = 1165.0098
				text = ""
			intervals [3330]:
				xmin = 1165.0098
				xmax = 1165.3098
				text = "there"
			intervals [3331]:
				xmin = 1165.3098
				xmax = 1165.7298
				text = "again"
			intervals [3332]:
				xmin = 1165.7298
				xmax = 1166.0698
				text = "wasn't"
			intervals [3333]:
				xmin = 1166.0698
				xmax = 1166.8598
				text = "much"
			intervals [3334]:
				xmin = 1166.8598
				xmax = 1166.9495
				text = ""
			intervals [3335]:
				xmin = 1166.9495
				xmax = 1168.0095
				text = "neighborhood"
			intervals [3336]:
				xmin = 1168.0095
				xmax = 1168.8195
				text = "activity"
			intervals [3337]:
				xmin = 1168.8195
				xmax = 1168.8895
				text = "at"
			intervals [3338]:
				xmin = 1168.8895
				xmax = 1169.0095
				text = "that"
			intervals [3339]:
				xmin = 1169.0095
				xmax = 1169.2095
				text = "point"
			intervals [3340]:
				xmin = 1169.2095
				xmax = 1169.2795
				text = "at"
			intervals [3341]:
				xmin = 1169.2795
				xmax = 1169.3395
				text = ""
			intervals [3342]:
				xmin = 1169.3395
				xmax = 1169.8795
				text = "fourteen"
			intervals [3343]:
				xmin = 1169.8795
				xmax = 1170.0495
				text = "like"
			intervals [3344]:
				xmin = 1170.0495
				xmax = 1170.1895
				text = "if"
			intervals [3345]:
				xmin = 1170.1895
				xmax = 1170.2995
				text = "i"
			intervals [3346]:
				xmin = 1170.2995
				xmax = 1170.4395
				text = "was"
			intervals [3347]:
				xmin = 1170.4395
				xmax = 1170.7695
				text = "home"
			intervals [3348]:
				xmin = 1170.7695
				xmax = 1170.8595
				text = "i"
			intervals [3349]:
				xmin = 1170.8595
				xmax = 1171.0295
				text = "was"
			intervals [3350]:
				xmin = 1171.0295
				xmax = 1171.3695
				text = "home"
			intervals [3351]:
				xmin = 1171.3695
				xmax = 1171.5195
				text = "there"
			intervals [3352]:
				xmin = 1171.5195
				xmax = 1171.6895
				text = "was"
			intervals [3353]:
				xmin = 1171.6895
				xmax = 1171.9495
				text = "one"
			intervals [3354]:
				xmin = 1171.9495
				xmax = 1172.0095
				text = "of"
			intervals [3355]:
				xmin = 1172.0095
				xmax = 1172.1295
				text = "my"
			intervals [3356]:
				xmin = 1172.1295
				xmax = 1172.4695
				text = "friends"
			intervals [3357]:
				xmin = 1172.4695
				xmax = 1172.8795
				text = "from"
			intervals [3358]:
				xmin = 1172.8795
				xmax = 1174.1833
				text = ""
			intervals [3359]:
				xmin = 1174.1833
				xmax = 1174.4233
				text = "high"
			intervals [3360]:
				xmin = 1174.4233
				xmax = 1175.1433
				text = "school"
			intervals [3361]:
				xmin = 1175.1433
				xmax = 1175.6952
				text = ""
			intervals [3362]:
				xmin = 1175.6952
				xmax = 1176.4852
				text = "uh"
			intervals [3363]:
				xmin = 1176.4852
				xmax = 1177.2152
				text = "lived"
			intervals [3364]:
				xmin = 1177.2152
				xmax = 1177.3152
				text = ""
			intervals [3365]:
				xmin = 1177.3152
				xmax = 1177.6952
				text = "right"
			intervals [3366]:
				xmin = 1177.6952
				xmax = 1177.8952
				text = ""
			intervals [3367]:
				xmin = 1177.8952
				xmax = 1178.2152
				text = "at"
			intervals [3368]:
				xmin = 1178.2152
				xmax = 1178.5685
				text = ""
			intervals [3369]:
				xmin = 1178.5685
				xmax = 1179.0585
				text = "sixteenth"
			intervals [3370]:
				xmin = 1179.0585
				xmax = 1179.1585
				text = "and"
			intervals [3371]:
				xmin = 1179.1585
				xmax = 1179.8185
				text = "military"
			intervals [3372]:
				xmin = 1179.8185
				xmax = 1179.8485
				text = ""
			intervals [3373]:
				xmin = 1179.8485
				xmax = 1180.4385
				text = "so"
			intervals [3374]:
				xmin = 1180.4385
				xmax = 1180.5685
				text = "i"
			intervals [3375]:
				xmin = 1180.5685
				xmax = 1180.7285
				text = "was"
			intervals [3376]:
				xmin = 1180.7285
				xmax = 1180.9185
				text = "over"
			intervals [3377]:
				xmin = 1180.9185
				xmax = 1181.0385
				text = "her"
			intervals [3378]:
				xmin = 1181.0385
				xmax = 1181.4085
				text = "house"
			intervals [3379]:
				xmin = 1181.4085
				xmax = 1181.4385
				text = ""
			intervals [3380]:
				xmin = 1181.4385
				xmax = 1181.5885
				text = "a"
			intervals [3381]:
				xmin = 1181.5885
				xmax = 1181.9685
				text = "lot"
			intervals [3382]:
				xmin = 1181.9685
				xmax = 1182.3375
				text = ""
			intervals [3383]:
				xmin = 1182.3375
				xmax = 1182.6075
				text = "and"
			intervals [3384]:
				xmin = 1182.6075
				xmax = 1183.4675
				text = "then"
			intervals [3385]:
				xmin = 1183.4675
				xmax = 1184.4545
				text = ""
			intervals [3386]:
				xmin = 1184.4545
				xmax = 1184.8745
				text = "another"
			intervals [3387]:
				xmin = 1184.8745
				xmax = 1185.0845
				text = "one"
			intervals [3388]:
				xmin = 1185.0845
				xmax = 1185.2545
				text = "of"
			intervals [3389]:
				xmin = 1185.2545
				xmax = 1185.7545
				text = "my"
			intervals [3390]:
				xmin = 1185.7545
				xmax = 1185.7845
				text = ""
			intervals [3391]:
				xmin = 1185.7845
				xmax = 1186.0545
				text = "best"
			intervals [3392]:
				xmin = 1186.0545
				xmax = 1186.2645
				text = "friends"
			intervals [3393]:
				xmin = 1186.2645
				xmax = 1186.3445
				text = "i'm"
			intervals [3394]:
				xmin = 1186.3445
				xmax = 1186.4945
				text = "still"
			intervals [3395]:
				xmin = 1186.4945
				xmax = 1186.7445
				text = "friends"
			intervals [3396]:
				xmin = 1186.7445
				xmax = 1186.9045
				text = "with"
			intervals [3397]:
				xmin = 1186.9045
				xmax = 1187.0145
				text = "these"
			intervals [3398]:
				xmin = 1187.0145
				xmax = 1187.0545
				text = ""
			intervals [3399]:
				xmin = 1187.0545
				xmax = 1187.3345
				text = "people"
			intervals [3400]:
				xmin = 1187.3345
				xmax = 1189.1979
				text = ""
			intervals [3401]:
				xmin = 1189.1979
				xmax = 1189.4479
				text = "her"
			intervals [3402]:
				xmin = 1189.4479
				xmax = 1190.0579
				text = "fam-"
			intervals [3403]:
				xmin = 1190.0579
				xmax = 1190.2079
				text = ""
			intervals [3404]:
				xmin = 1190.2079
				xmax = 1190.3979
				text = "h"
			intervals [3405]:
				xmin = 1190.3979
				xmax = 1190.7579
				text = "her"
			intervals [3406]:
				xmin = 1190.7579
				xmax = 1191.1388
				text = ""
			intervals [3407]:
				xmin = 1191.1388
				xmax = 1191.4688
				text = "family"
			intervals [3408]:
				xmin = 1191.4688
				xmax = 1192.1788
				text = "lives"
			intervals [3409]:
				xmin = 1192.1788
				xmax = 1192.2088
				text = ""
			intervals [3410]:
				xmin = 1192.2088
				xmax = 1192.3388
				text = "in"
			intervals [3411]:
				xmin = 1192.3388
				xmax = 1192.4188
				text = "the"
			intervals [3412]:
				xmin = 1192.4188
				xmax = 1192.6788
				text = "gold"
			intervals [3413]:
				xmin = 1192.6788
				xmax = 1192.9488
				text = "coast"
			intervals [3414]:
				xmin = 1192.9488
				xmax = 1193.3088
				text = "area"
			intervals [3415]:
				xmin = 1193.3088
				xmax = 1193.4988
				text = "like"
			intervals [3416]:
				xmin = 1193.4988
				xmax = 1193.5488
				text = "a"
			intervals [3417]:
				xmin = 1193.5488
				xmax = 1193.7188
				text = "few"
			intervals [3418]:
				xmin = 1193.7188
				xmax = 1194.0088
				text = "blocks"
			intervals [3419]:
				xmin = 1194.0088
				xmax = 1194.0688
				text = "the"
			intervals [3420]:
				xmin = 1194.0688
				xmax = 1194.2188
				text = "other"
			intervals [3421]:
				xmin = 1194.2188
				xmax = 1194.6388
				text = "way"
			intervals [3422]:
				xmin = 1194.6388
				xmax = 1195.1759
				text = ""
			intervals [3423]:
				xmin = 1195.1759
				xmax = 1195.3459
				text = "on"
			intervals [3424]:
				xmin = 1195.3459
				xmax = 1195.9859
				text = "fourteenth"
			intervals [3425]:
				xmin = 1195.9859
				xmax = 1196.1059
				text = ""
			intervals [3426]:
				xmin = 1196.1059
				xmax = 1196.7159
				text = "so"
			intervals [3427]:
				xmin = 1196.7159
				xmax = 1196.8759
				text = "there"
			intervals [3428]:
				xmin = 1196.8759
				xmax = 1196.9559
				text = "were"
			intervals [3429]:
				xmin = 1196.9559
				xmax = 1197.0159
				text = "at"
			intervals [3430]:
				xmin = 1197.0159
				xmax = 1197.3359
				text = "least"
			intervals [3431]:
				xmin = 1197.3359
				xmax = 1198.0159
				text = "two"
			intervals [3432]:
				xmin = 1198.0159
				xmax = 1199.277
				text = ""
			intervals [3433]:
				xmin = 1199.277
				xmax = 1199.597
				text = "good"
			intervals [3434]:
				xmin = 1199.597
				xmax = 1200.487
				text = "girlfriends"
			intervals [3435]:
				xmin = 1200.487
				xmax = 1200.637
				text = "that"
			intervals [3436]:
				xmin = 1200.637
				xmax = 1200.717
				text = "i"
			intervals [3437]:
				xmin = 1200.717
				xmax = 1201.337
				text = "had"
			intervals [3438]:
				xmin = 1201.337
				xmax = 1202.2054
				text = ""
			intervals [3439]:
				xmin = 1202.2054
				xmax = 1202.7754
				text = "um"
			intervals [3440]:
				xmin = 1202.7754
				xmax = 1202.9011
				text = ""
			intervals [3441]:
				xmin = 1202.9011
				xmax = 1203.0911
				text = "in"
			intervals [3442]:
				xmin = 1203.0911
				xmax = 1203.2811
				text = "that"
			intervals [3443]:
				xmin = 1203.2811
				xmax = 1204.0711
				text = "neighborhood"
			intervals [3444]:
				xmin = 1204.0711
				xmax = 1204.1711
				text = ""
			intervals [3445]:
				xmin = 1204.1711
				xmax = 1204.3411
				text = "but"
			intervals [3446]:
				xmin = 1204.3411
				xmax = 1204.4711
				text = "it"
			intervals [3447]:
				xmin = 1204.4711
				xmax = 1204.9511
				text = "wasn't"
			intervals [3448]:
				xmin = 1204.9511
				xmax = 1205.7711
				text = "like"
			intervals [3449]:
				xmin = 1205.7711
				xmax = 1205.8556
				text = ""
			intervals [3450]:
				xmin = 1205.8556
				xmax = 1206.1756
				text = "oh"
			intervals [3451]:
				xmin = 1206.1756
				xmax = 1206.4056
				text = "let"
			intervals [3452]:
				xmin = 1206.4056
				xmax = 1206.5056
				text = "s"
			intervals [3453]:
				xmin = 1206.5056
				xmax = 1206.6856
				text = "go"
			intervals [3454]:
				xmin = 1206.6856
				xmax = 1206.9956
				text = "meet"
			intervals [3455]:
				xmin = 1206.9956
				xmax = 1207.2456
				text = "at"
			intervals [3456]:
				xmin = 1207.2456
				xmax = 1207.5356
				text = "the"
			intervals [3457]:
				xmin = 1207.5356
				xmax = 1207.5656
				text = ""
			intervals [3458]:
				xmin = 1207.5656
				xmax = 1207.7456
				text = "like"
			intervals [3459]:
				xmin = 1207.7456
				xmax = 1208.2856
				text = "before"
			intervals [3460]:
				xmin = 1208.2856
				xmax = 1208.4256
				text = "where"
			intervals [3461]:
				xmin = 1208.4256
				xmax = 1208.5156
				text = "it"
			intervals [3462]:
				xmin = 1208.5156
				xmax = 1208.5456
				text = "s"
			intervals [3463]:
				xmin = 1208.5456
				xmax = 1208.7156
				text = "like"
			intervals [3464]:
				xmin = 1208.7156
				xmax = 1208.8456
				text = "oh"
			intervals [3465]:
				xmin = 1208.8456
				xmax = 1208.9956
				text = "yeah"
			intervals [3466]:
				xmin = 1208.9956
				xmax = 1209.1556
				text = "let"
			intervals [3467]:
				xmin = 1209.1556
				xmax = 1209.2156
				text = "s"
			intervals [3468]:
				xmin = 1209.2156
				xmax = 1209.3756
				text = "ride"
			intervals [3469]:
				xmin = 1209.3756
				xmax = 1209.4856
				text = "our"
			intervals [3470]:
				xmin = 1209.4856
				xmax = 1209.5156
				text = ""
			intervals [3471]:
				xmin = 1209.5156
				xmax = 1209.7456
				text = "it"
			intervals [3472]:
				xmin = 1209.7456
				xmax = 1210.1556
				text = "s"
			intervals [3473]:
				xmin = 1210.1556
				xmax = 1210.8696
				text = ""
			intervals [3474]:
				xmin = 1210.8696
				xmax = 1211.1296
				text = "i'm"
			intervals [3475]:
				xmin = 1211.1296
				xmax = 1211.4696
				text = "coming"
			intervals [3476]:
				xmin = 1211.4696
				xmax = 1211.5596
				text = "to"
			intervals [3477]:
				xmin = 1211.5596
				xmax = 1211.6596
				text = "your"
			intervals [3478]:
				xmin = 1211.6596
				xmax = 1211.9196
				text = "house"
			intervals [3479]:
				xmin = 1211.9196
				xmax = 1211.9796
				text = "and"
			intervals [3480]:
				xmin = 1211.9796
				xmax = 1212.0596
				text = "we're"
			intervals [3481]:
				xmin = 1212.0596
				xmax = 1212.1796
				text = "gonna"
			intervals [3482]:
				xmin = 1212.1796
				xmax = 1212.2896
				text = "hang"
			intervals [3483]:
				xmin = 1212.2896
				xmax = 1212.4296
				text = "out"
			intervals [3484]:
				xmin = 1212.4296
				xmax = 1212.5996
				text = "your"
			intervals [3485]:
				xmin = 1212.5996
				xmax = 1213.0596
				text = "house"
			intervals [3486]:
				xmin = 1213.0596
				xmax = 1213.0896
				text = ""
			intervals [3487]:
				xmin = 1213.0896
				xmax = 1213.6596
				text = "or"
			intervals [3488]:
				xmin = 1213.6596
				xmax = 1213.6896
				text = ""
			intervals [3489]:
				xmin = 1213.6896
				xmax = 1213.8696
				text = "we"
			intervals [3490]:
				xmin = 1213.8696
				xmax = 1213.9896
				text = "are"
			intervals [3491]:
				xmin = 1213.9896
				xmax = 1214.4596
				text = "going"
			intervals [3492]:
				xmin = 1214.4596
				xmax = 1215.0396
				text = "somewhere"
			intervals [3493]:
				xmin = 1215.0396
				xmax = 1215.2196
				text = "like"
			intervals [3494]:
				xmin = 1215.2196
				xmax = 1215.3296
				text = "it"
			intervals [3495]:
				xmin = 1215.3296
				xmax = 1215.3596
				text = ""
			intervals [3496]:
				xmin = 1215.3596
				xmax = 1215.6596
				text = "was"
			intervals [3497]:
				xmin = 1215.6596
				xmax = 1215.6896
				text = ""
			intervals [3498]:
				xmin = 1215.6896
				xmax = 1215.8296
				text = "you"
			intervals [3499]:
				xmin = 1215.8296
				xmax = 1215.9596
				text = "know"
			intervals [3500]:
				xmin = 1215.9596
				xmax = 1217.7512
				text = ""
			intervals [3501]:
				xmin = 1217.7512
				xmax = 1217.9312
				text = "<unk>"
			intervals [3502]:
				xmin = 1217.9312
				xmax = 1218.3055
				text = ""
			intervals [3503]:
				xmin = 1218.3055
				xmax = 1218.7355
				text = "no"
			intervals [3504]:
				xmin = 1218.7355
				xmax = 1219.0218
				text = ""
			intervals [3505]:
				xmin = 1219.0218
				xmax = 1219.4918
				text = "absolutely"
			intervals [3506]:
				xmin = 1219.4918
				xmax = 1219.5218
				text = ""
			intervals [3507]:
				xmin = 1219.5218
				xmax = 1219.8018
				text = "not"
			intervals [3508]:
				xmin = 1219.8018
				xmax = 1219.8918
				text = "and"
			intervals [3509]:
				xmin = 1219.8918
				xmax = 1219.9918
				text = "it"
			intervals [3510]:
				xmin = 1219.9918
				xmax = 1220.3618
				text = "wasn't"
			intervals [3511]:
				xmin = 1220.3618
				xmax = 1220.6818
				text = "even"
			intervals [3512]:
				xmin = 1220.6818
				xmax = 1220.9018
				text = "like"
			intervals [3513]:
				xmin = 1220.9018
				xmax = 1221.0518
				text = "i'm"
			intervals [3514]:
				xmin = 1221.0518
				xmax = 1221.6118
				text = "walking"
			intervals [3515]:
				xmin = 1221.6118
				xmax = 1221.6418
				text = ""
			intervals [3516]:
				xmin = 1221.6418
				xmax = 1222.0218
				text = "well"
			intervals [3517]:
				xmin = 1222.0218
				xmax = 1222.1018
				text = ""
			intervals [3518]:
				xmin = 1222.1018
				xmax = 1222.2318
				text = "did"
			intervals [3519]:
				xmin = 1222.2318
				xmax = 1222.3118
				text = "i"
			intervals [3520]:
				xmin = 1222.3118
				xmax = 1222.7155
				text = ""
			intervals [3521]:
				xmin = 1222.7155
				xmax = 1222.8455
				text = "i"
			intervals [3522]:
				xmin = 1222.8455
				xmax = 1223.2255
				text = "might've"
			intervals [3523]:
				xmin = 1223.2255
				xmax = 1223.5955
				text = "walked"
			intervals [3524]:
				xmin = 1223.5955
				xmax = 1223.6855
				text = "did"
			intervals [3525]:
				xmin = 1223.6855
				xmax = 1223.7255
				text = ""
			intervals [3526]:
				xmin = 1223.7255
				xmax = 1223.8755
				text = "i"
			intervals [3527]:
				xmin = 1223.8755
				xmax = 1224.1355
				text = "walk"
			intervals [3528]:
				xmin = 1224.1355
				xmax = 1224.2055
				text = "to"
			intervals [3529]:
				xmin = 1224.2055
				xmax = 1224.5855
				text = "rdx"
			intervals [3530]:
				xmin = 1224.5855
				xmax = 1224.6955
				text = "house"
			intervals [3531]:
				xmin = 1224.6955
				xmax = 1226.6766
				text = ""
			intervals [3532]:
				xmin = 1226.6766
				xmax = 1226.7266
				text = "i"
			intervals [3533]:
				xmin = 1226.7266
				xmax = 1227.0166
				text = "don't"
			intervals [3534]:
				xmin = 1227.0166
				xmax = 1227.2866
				text = "think"
			intervals [3535]:
				xmin = 1227.2866
				xmax = 1227.5266
				text = "so"
			intervals [3536]:
				xmin = 1227.5266
				xmax = 1227.7166
				text = "like"
			intervals [3537]:
				xmin = 1227.7166
				xmax = 1227.8866
				text = "i"
			intervals [3538]:
				xmin = 1227.8866
				xmax = 1228.4366
				text = "remember"
			intervals [3539]:
				xmin = 1228.4366
				xmax = 1229.0766
				text = "driving"
			intervals [3540]:
				xmin = 1229.0766
				xmax = 1229.4766
				text = ""
			intervals [3541]:
				xmin = 1229.4766
				xmax = 1229.7266
				text = "those"
			intervals [3542]:
				xmin = 1229.7266
				xmax = 1229.9966
				text = "few"
			intervals [3543]:
				xmin = 1229.9966
				xmax = 1230.2266
				text = "blo-"
			intervals [3544]:
				xmin = 1230.2266
				xmax = 1230.3766
				text = "i"
			intervals [3545]:
				xmin = 1230.3766
				xmax = 1230.5166
				text = "feel"
			intervals [3546]:
				xmin = 1230.5166
				xmax = 1230.6966
				text = "like"
			intervals [3547]:
				xmin = 1230.6966
				xmax = 1230.8866
				text = "ev-"
			intervals [3548]:
				xmin = 1230.8866
				xmax = 1231.426
				text = ""
			intervals [3549]:
				xmin = 1231.426
				xmax = 1231.706
				text = "either"
			intervals [3550]:
				xmin = 1231.706
				xmax = 1231.816
				text = "one"
			intervals [3551]:
				xmin = 1231.816
				xmax = 1231.886
				text = "of"
			intervals [3552]:
				xmin = 1231.886
				xmax = 1232.046
				text = "those"
			intervals [3553]:
				xmin = 1232.046
				xmax = 1232.476
				text = "houses"
			intervals [3554]:
				xmin = 1232.476
				xmax = 1232.876
				text = "involved"
			intervals [3555]:
				xmin = 1232.876
				xmax = 1232.936
				text = "a"
			intervals [3556]:
				xmin = 1232.936
				xmax = 1233.326
				text = "car"
			intervals [3557]:
				xmin = 1233.326
				xmax = 1233.595
				text = ""
			intervals [3558]:
				xmin = 1233.595
				xmax = 1234.355
				text = "so"
			intervals [3559]:
				xmin = 1234.355
				xmax = 1234.5763
				text = ""
			intervals [3560]:
				xmin = 1234.5763
				xmax = 1234.7463
				text = "<unk>"
			intervals [3561]:
				xmin = 1234.7463
				xmax = 1234.7963
				text = ""
			intervals [3562]:
				xmin = 1234.7963
				xmax = 1235.0963
				text = "whether"
			intervals [3563]:
				xmin = 1235.0963
				xmax = 1235.5763
				text = "necessary"
			intervals [3564]:
				xmin = 1235.5763
				xmax = 1235.6063
				text = "or"
			intervals [3565]:
				xmin = 1235.6063
				xmax = 1235.7963
				text = "not"
			intervals [3566]:
				xmin = 1235.7963
				xmax = 1236.1214
				text = ""
			intervals [3567]:
				xmin = 1236.1214
				xmax = 1236.2114
				text = "i"
			intervals [3568]:
				xmin = 1236.2114
				xmax = 1236.4814
				text = "think"
			intervals [3569]:
				xmin = 1236.4814
				xmax = 1236.6114
				text = "i"
			intervals [3570]:
				xmin = 1236.6114
				xmax = 1236.8614
				text = "went"
			intervals [3571]:
				xmin = 1236.8614
				xmax = 1236.9014
				text = ""
			intervals [3572]:
				xmin = 1236.9014
				xmax = 1237.1014
				text = "to"
			intervals [3573]:
				xmin = 1237.1014
				xmax = 1237.9414
				text = "one"
			intervals [3574]:
				xmin = 1237.9414
				xmax = 1238.6126
				text = ""
			intervals [3575]:
				xmin = 1238.6126
				xmax = 1238.8926
				text = "hou-"
			intervals [3576]:
				xmin = 1238.8926
				xmax = 1239.0526
				text = "the"
			intervals [3577]:
				xmin = 1239.0526
				xmax = 1239.3726
				text = "house"
			intervals [3578]:
				xmin = 1239.3726
				xmax = 1239.4926
				text = "in"
			intervals [3579]:
				xmin = 1239.4926
				xmax = 1239.5926
				text = "the"
			intervals [3580]:
				xmin = 1239.5926
				xmax = 1239.8526
				text = "gold"
			intervals [3581]:
				xmin = 1239.8526
				xmax = 1240.0226
				text = "coast"
			intervals [3582]:
				xmin = 1240.0226
				xmax = 1240.0826
				text = "i"
			intervals [3583]:
				xmin = 1240.0826
				xmax = 1240.2926
				text = "think"
			intervals [3584]:
				xmin = 1240.2926
				xmax = 1240.3626
				text = "i"
			intervals [3585]:
				xmin = 1240.3626
				xmax = 1240.5326
				text = "went"
			intervals [3586]:
				xmin = 1240.5326
				xmax = 1240.7226
				text = "there"
			intervals [3587]:
				xmin = 1240.7226
				xmax = 1241.3226
				text = "once"
			intervals [3588]:
				xmin = 1241.3226
				xmax = 1241.3526
				text = ""
			intervals [3589]:
				xmin = 1241.3526
				xmax = 1241.6026
				text = "like"
			intervals [3590]:
				xmin = 1241.6026
				xmax = 1242.1826
				text = "walked"
			intervals [3591]:
				xmin = 1242.1826
				xmax = 1242.2126
				text = ""
			intervals [3592]:
				xmin = 1242.2126
				xmax = 1242.5526
				text = "because"
			intervals [3593]:
				xmin = 1242.5526
				xmax = 1242.6026
				text = "i"
			intervals [3594]:
				xmin = 1242.6026
				xmax = 1242.7626
				text = "didn't"
			intervals [3595]:
				xmin = 1242.7626
				xmax = 1242.9026
				text = "have"
			intervals [3596]:
				xmin = 1242.9026
				xmax = 1242.9626
				text = "a"
			intervals [3597]:
				xmin = 1242.9626
				xmax = 1243.4226
				text = "choice"
			intervals [3598]:
				xmin = 1243.4226
				xmax = 1243.5426
				text = "and"
			intervals [3599]:
				xmin = 1243.5426
				xmax = 1243.6126
				text = "the"
			intervals [3600]:
				xmin = 1243.6126
				xmax = 1243.7526
				text = "air"
			intervals [3601]:
				xmin = 1243.7526
				xmax = 1244.1426
				text = "conditioning"
			intervals [3602]:
				xmin = 1244.1426
				xmax = 1244.2126
				text = "in"
			intervals [3603]:
				xmin = 1244.2126
				xmax = 1244.3326
				text = "my"
			intervals [3604]:
				xmin = 1244.3326
				xmax = 1244.5426
				text = "house"
			intervals [3605]:
				xmin = 1244.5426
				xmax = 1244.6326
				text = "was"
			intervals [3606]:
				xmin = 1244.6326
				xmax = 1244.6626
				text = ""
			intervals [3607]:
				xmin = 1244.6626
				xmax = 1245.2126
				text = "broken"
			intervals [3608]:
				xmin = 1245.2126
				xmax = 1245.9632
				text = ""
			intervals [3609]:
				xmin = 1245.9632
				xmax = 1246.2932
				text = "so"
			intervals [3610]:
				xmin = 1246.2932
				xmax = 1246.5932
				text = "yeah"
			intervals [3611]:
				xmin = 1246.5932
				xmax = 1246.6232
				text = ""
			intervals [3612]:
				xmin = 1246.6232
				xmax = 1246.7332
				text = "it"
			intervals [3613]:
				xmin = 1246.7332
				xmax = 1247.0532
				text = "wasn't"
			intervals [3614]:
				xmin = 1247.0532
				xmax = 1247.0832
				text = ""
			intervals [3615]:
				xmin = 1247.0832
				xmax = 1247.2932
				text = "like"
			intervals [3616]:
				xmin = 1247.2932
				xmax = 1247.3432
				text = "a"
			intervals [3617]:
				xmin = 1247.3432
				xmax = 1248.0132
				text = "neighborhood"
			intervals [3618]:
				xmin = 1248.0132
				xmax = 1248.3632
				text = "y"
			intervals [3619]:
				xmin = 1248.3632
				xmax = 1249.430
				text = ""
			intervals [3620]:
				xmin = 1249.430
				xmax = 1249.980
				text = "hangout"
			intervals [3621]:
				xmin = 1249.980
				xmax = 1250.010
				text = ""
			intervals [3622]:
				xmin = 1250.010
				xmax = 1250.330
				text = "type"
			intervals [3623]:
				xmin = 1250.330
				xmax = 1251.190
				text = "situation"
			intervals [3624]:
				xmin = 1251.190
				xmax = 1251.6751
				text = ""
			intervals [3625]:
				xmin = 1251.6751
				xmax = 1251.8051
				text = "which"
			intervals [3626]:
				xmin = 1251.8051
				xmax = 1251.9051
				text = "is"
			intervals [3627]:
				xmin = 1251.9051
				xmax = 1252.3151
				text = "probably"
			intervals [3628]:
				xmin = 1252.3151
				xmax = 1252.4951
				text = "not"
			intervals [3629]:
				xmin = 1252.4951
				xmax = 1252.8451
				text = "helpful"
			intervals [3630]:
				xmin = 1252.8451
				xmax = 1252.8851
				text = ""
			intervals [3631]:
				xmin = 1252.8851
				xmax = 1253.0651
				text = "for"
			intervals [3632]:
				xmin = 1253.0651
				xmax = 1253.1851
				text = "you"
			intervals [3633]:
				xmin = 1253.1851
				xmax = 1254.1874
				text = ""
			intervals [3634]:
				xmin = 1254.1874
				xmax = 1254.2374
				text = "oh"
			intervals [3635]:
				xmin = 1254.2374
				xmax = 1254.7074
				text = "okay"
			intervals [3636]:
				xmin = 1254.7074
				xmax = 1258.345
				text = ""
			intervals [3637]:
				xmin = 1258.345
				xmax = 1258.445
				text = "<unk>"
			intervals [3638]:
				xmin = 1258.445
				xmax = 1258.6435
				text = ""
			intervals [3639]:
				xmin = 1258.6435
				xmax = 1258.9935
				text = "okay"
			intervals [3640]:
				xmin = 1258.9935
				xmax = 1259.3235
				text = "good"
			intervals [3641]:
				xmin = 1259.3235
				xmax = 1260.1948
				text = ""
			intervals [3642]:
				xmin = 1260.1948
				xmax = 1260.6548
				text = "okay"
			intervals [3643]:
				xmin = 1260.6548
				xmax = 1268.1269
				text = ""
			intervals [3644]:
				xmin = 1268.1269
				xmax = 1268.3769
				text = "middle"
			intervals [3645]:
				xmin = 1268.3769
				xmax = 1268.5969
				text = "school"
			intervals [3646]:
				xmin = 1268.5969
				xmax = 1268.7569
				text = "was"
			intervals [3647]:
				xmin = 1268.7569
				xmax = 1268.9569
				text = "when"
			intervals [3648]:
				xmin = 1268.9569
				xmax = 1269.1169
				text = "i"
			intervals [3649]:
				xmin = 1269.1169
				xmax = 1269.6269
				text = "was"
			intervals [3650]:
				xmin = 1269.6269
				xmax = 1269.7217
				text = ""
			intervals [3651]:
				xmin = 1269.7217
				xmax = 1269.8817
				text = "in"
			intervals [3652]:
				xmin = 1269.8817
				xmax = 1270.9017
				text = "hyattsville"
			intervals [3653]:
				xmin = 1270.9017
				xmax = 1270.9678
				text = ""
			intervals [3654]:
				xmin = 1270.9678
				xmax = 1271.1478
				text = "and"
			intervals [3655]:
				xmin = 1271.1478
				xmax = 1271.3178
				text = "that"
			intervals [3656]:
				xmin = 1271.3178
				xmax = 1271.4278
				text = "was"
			intervals [3657]:
				xmin = 1271.4278
				xmax = 1271.4678
				text = "a"
			intervals [3658]:
				xmin = 1271.4678
				xmax = 1271.5778
				text = "lot"
			intervals [3659]:
				xmin = 1271.5778
				xmax = 1271.6578
				text = "of"
			intervals [3660]:
				xmin = 1271.6578
				xmax = 1271.9778
				text = "bike"
			intervals [3661]:
				xmin = 1271.9778
				xmax = 1272.5278
				text = "riding"
			intervals [3662]:
				xmin = 1272.5278
				xmax = 1273.1633
				text = ""
			intervals [3663]:
				xmin = 1273.1633
				xmax = 1273.3533
				text = "with"
			intervals [3664]:
				xmin = 1273.3533
				xmax = 1273.4233
				text = "a"
			intervals [3665]:
				xmin = 1273.4233
				xmax = 1273.7633
				text = "bunch"
			intervals [3666]:
				xmin = 1273.7633
				xmax = 1273.8533
				text = "of"
			intervals [3667]:
				xmin = 1273.8533
				xmax = 1273.9133
				text = "k"
			intervals [3668]:
				xmin = 1273.9133
				xmax = 1274.0433
				text = ""
			intervals [3669]:
				xmin = 1274.0433
				xmax = 1274.1733
				text = "there"
			intervals [3670]:
				xmin = 1274.1733
				xmax = 1274.2333
				text = "were"
			intervals [3671]:
				xmin = 1274.2333
				xmax = 1274.2633
				text = "a"
			intervals [3672]:
				xmin = 1274.2633
				xmax = 1274.4633
				text = "bunch"
			intervals [3673]:
				xmin = 1274.4633
				xmax = 1274.5233
				text = "of"
			intervals [3674]:
				xmin = 1274.5233
				xmax = 1274.6533
				text = "kids"
			intervals [3675]:
				xmin = 1274.6533
				xmax = 1274.7133
				text = "in"
			intervals [3676]:
				xmin = 1274.7133
				xmax = 1274.7733
				text = "the"
			intervals [3677]:
				xmin = 1274.7733
				xmax = 1275.0933
				text = "neighborhood"
			intervals [3678]:
				xmin = 1275.0933
				xmax = 1275.5133
				text = "around"
			intervals [3679]:
				xmin = 1275.5133
				xmax = 1275.5433
				text = ""
			intervals [3680]:
				xmin = 1275.5433
				xmax = 1275.7033
				text = "my"
			intervals [3681]:
				xmin = 1275.7033
				xmax = 1276.9533
				text = "age"
			intervals [3682]:
				xmin = 1276.9533
				xmax = 1277.5745
				text = ""
			intervals [3683]:
				xmin = 1277.5745
				xmax = 1277.6745
				text = "and"
			intervals [3684]:
				xmin = 1277.6745
				xmax = 1277.8545
				text = "like"
			intervals [3685]:
				xmin = 1277.8545
				xmax = 1277.9445
				text = "a"
			intervals [3686]:
				xmin = 1277.9445
				xmax = 1278.9945
				text = "typical"
			intervals [3687]:
				xmin = 1278.9945
				xmax = 1279.4754
				text = ""
			intervals [3688]:
				xmin = 1279.4754
				xmax = 1280.1954
				text = "quiet"
			intervals [3689]:
				xmin = 1280.1954
				xmax = 1280.3166
				text = ""
			intervals [3690]:
				xmin = 1280.3166
				xmax = 1281.0866
				text = "neighborhood"
			intervals [3691]:
				xmin = 1281.0866
				xmax = 1281.6466
				text = "y"
			intervals [3692]:
				xmin = 1281.6466
				xmax = 1282.354
				text = ""
			intervals [3693]:
				xmin = 1282.354
				xmax = 1282.414
				text = "it"
			intervals [3694]:
				xmin = 1282.414
				xmax = 1282.504
				text = "was"
			intervals [3695]:
				xmin = 1282.504
				xmax = 1283.184
				text = "black"
			intervals [3696]:
				xmin = 1283.184
				xmax = 1284.4069
				text = ""
			intervals [3697]:
				xmin = 1284.4069
				xmax = 1284.7169
				text = "being"
			intervals [3698]:
				xmin = 1284.7169
				xmax = 1285.1469
				text = "teased"
			intervals [3699]:
				xmin = 1285.1469
				xmax = 1285.2369
				text = "a"
			intervals [3700]:
				xmin = 1285.2369
				xmax = 1285.5969
				text = "little"
			intervals [3701]:
				xmin = 1285.5969
				xmax = 1286.2269
				text = "for"
			intervals [3702]:
				xmin = 1286.2269
				xmax = 1286.3478
				text = ""
			intervals [3703]:
				xmin = 1286.3478
				xmax = 1286.4378
				text = "the"
			intervals [3704]:
				xmin = 1286.4378
				xmax = 1286.6378
				text = "way"
			intervals [3705]:
				xmin = 1286.6378
				xmax = 1286.6878
				text = "i"
			intervals [3706]:
				xmin = 1286.6878
				xmax = 1287.1678
				text = "speak"
			intervals [3707]:
				xmin = 1287.1678
				xmax = 1287.3278
				text = "which"
			intervals [3708]:
				xmin = 1287.3278
				xmax = 1287.4178
				text = "is"
			intervals [3709]:
				xmin = 1287.4178
				xmax = 1287.8878
				text = "fine"
			intervals [3710]:
				xmin = 1287.8878
				xmax = 1288.434
				text = ""
			intervals [3711]:
				xmin = 1288.434
				xmax = 1289.434
				text = "and"
			intervals [3712]:
				xmin = 1289.434
				xmax = 1289.464
				text = ""
			intervals [3713]:
				xmin = 1289.464
				xmax = 1289.904
				text = "then"
			intervals [3714]:
				xmin = 1289.904
				xmax = 1289.934
				text = ""
			intervals [3715]:
				xmin = 1289.934
				xmax = 1290.234
				text = "high"
			intervals [3716]:
				xmin = 1290.234
				xmax = 1290.834
				text = "school"
			intervals [3717]:
				xmin = 1290.834
				xmax = 1290.944
				text = "when"
			intervals [3718]:
				xmin = 1290.944
				xmax = 1291.024
				text = "i"
			intervals [3719]:
				xmin = 1291.024
				xmax = 1291.204
				text = "went"
			intervals [3720]:
				xmin = 1291.204
				xmax = 1291.384
				text = "to"
			intervals [3721]:
				xmin = 1291.384
				xmax = 1292.154
				text = "rdx"
			intervals [3722]:
				xmin = 1292.154
				xmax = 1292.264
				text = "i"
			intervals [3723]:
				xmin = 1292.264
				xmax = 1292.764
				text = "also"
			intervals [3724]:
				xmin = 1292.764
				xmax = 1293.1194
				text = ""
			intervals [3725]:
				xmin = 1293.1194
				xmax = 1293.3794
				text = "moved"
			intervals [3726]:
				xmin = 1293.3794
				xmax = 1293.4094
				text = ""
			intervals [3727]:
				xmin = 1293.4094
				xmax = 1293.5294
				text = "to"
			intervals [3728]:
				xmin = 1293.5294
				xmax = 1294.2394
				text = "sixteenth"
			intervals [3729]:
				xmin = 1294.2394
				xmax = 1294.2694
				text = ""
			intervals [3730]:
				xmin = 1294.2694
				xmax = 1294.7894
				text = "street"
			intervals [3731]:
				xmin = 1294.7894
				xmax = 1295.4765
				text = ""
			intervals [3732]:
				xmin = 1295.4765
				xmax = 1296.6765
				text = "and"
			intervals [3733]:
				xmin = 1296.6765
				xmax = 1297.0572
				text = ""
			intervals [3734]:
				xmin = 1297.0572
				xmax = 1297.2872
				text = "so"
			intervals [3735]:
				xmin = 1297.2872
				xmax = 1297.3472
				text = "it"
			intervals [3736]:
				xmin = 1297.3472
				xmax = 1297.7872
				text = "wasn't"
			intervals [3737]:
				xmin = 1297.7872
				xmax = 1297.8372
				text = ""
			intervals [3738]:
				xmin = 1297.8372
				xmax = 1298.1572
				text = "bike"
			intervals [3739]:
				xmin = 1298.1572
				xmax = 1298.7972
				text = "riding"
			intervals [3740]:
				xmin = 1298.7972
				xmax = 1298.8272
				text = ""
			intervals [3741]:
				xmin = 1298.8272
				xmax = 1299.1172
				text = "and"
			intervals [3742]:
				xmin = 1299.1172
				xmax = 1300.0398
				text = ""
			intervals [3743]:
				xmin = 1300.0398
				xmax = 1300.4898
				text = "hanging"
			intervals [3744]:
				xmin = 1300.4898
				xmax = 1300.7698
				text = "out"
			intervals [3745]:
				xmin = 1300.7698
				xmax = 1300.7998
				text = ""
			intervals [3746]:
				xmin = 1300.7998
				xmax = 1301.4598
				text = "really"
			intervals [3747]:
				xmin = 1301.4598
				xmax = 1301.4998
				text = ""
			intervals [3748]:
				xmin = 1301.4998
				xmax = 1301.6098
				text = "in"
			intervals [3749]:
				xmin = 1301.6098
				xmax = 1301.6798
				text = "the"
			intervals [3750]:
				xmin = 1301.6798
				xmax = 1302.0798
				text = "neighborhood"
			intervals [3751]:
				xmin = 1302.0798
				xmax = 1302.1498
				text = "or"
			intervals [3752]:
				xmin = 1302.1498
				xmax = 1302.4898
				text = "anything"
			intervals [3753]:
				xmin = 1302.4898
				xmax = 1302.6198
				text = "like"
			intervals [3754]:
				xmin = 1302.6198
				xmax = 1302.6498
				text = ""
			intervals [3755]:
				xmin = 1302.6498
				xmax = 1302.8898
				text = "that"
			intervals [3756]:
				xmin = 1302.8898
				xmax = 1305.2314
				text = ""
			intervals [3757]:
				xmin = 1305.2314
				xmax = 1305.4014
				text = "<unk>"
			intervals [3758]:
				xmin = 1305.4014
				xmax = 1305.6614
				text = "so"
			intervals [3759]:
				xmin = 1305.6614
				xmax = 1306.0914
				text = "rdx"
			intervals [3760]:
				xmin = 1306.0914
				xmax = 1306.1214
				text = ""
			intervals [3761]:
				xmin = 1306.1214
				xmax = 1306.2814
				text = "is"
			intervals [3762]:
				xmin = 1306.2814
				xmax = 1306.6314
				text = "k"
			intervals [3763]:
				xmin = 1306.6314
				xmax = 1307.8014
				text = "through"
			intervals [3764]:
				xmin = 1307.8014
				xmax = 1307.8814
				text = ""
			intervals [3765]:
				xmin = 1307.8814
				xmax = 1308.5714
				text = "twelfth"
			intervals [3766]:
				xmin = 1308.5714
				xmax = 1309.4254
				text = ""
			intervals [3767]:
				xmin = 1309.4254
				xmax = 1310.7054
				text = "and"
			intervals [3768]:
				xmin = 1310.7054
				xmax = 1311.3475
				text = ""
			intervals [3769]:
				xmin = 1311.3475
				xmax = 1311.6675
				text = "my"
			intervals [3770]:
				xmin = 1311.6675
				xmax = 1312.3675
				text = "class"
			intervals [3771]:
				xmin = 1312.3675
				xmax = 1312.5875
				text = "which"
			intervals [3772]:
				xmin = 1312.5875
				xmax = 1312.6175
				text = ""
			intervals [3773]:
				xmin = 1312.6175
				xmax = 1312.8975
				text = "i"
			intervals [3774]:
				xmin = 1312.8975
				xmax = 1312.9275
				text = ""
			intervals [3775]:
				xmin = 1312.9275
				xmax = 1313.3675
				text = "believe"
			intervals [3776]:
				xmin = 1313.3675
				xmax = 1313.5775
				text = "was"
			intervals [3777]:
				xmin = 1313.5775
				xmax = 1314.1375
				text = "typical"
			intervals [3778]:
				xmin = 1314.1375
				xmax = 1314.1975
				text = "at"
			intervals [3779]:
				xmin = 1314.1975
				xmax = 1314.4375
				text = "least"
			intervals [3780]:
				xmin = 1314.4375
				xmax = 1314.7175
				text = "for"
			intervals [3781]:
				xmin = 1314.7175
				xmax = 1314.7475
				text = ""
			intervals [3782]:
				xmin = 1314.7475
				xmax = 1315.0675
				text = "upper"
			intervals [3783]:
				xmin = 1315.0675
				xmax = 1315.3975
				text = "school"
			intervals [3784]:
				xmin = 1315.3975
				xmax = 1315.5575
				text = "which"
			intervals [3785]:
				xmin = 1315.5575
				xmax = 1315.6875
				text = "is"
			intervals [3786]:
				xmin = 1315.6875
				xmax = 1315.8175
				text = "like"
			intervals [3787]:
				xmin = 1315.8175
				xmax = 1316.0375
				text = "high"
			intervals [3788]:
				xmin = 1316.0375
				xmax = 1316.6775
				text = "school"
			intervals [3789]:
				xmin = 1316.6775
				xmax = 1317.3915
				text = ""
			intervals [3790]:
				xmin = 1317.3915
				xmax = 1317.9915
				text = "sixty"
			intervals [3791]:
				xmin = 1317.9915
				xmax = 1319.1515
				text = "kids"
			intervals [3792]:
				xmin = 1319.1515
				xmax = 1319.2344
				text = ""
			intervals [3793]:
				xmin = 1319.2344
				xmax = 1319.6944
				text = "i'm"
			intervals [3794]:
				xmin = 1319.6944
				xmax = 1319.9744
				text = "not"
			intervals [3795]:
				xmin = 1319.9744
				xmax = 1320.3944
				text = "sure"
			intervals [3796]:
				xmin = 1320.3944
				xmax = 1320.6244
				text = "if"
			intervals [3797]:
				xmin = 1320.6244
				xmax = 1320.7144
				text = "the"
			intervals [3798]:
				xmin = 1320.7144
				xmax = 1321.3444
				text = "middle"
			intervals [3799]:
				xmin = 1321.3444
				xmax = 1321.7244
				text = "and"
			intervals [3800]:
				xmin = 1321.7244
				xmax = 1321.8444
				text = "l-"
			intervals [3801]:
				xmin = 1321.8444
				xmax = 1321.9092
				text = ""
			intervals [3802]:
				xmin = 1321.9092
				xmax = 1322.3292
				text = "lower"
			intervals [3803]:
				xmin = 1322.3292
				xmax = 1322.7392
				text = "school"
			intervals [3804]:
				xmin = 1322.7392
				xmax = 1323.0492
				text = "class"
			intervals [3805]:
				xmin = 1323.0492
				xmax = 1323.4992
				text = "sizes"
			intervals [3806]:
				xmin = 1323.4992
				xmax = 1323.6392
				text = "were"
			intervals [3807]:
				xmin = 1323.6392
				xmax = 1323.9992
				text = "bigger"
			intervals [3808]:
				xmin = 1323.9992
				xmax = 1324.0892
				text = "or"
			intervals [3809]:
				xmin = 1324.0892
				xmax = 1324.7492
				text = "smaller"
			intervals [3810]:
				xmin = 1324.7492
				xmax = 1325.2544
				text = ""
			intervals [3811]:
				xmin = 1325.2544
				xmax = 1325.8044
				text = "um"
			intervals [3812]:
				xmin = 1325.8044
				xmax = 1326.2749
				text = ""
			intervals [3813]:
				xmin = 1326.2749
				xmax = 1326.3549
				text = "<unk>"
			intervals [3814]:
				xmin = 1326.3549
				xmax = 1326.527
				text = ""
			intervals [3815]:
				xmin = 1326.527
				xmax = 1327.087
				text = "and"
			intervals [3816]:
				xmin = 1327.087
				xmax = 1327.117
				text = ""
			intervals [3817]:
				xmin = 1327.117
				xmax = 1327.317
				text = "that"
			intervals [3818]:
				xmin = 1327.317
				xmax = 1327.437
				text = "was"
			intervals [3819]:
				xmin = 1327.437
				xmax = 1327.487
				text = "a"
			intervals [3820]:
				xmin = 1327.487
				xmax = 1327.837
				text = "school"
			intervals [3821]:
				xmin = 1327.837
				xmax = 1327.987
				text = "where"
			intervals [3822]:
				xmin = 1327.987
				xmax = 1328.317
				text = "not"
			intervals [3823]:
				xmin = 1328.317
				xmax = 1328.4411
				text = ""
			intervals [3824]:
				xmin = 1328.4411
				xmax = 1328.7411
				text = "all"
			intervals [3825]:
				xmin = 1328.7411
				xmax = 1328.8211
				text = "of"
			intervals [3826]:
				xmin = 1328.8211
				xmax = 1328.8511
				text = ""
			intervals [3827]:
				xmin = 1328.8511
				xmax = 1328.9511
				text = "the"
			intervals [3828]:
				xmin = 1328.9511
				xmax = 1329.2011
				text = "kids"
			intervals [3829]:
				xmin = 1329.2011
				xmax = 1329.3411
				text = "but"
			intervals [3830]:
				xmin = 1329.3411
				xmax = 1329.3811
				text = "i"
			intervals [3831]:
				xmin = 1329.3811
				xmax = 1329.8111
				text = "remember"
			intervals [3832]:
				xmin = 1329.8111
				xmax = 1329.8411
				text = "a"
			intervals [3833]:
				xmin = 1329.8411
				xmax = 1330.1311
				text = "large"
			intervals [3834]:
				xmin = 1330.1311
				xmax = 1330.3911
				text = "chunk"
			intervals [3835]:
				xmin = 1330.3911
				xmax = 1330.4511
				text = "and"
			intervals [3836]:
				xmin = 1330.4511
				xmax = 1330.4811
				text = "i"
			intervals [3837]:
				xmin = 1330.4811
				xmax = 1330.5711
				text = "don't"
			intervals [3838]:
				xmin = 1330.5711
				xmax = 1330.8211
				text = "remember"
			intervals [3839]:
				xmin = 1330.8211
				xmax = 1331.0411
				text = "if"
			intervals [3840]:
				xmin = 1331.0411
				xmax = 1331.0711
				text = ""
			intervals [3841]:
				xmin = 1331.0711
				xmax = 1331.1311
				text = "it"
			intervals [3842]:
				xmin = 1331.1311
				xmax = 1331.1611
				text = ""
			intervals [3843]:
				xmin = 1331.1611
				xmax = 1331.2611
				text = "was"
			intervals [3844]:
				xmin = 1331.2611
				xmax = 1331.3211
				text = "the"
			intervals [3845]:
				xmin = 1331.3211
				xmax = 1331.8911
				text = "majority"
			intervals [3846]:
				xmin = 1331.8911
				xmax = 1332.0211
				text = "or"
			intervals [3847]:
				xmin = 1332.0211
				xmax = 1332.4911
				text = "half"
			intervals [3848]:
				xmin = 1332.4911
				xmax = 1333.2433
				text = ""
			intervals [3849]:
				xmin = 1333.2433
				xmax = 1333.4633
				text = "or"
			intervals [3850]:
				xmin = 1333.4633
				xmax = 1333.5233
				text = ""
			intervals [3851]:
				xmin = 1333.5233
				xmax = 1333.7833
				text = "or"
			intervals [3852]:
				xmin = 1333.7833
				xmax = 1334.1957
				text = ""
			intervals [3853]:
				xmin = 1334.1957
				xmax = 1334.6557
				text = "slightly"
			intervals [3854]:
				xmin = 1334.6557
				xmax = 1334.9457
				text = "less"
			intervals [3855]:
				xmin = 1334.9457
				xmax = 1335.1957
				text = "than"
			intervals [3856]:
				xmin = 1335.1957
				xmax = 1335.3257
				text = "a"
			intervals [3857]:
				xmin = 1335.3257
				xmax = 1335.5257
				text = "lot"
			intervals [3858]:
				xmin = 1335.5257
				xmax = 1335.6057
				text = "of"
			intervals [3859]:
				xmin = 1335.6057
				xmax = 1335.7757
				text = "them"
			intervals [3860]:
				xmin = 1335.7757
				xmax = 1335.9557
				text = "had"
			intervals [3861]:
				xmin = 1335.9557
				xmax = 1336.2857
				text = "gone"
			intervals [3862]:
				xmin = 1336.2857
				xmax = 1336.6057
				text = "from"
			intervals [3863]:
				xmin = 1336.6057
				xmax = 1336.6357
				text = ""
			intervals [3864]:
				xmin = 1336.6357
				xmax = 1336.7057
				text = "at"
			intervals [3865]:
				xmin = 1336.7057
				xmax = 1336.7357
				text = ""
			intervals [3866]:
				xmin = 1336.7357
				xmax = 1337.0457
				text = "least"
			intervals [3867]:
				xmin = 1337.0457
				xmax = 1337.1257
				text = "the"
			intervals [3868]:
				xmin = 1337.1257
				xmax = 1337.5857
				text = "middle"
			intervals [3869]:
				xmin = 1337.5857
				xmax = 1337.7457
				text = ""
			intervals [3870]:
				xmin = 1337.7457
				xmax = 1338.0057
				text = "to"
			intervals [3871]:
				xmin = 1338.0057
				xmax = 1338.2057
				text = "the"
			intervals [3872]:
				xmin = 1338.2057
				xmax = 1338.5457
				text = "upper"
			intervals [3873]:
				xmin = 1338.5457
				xmax = 1338.7357
				text = ""
			intervals [3874]:
				xmin = 1338.7357
				xmax = 1338.9357
				text = "if"
			intervals [3875]:
				xmin = 1338.9357
				xmax = 1339.1657
				text = "not"
			intervals [3876]:
				xmin = 1339.1657
				xmax = 1339.3157
				text = "the"
			intervals [3877]:
				xmin = 1339.3157
				xmax = 1339.5757
				text = "lower"
			intervals [3878]:
				xmin = 1339.5757
				xmax = 1339.6757
				text = "to"
			intervals [3879]:
				xmin = 1339.6757
				xmax = 1339.7357
				text = "the"
			intervals [3880]:
				xmin = 1339.7357
				xmax = 1339.9757
				text = "middle"
			intervals [3881]:
				xmin = 1339.9757
				xmax = 1340.0457
				text = "to"
			intervals [3882]:
				xmin = 1340.0457
				xmax = 1340.0757
				text = ""
			intervals [3883]:
				xmin = 1340.0757
				xmax = 1340.1457
				text = "the"
			intervals [3884]:
				xmin = 1340.1457
				xmax = 1340.5157
				text = "upper"
			intervals [3885]:
				xmin = 1340.5157
				xmax = 1340.5657
				text = ""
			intervals [3886]:
				xmin = 1340.5657
				xmax = 1340.7057
				text = "but"
			intervals [3887]:
				xmin = 1340.7057
				xmax = 1340.7857
				text = "at"
			intervals [3888]:
				xmin = 1340.7857
				xmax = 1341.1157
				text = "least"
			intervals [3889]:
				xmin = 1341.1157
				xmax = 1341.2157
				text = "the"
			intervals [3890]:
				xmin = 1341.2157
				xmax = 1341.6657
				text = "middle"
			intervals [3891]:
				xmin = 1341.6657
				xmax = 1342.0619
				text = ""
			intervals [3892]:
				xmin = 1342.0619
				xmax = 1342.4819
				text = "so"
			intervals [3893]:
				xmin = 1342.4819
				xmax = 1342.6319
				text = "there"
			intervals [3894]:
				xmin = 1342.6319
				xmax = 1342.8419
				text = "were"
			intervals [3895]:
				xmin = 1342.8419
				xmax = 1342.8719
				text = "a"
			intervals [3896]:
				xmin = 1342.8719
				xmax = 1343.0819
				text = "lot"
			intervals [3897]:
				xmin = 1343.0819
				xmax = 1343.1719
				text = "of"
			intervals [3898]:
				xmin = 1343.1719
				xmax = 1343.8119
				text = "kids"
			intervals [3899]:
				xmin = 1343.8119
				xmax = 1343.8419
				text = ""
			intervals [3900]:
				xmin = 1343.8419
				xmax = 1344.2719
				text = "who"
			intervals [3901]:
				xmin = 1344.2719
				xmax = 1345.7535
				text = ""
			intervals [3902]:
				xmin = 1345.7535
				xmax = 1346.0635
				text = "already"
			intervals [3903]:
				xmin = 1346.0635
				xmax = 1346.2335
				text = "knew"
			intervals [3904]:
				xmin = 1346.2335
				xmax = 1346.4035
				text = "each"
			intervals [3905]:
				xmin = 1346.4035
				xmax = 1346.5935
				text = "other"
			intervals [3906]:
				xmin = 1346.5935
				xmax = 1346.6835
				text = "by"
			intervals [3907]:
				xmin = 1346.6835
				xmax = 1346.8035
				text = "the"
			intervals [3908]:
				xmin = 1346.8035
				xmax = 1347.0435
				text = "time"
			intervals [3909]:
				xmin = 1347.0435
				xmax = 1347.1335
				text = "i"
			intervals [3910]:
				xmin = 1347.1335
				xmax = 1347.3935
				text = "got"
			intervals [3911]:
				xmin = 1347.3935
				xmax = 1347.8135
				text = "there"
			intervals [3912]:
				xmin = 1347.8135
				xmax = 1348.306
				text = ""
			intervals [3913]:
				xmin = 1348.306
				xmax = 1348.926
				text = "um"
			intervals [3914]:
				xmin = 1348.926
				xmax = 1350.8011
				text = ""
			intervals [3915]:
				xmin = 1350.8011
				xmax = 1350.9611
				text = "so"
			intervals [3916]:
				xmin = 1350.9611
				xmax = 1351.1311
				text = "that"
			intervals [3917]:
				xmin = 1351.1311
				xmax = 1351.2811
				text = "was"
			intervals [3918]:
				xmin = 1351.2811
				xmax = 1351.8211
				text = "probably"
			intervals [3919]:
				xmin = 1351.8211
				xmax = 1351.8711
				text = "a"
			intervals [3920]:
				xmin = 1351.8711
				xmax = 1352.0511
				text = ""
			intervals [3921]:
				xmin = 1352.0511
				xmax = 1352.2711
				text = "big"
			intervals [3922]:
				xmin = 1352.2711
				xmax = 1352.3111
				text = ""
			intervals [3923]:
				xmin = 1352.3111
				xmax = 1353.1311
				text = "shift"
			intervals [3924]:
				xmin = 1353.1311
				xmax = 1353.1611
				text = ""
			intervals [3925]:
				xmin = 1353.1611
				xmax = 1353.5711
				text = "for"
			intervals [3926]:
				xmin = 1353.5711
				xmax = 1354.3211
				text = "me"
			intervals [3927]:
				xmin = 1354.3211
				xmax = 1354.3511
				text = ""
			intervals [3928]:
				xmin = 1354.3511
				xmax = 1354.4811
				text = "it"
			intervals [3929]:
				xmin = 1354.4811
				xmax = 1354.6811
				text = "was"
			intervals [3930]:
				xmin = 1354.6811
				xmax = 1354.7211
				text = "a"
			intervals [3931]:
				xmin = 1354.7211
				xmax = 1354.8611
				text = "big"
			intervals [3932]:
				xmin = 1354.8611
				xmax = 1355.1411
				text = "shift"
			intervals [3933]:
				xmin = 1355.1411
				xmax = 1355.3411
				text = "for"
			intervals [3934]:
				xmin = 1355.3411
				xmax = 1355.8011
				text = "me"
			intervals [3935]:
				xmin = 1355.8011
				xmax = 1356.2349
				text = ""
			intervals [3936]:
				xmin = 1356.2349
				xmax = 1356.5349
				text = "because"
			intervals [3937]:
				xmin = 1356.5349
				xmax = 1356.6549
				text = "i"
			intervals [3938]:
				xmin = 1356.6549
				xmax = 1356.9049
				text = "was"
			intervals [3939]:
				xmin = 1356.9049
				xmax = 1356.9349
				text = ""
			intervals [3940]:
				xmin = 1356.9349
				xmax = 1357.2249
				text = "used"
			intervals [3941]:
				xmin = 1357.2249
				xmax = 1357.3249
				text = "to"
			intervals [3942]:
				xmin = 1357.3249
				xmax = 1357.7149
				text = "growing"
			intervals [3943]:
				xmin = 1357.7149
				xmax = 1357.9449
				text = "up"
			intervals [3944]:
				xmin = 1357.9449
				xmax = 1357.9749
				text = ""
			intervals [3945]:
				xmin = 1357.9749
				xmax = 1358.1649
				text = "at"
			intervals [3946]:
				xmin = 1358.1649
				xmax = 1358.8849
				text = "least"
			intervals [3947]:
				xmin = 1358.8849
				xmax = 1358.9149
				text = ""
			intervals [3948]:
				xmin = 1358.9149
				xmax = 1359.0949
				text = "at"
			intervals [3949]:
				xmin = 1359.0949
				xmax = 1359.5849
				text = "school"
			intervals [3950]:
				xmin = 1359.5849
				xmax = 1359.7449
				text = "with"
			intervals [3951]:
				xmin = 1359.7449
				xmax = 1359.8549
				text = "it"
			intervals [3952]:
				xmin = 1359.8549
				xmax = 1360.1849
				text = "being"
			intervals [3953]:
				xmin = 1360.1849
				xmax = 1360.9249
				text = "mixed"
			intervals [3954]:
				xmin = 1360.9249
				xmax = 1361.3724
				text = ""
			intervals [3955]:
				xmin = 1361.3724
				xmax = 1361.5724
				text = "and"
			intervals [3956]:
				xmin = 1361.5724
				xmax = 1361.6824
				text = "in"
			intervals [3957]:
				xmin = 1361.6824
				xmax = 1361.7624
				text = "a"
			intervals [3958]:
				xmin = 1361.7624
				xmax = 1362.3224
				text = "different"
			intervals [3959]:
				xmin = 1362.3224
				xmax = 1363.0572
				text = ""
			intervals [3960]:
				xmin = 1363.0572
				xmax = 1363.2572
				text = "<unk>"
			intervals [3961]:
				xmin = 1363.2572
				xmax = 1363.4072
				text = "being"
			intervals [3962]:
				xmin = 1363.4072
				xmax = 1364.0172
				text = "surrounded"
			intervals [3963]:
				xmin = 1364.0172
				xmax = 1364.0472
				text = ""
			intervals [3964]:
				xmin = 1364.0472
				xmax = 1364.5072
				text = "by"
			intervals [3965]:
				xmin = 1364.5072
				xmax = 1364.5372
				text = ""
			intervals [3966]:
				xmin = 1364.5372
				xmax = 1364.7472
				text = "kids"
			intervals [3967]:
				xmin = 1364.7472
				xmax = 1365.3672
				text = ""
			intervals [3968]:
				xmin = 1365.3672
				xmax = 1365.4672
				text = "who"
			intervals [3969]:
				xmin = 1365.4672
				xmax = 1365.7672
				text = "were"
			intervals [3970]:
				xmin = 1365.7672
				xmax = 1365.7972
				text = ""
			intervals [3971]:
				xmin = 1365.7972
				xmax = 1366.0872
				text = "middle"
			intervals [3972]:
				xmin = 1366.0872
				xmax = 1366.3872
				text = "class"
			intervals [3973]:
				xmin = 1366.3872
				xmax = 1366.8872
				text = "like"
			intervals [3974]:
				xmin = 1366.8872
				xmax = 1367.6746
				text = ""
			intervals [3975]:
				xmin = 1367.6746
				xmax = 1368.1346
				text = "closer"
			intervals [3976]:
				xmin = 1368.1346
				xmax = 1368.6346
				text = "to"
			intervals [3977]:
				xmin = 1368.6346
				xmax = 1368.6646
				text = ""
			intervals [3978]:
				xmin = 1368.6646
				xmax = 1368.8546
				text = "what"
			intervals [3979]:
				xmin = 1368.8546
				xmax = 1369.1046
				text = "my"
			intervals [3980]:
				xmin = 1369.1046
				xmax = 1369.6646
				text = "parents"
			intervals [3981]:
				xmin = 1369.6646
				xmax = 1370.1046
				text = "were"
			intervals [3982]:
				xmin = 1370.1046
				xmax = 1370.293
				text = ""
			intervals [3983]:
				xmin = 1370.293
				xmax = 1370.523
				text = "or"
			intervals [3984]:
				xmin = 1370.523
				xmax = 1370.803
				text = "on"
			intervals [3985]:
				xmin = 1370.803
				xmax = 1370.933
				text = "the"
			intervals [3986]:
				xmin = 1370.933
				xmax = 1371.463
				text = "same"
			intervals [3987]:
				xmin = 1371.463
				xmax = 1371.533
				text = ""
			intervals [3988]:
				xmin = 1371.533
				xmax = 1372.353
				text = "page"
			intervals [3989]:
				xmin = 1372.353
				xmax = 1372.383
				text = ""
			intervals [3990]:
				xmin = 1372.383
				xmax = 1372.573
				text = "and"
			intervals [3991]:
				xmin = 1372.573
				xmax = 1372.823
				text = "then"
			intervals [3992]:
				xmin = 1372.823
				xmax = 1372.893
				text = "a"
			intervals [3993]:
				xmin = 1372.893
				xmax = 1373.093
				text = "lot"
			intervals [3994]:
				xmin = 1373.093
				xmax = 1373.163
				text = "of"
			intervals [3995]:
				xmin = 1373.163
				xmax = 1373.293
				text = "the"
			intervals [3996]:
				xmin = 1373.293
				xmax = 1373.663
				text = "kids"
			intervals [3997]:
				xmin = 1373.663
				xmax = 1373.983
				text = "there"
			intervals [3998]:
				xmin = 1373.983
				xmax = 1374.043
				text = "it"
			intervals [3999]:
				xmin = 1374.043
				xmax = 1374.293
				text = "was"
			intervals [4000]:
				xmin = 1374.293
				xmax = 1374.643
				text = "mostly"
			intervals [4001]:
				xmin = 1374.643
				xmax = 1375.003
				text = "white"
			intervals [4002]:
				xmin = 1375.003
				xmax = 1375.033
				text = ""
			intervals [4003]:
				xmin = 1375.033
				xmax = 1375.173
				text = "and"
			intervals [4004]:
				xmin = 1375.173
				xmax = 1375.253
				text = "a"
			intervals [4005]:
				xmin = 1375.253
				xmax = 1375.443
				text = "lot"
			intervals [4006]:
				xmin = 1375.443
				xmax = 1375.513
				text = "of"
			intervals [4007]:
				xmin = 1375.513
				xmax = 1375.633
				text = "them"
			intervals [4008]:
				xmin = 1375.633
				xmax = 1375.753
				text = "had"
			intervals [4009]:
				xmin = 1375.753
				xmax = 1375.813
				text = "a"
			intervals [4010]:
				xmin = 1375.813
				xmax = 1375.963
				text = "lot"
			intervals [4011]:
				xmin = 1375.963
				xmax = 1376.023
				text = "of"
			intervals [4012]:
				xmin = 1376.023
				xmax = 1376.463
				text = "money"
			intervals [4013]:
				xmin = 1376.463
				xmax = 1377.2014
				text = ""
			intervals [4014]:
				xmin = 1377.2014
				xmax = 1377.3314
				text = "my"
			intervals [4015]:
				xmin = 1377.3314
				xmax = 1377.5914
				text = "parents"
			intervals [4016]:
				xmin = 1377.5914
				xmax = 1377.6614
				text = "are"
			intervals [4017]:
				xmin = 1377.6614
				xmax = 1378.3114
				text = "educated"
			intervals [4018]:
				xmin = 1378.3114
				xmax = 1378.3914
				text = ""
			intervals [4019]:
				xmin = 1378.3914
				xmax = 1378.6514
				text = "but"
			intervals [4020]:
				xmin = 1378.6514
				xmax = 1379.5785
				text = ""
			intervals [4021]:
				xmin = 1379.5785
				xmax = 1379.9185
				text = "they're"
			intervals [4022]:
				xmin = 1379.9185
				xmax = 1380.0985
				text = "you"
			intervals [4023]:
				xmin = 1380.0985
				xmax = 1380.3485
				text = "know"
			intervals [4024]:
				xmin = 1380.3485
				xmax = 1380.3785
				text = ""
			intervals [4025]:
				xmin = 1380.3785
				xmax = 1380.4885
				text = "are"
			intervals [4026]:
				xmin = 1380.4885
				xmax = 1380.6985
				text = "not"
			intervals [4027]:
				xmin = 1380.6985
				xmax = 1381.0785
				text = "writing"
			intervals [4028]:
				xmin = 1381.0785
				xmax = 1381.4885
				text = "checks"
			intervals [4029]:
				xmin = 1381.4885
				xmax = 1381.7285
				text = "for"
			intervals [4030]:
				xmin = 1381.7285
				xmax = 1382.1785
				text = "fifteen"
			intervals [4031]:
				xmin = 1382.1785
				xmax = 1382.6985
				text = "thousand"
			intervals [4032]:
				xmin = 1382.6985
				xmax = 1382.7685
				text = ""
			intervals [4033]:
				xmin = 1382.7685
				xmax = 1383.1685
				text = "dollars"
			intervals [4034]:
				xmin = 1383.1685
				xmax = 1383.2185
				text = "a"
			intervals [4035]:
				xmin = 1383.2185
				xmax = 1383.4985
				text = "year"
			intervals [4036]:
				xmin = 1383.4985
				xmax = 1383.5985
				text = "to"
			intervals [4037]:
				xmin = 1383.5985
				xmax = 1383.7485
				text = "go"
			intervals [4038]:
				xmin = 1383.7485
				xmax = 1383.8185
				text = "to"
			intervals [4039]:
				xmin = 1383.8185
				xmax = 1384.1985
				text = "anybody"
			intervals [4040]:
				xmin = 1384.1985
				xmax = 1384.2485
				text = "s"
			intervals [4041]:
				xmin = 1384.2485
				xmax = 1384.4085
				text = "high"
			intervals [4042]:
				xmin = 1384.4085
				xmax = 1384.7285
				text = "school"
			intervals [4043]:
				xmin = 1384.7285
				xmax = 1384.8685
				text = ""
			intervals [4044]:
				xmin = 1384.8685
				xmax = 1385.3585
				text = "so"
			intervals [4045]:
				xmin = 1385.3585
				xmax = 1386.3309
				text = ""
			intervals [4046]:
				xmin = 1386.3309
				xmax = 1386.4909
				text = "it"
			intervals [4047]:
				xmin = 1386.4909
				xmax = 1386.6709
				text = "was"
			intervals [4048]:
				xmin = 1386.6709
				xmax = 1386.7009
				text = "a"
			intervals [4049]:
				xmin = 1386.7009
				xmax = 1386.8909
				text = "little"
			intervals [4050]:
				xmin = 1386.8909
				xmax = 1386.9209
				text = ""
			intervals [4051]:
				xmin = 1386.9209
				xmax = 1387.3709
				text = "different"
			intervals [4052]:
				xmin = 1387.3709
				xmax = 1387.7509
				text = "<unk>"
			intervals [4053]:
				xmin = 1387.7509
				xmax = 1388.193
				text = ""
			intervals [4054]:
				xmin = 1388.193
				xmax = 1388.283
				text = "and"
			intervals [4055]:
				xmin = 1388.283
				xmax = 1388.343
				text = "it"
			intervals [4056]:
				xmin = 1388.343
				xmax = 1388.433
				text = "was"
			intervals [4057]:
				xmin = 1388.433
				xmax = 1388.553
				text = "only"
			intervals [4058]:
				xmin = 1388.553
				xmax = 1388.923
				text = "six"
			intervals [4059]:
				xmin = 1388.923
				xmax = 1389.033
				text = "of"
			intervals [4060]:
				xmin = 1389.033
				xmax = 1389.513
				text = "us"
			intervals [4061]:
				xmin = 1389.513
				xmax = 1389.6036
				text = ""
			intervals [4062]:
				xmin = 1389.6036
				xmax = 1390.1036
				text = "versus"
			intervals [4063]:
				xmin = 1390.1036
				xmax = 1390.2436
				text = "like"
			intervals [4064]:
				xmin = 1390.2436
				xmax = 1390.2736
				text = ""
			intervals [4065]:
				xmin = 1390.2736
				xmax = 1390.8036
				text = "half"
			intervals [4066]:
				xmin = 1390.8036
				xmax = 1392.653
				text = ""
			intervals [4067]:
				xmin = 1392.653
				xmax = 1392.733
				text = "if"
			intervals [4068]:
				xmin = 1392.733
				xmax = 1392.853
				text = "that"
			intervals [4069]:
				xmin = 1392.853
				xmax = 1393.073
				text = "makes"
			intervals [4070]:
				xmin = 1393.073
				xmax = 1393.433
				text = "sense"
			intervals [4071]:
				xmin = 1393.433
				xmax = 1393.603
				text = ""
			intervals [4072]:
				xmin = 1393.603
				xmax = 1393.703
				text = "ooh"
			intervals [4073]:
				xmin = 1393.703
				xmax = 1393.853
				text = ""
			intervals [4074]:
				xmin = 1393.853
				xmax = 1394.053
				text = "sorry"
			intervals [4075]:
				xmin = 1394.053
				xmax = 1394.4479
				text = ""
			intervals [4076]:
				xmin = 1394.4479
				xmax = 1394.7579
				text = "salad"
			intervals [4077]:
				xmin = 1394.7579
				xmax = 1394.8279
				text = "in"
			intervals [4078]:
				xmin = 1394.8279
				xmax = 1394.8579
				text = ""
			intervals [4079]:
				xmin = 1394.8579
				xmax = 1394.9279
				text = "my"
			intervals [4080]:
				xmin = 1394.9279
				xmax = 1394.9879
				text = ""
			intervals [4081]:
				xmin = 1394.9879
				xmax = 1395.1379
				text = "teeth"
			intervals [4082]:
				xmin = 1395.1379
				xmax = 1404.3229
				text = ""
			intervals [4083]:
				xmin = 1404.3229
				xmax = 1405.6529
				text = "uh"
			intervals [4084]:
				xmin = 1405.6529
				xmax = 1405.7928
				text = ""
			intervals [4085]:
				xmin = 1405.7928
				xmax = 1406.0328
				text = "i"
			intervals [4086]:
				xmin = 1406.0328
				xmax = 1406.7128
				text = "appreciated"
			intervals [4087]:
				xmin = 1406.7128
				xmax = 1407.0814
				text = ""
			intervals [4088]:
				xmin = 1407.0814
				xmax = 1407.3214
				text = "it"
			intervals [4089]:
				xmin = 1407.3214
				xmax = 1407.4214
				text = ""
			intervals [4090]:
				xmin = 1407.4214
				xmax = 1407.7814
				text = "more"
			intervals [4091]:
				xmin = 1407.7814
				xmax = 1407.8114
				text = ""
			intervals [4092]:
				xmin = 1407.8114
				xmax = 1408.2514
				text = "after"
			intervals [4093]:
				xmin = 1408.2514
				xmax = 1408.2814
				text = ""
			intervals [4094]:
				xmin = 1408.2814
				xmax = 1408.4914
				text = "i"
			intervals [4095]:
				xmin = 1408.4914
				xmax = 1409.2914
				text = "left"
			intervals [4096]:
				xmin = 1409.2914
				xmax = 1409.7666
				text = ""
			intervals [4097]:
				xmin = 1409.7666
				xmax = 1409.8866
				text = "i"
			intervals [4098]:
				xmin = 1409.8866
				xmax = 1410.2266
				text = "feel"
			intervals [4099]:
				xmin = 1410.2266
				xmax = 1410.5466
				text = "like"
			intervals [4100]:
				xmin = 1410.5466
				xmax = 1410.6166
				text = ""
			intervals [4101]:
				xmin = 1410.6166
				xmax = 1410.8166
				text = "i"
			intervals [4102]:
				xmin = 1410.8166
				xmax = 1411.7766
				text = "was"
			intervals [4103]:
				xmin = 1411.7766
				xmax = 1412.3291
				text = ""
			intervals [4104]:
				xmin = 1412.3291
				xmax = 1412.5491
				text = "i"
			intervals [4105]:
				xmin = 1412.5491
				xmax = 1413.3191
				text = "liked"
			intervals [4106]:
				xmin = 1413.3191
				xmax = 1413.4119
				text = ""
			intervals [4107]:
				xmin = 1413.4119
				xmax = 1413.6019
				text = "when"
			intervals [4108]:
				xmin = 1413.6019
				xmax = 1413.7819
				text = "i"
			intervals [4109]:
				xmin = 1413.7819
				xmax = 1414.1519
				text = "was"
			intervals [4110]:
				xmin = 1414.1519
				xmax = 1414.2419
				text = "t"
			intervals [4111]:
				xmin = 1414.2419
				xmax = 1414.400
				text = ""
			intervals [4112]:
				xmin = 1414.400
				xmax = 1414.670
				text = "that"
			intervals [4113]:
				xmin = 1414.670
				xmax = 1414.800
				text = "was"
			intervals [4114]:
				xmin = 1414.800
				xmax = 1414.970
				text = "my"
			intervals [4115]:
				xmin = 1414.970
				xmax = 1415.390
				text = "first"
			intervals [4116]:
				xmin = 1415.390
				xmax = 1415.840
				text = "choice"
			intervals [4117]:
				xmin = 1415.840
				xmax = 1416.040
				text = "so"
			intervals [4118]:
				xmin = 1416.040
				xmax = 1416.200
				text = "when"
			intervals [4119]:
				xmin = 1416.200
				xmax = 1416.340
				text = "i"
			intervals [4120]:
				xmin = 1416.340
				xmax = 1416.470
				text = "was"
			intervals [4121]:
				xmin = 1416.470
				xmax = 1416.800
				text = "looking"
			intervals [4122]:
				xmin = 1416.800
				xmax = 1416.920
				text = "at"
			intervals [4123]:
				xmin = 1416.920
				xmax = 1417.940
				text = "schools"
			intervals [4124]:
				xmin = 1417.940
				xmax = 1418.4851
				text = ""
			intervals [4125]:
				xmin = 1418.4851
				xmax = 1418.7151
				text = "and"
			intervals [4126]:
				xmin = 1418.7151
				xmax = 1418.9151
				text = "went"
			intervals [4127]:
				xmin = 1418.9151
				xmax = 1419.3251
				text = "to"
			intervals [4128]:
				xmin = 1419.3251
				xmax = 1419.3551
				text = ""
			intervals [4129]:
				xmin = 1419.3551
				xmax = 1419.5051
				text = "a"
			intervals [4130]:
				xmin = 1419.5051
				xmax = 1419.8751
				text = "bunch"
			intervals [4131]:
				xmin = 1419.8751
				xmax = 1419.9351
				text = "of"
			intervals [4132]:
				xmin = 1419.9351
				xmax = 1420.2651
				text = "different"
			intervals [4133]:
				xmin = 1420.2651
				xmax = 1421.4051
				text = "schools"
			intervals [4134]:
				xmin = 1421.4051
				xmax = 1422.8631
				text = ""
			intervals [4135]:
				xmin = 1422.8631
				xmax = 1422.9731
				text = "i"
			intervals [4136]:
				xmin = 1422.9731
				xmax = 1423.1731
				text = "had"
			intervals [4137]:
				xmin = 1423.1731
				xmax = 1423.3031
				text = "been"
			intervals [4138]:
				xmin = 1423.3031
				xmax = 1423.4131
				text = "at"
			intervals [4139]:
				xmin = 1423.4131
				xmax = 1423.7431
				text = "private"
			intervals [4140]:
				xmin = 1423.7431
				xmax = 1423.9431
				text = "school"
			intervals [4141]:
				xmin = 1423.9431
				xmax = 1424.0731
				text = "my"
			intervals [4142]:
				xmin = 1424.0731
				xmax = 1424.3031
				text = "whole"
			intervals [4143]:
				xmin = 1424.3031
				xmax = 1424.5731
				text = "life"
			intervals [4144]:
				xmin = 1424.5731
				xmax = 1424.6831
				text = "with"
			intervals [4145]:
				xmin = 1424.6831
				xmax = 1424.7531
				text = "the"
			intervals [4146]:
				xmin = 1424.7531
				xmax = 1425.2331
				text = "exception"
			intervals [4147]:
				xmin = 1425.2331
				xmax = 1425.3131
				text = "i"
			intervals [4148]:
				xmin = 1425.3131
				xmax = 1425.7631
				text = "forgot"
			intervals [4149]:
				xmin = 1425.7631
				xmax = 1425.8331
				text = ""
			intervals [4150]:
				xmin = 1425.8331
				xmax = 1426.0531
				text = "there"
			intervals [4151]:
				xmin = 1426.0531
				xmax = 1426.4931
				text = "was"
			intervals [4152]:
				xmin = 1426.4931
				xmax = 1426.9843
				text = ""
			intervals [4153]:
				xmin = 1426.9843
				xmax = 1427.0643
				text = "a"
			intervals [4154]:
				xmin = 1427.0643
				xmax = 1427.5143
				text = "month"
			intervals [4155]:
				xmin = 1427.5143
				xmax = 1427.8743
				text = "maybe"
			intervals [4156]:
				xmin = 1427.8743
				xmax = 1428.0143
				text = "that"
			intervals [4157]:
				xmin = 1428.0143
				xmax = 1428.1243
				text = "i"
			intervals [4158]:
				xmin = 1428.1243
				xmax = 1428.3143
				text = "was"
			intervals [4159]:
				xmin = 1428.3143
				xmax = 1428.4043
				text = "at"
			intervals [4160]:
				xmin = 1428.4043
				xmax = 1428.8143
				text = "public"
			intervals [4161]:
				xmin = 1428.8143
				xmax = 1429.3943
				text = "school"
			intervals [4162]:
				xmin = 1429.3943
				xmax = 1429.4343
				text = ""
			intervals [4163]:
				xmin = 1429.4343
				xmax = 1429.8943
				text = "hyattsville"
			intervals [4164]:
				xmin = 1429.8943
				xmax = 1430.4243
				text = "middle"
			intervals [4165]:
				xmin = 1430.4243
				xmax = 1430.4774
				text = ""
			intervals [4166]:
				xmin = 1430.4774
				xmax = 1430.6474
				text = "cause"
			intervals [4167]:
				xmin = 1430.6474
				xmax = 1430.8374
				text = "that"
			intervals [4168]:
				xmin = 1430.8374
				xmax = 1430.9074
				text = "s"
			intervals [4169]:
				xmin = 1430.9074
				xmax = 1430.9774
				text = "i"
			intervals [4170]:
				xmin = 1430.9774
				xmax = 1431.1274
				text = "was"
			intervals [4171]:
				xmin = 1431.1274
				xmax = 1431.4074
				text = "begging"
			intervals [4172]:
				xmin = 1431.4074
				xmax = 1431.5474
				text = "my"
			intervals [4173]:
				xmin = 1431.5474
				xmax = 1431.8674
				text = "mom"
			intervals [4174]:
				xmin = 1431.8674
				xmax = 1431.9674
				text = "to"
			intervals [4175]:
				xmin = 1431.9674
				xmax = 1432.1574
				text = "put"
			intervals [4176]:
				xmin = 1432.1574
				xmax = 1432.3474
				text = "me"
			intervals [4177]:
				xmin = 1432.3474
				xmax = 1432.4774
				text = "in"
			intervals [4178]:
				xmin = 1432.4774
				xmax = 1432.8674
				text = "public"
			intervals [4179]:
				xmin = 1432.8674
				xmax = 1433.2574
				text = "school"
			intervals [4180]:
				xmin = 1433.2574
				xmax = 1433.3574
				text = "and"
			intervals [4181]:
				xmin = 1433.3574
				xmax = 1433.5174
				text = "she"
			intervals [4182]:
				xmin = 1433.5174
				xmax = 1433.6074
				text = "had"
			intervals [4183]:
				xmin = 1433.6074
				xmax = 1433.8174
				text = "done"
			intervals [4184]:
				xmin = 1433.8174
				xmax = 1433.9174
				text = "some"
			intervals [4185]:
				xmin = 1433.9174
				xmax = 1434.4274
				text = "volunteer"
			intervals [4186]:
				xmin = 1434.4274
				xmax = 1434.6674
				text = "work"
			intervals [4187]:
				xmin = 1434.6674
				xmax = 1434.8674
				text = "with"
			intervals [4188]:
				xmin = 1434.8674
				xmax = 1435.4774
				text = ""
			intervals [4189]:
				xmin = 1435.4774
				xmax = 1435.8574
				text = "hyattsville"
			intervals [4190]:
				xmin = 1435.8574
				xmax = 1436.2574
				text = "middle"
			intervals [4191]:
				xmin = 1436.2574
				xmax = 1436.4074
				text = "so"
			intervals [4192]:
				xmin = 1436.4074
				xmax = 1436.4774
				text = "i"
			intervals [4193]:
				xmin = 1436.4774
				xmax = 1436.7574
				text = "really"
			intervals [4194]:
				xmin = 1436.7574
				xmax = 1436.9974
				text = "wanted"
			intervals [4195]:
				xmin = 1436.9974
				xmax = 1437.0974
				text = "to"
			intervals [4196]:
				xmin = 1437.0974
				xmax = 1437.3774
				text = "go"
			intervals [4197]:
				xmin = 1437.3774
				xmax = 1437.4374
				text = "and"
			intervals [4198]:
				xmin = 1437.4374
				xmax = 1437.5474
				text = "then"
			intervals [4199]:
				xmin = 1437.5474
				xmax = 1437.6374
				text = "i"
			intervals [4200]:
				xmin = 1437.6374
				xmax = 1437.9874
				text = "got"
			intervals [4201]:
				xmin = 1437.9874
				xmax = 1438.2774
				text = "there"
			intervals [4202]:
				xmin = 1438.2774
				xmax = 1438.3774
				text = "and"
			intervals [4203]:
				xmin = 1438.3774
				xmax = 1438.4874
				text = "i"
			intervals [4204]:
				xmin = 1438.4874
				xmax = 1438.7774
				text = "was"
			intervals [4205]:
				xmin = 1438.7774
				xmax = 1438.8074
				text = ""
			intervals [4206]:
				xmin = 1438.8074
				xmax = 1439.3574
				text = "totally"
			intervals [4207]:
				xmin = 1439.3574
				xmax = 1440.1474
				text = "overwhelmed"
			intervals [4208]:
				xmin = 1440.1474
				xmax = 1440.1774
				text = ""
			intervals [4209]:
				xmin = 1440.1774
				xmax = 1440.7674
				text = "like"
			intervals [4210]:
				xmin = 1440.7674
				xmax = 1441.2113
				text = ""
			intervals [4211]:
				xmin = 1441.2113
				xmax = 1441.4513
				text = "getting"
			intervals [4212]:
				xmin = 1441.4513
				xmax = 1441.9013
				text = "lost"
			intervals [4213]:
				xmin = 1441.9013
				xmax = 1441.9613
				text = "in"
			intervals [4214]:
				xmin = 1441.9613
				xmax = 1442.0713
				text = "the"
			intervals [4215]:
				xmin = 1442.0713
				xmax = 1442.1213
				text = "i"
			intervals [4216]:
				xmin = 1442.1213
				xmax = 1442.2513
				text = "mean"
			intervals [4217]:
				xmin = 1442.2513
				xmax = 1442.3713
				text = "this"
			intervals [4218]:
				xmin = 1442.3713
				xmax = 1442.6113
				text = "sounds"
			intervals [4219]:
				xmin = 1442.6113
				xmax = 1442.9013
				text = "terrible"
			intervals [4220]:
				xmin = 1442.9013
				xmax = 1443.0113
				text = "but"
			intervals [4221]:
				xmin = 1443.0113
				xmax = 1443.1013
				text = "it"
			intervals [4222]:
				xmin = 1443.1013
				xmax = 1443.1313
				text = "s"
			intervals [4223]:
				xmin = 1443.1313
				xmax = 1443.3413
				text = "true"
			intervals [4224]:
				xmin = 1443.3413
				xmax = 1443.5913
				text = "getting"
			intervals [4225]:
				xmin = 1443.5913
				xmax = 1444.2413
				text = "lost"
			intervals [4226]:
				xmin = 1444.2413
				xmax = 1444.2713
				text = ""
			intervals [4227]:
				xmin = 1444.2713
				xmax = 1444.5113
				text = "like"
			intervals [4228]:
				xmin = 1444.5113
				xmax = 1444.7913
				text = "trying"
			intervals [4229]:
				xmin = 1444.7913
				xmax = 1444.8713
				text = "to"
			intervals [4230]:
				xmin = 1444.8713
				xmax = 1445.1113
				text = "find"
			intervals [4231]:
				xmin = 1445.1113
				xmax = 1445.2313
				text = "my"
			intervals [4232]:
				xmin = 1445.2313
				xmax = 1446.1613
				text = "class"
			intervals [4233]:
				xmin = 1446.1613
				xmax = 1446.631
				text = ""
			intervals [4234]:
				xmin = 1446.631
				xmax = 1447.021
				text = "because"
			intervals [4235]:
				xmin = 1447.021
				xmax = 1447.091
				text = "my"
			intervals [4236]:
				xmin = 1447.091
				xmax = 1447.261
				text = "mom"
			intervals [4237]:
				xmin = 1447.261
				xmax = 1447.361
				text = "had"
			intervals [4238]:
				xmin = 1447.361
				xmax = 1447.521
				text = "done"
			intervals [4239]:
				xmin = 1447.521
				xmax = 1448.041
				text = "volunteer"
			intervals [4240]:
				xmin = 1448.041
				xmax = 1448.311
				text = "work"
			intervals [4241]:
				xmin = 1448.311
				xmax = 1448.371
				text = "they"
			intervals [4242]:
				xmin = 1448.371
				xmax = 1448.461
				text = "had"
			intervals [4243]:
				xmin = 1448.461
				xmax = 1448.671
				text = "put"
			intervals [4244]:
				xmin = 1448.671
				xmax = 1448.881
				text = "me"
			intervals [4245]:
				xmin = 1448.881
				xmax = 1449.001
				text = "in"
			intervals [4246]:
				xmin = 1449.001
				xmax = 1449.181
				text = "these"
			intervals [4247]:
				xmin = 1449.181
				xmax = 1449.481
				text = "higher"
			intervals [4248]:
				xmin = 1449.481
				xmax = 1449.651
				text = "level"
			intervals [4249]:
				xmin = 1449.651
				xmax = 1450.001
				text = "math"
			intervals [4250]:
				xmin = 1450.001
				xmax = 1450.481
				text = "class"
			intervals [4251]:
				xmin = 1450.481
				xmax = 1450.571
				text = "and"
			intervals [4252]:
				xmin = 1450.571
				xmax = 1450.731
				text = "i'm"
			intervals [4253]:
				xmin = 1450.731
				xmax = 1450.961
				text = "sitting"
			intervals [4254]:
				xmin = 1450.961
				xmax = 1451.131
				text = "there"
			intervals [4255]:
				xmin = 1451.131
				xmax = 1451.281
				text = "like"
			intervals [4256]:
				xmin = 1451.281
				xmax = 1451.311
				text = "i"
			intervals [4257]:
				xmin = 1451.311
				xmax = 1451.431
				text = "have"
			intervals [4258]:
				xmin = 1451.431
				xmax = 1451.531
				text = "no"
			intervals [4259]:
				xmin = 1451.531
				xmax = 1451.691
				text = "clue"
			intervals [4260]:
				xmin = 1451.691
				xmax = 1451.801
				text = "what"
			intervals [4261]:
				xmin = 1451.801
				xmax = 1451.861
				text = "s"
			intervals [4262]:
				xmin = 1451.861
				xmax = 1452.121
				text = "going"
			intervals [4263]:
				xmin = 1452.121
				xmax = 1452.961
				text = "on"
			intervals [4264]:
				xmin = 1452.961
				xmax = 1453.2953
				text = ""
			intervals [4265]:
				xmin = 1453.2953
				xmax = 1453.4653
				text = "it"
			intervals [4266]:
				xmin = 1453.4653
				xmax = 1454.0553
				text = "was"
			intervals [4267]:
				xmin = 1454.0553
				xmax = 1454.0853
				text = ""
			intervals [4268]:
				xmin = 1454.0853
				xmax = 1454.2653
				text = "i'm"
			intervals [4269]:
				xmin = 1454.2653
				xmax = 1454.5953
				text = "used"
			intervals [4270]:
				xmin = 1454.5953
				xmax = 1454.7053
				text = "to"
			intervals [4271]:
				xmin = 1454.7053
				xmax = 1454.7953
				text = "s"
			intervals [4272]:
				xmin = 1454.7953
				xmax = 1454.8953
				text = ""
			intervals [4273]:
				xmin = 1454.8953
				xmax = 1455.0253
				text = "you"
			intervals [4274]:
				xmin = 1455.0253
				xmax = 1455.3653
				text = "know"
			intervals [4275]:
				xmin = 1455.3653
				xmax = 1456.0818
				text = ""
			intervals [4276]:
				xmin = 1456.0818
				xmax = 1456.1918
				text = "if"
			intervals [4277]:
				xmin = 1456.1918
				xmax = 1456.3218
				text = "you're"
			intervals [4278]:
				xmin = 1456.3218
				xmax = 1456.6918
				text = "stuck"
			intervals [4279]:
				xmin = 1456.6918
				xmax = 1456.9018
				text = "like"
			intervals [4280]:
				xmin = 1456.9018
				xmax = 1457.0018
				text = "i'm"
			intervals [4281]:
				xmin = 1457.0018
				xmax = 1457.2018
				text = "used"
			intervals [4282]:
				xmin = 1457.2018
				xmax = 1457.2818
				text = "to"
			intervals [4283]:
				xmin = 1457.2818
				xmax = 1457.5318
				text = "small"
			intervals [4284]:
				xmin = 1457.5318
				xmax = 1457.8218
				text = "class"
			intervals [4285]:
				xmin = 1457.8218
				xmax = 1458.1918
				text = "sizes"
			intervals [4286]:
				xmin = 1458.1918
				xmax = 1458.4018
				text = "people"
			intervals [4287]:
				xmin = 1458.4018
				xmax = 1458.5918
				text = "being"
			intervals [4288]:
				xmin = 1458.5918
				xmax = 1458.7418
				text = "able"
			intervals [4289]:
				xmin = 1458.7418
				xmax = 1458.8018
				text = "to"
			intervals [4290]:
				xmin = 1458.8018
				xmax = 1459.0218
				text = "work"
			intervals [4291]:
				xmin = 1459.0218
				xmax = 1459.1818
				text = "with"
			intervals [4292]:
				xmin = 1459.1818
				xmax = 1459.3918
				text = "you"
			intervals [4293]:
				xmin = 1459.3918
				xmax = 1459.4518
				text = ""
			intervals [4294]:
				xmin = 1459.4518
				xmax = 1459.5318
				text = "i"
			intervals [4295]:
				xmin = 1459.5318
				xmax = 1459.6518
				text = "didn't"
			intervals [4296]:
				xmin = 1459.6518
				xmax = 1459.7418
				text = "have"
			intervals [4297]:
				xmin = 1459.7418
				xmax = 1459.7718
				text = ""
			intervals [4298]:
				xmin = 1459.7718
				xmax = 1460.1218
				text = "access"
			intervals [4299]:
				xmin = 1460.1218
				xmax = 1460.2018
				text = "to"
			intervals [4300]:
				xmin = 1460.2018
				xmax = 1460.3418
				text = "any"
			intervals [4301]:
				xmin = 1460.3418
				xmax = 1460.4018
				text = "of"
			intervals [4302]:
				xmin = 1460.4018
				xmax = 1460.6318
				text = "that"
			intervals [4303]:
				xmin = 1460.6318
				xmax = 1461.1254
				text = ""
			intervals [4304]:
				xmin = 1461.1254
				xmax = 1461.2454
				text = "and"
			intervals [4305]:
				xmin = 1461.2454
				xmax = 1461.3254
				text = "it"
			intervals [4306]:
				xmin = 1461.3254
				xmax = 1461.4854
				text = "was"
			intervals [4307]:
				xmin = 1461.4854
				xmax = 1461.6854
				text = "just"
			intervals [4308]:
				xmin = 1461.6854
				xmax = 1461.8754
				text = "like"
			intervals [4309]:
				xmin = 1461.8754
				xmax = 1462.1954
				text = "okay"
			intervals [4310]:
				xmin = 1462.1954
				xmax = 1462.4354
				text = "well"
			intervals [4311]:
				xmin = 1462.4354
				xmax = 1462.7154
				text = "thank"
			intervals [4312]:
				xmin = 1462.7154
				xmax = 1462.8354
				text = "you"
			intervals [4313]:
				xmin = 1462.8354
				xmax = 1462.9854
				text = "so"
			intervals [4314]:
				xmin = 1462.9854
				xmax = 1463.1854
				text = "much"
			intervals [4315]:
				xmin = 1463.1854
				xmax = 1463.3154
				text = "for"
			intervals [4316]:
				xmin = 1463.3154
				xmax = 1463.5154
				text = "letting"
			intervals [4317]:
				xmin = 1463.5154
				xmax = 1463.6354
				text = "my"
			intervals [4318]:
				xmin = 1463.6354
				xmax = 1463.7654
				text = "have"
			intervals [4319]:
				xmin = 1463.7654
				xmax = 1463.9454
				text = "my"
			intervals [4320]:
				xmin = 1463.9454
				xmax = 1464.1554
				text = "way"
			intervals [4321]:
				xmin = 1464.1554
				xmax = 1464.2754
				text = "can"
			intervals [4322]:
				xmin = 1464.2754
				xmax = 1464.3454
				text = "i"
			intervals [4323]:
				xmin = 1464.3454
				xmax = 1464.4854
				text = "go"
			intervals [4324]:
				xmin = 1464.4854
				xmax = 1464.7954
				text = "back"
			intervals [4325]:
				xmin = 1464.7954
				xmax = 1464.8754
				text = "so"
			intervals [4326]:
				xmin = 1464.8754
				xmax = 1464.9054
				text = "i"
			intervals [4327]:
				xmin = 1464.9054
				xmax = 1465.0654
				text = "went"
			intervals [4328]:
				xmin = 1465.0654
				xmax = 1465.2454
				text = "right"
			intervals [4329]:
				xmin = 1465.2454
				xmax = 1465.4554
				text = "back"
			intervals [4330]:
				xmin = 1465.4554
				xmax = 1465.5154
				text = "to"
			intervals [4331]:
				xmin = 1465.5154
				xmax = 1466.2554
				text = "rdx"
			intervals [4332]:
				xmin = 1466.2554
				xmax = 1466.6212
				text = ""
			intervals [4333]:
				xmin = 1466.6212
				xmax = 1466.7612
				text = "that"
			intervals [4334]:
				xmin = 1466.7612
				xmax = 1466.8912
				text = "was"
			intervals [4335]:
				xmin = 1466.8912
				xmax = 1467.2312
				text = "seventh"
			intervals [4336]:
				xmin = 1467.2312
				xmax = 1467.5812
				text = "grade"
			intervals [4337]:
				xmin = 1467.5812
				xmax = 1468.0598
				text = ""
			intervals [4338]:
				xmin = 1468.0598
				xmax = 1468.4098
				text = "so"
			intervals [4339]:
				xmin = 1468.4098
				xmax = 1468.4798
				text = "at"
			intervals [4340]:
				xmin = 1468.4798
				xmax = 1468.6598
				text = "that"
			intervals [4341]:
				xmin = 1468.6598
				xmax = 1469.0798
				text = "point"
			intervals [4342]:
				xmin = 1469.0798
				xmax = 1469.6546
				text = ""
			intervals [4343]:
				xmin = 1469.6546
				xmax = 1469.8246
				text = "when"
			intervals [4344]:
				xmin = 1469.8246
				xmax = 1469.8746
				text = "i"
			intervals [4345]:
				xmin = 1469.8746
				xmax = 1470.0046
				text = "went"
			intervals [4346]:
				xmin = 1470.0046
				xmax = 1470.0846
				text = "to"
			intervals [4347]:
				xmin = 1470.0846
				xmax = 1470.2246
				text = "high"
			intervals [4348]:
				xmin = 1470.2246
				xmax = 1470.5946
				text = "school"
			intervals [4349]:
				xmin = 1470.5946
				xmax = 1470.6846
				text = "i"
			intervals [4350]:
				xmin = 1470.6846
				xmax = 1471.4046
				text = "was"
			intervals [4351]:
				xmin = 1471.4046
				xmax = 1472.7773
				text = ""
			intervals [4352]:
				xmin = 1472.7773
				xmax = 1473.0073
				text = "pretty"
			intervals [4353]:
				xmin = 1473.0073
				xmax = 1473.2073
				text = "much"
			intervals [4354]:
				xmin = 1473.2073
				xmax = 1473.2373
				text = ""
			intervals [4355]:
				xmin = 1473.2373
				xmax = 1473.4373
				text = "all"
			intervals [4356]:
				xmin = 1473.4373
				xmax = 1473.8473
				text = "private"
			intervals [4357]:
				xmin = 1473.8473
				xmax = 1474.5173
				text = "school"
			intervals [4358]:
				xmin = 1474.5173
				xmax = 1474.6373
				text = "and"
			intervals [4359]:
				xmin = 1474.6373
				xmax = 1474.7573
				text = "i"
			intervals [4360]:
				xmin = 1474.7573
				xmax = 1474.7873
				text = "d"
			intervals [4361]:
				xmin = 1474.7873
				xmax = 1475.0473
				text = "had"
			intervals [4362]:
				xmin = 1475.0473
				xmax = 1475.3773
				text = "enough"
			intervals [4363]:
				xmin = 1475.3773
				xmax = 1475.4473
				text = "of"
			intervals [4364]:
				xmin = 1475.4473
				xmax = 1475.4973
				text = ""
			intervals [4365]:
				xmin = 1475.4973
				xmax = 1475.7773
				text = "my"
			intervals [4366]:
				xmin = 1475.7773
				xmax = 1475.8373
				text = ""
			intervals [4367]:
				xmin = 1475.8373
				xmax = 1475.9873
				text = "a"
			intervals [4368]:
				xmin = 1475.9873
				xmax = 1476.2973
				text = "public"
			intervals [4369]:
				xmin = 1476.2973
				xmax = 1476.4473
				text = "school"
			intervals [4370]:
				xmin = 1476.4473
				xmax = 1476.8373
				text = "experience"
			intervals [4371]:
				xmin = 1476.8373
				xmax = 1476.9473
				text = "to"
			intervals [4372]:
				xmin = 1476.9473
				xmax = 1477.0973
				text = "know"
			intervals [4373]:
				xmin = 1477.0973
				xmax = 1477.2473
				text = "that"
			intervals [4374]:
				xmin = 1477.2473
				xmax = 1477.6395
				text = ""
			intervals [4375]:
				xmin = 1477.6395
				xmax = 1477.8395
				text = "i"
			intervals [4376]:
				xmin = 1477.8395
				xmax = 1477.9495
				text = ""
			intervals [4377]:
				xmin = 1477.9495
				xmax = 1478.1495
				text = "i"
			intervals [4378]:
				xmin = 1478.1495
				xmax = 1478.4171
				text = ""
			intervals [4379]:
				xmin = 1478.4171
				xmax = 1478.5171
				text = "i"
			intervals [4380]:
				xmin = 1478.5171
				xmax = 1478.7271
				text = "got"
			intervals [4381]:
				xmin = 1478.7271
				xmax = 1479.2371
				text = "lost"
			intervals [4382]:
				xmin = 1479.2371
				xmax = 1479.5871
				text = "so"
			intervals [4383]:
				xmin = 1479.5871
				xmax = 1479.7371
				text = "i"
			intervals [4384]:
				xmin = 1479.7371
				xmax = 1479.9771
				text = "just"
			intervals [4385]:
				xmin = 1479.9771
				xmax = 1480.3171
				text = "said"
			intervals [4386]:
				xmin = 1480.3171
				xmax = 1480.4171
				text = "you"
			intervals [4387]:
				xmin = 1480.4171
				xmax = 1480.6971
				text = "know"
			intervals [4388]:
				xmin = 1480.6971
				xmax = 1480.8271
				text = "let"
			intervals [4389]:
				xmin = 1480.8271
				xmax = 1480.9371
				text = "s"
			intervals [4390]:
				xmin = 1480.9371
				xmax = 1481.3044
				text = ""
			intervals [4391]:
				xmin = 1481.3044
				xmax = 1481.5044
				text = "keep"
			intervals [4392]:
				xmin = 1481.5044
				xmax = 1481.6044
				text = "it"
			intervals [4393]:
				xmin = 1481.6044
				xmax = 1481.6944
				text = "to"
			intervals [4394]:
				xmin = 1481.6944
				xmax = 1481.8244
				text = "what"
			intervals [4395]:
				xmin = 1481.8244
				xmax = 1481.8944
				text = "i"
			intervals [4396]:
				xmin = 1481.8944
				xmax = 1482.1644
				text = "know"
			intervals [4397]:
				xmin = 1482.1644
				xmax = 1482.7591
				text = ""
			intervals [4398]:
				xmin = 1482.7591
				xmax = 1483.2791
				text = "and"
			intervals [4399]:
				xmin = 1483.2791
				xmax = 1483.5991
				text = "uh"
			intervals [4400]:
				xmin = 1483.5991
				xmax = 1483.7191
				text = "i"
			intervals [4401]:
				xmin = 1483.7191
				xmax = 1483.9191
				text = "feel"
			intervals [4402]:
				xmin = 1483.9191
				xmax = 1484.1291
				text = "like"
			intervals [4403]:
				xmin = 1484.1291
				xmax = 1484.1691
				text = "i"
			intervals [4404]:
				xmin = 1484.1691
				xmax = 1484.4991
				text = "might've"
			intervals [4405]:
				xmin = 1484.4991
				xmax = 1484.7491
				text = "looked"
			intervals [4406]:
				xmin = 1484.7491
				xmax = 1484.8091
				text = "at"
			intervals [4407]:
				xmin = 1484.8091
				xmax = 1485.4291
				text = "one"
			intervals [4408]:
				xmin = 1485.4291
				xmax = 1485.4591
				text = ""
			intervals [4409]:
				xmin = 1485.4591
				xmax = 1485.8891
				text = "public"
			intervals [4410]:
				xmin = 1485.8891
				xmax = 1486.2491
				text = "school"
			intervals [4411]:
				xmin = 1486.2491
				xmax = 1486.3091
				text = "and"
			intervals [4412]:
				xmin = 1486.3091
				xmax = 1486.3891
				text = "i"
			intervals [4413]:
				xmin = 1486.3891
				xmax = 1486.5891
				text = "can't"
			intervals [4414]:
				xmin = 1486.5891
				xmax = 1486.8391
				text = "remember"
			intervals [4415]:
				xmin = 1486.8391
				xmax = 1486.9291
				text = "which"
			intervals [4416]:
				xmin = 1486.9291
				xmax = 1487.1191
				text = "one"
			intervals [4417]:
				xmin = 1487.1191
				xmax = 1487.2591
				text = "it"
			intervals [4418]:
				xmin = 1487.2591
				xmax = 1487.7391
				text = "is"
			intervals [4419]:
				xmin = 1487.7391
				xmax = 1488.3329
				text = ""
			intervals [4420]:
				xmin = 1488.3329
				xmax = 1488.5029
				text = "but"
			intervals [4421]:
				xmin = 1488.5029
				xmax = 1488.5829
				text = "it"
			intervals [4422]:
				xmin = 1488.5829
				xmax = 1488.7029
				text = "was"
			intervals [4423]:
				xmin = 1488.7029
				xmax = 1489.0329
				text = "mostly"
			intervals [4424]:
				xmin = 1489.0329
				xmax = 1489.4629
				text = "privates"
			intervals [4425]:
				xmin = 1489.4629
				xmax = 1489.7529
				text = "but"
			intervals [4426]:
				xmin = 1489.7529
				xmax = 1490.0849
				text = ""
			intervals [4427]:
				xmin = 1490.0849
				xmax = 1490.1549
				text = "t"
			intervals [4428]:
				xmin = 1490.1549
				xmax = 1490.2049
				text = ""
			intervals [4429]:
				xmin = 1490.2049
				xmax = 1490.5149
				text = "uh"
			intervals [4430]:
				xmin = 1490.5149
				xmax = 1490.9649
				text = "rdx"
			intervals [4431]:
				xmin = 1490.9649
				xmax = 1491.2349
				text = "was"
			intervals [4432]:
				xmin = 1491.2349
				xmax = 1491.3849
				text = "my"
			intervals [4433]:
				xmin = 1491.3849
				xmax = 1491.6649
				text = "top"
			intervals [4434]:
				xmin = 1491.6649
				xmax = 1492.4449
				text = "choice"
			intervals [4435]:
				xmin = 1492.4449
				xmax = 1492.4749
				text = ""
			intervals [4436]:
				xmin = 1492.4749
				xmax = 1492.6049
				text = "i"
			intervals [4437]:
				xmin = 1492.6049
				xmax = 1492.7049
				text = "was"
			intervals [4438]:
				xmin = 1492.7049
				xmax = 1492.7949
				text = "on"
			intervals [4439]:
				xmin = 1492.7949
				xmax = 1492.8649
				text = "the"
			intervals [4440]:
				xmin = 1492.8649
				xmax = 1493.9949
				text = "waitlist"
			intervals [4441]:
				xmin = 1493.9949
				xmax = 1494.8992
				text = ""
			intervals [4442]:
				xmin = 1494.8992
				xmax = 1495.6492
				text = "i"
			intervals [4443]:
				xmin = 1495.6492
				xmax = 1495.7192
				text = ""
			intervals [4444]:
				xmin = 1495.7192
				xmax = 1495.9592
				text = "got"
			intervals [4445]:
				xmin = 1495.9592
				xmax = 1496.5292
				text = "in"
			intervals [4446]:
				xmin = 1496.5292
				xmax = 1496.7724
				text = ""
			intervals [4447]:
				xmin = 1496.7724
				xmax = 1496.9324
				text = "and"
			intervals [4448]:
				xmin = 1496.9324
				xmax = 1497.1124
				text = "i"
			intervals [4449]:
				xmin = 1497.1124
				xmax = 1497.2224
				text = "l-"
			intervals [4450]:
				xmin = 1497.2224
				xmax = 1497.3024
				text = ""
			intervals [4451]:
				xmin = 1497.3024
				xmax = 1497.4924
				text = "i"
			intervals [4452]:
				xmin = 1497.4924
				xmax = 1497.9024
				text = "really"
			intervals [4453]:
				xmin = 1497.9024
				xmax = 1498.0524
				text = "was"
			intervals [4454]:
				xmin = 1498.0524
				xmax = 1498.8324
				text = "excited"
			intervals [4455]:
				xmin = 1498.8324
				xmax = 1499.6746
				text = ""
			intervals [4456]:
				xmin = 1499.6746
				xmax = 1499.8846
				text = "i"
			intervals [4457]:
				xmin = 1499.8846
				xmax = 1500.6146
				text = "liked"
			intervals [4458]:
				xmin = 1500.6146
				xmax = 1500.7046
				text = ""
			intervals [4459]:
				xmin = 1500.7046
				xmax = 1501.1146
				text = "how"
			intervals [4460]:
				xmin = 1501.1146
				xmax = 1501.1846
				text = ""
			intervals [4461]:
				xmin = 1501.1846
				xmax = 1501.5846
				text = "open"
			intervals [4462]:
				xmin = 1501.5846
				xmax = 1501.6946
				text = "the"
			intervals [4463]:
				xmin = 1501.6946
				xmax = 1502.0646
				text = "school"
			intervals [4464]:
				xmin = 1502.0646
				xmax = 1502.6146
				text = "looked"
			intervals [4465]:
				xmin = 1502.6146
				xmax = 1502.6446
				text = ""
			intervals [4466]:
				xmin = 1502.6446
				xmax = 1502.8646
				text = "there"
			intervals [4467]:
				xmin = 1502.8646
				xmax = 1502.8946
				text = ""
			intervals [4468]:
				xmin = 1502.8946
				xmax = 1503.0346
				text = "s"
			intervals [4469]:
				xmin = 1503.0346
				xmax = 1503.2346
				text = "like"
			intervals [4470]:
				xmin = 1503.2346
				xmax = 1503.5546
				text = ""
			intervals [4471]:
				xmin = 1503.5546
				xmax = 1503.9246
				text = "bright"
			intervals [4472]:
				xmin = 1503.9246
				xmax = 1504.1158
				text = ""
			intervals [4473]:
				xmin = 1504.1158
				xmax = 1504.5458
				text = "sun"
			intervals [4474]:
				xmin = 1504.5458
				xmax = 1504.9158
				text = "roof"
			intervals [4475]:
				xmin = 1504.9158
				xmax = 1504.9458
				text = ""
			intervals [4476]:
				xmin = 1504.9458
				xmax = 1506.4358
				text = "atriums"
			intervals [4477]:
				xmin = 1506.4358
				xmax = 1506.9158
				text = "small"
			intervals [4478]:
				xmin = 1506.9158
				xmax = 1506.9458
				text = ""
			intervals [4479]:
				xmin = 1506.9458
				xmax = 1507.6258
				text = "classes"
			intervals [4480]:
				xmin = 1507.6258
				xmax = 1507.9358
				text = "things"
			intervals [4481]:
				xmin = 1507.9358
				xmax = 1508.1458
				text = "that"
			intervals [4482]:
				xmin = 1508.1458
				xmax = 1508.2658
				text = "i"
			intervals [4483]:
				xmin = 1508.2658
				xmax = 1508.4258
				text = "had"
			intervals [4484]:
				xmin = 1508.4258
				xmax = 1508.7258
				text = "known"
			intervals [4485]:
				xmin = 1508.7258
				xmax = 1508.9058
				text = "from"
			intervals [4486]:
				xmin = 1508.9058
				xmax = 1509.0758
				text = "that"
			intervals [4487]:
				xmin = 1509.0758
				xmax = 1509.2395
				text = ""
			intervals [4488]:
				xmin = 1509.2395
				xmax = 1509.7095
				text = "one"
			intervals [4489]:
				xmin = 1509.7095
				xmax = 1510.3119
				text = ""
			intervals [4490]:
				xmin = 1510.3119
				xmax = 1510.6119
				text = "quick"
			intervals [4491]:
				xmin = 1510.6119
				xmax = 1511.0119
				text = "public"
			intervals [4492]:
				xmin = 1511.0119
				xmax = 1511.2219
				text = "school"
			intervals [4493]:
				xmin = 1511.2219
				xmax = 1511.8419
				text = "experience"
			intervals [4494]:
				xmin = 1511.8419
				xmax = 1512.2419
				text = "that"
			intervals [4495]:
				xmin = 1512.2419
				xmax = 1513.0152
				text = ""
			intervals [4496]:
				xmin = 1513.0152
				xmax = 1513.1552
				text = "i"
			intervals [4497]:
				xmin = 1513.1552
				xmax = 1513.3752
				text = "know"
			intervals [4498]:
				xmin = 1513.3752
				xmax = 1513.6152
				text = "i"
			intervals [4499]:
				xmin = 1513.6152
				xmax = 1513.8652
				text = "like"
			intervals [4500]:
				xmin = 1513.8652
				xmax = 1513.9752
				text = "to"
			intervals [4501]:
				xmin = 1513.9752
				xmax = 1514.6352
				text = "have"
			intervals [4502]:
				xmin = 1514.6352
				xmax = 1514.7156
				text = ""
			intervals [4503]:
				xmin = 1514.7156
				xmax = 1514.9856
				text = "just"
			intervals [4504]:
				xmin = 1514.9856
				xmax = 1515.0956
				text = "to"
			intervals [4505]:
				xmin = 1515.0956
				xmax = 1515.2356
				text = "be"
			intervals [4506]:
				xmin = 1515.2356
				xmax = 1515.4356
				text = "able"
			intervals [4507]:
				xmin = 1515.4356
				xmax = 1515.5956
				text = "to"
			intervals [4508]:
				xmin = 1515.5956
				xmax = 1515.9056
				text = "learn"
			intervals [4509]:
				xmin = 1515.9056
				xmax = 1515.9698
				text = ""
			intervals [4510]:
				xmin = 1515.9698
				xmax = 1516.5998
				text = "so"
			intervals [4511]:
				xmin = 1516.5998
				xmax = 1517.2498
				text = "um"
			intervals [4512]:
				xmin = 1517.2498
				xmax = 1517.6466
				text = ""
			intervals [4513]:
				xmin = 1517.6466
				xmax = 1517.8466
				text = "<unk>"
			intervals [4514]:
				xmin = 1517.8466
				xmax = 1520.0009
				text = ""
			intervals [4515]:
				xmin = 1520.0009
				xmax = 1520.2309
				text = "i"
			intervals [4516]:
				xmin = 1520.2309
				xmax = 1520.4309
				text = "was"
			intervals [4517]:
				xmin = 1520.4309
				xmax = 1521.0209
				text = "excited"
			intervals [4518]:
				xmin = 1521.0209
				xmax = 1521.4209
				text = "about"
			intervals [4519]:
				xmin = 1521.4209
				xmax = 1521.8009
				text = "that"
			intervals [4520]:
				xmin = 1521.8009
				xmax = 1521.9309
				text = "the"
			intervals [4521]:
				xmin = 1521.9309
				xmax = 1522.5309
				text = "teachers"
			intervals [4522]:
				xmin = 1522.5309
				xmax = 1522.9309
				text = "seemed"
			intervals [4523]:
				xmin = 1522.9309
				xmax = 1523.7409
				text = "nice"
			intervals [4524]:
				xmin = 1523.7409
				xmax = 1524.1708
				text = ""
			intervals [4525]:
				xmin = 1524.1708
				xmax = 1524.8508
				text = "and"
			intervals [4526]:
				xmin = 1524.8508
				xmax = 1525.0308
				text = "when"
			intervals [4527]:
				xmin = 1525.0308
				xmax = 1525.1208
				text = "i"
			intervals [4528]:
				xmin = 1525.1208
				xmax = 1525.9208
				text = "started"
			intervals [4529]:
				xmin = 1525.9208
				xmax = 1526.0997
				text = ""
			intervals [4530]:
				xmin = 1526.0997
				xmax = 1526.2197
				text = "i"
			intervals [4531]:
				xmin = 1526.2197
				xmax = 1526.4697
				text = "can't"
			intervals [4532]:
				xmin = 1526.4697
				xmax = 1526.6397
				text = "say"
			intervals [4533]:
				xmin = 1526.6397
				xmax = 1526.8697
				text = "they"
			intervals [4534]:
				xmin = 1526.8697
				xmax = 1527.2697
				text = "weren't"
			intervals [4535]:
				xmin = 1527.2697
				xmax = 1527.3397
				text = ""
			intervals [4536]:
				xmin = 1527.3397
				xmax = 1528.0097
				text = "nice"
			intervals [4537]:
				xmin = 1528.0097
				xmax = 1528.0397
				text = ""
			intervals [4538]:
				xmin = 1528.0397
				xmax = 1528.2097
				text = "i"
			intervals [4539]:
				xmin = 1528.2097
				xmax = 1528.7497
				text = "just"
			intervals [4540]:
				xmin = 1528.7497
				xmax = 1529.0823
				text = ""
			intervals [4541]:
				xmin = 1529.0823
				xmax = 1529.1823
				text = "i"
			intervals [4542]:
				xmin = 1529.1823
				xmax = 1529.3223
				text = "don't"
			intervals [4543]:
				xmin = 1529.3223
				xmax = 1529.4623
				text = "think"
			intervals [4544]:
				xmin = 1529.4623
				xmax = 1529.5623
				text = "i"
			intervals [4545]:
				xmin = 1529.5623
				xmax = 1529.8523
				text = "was"
			intervals [4546]:
				xmin = 1529.8523
				xmax = 1530.0023
				text = ""
			intervals [4547]:
				xmin = 1530.0023
				xmax = 1531.1223
				text = "prepared"
			intervals [4548]:
				xmin = 1531.1223
				xmax = 1532.0023
				text = "for"
			intervals [4549]:
				xmin = 1532.0023
				xmax = 1532.9693
				text = ""
			intervals [4550]:
				xmin = 1532.9693
				xmax = 1533.2093
				text = "what"
			intervals [4551]:
				xmin = 1533.2093
				xmax = 1533.3593
				text = "it"
			intervals [4552]:
				xmin = 1533.3593
				xmax = 1533.6193
				text = "was"
			intervals [4553]:
				xmin = 1533.6193
				xmax = 1534.0393
				text = "like"
			intervals [4554]:
				xmin = 1534.0393
				xmax = 1534.1893
				text = "to"
			intervals [4555]:
				xmin = 1534.1893
				xmax = 1534.6993
				text = "shift"
			intervals [4556]:
				xmin = 1534.6993
				xmax = 1535.1793
				text = "from"
			intervals [4557]:
				xmin = 1535.1793
				xmax = 1535.9293
				text = "being"
			intervals [4558]:
				xmin = 1535.9293
				xmax = 1536.1688
				text = ""
			intervals [4559]:
				xmin = 1536.1688
				xmax = 1536.6688
				text = "such"
			intervals [4560]:
				xmin = 1536.6688
				xmax = 1536.7088
				text = "a"
			intervals [4561]:
				xmin = 1536.7088
				xmax = 1537.7688
				text = "minority"
			intervals [4562]:
				xmin = 1537.7688
				xmax = 1538.333
				text = ""
			intervals [4563]:
				xmin = 1538.333
				xmax = 1538.463
				text = "like"
			intervals [4564]:
				xmin = 1538.463
				xmax = 1538.733
				text = "going"
			intervals [4565]:
				xmin = 1538.733
				xmax = 1538.893
				text = "from"
			intervals [4566]:
				xmin = 1538.893
				xmax = 1539.063
				text = "like"
			intervals [4567]:
				xmin = 1539.063
				xmax = 1539.463
				text = "fifty"
			intervals [4568]:
				xmin = 1539.463
				xmax = 1540.523
				text = "fifty"
			intervals [4569]:
				xmin = 1540.523
				xmax = 1540.9062
				text = ""
			intervals [4570]:
				xmin = 1540.9062
				xmax = 1541.1262
				text = "being"
			intervals [4571]:
				xmin = 1541.1262
				xmax = 1541.3762
				text = "around"
			intervals [4572]:
				xmin = 1541.3762
				xmax = 1541.7662
				text = "kids"
			intervals [4573]:
				xmin = 1541.7662
				xmax = 1541.8362
				text = "who"
			intervals [4574]:
				xmin = 1541.8362
				xmax = 1541.9462
				text = "you"
			intervals [4575]:
				xmin = 1541.9462
				xmax = 1541.9762
				text = "d"
			intervals [4576]:
				xmin = 1541.9762
				xmax = 1542.0062
				text = ""
			intervals [4577]:
				xmin = 1542.0062
				xmax = 1542.2462
				text = "kind"
			intervals [4578]:
				xmin = 1542.2462
				xmax = 1542.3362
				text = "of"
			intervals [4579]:
				xmin = 1542.3362
				xmax = 1542.3762
				text = ""
			intervals [4580]:
				xmin = 1542.3762
				xmax = 1542.6362
				text = "grown"
			intervals [4581]:
				xmin = 1542.6362
				xmax = 1542.8462
				text = "up"
			intervals [4582]:
				xmin = 1542.8462
				xmax = 1543.0162
				text = "with"
			intervals [4583]:
				xmin = 1543.0162
				xmax = 1543.2062
				text = "from"
			intervals [4584]:
				xmin = 1543.2062
				xmax = 1543.5862
				text = "like"
			intervals [4585]:
				xmin = 1543.5862
				xmax = 1543.6515
				text = ""
			intervals [4586]:
				xmin = 1543.6515
				xmax = 1543.9315
				text = "being"
			intervals [4587]:
				xmin = 1543.9315
				xmax = 1543.9715
				text = ""
			intervals [4588]:
				xmin = 1543.9715
				xmax = 1544.1915
				text = "ten"
			intervals [4589]:
				xmin = 1544.1915
				xmax = 1544.4415
				text = "years"
			intervals [4590]:
				xmin = 1544.4415
				xmax = 1544.6815
				text = "old"
			intervals [4591]:
				xmin = 1544.6815
				xmax = 1544.8015
				text = "to"
			intervals [4592]:
				xmin = 1544.8015
				xmax = 1545.0115
				text = "like"
			intervals [4593]:
				xmin = 1545.0115
				xmax = 1546.0615
				text = "fourteen"
			intervals [4594]:
				xmin = 1546.0615
				xmax = 1547.8807
				text = ""
			intervals [4595]:
				xmin = 1547.8807
				xmax = 1548.0207
				text = "you"
			intervals [4596]:
				xmin = 1548.0207
				xmax = 1548.2107
				text = "know"
			intervals [4597]:
				xmin = 1548.2107
				xmax = 1548.4707
				text = "where"
			intervals [4598]:
				xmin = 1548.4707
				xmax = 1548.7031
				text = ""
			intervals [4599]:
				xmin = 1548.7031
				xmax = 1549.1331
				text = "everyone"
			intervals [4600]:
				xmin = 1549.1331
				xmax = 1549.2131
				text = "s"
			intervals [4601]:
				xmin = 1549.2131
				xmax = 1549.4231
				text = "kind"
			intervals [4602]:
				xmin = 1549.4231
				xmax = 1549.4831
				text = "of"
			intervals [4603]:
				xmin = 1549.4831
				xmax = 1549.6031
				text = "in"
			intervals [4604]:
				xmin = 1549.6031
				xmax = 1549.6931
				text = "the"
			intervals [4605]:
				xmin = 1549.6931
				xmax = 1550.1931
				text = "same"
			intervals [4606]:
				xmin = 1550.1931
				xmax = 1550.8431
				text = "page"
			intervals [4607]:
				xmin = 1550.8431
				xmax = 1550.9731
				text = "to"
			intervals [4608]:
				xmin = 1550.9731
				xmax = 1551.4531
				text = "like"
			intervals [4609]:
				xmin = 1551.4531
				xmax = 1553.8347
				text = ""
			intervals [4610]:
				xmin = 1553.8347
				xmax = 1554.2147
				text = "white"
			intervals [4611]:
				xmin = 1554.2147
				xmax = 1554.2747
				text = ""
			intervals [4612]:
				xmin = 1554.2747
				xmax = 1554.8647
				text = "wealthier"
			intervals [4613]:
				xmin = 1554.8647
				xmax = 1555.9747
				text = "children"
			intervals [4614]:
				xmin = 1555.9747
				xmax = 1556.5531
				text = ""
			intervals [4615]:
				xmin = 1556.5531
				xmax = 1556.7231
				text = "and"
			intervals [4616]:
				xmin = 1556.7231
				xmax = 1556.8231
				text = "it"
			intervals [4617]:
				xmin = 1556.8231
				xmax = 1557.1531
				text = "wasn't"
			intervals [4618]:
				xmin = 1557.1531
				xmax = 1557.2531
				text = "that"
			intervals [4619]:
				xmin = 1557.2531
				xmax = 1557.6831
				text = "anyone"
			intervals [4620]:
				xmin = 1557.6831
				xmax = 1557.9131
				text = "was"
			intervals [4621]:
				xmin = 1557.9131
				xmax = 1558.7031
				text = "mean"
			intervals [4622]:
				xmin = 1558.7031
				xmax = 1559.2304
				text = ""
			intervals [4623]:
				xmin = 1559.2304
				xmax = 1559.4404
				text = "and"
			intervals [4624]:
				xmin = 1559.4404
				xmax = 1559.6604
				text = "then"
			intervals [4625]:
				xmin = 1559.6604
				xmax = 1559.9004
				text = "i"
			intervals [4626]:
				xmin = 1559.9004
				xmax = 1559.9304
				text = ""
			intervals [4627]:
				xmin = 1559.9304
				xmax = 1560.2804
				text = "just"
			intervals [4628]:
				xmin = 1560.2804
				xmax = 1560.6304
				text = "remember"
			intervals [4629]:
				xmin = 1560.6304
				xmax = 1560.7504
				text = "you"
			intervals [4630]:
				xmin = 1560.7504
				xmax = 1561.0704
				text = "know"
			intervals [4631]:
				xmin = 1561.0704
				xmax = 1561.2304
				text = "i'm"
			intervals [4632]:
				xmin = 1561.2304
				xmax = 1561.9004
				text = "still"
			intervals [4633]:
				xmin = 1561.9004
				xmax = 1562.3851
				text = ""
			intervals [4634]:
				xmin = 1562.3851
				xmax = 1562.5551
				text = "in"
			intervals [4635]:
				xmin = 1562.5551
				xmax = 1562.7551
				text = "these"
			intervals [4636]:
				xmin = 1562.7551
				xmax = 1563.4751
				text = "activities"
			intervals [4637]:
				xmin = 1563.4751
				xmax = 1563.5851
				text = "i'm"
			intervals [4638]:
				xmin = 1563.5851
				xmax = 1563.9451
				text = "still"
			intervals [4639]:
				xmin = 1563.9451
				xmax = 1564.484
				text = ""
			intervals [4640]:
				xmin = 1564.484
				xmax = 1564.694
				text = "going"
			intervals [4641]:
				xmin = 1564.694
				xmax = 1564.754
				text = "to"
			intervals [4642]:
				xmin = 1564.754
				xmax = 1564.884
				text = "my"
			intervals [4643]:
				xmin = 1564.884
				xmax = 1564.914
				text = ""
			intervals [4644]:
				xmin = 1564.914
				xmax = 1565.764
				text = "church"
			intervals [4645]:
				xmin = 1565.764
				xmax = 1565.794
				text = ""
			intervals [4646]:
				xmin = 1565.794
				xmax = 1566.354
				text = "i'm"
			intervals [4647]:
				xmin = 1566.354
				xmax = 1566.494
				text = ""
			intervals [4648]:
				xmin = 1566.494
				xmax = 1566.684
				text = "<unk>"
			intervals [4649]:
				xmin = 1566.684
				xmax = 1567.5034
				text = ""
			intervals [4650]:
				xmin = 1567.5034
				xmax = 1567.5734
				text = "i"
			intervals [4651]:
				xmin = 1567.5734
				xmax = 1568.1734
				text = "wasn't"
			intervals [4652]:
				xmin = 1568.1734
				xmax = 1568.2034
				text = ""
			intervals [4653]:
				xmin = 1568.2034
				xmax = 1568.8534
				text = "doing"
			intervals [4654]:
				xmin = 1568.8534
				xmax = 1568.9134
				text = ""
			intervals [4655]:
				xmin = 1568.9134
				xmax = 1569.4734
				text = "dance"
			intervals [4656]:
				xmin = 1569.4734
				xmax = 1570.2134
				text = "anymore"
			intervals [4657]:
				xmin = 1570.2134
				xmax = 1570.2934
				text = ""
			intervals [4658]:
				xmin = 1570.2934
				xmax = 1570.4634
				text = "but"
			intervals [4659]:
				xmin = 1570.4634
				xmax = 1570.7041
				text = ""
			intervals [4660]:
				xmin = 1570.7041
				xmax = 1570.8341
				text = "i"
			intervals [4661]:
				xmin = 1570.8341
				xmax = 1571.1041
				text = "had"
			intervals [4662]:
				xmin = 1571.1041
				xmax = 1571.6341
				text = "switched"
			intervals [4663]:
				xmin = 1571.6341
				xmax = 1571.9841
				text = "to"
			intervals [4664]:
				xmin = 1571.9841
				xmax = 1572.0241
				text = ""
			intervals [4665]:
				xmin = 1572.0241
				xmax = 1572.1741
				text = "a"
			intervals [4666]:
				xmin = 1572.1741
				xmax = 1572.5141
				text = "black"
			intervals [4667]:
				xmin = 1572.5141
				xmax = 1572.5641
				text = ""
			intervals [4668]:
				xmin = 1572.5641
				xmax = 1573.2541
				text = "swim"
			intervals [4669]:
				xmin = 1573.2541
				xmax = 1573.5641
				text = "team"
			intervals [4670]:
				xmin = 1573.5641
				xmax = 1573.6141
				text = "i"
			intervals [4671]:
				xmin = 1573.6141
				xmax = 1573.7041
				text = ""
			intervals [4672]:
				xmin = 1573.7041
				xmax = 1573.8041
				text = "feel"
			intervals [4673]:
				xmin = 1573.8041
				xmax = 1573.9141
				text = "like"
			intervals [4674]:
				xmin = 1573.9141
				xmax = 1573.9641
				text = ""
			intervals [4675]:
				xmin = 1573.9641
				xmax = 1574.0941
				text = "was"
			intervals [4676]:
				xmin = 1574.0941
				xmax = 1574.1841
				text = "like"
			intervals [4677]:
				xmin = 1574.1841
				xmax = 1574.2441
				text = ""
			intervals [4678]:
				xmin = 1574.2441
				xmax = 1574.3841
				text = "my"
			intervals [4679]:
				xmin = 1574.3841
				xmax = 1574.4141
				text = ""
			intervals [4680]:
				xmin = 1574.4141
				xmax = 1574.8941
				text = "main"
			intervals [4681]:
				xmin = 1574.8941
				xmax = 1575.7897
				text = ""
			intervals [4682]:
				xmin = 1575.7897
				xmax = 1576.5997
				text = "activity"
			intervals [4683]:
				xmin = 1576.5997
				xmax = 1576.7262
				text = ""
			intervals [4684]:
				xmin = 1576.7262
				xmax = 1576.9062
				text = "that"
			intervals [4685]:
				xmin = 1576.9062
				xmax = 1576.9562
				text = ""
			intervals [4686]:
				xmin = 1576.9562
				xmax = 1577.3462
				text = "point"
			intervals [4687]:
				xmin = 1577.3462
				xmax = 1577.5562
				text = ""
			intervals [4688]:
				xmin = 1577.5562
				xmax = 1577.6162
				text = "i"
			intervals [4689]:
				xmin = 1577.6162
				xmax = 1577.7662
				text = "was"
			intervals [4690]:
				xmin = 1577.7662
				xmax = 1578.0562
				text = "terrible"
			intervals [4691]:
				xmin = 1578.0562
				xmax = 1578.1262
				text = "at"
			intervals [4692]:
				xmin = 1578.1262
				xmax = 1578.3662
				text = "that"
			intervals [4693]:
				xmin = 1578.3662
				xmax = 1578.8271
				text = ""
			intervals [4694]:
				xmin = 1578.8271
				xmax = 1579.5171
				text = "um"
			intervals [4695]:
				xmin = 1579.5171
				xmax = 1579.6571
				text = ""
			intervals [4696]:
				xmin = 1579.6571
				xmax = 1579.7171
				text = "oh"
			intervals [4697]:
				xmin = 1579.7171
				xmax = 1579.9071
				text = "yeah"
			intervals [4698]:
				xmin = 1579.9071
				xmax = 1580.0171
				text = "i"
			intervals [4699]:
				xmin = 1580.0171
				xmax = 1580.2171
				text = "was"
			intervals [4700]:
				xmin = 1580.2171
				xmax = 1580.3271
				text = "t"
			intervals [4701]:
				xmin = 1580.3271
				xmax = 1580.5239
				text = ""
			intervals [4702]:
				xmin = 1580.5239
				xmax = 1580.8039
				text = "that"
			intervals [4703]:
				xmin = 1580.8039
				xmax = 1580.9739
				text = "s"
			intervals [4704]:
				xmin = 1580.9739
				xmax = 1581.0439
				text = "a"
			intervals [4705]:
				xmin = 1581.0439
				xmax = 1581.4939
				text = "story"
			intervals [4706]:
				xmin = 1581.4939
				xmax = 1581.5839
				text = ""
			intervals [4707]:
				xmin = 1581.5839
				xmax = 1582.2539
				text = "um"
			intervals [4708]:
				xmin = 1582.2539
				xmax = 1582.7401
				text = ""
			intervals [4709]:
				xmin = 1582.7401
				xmax = 1582.8001
				text = "an"
			intervals [4710]:
				xmin = 1582.8001
				xmax = 1583.2201
				text = "embarrassing"
			intervals [4711]:
				xmin = 1583.2201
				xmax = 1583.3801
				text = "one"
			intervals [4712]:
				xmin = 1583.3801
				xmax = 1583.8427
				text = ""
			intervals [4713]:
				xmin = 1583.8427
				xmax = 1584.4827
				text = "and"
			intervals [4714]:
				xmin = 1584.4827
				xmax = 1584.6227
				text = ""
			intervals [4715]:
				xmin = 1584.6227
				xmax = 1584.7527
				text = "but"
			intervals [4716]:
				xmin = 1584.7527
				xmax = 1584.8027
				text = "i"
			intervals [4717]:
				xmin = 1584.8027
				xmax = 1584.9227
				text = "mean"
			intervals [4718]:
				xmin = 1584.9227
				xmax = 1585.0027
				text = "i"
			intervals [4719]:
				xmin = 1585.0027
				xmax = 1585.1427
				text = "still"
			intervals [4720]:
				xmin = 1585.1427
				xmax = 1585.2327
				text = "had"
			intervals [4721]:
				xmin = 1585.2327
				xmax = 1585.3527
				text = "all"
			intervals [4722]:
				xmin = 1585.3527
				xmax = 1585.5427
				text = "these"
			intervals [4723]:
				xmin = 1585.5427
				xmax = 1586.1227
				text = "friends"
			intervals [4724]:
				xmin = 1586.1227
				xmax = 1586.5127
				text = "so"
			intervals [4725]:
				xmin = 1586.5127
				xmax = 1586.5927
				text = "i"
			intervals [4726]:
				xmin = 1586.5927
				xmax = 1586.8227
				text = "was"
			intervals [4727]:
				xmin = 1586.8227
				xmax = 1587.3727
				text = "little"
			intervals [4728]:
				xmin = 1587.3727
				xmax = 1588.1327
				text = "like"
			intervals [4729]:
				xmin = 1588.1327
				xmax = 1589.1723
				text = ""
			intervals [4730]:
				xmin = 1589.1723
				xmax = 1589.2423
				text = "a"
			intervals [4731]:
				xmin = 1589.2423
				xmax = 1589.5423
				text = "little"
			intervals [4732]:
				xmin = 1589.5423
				xmax = 1590.0023
				text = "jealous"
			intervals [4733]:
				xmin = 1590.0023
				xmax = 1590.0923
				text = "i"
			intervals [4734]:
				xmin = 1590.0923
				xmax = 1590.5523
				text = "guess"
			intervals [4735]:
				xmin = 1590.5523
				xmax = 1590.9123
				text = "of"
			intervals [4736]:
				xmin = 1590.9123
				xmax = 1591.4794
				text = ""
			intervals [4737]:
				xmin = 1591.4794
				xmax = 1591.5994
				text = "you"
			intervals [4738]:
				xmin = 1591.5994
				xmax = 1591.9194
				text = "know"
			intervals [4739]:
				xmin = 1591.9194
				xmax = 1591.9894
				text = ""
			intervals [4740]:
				xmin = 1591.9894
				xmax = 1592.3794
				text = "them"
			intervals [4741]:
				xmin = 1592.3794
				xmax = 1592.4194
				text = ""
			intervals [4742]:
				xmin = 1592.4194
				xmax = 1592.8194
				text = "kind"
			intervals [4743]:
				xmin = 1592.8194
				xmax = 1593.0394
				text = "of"
			intervals [4744]:
				xmin = 1593.0394
				xmax = 1593.0694
				text = ""
			intervals [4745]:
				xmin = 1593.0694
				xmax = 1593.3694
				text = "going"
			intervals [4746]:
				xmin = 1593.3694
				xmax = 1593.4694
				text = "to"
			intervals [4747]:
				xmin = 1593.4694
				xmax = 1594.2194
				text = "school"
			intervals [4748]:
				xmin = 1594.2194
				xmax = 1594.5994
				text = "and"
			intervals [4749]:
				xmin = 1594.5994
				xmax = 1595.8947
				text = ""
			intervals [4750]:
				xmin = 1595.8947
				xmax = 1596.2047
				text = "being"
			intervals [4751]:
				xmin = 1596.2047
				xmax = 1596.2347
				text = ""
			intervals [4752]:
				xmin = 1596.2347
				xmax = 1596.4547
				text = "part"
			intervals [4753]:
				xmin = 1596.4547
				xmax = 1596.5247
				text = "of"
			intervals [4754]:
				xmin = 1596.5247
				xmax = 1596.6247
				text = "an"
			intervals [4755]:
				xmin = 1596.6247
				xmax = 1597.7247
				text = "experience"
			intervals [4756]:
				xmin = 1597.7247
				xmax = 1598.3847
				text = "of"
			intervals [4757]:
				xmin = 1598.3847
				xmax = 1598.4147
				text = ""
			intervals [4758]:
				xmin = 1598.4147
				xmax = 1598.5847
				text = "you"
			intervals [4759]:
				xmin = 1598.5847
				xmax = 1598.8947
				text = "know"
			intervals [4760]:
				xmin = 1598.8947
				xmax = 1599.0647
				text = ""
			intervals [4761]:
				xmin = 1599.0647
				xmax = 1599.8847
				text = "community"
			intervals [4762]:
				xmin = 1599.8847
				xmax = 1600.3647
				text = "and"
			intervals [4763]:
				xmin = 1600.3647
				xmax = 1601.6546
				text = ""
			intervals [4764]:
				xmin = 1601.6546
				xmax = 1601.7946
				text = "you"
			intervals [4765]:
				xmin = 1601.7946
				xmax = 1602.0046
				text = "didn't"
			intervals [4766]:
				xmin = 1602.0046
				xmax = 1602.2346
				text = "really"
			intervals [4767]:
				xmin = 1602.2346
				xmax = 1602.2646
				text = ""
			intervals [4768]:
				xmin = 1602.2646
				xmax = 1602.5346
				text = "have"
			intervals [4769]:
				xmin = 1602.5346
				xmax = 1602.6846
				text = "that"
			intervals [4770]:
				xmin = 1602.6846
				xmax = 1602.7946
				text = "at"
			intervals [4771]:
				xmin = 1602.7946
				xmax = 1603.4646
				text = "rdx"
			intervals [4772]:
				xmin = 1603.4646
				xmax = 1603.5675
				text = ""
			intervals [4773]:
				xmin = 1603.5675
				xmax = 1603.6875
				text = "but"
			intervals [4774]:
				xmin = 1603.6875
				xmax = 1603.7875
				text = "it"
			intervals [4775]:
				xmin = 1603.7875
				xmax = 1604.0675
				text = "wasn't"
			intervals [4776]:
				xmin = 1604.0675
				xmax = 1604.1575
				text = "that"
			intervals [4777]:
				xmin = 1604.1575
				xmax = 1604.2375
				text = "it"
			intervals [4778]:
				xmin = 1604.2375
				xmax = 1604.3875
				text = "was"
			intervals [4779]:
				xmin = 1604.3875
				xmax = 1604.5475
				text = "an"
			intervals [4780]:
				xmin = 1604.5475
				xmax = 1605.0375
				text = "unpleasant"
			intervals [4781]:
				xmin = 1605.0375
				xmax = 1605.5575
				text = "atmosphere"
			intervals [4782]:
				xmin = 1605.5575
				xmax = 1605.6175
				text = "or"
			intervals [4783]:
				xmin = 1605.6175
				xmax = 1606.0075
				text = "anything"
			intervals [4784]:
				xmin = 1606.0075
				xmax = 1606.0375
				text = ""
			intervals [4785]:
				xmin = 1606.0375
				xmax = 1606.1875
				text = "like"
			intervals [4786]:
				xmin = 1606.1875
				xmax = 1606.2475
				text = ""
			intervals [4787]:
				xmin = 1606.2475
				xmax = 1606.6675
				text = "that"
			intervals [4788]:
				xmin = 1606.6675
				xmax = 1606.7688
				text = ""
			intervals [4789]:
				xmin = 1606.7688
				xmax = 1607.0488
				text = "and"
			intervals [4790]:
				xmin = 1607.0488
				xmax = 1607.3704
				text = ""
			intervals [4791]:
				xmin = 1607.3704
				xmax = 1607.4904
				text = "i"
			intervals [4792]:
				xmin = 1607.4904
				xmax = 1607.7504
				text = "know"
			intervals [4793]:
				xmin = 1607.7504
				xmax = 1607.8304
				text = "i"
			intervals [4794]:
				xmin = 1607.8304
				xmax = 1608.0204
				text = "got"
			intervals [4795]:
				xmin = 1608.0204
				xmax = 1608.1604
				text = "a"
			intervals [4796]:
				xmin = 1608.1604
				xmax = 1608.3204
				text = "good"
			intervals [4797]:
				xmin = 1608.3204
				xmax = 1608.8304
				text = "education"
			intervals [4798]:
				xmin = 1608.8304
				xmax = 1608.8904
				text = "i"
			intervals [4799]:
				xmin = 1608.8904
				xmax = 1609.3404
				text = "recognized"
			intervals [4800]:
				xmin = 1609.3404
				xmax = 1609.4904
				text = "that"
			intervals [4801]:
				xmin = 1609.4904
				xmax = 1609.6204
				text = "when"
			intervals [4802]:
				xmin = 1609.6204
				xmax = 1609.7004
				text = "i"
			intervals [4803]:
				xmin = 1609.7004
				xmax = 1609.8904
				text = "was"
			intervals [4804]:
				xmin = 1609.8904
				xmax = 1610.1804
				text = "there"
			intervals [4805]:
				xmin = 1610.1804
				xmax = 1610.2104
				text = ""
			intervals [4806]:
				xmin = 1610.2104
				xmax = 1610.3004
				text = "but"
			intervals [4807]:
				xmin = 1610.3004
				xmax = 1610.4004
				text = "it"
			intervals [4808]:
				xmin = 1610.4004
				xmax = 1610.5204
				text = "was"
			intervals [4809]:
				xmin = 1610.5204
				xmax = 1610.6704
				text = "just"
			intervals [4810]:
				xmin = 1610.6704
				xmax = 1610.8804
				text = "kind"
			intervals [4811]:
				xmin = 1610.8804
				xmax = 1610.9704
				text = "of"
			intervals [4812]:
				xmin = 1610.9704
				xmax = 1611.0104
				text = "a"
			intervals [4813]:
				xmin = 1611.0104
				xmax = 1611.4976
				text = ""
			intervals [4814]:
				xmin = 1611.4976
				xmax = 1611.6176
				text = "in"
			intervals [4815]:
				xmin = 1611.6176
				xmax = 1611.8176
				text = "that"
			intervals [4816]:
				xmin = 1611.8176
				xmax = 1612.0076
				text = "sense"
			intervals [4817]:
				xmin = 1612.0076
				xmax = 1612.0976
				text = "it"
			intervals [4818]:
				xmin = 1612.0976
				xmax = 1612.2176
				text = "was"
			intervals [4819]:
				xmin = 1612.2176
				xmax = 1612.3776
				text = "kind"
			intervals [4820]:
				xmin = 1612.3776
				xmax = 1612.4776
				text = "of"
			intervals [4821]:
				xmin = 1612.4776
				xmax = 1612.5176
				text = "a"
			intervals [4822]:
				xmin = 1612.5176
				xmax = 1612.9676
				text = "drag"
			intervals [4823]:
				xmin = 1612.9676
				xmax = 1614.3749
				text = ""
			intervals [4824]:
				xmin = 1614.3749
				xmax = 1614.6949
				text = "so"
			intervals [4825]:
				xmin = 1614.6949
				xmax = 1615.3649
				text = "like"
			intervals [4826]:
				xmin = 1615.3649
				xmax = 1616.9333
				text = ""
			intervals [4827]:
				xmin = 1616.9333
				xmax = 1616.9633
				text = "i"
			intervals [4828]:
				xmin = 1616.9633
				xmax = 1617.0933
				text = "made"
			intervals [4829]:
				xmin = 1617.0933
				xmax = 1617.3433
				text = "friends"
			intervals [4830]:
				xmin = 1617.3433
				xmax = 1617.4333
				text = "with"
			intervals [4831]:
				xmin = 1617.4333
				xmax = 1617.6633
				text = "this"
			intervals [4832]:
				xmin = 1617.6633
				xmax = 1617.8933
				text = "one"
			intervals [4833]:
				xmin = 1617.8933
				xmax = 1618.2233
				text = "black"
			intervals [4834]:
				xmin = 1618.2233
				xmax = 1619.0233
				text = "girl"
			intervals [4835]:
				xmin = 1619.0233
				xmax = 1621.0392
				text = ""
			intervals [4836]:
				xmin = 1621.0392
				xmax = 1621.3392
				text = "and"
			intervals [4837]:
				xmin = 1621.3392
				xmax = 1622.0092
				text = "then"
			intervals [4838]:
				xmin = 1622.0092
				xmax = 1622.0992
				text = ""
			intervals [4839]:
				xmin = 1622.0992
				xmax = 1622.4992
				text = "um"
			intervals [4840]:
				xmin = 1622.4992
				xmax = 1622.7392
				text = "that"
			intervals [4841]:
				xmin = 1622.7392
				xmax = 1622.9892
				text = "didn't"
			intervals [4842]:
				xmin = 1622.9892
				xmax = 1623.2692
				text = "really"
			intervals [4843]:
				xmin = 1623.2692
				xmax = 1623.5692
				text = "work"
			intervals [4844]:
				xmin = 1623.5692
				xmax = 1624.2292
				text = "out"
			intervals [4845]:
				xmin = 1624.2292
				xmax = 1624.418
				text = ""
			intervals [4846]:
				xmin = 1624.418
				xmax = 1625.238
				text = "um"
			intervals [4847]:
				xmin = 1625.238
				xmax = 1625.7466
				text = ""
			intervals [4848]:
				xmin = 1625.7466
				xmax = 1625.8366
				text = "<unk>"
			intervals [4849]:
				xmin = 1625.8366
				xmax = 1625.8755
				text = ""
			intervals [4850]:
				xmin = 1625.8755
				xmax = 1626.1055
				text = "she"
			intervals [4851]:
				xmin = 1626.1055
				xmax = 1626.2655
				text = "had"
			intervals [4852]:
				xmin = 1626.2655
				xmax = 1626.4155
				text = "some"
			intervals [4853]:
				xmin = 1626.4155
				xmax = 1626.9155
				text = "issues"
			intervals [4854]:
				xmin = 1626.9155
				xmax = 1626.9655
				text = "i"
			intervals [4855]:
				xmin = 1626.9655
				xmax = 1627.1155
				text = "made"
			intervals [4856]:
				xmin = 1627.1155
				xmax = 1627.3055
				text = "friends"
			intervals [4857]:
				xmin = 1627.3055
				xmax = 1627.4155
				text = "with"
			intervals [4858]:
				xmin = 1627.4155
				xmax = 1627.6855
				text = "another"
			intervals [4859]:
				xmin = 1627.6855
				xmax = 1627.7955
				text = "one"
			intervals [4860]:
				xmin = 1627.7955
				xmax = 1627.8755
				text = "who"
			intervals [4861]:
				xmin = 1627.8755
				xmax = 1627.9755
				text = "i'm"
			intervals [4862]:
				xmin = 1627.9755
				xmax = 1628.1355
				text = "still"
			intervals [4863]:
				xmin = 1628.1355
				xmax = 1628.3555
				text = "friends"
			intervals [4864]:
				xmin = 1628.3555
				xmax = 1628.4855
				text = "with"
			intervals [4865]:
				xmin = 1628.4855
				xmax = 1628.5955
				text = "to"
			intervals [4866]:
				xmin = 1628.5955
				xmax = 1628.7755
				text = "this"
			intervals [4867]:
				xmin = 1628.7755
				xmax = 1628.9455
				text = "day"
			intervals [4868]:
				xmin = 1628.9455
				xmax = 1629.0055
				text = "so"
			intervals [4869]:
				xmin = 1629.0055
				xmax = 1629.0355
				text = ""
			intervals [4870]:
				xmin = 1629.0355
				xmax = 1629.1855
				text = "that"
			intervals [4871]:
				xmin = 1629.1855
				xmax = 1629.3555
				text = "was"
			intervals [4872]:
				xmin = 1629.3555
				xmax = 1630.0155
				text = "nice"
			intervals [4873]:
				xmin = 1630.0155
				xmax = 1630.5741
				text = ""
			intervals [4874]:
				xmin = 1630.5741
				xmax = 1630.8241
				text = "and"
			intervals [4875]:
				xmin = 1630.8241
				xmax = 1631.0241
				text = "there"
			intervals [4876]:
				xmin = 1631.0241
				xmax = 1631.1641
				text = "were"
			intervals [4877]:
				xmin = 1631.1641
				xmax = 1631.2141
				text = "a"
			intervals [4878]:
				xmin = 1631.2141
				xmax = 1631.6441
				text = "couple"
			intervals [4879]:
				xmin = 1631.6441
				xmax = 1631.8841
				text = "like"
			intervals [4880]:
				xmin = 1631.8841
				xmax = 1631.9941
				text = ""
			intervals [4881]:
				xmin = 1631.9941
				xmax = 1632.3741
				text = "non"
			intervals [4882]:
				xmin = 1632.3741
				xmax = 1632.6341
				text = "black"
			intervals [4883]:
				xmin = 1632.6341
				xmax = 1632.9541
				text = "kids"
			intervals [4884]:
				xmin = 1632.9541
				xmax = 1633.1341
				text = "that"
			intervals [4885]:
				xmin = 1633.1341
				xmax = 1633.2141
				text = "i"
			intervals [4886]:
				xmin = 1633.2141
				xmax = 1633.5341
				text = "am"
			intervals [4887]:
				xmin = 1633.5341
				xmax = 1633.5941
				text = ""
			intervals [4888]:
				xmin = 1633.5941
				xmax = 1634.0041
				text = "actually"
			intervals [4889]:
				xmin = 1634.0041
				xmax = 1634.2341
				text = "still"
			intervals [4890]:
				xmin = 1634.2341
				xmax = 1634.5441
				text = "friends"
			intervals [4891]:
				xmin = 1634.5441
				xmax = 1635.0341
				text = "with"
			intervals [4892]:
				xmin = 1635.0341
				xmax = 1635.6416
				text = ""
			intervals [4893]:
				xmin = 1635.6416
				xmax = 1635.8216
				text = "but"
			intervals [4894]:
				xmin = 1635.8216
				xmax = 1635.9016
				text = "i"
			intervals [4895]:
				xmin = 1635.9016
				xmax = 1636.1716
				text = "just"
			intervals [4896]:
				xmin = 1636.1716
				xmax = 1636.9216
				text = "missed"
			intervals [4897]:
				xmin = 1636.9216
				xmax = 1637.0116
				text = "i"
			intervals [4898]:
				xmin = 1637.0116
				xmax = 1637.2116
				text = "just"
			intervals [4899]:
				xmin = 1637.2116
				xmax = 1637.6916
				text = "missed"
			intervals [4900]:
				xmin = 1637.6916
				xmax = 1637.9016
				text = "being"
			intervals [4901]:
				xmin = 1637.9016
				xmax = 1638.0816
				text = "around"
			intervals [4902]:
				xmin = 1638.0816
				xmax = 1638.1216
				text = "a"
			intervals [4903]:
				xmin = 1638.1216
				xmax = 1639.1516
				text = "mixed"
			intervals [4904]:
				xmin = 1639.1516
				xmax = 1639.1816
				text = ""
			intervals [4905]:
				xmin = 1639.1816
				xmax = 1640.0716
				text = "environment"
			intervals [4906]:
				xmin = 1640.0716
				xmax = 1640.9333
				text = ""
			intervals [4907]:
				xmin = 1640.9333
				xmax = 1641.5733
				text = "um"
			intervals [4908]:
				xmin = 1641.5733
				xmax = 1642.1719
				text = ""
			intervals [4909]:
				xmin = 1642.1719
				xmax = 1642.4519
				text = "so"
			intervals [4910]:
				xmin = 1642.4519
				xmax = 1642.5219
				text = "it"
			intervals [4911]:
				xmin = 1642.5219
				xmax = 1642.8119
				text = "wasn't"
			intervals [4912]:
				xmin = 1642.8119
				xmax = 1643.2319
				text = "anything"
			intervals [4913]:
				xmin = 1643.2319
				xmax = 1643.4419
				text = "wrong"
			intervals [4914]:
				xmin = 1643.4419
				xmax = 1643.5319
				text = "with"
			intervals [4915]:
				xmin = 1643.5319
				xmax = 1643.6119
				text = "the"
			intervals [4916]:
				xmin = 1643.6119
				xmax = 1643.8819
				text = "school"
			intervals [4917]:
				xmin = 1643.8819
				xmax = 1643.9619
				text = "it"
			intervals [4918]:
				xmin = 1643.9619
				xmax = 1644.0519
				text = "was"
			intervals [4919]:
				xmin = 1644.0519
				xmax = 1644.2019
				text = "nothing"
			intervals [4920]:
				xmin = 1644.2019
				xmax = 1644.2619
				text = "they"
			intervals [4921]:
				xmin = 1644.2619
				xmax = 1644.4619
				text = "did"
			intervals [4922]:
				xmin = 1644.4619
				xmax = 1644.5819
				text = "it"
			intervals [4923]:
				xmin = 1644.5819
				xmax = 1644.8119
				text = "was"
			intervals [4924]:
				xmin = 1644.8119
				xmax = 1645.1219
				text = "just"
			intervals [4925]:
				xmin = 1645.1219
				xmax = 1645.5819
				text = "like"
			intervals [4926]:
				xmin = 1645.5819
				xmax = 1645.9997
				text = ""
			intervals [4927]:
				xmin = 1645.9997
				xmax = 1646.1597
				text = "i'm"
			intervals [4928]:
				xmin = 1646.1597
				xmax = 1646.3497
				text = "not"
			intervals [4929]:
				xmin = 1646.3497
				xmax = 1646.3797
				text = ""
			intervals [4930]:
				xmin = 1646.3797
				xmax = 1646.8397
				text = "used"
			intervals [4931]:
				xmin = 1646.8397
				xmax = 1647.0797
				text = "to"
			intervals [4932]:
				xmin = 1647.0797
				xmax = 1647.1197
				text = ""
			intervals [4933]:
				xmin = 1647.1197
				xmax = 1647.7897
				text = "feeling"
			intervals [4934]:
				xmin = 1647.7897
				xmax = 1648.8982
				text = ""
			intervals [4935]:
				xmin = 1648.8982
				xmax = 1649.2082
				text = "kind"
			intervals [4936]:
				xmin = 1649.2082
				xmax = 1649.3482
				text = "of"
			intervals [4937]:
				xmin = 1649.3482
				xmax = 1649.8026
				text = ""
			intervals [4938]:
				xmin = 1649.8026
				xmax = 1650.5426
				text = "outsider"
			intervals [4939]:
				xmin = 1650.5426
				xmax = 1650.5726
				text = ""
			intervals [4940]:
				xmin = 1650.5726
				xmax = 1651.1426
				text = "ish"
			intervals [4941]:
				xmin = 1651.1426
				xmax = 1651.5955
				text = ""
			intervals [4942]:
				xmin = 1651.5955
				xmax = 1651.7455
				text = "but"
			intervals [4943]:
				xmin = 1651.7455
				xmax = 1651.8455
				text = "it"
			intervals [4944]:
				xmin = 1651.8455
				xmax = 1651.9855
				text = "was"
			intervals [4945]:
				xmin = 1651.9855
				xmax = 1652.0155
				text = ""
			intervals [4946]:
				xmin = 1652.0155
				xmax = 1652.2655
				text = "cool"
			intervals [4947]:
				xmin = 1652.2655
				xmax = 1660.9102
				text = ""
			intervals [4948]:
				xmin = 1660.9102
				xmax = 1661.2302
				text = "mm-hm"
			intervals [4949]:
				xmin = 1661.2302
				xmax = 1663.2753
				text = ""
			intervals [4950]:
				xmin = 1663.2753
				xmax = 1663.4753
				text = "oh"
			intervals [4951]:
				xmin = 1663.4753
				xmax = 1663.6253
				text = "yeah"
			intervals [4952]:
				xmin = 1663.6253
				xmax = 1663.7353
				text = "cause"
			intervals [4953]:
				xmin = 1663.7353
				xmax = 1663.8253
				text = "you"
			intervals [4954]:
				xmin = 1663.8253
				xmax = 1663.9553
				text = "want"
			intervals [4955]:
				xmin = 1663.9553
				xmax = 1664.2753
				text = "stories"
			intervals [4956]:
				xmin = 1664.2753
				xmax = 1664.5932
				text = ""
			intervals [4957]:
				xmin = 1664.5932
				xmax = 1665.0832
				text = "well"
			intervals [4958]:
				xmin = 1665.0832
				xmax = 1666.8162
				text = ""
			intervals [4959]:
				xmin = 1666.8162
				xmax = 1667.3562
				text = "well"
			intervals [4960]:
				xmin = 1667.3562
				xmax = 1667.5565
				text = ""
			intervals [4961]:
				xmin = 1667.5565
				xmax = 1667.6665
				text = "it"
			intervals [4962]:
				xmin = 1667.6665
				xmax = 1667.8365
				text = "wa-"
			intervals [4963]:
				xmin = 1667.8365
				xmax = 1667.9665
				text = ""
			intervals [4964]:
				xmin = 1667.9665
				xmax = 1668.3465
				text = "mm"
			intervals [4965]:
				xmin = 1668.3465
				xmax = 1668.7765
				text = ""
			intervals [4966]:
				xmin = 1668.7765
				xmax = 1668.8065
				text = "<unk>"
			intervals [4967]:
				xmin = 1668.8065
				xmax = 1668.9665
				text = ""
			intervals [4968]:
				xmin = 1668.9665
				xmax = 1669.1065
				text = "go"
			intervals [4969]:
				xmin = 1669.1065
				xmax = 1669.4865
				text = "ahead"
			intervals [4970]:
				xmin = 1669.4865
				xmax = 1669.8265
				text = "alright"
			intervals [4971]:
				xmin = 1669.8265
				xmax = 1669.9757
				text = ""
			intervals [4972]:
				xmin = 1669.9757
				xmax = 1670.1257
				text = "we"
			intervals [4973]:
				xmin = 1670.1257
				xmax = 1670.2257
				text = "can"
			intervals [4974]:
				xmin = 1670.2257
				xmax = 1670.3457
				text = "put"
			intervals [4975]:
				xmin = 1670.3457
				xmax = 1670.4957
				text = "that"
			intervals [4976]:
				xmin = 1670.4957
				xmax = 1670.5957
				text = "one"
			intervals [4977]:
				xmin = 1670.5957
				xmax = 1670.6557
				text = "on"
			intervals [4978]:
				xmin = 1670.6557
				xmax = 1670.7157
				text = "the"
			intervals [4979]:
				xmin = 1670.7157
				xmax = 1670.9557
				text = "back"
			intervals [4980]:
				xmin = 1670.9557
				xmax = 1671.3857
				text = "burner"
			intervals [4981]:
				xmin = 1671.3857
				xmax = 1675.1513
				text = ""
			intervals [4982]:
				xmin = 1675.1513
				xmax = 1675.4513
				text = "yeah"
			intervals [4983]:
				xmin = 1675.4513
				xmax = 1680.4269
				text = ""
			intervals [4984]:
				xmin = 1680.4269
				xmax = 1680.8469
				text = "yeah"
			intervals [4985]:
				xmin = 1680.8469
				xmax = 1684.4941
				text = ""
			intervals [4986]:
				xmin = 1684.4941
				xmax = 1684.9241
				text = "sure"
			intervals [4987]:
				xmin = 1684.9241
				xmax = 1685.8527
				text = ""
			intervals [4988]:
				xmin = 1685.8527
				xmax = 1686.6727
				text = "so"
			intervals [4989]:
				xmin = 1686.6727
				xmax = 1686.7027
				text = ""
			intervals [4990]:
				xmin = 1686.7027
				xmax = 1687.0627
				text = "i"
			intervals [4991]:
				xmin = 1687.0627
				xmax = 1687.1327
				text = ""
			intervals [4992]:
				xmin = 1687.1327
				xmax = 1687.5327
				text = "went"
			intervals [4993]:
				xmin = 1687.5327
				xmax = 1687.5627
				text = ""
			intervals [4994]:
				xmin = 1687.5627
				xmax = 1690.0827
				text = "to"
			intervals [4995]:
				xmin = 1690.0827
				xmax = 1690.1327
				text = ""
			intervals [4996]:
				xmin = 1690.1327
				xmax = 1690.3427
				text = "well"
			intervals [4997]:
				xmin = 1690.3427
				xmax = 1690.4427
				text = "there"
			intervals [4998]:
				xmin = 1690.4427
				xmax = 1690.5727
				text = "was"
			intervals [4999]:
				xmin = 1690.5727
				xmax = 1690.8427
				text = "w"
			intervals [5000]:
				xmin = 1690.8427
				xmax = 1691.3424
				text = ""
			intervals [5001]:
				xmin = 1691.3424
				xmax = 1691.5324
				text = "when"
			intervals [5002]:
				xmin = 1691.5324
				xmax = 1691.6024
				text = "i"
			intervals [5003]:
				xmin = 1691.6024
				xmax = 1691.7124
				text = "was"
			intervals [5004]:
				xmin = 1691.7124
				xmax = 1691.7824
				text = "a"
			intervals [5005]:
				xmin = 1691.7824
				xmax = 1692.2724
				text = "kid"
			intervals [5006]:
				xmin = 1692.2724
				xmax = 1692.6671
				text = ""
			intervals [5007]:
				xmin = 1692.6671
				xmax = 1692.8071
				text = "my"
			intervals [5008]:
				xmin = 1692.8071
				xmax = 1693.1571
				text = "parents"
			intervals [5009]:
				xmin = 1693.1571
				xmax = 1693.2671
				text = "were"
			intervals [5010]:
				xmin = 1693.2671
				xmax = 1693.8471
				text = "together"
			intervals [5011]:
				xmin = 1693.8471
				xmax = 1693.9071
				text = "it"
			intervals [5012]:
				xmin = 1693.9071
				xmax = 1694.0071
				text = "was"
			intervals [5013]:
				xmin = 1694.0071
				xmax = 1694.0971
				text = "like"
			intervals [5014]:
				xmin = 1694.0971
				xmax = 1694.2071
				text = "my"
			intervals [5015]:
				xmin = 1694.2071
				xmax = 1694.6971
				text = "grandma"
			intervals [5016]:
				xmin = 1694.6971
				xmax = 1694.9571
				text = "wanted"
			intervals [5017]:
				xmin = 1694.9571
				xmax = 1695.0771
				text = "to"
			intervals [5018]:
				xmin = 1695.0771
				xmax = 1695.3671
				text = "go"
			intervals [5019]:
				xmin = 1695.3671
				xmax = 1695.7471
				text = "to"
			intervals [5020]:
				xmin = 1695.7471
				xmax = 1695.7971
				text = ""
			intervals [5021]:
				xmin = 1695.7971
				xmax = 1695.8871
				text = "my"
			intervals [5022]:
				xmin = 1695.8871
				xmax = 1696.2171
				text = "dad"
			intervals [5023]:
				xmin = 1696.2171
				xmax = 1696.2571
				text = "s"
			intervals [5024]:
				xmin = 1696.2571
				xmax = 1696.5371
				text = "mom"
			intervals [5025]:
				xmin = 1696.5371
				xmax = 1696.9022
				text = ""
			intervals [5026]:
				xmin = 1696.9022
				xmax = 1697.0622
				text = "was"
			intervals [5027]:
				xmin = 1697.0622
				xmax = 1697.1022
				text = "a"
			intervals [5028]:
				xmin = 1697.1022
				xmax = 1697.5122
				text = "member"
			intervals [5029]:
				xmin = 1697.5122
				xmax = 1697.9822
				text = "of"
			intervals [5030]:
				xmin = 1697.9822
				xmax = 1698.3229
				text = ""
			intervals [5031]:
				xmin = 1698.3229
				xmax = 1698.3929
				text = "a"
			intervals [5032]:
				xmin = 1698.3929
				xmax = 1698.9529
				text = "church"
			intervals [5033]:
				xmin = 1698.9529
				xmax = 1699.6435
				text = ""
			intervals [5034]:
				xmin = 1699.6435
				xmax = 1699.8735
				text = "all"
			intervals [5035]:
				xmin = 1699.8735
				xmax = 1700.4535
				text = "souls"
			intervals [5036]:
				xmin = 1700.4535
				xmax = 1700.7492
				text = ""
			intervals [5037]:
				xmin = 1700.7492
				xmax = 1700.9092
				text = "and"
			intervals [5038]:
				xmin = 1700.9092
				xmax = 1700.9992
				text = "i"
			intervals [5039]:
				xmin = 1700.9992
				xmax = 1701.1392
				text = "feel"
			intervals [5040]:
				xmin = 1701.1392
				xmax = 1701.2792
				text = "like"
			intervals [5041]:
				xmin = 1701.2792
				xmax = 1701.4792
				text = "that"
			intervals [5042]:
				xmin = 1701.4792
				xmax = 1701.7192
				text = "was"
			intervals [5043]:
				xmin = 1701.7192
				xmax = 1702.9392
				text = "mixed"
			intervals [5044]:
				xmin = 1702.9392
				xmax = 1703.4265
				text = ""
			intervals [5045]:
				xmin = 1703.4265
				xmax = 1703.6665
				text = "and"
			intervals [5046]:
				xmin = 1703.6665
				xmax = 1704.4665
				text = "then"
			intervals [5047]:
				xmin = 1704.4665
				xmax = 1705.2573
				text = ""
			intervals [5048]:
				xmin = 1705.2573
				xmax = 1705.3673
				text = "<unk>"
			intervals [5049]:
				xmin = 1705.3673
				xmax = 1705.3973
				text = ""
			intervals [5050]:
				xmin = 1705.3973
				xmax = 1705.5673
				text = "my"
			intervals [5051]:
				xmin = 1705.5673
				xmax = 1705.8573
				text = "best"
			intervals [5052]:
				xmin = 1705.8573
				xmax = 1706.3173
				text = "girlfriend"
			intervals [5053]:
				xmin = 1706.3173
				xmax = 1706.9673
				text = "now"
			intervals [5054]:
				xmin = 1706.9673
				xmax = 1706.9973
				text = ""
			intervals [5055]:
				xmin = 1706.9973
				xmax = 1707.2073
				text = "that"
			intervals [5056]:
				xmin = 1707.2073
				xmax = 1707.2373
				text = "s"
			intervals [5057]:
				xmin = 1707.2373
				xmax = 1707.3673
				text = "how"
			intervals [5058]:
				xmin = 1707.3673
				xmax = 1707.5573
				text = "we"
			intervals [5059]:
				xmin = 1707.5573
				xmax = 1708.2773
				text = "became"
			intervals [5060]:
				xmin = 1708.2773
				xmax = 1709.2773
				text = "friends"
			intervals [5061]:
				xmin = 1709.2773
				xmax = 1709.3073
				text = ""
			intervals [5062]:
				xmin = 1709.3073
				xmax = 1709.7673
				text = "we"
			intervals [5063]:
				xmin = 1709.7673
				xmax = 1709.9573
				text = ""
			intervals [5064]:
				xmin = 1709.9573
				xmax = 1710.1573
				text = "went"
			intervals [5065]:
				xmin = 1710.1573
				xmax = 1710.1873
				text = ""
			intervals [5066]:
				xmin = 1710.1873
				xmax = 1710.3573
				text = "to"
			intervals [5067]:
				xmin = 1710.3573
				xmax = 1710.6873
				text = "dance"
			intervals [5068]:
				xmin = 1710.6873
				xmax = 1710.9673
				text = "school"
			intervals [5069]:
				xmin = 1710.9673
				xmax = 1711.6573
				text = "together"
			intervals [5070]:
				xmin = 1711.6573
				xmax = 1712.289
				text = ""
			intervals [5071]:
				xmin = 1712.289
				xmax = 1712.399
				text = "the"
			intervals [5072]:
				xmin = 1712.399
				xmax = 1712.669
				text = "black"
			intervals [5073]:
				xmin = 1712.669
				xmax = 1712.959
				text = "dance"
			intervals [5074]:
				xmin = 1712.959
				xmax = 1713.619
				text = "school"
			intervals [5075]:
				xmin = 1713.619
				xmax = 1714.1339
				text = ""
			intervals [5076]:
				xmin = 1714.1339
				xmax = 1714.9039
				text = "and"
			intervals [5077]:
				xmin = 1714.9039
				xmax = 1714.9839
				text = ""
			intervals [5078]:
				xmin = 1714.9839
				xmax = 1715.9739
				text = "sleepover"
			intervals [5079]:
				xmin = 1715.9739
				xmax = 1716.1139
				text = "on"
			intervals [5080]:
				xmin = 1716.1139
				xmax = 1716.1939
				text = "a"
			intervals [5081]:
				xmin = 1716.1939
				xmax = 1716.7039
				text = "saturday"
			intervals [5082]:
				xmin = 1716.7039
				xmax = 1717.3239
				text = "had"
			intervals [5083]:
				xmin = 1717.3239
				xmax = 1717.8039
				text = "me"
			intervals [5084]:
				xmin = 1717.8039
				xmax = 1717.8639
				text = ""
			intervals [5085]:
				xmin = 1717.8639
				xmax = 1718.0639
				text = "with"
			intervals [5086]:
				xmin = 1718.0639
				xmax = 1718.3439
				text = "her"
			intervals [5087]:
				xmin = 1718.3439
				xmax = 1718.9439
				text = "family"
			intervals [5088]:
				xmin = 1718.9439
				xmax = 1719.1439
				text = "on"
			intervals [5089]:
				xmin = 1719.1439
				xmax = 1719.9439
				text = "sunday"
			intervals [5090]:
				xmin = 1719.9439
				xmax = 1720.5581
				text = ""
			intervals [5091]:
				xmin = 1720.5581
				xmax = 1721.3581
				text = "to"
			intervals [5092]:
				xmin = 1721.3581
				xmax = 1721.3981
				text = ""
			intervals [5093]:
				xmin = 1721.3981
				xmax = 1721.5681
				text = "at"
			intervals [5094]:
				xmin = 1721.5681
				xmax = 1721.7581
				text = "this"
			intervals [5095]:
				xmin = 1721.7581
				xmax = 1722.0081
				text = "black"
			intervals [5096]:
				xmin = 1722.0081
				xmax = 1722.3181
				text = "church"
			intervals [5097]:
				xmin = 1722.3181
				xmax = 1722.8481
				text = "people"
			intervals [5098]:
				xmin = 1722.8481
				xmax = 1723.2681
				text = "s"
			intervals [5099]:
				xmin = 1723.2681
				xmax = 1723.4594
				text = ""
			intervals [5100]:
				xmin = 1723.4594
				xmax = 1724.5194
				text = "congregational"
			intervals [5101]:
				xmin = 1724.5194
				xmax = 1725.3975
				text = ""
			intervals [5102]:
				xmin = 1725.3975
[truncated: 4,294,022 more chars]
