# Supplementary material for: Considering Performance in the Automated and Manual Coding of Sociolinguistic Variables: Lessons From Variable (ING)
Source: Front Artif Intell. 2021 Apr 29;4:648543. doi: 10.3389/frai.2021.648543 (PMC8117961; doi:10.3389/frai.2021.648543)
Supplement: Supplementary file 6 [file Data_Sheet_6.ZIP › CORAAL_VARAligned_as_TextGrids_p2/DCB_se2_ag4_f_04_1.TextGrid]

File type = "ooTextFile"
Object class = "TextGrid"

xmin = 0.0
xmax = 4911.799977324263
tiers? <exists>
size = 4
item []:
	item [1]:
		class = "IntervalTier"
		name = "DCB_se2_ag4_f_04 - words"
		xmin = 0.0
		xmax = 4911.799977324263
		intervals: size = 16524
			intervals [1]:
				xmin = 0.0
				xmax = 2.2747
				text = ""
			intervals [2]:
				xmin = 2.2747
				xmax = 2.9147
				text = "february"
			intervals [3]:
				xmin = 2.9147
				xmax = 3.0047
				text = ""
			intervals [4]:
				xmin = 3.0047
				xmax = 3.4247
				text = "third"
			intervals [5]:
				xmin = 3.4247
				xmax = 3.6409
				text = ""
			intervals [6]:
				xmin = 3.6409
				xmax = 4.2409
				text = "nineteen"
			intervals [7]:
				xmin = 4.2409
				xmax = 4.7009
				text = "sixty"
			intervals [8]:
				xmin = 4.7009
				xmax = 9.7575
				text = ""
			intervals [9]:
				xmin = 9.7575
				xmax = 10.2275
				text = "washington"
			intervals [10]:
				xmin = 10.2275
				xmax = 10.2575
				text = ""
			intervals [11]:
				xmin = 10.2575
				xmax = 10.6275
				text = "dc"
			intervals [12]:
				xmin = 10.6275
				xmax = 14.4872
				text = ""
			intervals [13]:
				xmin = 14.4872
				xmax = 14.8172
				text = "benning"
			intervals [14]:
				xmin = 14.8172
				xmax = 15.2372
				text = "heights"
			intervals [15]:
				xmin = 15.2372
				xmax = 21.1513
				text = ""
			intervals [16]:
				xmin = 21.1513
				xmax = 21.2613
				text = "for"
			intervals [17]:
				xmin = 21.2613
				xmax = 21.3313
				text = ""
			intervals [18]:
				xmin = 21.3313
				xmax = 21.6113
				text = "twenty"
			intervals [19]:
				xmin = 21.6113
				xmax = 22.1013
				text = "years"
			intervals [20]:
				xmin = 22.1013
				xmax = 25.9436
				text = ""
			intervals [21]:
				xmin = 25.9436
				xmax = 26.3736
				text = "sh"
			intervals [22]:
				xmin = 26.3736
				xmax = 27.2213
				text = ""
			intervals [23]:
				xmin = 27.2213
				xmax = 27.7213
				text = "uh"
			intervals [24]:
				xmin = 27.7213
				xmax = 27.7513
				text = ""
			intervals [25]:
				xmin = 27.7513
				xmax = 27.8413
				text = "i"
			intervals [26]:
				xmin = 27.8413
				xmax = 28.2413
				text = "currently"
			intervals [27]:
				xmin = 28.2413
				xmax = 28.6313
				text = "reside"
			intervals [28]:
				xmin = 28.6313
				xmax = 28.7713
				text = "in"
			intervals [29]:
				xmin = 28.7713
				xmax = 29.1613
				text = "clinton"
			intervals [30]:
				xmin = 29.1613
				xmax = 29.5113
				text = "maryland"
			intervals [31]:
				xmin = 29.5113
				xmax = 30.622
				text = ""
			intervals [32]:
				xmin = 30.622
				xmax = 30.782
				text = "i've"
			intervals [33]:
				xmin = 30.782
				xmax = 30.812
				text = ""
			intervals [34]:
				xmin = 30.812
				xmax = 31.022
				text = "lived"
			intervals [35]:
				xmin = 31.022
				xmax = 31.052
				text = ""
			intervals [36]:
				xmin = 31.052
				xmax = 31.242
				text = "in"
			intervals [37]:
				xmin = 31.242
				xmax = 31.272
				text = ""
			intervals [38]:
				xmin = 31.272
				xmax = 32.132
				text = "gaithersburg"
			intervals [39]:
				xmin = 32.132
				xmax = 32.270
				text = ""
			intervals [40]:
				xmin = 32.270
				xmax = 32.760
				text = "maryland"
			intervals [41]:
				xmin = 32.760
				xmax = 35.2045
				text = ""
			intervals [42]:
				xmin = 35.2045
				xmax = 35.3245
				text = "i've"
			intervals [43]:
				xmin = 35.3245
				xmax = 35.4945
				text = ""
			intervals [44]:
				xmin = 35.4945
				xmax = 35.7345
				text = "lived"
			intervals [45]:
				xmin = 35.7345
				xmax = 35.7645
				text = ""
			intervals [46]:
				xmin = 35.7645
				xmax = 36.0345
				text = "in"
			intervals [47]:
				xmin = 36.0345
				xmax = 36.1945
				text = ""
			intervals [48]:
				xmin = 36.1945
				xmax = 37.0145
				text = "forestville"
			intervals [49]:
				xmin = 37.0145
				xmax = 37.5945
				text = "maryland"
			intervals [50]:
				xmin = 37.5945
				xmax = 43.0717
				text = ""
			intervals [51]:
				xmin = 43.0717
				xmax = 43.2417
				text = "no"
			intervals [52]:
				xmin = 43.2417
				xmax = 43.2717
				text = ""
			intervals [53]:
				xmin = 43.2717
				xmax = 43.3517
				text = "i"
			intervals [54]:
				xmin = 43.3517
				xmax = 43.4417
				text = "did"
			intervals [55]:
				xmin = 43.4417
				xmax = 43.5617
				text = "not"
			intervals [56]:
				xmin = 43.5617
				xmax = 44.0902
				text = ""
			intervals [57]:
				xmin = 44.0902
				xmax = 44.2902
				text = "no"
			intervals [58]:
				xmin = 44.2902
				xmax = 47.6282
				text = ""
			intervals [59]:
				xmin = 47.6282
				xmax = 47.9082
				text = "i"
			intervals [60]:
				xmin = 47.9082
				xmax = 48.0182
				text = ""
			intervals [61]:
				xmin = 48.0182
				xmax = 48.6082
				text = "graduated"
			intervals [62]:
				xmin = 48.6082
				xmax = 48.6382
				text = ""
			intervals [63]:
				xmin = 48.6382
				xmax = 48.7682
				text = "from"
			intervals [64]:
				xmin = 48.7682
				xmax = 48.7982
				text = ""
			intervals [65]:
				xmin = 48.7982
				xmax = 49.1582
				text = "rdx"
			intervals [66]:
				xmin = 49.1582
				xmax = 49.1982
				text = ""
			intervals [67]:
				xmin = 49.1982
				xmax = 49.3782
				text = "high"
			intervals [68]:
				xmin = 49.3782
				xmax = 49.6882
				text = "school"
			intervals [69]:
				xmin = 49.6882
				xmax = 52.8735
				text = ""
			intervals [70]:
				xmin = 52.8735
				xmax = 53.1335
				text = "and"
			intervals [71]:
				xmin = 53.1335
				xmax = 53.1635
				text = ""
			intervals [72]:
				xmin = 53.1635
				xmax = 53.3635
				text = "then"
			intervals [73]:
				xmin = 53.3635
				xmax = 53.4835
				text = "i"
			intervals [74]:
				xmin = 53.4835
				xmax = 53.5335
				text = ""
			intervals [75]:
				xmin = 53.5335
				xmax = 54.0635
				text = "graduated"
			intervals [76]:
				xmin = 54.0635
				xmax = 54.1035
				text = ""
			intervals [77]:
				xmin = 54.1035
				xmax = 54.2335
				text = "from"
			intervals [78]:
				xmin = 54.2335
				xmax = 54.7035
				text = "rdx"
			intervals [79]:
				xmin = 54.7035
				xmax = 55.3435
				text = "university"
			intervals [80]:
				xmin = 55.3435
				xmax = 59.6495
				text = ""
			intervals [81]:
				xmin = 59.6495
				xmax = 60.0895
				text = "rdx"
			intervals [82]:
				xmin = 60.0895
				xmax = 60.5895
				text = "campus"
			intervals [83]:
				xmin = 60.5895
				xmax = 64.2544
				text = ""
			intervals [84]:
				xmin = 64.2544
				xmax = 64.3144
				text = "i"
			intervals [85]:
				xmin = 64.3144
				xmax = 64.6044
				text = "am"
			intervals [86]:
				xmin = 64.6044
				xmax = 64.7744
				text = ""
			intervals [87]:
				xmin = 64.7744
				xmax = 65.0844
				text = "a"
			intervals [88]:
				xmin = 65.0844
				xmax = 65.365
				text = ""
			intervals [89]:
				xmin = 65.365
				xmax = 65.875
				text = "contract"
			intervals [90]:
				xmin = 65.875
				xmax = 66.415
				text = "administrator"
			intervals [91]:
				xmin = 66.415
				xmax = 75.1513
				text = ""
			intervals [92]:
				xmin = 75.1513
				xmax = 75.4813
				text = "uh"
			intervals [93]:
				xmin = 75.4813
				xmax = 75.5113
				text = ""
			intervals [94]:
				xmin = 75.5113
				xmax = 75.8813
				text = "my"
			intervals [95]:
				xmin = 75.8813
				xmax = 75.9113
				text = ""
			intervals [96]:
				xmin = 75.9113
				xmax = 76.2913
				text = "mother"
			intervals [97]:
				xmin = 76.2913
				xmax = 76.3213
				text = ""
			intervals [98]:
				xmin = 76.3213
				xmax = 76.5413
				text = "was"
			intervals [99]:
				xmin = 76.5413
				xmax = 76.5713
				text = ""
			intervals [100]:
				xmin = 76.5713
				xmax = 77.0013
				text = "born"
			intervals [101]:
				xmin = 77.0013
				xmax = 77.1913
				text = ""
			intervals [102]:
				xmin = 77.1913
				xmax = 77.8913
				text = "claremore"
			intervals [103]:
				xmin = 77.8913
				xmax = 79.1816
				text = ""
			intervals [104]:
				xmin = 79.1816
				xmax = 79.8216
				text = "oklahoma"
			intervals [105]:
				xmin = 79.8216
				xmax = 80.6617
				text = ""
			intervals [106]:
				xmin = 80.6617
				xmax = 80.8017
				text = "and"
			intervals [107]:
				xmin = 80.8017
				xmax = 80.9317
				text = "my"
			intervals [108]:
				xmin = 80.9317
				xmax = 80.9917
				text = ""
			intervals [109]:
				xmin = 80.9917
				xmax = 81.1817
				text = "father"
			intervals [110]:
				xmin = 81.1817
				xmax = 81.2717
				text = ""
			intervals [111]:
				xmin = 81.2717
				xmax = 81.4217
				text = "was"
			intervals [112]:
				xmin = 81.4217
				xmax = 81.4617
				text = ""
			intervals [113]:
				xmin = 81.4617
				xmax = 81.6817
				text = "born"
			intervals [114]:
				xmin = 81.6817
				xmax = 81.7117
				text = ""
			intervals [115]:
				xmin = 81.7117
				xmax = 81.9417
				text = "in"
			intervals [116]:
				xmin = 81.9417
				xmax = 82.303
				text = ""
			intervals [117]:
				xmin = 82.303
				xmax = 82.923
				text = "bartlesville"
			intervals [118]:
				xmin = 82.923
				xmax = 82.953
				text = ""
			intervals [119]:
				xmin = 82.953
				xmax = 83.233
				text = "oklahoma"
			intervals [120]:
				xmin = 83.233
				xmax = 91.2829
				text = ""
			intervals [121]:
				xmin = 91.2829
				xmax = 91.4929
				text = "my"
			intervals [122]:
				xmin = 91.4929
				xmax = 91.5229
				text = ""
			intervals [123]:
				xmin = 91.5229
				xmax = 91.8529
				text = "mother"
			intervals [124]:
				xmin = 91.8529
				xmax = 91.8829
				text = ""
			intervals [125]:
				xmin = 91.8829
				xmax = 92.1129
				text = "was"
			intervals [126]:
				xmin = 92.1129
				xmax = 92.1929
				text = ""
			intervals [127]:
				xmin = 92.1929
				xmax = 92.4229
				text = "a"
			intervals [128]:
				xmin = 92.4229
				xmax = 92.4529
				text = ""
			intervals [129]:
				xmin = 92.4529
				xmax = 92.8029
				text = "ma"
			intervals [130]:
				xmin = 92.8029
				xmax = 92.8629
				text = ""
			intervals [131]:
				xmin = 92.8629
				xmax = 93.0629
				text = "uh"
			intervals [132]:
				xmin = 93.0629
				xmax = 93.0929
				text = ""
			intervals [133]:
				xmin = 93.0929
				xmax = 93.4929
				text = "records"
			intervals [134]:
				xmin = 93.4929
				xmax = 93.9229
				text = "management"
			intervals [135]:
				xmin = 93.9229
				xmax = 94.5529
				text = "specialist"
			intervals [136]:
				xmin = 94.5529
				xmax = 94.8848
				text = ""
			intervals [137]:
				xmin = 94.8848
				xmax = 95.0148
				text = "for"
			intervals [138]:
				xmin = 95.0148
				xmax = 95.0748
				text = "the"
			intervals [139]:
				xmin = 95.0748
				xmax = 95.4348
				text = "federal"
			intervals [140]:
				xmin = 95.4348
				xmax = 95.8648
				text = "government"
			intervals [141]:
				xmin = 95.8648
				xmax = 96.7639
				text = ""
			intervals [142]:
				xmin = 96.7639
				xmax = 97.1239
				text = "gs"
			intervals [143]:
				xmin = 97.1239
				xmax = 97.6239
				text = "thirteen"
			intervals [144]:
				xmin = 97.6239
				xmax = 98.5898
				text = ""
			intervals [145]:
				xmin = 98.5898
				xmax = 98.8298
				text = "and"
			intervals [146]:
				xmin = 98.8298
				xmax = 98.8598
				text = ""
			intervals [147]:
				xmin = 98.8598
				xmax = 99.0098
				text = "my"
			intervals [148]:
				xmin = 99.0098
				xmax = 99.1598
				text = ""
			intervals [149]:
				xmin = 99.1598
				xmax = 99.7298
				text = "father"
			intervals [150]:
				xmin = 99.7298
				xmax = 99.7798
				text = ""
			intervals [151]:
				xmin = 99.7798
				xmax = 100.2298
				text = "was"
			intervals [152]:
				xmin = 100.2298
				xmax = 100.2598
				text = ""
			intervals [153]:
				xmin = 100.2598
				xmax = 100.4898
				text = "an"
			intervals [154]:
				xmin = 100.4898
				xmax = 100.5698
				text = ""
			intervals [155]:
				xmin = 100.5698
				xmax = 100.9498
				text = "accountant"
			intervals [156]:
				xmin = 100.9498
				xmax = 101.6122
				text = ""
			intervals [157]:
				xmin = 101.6122
				xmax = 101.9622
				text = "for"
			intervals [158]:
				xmin = 101.9622
				xmax = 102.0822
				text = ""
			intervals [159]:
				xmin = 102.0822
				xmax = 102.1822
				text = "the"
			intervals [160]:
				xmin = 102.1822
				xmax = 102.2122
				text = ""
			intervals [161]:
				xmin = 102.2122
				xmax = 102.6022
				text = "department"
			intervals [162]:
				xmin = 102.6022
				xmax = 102.6322
				text = ""
			intervals [163]:
				xmin = 102.6322
				xmax = 102.6922
				text = "of"
			intervals [164]:
				xmin = 102.6922
				xmax = 103.0422
				text = "navy"
			intervals [165]:
				xmin = 103.0422
				xmax = 104.6757
				text = ""
			intervals [166]:
				xmin = 104.6757
				xmax = 104.9157
				text = "believe"
			intervals [167]:
				xmin = 104.9157
				xmax = 104.9957
				text = "he"
			intervals [168]:
				xmin = 104.9957
				xmax = 105.1657
				text = "was"
			intervals [169]:
				xmin = 105.1657
				xmax = 105.2057
				text = ""
			intervals [170]:
				xmin = 105.2057
				xmax = 105.7957
				text = "gs"
			intervals [171]:
				xmin = 105.7957
				xmax = 106.2345
				text = ""
			intervals [172]:
				xmin = 106.2345
				xmax = 106.3845
				text = "eight"
			intervals [173]:
				xmin = 106.3845
				xmax = 106.5723
				text = ""
			intervals [174]:
				xmin = 106.5723
				xmax = 106.7023
				text = "or"
			intervals [175]:
				xmin = 106.7023
				xmax = 106.7323
				text = ""
			intervals [176]:
				xmin = 106.7323
				xmax = 106.8323
				text = "nine"
			intervals [177]:
				xmin = 106.8323
				xmax = 109.0577
				text = ""
			intervals [178]:
				xmin = 109.0577
				xmax = 109.1477
				text = "and"
			intervals [179]:
				xmin = 109.1477
				xmax = 109.2177
				text = "he"
			intervals [180]:
				xmin = 109.2177
				xmax = 109.2677
				text = ""
			intervals [181]:
				xmin = 109.2677
				xmax = 109.6077
				text = "retired"
			intervals [182]:
				xmin = 109.6077
				xmax = 120.8895
				text = ""
			intervals [183]:
				xmin = 120.8895
				xmax = 120.9195
				text = "sh"
			intervals [184]:
				xmin = 120.9195
				xmax = 140.3073
				text = ""
			intervals [185]:
				xmin = 140.3073
				xmax = 140.3773
				text = "i"
			intervals [186]:
				xmin = 140.3773
				xmax = 140.5073
				text = ""
			intervals [187]:
				xmin = 140.5073
				xmax = 140.7173
				text = "am"
			intervals [188]:
				xmin = 140.7173
				xmax = 140.8873
				text = ""
			intervals [189]:
				xmin = 140.8873
				xmax = 141.3573
				text = "the"
			intervals [190]:
				xmin = 141.3573
				xmax = 142.1107
				text = ""
			intervals [191]:
				xmin = 142.1107
				xmax = 142.5207
				text = "youngest"
			intervals [192]:
				xmin = 142.5207
				xmax = 142.6407
				text = "of"
			intervals [193]:
				xmin = 142.6407
				xmax = 142.9807
				text = "two"
			intervals [194]:
				xmin = 142.9807
				xmax = 143.1665
				text = ""
			intervals [195]:
				xmin = 143.1665
				xmax = 143.1965
				text = "i"
			intervals [196]:
				xmin = 143.1965
				xmax = 143.2265
				text = ""
			intervals [197]:
				xmin = 143.2265
				xmax = 143.3365
				text = "have"
			intervals [198]:
				xmin = 143.3365
				xmax = 143.5665
				text = "one"
			intervals [199]:
				xmin = 143.5665
				xmax = 143.9765
				text = "sibling"
			intervals [200]:
				xmin = 143.9765
				xmax = 144.0365
				text = "a"
			intervals [201]:
				xmin = 144.0365
				xmax = 144.4765
				text = "sister"
			intervals [202]:
				xmin = 144.4765
				xmax = 146.1235
				text = ""
			intervals [203]:
				xmin = 146.1235
				xmax = 146.6835
				text = "um"
			intervals [204]:
				xmin = 146.6835
				xmax = 147.1993
				text = ""
			intervals [205]:
				xmin = 147.1993
				xmax = 147.6893
				text = "growing"
			intervals [206]:
				xmin = 147.6893
				xmax = 147.7193
				text = ""
			intervals [207]:
				xmin = 147.7193
				xmax = 148.0693
				text = "up"
			intervals [208]:
				xmin = 148.0693
				xmax = 149.9699
				text = ""
			intervals [209]:
				xmin = 149.9699
				xmax = 150.2799
				text = "in"
			intervals [210]:
				xmin = 150.2799
				xmax = 150.3099
				text = ""
			intervals [211]:
				xmin = 150.3099
				xmax = 150.4499
				text = "a"
			intervals [212]:
				xmin = 150.4499
				xmax = 150.4799
				text = ""
			intervals [213]:
				xmin = 150.4799
				xmax = 150.6399
				text = "two"
			intervals [214]:
				xmin = 150.6399
				xmax = 151.0599
				text = "parent"
			intervals [215]:
				xmin = 151.0599
				xmax = 151.2162
				text = ""
			intervals [216]:
				xmin = 151.2162
				xmax = 151.6162
				text = "home"
			intervals [217]:
				xmin = 151.6162
				xmax = 151.7562
				text = ""
			intervals [218]:
				xmin = 151.7562
				xmax = 152.2562
				text = "household"
			intervals [219]:
				xmin = 152.2562
				xmax = 153.7036
				text = ""
			intervals [220]:
				xmin = 153.7036
				xmax = 153.8736
				text = "um"
			intervals [221]:
				xmin = 153.8736
				xmax = 154.0036
				text = "my"
			intervals [222]:
				xmin = 154.0036
				xmax = 154.5236
				text = "perspective"
			intervals [223]:
				xmin = 154.5236
				xmax = 154.6536
				text = "was"
			intervals [224]:
				xmin = 154.6536
				xmax = 154.6836
				text = ""
			intervals [225]:
				xmin = 154.6836
				xmax = 154.7936
				text = "that"
			intervals [226]:
				xmin = 154.7936
				xmax = 154.8236
				text = ""
			intervals [227]:
				xmin = 154.8236
				xmax = 154.8536
				text = "i"
			intervals [228]:
				xmin = 154.8536
				xmax = 154.8836
				text = ""
			intervals [229]:
				xmin = 154.8836
				xmax = 155.1736
				text = "felt"
			intervals [230]:
				xmin = 155.1736
				xmax = 155.407
				text = ""
			intervals [231]:
				xmin = 155.407
				xmax = 155.467
				text = "we"
			intervals [232]:
				xmin = 155.467
				xmax = 155.517
				text = ""
			intervals [233]:
				xmin = 155.517
				xmax = 155.677
				text = "had"
			intervals [234]:
				xmin = 155.677
				xmax = 155.707
				text = ""
			intervals [235]:
				xmin = 155.707
				xmax = 155.767
				text = "the"
			intervals [236]:
				xmin = 155.767
				xmax = 155.817
				text = ""
			intervals [237]:
				xmin = 155.817
				xmax = 156.117
				text = "best"
			intervals [238]:
				xmin = 156.117
				xmax = 156.237
				text = "of"
			intervals [239]:
				xmin = 156.237
				xmax = 156.627
				text = "everything"
			intervals [240]:
				xmin = 156.627
				xmax = 158.0769
				text = ""
			intervals [241]:
				xmin = 158.0769
				xmax = 158.3969
				text = "um"
			intervals [242]:
				xmin = 158.3969
				xmax = 159.6782
				text = ""
			intervals [243]:
				xmin = 159.6782
				xmax = 159.8082
				text = "my"
			intervals [244]:
				xmin = 159.8082
				xmax = 159.8882
				text = ""
			intervals [245]:
				xmin = 159.8882
				xmax = 160.3482
				text = "father"
			intervals [246]:
				xmin = 160.3482
				xmax = 160.3782
				text = ""
			intervals [247]:
				xmin = 160.3782
				xmax = 160.5882
				text = "made"
			intervals [248]:
				xmin = 160.5882
				xmax = 160.6182
				text = ""
			intervals [249]:
				xmin = 160.6182
				xmax = 160.7882
				text = "it"
			intervals [250]:
				xmin = 160.7882
				xmax = 161.890
				text = ""
			intervals [251]:
				xmin = 161.890
				xmax = 162.320
				text = "um"
			intervals [252]:
				xmin = 162.320
				xmax = 162.8618
				text = ""
			intervals [253]:
				xmin = 162.8618
				xmax = 163.0418
				text = "his"
			intervals [254]:
				xmin = 163.0418
				xmax = 163.0718
				text = ""
			intervals [255]:
				xmin = 163.0718
				xmax = 163.4518
				text = "business"
			intervals [256]:
				xmin = 163.4518
				xmax = 163.5118
				text = "to"
			intervals [257]:
				xmin = 163.5118
				xmax = 163.5418
				text = ""
			intervals [258]:
				xmin = 163.5418
				xmax = 163.7118
				text = "make"
			intervals [259]:
				xmin = 163.7118
				xmax = 164.1218
				text = "sure"
			intervals [260]:
				xmin = 164.1218
				xmax = 164.9508
				text = ""
			intervals [261]:
				xmin = 164.9508
				xmax = 165.0908
				text = "that"
			intervals [262]:
				xmin = 165.0908
				xmax = 165.1208
				text = ""
			intervals [263]:
				xmin = 165.1208
				xmax = 165.1908
				text = "we"
			intervals [264]:
				xmin = 165.1908
				xmax = 165.2308
				text = ""
			intervals [265]:
				xmin = 165.2308
				xmax = 165.3508
				text = "were"
			intervals [266]:
				xmin = 165.3508
				xmax = 165.3808
				text = ""
			intervals [267]:
				xmin = 165.3808
				xmax = 165.5908
				text = "very"
			intervals [268]:
				xmin = 165.5908
				xmax = 165.7908
				text = "well"
			intervals [269]:
				xmin = 165.7908
				xmax = 166.0708
				text = "taken"
			intervals [270]:
				xmin = 166.0708
				xmax = 166.1408
				text = ""
			intervals [271]:
				xmin = 166.1408
				xmax = 166.3508
				text = "care"
			intervals [272]:
				xmin = 166.3508
				xmax = 166.6408
				text = "of"
			intervals [273]:
				xmin = 166.6408
				xmax = 167.5909
				text = ""
			intervals [274]:
				xmin = 167.5909
				xmax = 167.9209
				text = "um"
			intervals [275]:
				xmin = 167.9209
				xmax = 168.3629
				text = ""
			intervals [276]:
				xmin = 168.3629
				xmax = 168.7329
				text = "looking"
			intervals [277]:
				xmin = 168.7329
				xmax = 169.0929
				text = "back"
			intervals [278]:
				xmin = 169.0929
				xmax = 169.3215
				text = ""
			intervals [279]:
				xmin = 169.3215
				xmax = 169.4115
				text = "we"
			intervals [280]:
				xmin = 169.4115
				xmax = 169.6015
				text = "had"
			intervals [281]:
				xmin = 169.6015
				xmax = 169.8315
				text = "all"
			intervals [282]:
				xmin = 169.8315
				xmax = 169.8615
				text = ""
			intervals [283]:
				xmin = 169.8615
				xmax = 169.9215
				text = "the"
			intervals [284]:
				xmin = 169.9215
				xmax = 169.9515
				text = ""
			intervals [285]:
				xmin = 169.9515
				xmax = 171.0015
				text = "necessities"
			intervals [286]:
				xmin = 171.0015
				xmax = 173.032
				text = ""
			intervals [287]:
				xmin = 173.032
				xmax = 173.172
				text = "<unk>"
			intervals [288]:
				xmin = 173.172
				xmax = 173.6122
				text = ""
			intervals [289]:
				xmin = 173.6122
				xmax = 173.8822
				text = "my"
			intervals [290]:
				xmin = 173.8822
				xmax = 174.3422
				text = "mom"
			intervals [291]:
				xmin = 174.3422
				xmax = 174.6522
				text = "was"
			intervals [292]:
				xmin = 174.6522
				xmax = 174.6822
				text = ""
			intervals [293]:
				xmin = 174.6822
				xmax = 174.8522
				text = "the"
			intervals [294]:
				xmin = 174.8522
				xmax = 174.8822
				text = ""
			intervals [295]:
				xmin = 174.8822
				xmax = 175.4622
				text = "homemaker"
			intervals [296]:
				xmin = 175.4622
				xmax = 175.4922
				text = ""
			intervals [297]:
				xmin = 175.4922
				xmax = 175.7222
				text = "she"
			intervals [298]:
				xmin = 175.7222
				xmax = 175.7522
				text = ""
			intervals [299]:
				xmin = 175.7522
				xmax = 176.1122
				text = "worked"
			intervals [300]:
				xmin = 176.1122
				xmax = 176.2622
				text = "but"
			intervals [301]:
				xmin = 176.2622
				xmax = 176.4622
				text = "she"
			intervals [302]:
				xmin = 176.4622
				xmax = 176.7222
				text = "was"
			intervals [303]:
				xmin = 176.7222
				xmax = 177.086
				text = ""
			intervals [304]:
				xmin = 177.086
				xmax = 177.316
				text = "still"
			intervals [305]:
				xmin = 177.316
				xmax = 177.376
				text = "the"
			intervals [306]:
				xmin = 177.376
				xmax = 177.796
				text = "primary"
			intervals [307]:
				xmin = 177.796
				xmax = 177.826
				text = ""
			intervals [308]:
				xmin = 177.826
				xmax = 178.366
				text = "homemaker"
			intervals [309]:
				xmin = 178.366
				xmax = 178.446
				text = "and"
			intervals [310]:
				xmin = 178.446
				xmax = 178.516
				text = "my"
			intervals [311]:
				xmin = 178.516
				xmax = 178.606
				text = ""
			intervals [312]:
				xmin = 178.606
				xmax = 178.866
				text = "father"
			intervals [313]:
				xmin = 178.866
				xmax = 178.966
				text = ""
			intervals [314]:
				xmin = 178.966
				xmax = 179.316
				text = "was"
			intervals [315]:
				xmin = 179.316
				xmax = 180.0272
				text = ""
			intervals [316]:
				xmin = 180.0272
				xmax = 180.1872
				text = "the"
			intervals [317]:
				xmin = 180.1872
				xmax = 180.6472
				text = "dominant"
			intervals [318]:
				xmin = 180.6472
				xmax = 180.9871
				text = ""
			intervals [319]:
				xmin = 180.9871
				xmax = 181.2671
				text = "with"
			intervals [320]:
				xmin = 181.2671
				xmax = 181.2971
				text = ""
			intervals [321]:
				xmin = 181.2971
				xmax = 181.6271
				text = "the"
			intervals [322]:
				xmin = 181.6271
				xmax = 182.7623
				text = ""
			intervals [323]:
				xmin = 182.7623
				xmax = 183.3523
				text = "um"
			intervals [324]:
				xmin = 183.3523
				xmax = 184.6376
				text = ""
			intervals [325]:
				xmin = 184.6376
				xmax = 184.7976
				text = "he"
			intervals [326]:
				xmin = 184.7976
				xmax = 184.9476
				text = "made"
			intervals [327]:
				xmin = 184.9476
				xmax = 185.2276
				text = "sure"
			intervals [328]:
				xmin = 185.2276
				xmax = 185.4676
				text = "that"
			intervals [329]:
				xmin = 185.4676
				xmax = 185.9606
				text = ""
			intervals [330]:
				xmin = 185.9606
				xmax = 186.0506
				text = "the"
			intervals [331]:
				xmin = 186.0506
				xmax = 186.3706
				text = "house"
			intervals [332]:
				xmin = 186.3706
				xmax = 186.6006
				text = "ran"
			intervals [333]:
				xmin = 186.6006
				xmax = 187.1106
				text = "smoothly"
			intervals [334]:
				xmin = 187.1106
				xmax = 188.1022
				text = ""
			intervals [335]:
				xmin = 188.1022
				xmax = 188.4922
				text = "growing"
			intervals [336]:
				xmin = 188.4922
				xmax = 188.5922
				text = "up"
			intervals [337]:
				xmin = 188.5922
				xmax = 188.6222
				text = ""
			intervals [338]:
				xmin = 188.6222
				xmax = 188.7022
				text = "in"
			intervals [339]:
				xmin = 188.7022
				xmax = 188.7922
				text = "the"
			intervals [340]:
				xmin = 188.7922
				xmax = 189.3222
				text = "neighborhood"
			intervals [341]:
				xmin = 189.3222
				xmax = 189.3522
				text = ""
			intervals [342]:
				xmin = 189.3522
				xmax = 189.4522
				text = "that"
			intervals [343]:
				xmin = 189.4522
				xmax = 189.5522
				text = "we"
			intervals [344]:
				xmin = 189.5522
				xmax = 189.7422
				text = "grew"
			intervals [345]:
				xmin = 189.7422
				xmax = 189.9322
				text = "up"
			intervals [346]:
				xmin = 189.9322
				xmax = 190.2722
				text = "in"
			intervals [347]:
				xmin = 190.2722
				xmax = 190.7562
				text = ""
			intervals [348]:
				xmin = 190.7562
				xmax = 190.9362
				text = "i"
			intervals [349]:
				xmin = 190.9362
				xmax = 191.2562
				text = "was"
			intervals [350]:
				xmin = 191.2562
				xmax = 191.6495
				text = ""
			intervals [351]:
				xmin = 191.6495
				xmax = 191.8895
				text = "the"
			intervals [352]:
				xmin = 191.8895
				xmax = 191.9195
				text = ""
			intervals [353]:
				xmin = 191.9195
				xmax = 192.6095
				text = "only"
			intervals [354]:
				xmin = 192.6095
				xmax = 192.9851
				text = ""
			intervals [355]:
				xmin = 192.9851
				xmax = 193.3051
				text = "um"
			intervals [356]:
				xmin = 193.3051
				xmax = 194.440
				text = ""
			intervals [357]:
				xmin = 194.440
				xmax = 194.600
				text = "f"
			intervals [358]:
				xmin = 194.600
				xmax = 194.7969
				text = ""
			intervals [359]:
				xmin = 194.7969
				xmax = 195.2769
				text = "female"
			intervals [360]:
				xmin = 195.2769
				xmax = 195.6409
				text = ""
			intervals [361]:
				xmin = 195.6409
				xmax = 195.7509
				text = "of"
			intervals [362]:
				xmin = 195.7509
				xmax = 195.7809
				text = ""
			intervals [363]:
				xmin = 195.7809
				xmax = 195.9909
				text = "my"
			intervals [364]:
				xmin = 195.9909
				xmax = 196.4109
				text = "age"
			intervals [365]:
				xmin = 196.4109
				xmax = 197.2178
				text = ""
			intervals [366]:
				xmin = 197.2178
				xmax = 197.4378
				text = "so"
			intervals [367]:
				xmin = 197.4378
				xmax = 197.4978
				text = "i"
			intervals [368]:
				xmin = 197.4978
				xmax = 197.6978
				text = "didn't"
			intervals [369]:
				xmin = 197.6978
				xmax = 197.8478
				text = "have"
			intervals [370]:
				xmin = 197.8478
				xmax = 197.9178
				text = "a"
			intervals [371]:
				xmin = 197.9178
				xmax = 198.1178
				text = "lot"
			intervals [372]:
				xmin = 198.1178
				xmax = 198.2978
				text = "of"
			intervals [373]:
				xmin = 198.2978
				xmax = 198.9458
				text = ""
			intervals [374]:
				xmin = 198.9458
				xmax = 199.3458
				text = "uh"
			intervals [375]:
				xmin = 199.3458
				xmax = 199.4058
				text = ""
			intervals [376]:
				xmin = 199.4058
				xmax = 199.6958
				text = "female"
			intervals [377]:
				xmin = 199.6958
				xmax = 199.9958
				text = "friends"
			intervals [378]:
				xmin = 199.9958
				xmax = 200.0258
				text = "or"
			intervals [379]:
				xmin = 200.0258
				xmax = 200.3258
				text = "anything"
			intervals [380]:
				xmin = 200.3258
				xmax = 200.3558
				text = ""
			intervals [381]:
				xmin = 200.3558
				xmax = 200.5258
				text = "like"
			intervals [382]:
				xmin = 200.5258
				xmax = 200.6058
				text = ""
			intervals [383]:
				xmin = 200.6058
				xmax = 200.8858
				text = "that"
			intervals [384]:
				xmin = 200.8858
				xmax = 203.449
				text = ""
			intervals [385]:
				xmin = 203.449
				xmax = 203.639
				text = "there"
			intervals [386]:
				xmin = 203.639
				xmax = 203.679
				text = "are"
			intervals [387]:
				xmin = 203.679
				xmax = 203.969
				text = "twelve"
			intervals [388]:
				xmin = 203.969
				xmax = 204.239
				text = "years"
			intervals [389]:
				xmin = 204.239
				xmax = 204.489
				text = "between"
			intervals [390]:
				xmin = 204.489
				xmax = 204.599
				text = ""
			intervals [391]:
				xmin = 204.599
				xmax = 204.789
				text = "us"
			intervals [392]:
				xmin = 204.789
				xmax = 205.7804
				text = ""
			intervals [393]:
				xmin = 205.7804
				xmax = 205.9404
				text = "there"
			intervals [394]:
				xmin = 205.9404
				xmax = 205.9704
				text = ""
			intervals [395]:
				xmin = 205.9704
				xmax = 206.0004
				text = "are"
			intervals [396]:
				xmin = 206.0004
				xmax = 206.2104
				text = "twelve"
			intervals [397]:
				xmin = 206.2104
				xmax = 206.6804
				text = "years"
			intervals [398]:
				xmin = 206.6804
				xmax = 206.9928
				text = ""
			intervals [399]:
				xmin = 206.9928
				xmax = 207.2628
				text = "so"
			intervals [400]:
				xmin = 207.2628
				xmax = 207.4728
				text = "i"
			intervals [401]:
				xmin = 207.4728
				xmax = 207.5028
				text = ""
			intervals [402]:
				xmin = 207.5028
				xmax = 207.6328
				text = "grew"
			intervals [403]:
				xmin = 207.6328
				xmax = 207.8528
				text = "up"
			intervals [404]:
				xmin = 207.8528
				xmax = 208.0128
				text = "with"
			intervals [405]:
				xmin = 208.0128
				xmax = 208.1428
				text = ""
			intervals [406]:
				xmin = 208.1428
				xmax = 208.3628
				text = "the"
			intervals [407]:
				xmin = 208.3628
				xmax = 209.3632
				text = ""
			intervals [408]:
				xmin = 209.3632
				xmax = 209.4332
				text = "as"
			intervals [409]:
				xmin = 209.4332
				xmax = 209.4632
				text = "a"
			intervals [410]:
				xmin = 209.4632
				xmax = 209.9132
				text = "tomboy"
			intervals [411]:
				xmin = 209.9132
				xmax = 209.9532
				text = ""
			intervals [412]:
				xmin = 209.9532
				xmax = 210.1932
				text = "growing"
			intervals [413]:
				xmin = 210.1932
				xmax = 210.3132
				text = "up"
			intervals [414]:
				xmin = 210.3132
				xmax = 210.4832
				text = "so"
			intervals [415]:
				xmin = 210.4832
				xmax = 210.5432
				text = "i"
			intervals [416]:
				xmin = 210.5432
				xmax = 210.6132
				text = ""
			intervals [417]:
				xmin = 210.6132
				xmax = 210.7032
				text = "grew"
			intervals [418]:
				xmin = 210.7032
				xmax = 210.7732
				text = "up"
			intervals [419]:
				xmin = 210.7732
				xmax = 210.8732
				text = "with"
			intervals [420]:
				xmin = 210.8732
				xmax = 210.9332
				text = "the"
			intervals [421]:
				xmin = 210.9332
				xmax = 210.9732
				text = ""
			intervals [422]:
				xmin = 210.9732
				xmax = 211.2332
				text = "boys"
			intervals [423]:
				xmin = 211.2332
				xmax = 211.3032
				text = "in"
			intervals [424]:
				xmin = 211.3032
				xmax = 211.3732
				text = "the"
			intervals [425]:
				xmin = 211.3732
				xmax = 211.8132
				text = "neighborhood"
			intervals [426]:
				xmin = 211.8132
				xmax = 211.9732
				text = "and"
			intervals [427]:
				xmin = 211.9732
				xmax = 212.3493
				text = ""
			intervals [428]:
				xmin = 212.3493
				xmax = 212.6193
				text = "playing"
			intervals [429]:
				xmin = 212.6193
				xmax = 213.0993
				text = "football"
			intervals [430]:
				xmin = 213.0993
				xmax = 213.1293
				text = ""
			intervals [431]:
				xmin = 213.1293
				xmax = 213.2993
				text = "and"
			intervals [432]:
				xmin = 213.2993
				xmax = 214.3232
				text = ""
			intervals [433]:
				xmin = 214.3232
				xmax = 214.6732
				text = "baseball"
			intervals [434]:
				xmin = 214.6732
				xmax = 214.8532
				text = "and"
			intervals [435]:
				xmin = 214.8532
				xmax = 214.9132
				text = ""
			intervals [436]:
				xmin = 214.9132
				xmax = 215.5032
				text = "kickball"
			intervals [437]:
				xmin = 215.5032
				xmax = 215.6932
				text = "and"
			intervals [438]:
				xmin = 215.6932
				xmax = 215.894
				text = ""
			intervals [439]:
				xmin = 215.894
				xmax = 216.114
				text = "ride"
			intervals [440]:
				xmin = 216.114
				xmax = 216.294
				text = "my"
			intervals [441]:
				xmin = 216.294
				xmax = 216.414
				text = ""
			intervals [442]:
				xmin = 216.414
				xmax = 216.684
				text = "ten"
			intervals [443]:
				xmin = 216.684
				xmax = 216.884
				text = "speed"
			intervals [444]:
				xmin = 216.884
				xmax = 216.924
				text = ""
			intervals [445]:
				xmin = 216.924
				xmax = 217.444
				text = "bicycle"
			intervals [446]:
				xmin = 217.444
				xmax = 217.654
				text = "where"
			intervals [447]:
				xmin = 217.654
				xmax = 218.0303
				text = ""
			intervals [448]:
				xmin = 218.0303
				xmax = 218.2303
				text = "other"
			intervals [449]:
				xmin = 218.2303
				xmax = 218.5403
				text = "girls"
			intervals [450]:
				xmin = 218.5403
				xmax = 218.6203
				text = "were"
			intervals [451]:
				xmin = 218.6203
				xmax = 218.8203
				text = "still"
			intervals [452]:
				xmin = 218.8203
				xmax = 218.9503
				text = "in"
			intervals [453]:
				xmin = 218.9503
				xmax = 219.0103
				text = "the"
			intervals [454]:
				xmin = 219.0103
				xmax = 219.3103
				text = "house"
			intervals [455]:
				xmin = 219.3103
				xmax = 219.4003
				text = "and"
			intervals [456]:
				xmin = 219.4003
				xmax = 219.4803
				text = "they"
			intervals [457]:
				xmin = 219.4803
				xmax = 219.5803
				text = "were"
			intervals [458]:
				xmin = 219.5803
				xmax = 219.8503
				text = "tryna"
			intervals [459]:
				xmin = 219.8503
				xmax = 220.0603
				text = "learn"
			intervals [460]:
				xmin = 220.0603
				xmax = 220.0903
				text = ""
			intervals [461]:
				xmin = 220.0903
				xmax = 220.1503
				text = "how"
			intervals [462]:
				xmin = 220.1503
				xmax = 220.2703
				text = "to"
			intervals [463]:
				xmin = 220.2703
				xmax = 220.3003
				text = ""
			intervals [464]:
				xmin = 220.3003
				xmax = 220.5903
				text = "cook"
			intervals [465]:
				xmin = 220.5903
				xmax = 220.7903
				text = "and"
			intervals [466]:
				xmin = 220.7903
				xmax = 222.5295
				text = ""
			intervals [467]:
				xmin = 222.5295
				xmax = 222.6395
				text = "you"
			intervals [468]:
				xmin = 222.6395
				xmax = 222.8995
				text = "know"
			intervals [469]:
				xmin = 222.8995
				xmax = 222.9295
				text = ""
			intervals [470]:
				xmin = 222.9295
				xmax = 223.3195
				text = "uh"
			intervals [471]:
				xmin = 223.3195
				xmax = 223.564
				text = ""
			intervals [472]:
				xmin = 223.564
				xmax = 223.814
				text = "playing"
			intervals [473]:
				xmin = 223.814
				xmax = 223.914
				text = "with"
			intervals [474]:
				xmin = 223.914
				xmax = 224.244
				text = "dolls"
			intervals [475]:
				xmin = 224.244
				xmax = 224.5252
				text = ""
			intervals [476]:
				xmin = 224.5252
				xmax = 224.5552
				text = "i"
			intervals [477]:
				xmin = 224.5552
				xmax = 224.7452
				text = "did"
			intervals [478]:
				xmin = 224.7452
				xmax = 224.7752
				text = ""
			intervals [479]:
				xmin = 224.7752
				xmax = 224.9452
				text = "play"
			intervals [480]:
				xmin = 224.9452
				xmax = 225.0552
				text = "with"
			intervals [481]:
				xmin = 225.0552
				xmax = 225.3852
				text = "dolls"
			intervals [482]:
				xmin = 225.3852
				xmax = 225.4152
				text = ""
			intervals [483]:
				xmin = 225.4152
				xmax = 225.5652
				text = "but"
			intervals [484]:
				xmin = 225.5652
				xmax = 225.6752
				text = "i"
			intervals [485]:
				xmin = 225.6752
				xmax = 225.9152
				text = "was"
			intervals [486]:
				xmin = 225.9152
				xmax = 225.9552
				text = ""
			intervals [487]:
				xmin = 225.9552
				xmax = 226.1052
				text = "truly"
			intervals [488]:
				xmin = 226.1052
				xmax = 226.5652
				text = ""
			intervals [489]:
				xmin = 226.5652
				xmax = 226.5952
				text = "a"
			intervals [490]:
				xmin = 226.5952
				xmax = 226.7452
				text = "tomboy"
			intervals [491]:
				xmin = 226.7452
				xmax = 230.326
				text = ""
			intervals [492]:
				xmin = 230.326
				xmax = 230.476
				text = "let"
			intervals [493]:
				xmin = 230.476
				xmax = 230.506
				text = "s"
			intervals [494]:
				xmin = 230.506
				xmax = 230.746
				text = "see"
			intervals [495]:
				xmin = 230.746
				xmax = 230.816
				text = ""
			intervals [496]:
				xmin = 230.816
				xmax = 230.936
				text = "what"
			intervals [497]:
				xmin = 230.936
				xmax = 231.046
				text = ""
			intervals [498]:
				xmin = 231.046
				xmax = 231.256
				text = "else"
			intervals [499]:
				xmin = 231.256
				xmax = 231.286
				text = ""
			intervals [500]:
				xmin = 231.286
				xmax = 231.376
				text = "can"
			intervals [501]:
				xmin = 231.376
				xmax = 231.406
				text = ""
			intervals [502]:
				xmin = 231.406
				xmax = 231.436
				text = "i"
			intervals [503]:
				xmin = 231.436
				xmax = 231.506
				text = ""
			intervals [504]:
				xmin = 231.506
				xmax = 231.956
				text = "say"
			intervals [505]:
				xmin = 231.956
				xmax = 232.0785
				text = ""
			intervals [506]:
				xmin = 232.0785
				xmax = 232.6085
				text = "um"
			intervals [507]:
				xmin = 232.6085
				xmax = 233.004
				text = ""
			intervals [508]:
				xmin = 233.004
				xmax = 233.174
				text = "<unk>"
			intervals [509]:
				xmin = 233.174
				xmax = 238.9063
				text = ""
			intervals [510]:
				xmin = 238.9063
				xmax = 239.0963
				text = "t"
			intervals [511]:
				xmin = 239.0963
				xmax = 240.0925
				text = ""
			intervals [512]:
				xmin = 240.0925
				xmax = 240.2525
				text = "it"
			intervals [513]:
				xmin = 240.2525
				xmax = 240.5425
				text = "was"
			intervals [514]:
				xmin = 240.5425
				xmax = 240.6025
				text = ""
			intervals [515]:
				xmin = 240.6025
				xmax = 241.2125
				text = "a"
			intervals [516]:
				xmin = 241.2125
				xmax = 241.3311
				text = ""
			intervals [517]:
				xmin = 241.3311
				xmax = 241.8611
				text = "um"
			intervals [518]:
				xmin = 241.8611
				xmax = 242.340
				text = ""
			intervals [519]:
				xmin = 242.340
				xmax = 242.430
				text = "i"
			intervals [520]:
				xmin = 242.430
				xmax = 242.660
				text = "think"
			intervals [521]:
				xmin = 242.660
				xmax = 242.840
				text = "they"
			intervals [522]:
				xmin = 242.840
				xmax = 242.990
				text = ""
			intervals [523]:
				xmin = 242.990
				xmax = 243.050
				text = "c"
			intervals [524]:
				xmin = 243.050
				xmax = 243.490
				text = "well"
			intervals [525]:
				xmin = 243.490
				xmax = 243.6223
				text = ""
			intervals [526]:
				xmin = 243.6223
				xmax = 244.0523
				text = "today"
			intervals [527]:
				xmin = 244.0523
				xmax = 244.2323
				text = "s"
			intervals [528]:
				xmin = 244.2323
				xmax = 244.8555
				text = ""
			intervals [529]:
				xmin = 244.8555
				xmax = 245.4055
				text = "terminology"
			intervals [530]:
				xmin = 245.4055
				xmax = 245.5855
				text = "would"
			intervals [531]:
				xmin = 245.5855
				xmax = 245.8255
				text = "be"
			intervals [532]:
				xmin = 245.8255
				xmax = 246.0355
				text = "a"
			intervals [533]:
				xmin = 246.0355
				xmax = 246.4795
				text = ""
			intervals [534]:
				xmin = 246.4795
				xmax = 247.2195
				text = "townhouse"
			intervals [535]:
				xmin = 247.2195
				xmax = 247.510
				text = ""
			intervals [536]:
				xmin = 247.510
				xmax = 247.700
				text = "but"
			intervals [537]:
				xmin = 247.700
				xmax = 248.1395
				text = ""
			intervals [538]:
				xmin = 248.1395
				xmax = 248.3095
				text = "cause"
			intervals [539]:
				xmin = 248.3095
				xmax = 248.3895
				text = "you"
			intervals [540]:
				xmin = 248.3895
				xmax = 248.5595
				text = "have"
			intervals [541]:
				xmin = 248.5595
				xmax = 248.7295
				text = "one"
			intervals [542]:
				xmin = 248.7295
				xmax = 248.7595
				text = ""
			intervals [543]:
				xmin = 248.7595
				xmax = 249.0095
				text = "person"
			intervals [544]:
				xmin = 249.0095
				xmax = 249.4195
				text = "besides"
			intervals [545]:
				xmin = 249.4195
				xmax = 249.4695
				text = "a"
			intervals [546]:
				xmin = 249.4695
				xmax = 250.0095
				text = "single"
			intervals [547]:
				xmin = 250.0095
				xmax = 250.2165
				text = ""
			intervals [548]:
				xmin = 250.2165
				xmax = 250.2665
				text = "a"
			intervals [549]:
				xmin = 250.2665
				xmax = 250.6165
				text = "semi"
			intervals [550]:
				xmin = 250.6165
				xmax = 251.1865
				text = "detached"
			intervals [551]:
				xmin = 251.1865
				xmax = 251.2865
				text = "home"
			intervals [552]:
				xmin = 251.2865
				xmax = 251.3165
				text = ""
			intervals [553]:
				xmin = 251.3165
				xmax = 251.4265
				text = "is"
			intervals [554]:
				xmin = 251.4265
				xmax = 251.6165
				text = "what"
			intervals [555]:
				xmin = 251.6165
				xmax = 251.7165
				text = "it"
			intervals [556]:
				xmin = 251.7165
				xmax = 251.9265
				text = "really"
			intervals [557]:
				xmin = 251.9265
				xmax = 252.0365
				text = "what"
			intervals [558]:
				xmin = 252.0365
				xmax = 252.1065
				text = "it"
			intervals [559]:
				xmin = 252.1065
				xmax = 252.2765
				text = "was"
			intervals [560]:
				xmin = 252.2765
				xmax = 252.8465
				text = "considered"
			intervals [561]:
				xmin = 252.8465
				xmax = 253.4614
				text = ""
			intervals [562]:
				xmin = 253.4614
				xmax = 253.6114
				text = "uh"
			intervals [563]:
				xmin = 253.6114
				xmax = 253.7114
				text = "the"
			intervals [564]:
				xmin = 253.7114
				xmax = 254.3414
				text = "neighborhood"
			intervals [565]:
				xmin = 254.3414
				xmax = 254.6014
				text = "was"
			intervals [566]:
				xmin = 254.6014
				xmax = 255.2714
				text = "very"
			intervals [567]:
				xmin = 255.2714
				xmax = 255.4338
				text = ""
			intervals [568]:
				xmin = 255.4338
				xmax = 255.8938
				text = "um"
			intervals [569]:
				xmin = 255.8938
				xmax = 258.1604
				text = ""
			intervals [570]:
				xmin = 258.1604
				xmax = 258.4604
				text = "old"
			intervals [571]:
				xmin = 258.4604
				xmax = 258.8704
				text = "school"
			intervals [572]:
				xmin = 258.8704
				xmax = 259.6904
				text = "structured"
			intervals [573]:
				xmin = 259.6904
				xmax = 259.8211
				text = ""
			intervals [574]:
				xmin = 259.8211
				xmax = 260.0111
				text = "where"
			intervals [575]:
				xmin = 260.0111
				xmax = 260.4011
				text = "everybody"
			intervals [576]:
				xmin = 260.4011
				xmax = 260.6411
				text = "looked"
			intervals [577]:
				xmin = 260.6411
				xmax = 260.7511
				text = "out"
			intervals [578]:
				xmin = 260.7511
				xmax = 260.9611
				text = "for"
			intervals [579]:
				xmin = 260.9611
				xmax = 260.9911
				text = ""
			intervals [580]:
				xmin = 260.9911
				xmax = 261.5811
				text = "everyone"
			intervals [581]:
				xmin = 261.5811
				xmax = 262.4371
				text = ""
			intervals [582]:
				xmin = 262.4371
				xmax = 262.8171
				text = "uh"
			intervals [583]:
				xmin = 262.8171
				xmax = 262.8671
				text = ""
			intervals [584]:
				xmin = 262.8671
				xmax = 263.0071
				text = "if"
			intervals [585]:
				xmin = 263.0071
				xmax = 263.0371
				text = ""
			intervals [586]:
				xmin = 263.0371
				xmax = 263.0971
				text = "if"
			intervals [587]:
				xmin = 263.0971
				xmax = 263.2271
				text = ""
			intervals [588]:
				xmin = 263.2271
				xmax = 263.3471
				text = "you"
			intervals [589]:
				xmin = 263.3471
				xmax = 263.5071
				text = ""
			intervals [590]:
				xmin = 263.5071
				xmax = 263.7071
				text = "got"
			intervals [591]:
				xmin = 263.7071
				xmax = 263.7371
				text = ""
			intervals [592]:
				xmin = 263.7371
				xmax = 263.7971
				text = "in"
			intervals [593]:
				xmin = 263.7971
				xmax = 264.2871
				text = "trouble"
			intervals [594]:
				xmin = 264.2871
				xmax = 264.3171
				text = ""
			intervals [595]:
				xmin = 264.3171
				xmax = 264.5771
				text = "down"
			intervals [596]:
				xmin = 264.5771
				xmax = 264.6671
				text = "the"
			intervals [597]:
				xmin = 264.6671
				xmax = 265.1571
				text = "street"
			intervals [598]:
				xmin = 265.1571
				xmax = 265.2209
				text = ""
			intervals [599]:
				xmin = 265.2209
				xmax = 265.3309
				text = "by"
			intervals [600]:
				xmin = 265.3309
				xmax = 265.3609
				text = ""
			intervals [601]:
				xmin = 265.3609
				xmax = 265.4409
				text = "the"
			intervals [602]:
				xmin = 265.4409
				xmax = 265.7109
				text = "time"
			intervals [603]:
				xmin = 265.7109
				xmax = 265.7409
				text = ""
			intervals [604]:
				xmin = 265.7409
				xmax = 265.8509
				text = "you"
			intervals [605]:
				xmin = 265.8509
				xmax = 266.0209
				text = "got"
			intervals [606]:
				xmin = 266.0209
				xmax = 266.2209
				text = "home"
			intervals [607]:
				xmin = 266.2209
				xmax = 266.2509
				text = ""
			intervals [608]:
				xmin = 266.2509
				xmax = 266.3609
				text = "your"
			intervals [609]:
				xmin = 266.3609
				xmax = 266.3909
				text = ""
			intervals [610]:
				xmin = 266.3909
				xmax = 266.8209
				text = "parents"
			intervals [611]:
				xmin = 266.8209
				xmax = 267.1109
				text = "knew"
			intervals [612]:
				xmin = 267.1109
				xmax = 267.5057
				text = ""
			intervals [613]:
				xmin = 267.5057
				xmax = 268.0557
				text = "exactly"
			intervals [614]:
				xmin = 268.0557
				xmax = 268.2257
				text = "what"
			intervals [615]:
				xmin = 268.2257
				xmax = 268.3357
				text = "you"
			intervals [616]:
				xmin = 268.3357
				xmax = 268.6857
				text = "did"
			intervals [617]:
				xmin = 268.6857
				xmax = 269.3318
				text = ""
			intervals [618]:
				xmin = 269.3318
				xmax = 269.4718
				text = "you"
			intervals [619]:
				xmin = 269.4718
				xmax = 269.5318
				text = "were"
			intervals [620]:
				xmin = 269.5318
				xmax = 269.7318
				text = "only"
			intervals [621]:
				xmin = 269.7318
				xmax = 270.0918
				text = "allowed"
			intervals [622]:
				xmin = 270.0918
				xmax = 270.1218
				text = ""
			intervals [623]:
				xmin = 270.1218
				xmax = 270.1918
				text = "to"
			intervals [624]:
				xmin = 270.1918
				xmax = 270.2318
				text = ""
			intervals [625]:
				xmin = 270.2318
				xmax = 270.7618
				text = "go"
			intervals [626]:
				xmin = 270.7618
				xmax = 271.8737
				text = ""
			intervals [627]:
				xmin = 271.8737
				xmax = 272.0937
				text = "from"
			intervals [628]:
				xmin = 272.0937
				xmax = 272.3037
				text = "one"
			intervals [629]:
				xmin = 272.3037
				xmax = 272.3637
				text = ""
			intervals [630]:
				xmin = 272.3637
				xmax = 272.6737
				text = "corner"
			intervals [631]:
				xmin = 272.6737
				xmax = 272.8037
				text = "to"
			intervals [632]:
				xmin = 272.8037
				xmax = 273.0137
				text = "the"
			intervals [633]:
				xmin = 273.0137
				xmax = 273.3837
				text = "other"
			intervals [634]:
				xmin = 273.3837
				xmax = 273.803
				text = ""
			intervals [635]:
				xmin = 273.803
				xmax = 273.913
				text = "you"
			intervals [636]:
				xmin = 273.913
				xmax = 274.123
				text = "couldn't"
			intervals [637]:
				xmin = 274.123
				xmax = 274.293
				text = "just"
			intervals [638]:
				xmin = 274.293
				xmax = 274.543
				text = "roam"
			intervals [639]:
				xmin = 274.543
				xmax = 274.603
				text = "the"
			intervals [640]:
				xmin = 274.603
				xmax = 275.133
				text = "neighborhood"
			intervals [641]:
				xmin = 275.133
				xmax = 275.7614
				text = ""
			intervals [642]:
				xmin = 275.7614
				xmax = 275.9014
				text = "that"
			intervals [643]:
				xmin = 275.9014
				xmax = 276.0514
				text = "just"
			intervals [644]:
				xmin = 276.0514
				xmax = 276.2414
				text = "was"
			intervals [645]:
				xmin = 276.2414
				xmax = 276.3714
				text = "not"
			intervals [646]:
				xmin = 276.3714
				xmax = 276.7914
				text = "allowed"
			intervals [647]:
				xmin = 276.7914
				xmax = 277.9763
				text = ""
			intervals [648]:
				xmin = 277.9763
				xmax = 278.0963
				text = "<unk>"
			intervals [649]:
				xmin = 278.0963
				xmax = 290.9228
				text = ""
			intervals [650]:
				xmin = 290.9228
				xmax = 291.0528
				text = "it"
			intervals [651]:
				xmin = 291.0528
				xmax = 291.1628
				text = "was"
			intervals [652]:
				xmin = 291.1628
				xmax = 291.2428
				text = "a"
			intervals [653]:
				xmin = 291.2428
				xmax = 291.4128
				text = "all"
			intervals [654]:
				xmin = 291.4128
				xmax = 291.6328
				text = "black"
			intervals [655]:
				xmin = 291.6328
				xmax = 292.2128
				text = "neighborhood"
			intervals [656]:
				xmin = 292.2128
				xmax = 293.3171
				text = ""
			intervals [657]:
				xmin = 293.3171
				xmax = 293.9171
				text = "um"
			intervals [658]:
				xmin = 293.9171
				xmax = 295.5519
				text = ""
			intervals [659]:
				xmin = 295.5519
				xmax = 295.7519
				text = "<unk>"
			intervals [660]:
				xmin = 295.7519
				xmax = 296.5625
				text = ""
			intervals [661]:
				xmin = 296.5625
				xmax = 297.2525
				text = "and"
			intervals [662]:
				xmin = 297.2525
				xmax = 297.7489
				text = ""
			intervals [663]:
				xmin = 297.7489
				xmax = 297.8289
				text = "the"
			intervals [664]:
				xmin = 297.8289
				xmax = 298.0889
				text = "family"
			intervals [665]:
				xmin = 298.0889
				xmax = 298.4889
				text = "structures"
			intervals [666]:
				xmin = 298.4889
				xmax = 298.6389
				text = "were"
			intervals [667]:
				xmin = 298.6389
				xmax = 298.6789
				text = ""
			intervals [668]:
				xmin = 298.6789
				xmax = 298.8289
				text = "pretty"
			intervals [669]:
				xmin = 298.8289
				xmax = 299.0789
				text = "much"
			intervals [670]:
				xmin = 299.0789
				xmax = 299.1689
				text = "the"
			intervals [671]:
				xmin = 299.1689
				xmax = 299.5189
				text = "same"
			intervals [672]:
				xmin = 299.5189
				xmax = 301.1136
				text = ""
			intervals [673]:
				xmin = 301.1136
				xmax = 301.1736
				text = "it"
			intervals [674]:
				xmin = 301.1736
				xmax = 301.2636
				text = "was"
			intervals [675]:
				xmin = 301.2636
				xmax = 301.5836
				text = "mai-"
			intervals [676]:
				xmin = 301.5836
				xmax = 301.6136
				text = ""
			intervals [677]:
				xmin = 301.6136
				xmax = 301.9036
				text = "mostly"
			intervals [678]:
				xmin = 301.9036
				xmax = 301.9336
				text = ""
			intervals [679]:
				xmin = 301.9336
				xmax = 302.0736
				text = "two"
			intervals [680]:
				xmin = 302.0736
				xmax = 302.2036
				text = ""
			intervals [681]:
				xmin = 302.2036
				xmax = 302.5436
				text = "parent"
			intervals [682]:
				xmin = 302.5436
				xmax = 303.4038
				text = ""
			intervals [683]:
				xmin = 303.4038
				xmax = 303.4638
				text = "um"
			intervals [684]:
				xmin = 303.4638
				xmax = 305.3277
				text = ""
			intervals [685]:
				xmin = 305.3277
				xmax = 305.5677
				text = "i"
			intervals [686]:
				xmin = 305.5677
				xmax = 305.6977
				text = "don't"
			intervals [687]:
				xmin = 305.6977
				xmax = 306.1377
				text = "recall"
			intervals [688]:
				xmin = 306.1377
				xmax = 306.1777
				text = ""
			intervals [689]:
				xmin = 306.1777
				xmax = 306.6177
				text = "any"
			intervals [690]:
				xmin = 306.6177
				xmax = 307.4214
				text = ""
			intervals [691]:
				xmin = 307.4214
				xmax = 308.3514
				text = "divorcees"
			intervals [692]:
				xmin = 308.3514
				xmax = 308.3814
				text = ""
			intervals [693]:
				xmin = 308.3814
				xmax = 308.6914
				text = "at"
			intervals [694]:
				xmin = 308.6914
				xmax = 308.9714
				text = "all"
			intervals [695]:
				xmin = 308.9714
				xmax = 309.7528
				text = ""
			intervals [696]:
				xmin = 309.7528
				xmax = 309.9728
				text = "in"
			intervals [697]:
				xmin = 309.9728
				xmax = 310.0628
				text = "the"
			intervals [698]:
				xmin = 310.0628
				xmax = 310.3928
				text = "community"
			intervals [699]:
				xmin = 310.3928
				xmax = 310.4228
				text = ""
			intervals [700]:
				xmin = 310.4228
				xmax = 310.6728
				text = "not"
			intervals [701]:
				xmin = 310.6728
				xmax = 310.7028
				text = ""
			intervals [702]:
				xmin = 310.7028
				xmax = 310.8828
				text = "not"
			intervals [703]:
				xmin = 310.8828
				xmax = 310.9228
				text = ""
			intervals [704]:
				xmin = 310.9228
				xmax = 311.2328
				text = "growing"
			intervals [705]:
				xmin = 311.2328
				xmax = 311.4528
				text = "up"
			intervals [706]:
				xmin = 311.4528
				xmax = 311.5142
				text = ""
			intervals [707]:
				xmin = 311.5142
				xmax = 311.6442
				text = "not"
			intervals [708]:
				xmin = 311.6442
				xmax = 311.7642
				text = ""
			intervals [709]:
				xmin = 311.7642
				xmax = 311.8242
				text = "at"
			intervals [710]:
				xmin = 311.8242
				xmax = 311.8942
				text = "all"
			intervals [711]:
				xmin = 311.8942
				xmax = 311.9442
				text = "i"
			intervals [712]:
				xmin = 311.9442
				xmax = 312.1242
				text = "didn't"
			intervals [713]:
				xmin = 312.1242
				xmax = 312.3142
				text = "even"
			intervals [714]:
				xmin = 312.3142
				xmax = 312.4942
				text = "really"
			intervals [715]:
				xmin = 312.4942
				xmax = 312.7342
				text = "fully"
			intervals [716]:
				xmin = 312.7342
				xmax = 313.1742
				text = "understand"
			intervals [717]:
				xmin = 313.1742
				xmax = 313.2142
				text = ""
			intervals [718]:
				xmin = 313.2142
				xmax = 313.3042
				text = "what"
			intervals [719]:
				xmin = 313.3042
				xmax = 313.3342
				text = ""
			intervals [720]:
				xmin = 313.3342
				xmax = 313.5242
				text = "that"
			intervals [721]:
				xmin = 313.5242
				xmax = 313.9742
				text = "was"
			intervals [722]:
				xmin = 313.9742
				xmax = 314.6664
				text = ""
			intervals [723]:
				xmin = 314.6664
				xmax = 314.7564
				text = "cause"
			intervals [724]:
				xmin = 314.7564
				xmax = 314.8464
				text = "we"
			intervals [725]:
				xmin = 314.8464
				xmax = 314.9764
				text = "didn't"
			intervals [726]:
				xmin = 314.9764
				xmax = 315.0664
				text = ""
			intervals [727]:
				xmin = 315.0664
				xmax = 315.4364
				text = "you"
			intervals [728]:
				xmin = 315.4364
				xmax = 315.4664
				text = ""
			intervals [729]:
				xmin = 315.4664
				xmax = 315.5864
				text = "did"
			intervals [730]:
				xmin = 315.5864
				xmax = 315.6664
				text = "you"
			intervals [731]:
				xmin = 315.6664
				xmax = 315.7564
				text = "just"
			intervals [732]:
				xmin = 315.7564
				xmax = 315.9864
				text = "didn't"
			intervals [733]:
				xmin = 315.9864
				xmax = 316.1911
				text = ""
			intervals [734]:
				xmin = 316.1911
				xmax = 316.3711
				text = "you"
			intervals [735]:
				xmin = 316.3711
				xmax = 316.5711
				text = "didn't"
			intervals [736]:
				xmin = 316.5711
				xmax = 316.7811
				text = "have"
			intervals [737]:
				xmin = 316.7811
				xmax = 317.0011
				text = "that"
			intervals [738]:
				xmin = 317.0011
				xmax = 317.9686
				text = ""
			intervals [739]:
				xmin = 317.9686
				xmax = 318.2486
				text = "um"
			intervals [740]:
				xmin = 318.2486
				xmax = 318.3286
				text = ""
			intervals [741]:
				xmin = 318.3286
				xmax = 318.4386
				text = "it"
			intervals [742]:
				xmin = 318.4386
				xmax = 318.5186
				text = "s"
			intervals [743]:
				xmin = 318.5186
				xmax = 318.6386
				text = "j-"
			intervals [744]:
				xmin = 318.6386
				xmax = 318.7266
				text = ""
			intervals [745]:
				xmin = 318.7266
				xmax = 318.9866
				text = "from"
			intervals [746]:
				xmin = 318.9866
				xmax = 319.0866
				text = "the"
			intervals [747]:
				xmin = 319.0866
				xmax = 319.1166
				text = ""
			intervals [748]:
				xmin = 319.1166
				xmax = 319.5966
				text = "perspective"
			intervals [749]:
				xmin = 319.5966
				xmax = 319.6866
				text = "of"
			intervals [750]:
				xmin = 319.6866
				xmax = 319.7766
				text = ""
			intervals [751]:
				xmin = 319.7766
				xmax = 319.8766
				text = "when"
			intervals [752]:
				xmin = 319.8766
				xmax = 319.9866
				text = "i"
			intervals [753]:
				xmin = 319.9866
				xmax = 320.0166
				text = ""
			intervals [754]:
				xmin = 320.0166
				xmax = 320.1966
				text = "grew"
			intervals [755]:
				xmin = 320.1966
				xmax = 320.3566
				text = "up"
			intervals [756]:
				xmin = 320.3566
				xmax = 320.3866
				text = ""
			intervals [757]:
				xmin = 320.3866
				xmax = 320.5666
				text = "as"
			intervals [758]:
				xmin = 320.5666
				xmax = 320.7066
				text = ""
			intervals [759]:
				xmin = 320.7066
				xmax = 321.1066
				text = "especially"
			intervals [760]:
				xmin = 321.1066
				xmax = 321.1666
				text = "in"
			intervals [761]:
				xmin = 321.1666
				xmax = 321.5166
				text = "elementary"
			intervals [762]:
				xmin = 321.5166
				xmax = 321.7366
				text = "school"
			intervals [763]:
				xmin = 321.7366
				xmax = 322.4531
				text = ""
			intervals [764]:
				xmin = 322.4531
				xmax = 322.5931
				text = "my"
			intervals [765]:
				xmin = 322.5931
				xmax = 322.6531
				text = ""
			intervals [766]:
				xmin = 322.6531
				xmax = 322.8731
				text = "day"
			intervals [767]:
				xmin = 322.8731
				xmax = 323.1431
				text = "care"
			intervals [768]:
				xmin = 323.1431
				xmax = 323.5031
				text = "provider"
			intervals [769]:
				xmin = 323.5031
				xmax = 323.7031
				text = "as"
			intervals [770]:
				xmin = 323.7031
				xmax = 323.8231
				text = "their"
			intervals [771]:
				xmin = 323.8231
				xmax = 323.8731
				text = ""
			intervals [772]:
				xmin = 323.8731
				xmax = 324.0831
				text = "called"
			intervals [773]:
				xmin = 324.0831
				xmax = 324.1131
				text = ""
			intervals [774]:
				xmin = 324.1131
				xmax = 324.3531
				text = "now"
			intervals [775]:
				xmin = 324.3531
				xmax = 324.5031
				text = "but"
			intervals [776]:
				xmin = 324.5031
				xmax = 324.5331
				text = ""
			intervals [777]:
				xmin = 324.5331
				xmax = 324.6531
				text = "my"
			intervals [778]:
				xmin = 324.6531
				xmax = 324.9231
				text = "baby"
			intervals [779]:
				xmin = 324.9231
				xmax = 325.1731
				text = "sitter"
			intervals [780]:
				xmin = 325.1731
				xmax = 325.5513
				text = ""
			intervals [781]:
				xmin = 325.5513
				xmax = 325.8113
				text = "lived"
			intervals [782]:
				xmin = 325.8113
				xmax = 326.0613
				text = "maybe"
			intervals [783]:
				xmin = 326.0613
				xmax = 326.3713
				text = "seven"
			intervals [784]:
				xmin = 326.3713
				xmax = 326.7213
				text = "doors"
			intervals [785]:
				xmin = 326.7213
				xmax = 326.9513
				text = "down"
			intervals [786]:
				xmin = 326.9513
				xmax = 327.0413
				text = "the"
			intervals [787]:
				xmin = 327.0413
				xmax = 327.3813
				text = "street"
			intervals [788]:
				xmin = 327.3813
				xmax = 327.4713
				text = "on"
			intervals [789]:
				xmin = 327.4713
				xmax = 327.5613
				text = "the"
			intervals [790]:
				xmin = 327.5613
				xmax = 327.8213
				text = "same"
			intervals [791]:
				xmin = 327.8213
				xmax = 327.8513
				text = ""
			intervals [792]:
				xmin = 327.8513
				xmax = 328.3213
				text = "block"
			intervals [793]:
				xmin = 328.3213
				xmax = 329.0254
				text = ""
			intervals [794]:
				xmin = 329.0254
				xmax = 329.5754
				text = "um"
			intervals [795]:
				xmin = 329.5754
				xmax = 330.7586
				text = ""
			intervals [796]:
				xmin = 330.7586
				xmax = 331.1386
				text = "elementary"
			intervals [797]:
				xmin = 331.1386
				xmax = 331.3486
				text = "school"
			intervals [798]:
				xmin = 331.3486
				xmax = 331.5186
				text = "that"
			intervals [799]:
				xmin = 331.5186
				xmax = 331.6286
				text = "i"
			intervals [800]:
				xmin = 331.6286
				xmax = 331.6586
				text = ""
			intervals [801]:
				xmin = 331.6586
				xmax = 332.0486
				text = "attended"
			intervals [802]:
				xmin = 332.0486
				xmax = 332.3613
				text = ""
			intervals [803]:
				xmin = 332.3613
				xmax = 332.4713
				text = "we"
			intervals [804]:
				xmin = 332.4713
				xmax = 332.7713
				text = "walked"
			intervals [805]:
				xmin = 332.7713
				xmax = 332.8313
				text = "to"
			intervals [806]:
				xmin = 332.8313
				xmax = 333.0713
				text = "school"
			intervals [807]:
				xmin = 333.0713
				xmax = 333.2813
				text = "didn't"
			intervals [808]:
				xmin = 333.2813
				xmax = 333.3913
				text = "do"
			intervals [809]:
				xmin = 333.3913
				xmax = 333.5313
				text = "any"
			intervals [810]:
				xmin = 333.5313
				xmax = 333.9513
				text = "bussing"
			intervals [811]:
				xmin = 333.9513
				xmax = 333.9813
				text = ""
			intervals [812]:
				xmin = 333.9813
				xmax = 334.3013
				text = "anything"
			intervals [813]:
				xmin = 334.3013
				xmax = 334.3313
				text = ""
			intervals [814]:
				xmin = 334.3313
				xmax = 334.4313
				text = "like"
			intervals [815]:
				xmin = 334.4313
				xmax = 334.5213
				text = ""
			intervals [816]:
				xmin = 334.5213
				xmax = 334.8313
				text = "that"
			intervals [817]:
				xmin = 334.8313
				xmax = 335.9339
				text = ""
			intervals [818]:
				xmin = 335.9339
				xmax = 336.3039
				text = "rdx"
			intervals [819]:
				xmin = 336.3039
				xmax = 336.4639
				text = ""
			intervals [820]:
				xmin = 336.4639
				xmax = 336.8739
				text = "southeast"
			intervals [821]:
				xmin = 336.8739
				xmax = 339.3658
				text = ""
			intervals [822]:
				xmin = 339.3658
				xmax = 339.9858
				text = "so"
			intervals [823]:
				xmin = 339.9858
				xmax = 340.0658
				text = ""
			intervals [824]:
				xmin = 340.0658
				xmax = 340.2158
				text = "you"
			intervals [825]:
				xmin = 340.2158
				xmax = 340.3958
				text = "had"
			intervals [826]:
				xmin = 340.3958
				xmax = 340.4458
				text = "a"
			intervals [827]:
				xmin = 340.4458
				xmax = 340.4758
				text = ""
			intervals [828]:
				xmin = 340.4758
				xmax = 340.7958
				text = "buddy"
			intervals [829]:
				xmin = 340.7958
				xmax = 340.8258
				text = ""
			intervals [830]:
				xmin = 340.8258
				xmax = 340.9758
				text = "kind"
			intervals [831]:
				xmin = 340.9758
				xmax = 341.0858
				text = "of"
			intervals [832]:
				xmin = 341.0858
				xmax = 341.1258
				text = ""
			intervals [833]:
				xmin = 341.1258
				xmax = 341.3658
				text = "thing"
			intervals [834]:
				xmin = 341.3658
				xmax = 341.7058
				text = "where"
			intervals [835]:
				xmin = 341.7058
				xmax = 341.9712
				text = ""
			intervals [836]:
				xmin = 341.9712
				xmax = 342.0612
				text = "you"
			intervals [837]:
				xmin = 342.0612
				xmax = 342.2112
				text = "had"
			intervals [838]:
				xmin = 342.2112
				xmax = 342.2412
				text = ""
			intervals [839]:
				xmin = 342.2412
				xmax = 342.3512
				text = "your"
			intervals [840]:
				xmin = 342.3512
				xmax = 342.5712
				text = "little"
			intervals [841]:
				xmin = 342.5712
				xmax = 342.6012
				text = ""
			intervals [842]:
				xmin = 342.6012
				xmax = 342.8312
				text = "friends"
			intervals [843]:
				xmin = 342.8312
				xmax = 342.9512
				text = "that"
			intervals [844]:
				xmin = 342.9512
				xmax = 343.1012
				text = "you"
			intervals [845]:
				xmin = 343.1012
				xmax = 343.1912
				text = "would"
			intervals [846]:
				xmin = 343.1912
				xmax = 343.4512
				text = "walk"
			intervals [847]:
				xmin = 343.4512
				xmax = 343.5212
				text = "to"
			intervals [848]:
				xmin = 343.5212
				xmax = 343.8612
				text = "school"
			intervals [849]:
				xmin = 343.8612
				xmax = 343.9912
				text = "with"
			intervals [850]:
				xmin = 343.9912
				xmax = 344.3612
				text = "and"
			intervals [851]:
				xmin = 344.3612
				xmax = 344.4212
				text = ""
			intervals [852]:
				xmin = 344.4212
				xmax = 344.6012
				text = "you"
			intervals [853]:
				xmin = 344.6012
				xmax = 344.6312
				text = "d"
			intervals [854]:
				xmin = 344.6312
				xmax = 344.6612
				text = ""
			intervals [855]:
				xmin = 344.6612
				xmax = 344.9612
				text = "wait"
			intervals [856]:
				xmin = 344.9612
				xmax = 345.3978
				text = ""
			intervals [857]:
				xmin = 345.3978
				xmax = 345.5578
				text = "and"
			intervals [858]:
				xmin = 345.5578
				xmax = 345.5978
				text = ""
			intervals [859]:
				xmin = 345.5978
				xmax = 345.8978
				text = "walk"
			intervals [860]:
				xmin = 345.8978
				xmax = 346.0978
				text = "home"
			intervals [861]:
				xmin = 346.0978
				xmax = 346.5778
				text = "together"
			intervals [862]:
				xmin = 346.5778
				xmax = 346.7655
				text = ""
			intervals [863]:
				xmin = 346.7655
				xmax = 346.8755
				text = "um"
			intervals [864]:
				xmin = 346.8755
				xmax = 347.1055
				text = ""
			intervals [865]:
				xmin = 347.1055
				xmax = 347.2255
				text = "i"
			intervals [866]:
				xmin = 347.2255
				xmax = 347.3455
				text = "was"
			intervals [867]:
				xmin = 347.3455
				xmax = 347.3855
				text = "a"
			intervals [868]:
				xmin = 347.3855
				xmax = 347.4355
				text = ""
			intervals [869]:
				xmin = 347.4355
				xmax = 347.7255
				text = "crossing"
			intervals [870]:
				xmin = 347.7255
				xmax = 347.7555
				text = ""
			intervals [871]:
				xmin = 347.7555
				xmax = 348.0955
				text = "guard"
			intervals [872]:
				xmin = 348.0955
				xmax = 348.638
				text = ""
			intervals [873]:
				xmin = 348.638
				xmax = 349.018
				text = "so"
			intervals [874]:
				xmin = 349.018
				xmax = 349.048
				text = ""
			intervals [875]:
				xmin = 349.048
				xmax = 349.078
				text = "i"
			intervals [876]:
				xmin = 349.078
				xmax = 349.118
				text = ""
			intervals [877]:
				xmin = 349.118
				xmax = 349.248
				text = "got"
			intervals [878]:
				xmin = 349.248
				xmax = 349.298
				text = "a"
			intervals [879]:
				xmin = 349.298
				xmax = 349.608
				text = "chance"
			intervals [880]:
				xmin = 349.608
				xmax = 349.668
				text = "to"
			intervals [881]:
				xmin = 349.668
				xmax = 349.888
				text = "see"
			intervals [882]:
				xmin = 349.888
				xmax = 350.018
				text = "all"
			intervals [883]:
				xmin = 350.018
				xmax = 350.048
				text = ""
			intervals [884]:
				xmin = 350.048
				xmax = 350.108
				text = "the"
			intervals [885]:
				xmin = 350.108
				xmax = 350.258
				text = "little"
			intervals [886]:
				xmin = 350.258
				xmax = 350.288
				text = ""
			intervals [887]:
				xmin = 350.288
				xmax = 350.528
				text = "kids"
			intervals [888]:
				xmin = 350.528
				xmax = 350.558
				text = ""
			intervals [889]:
				xmin = 350.558
				xmax = 350.748
				text = "going"
			intervals [890]:
				xmin = 350.748
				xmax = 350.798
				text = ""
			intervals [891]:
				xmin = 350.798
				xmax = 350.968
				text = "home"
			intervals [892]:
				xmin = 350.968
				xmax = 351.3965
				text = ""
			intervals [893]:
				xmin = 351.3965
				xmax = 351.5365
				text = "<unk>"
			intervals [894]:
				xmin = 351.5365
				xmax = 352.6457
				text = ""
			intervals [895]:
				xmin = 352.6457
				xmax = 353.1957
				text = "um"
			intervals [896]:
				xmin = 353.1957
				xmax = 354.2863
				text = ""
			intervals [897]:
				xmin = 354.2863
				xmax = 354.5363
				text = "very"
			intervals [898]:
				xmin = 354.5363
				xmax = 354.9363
				text = "quiet"
			intervals [899]:
				xmin = 354.9363
				xmax = 355.5363
				text = "neighborhood"
			intervals [900]:
				xmin = 355.5363
				xmax = 355.7731
				text = ""
			intervals [901]:
				xmin = 355.7731
				xmax = 356.1931
				text = "very"
			intervals [902]:
				xmin = 356.1931
				xmax = 356.2931
				text = ""
			intervals [903]:
				xmin = 356.2931
				xmax = 356.6531
				text = "family"
			intervals [904]:
				xmin = 356.6531
				xmax = 357.3031
				text = "structured"
			intervals [905]:
				xmin = 357.3031
				xmax = 357.4031
				text = ""
			intervals [906]:
				xmin = 357.4031
				xmax = 357.6831
				text = "very"
			intervals [907]:
				xmin = 357.6831
				xmax = 357.9431
				text = "or"
			intervals [908]:
				xmin = 357.9431
				xmax = 357.9928
				text = ""
			intervals [909]:
				xmin = 357.9928
				xmax = 358.3928
				text = "family"
			intervals [910]:
				xmin = 358.3928
				xmax = 358.4228
				text = ""
			intervals [911]:
				xmin = 358.4228
				xmax = 359.0428
				text = "oriented"
			intervals [912]:
				xmin = 359.0428
				xmax = 359.7801
				text = ""
			intervals [913]:
				xmin = 359.7801
				xmax = 360.1501
				text = "um"
			intervals [914]:
				xmin = 360.1501
				xmax = 360.582
				text = ""
			intervals [915]:
				xmin = 360.582
				xmax = 361.062
				text = "everyone"
			intervals [916]:
				xmin = 361.062
				xmax = 361.102
				text = ""
			intervals [917]:
				xmin = 361.102
				xmax = 361.272
				text = "pretty"
			intervals [918]:
				xmin = 361.272
				xmax = 361.462
				text = "much"
			intervals [919]:
				xmin = 361.462
				xmax = 361.602
				text = "went"
			intervals [920]:
				xmin = 361.602
				xmax = 361.682
				text = "in"
			intervals [921]:
				xmin = 361.682
				xmax = 361.762
				text = "the"
			intervals [922]:
				xmin = 361.762
				xmax = 362.122
				text = "house"
			intervals [923]:
				xmin = 362.122
				xmax = 362.212
				text = "when"
			intervals [924]:
				xmin = 362.212
				xmax = 362.302
				text = "the"
			intervals [925]:
				xmin = 362.302
				xmax = 362.652
				text = "lights"
			intervals [926]:
				xmin = 362.652
				xmax = 362.872
				text = "came"
			intervals [927]:
				xmin = 362.872
				xmax = 363.182
				text = "on"
			intervals [928]:
				xmin = 363.182
				xmax = 364.0868
				text = ""
			intervals [929]:
				xmin = 364.0868
				xmax = 364.2568
				text = "or"
			intervals [930]:
				xmin = 364.2568
				xmax = 364.4268
				text = "you"
			intervals [931]:
				xmin = 364.4268
				xmax = 364.5668
				text = "went"
			intervals [932]:
				xmin = 364.5668
				xmax = 364.8568
				text = "in"
			intervals [933]:
				xmin = 364.8568
				xmax = 364.9568
				text = ""
			intervals [934]:
				xmin = 364.9568
				xmax = 365.1868
				text = "for"
			intervals [935]:
				xmin = 365.1868
				xmax = 365.2168
				text = ""
			intervals [936]:
				xmin = 365.2168
				xmax = 365.6668
				text = "dinner"
			intervals [937]:
				xmin = 365.6668
				xmax = 366.4049
				text = ""
			intervals [938]:
				xmin = 366.4049
				xmax = 366.5449
				text = "cause"
			intervals [939]:
				xmin = 366.5449
				xmax = 366.6449
				text = "your"
			intervals [940]:
				xmin = 366.6449
				xmax = 366.7686
				text = ""
			intervals [941]:
				xmin = 366.7686
				xmax = 367.0586
				text = "your"
			intervals [942]:
				xmin = 367.0586
				xmax = 367.0886
				text = ""
			intervals [943]:
				xmin = 367.0886
				xmax = 367.2286
				text = "your"
			intervals [944]:
				xmin = 367.2286
				xmax = 367.4886
				text = "parent"
			intervals [945]:
				xmin = 367.4886
				xmax = 367.5786
				text = "would"
			intervals [946]:
				xmin = 367.5786
				xmax = 367.7586
				text = "come"
			intervals [947]:
				xmin = 367.7586
				xmax = 367.8886
				text = "out"
			intervals [948]:
				xmin = 367.8886
				xmax = 367.9586
				text = "and"
			intervals [949]:
				xmin = 367.9586
				xmax = 368.2386
				text = "stand"
			intervals [950]:
				xmin = 368.2386
				xmax = 368.3586
				text = "at"
			intervals [951]:
				xmin = 368.3586
				xmax = 368.4186
				text = "the"
			intervals [952]:
				xmin = 368.4186
				xmax = 368.4586
				text = ""
			intervals [953]:
				xmin = 368.4586
				xmax = 368.7086
				text = "door"
			intervals [954]:
				xmin = 368.7086
				xmax = 368.7886
				text = "and"
			intervals [955]:
				xmin = 368.7886
				xmax = 369.0286
				text = "yell"
			intervals [956]:
				xmin = 369.0286
				xmax = 369.0586
				text = ""
			intervals [957]:
				xmin = 369.0586
				xmax = 369.1486
				text = "your"
			intervals [958]:
				xmin = 369.1486
				xmax = 369.4186
				text = "name"
			intervals [959]:
				xmin = 369.4186
				xmax = 369.5986
				text = "all"
			intervals [960]:
				xmin = 369.5986
				xmax = 369.6786
				text = "up"
			intervals [961]:
				xmin = 369.6786
				xmax = 369.7386
				text = "and"
			intervals [962]:
				xmin = 369.7386
				xmax = 369.9386
				text = "down"
			intervals [963]:
				xmin = 369.9386
				xmax = 370.0086
				text = "the"
			intervals [964]:
				xmin = 370.0086
				xmax = 370.3386
				text = "street"
			intervals [965]:
				xmin = 370.3386
				xmax = 371.4303
				text = ""
			intervals [966]:
				xmin = 371.4303
				xmax = 371.6403
				text = "and"
			intervals [967]:
				xmin = 371.6403
				xmax = 371.7203
				text = "you"
			intervals [968]:
				xmin = 371.7203
				xmax = 371.9803
				text = "came"
			intervals [969]:
				xmin = 371.9803
				xmax = 372.0803
				text = "in"
			intervals [970]:
				xmin = 372.0803
				xmax = 372.2403
				text = "for"
			intervals [971]:
				xmin = 372.2403
				xmax = 372.5503
				text = "dinner"
			intervals [972]:
				xmin = 372.5503
				xmax = 372.9503
				text = "everyone"
			intervals [973]:
				xmin = 372.9503
				xmax = 373.2103
				text = "sat"
			intervals [974]:
				xmin = 373.2103
				xmax = 373.2403
				text = ""
			intervals [975]:
				xmin = 373.2403
				xmax = 373.6003
				text = "down"
			intervals [976]:
				xmin = 373.6003
				xmax = 373.8757
				text = ""
			intervals [977]:
				xmin = 373.8757
				xmax = 373.9957
				text = "and"
			intervals [978]:
				xmin = 373.9957
				xmax = 374.2157
				text = "that"
			intervals [979]:
				xmin = 374.2157
				xmax = 374.2757
				text = ""
			intervals [980]:
				xmin = 374.2757
				xmax = 374.4557
				text = "that"
			intervals [981]:
				xmin = 374.4557
				xmax = 374.5057
				text = "s"
			intervals [982]:
				xmin = 374.5057
				xmax = 374.6557
				text = "pretty"
			intervals [983]:
				xmin = 374.6557
				xmax = 374.8557
				text = "much"
			intervals [984]:
				xmin = 374.8557
				xmax = 375.1757
				text = "how"
			intervals [985]:
				xmin = 375.1757
				xmax = 375.7049
				text = ""
			intervals [986]:
				xmin = 375.7049
				xmax = 375.7749
				text = "you"
			intervals [987]:
				xmin = 375.7749
				xmax = 375.9849
				text = "sat"
			intervals [988]:
				xmin = 375.9849
				xmax = 376.1149
				text = "down"
			intervals [989]:
				xmin = 376.1149
				xmax = 376.2649
				text = "as"
			intervals [990]:
				xmin = 376.2649
				xmax = 376.3049
				text = "a"
			intervals [991]:
				xmin = 376.3049
				xmax = 376.7049
				text = "family"
			intervals [992]:
				xmin = 376.7049
				xmax = 377.9826
				text = ""
			intervals [993]:
				xmin = 377.9826
				xmax = 378.3626
				text = "and"
			intervals [994]:
				xmin = 378.3626
				xmax = 378.4226
				text = ""
			intervals [995]:
				xmin = 378.4226
				xmax = 378.7726
				text = "then"
			intervals [996]:
				xmin = 378.7726
				xmax = 378.8026
				text = ""
			intervals [997]:
				xmin = 378.8026
				xmax = 378.9726
				text = "if"
			intervals [998]:
				xmin = 378.9726
				xmax = 379.0926
				text = "you"
			intervals [999]:
				xmin = 379.0926
				xmax = 379.3126
				text = "were"
			intervals [1000]:
				xmin = 379.3126
				xmax = 379.3426
				text = "l-"
			intervals [1001]:
				xmin = 379.3426
				xmax = 379.4826
				text = "if"
			intervals [1002]:
				xmin = 379.4826
				xmax = 379.5626
				text = "it"
			intervals [1003]:
				xmin = 379.5626
				xmax = 379.8226
				text = "wasn't"
			intervals [1004]:
				xmin = 379.8226
				xmax = 380.1126
				text = "dark"
			intervals [1005]:
				xmin = 380.1126
				xmax = 380.1826
				text = "you"
			intervals [1006]:
				xmin = 380.1826
				xmax = 380.3426
				text = "got"
			intervals [1007]:
				xmin = 380.3426
				xmax = 380.4226
				text = "to"
			intervals [1008]:
				xmin = 380.4226
				xmax = 380.5826
				text = "come"
			intervals [1009]:
				xmin = 380.5826
				xmax = 380.7726
				text = "back"
			intervals [1010]:
				xmin = 380.7726
				xmax = 381.2126
				text = "outside"
			intervals [1011]:
				xmin = 381.2126
				xmax = 381.2726
				text = "and"
			intervals [1012]:
				xmin = 381.2726
				xmax = 381.3626
				text = "when"
			intervals [1013]:
				xmin = 381.3626
				xmax = 381.4526
				text = "the"
			intervals [1014]:
				xmin = 381.4526
				xmax = 381.7326
				text = "street"
			intervals [1015]:
				xmin = 381.7326
				xmax = 382.0026
				text = "lights"
			intervals [1016]:
				xmin = 382.0026
				xmax = 382.2226
				text = "came"
			intervals [1017]:
				xmin = 382.2226
				xmax = 382.2526
				text = ""
			intervals [1018]:
				xmin = 382.2526
				xmax = 382.3426
				text = "on"
			intervals [1019]:
				xmin = 382.3426
				xmax = 382.9827
				text = ""
			intervals [1020]:
				xmin = 382.9827
				xmax = 383.2927
				text = "you"
			intervals [1021]:
				xmin = 383.2927
				xmax = 383.5427
				text = "came"
			intervals [1022]:
				xmin = 383.5427
				xmax = 383.6227
				text = "in"
			intervals [1023]:
				xmin = 383.6227
				xmax = 383.6827
				text = "the"
			intervals [1024]:
				xmin = 383.6827
				xmax = 383.7927
				text = ""
			intervals [1025]:
				xmin = 383.7927
				xmax = 384.1727
				text = "house"
			intervals [1026]:
				xmin = 384.1727
				xmax = 398.4938
				text = ""
			intervals [1027]:
				xmin = 398.4938
				xmax = 398.7738
				text = "no"
			intervals [1028]:
				xmin = 398.7738
				xmax = 399.1493
				text = ""
			intervals [1029]:
				xmin = 399.1493
				xmax = 399.7293
				text = "<unk>"
			intervals [1030]:
				xmin = 399.7293
				xmax = 400.5024
				text = ""
			intervals [1031]:
				xmin = 400.5024
				xmax = 400.9824
				text = "um"
			intervals [1032]:
				xmin = 400.9824
				xmax = 401.1206
				text = ""
			intervals [1033]:
				xmin = 401.1206
				xmax = 401.3006
				text = "we"
			intervals [1034]:
				xmin = 401.3006
				xmax = 401.6106
				text = "joke"
			intervals [1035]:
				xmin = 401.6106
				xmax = 401.8606
				text = "about"
			intervals [1036]:
				xmin = 401.8606
				xmax = 402.0006
				text = "it"
			intervals [1037]:
				xmin = 402.0006
				xmax = 402.4706
				text = "now"
			intervals [1038]:
				xmin = 402.4706
				xmax = 402.5706
				text = ""
			intervals [1039]:
				xmin = 402.5706
				xmax = 402.8906
				text = "but"
			intervals [1040]:
				xmin = 402.8906
				xmax = 404.6664
				text = ""
			intervals [1041]:
				xmin = 404.6664
				xmax = 404.8864
				text = "she"
			intervals [1042]:
				xmin = 404.8864
				xmax = 405.1564
				text = "loved"
			intervals [1043]:
				xmin = 405.1564
				xmax = 405.2864
				text = "me"
			intervals [1044]:
				xmin = 405.2864
				xmax = 405.7564
				text = "yes"
			intervals [1045]:
				xmin = 405.7564
				xmax = 406.4791
				text = ""
			intervals [1046]:
				xmin = 406.4791
				xmax = 406.6291
				text = "i"
			intervals [1047]:
				xmin = 406.6291
				xmax = 406.7591
				text = "was"
			intervals [1048]:
				xmin = 406.7591
				xmax = 406.8791
				text = "in"
			intervals [1049]:
				xmin = 406.8791
				xmax = 406.9391
				text = "the"
			intervals [1050]:
				xmin = 406.9391
				xmax = 407.2791
				text = "way"
			intervals [1051]:
				xmin = 407.2791
				xmax = 407.3891
				text = "up"
			intervals [1052]:
				xmin = 407.3891
				xmax = 408.0991
				text = "until"
			intervals [1053]:
				xmin = 408.0991
				xmax = 409.8224
				text = ""
			intervals [1054]:
				xmin = 409.8224
				xmax = 410.3524
				text = "probably"
			intervals [1055]:
				xmin = 410.3524
				xmax = 410.5224
				text = "when"
			intervals [1056]:
				xmin = 410.5224
				xmax = 410.8124
				text = "i"
			intervals [1057]:
				xmin = 410.8124
				xmax = 410.8424
				text = ""
			intervals [1058]:
				xmin = 410.8424
				xmax = 411.0924
				text = "became"
			intervals [1059]:
				xmin = 411.0924
				xmax = 411.3524
				text = "about"
			intervals [1060]:
				xmin = 411.3524
				xmax = 411.3924
				text = ""
			intervals [1061]:
				xmin = 411.3924
				xmax = 411.7824
				text = "fifteen"
			intervals [1062]:
				xmin = 411.7824
				xmax = 411.8424
				text = "or"
			intervals [1063]:
				xmin = 411.8424
				xmax = 412.2724
				text = "sixteen"
			intervals [1064]:
				xmin = 412.2724
				xmax = 412.3024
				text = ""
			intervals [1065]:
				xmin = 412.3024
				xmax = 412.4124
				text = "and"
			intervals [1066]:
				xmin = 412.4124
				xmax = 412.6024
				text = "then"
			intervals [1067]:
				xmin = 412.6024
				xmax = 412.8424
				text = "she"
			intervals [1068]:
				xmin = 412.8424
				xmax = 413.2524
				text = "allowed"
			intervals [1069]:
				xmin = 413.2524
				xmax = 413.4124
				text = "me"
			intervals [1070]:
				xmin = 413.4124
				xmax = 413.6124
				text = "to"
			intervals [1071]:
				xmin = 413.6124
				xmax = 413.9293
				text = ""
			intervals [1072]:
				xmin = 413.9293
				xmax = 414.0593
				text = "come"
			intervals [1073]:
				xmin = 414.0593
				xmax = 414.3193
				text = "into"
			intervals [1074]:
				xmin = 414.3193
				xmax = 414.5793
				text = "my"
			intervals [1075]:
				xmin = 414.5793
				xmax = 414.6093
				text = ""
			intervals [1076]:
				xmin = 414.6093
				xmax = 414.7593
				text = "own"
			intervals [1077]:
				xmin = 414.7593
				xmax = 414.7893
				text = ""
			intervals [1078]:
				xmin = 414.7893
				xmax = 415.0793
				text = "because"
			intervals [1079]:
				xmin = 415.0793
				xmax = 415.4493
				text = "anything"
			intervals [1080]:
				xmin = 415.4493
				xmax = 415.6193
				text = "other"
			intervals [1081]:
				xmin = 415.6193
				xmax = 415.7493
				text = "than"
			intervals [1082]:
				xmin = 415.7493
				xmax = 416.0393
				text = "that"
			intervals [1083]:
				xmin = 416.0393
				xmax = 416.5311
				text = ""
			intervals [1084]:
				xmin = 416.5311
				xmax = 416.6911
				text = "i"
			intervals [1085]:
				xmin = 416.6911
				xmax = 417.1111
				text = "was"
			intervals [1086]:
				xmin = 417.1111
				xmax = 417.1597
				text = ""
			intervals [1087]:
				xmin = 417.1597
				xmax = 417.2797
				text = "if"
			intervals [1088]:
				xmin = 417.2797
				xmax = 417.5197
				text = "she"
			intervals [1089]:
				xmin = 417.5197
				xmax = 417.7697
				text = "was"
			intervals [1090]:
				xmin = 417.7697
				xmax = 417.8897
				text = ""
			intervals [1091]:
				xmin = 417.8897
				xmax = 418.2197
				text = "trying"
			intervals [1092]:
				xmin = 418.2197
				xmax = 418.3497
				text = "to"
			intervals [1093]:
				xmin = 418.3497
				xmax = 418.3797
				text = ""
			intervals [1094]:
				xmin = 418.3797
				xmax = 418.6897
				text = "date"
			intervals [1095]:
				xmin = 418.6897
				xmax = 418.7197
				text = ""
			intervals [1096]:
				xmin = 418.7197
				xmax = 418.8197
				text = "or"
			intervals [1097]:
				xmin = 418.8197
				xmax = 418.8497
				text = ""
			intervals [1098]:
				xmin = 418.8497
				xmax = 418.9797
				text = "if"
			intervals [1099]:
				xmin = 418.9797
				xmax = 419.1597
				text = "she"
			intervals [1100]:
				xmin = 419.1597
				xmax = 419.2697
				text = "was"
			intervals [1101]:
				xmin = 419.2697
				xmax = 419.5497
				text = "trying"
			intervals [1102]:
				xmin = 419.5497
				xmax = 419.6497
				text = "to"
			intervals [1103]:
				xmin = 419.6497
				xmax = 419.8497
				text = "go"
			intervals [1104]:
				xmin = 419.8497
				xmax = 420.1197
				text = "out"
			intervals [1105]:
				xmin = 420.1197
				xmax = 420.5494
				text = ""
			intervals [1106]:
				xmin = 420.5494
				xmax = 420.6894
				text = "i"
			intervals [1107]:
				xmin = 420.6894
				xmax = 420.8494
				text = "was"
			intervals [1108]:
				xmin = 420.8494
				xmax = 420.9494
				text = "in"
			intervals [1109]:
				xmin = 420.9494
				xmax = 421.0294
				text = "the"
			intervals [1110]:
				xmin = 421.0294
				xmax = 421.2494
				text = "way"
			intervals [1111]:
				xmin = 421.2494
				xmax = 421.2794
				text = ""
			intervals [1112]:
				xmin = 421.2794
				xmax = 421.5994
				text = "cause"
			intervals [1113]:
				xmin = 421.5994
				xmax = 421.7294
				text = "she"
			intervals [1114]:
				xmin = 421.7294
				xmax = 421.8194
				text = "had"
			intervals [1115]:
				xmin = 421.8194
				xmax = 421.8794
				text = "to"
			intervals [1116]:
				xmin = 421.8794
				xmax = 422.1494
				text = "take"
			intervals [1117]:
				xmin = 422.1494
				xmax = 422.2894
				text = "me"
			intervals [1118]:
				xmin = 422.2894
				xmax = 422.4794
				text = "with"
			intervals [1119]:
				xmin = 422.4794
				xmax = 422.6094
				text = "her"
			intervals [1120]:
				xmin = 422.6094
				xmax = 423.6896
				text = ""
			intervals [1121]:
				xmin = 423.6896
				xmax = 424.2396
				text = "um"
			intervals [1122]:
				xmin = 424.2396
				xmax = 425.2718
				text = ""
			intervals [1123]:
				xmin = 425.2718
				xmax = 425.5118
				text = "she"
			intervals [1124]:
				xmin = 425.5118
				xmax = 425.6418
				text = "was"
			intervals [1125]:
				xmin = 425.6418
				xmax = 426.1318
				text = "responsible"
			intervals [1126]:
				xmin = 426.1318
				xmax = 426.2818
				text = "for"
			intervals [1127]:
				xmin = 426.2818
				xmax = 426.5218
				text = "making"
			intervals [1128]:
				xmin = 426.5218
				xmax = 426.8318
				text = "sure"
			intervals [1129]:
				xmin = 426.8318
				xmax = 427.0718
				text = "that"
			intervals [1130]:
				xmin = 427.0718
				xmax = 427.4148
				text = ""
			intervals [1131]:
				xmin = 427.4148
				xmax = 427.4848
				text = "i"
			intervals [1132]:
				xmin = 427.4848
				xmax = 427.5148
				text = ""
			intervals [1133]:
				xmin = 427.5148
				xmax = 427.6748
				text = "got"
			intervals [1134]:
				xmin = 427.6748
				xmax = 427.9648
				text = "dressed"
			intervals [1135]:
				xmin = 427.9648
				xmax = 428.0248
				text = "for"
			intervals [1136]:
				xmin = 428.0248
				xmax = 428.5948
				text = "school"
			intervals [1137]:
				xmin = 428.5948
				xmax = 429.0048
				text = "and"
			intervals [1138]:
				xmin = 429.0048
				xmax = 429.1373
				text = ""
			intervals [1139]:
				xmin = 429.1373
				xmax = 429.3173
				text = "that"
			intervals [1140]:
				xmin = 429.3173
				xmax = 429.5573
				text = "i"
			intervals [1141]:
				xmin = 429.5573
				xmax = 429.960
				text = ""
			intervals [1142]:
				xmin = 429.960
				xmax = 430.110
				text = "had"
			intervals [1143]:
				xmin = 430.110
				xmax = 430.140
				text = ""
			intervals [1144]:
				xmin = 430.140
				xmax = 430.680
				text = "breakfast"
			intervals [1145]:
				xmin = 430.680
				xmax = 430.760
				text = "and"
			intervals [1146]:
				xmin = 430.760
				xmax = 430.920
				text = "she"
			intervals [1147]:
				xmin = 430.920
				xmax = 431.210
				text = "served"
			intervals [1148]:
				xmin = 431.210
				xmax = 431.240
				text = ""
			intervals [1149]:
				xmin = 431.240
				xmax = 431.310
				text = "the"
			intervals [1150]:
				xmin = 431.310
				xmax = 431.620
				text = "same"
			intervals [1151]:
				xmin = 431.620
				xmax = 431.650
				text = ""
			intervals [1152]:
				xmin = 431.650
				xmax = 431.820
				text = "thing"
			intervals [1153]:
				xmin = 431.820
				xmax = 431.850
				text = ""
			intervals [1154]:
				xmin = 431.850
				xmax = 432.040
				text = "every"
			intervals [1155]:
				xmin = 432.040
				xmax = 432.100
				text = ""
			intervals [1156]:
				xmin = 432.100
				xmax = 432.350
				text = "day"
			intervals [1157]:
				xmin = 432.350
				xmax = 433.1676
				text = ""
			intervals [1158]:
				xmin = 433.1676
				xmax = 433.2276
				text = "of"
			intervals [1159]:
				xmin = 433.2276
				xmax = 433.2576
				text = ""
			intervals [1160]:
				xmin = 433.2576
				xmax = 433.3376
				text = "the"
			intervals [1161]:
				xmin = 433.3376
				xmax = 433.3676
				text = ""
			intervals [1162]:
				xmin = 433.3676
				xmax = 433.6876
				text = "week"
			intervals [1163]:
				xmin = 433.6876
				xmax = 433.9529
				text = ""
			intervals [1164]:
				xmin = 433.9529
				xmax = 434.1029
				text = "yeah"
			intervals [1165]:
				xmin = 434.1029
				xmax = 434.4919
				text = ""
			intervals [1166]:
				xmin = 434.4919
				xmax = 434.6819
				text = "<unk>"
			intervals [1167]:
				xmin = 434.6819
				xmax = 434.7456
				text = ""
			intervals [1168]:
				xmin = 434.7456
				xmax = 434.9956
				text = "certain"
			intervals [1169]:
				xmin = 434.9956
				xmax = 435.0356
				text = ""
			intervals [1170]:
				xmin = 435.0356
				xmax = 435.2556
				text = "foods"
			intervals [1171]:
				xmin = 435.2556
				xmax = 435.3456
				text = "i"
			intervals [1172]:
				xmin = 435.3456
				xmax = 435.4756
				text = "don't"
			intervals [1173]:
				xmin = 435.4756
				xmax = 435.5056
				text = ""
			intervals [1174]:
				xmin = 435.5056
				xmax = 435.6256
				text = "eat"
			intervals [1175]:
				xmin = 435.6256
				xmax = 435.6556
				text = ""
			intervals [1176]:
				xmin = 435.6556
				xmax = 435.8356
				text = "now"
			intervals [1177]:
				xmin = 435.8356
				xmax = 435.8656
				text = ""
			intervals [1178]:
				xmin = 435.8656
				xmax = 436.1356
				text = "because"
			intervals [1179]:
				xmin = 436.1356
				xmax = 436.2156
				text = "of"
			intervals [1180]:
				xmin = 436.2156
				xmax = 436.3556
				text = "her"
			intervals [1181]:
				xmin = 436.3556
				xmax = 437.1812
				text = ""
			intervals [1182]:
				xmin = 437.1812
				xmax = 437.6512
				text = "but"
			intervals [1183]:
				xmin = 437.6512
				xmax = 437.8712
				text = ""
			intervals [1184]:
				xmin = 437.8712
				xmax = 438.2312
				text = "um"
			intervals [1185]:
				xmin = 438.2312
				xmax = 441.986
				text = ""
			intervals [1186]:
				xmin = 441.986
				xmax = 442.426
				text = "<unk>"
			intervals [1187]:
				xmin = 442.426
				xmax = 442.7649
				text = ""
			intervals [1188]:
				xmin = 442.7649
				xmax = 442.9449
				text = "s"
			intervals [1189]:
				xmin = 442.9449
				xmax = 443.2718
				text = ""
			intervals [1190]:
				xmin = 443.2718
				xmax = 443.5918
				text = "her"
			intervals [1191]:
				xmin = 443.5918
				xmax = 443.6618
				text = "uh"
			intervals [1192]:
				xmin = 443.6618
				xmax = 444.5018
				text = "scrapple"
			intervals [1193]:
				xmin = 444.5018
				xmax = 444.7007
				text = ""
			intervals [1194]:
				xmin = 444.7007
				xmax = 444.9307
				text = "i"
			intervals [1195]:
				xmin = 444.9307
				xmax = 444.9607
				text = ""
			intervals [1196]:
				xmin = 444.9607
				xmax = 445.2707
				text = "can't"
			intervals [1197]:
				xmin = 445.2707
				xmax = 445.4587
				text = ""
			intervals [1198]:
				xmin = 445.4587
				xmax = 445.5987
				text = "i"
			intervals [1199]:
				xmin = 445.5987
				xmax = 445.7587
				text = ""
			intervals [1200]:
				xmin = 445.7587
				xmax = 445.8887
				text = "can't"
			intervals [1201]:
				xmin = 445.8887
				xmax = 446.0287
				text = "just"
			intervals [1202]:
				xmin = 446.0287
				xmax = 446.5285
				text = ""
			intervals [1203]:
				xmin = 446.5285
				xmax = 446.5785
				text = "i"
			intervals [1204]:
				xmin = 446.5785
				xmax = 446.9885
				text = "can't"
			intervals [1205]:
				xmin = 446.9885
				xmax = 447.3785
				text = "stand"
			intervals [1206]:
				xmin = 447.3785
				xmax = 447.4485
				text = "to"
			intervals [1207]:
				xmin = 447.4485
				xmax = 447.7285
				text = "look"
			intervals [1208]:
				xmin = 447.7285
				xmax = 447.8485
				text = "at"
			intervals [1209]:
				xmin = 447.8485
				xmax = 447.9785
				text = "it"
			intervals [1210]:
				xmin = 447.9785
				xmax = 448.1285
				text = "at"
			intervals [1211]:
				xmin = 448.1285
				xmax = 448.4385
				text = "this"
			intervals [1212]:
				xmin = 448.4385
				xmax = 448.4685
				text = ""
			intervals [1213]:
				xmin = 448.4685
				xmax = 448.7485
				text = "point"
			intervals [1214]:
				xmin = 448.7485
				xmax = 449.7287
				text = ""
			intervals [1215]:
				xmin = 449.7287
				xmax = 450.0087
				text = "um"
			intervals [1216]:
				xmin = 450.0087
				xmax = 450.1687
				text = "i"
			intervals [1217]:
				xmin = 450.1687
				xmax = 450.4887
				text = "did"
			intervals [1218]:
				xmin = 450.4887
				xmax = 450.7587
				text = "learn"
			intervals [1219]:
				xmin = 450.7587
				xmax = 450.8387
				text = "to"
			intervals [1220]:
				xmin = 450.8387
				xmax = 451.1987
				text = "eat"
			intervals [1221]:
				xmin = 451.1987
				xmax = 451.480
				text = ""
			intervals [1222]:
				xmin = 451.480
				xmax = 452.120
				text = "grits"
			intervals [1223]:
				xmin = 452.120
				xmax = 452.312
				text = ""
			intervals [1224]:
				xmin = 452.312
				xmax = 452.412
				text = "f"
			intervals [1225]:
				xmin = 452.412
				xmax = 452.512
				text = ""
			intervals [1226]:
				xmin = 452.512
				xmax = 452.722
				text = "but"
			intervals [1227]:
				xmin = 452.722
				xmax = 452.992
				text = "she"
			intervals [1228]:
				xmin = 452.992
				xmax = 453.462
				text = "fixed"
			intervals [1229]:
				xmin = 453.462
				xmax = 453.8787
				text = ""
			intervals [1230]:
				xmin = 453.8787
				xmax = 454.4987
				text = "scrapple"
			intervals [1231]:
				xmin = 454.4987
				xmax = 454.5287
				text = ""
			intervals [1232]:
				xmin = 454.5287
				xmax = 455.1287
				text = "eggs"
			intervals [1233]:
				xmin = 455.1287
				xmax = 455.2018
				text = ""
			intervals [1234]:
				xmin = 455.2018
				xmax = 455.3718
				text = "and"
			intervals [1235]:
				xmin = 455.3718
				xmax = 455.8618
				text = "grits"
			intervals [1236]:
				xmin = 455.8618
				xmax = 456.8012
				text = ""
			intervals [1237]:
				xmin = 456.8012
				xmax = 457.0512
				text = "every"
			intervals [1238]:
				xmin = 457.0512
				xmax = 457.3512
				text = "day"
			intervals [1239]:
				xmin = 457.3512
				xmax = 458.8502
				text = ""
			intervals [1240]:
				xmin = 458.8502
				xmax = 458.9602
				text = "it"
			intervals [1241]:
				xmin = 458.9602
				xmax = 459.0702
				text = "s"
			intervals [1242]:
				xmin = 459.0702
				xmax = 459.2802
				text = "all"
			intervals [1243]:
				xmin = 459.2802
				xmax = 459.3402
				text = "she"
			intervals [1244]:
				xmin = 459.3402
				xmax = 459.3902
				text = ""
			intervals [1245]:
				xmin = 459.3902
				xmax = 459.5002
				text = "knew"
			intervals [1246]:
				xmin = 459.5002
				xmax = 459.6102
				text = "how"
			intervals [1247]:
				xmin = 459.6102
				xmax = 459.7002
				text = "to"
			intervals [1248]:
				xmin = 459.7002
				xmax = 459.7402
				text = ""
			intervals [1249]:
				xmin = 459.7402
				xmax = 460.0502
				text = "cook"
			intervals [1250]:
				xmin = 460.0502
				xmax = 460.7122
				text = ""
			intervals [1251]:
				xmin = 460.7122
				xmax = 460.9622
				text = "so"
			intervals [1252]:
				xmin = 460.9622
				xmax = 461.1822
				text = "that"
			intervals [1253]:
				xmin = 461.1822
				xmax = 461.2122
				text = "s"
			intervals [1254]:
				xmin = 461.2122
				xmax = 461.3722
				text = "what"
			intervals [1255]:
				xmin = 461.3722
				xmax = 461.4922
				text = "i"
			intervals [1256]:
				xmin = 461.4922
				xmax = 461.6522
				text = "ate"
			intervals [1257]:
				xmin = 461.6522
				xmax = 461.9022
				text = "every"
			intervals [1258]:
				xmin = 461.9022
				xmax = 462.1122
				text = "day"
			intervals [1259]:
				xmin = 462.1122
				xmax = 464.6011
				text = ""
			intervals [1260]:
				xmin = 464.6011
				xmax = 464.8111
				text = "but"
			intervals [1261]:
				xmin = 464.8111
				xmax = 464.8411
				text = ""
			intervals [1262]:
				xmin = 464.8411
				xmax = 464.9411
				text = "we"
			intervals [1263]:
				xmin = 464.9411
				xmax = 464.9811
				text = ""
			intervals [1264]:
				xmin = 464.9811
				xmax = 465.4011
				text = "became"
			intervals [1265]:
				xmin = 465.4011
				xmax = 465.7011
				text = "close"
			intervals [1266]:
				xmin = 465.7011
				xmax = 465.9511
				text = ""
			intervals [1267]:
				xmin = 465.9511
				xmax = 466.2711
				text = "um"
			intervals [1268]:
				xmin = 466.2711
				xmax = 466.4356
				text = ""
			intervals [1269]:
				xmin = 466.4356
				xmax = 466.6156
				text = "as"
			intervals [1270]:
				xmin = 466.6156
				xmax = 466.7456
				text = "i"
			intervals [1271]:
				xmin = 466.7456
				xmax = 466.8056
				text = ""
			intervals [1272]:
				xmin = 466.8056
				xmax = 467.0956
				text = "got"
			intervals [1273]:
				xmin = 467.0956
				xmax = 467.6356
				text = "older"
			intervals [1274]:
				xmin = 467.6356
				xmax = 468.8086
				text = ""
			intervals [1275]:
				xmin = 468.8086
				xmax = 469.2486
				text = "um"
			intervals [1276]:
				xmin = 469.2486
				xmax = 471.1373
				text = ""
			intervals [1277]:
				xmin = 471.1373
				xmax = 471.2973
				text = "cause"
			intervals [1278]:
				xmin = 471.2973
				xmax = 471.4073
				text = "i"
			intervals [1279]:
				xmin = 471.4073
				xmax = 471.5073
				text = "will"
			intervals [1280]:
				xmin = 471.5073
				xmax = 471.5473
				text = ""
			intervals [1281]:
				xmin = 471.5473
				xmax = 471.8973
				text = "say"
			intervals [1282]:
				xmin = 471.8973
				xmax = 472.0315
				text = ""
			intervals [1283]:
				xmin = 472.0315
				xmax = 472.4015
				text = "this"
			intervals [1284]:
				xmin = 472.4015
				xmax = 472.4715
				text = ""
			intervals [1285]:
				xmin = 472.4715
				xmax = 472.8115
				text = "uh"
			intervals [1286]:
				xmin = 472.8115
				xmax = 473.0153
				text = ""
			intervals [1287]:
				xmin = 473.0153
				xmax = 473.1553
				text = "i"
			intervals [1288]:
				xmin = 473.1553
				xmax = 473.2453
				text = "was"
			intervals [1289]:
				xmin = 473.2453
				xmax = 473.4953
				text = "her"
			intervals [1290]:
				xmin = 473.4953
				xmax = 473.7381
				text = ""
			intervals [1291]:
				xmin = 473.7381
				xmax = 473.8181
				text = "you"
			intervals [1292]:
				xmin = 473.8181
				xmax = 473.9281
				text = "know"
			intervals [1293]:
				xmin = 473.9281
				xmax = 473.9581
				text = ""
			intervals [1294]:
				xmin = 473.9581
				xmax = 474.2381
				text = "being"
			intervals [1295]:
				xmin = 474.2381
				xmax = 474.3181
				text = "her"
			intervals [1296]:
				xmin = 474.3181
				xmax = 474.7781
				text = "little"
			intervals [1297]:
				xmin = 474.7781
				xmax = 475.1381
				text = "sister"
			intervals [1298]:
				xmin = 475.1381
				xmax = 476.2234
				text = ""
			intervals [1299]:
				xmin = 476.2234
				xmax = 476.3634
				text = "and"
			intervals [1300]:
				xmin = 476.3634
				xmax = 476.5134
				text = "i've"
			intervals [1301]:
				xmin = 476.5134
				xmax = 476.8334
				text = "always"
			intervals [1302]:
				xmin = 476.8334
				xmax = 476.8634
				text = ""
			intervals [1303]:
				xmin = 476.8634
				xmax = 477.1034
				text = "grown"
			intervals [1304]:
				xmin = 477.1034
				xmax = 477.2634
				text = "up"
			intervals [1305]:
				xmin = 477.2634
				xmax = 477.5834
				text = "being"
			intervals [1306]:
				xmin = 477.5834
				xmax = 477.9181
				text = ""
			intervals [1307]:
				xmin = 477.9181
				xmax = 478.5681
				text = "rdx"
			intervals [1308]:
				xmin = 478.5681
				xmax = 478.6281
				text = "s"
			intervals [1309]:
				xmin = 478.6281
				xmax = 478.8981
				text = "little"
			intervals [1310]:
				xmin = 478.8981
				xmax = 479.3281
				text = "sister"
			intervals [1311]:
				xmin = 479.3281
				xmax = 480.6121
				text = ""
			intervals [1312]:
				xmin = 480.6121
				xmax = 480.8421
				text = "um"
			intervals [1313]:
				xmin = 480.8421
				xmax = 480.9021
				text = ""
			intervals [1314]:
				xmin = 480.9021
				xmax = 481.1021
				text = "that"
			intervals [1315]:
				xmin = 481.1021
				xmax = 481.1621
				text = "s"
			intervals [1316]:
				xmin = 481.1621
				xmax = 481.1921
				text = "a"
			intervals [1317]:
				xmin = 481.1921
				xmax = 481.2221
				text = ""
			intervals [1318]:
				xmin = 481.2221
				xmax = 481.8621
				text = "label"
			intervals [1319]:
				xmin = 481.8621
				xmax = 481.9669
				text = ""
			intervals [1320]:
				xmin = 481.9669
				xmax = 482.1569
				text = "or"
			intervals [1321]:
				xmin = 482.1569
				xmax = 482.2269
				text = "a"
			intervals [1322]:
				xmin = 482.2269
				xmax = 482.6369
				text = "title"
			intervals [1323]:
				xmin = 482.6369
				xmax = 482.9969
				text = "while"
			intervals [1324]:
				xmin = 482.9969
				xmax = 483.587
				text = ""
			intervals [1325]:
				xmin = 483.587
				xmax = 483.647
				text = "i"
			intervals [1326]:
				xmin = 483.647
				xmax = 483.727
				text = ""
			intervals [1327]:
				xmin = 483.727
				xmax = 483.937
				text = "think"
			intervals [1328]:
				xmin = 483.937
				xmax = 484.057
				text = "by"
			intervals [1329]:
				xmin = 484.057
				xmax = 484.087
				text = ""
			intervals [1330]:
				xmin = 484.087
				xmax = 484.177
				text = "the"
			intervals [1331]:
				xmin = 484.177
				xmax = 484.447
				text = "time"
			intervals [1332]:
				xmin = 484.447
				xmax = 484.517
				text = "i"
			intervals [1333]:
				xmin = 484.517
				xmax = 484.847
				text = "was"
			intervals [1334]:
				xmin = 484.847
				xmax = 485.4284
				text = ""
			intervals [1335]:
				xmin = 485.4284
				xmax = 485.6484
				text = "twenty"
			intervals [1336]:
				xmin = 485.6484
				xmax = 485.7984
				text = ""
			intervals [1337]:
				xmin = 485.7984
				xmax = 486.1684
				text = "five"
			intervals [1338]:
				xmin = 486.1684
				xmax = 486.3442
				text = ""
			intervals [1339]:
				xmin = 486.3442
				xmax = 486.6642
				text = "close"
			intervals [1340]:
				xmin = 486.6642
				xmax = 486.7442
				text = "to"
			intervals [1341]:
				xmin = 486.7442
				xmax = 486.8642
				text = ""
			intervals [1342]:
				xmin = 486.8642
				xmax = 487.2742
				text = "thirty"
			intervals [1343]:
				xmin = 487.2742
				xmax = 487.5986
				text = ""
			intervals [1344]:
				xmin = 487.5986
				xmax = 487.8886
				text = "i"
			intervals [1345]:
				xmin = 487.8886
				xmax = 488.2586
				text = "outgrew"
			intervals [1346]:
				xmin = 488.2586
				xmax = 488.4798
				text = ""
			intervals [1347]:
				xmin = 488.4798
				xmax = 488.9398
				text = "finally"
			intervals [1348]:
				xmin = 488.9398
				xmax = 489.8134
				text = ""
			intervals [1349]:
				xmin = 489.8134
				xmax = 489.9734
				text = "and"
			intervals [1350]:
				xmin = 489.9734
				xmax = 490.1134
				text = "then"
			intervals [1351]:
				xmin = 490.1134
				xmax = 490.1834
				text = "i"
			intervals [1352]:
				xmin = 490.1834
				xmax = 490.2134
				text = ""
			intervals [1353]:
				xmin = 490.2134
				xmax = 490.6034
				text = "became"
			intervals [1354]:
				xmin = 490.6034
				xmax = 490.6934
				text = "my"
			intervals [1355]:
				xmin = 490.6934
				xmax = 490.8734
				text = "own"
			intervals [1356]:
				xmin = 490.8734
				xmax = 491.1234
				text = ""
			intervals [1357]:
				xmin = 491.1234
				xmax = 491.7134
				text = "person"
			intervals [1358]:
				xmin = 491.7134
				xmax = 491.9639
				text = ""
			intervals [1359]:
				xmin = 491.9639
				xmax = 492.2539
				text = "very"
			intervals [1360]:
				xmin = 492.2539
				xmax = 492.5214
				text = ""
			intervals [1361]:
				xmin = 492.5214
				xmax = 492.7614
				text = "and"
			intervals [1362]:
				xmin = 492.7614
				xmax = 492.8814
				text = "there"
			intervals [1363]:
				xmin = 492.8814
				xmax = 492.9214
				text = "s"
			intervals [1364]:
				xmin = 492.9214
				xmax = 493.1414
				text = "still"
			intervals [1365]:
				xmin = 493.1414
				xmax = 493.2514
				text = "some"
			intervals [1366]:
				xmin = 493.2514
				xmax = 493.3114
				text = ""
			intervals [1367]:
				xmin = 493.3114
				xmax = 493.4914
				text = "people"
			intervals [1368]:
				xmin = 493.4914
				xmax = 493.7414
				text = "said"
			intervals [1369]:
				xmin = 493.7414
				xmax = 493.9417
				text = ""
			intervals [1370]:
				xmin = 493.9417
				xmax = 494.0117
				text = "oh"
			intervals [1371]:
				xmin = 494.0117
				xmax = 494.1517
				text = "that"
			intervals [1372]:
				xmin = 494.1517
				xmax = 494.1817
				text = "s"
			intervals [1373]:
				xmin = 494.1817
				xmax = 494.5917
				text = "rdx"
			intervals [1374]:
				xmin = 494.5917
				xmax = 494.6217
				text = "s"
			intervals [1375]:
				xmin = 494.6217
				xmax = 494.8017
				text = "little"
			intervals [1376]:
				xmin = 494.8017
				xmax = 495.2817
				text = "sister"
			intervals [1377]:
				xmin = 495.2817
				xmax = 495.8834
				text = ""
			intervals [1378]:
				xmin = 495.8834
				xmax = 495.9434
				text = "it"
			intervals [1379]:
				xmin = 495.9434
				xmax = 495.9934
				text = "s"
			intervals [1380]:
				xmin = 495.9934
				xmax = 496.1034
				text = ""
			intervals [1381]:
				xmin = 496.1034
				xmax = 496.1934
				text = "like"
			intervals [1382]:
				xmin = 496.1934
				xmax = 496.2234
				text = ""
			intervals [1383]:
				xmin = 496.2234
				xmax = 496.3834
				text = "okay"
			intervals [1384]:
				xmin = 496.3834
				xmax = 496.4134
				text = ""
			intervals [1385]:
				xmin = 496.4134
				xmax = 496.4734
				text = "i'm"
			intervals [1386]:
				xmin = 496.4734
				xmax = 496.5734
				text = ""
			intervals [1387]:
				xmin = 496.5734
				xmax = 496.8834
				text = "fifty"
			intervals [1388]:
				xmin = 496.8834
				xmax = 497.1034
				text = "something"
			intervals [1389]:
				xmin = 497.1034
				xmax = 497.2634
				text = "years"
			intervals [1390]:
				xmin = 497.2634
				xmax = 497.3034
				text = ""
			intervals [1391]:
				xmin = 497.3034
				xmax = 497.4734
				text = "old"
			intervals [1392]:
				xmin = 497.4734
				xmax = 497.5334
				text = ""
			intervals [1393]:
				xmin = 497.5334
				xmax = 497.6834
				text = "now"
			intervals [1394]:
				xmin = 497.6834
				xmax = 497.7134
				text = ""
			intervals [1395]:
				xmin = 497.7134
				xmax = 497.7734
				text = "i'm"
			intervals [1396]:
				xmin = 497.7734
				xmax = 497.8034
				text = ""
			intervals [1397]:
				xmin = 497.8034
				xmax = 497.9634
				text = "not"
			intervals [1398]:
				xmin = 497.9634
				xmax = 498.3734
				text = "rdx"
			intervals [1399]:
				xmin = 498.3734
				xmax = 498.4334
				text = "s"
			intervals [1400]:
				xmin = 498.4334
				xmax = 498.6634
				text = "little"
			intervals [1401]:
				xmin = 498.6634
				xmax = 498.9934
				text = "anything"
			intervals [1402]:
				xmin = 498.9934
				xmax = 499.1334
				text = "cause"
			intervals [1403]:
				xmin = 499.1334
				xmax = 499.1634
				text = ""
			intervals [1404]:
				xmin = 499.1634
				xmax = 499.3034
				text = "i"
			intervals [1405]:
				xmin = 499.3034
				xmax = 499.4034
				text = "am"
			intervals [1406]:
				xmin = 499.4034
				xmax = 499.4834
				text = ""
			intervals [1407]:
				xmin = 499.4834
				xmax = 499.7034
				text = "bigger"
			intervals [1408]:
				xmin = 499.7034
				xmax = 499.8634
				text = "than"
			intervals [1409]:
				xmin = 499.8634
				xmax = 500.0934
				text = "she"
			intervals [1410]:
				xmin = 500.0934
				xmax = 500.5134
				text = "is"
			intervals [1411]:
				xmin = 500.5134
				xmax = 501.0394
				text = ""
			intervals [1412]:
				xmin = 501.0394
				xmax = 501.3094
				text = "yeah"
			intervals [1413]:
				xmin = 501.3094
				xmax = 502.2891
				text = ""
			intervals [1414]:
				xmin = 502.2891
				xmax = 502.6491
				text = "but"
			intervals [1415]:
				xmin = 502.6491
				xmax = 502.7011
				text = ""
			intervals [1416]:
				xmin = 502.7011
				xmax = 502.9211
				text = "we"
			intervals [1417]:
				xmin = 502.9211
				xmax = 503.1411
				text = "did"
			intervals [1418]:
				xmin = 503.1411
				xmax = 503.3011
				text = "have"
			intervals [1419]:
				xmin = 503.3011
				xmax = 503.4111
				text = "a"
			intervals [1420]:
				xmin = 503.4111
				xmax = 503.4511
				text = ""
			intervals [1421]:
				xmin = 503.4511
				xmax = 503.5711
				text = "we"
			intervals [1422]:
				xmin = 503.5711
				xmax = 503.6611
				text = "had"
			intervals [1423]:
				xmin = 503.6611
				xmax = 503.7411
				text = "a"
			intervals [1424]:
				xmin = 503.7411
				xmax = 503.9411
				text = "very"
			intervals [1425]:
				xmin = 503.9411
				xmax = 504.0911
				text = "good"
			intervals [1426]:
				xmin = 504.0911
				xmax = 504.7211
				text = "relationship"
			intervals [1427]:
				xmin = 504.7211
				xmax = 504.7733
				text = ""
			intervals [1428]:
				xmin = 504.7733
				xmax = 505.1533
				text = "because"
			intervals [1429]:
				xmin = 505.1533
				xmax = 505.1833
				text = ""
			intervals [1430]:
				xmin = 505.1833
				xmax = 505.3933
				text = "uh"
			intervals [1431]:
				xmin = 505.3933
				xmax = 505.5233
				text = "we"
			intervals [1432]:
				xmin = 505.5233
				xmax = 505.7533
				text = "were"
			intervals [1433]:
				xmin = 505.7533
				xmax = 507.086
				text = ""
			intervals [1434]:
				xmin = 507.086
				xmax = 507.676
				text = "dancers"
			intervals [1435]:
				xmin = 507.676
				xmax = 508.0326
				text = ""
			intervals [1436]:
				xmin = 508.0326
				xmax = 508.2426
				text = "so"
			intervals [1437]:
				xmin = 508.2426
				xmax = 508.4326
				text = "my"
			intervals [1438]:
				xmin = 508.4326
				xmax = 508.4626
				text = ""
			intervals [1439]:
				xmin = 508.4626
				xmax = 509.0326
				text = "parents"
			intervals [1440]:
				xmin = 509.0326
				xmax = 509.4023
				text = ""
			intervals [1441]:
				xmin = 509.4023
				xmax = 509.5723
				text = "uh"
			intervals [1442]:
				xmin = 509.5723
				xmax = 509.6023
				text = ""
			intervals [1443]:
				xmin = 509.6023
				xmax = 509.8423
				text = "sent"
			intervals [1444]:
				xmin = 509.8423
				xmax = 510.0023
				text = "us"
			intervals [1445]:
				xmin = 510.0023
				xmax = 510.0623
				text = "to"
			intervals [1446]:
				xmin = 510.0623
				xmax = 510.0923
				text = ""
			intervals [1447]:
				xmin = 510.0923
				xmax = 510.4423
				text = "dancer"
			intervals [1448]:
				xmin = 510.4423
				xmax = 510.4723
				text = ""
			intervals [1449]:
				xmin = 510.4723
				xmax = 510.8023
				text = "school"
			intervals [1450]:
				xmin = 510.8023
				xmax = 512.3233
				text = ""
			intervals [1451]:
				xmin = 512.3233
				xmax = 512.7133
				text = "and"
			intervals [1452]:
				xmin = 512.7133
				xmax = 512.8233
				text = "i"
			intervals [1453]:
				xmin = 512.8233
				xmax = 512.9333
				text = "was"
			intervals [1454]:
				xmin = 512.9333
				xmax = 512.9733
				text = "a"
			intervals [1455]:
				xmin = 512.9733
				xmax = 513.3533
				text = "ballet"
			intervals [1456]:
				xmin = 513.3533
				xmax = 513.3833
				text = ""
			intervals [1457]:
				xmin = 513.3833
				xmax = 513.6733
				text = "dancer"
			intervals [1458]:
				xmin = 513.6733
				xmax = 514.1294
				text = ""
			intervals [1459]:
				xmin = 514.1294
				xmax = 514.5094
				text = "and"
			intervals [1460]:
				xmin = 514.5094
				xmax = 514.6376
				text = ""
			intervals [1461]:
				xmin = 514.6376
				xmax = 515.1276
				text = "once"
			intervals [1462]:
				xmin = 515.1276
				xmax = 515.1676
				text = ""
			intervals [1463]:
				xmin = 515.1676
				xmax = 515.5876
				text = "i"
			intervals [1464]:
				xmin = 515.5876
				xmax = 515.6276
				text = ""
			intervals [1465]:
				xmin = 515.6276
				xmax = 516.0376
				text = "started"
			intervals [1466]:
				xmin = 516.0376
				xmax = 516.4676
				text = "studying"
			intervals [1467]:
				xmin = 516.4676
				xmax = 516.9764
				text = ""
			intervals [1468]:
				xmin = 516.9764
				xmax = 517.0164
				text = "a"
			intervals [1469]:
				xmin = 517.0164
				xmax = 517.1764
				text = "little"
			intervals [1470]:
				xmin = 517.1764
				xmax = 517.4564
				text = "more"
			intervals [1471]:
				xmin = 517.4564
				xmax = 517.5264
				text = "and"
			intervals [1472]:
				xmin = 517.5264
				xmax = 517.5564
				text = ""
			intervals [1473]:
				xmin = 517.5564
				xmax = 517.7164
				text = "going"
			intervals [1474]:
				xmin = 517.7164
				xmax = 517.8464
				text = "to"
			intervals [1475]:
				xmin = 517.8464
				xmax = 518.1022
				text = ""
			intervals [1476]:
				xmin = 518.1022
				xmax = 518.5022
				text = "different"
			intervals [1477]:
				xmin = 518.5022
				xmax = 518.6644
				text = ""
			intervals [1478]:
				xmin = 518.6644
				xmax = 519.1044
				text = "genres"
			intervals [1479]:
				xmin = 519.1044
				xmax = 519.2044
				text = "and"
			intervals [1480]:
				xmin = 519.2044
				xmax = 519.2344
				text = ""
			intervals [1481]:
				xmin = 519.2344
				xmax = 519.5844
				text = "doing"
			intervals [1482]:
				xmin = 519.5844
				xmax = 519.6144
				text = ""
			intervals [1483]:
				xmin = 519.6144
				xmax = 519.8544
				text = "uh"
			intervals [1484]:
				xmin = 519.8544
				xmax = 519.8844
				text = ""
			intervals [1485]:
				xmin = 519.8844
				xmax = 520.2044
				text = "modern"
			intervals [1486]:
				xmin = 520.2044
				xmax = 520.4644
				text = "dance"
			intervals [1487]:
				xmin = 520.4644
				xmax = 520.5544
				text = "and"
			intervals [1488]:
				xmin = 520.5544
				xmax = 520.7944
				text = "things"
			intervals [1489]:
				xmin = 520.7944
				xmax = 520.9044
				text = "like"
			intervals [1490]:
				xmin = 520.9044
				xmax = 520.9344
				text = ""
			intervals [1491]:
				xmin = 520.9344
				xmax = 521.0844
				text = "that"
			intervals [1492]:
				xmin = 521.0844
				xmax = 521.421
				text = ""
			intervals [1493]:
				xmin = 521.421
				xmax = 521.571
				text = "she"
			intervals [1494]:
				xmin = 521.571
				xmax = 521.681
				text = "was"
			intervals [1495]:
				xmin = 521.681
				xmax = 521.931
				text = "also"
			intervals [1496]:
				xmin = 521.931
				xmax = 522.031
				text = ""
			intervals [1497]:
				xmin = 522.031
				xmax = 522.471
				text = "dancing"
			intervals [1498]:
				xmin = 522.471
				xmax = 522.501
				text = ""
			intervals [1499]:
				xmin = 522.501
				xmax = 522.561
				text = "at"
			intervals [1500]:
				xmin = 522.561
				xmax = 522.601
				text = ""
			intervals [1501]:
				xmin = 522.601
				xmax = 522.681
				text = "the"
			intervals [1502]:
				xmin = 522.681
				xmax = 522.711
				text = ""
			intervals [1503]:
				xmin = 522.711
				xmax = 522.911
				text = "time"
			intervals [1504]:
				xmin = 522.911
				xmax = 523.161
				text = ""
			intervals [1505]:
				xmin = 523.161
				xmax = 523.621
				text = "so"
			intervals [1506]:
				xmin = 523.621
				xmax = 524.4425
				text = ""
			intervals [1507]:
				xmin = 524.4425
				xmax = 524.7125
				text = "that"
			intervals [1508]:
				xmin = 524.7125
				xmax = 524.7525
				text = ""
			intervals [1509]:
				xmin = 524.7525
				xmax = 525.1425
				text = "started"
			intervals [1510]:
				xmin = 525.1425
				xmax = 525.2725
				text = "our"
			intervals [1511]:
				xmin = 525.2725
				xmax = 525.3025
				text = ""
			intervals [1512]:
				xmin = 525.3025
				xmax = 525.5825
				text = "bond"
			intervals [1513]:
				xmin = 525.5825
				xmax = 525.6125
				text = ""
			intervals [1514]:
				xmin = 525.6125
				xmax = 525.7225
				text = "i"
			intervals [1515]:
				xmin = 525.7225
				xmax = 525.8325
				text = ""
			intervals [1516]:
				xmin = 525.8325
				xmax = 525.9925
				text = "think"
			intervals [1517]:
				xmin = 525.9925
				xmax = 527.4796
				text = ""
			intervals [1518]:
				xmin = 527.4796
				xmax = 527.5596
				text = "and"
			intervals [1519]:
				xmin = 527.5596
				xmax = 527.7096
				text = "it"
			intervals [1520]:
				xmin = 527.7096
				xmax = 527.9296
				text = "just"
			intervals [1521]:
				xmin = 527.9296
				xmax = 528.1696
				text = "really"
			intervals [1522]:
				xmin = 528.1696
				xmax = 528.2096
				text = ""
			intervals [1523]:
				xmin = 528.2096
				xmax = 528.3496
				text = "kind"
			intervals [1524]:
				xmin = 528.3496
				xmax = 528.4196
				text = "of"
			intervals [1525]:
				xmin = 528.4196
				xmax = 528.4496
				text = ""
			intervals [1526]:
				xmin = 528.4496
				xmax = 528.8896
				text = "developed"
			intervals [1527]:
				xmin = 528.8896
				xmax = 529.0381
				text = ""
			intervals [1528]:
				xmin = 529.0381
				xmax = 529.3781
				text = "from"
			intervals [1529]:
				xmin = 529.3781
				xmax = 529.4081
				text = ""
			intervals [1530]:
				xmin = 529.4081
				xmax = 529.6781
				text = "that"
			intervals [1531]:
				xmin = 529.6781
				xmax = 530.2081
				text = ""
			intervals [1532]:
				xmin = 530.2081
				xmax = 530.3981
				text = "at"
			intervals [1533]:
				xmin = 530.3981
				xmax = 530.5881
				text = "this"
			intervals [1534]:
				xmin = 530.5881
				xmax = 530.7981
				text = "point"
			intervals [1535]:
				xmin = 530.7981
				xmax = 530.9881
				text = "right"
			intervals [1536]:
				xmin = 530.9881
				xmax = 531.0181
				text = ""
			intervals [1537]:
				xmin = 531.0181
				xmax = 531.3181
				text = "now"
			intervals [1538]:
				xmin = 531.3181
				xmax = 531.3481
				text = ""
			intervals [1539]:
				xmin = 531.3481
				xmax = 531.5081
				text = "we"
			intervals [1540]:
				xmin = 531.5081
				xmax = 531.5381
				text = ""
			intervals [1541]:
				xmin = 531.5381
				xmax = 531.8681
				text = "live"
			intervals [1542]:
				xmin = 531.8681
				xmax = 532.6981
				text = "approximately"
			intervals [1543]:
				xmin = 532.6981
				xmax = 534.1251
				text = ""
			intervals [1544]:
				xmin = 534.1251
				xmax = 534.3451
				text = "door"
			intervals [1545]:
				xmin = 534.3451
				xmax = 534.4551
				text = "to"
			intervals [1546]:
				xmin = 534.4551
				xmax = 534.4851
				text = ""
			intervals [1547]:
				xmin = 534.4851
				xmax = 534.7751
				text = "door"
			intervals [1548]:
				xmin = 534.7751
				xmax = 535.0851
				text = "seven"
			intervals [1549]:
				xmin = 535.0851
				xmax = 535.3451
				text = "minutes"
			intervals [1550]:
				xmin = 535.3451
				xmax = 535.5051
				text = "from"
			intervals [1551]:
				xmin = 535.5051
				xmax = 535.7151
				text = "each"
			intervals [1552]:
				xmin = 535.7151
				xmax = 535.9251
				text = "other"
			intervals [1553]:
				xmin = 535.9251
				xmax = 537.0108
				text = ""
			intervals [1554]:
				xmin = 537.0108
				xmax = 537.1408
				text = "and"
			intervals [1555]:
				xmin = 537.1408
				xmax = 537.1708
				text = ""
			intervals [1556]:
				xmin = 537.1708
				xmax = 537.3708
				text = "we"
			intervals [1557]:
				xmin = 537.3708
				xmax = 537.5508
				text = "have"
			intervals [1558]:
				xmin = 537.5508
				xmax = 537.6363
				text = ""
			intervals [1559]:
				xmin = 537.6363
				xmax = 537.9363
				text = "lived"
			intervals [1560]:
				xmin = 537.9363
				xmax = 538.0563
				text = "like"
			intervals [1561]:
				xmin = 538.0563
				xmax = 538.0863
				text = ""
			intervals [1562]:
				xmin = 538.0863
				xmax = 538.2363
				text = "that"
			intervals [1563]:
				xmin = 538.2363
				xmax = 538.2963
				text = "for"
			intervals [1564]:
				xmin = 538.2963
				xmax = 538.3863
				text = "the"
			intervals [1565]:
				xmin = 538.3863
				xmax = 538.6463
				text = "last"
			intervals [1566]:
				xmin = 538.6463
				xmax = 538.8863
				text = "twenty"
			intervals [1567]:
				xmin = 538.8863
				xmax = 538.9263
				text = ""
			intervals [1568]:
				xmin = 538.9263
				xmax = 539.1363
				text = "five"
			intervals [1569]:
				xmin = 539.1363
				xmax = 539.5563
				text = "years"
			intervals [1570]:
				xmin = 539.5563
				xmax = 542.2587
				text = ""
			intervals [1571]:
				xmin = 542.2587
				xmax = 542.5087
				text = "right"
			intervals [1572]:
				xmin = 542.5087
				xmax = 542.7887
				text = "now"
			intervals [1573]:
				xmin = 542.7887
				xmax = 543.0255
				text = ""
			intervals [1574]:
				xmin = 543.0255
				xmax = 543.4055
				text = "mm-hm"
			intervals [1575]:
				xmin = 543.4055
				xmax = 544.4378
				text = ""
			intervals [1576]:
				xmin = 544.4378
				xmax = 544.5678
				text = "hm-hm"
			intervals [1577]:
				xmin = 544.5678
				xmax = 575.475
				text = ""
			intervals [1578]:
				xmin = 575.475
				xmax = 575.765
				text = "um"
			intervals [1579]:
				xmin = 575.765
				xmax = 575.885
				text = "we"
			intervals [1580]:
				xmin = 575.885
				xmax = 576.045
				text = "have"
			intervals [1581]:
				xmin = 576.045
				xmax = 576.075
				text = "a"
			intervals [1582]:
				xmin = 576.075
				xmax = 576.375
				text = "very"
			intervals [1583]:
				xmin = 576.375
				xmax = 576.955
				text = "small"
			intervals [1584]:
				xmin = 576.955
				xmax = 576.985
				text = ""
			intervals [1585]:
				xmin = 576.985
				xmax = 577.345
				text = "family"
			intervals [1586]:
				xmin = 577.345
				xmax = 578.098
				text = ""
			intervals [1587]:
				xmin = 578.098
				xmax = 578.348
				text = "very"
			intervals [1588]:
				xmin = 578.348
				xmax = 578.538
				text = "very"
			intervals [1589]:
				xmin = 578.538
				xmax = 578.788
				text = "small"
			intervals [1590]:
				xmin = 578.788
				xmax = 578.818
				text = ""
			intervals [1591]:
				xmin = 578.818
				xmax = 579.188
				text = "family"
			intervals [1592]:
				xmin = 579.188
				xmax = 579.7275
				text = ""
			intervals [1593]:
				xmin = 579.7275
				xmax = 579.8975
				text = "um"
			intervals [1594]:
				xmin = 579.8975
				xmax = 579.9375
				text = ""
			intervals [1595]:
				xmin = 579.9375
				xmax = 580.1275
				text = "just"
			intervals [1596]:
				xmin = 580.1275
				xmax = 580.1875
				text = "to"
			intervals [1597]:
				xmin = 580.1875
				xmax = 580.2975
				text = "give"
			intervals [1598]:
				xmin = 580.2975
				xmax = 580.3775
				text = "you"
			intervals [1599]:
				xmin = 580.3775
				xmax = 580.4175
				text = "a"
			intervals [1600]:
				xmin = 580.4175
				xmax = 580.6075
				text = "little"
			intervals [1601]:
				xmin = 580.6075
				xmax = 581.1675
				text = "background"
			intervals [1602]:
				xmin = 581.1675
				xmax = 581.2675
				text = "my"
			intervals [1603]:
				xmin = 581.2675
				xmax = 581.3175
				text = ""
			intervals [1604]:
				xmin = 581.3175
				xmax = 581.7075
				text = "parents"
			intervals [1605]:
				xmin = 581.7075
				xmax = 581.8375
				text = "got"
			intervals [1606]:
				xmin = 581.8375
				xmax = 581.8675
				text = ""
			intervals [1607]:
				xmin = 581.8675
				xmax = 582.1375
				text = "married"
			intervals [1608]:
				xmin = 582.1375
				xmax = 582.1975
				text = "in"
			intervals [1609]:
				xmin = 582.1975
				xmax = 582.5075
				text = "nineteen"
			intervals [1610]:
				xmin = 582.5075
				xmax = 582.5575
				text = ""
			intervals [1611]:
				xmin = 582.5575
				xmax = 582.7575
				text = "forty"
			intervals [1612]:
				xmin = 582.7575
				xmax = 582.7975
				text = ""
			intervals [1613]:
				xmin = 582.7975
				xmax = 583.0075
				text = "two"
			intervals [1614]:
				xmin = 583.0075
				xmax = 583.6565
				text = ""
			intervals [1615]:
				xmin = 583.6565
				xmax = 583.8165
				text = "and"
			intervals [1616]:
				xmin = 583.8165
				xmax = 583.8965
				text = "my"
			intervals [1617]:
				xmin = 583.8965
				xmax = 584.1765
				text = "dad"
			intervals [1618]:
				xmin = 584.1765
				xmax = 584.2065
				text = ""
			intervals [1619]:
				xmin = 584.2065
				xmax = 584.3765
				text = "was"
			intervals [1620]:
				xmin = 584.3765
				xmax = 584.5465
				text = "in"
			intervals [1621]:
				xmin = 584.5465
				xmax = 584.5765
				text = ""
			intervals [1622]:
				xmin = 584.5765
				xmax = 584.6365
				text = "the"
			intervals [1623]:
				xmin = 584.6365
				xmax = 585.0865
				text = "military"
			intervals [1624]:
				xmin = 585.0865
				xmax = 585.1965
				text = "and"
			intervals [1625]:
				xmin = 585.1965
				xmax = 585.2265
				text = ""
			intervals [1626]:
				xmin = 585.2265
				xmax = 585.3465
				text = "they"
			intervals [1627]:
				xmin = 585.3465
				xmax = 585.6965
				text = "moved"
			intervals [1628]:
				xmin = 585.6965
				xmax = 585.9347
				text = ""
			intervals [1629]:
				xmin = 585.9347
				xmax = 586.2947
				text = "here"
			intervals [1630]:
				xmin = 586.2947
				xmax = 586.3602
				text = ""
			intervals [1631]:
				xmin = 586.3602
				xmax = 586.5002
				text = "to"
			intervals [1632]:
				xmin = 586.5002
				xmax = 586.5302
				text = ""
			intervals [1633]:
				xmin = 586.5302
				xmax = 586.9702
				text = "washington"
			intervals [1634]:
				xmin = 586.9702
				xmax = 587.0002
				text = ""
			intervals [1635]:
				xmin = 587.0002
				xmax = 587.3802
				text = "dc"
			intervals [1636]:
				xmin = 587.3802
				xmax = 587.7202
				text = "area"
			intervals [1637]:
				xmin = 587.7202
				xmax = 588.6407
				text = ""
			intervals [1638]:
				xmin = 588.6407
				xmax = 589.0807
				text = "and"
			intervals [1639]:
				xmin = 589.0807
				xmax = 589.3234
				text = ""
			intervals [1640]:
				xmin = 589.3234
				xmax = 589.7334
				text = "therefore"
			intervals [1641]:
				xmin = 589.7334
				xmax = 589.7734
				text = ""
			intervals [1642]:
				xmin = 589.7734
				xmax = 589.9934
				text = "he"
			intervals [1643]:
				xmin = 589.9934
				xmax = 590.0835
				text = ""
			intervals [1644]:
				xmin = 590.0835
				xmax = 590.3635
				text = "they"
			intervals [1645]:
				xmin = 590.3635
				xmax = 590.3935
				text = ""
			intervals [1646]:
				xmin = 590.3935
				xmax = 590.6435
				text = "he"
			intervals [1647]:
				xmin = 590.6435
				xmax = 590.9335
				text = "moved"
			intervals [1648]:
				xmin = 590.9335
				xmax = 591.1535
				text = "us"
			intervals [1649]:
				xmin = 591.1535
				xmax = 591.1835
				text = ""
			intervals [1650]:
				xmin = 591.1835
				xmax = 591.4535
				text = "away"
			intervals [1651]:
				xmin = 591.4535
				xmax = 591.6035
				text = "from"
			intervals [1652]:
				xmin = 591.6035
				xmax = 591.6335
				text = ""
			intervals [1653]:
				xmin = 591.6335
				xmax = 591.7435
				text = "the"
			intervals [1654]:
				xmin = 591.7435
				xmax = 591.9935
				text = "rest"
			intervals [1655]:
				xmin = 591.9935
				xmax = 592.0535
				text = "of"
			intervals [1656]:
				xmin = 592.0535
				xmax = 592.0835
				text = ""
			intervals [1657]:
				xmin = 592.0835
				xmax = 592.1835
				text = "the"
			intervals [1658]:
				xmin = 592.1835
				xmax = 592.2135
				text = ""
			intervals [1659]:
				xmin = 592.2135
				xmax = 592.3835
				text = "family"
			intervals [1660]:
				xmin = 592.3835
				xmax = 592.6236
				text = ""
			intervals [1661]:
				xmin = 592.6236
				xmax = 592.8136
				text = "so"
			intervals [1662]:
				xmin = 592.8136
				xmax = 592.9636
				text = "we"
			intervals [1663]:
				xmin = 592.9636
				xmax = 593.1536
				text = "don't"
			intervals [1664]:
				xmin = 593.1536
				xmax = 593.1836
				text = ""
			intervals [1665]:
				xmin = 593.1836
				xmax = 593.4336
				text = "have"
			intervals [1666]:
				xmin = 593.4336
				xmax = 593.4736
				text = ""
			intervals [1667]:
				xmin = 593.4736
				xmax = 593.8736
				text = "cousins"
			intervals [1668]:
				xmin = 593.8736
				xmax = 593.9036
				text = ""
			intervals [1669]:
				xmin = 593.9036
				xmax = 594.1736
				text = "aunts"
			intervals [1670]:
				xmin = 594.1736
				xmax = 594.2536
				text = "and"
			intervals [1671]:
				xmin = 594.2536
				xmax = 594.3036
				text = ""
			intervals [1672]:
				xmin = 594.3036
				xmax = 594.5836
				text = "uncles"
			intervals [1673]:
				xmin = 594.5836
				xmax = 594.6736
				text = "and"
			intervals [1674]:
				xmin = 594.6736
				xmax = 594.9436
				text = "things"
			intervals [1675]:
				xmin = 594.9436
				xmax = 595.0436
				text = "like"
			intervals [1676]:
				xmin = 595.0436
				xmax = 595.1336
				text = ""
			intervals [1677]:
				xmin = 595.1336
				xmax = 595.4536
				text = "that"
			intervals [1678]:
				xmin = 595.4536
				xmax = 596.3819
				text = ""
			intervals [1679]:
				xmin = 596.3819
				xmax = 596.5319
				text = "in"
			intervals [1680]:
				xmin = 596.5319
				xmax = 596.6619
				text = "the"
			intervals [1681]:
				xmin = 596.6619
				xmax = 596.9619
				text = "area"
			intervals [1682]:
				xmin = 596.9619
				xmax = 597.4624
				text = ""
			intervals [1683]:
				xmin = 597.4624
				xmax = 597.7224
				text = "we"
			intervals [1684]:
				xmin = 597.7224
				xmax = 597.9813
				text = ""
			intervals [1685]:
				xmin = 597.9813
				xmax = 598.3013
				text = "never"
			intervals [1686]:
				xmin = 598.3013
				xmax = 598.3313
				text = ""
			intervals [1687]:
				xmin = 598.3313
				xmax = 598.6313
				text = "have"
			intervals [1688]:
				xmin = 598.6313
				xmax = 598.7613
				text = "up"
			intervals [1689]:
				xmin = 598.7613
				xmax = 599.0613
				text = "until"
			intervals [1690]:
				xmin = 599.0613
				xmax = 599.3813
				text = "maybe"
			intervals [1691]:
				xmin = 599.3813
				xmax = 601.1369
				text = ""
			intervals [1692]:
				xmin = 601.1369
				xmax = 601.2869
				text = "we"
			intervals [1693]:
				xmin = 601.2869
				xmax = 601.3469
				text = ""
			intervals [1694]:
				xmin = 601.3469
				xmax = 601.5769
				text = "found"
			intervals [1695]:
				xmin = 601.5769
				xmax = 601.6469
				text = "out"
			intervals [1696]:
				xmin = 601.6469
				xmax = 601.9369
				text = "about"
			intervals [1697]:
				xmin = 601.9369
				xmax = 601.9669
				text = ""
			intervals [1698]:
				xmin = 601.9669
				xmax = 602.3469
				text = "four"
			intervals [1699]:
				xmin = 602.3469
				xmax = 602.5669
				text = "years"
			intervals [1700]:
				xmin = 602.5669
				xmax = 602.7869
				text = "ago"
			intervals [1701]:
				xmin = 602.7869
				xmax = 602.8169
				text = ""
			intervals [1702]:
				xmin = 602.8169
				xmax = 602.9169
				text = "we"
			intervals [1703]:
				xmin = 602.9169
				xmax = 603.0469
				text = "have"
			intervals [1704]:
				xmin = 603.0469
				xmax = 603.0769
				text = "a"
			intervals [1705]:
				xmin = 603.0769
				xmax = 603.1169
				text = ""
			intervals [1706]:
				xmin = 603.1169
				xmax = 603.5669
				text = "cousin"
			intervals [1707]:
				xmin = 603.5669
				xmax = 604.3566
				text = ""
			intervals [1708]:
				xmin = 604.3566
				xmax = 604.4166
				text = "a"
			intervals [1709]:
				xmin = 604.4166
				xmax = 604.7366
				text = "blood"
			intervals [1710]:
				xmin = 604.7366
				xmax = 604.7666
				text = ""
			intervals [1711]:
				xmin = 604.7666
				xmax = 605.0766
				text = "cousin"
			intervals [1712]:
				xmin = 605.0766
				xmax = 605.1066
				text = ""
			intervals [1713]:
				xmin = 605.1066
				xmax = 605.3466
				text = "here"
			intervals [1714]:
				xmin = 605.3466
				xmax = 605.5795
				text = ""
			intervals [1715]:
				xmin = 605.5795
				xmax = 605.7095
				text = "but"
			intervals [1716]:
				xmin = 605.7095
				xmax = 605.8295
				text = "other"
			intervals [1717]:
				xmin = 605.8295
				xmax = 605.9795
				text = "than"
			intervals [1718]:
				xmin = 605.9795
				xmax = 606.2295
				text = "that"
			intervals [1719]:
				xmin = 606.2295
				xmax = 606.2595
				text = ""
			intervals [1720]:
				xmin = 606.2595
				xmax = 606.4995
				text = "we've"
			intervals [1721]:
				xmin = 606.4995
				xmax = 606.7495
				text = "never"
			intervals [1722]:
				xmin = 606.7495
				xmax = 606.8695
				text = "had"
			intervals [1723]:
				xmin = 606.8695
				xmax = 606.9395
				text = "a"
			intervals [1724]:
				xmin = 606.9395
				xmax = 607.1495
				text = "large"
			intervals [1725]:
				xmin = 607.1495
				xmax = 607.4295
				text = "family"
			intervals [1726]:
				xmin = 607.4295
				xmax = 607.7695
				text = "so"
			intervals [1727]:
				xmin = 607.7695
				xmax = 607.9343
				text = ""
			intervals [1728]:
				xmin = 607.9343
				xmax = 608.0343
				text = "it"
			intervals [1729]:
				xmin = 608.0343
				xmax = 608.1843
				text = "was"
			intervals [1730]:
				xmin = 608.1843
				xmax = 608.5043
				text = "always"
			intervals [1731]:
				xmin = 608.5043
				xmax = 608.6643
				text = "just"
			intervals [1732]:
				xmin = 608.6643
				xmax = 608.9043
				text = "mom"
			intervals [1733]:
				xmin = 608.9043
				xmax = 608.9643
				text = "and"
			intervals [1734]:
				xmin = 608.9643
				xmax = 609.3443
				text = "dad"
			intervals [1735]:
				xmin = 609.3443
				xmax = 610.1559
				text = ""
			intervals [1736]:
				xmin = 610.1559
				xmax = 610.5559
				text = "rdx"
			intervals [1737]:
				xmin = 610.5559
				xmax = 612.319
				text = ""
			intervals [1738]:
				xmin = 612.319
				xmax = 612.629
				text = "and"
			intervals [1739]:
				xmin = 612.629
				xmax = 612.659
				text = ""
			intervals [1740]:
				xmin = 612.659
				xmax = 612.969
				text = "until"
			intervals [1741]:
				xmin = 612.969
				xmax = 612.999
				text = ""
			intervals [1742]:
				xmin = 612.999
				xmax = 613.229
				text = "we"
			intervals [1743]:
				xmin = 613.229
				xmax = 613.8923
				text = ""
			intervals [1744]:
				xmin = 613.8923
				xmax = 614.3123
				text = "developed"
			intervals [1745]:
				xmin = 614.3123
				xmax = 614.4623
				text = "our"
			intervals [1746]:
				xmin = 614.4623
				xmax = 614.7023
				text = "own"
			intervals [1747]:
				xmin = 614.7023
				xmax = 615.3098
				text = ""
			intervals [1748]:
				xmin = 615.3098
				xmax = 615.9898
				text = "families"
			intervals [1749]:
				xmin = 615.9898
				xmax = 616.5324
				text = ""
			intervals [1750]:
				xmin = 616.5324
				xmax = 616.8324
				text = "um"
			intervals [1751]:
				xmin = 616.8324
				xmax = 617.4603
				text = ""
			intervals [1752]:
				xmin = 617.4603
				xmax = 617.7203
				text = "right"
			intervals [1753]:
				xmin = 617.7203
				xmax = 618.0003
				text = "now"
			intervals [1754]:
				xmin = 618.0003
				xmax = 618.8003
				text = "traditionally"
			intervals [1755]:
				xmin = 618.8003
				xmax = 618.8303
				text = ""
			intervals [1756]:
				xmin = 618.8303
				xmax = 619.0703
				text = "we"
			intervals [1757]:
				xmin = 619.0703
				xmax = 619.1003
				text = ""
			intervals [1758]:
				xmin = 619.1003
				xmax = 619.3903
				text = "do"
			intervals [1759]:
				xmin = 619.3903
				xmax = 619.524
				text = ""
			intervals [1760]:
				xmin = 619.524
				xmax = 620.134
				text = "christmas"
			intervals [1761]:
				xmin = 620.134
				xmax = 620.6804
				text = ""
			intervals [1762]:
				xmin = 620.6804
				xmax = 621.5904
				text = "thanksgiving"
			intervals [1763]:
				xmin = 621.5904
				xmax = 622.3951
				text = ""
			intervals [1764]:
				xmin = 622.3951
				xmax = 622.4851
				text = "the"
			intervals [1765]:
				xmin = 622.4851
				xmax = 622.9651
				text = "first"
			intervals [1766]:
				xmin = 622.9651
				xmax = 623.3451
				text = "summer"
			intervals [1767]:
				xmin = 623.3451
				xmax = 623.4695
				text = ""
			intervals [1768]:
				xmin = 623.4695
				xmax = 624.1095
				text = "cookout"
			intervals [1769]:
				xmin = 624.1095
				xmax = 624.8618
				text = ""
			intervals [1770]:
				xmin = 624.8618
				xmax = 625.0618
				text = "the"
			intervals [1771]:
				xmin = 625.0618
				xmax = 625.1918
				text = "end"
			intervals [1772]:
				xmin = 625.1918
				xmax = 625.2618
				text = "of"
			intervals [1773]:
				xmin = 625.2618
				xmax = 625.3618
				text = "the"
			intervals [1774]:
				xmin = 625.3618
				xmax = 625.7718
				text = "summer"
			intervals [1775]:
				xmin = 625.7718
				xmax = 625.8784
				text = ""
			intervals [1776]:
				xmin = 625.8784
				xmax = 626.3884
				text = "cookout"
			intervals [1777]:
				xmin = 626.3884
				xmax = 626.8742
				text = ""
			intervals [1778]:
				xmin = 626.8742
				xmax = 627.0542
				text = "and"
			intervals [1779]:
				xmin = 627.0542
				xmax = 627.1642
				text = "we"
			intervals [1780]:
				xmin = 627.1642
				xmax = 627.3442
				text = "see"
			intervals [1781]:
				xmin = 627.3442
				xmax = 627.6142
				text = "each"
			intervals [1782]:
				xmin = 627.6142
				xmax = 628.0642
				text = "other"
			intervals [1783]:
				xmin = 628.0642
				xmax = 628.7076
				text = ""
			intervals [1784]:
				xmin = 628.7076
				xmax = 629.0176
				text = "prob-"
			intervals [1785]:
				xmin = 629.0176
				xmax = 629.1925
				text = ""
			intervals [1786]:
				xmin = 629.1925
				xmax = 629.4725
				text = "well"
			intervals [1787]:
				xmin = 629.4725
				xmax = 629.7825
				text = "because"
			intervals [1788]:
				xmin = 629.7825
				xmax = 629.9125
				text = "my"
			intervals [1789]:
				xmin = 629.9125
				xmax = 630.2525
				text = "mom"
			intervals [1790]:
				xmin = 630.2525
				xmax = 630.2825
				text = ""
			intervals [1791]:
				xmin = 630.2825
				xmax = 630.6425
				text = "now"
			intervals [1792]:
				xmin = 630.6425
				xmax = 631.2196
				text = ""
			intervals [1793]:
				xmin = 631.2196
				xmax = 631.3196
				text = "um"
			intervals [1794]:
				xmin = 631.3196
				xmax = 631.4696
				text = ""
			intervals [1795]:
				xmin = 631.4696
				xmax = 631.6696
				text = "she"
			intervals [1796]:
				xmin = 631.6696
				xmax = 631.7296
				text = "s"
			intervals [1797]:
				xmin = 631.7296
				xmax = 631.7896
				text = "a"
			intervals [1798]:
				xmin = 631.7896
				xmax = 632.4196
				text = "surviving"
			intervals [1799]:
				xmin = 632.4196
				xmax = 632.5751
				text = ""
			intervals [1800]:
				xmin = 632.5751
				xmax = 632.6551
				text = "um"
			intervals [1801]:
				xmin = 632.6551
				xmax = 632.8551
				text = ""
			intervals [1802]:
				xmin = 632.8551
				xmax = 633.1151
				text = "parent"
			intervals [1803]:
				xmin = 633.1151
				xmax = 633.7435
				text = ""
			intervals [1804]:
				xmin = 633.7435
				xmax = 633.8935
				text = "and"
			intervals [1805]:
				xmin = 633.8935
				xmax = 633.9235
				text = ""
			intervals [1806]:
				xmin = 633.9235
				xmax = 634.0535
				text = "we"
			intervals [1807]:
				xmin = 634.0535
				xmax = 634.3435
				text = "all"
			intervals [1808]:
				xmin = 634.3435
				xmax = 634.4651
				text = ""
			intervals [1809]:
				xmin = 634.4651
				xmax = 634.7351
				text = "pitch"
			intervals [1810]:
				xmin = 634.7351
				xmax = 634.8251
				text = "in"
			intervals [1811]:
				xmin = 634.8251
				xmax = 634.8951
				text = "to"
			intervals [1812]:
				xmin = 634.8951
				xmax = 635.2251
				text = "telp"
			intervals [1813]:
				xmin = 635.2251
				xmax = 635.4351
				text = "take"
			intervals [1814]:
				xmin = 635.4351
				xmax = 635.6151
				text = "care"
			intervals [1815]:
				xmin = 635.6151
				xmax = 635.6751
				text = "of"
			intervals [1816]:
				xmin = 635.6751
				xmax = 635.8751
				text = "her"
			intervals [1817]:
				xmin = 635.8751
				xmax = 636.4328
				text = ""
			intervals [1818]:
				xmin = 636.4328
				xmax = 636.5928
				text = "so"
			intervals [1819]:
				xmin = 636.5928
				xmax = 636.7128
				text = "we"
			intervals [1820]:
				xmin = 636.7128
				xmax = 636.9128
				text = "see"
			intervals [1821]:
				xmin = 636.9128
				xmax = 637.0728
				text = "each"
			intervals [1822]:
				xmin = 637.0728
				xmax = 637.2028
				text = "other"
			intervals [1823]:
				xmin = 637.2028
				xmax = 637.3228
				text = "a"
			intervals [1824]:
				xmin = 637.3228
				xmax = 637.4828
				text = "lot"
			intervals [1825]:
				xmin = 637.4828
				xmax = 637.5428
				text = ""
			intervals [1826]:
				xmin = 637.5428
				xmax = 637.7328
				text = "more"
			intervals [1827]:
				xmin = 637.7328
				xmax = 637.7728
				text = ""
			intervals [1828]:
				xmin = 637.7728
				xmax = 638.0628
				text = "now"
			intervals [1829]:
				xmin = 638.0628
				xmax = 638.3893
				text = ""
			intervals [1830]:
				xmin = 638.3893
				xmax = 638.4893
				text = "we"
			intervals [1831]:
				xmin = 638.4893
				xmax = 638.6793
				text = "see"
			intervals [1832]:
				xmin = 638.6793
				xmax = 638.8693
				text = "each"
			intervals [1833]:
				xmin = 638.8693
				xmax = 638.9993
				text = "other"
			intervals [1834]:
				xmin = 638.9993
				xmax = 639.0893
				text = ""
			intervals [1835]:
				xmin = 639.0893
				xmax = 639.5893
				text = "probably"
			intervals [1836]:
				xmin = 639.5893
				xmax = 640.4911
				text = ""
			intervals [1837]:
				xmin = 640.4911
				xmax = 640.5611
				text = "on"
			intervals [1838]:
				xmin = 640.5611
				xmax = 640.6911
				text = "a"
			intervals [1839]:
				xmin = 640.6911
				xmax = 640.9911
				text = "weekly"
			intervals [1840]:
				xmin = 640.9911
				xmax = 641.6011
				text = "basis"
			intervals [1841]:
				xmin = 641.6011
				xmax = 642.1984
				text = ""
			intervals [1842]:
				xmin = 642.1984
				xmax = 642.3484
				text = "as"
			intervals [1843]:
				xmin = 642.3484
				xmax = 642.5384
				text = "far"
			intervals [1844]:
				xmin = 642.5384
				xmax = 642.6384
				text = "as"
			intervals [1845]:
				xmin = 642.6384
				xmax = 642.6984
				text = "the"
			intervals [1846]:
				xmin = 642.6984
				xmax = 643.0884
				text = "family"
			intervals [1847]:
				xmin = 643.0884
				xmax = 643.1184
				text = ""
			intervals [1848]:
				xmin = 643.1184
				xmax = 643.4284
				text = "all"
			intervals [1849]:
				xmin = 643.4284
				xmax = 643.4584
				text = ""
			intervals [1850]:
				xmin = 643.4584
				xmax = 643.6984
				text = "getting"
			intervals [1851]:
				xmin = 643.6984
				xmax = 644.2984
				text = "together"
			intervals [1852]:
				xmin = 644.2984
				xmax = 644.6597
				text = ""
			intervals [1853]:
				xmin = 644.6597
				xmax = 644.7797
				text = "we"
			intervals [1854]:
				xmin = 644.7797
				xmax = 645.1097
				text = "try"
			intervals [1855]:
				xmin = 645.1097
				xmax = 645.1397
				text = ""
			intervals [1856]:
				xmin = 645.1397
				xmax = 645.2097
				text = "to"
			intervals [1857]:
				xmin = 645.2097
				xmax = 645.4797
				text = "make"
			intervals [1858]:
				xmin = 645.4797
				xmax = 645.6397
				text = "it"
			intervals [1859]:
				xmin = 645.6397
				xmax = 645.7497
				text = "a"
			intervals [1860]:
				xmin = 645.7497
				xmax = 645.7997
				text = ""
			intervals [1861]:
				xmin = 645.7997
				xmax = 646.0797
				text = "point"
			intervals [1862]:
				xmin = 646.0797
				xmax = 646.1497
				text = ""
			intervals [1863]:
				xmin = 646.1497
				xmax = 646.5697
				text = "to"
			intervals [1864]:
				xmin = 646.5697
				xmax = 647.3417
				text = ""
			intervals [1865]:
				xmin = 647.3417
				xmax = 647.5817
				text = "see"
			intervals [1866]:
				xmin = 647.5817
				xmax = 647.7817
				text = "each"
			intervals [1867]:
				xmin = 647.7817
				xmax = 647.9217
				text = "other"
			intervals [1868]:
				xmin = 647.9217
				xmax = 648.0417
				text = "at"
			intervals [1869]:
				xmin = 648.0417
				xmax = 648.0717
				text = ""
			intervals [1870]:
				xmin = 648.0717
				xmax = 648.6317
				text = "least"
			intervals [1871]:
				xmin = 648.6317
				xmax = 649.2488
				text = ""
			intervals [1872]:
				xmin = 649.2488
				xmax = 649.5488
				text = "once"
			intervals [1873]:
				xmin = 649.5488
				xmax = 649.5788
				text = "a"
			intervals [1874]:
				xmin = 649.5788
				xmax = 650.1088
				text = "month"
			intervals [1875]:
				xmin = 650.1088
				xmax = 650.9721
				text = ""
			intervals [1876]:
				xmin = 650.9721
				xmax = 651.2721
				text = "um"
			intervals [1877]:
				xmin = 651.2721
				xmax = 651.3121
				text = ""
			intervals [1878]:
				xmin = 651.3121
				xmax = 651.4721
				text = "that"
			intervals [1879]:
				xmin = 651.4721
				xmax = 651.5021
				text = ""
			intervals [1880]:
				xmin = 651.5021
				xmax = 651.8721
				text = "works"
			intervals [1881]:
				xmin = 651.8721
				xmax = 652.1154
				text = ""
			intervals [1882]:
				xmin = 652.1154
				xmax = 652.4954
				text = "depending"
			intervals [1883]:
				xmin = 652.4954
				xmax = 652.5554
				text = "on"
			intervals [1884]:
				xmin = 652.5554
				xmax = 652.6654
				text = "what"
			intervals [1885]:
				xmin = 652.6654
				xmax = 652.8854
				text = ""
			intervals [1886]:
				xmin = 652.8854
				xmax = 652.9954
				text = "the"
			intervals [1887]:
				xmin = 652.9954
				xmax = 653.6854
				text = "schedules"
			intervals [1888]:
				xmin = 653.6854
				xmax = 653.8313
				text = ""
			intervals [1889]:
				xmin = 653.8313
				xmax = 653.9113
				text = "you"
			intervals [1890]:
				xmin = 653.9113
				xmax = 653.9413
				text = ""
			intervals [1891]:
				xmin = 653.9413
				xmax = 654.0513
				text = "know"
			intervals [1892]:
				xmin = 654.0513
				xmax = 654.1313
				text = ""
			intervals [1893]:
				xmin = 654.1313
				xmax = 654.4013
				text = "provide"
			intervals [1894]:
				xmin = 654.4013
				xmax = 654.5313
				text = ""
			intervals [1895]:
				xmin = 654.5313
				xmax = 654.6113
				text = "you"
			intervals [1896]:
				xmin = 654.6113
				xmax = 654.6413
				text = ""
			intervals [1897]:
				xmin = 654.6413
				xmax = 654.8713
				text = "know"
			intervals [1898]:
				xmin = 654.8713
				xmax = 654.9013
				text = ""
			intervals [1899]:
				xmin = 654.9013
				xmax = 655.1513
				text = "allow"
			intervals [1900]:
				xmin = 655.1513
				xmax = 655.1813
				text = ""
			intervals [1901]:
				xmin = 655.1813
				xmax = 655.3113
				text = "us"
			intervals [1902]:
				xmin = 655.3113
				xmax = 655.3713
				text = "to"
			intervals [1903]:
				xmin = 655.3713
				xmax = 655.4113
				text = ""
			intervals [1904]:
				xmin = 655.4113
				xmax = 655.5213
				text = "do"
			intervals [1905]:
				xmin = 655.5213
				xmax = 655.5513
				text = ""
			intervals [1906]:
				xmin = 655.5513
				xmax = 655.7513
				text = "that"
			intervals [1907]:
				xmin = 655.7513
				xmax = 655.7813
				text = ""
			intervals [1908]:
				xmin = 655.7813
				xmax = 655.8813
				text = "we"
			intervals [1909]:
				xmin = 655.8813
				xmax = 655.9213
				text = ""
			intervals [1910]:
				xmin = 655.9213
				xmax = 656.0513
				text = "work"
			intervals [1911]:
				xmin = 656.0513
				xmax = 658.1259
				text = ""
			intervals [1912]:
				xmin = 658.1259
				xmax = 658.2959
				text = "i"
			intervals [1913]:
				xmin = 658.2959
				xmax = 658.5159
				text = "have"
			intervals [1914]:
				xmin = 658.5159
				xmax = 658.5459
				text = ""
			intervals [1915]:
				xmin = 658.5459
				xmax = 658.7459
				text = "one"
			intervals [1916]:
				xmin = 658.7459
				xmax = 659.0559
				text = "child"
			intervals [1917]:
				xmin = 659.0559
				xmax = 659.0859
				text = ""
			intervals [1918]:
				xmin = 659.0859
				xmax = 659.1459
				text = "and"
			intervals [1919]:
				xmin = 659.1459
				xmax = 659.1759
				text = "i"
			intervals [1920]:
				xmin = 659.1759
				xmax = 659.3759
				text = "have"
			intervals [1921]:
				xmin = 659.3759
				xmax = 659.4059
				text = ""
			intervals [1922]:
				xmin = 659.4059
				xmax = 659.4959
				text = "a"
			intervals [1923]:
				xmin = 659.4959
				xmax = 659.5559
				text = ""
			intervals [1924]:
				xmin = 659.5559
				xmax = 660.0059
				text = "thirty"
			intervals [1925]:
				xmin = 660.0059
				xmax = 660.8618
				text = ""
			intervals [1926]:
				xmin = 660.8618
				xmax = 661.3618
				text = "four"
			intervals [1927]:
				xmin = 661.3618
				xmax = 661.4018
				text = ""
			intervals [1928]:
				xmin = 661.4018
				xmax = 661.6018
				text = "year"
			intervals [1929]:
				xmin = 661.6018
				xmax = 661.7618
				text = "old"
			intervals [1930]:
				xmin = 661.7618
				xmax = 661.8118
				text = ""
			intervals [1931]:
				xmin = 661.8118
				xmax = 662.2118
				text = "daughter"
			intervals [1932]:
				xmin = 662.2118
				xmax = 663.6283
				text = ""
			intervals [1933]:
				xmin = 663.6283
				xmax = 663.7283
				text = "um"
			intervals [1934]:
				xmin = 663.7283
				xmax = 664.3299
				text = ""
			intervals [1935]:
				xmin = 664.3299
				xmax = 664.7699
				text = "who"
			intervals [1936]:
				xmin = 664.7699
				xmax = 664.9499
				text = "i"
			intervals [1937]:
				xmin = 664.9499
				xmax = 665.5509
				text = ""
			intervals [1938]:
				xmin = 665.5509
				xmax = 665.7209
				text = "put"
			intervals [1939]:
				xmin = 665.7209
				xmax = 665.7509
				text = ""
			intervals [1940]:
				xmin = 665.7509
				xmax = 665.9009
				text = "through"
			intervals [1941]:
				xmin = 665.9009
				xmax = 665.9409
				text = ""
			intervals [1942]:
				xmin = 665.9409
				xmax = 666.5009
				text = "college"
			intervals [1943]:
				xmin = 666.5009
				xmax = 667.5866
				text = ""
			intervals [1944]:
				xmin = 667.5866
				xmax = 668.3066
				text = "and"
			intervals [1945]:
				xmin = 668.3066
				xmax = 668.817
				text = ""
			intervals [1946]:
				xmin = 668.817
				xmax = 668.957
				text = "um"
			intervals [1947]:
				xmin = 668.957
				xmax = 669.047
				text = ""
			intervals [1948]:
				xmin = 669.047
				xmax = 669.277
				text = "she"
			intervals [1949]:
				xmin = 669.277
				xmax = 669.427
				text = "went"
			intervals [1950]:
				xmin = 669.427
				xmax = 669.497
				text = "to"
			intervals [1951]:
				xmin = 669.497
				xmax = 669.527
				text = ""
			intervals [1952]:
				xmin = 669.527
				xmax = 669.787
				text = "grad"
			intervals [1953]:
				xmin = 669.787
				xmax = 669.817
				text = ""
			intervals [1954]:
				xmin = 669.817
				xmax = 670.137
				text = "school"
			intervals [1955]:
				xmin = 670.137
				xmax = 670.577
				text = ""
			intervals [1956]:
				xmin = 670.577
				xmax = 670.767
				text = "she"
			intervals [1957]:
				xmin = 670.767
				xmax = 670.957
				text = "came"
			intervals [1958]:
				xmin = 670.957
				xmax = 670.987
				text = ""
			intervals [1959]:
				xmin = 670.987
				xmax = 671.147
				text = "back"
			intervals [1960]:
				xmin = 671.147
				xmax = 671.177
				text = ""
			intervals [1961]:
				xmin = 671.177
				xmax = 671.437
				text = "home"
			intervals [1962]:
				xmin = 671.437
				xmax = 671.7428
				text = ""
			intervals [1963]:
				xmin = 671.7428
				xmax = 671.7728
				text = "<unk>"
			intervals [1964]:
				xmin = 671.7728
				xmax = 672.6427
				text = ""
			intervals [1965]:
				xmin = 672.6427
				xmax = 672.7527
				text = "and"
			intervals [1966]:
				xmin = 672.7527
				xmax = 672.8727
				text = "she"
			intervals [1967]:
				xmin = 672.8727
				xmax = 672.9427
				text = "s"
			intervals [1968]:
				xmin = 672.9427
				xmax = 673.1427
				text = "back"
			intervals [1969]:
				xmin = 673.1427
				xmax = 673.3327
				text = "home"
			intervals [1970]:
				xmin = 673.3327
				xmax = 673.4427
				text = "with"
			intervals [1971]:
				xmin = 673.4427
				xmax = 673.4727
				text = ""
			intervals [1972]:
				xmin = 673.4727
				xmax = 673.5927
				text = "me"
			intervals [1973]:
				xmin = 673.5927
				xmax = 673.8627
				text = "now"
			intervals [1974]:
				xmin = 673.8627
				xmax = 674.6431
				text = ""
			intervals [1975]:
				xmin = 674.6431
				xmax = 675.0431
				text = "and"
			intervals [1976]:
				xmin = 675.0431
				xmax = 675.1231
				text = ""
			intervals [1977]:
				xmin = 675.1231
				xmax = 675.6531
				text = "she"
			intervals [1978]:
				xmin = 675.6531
				xmax = 675.6831
				text = ""
			intervals [1979]:
				xmin = 675.6831
				xmax = 676.3031
				text = "has"
			intervals [1980]:
				xmin = 676.3031
				xmax = 676.3331
				text = ""
			intervals [1981]:
				xmin = 676.3331
				xmax = 676.7531
				text = "uh"
			intervals [1982]:
				xmin = 676.7531
				xmax = 677.9619
				text = ""
			intervals [1983]:
				xmin = 677.9619
				xmax = 678.2119
				text = "she"
			intervals [1984]:
				xmin = 678.2119
				xmax = 678.5119
				text = "was"
			intervals [1985]:
				xmin = 678.5119
				xmax = 679.103
				text = ""
			intervals [1986]:
				xmin = 679.103
				xmax = 679.553
				text = "afforded"
			intervals [1987]:
				xmin = 679.553
				xmax = 679.653
				text = "the"
			intervals [1988]:
				xmin = 679.653
				xmax = 680.303
				text = "opportunity"
			intervals [1989]:
				xmin = 680.303
				xmax = 680.5824
				text = ""
			intervals [1990]:
				xmin = 680.5824
				xmax = 680.7324
				text = "to"
			intervals [1991]:
				xmin = 680.7324
				xmax = 681.2624
				text = "adopt"
			intervals [1992]:
				xmin = 681.2624
				xmax = 682.1352
				text = ""
			intervals [1993]:
				xmin = 682.1352
				xmax = 682.2752
				text = "and"
			intervals [1994]:
				xmin = 682.2752
				xmax = 682.4852
				text = "so"
			intervals [1995]:
				xmin = 682.4852
				xmax = 682.8652
				text = "she"
			intervals [1996]:
				xmin = 682.8652
				xmax = 682.9052
				text = ""
			intervals [1997]:
				xmin = 682.9052
				xmax = 683.1052
				text = "we're"
			intervals [1998]:
				xmin = 683.1052
				xmax = 683.1952
				text = "in"
			intervals [1999]:
				xmin = 683.1952
				xmax = 683.2852
				text = "the"
			intervals [2000]:
				xmin = 683.2852
				xmax = 683.3152
				text = ""
			intervals [2001]:
				xmin = 683.3152
				xmax = 683.7252
				text = "process"
			intervals [2002]:
				xmin = 683.7252
				xmax = 683.7852
				text = "of"
			intervals [2003]:
				xmin = 683.7852
				xmax = 683.8152
				text = ""
			intervals [2004]:
				xmin = 683.8152
				xmax = 684.0752
				text = "now"
			intervals [2005]:
				xmin = 684.0752
				xmax = 684.1152
				text = ""
			intervals [2006]:
				xmin = 684.1152
				xmax = 684.3052
				text = "she"
			intervals [2007]:
				xmin = 684.3052
				xmax = 684.3652
				text = "s"
			intervals [2008]:
				xmin = 684.3652
				xmax = 684.8452
				text = "adopting"
			intervals [2009]:
				xmin = 684.8452
				xmax = 684.8752
				text = ""
			intervals [2010]:
				xmin = 684.8752
				xmax = 684.9452
				text = "a"
			intervals [2011]:
				xmin = 684.9452
				xmax = 684.9852
				text = ""
			intervals [2012]:
				xmin = 684.9852
				xmax = 685.2352
				text = "baby"
			intervals [2013]:
				xmin = 685.2352
				xmax = 685.3752
				text = ""
			intervals [2014]:
				xmin = 685.3752
				xmax = 685.4552
				text = "boy"
			intervals [2015]:
				xmin = 685.4552
				xmax = 686.1861
				text = ""
			intervals [2016]:
				xmin = 686.1861
				xmax = 686.3961
				text = "well"
			intervals [2017]:
				xmin = 686.3961
				xmax = 686.4361
				text = ""
			intervals [2018]:
				xmin = 686.4361
				xmax = 686.5261
				text = "he"
			intervals [2019]:
				xmin = 686.5261
				xmax = 686.7161
				text = "s"
			intervals [2020]:
				xmin = 686.7161
				xmax = 687.0787
				text = ""
			intervals [2021]:
				xmin = 687.0787
				xmax = 687.6087
				text = "sixteen"
			intervals [2022]:
				xmin = 687.6087
				xmax = 687.8287
				text = "months"
			intervals [2023]:
				xmin = 687.8287
				xmax = 687.9787
				text = "old"
			intervals [2024]:
				xmin = 687.9787
				xmax = 688.1187
				text = "right"
			intervals [2025]:
				xmin = 688.1187
				xmax = 688.1587
				text = ""
			intervals [2026]:
				xmin = 688.1587
				xmax = 688.3787
				text = "now"
			intervals [2027]:
				xmin = 688.3787
				xmax = 688.8521
				text = ""
			intervals [2028]:
				xmin = 688.8521
				xmax = 688.9921
				text = "but"
			intervals [2029]:
				xmin = 688.9921
				xmax = 689.1621
				text = "we've"
			intervals [2030]:
				xmin = 689.1621
				xmax = 689.4321
				text = "had"
			intervals [2031]:
				xmin = 689.4321
				xmax = 689.4921
				text = "him"
			intervals [2032]:
				xmin = 689.4921
				xmax = 689.7021
				text = "since"
			intervals [2033]:
				xmin = 689.7021
				xmax = 689.7621
				text = "he"
			intervals [2034]:
				xmin = 689.7621
				xmax = 689.7921
				text = ""
			intervals [2035]:
				xmin = 689.7921
				xmax = 689.9521
				text = "was"
			intervals [2036]:
				xmin = 689.9521
				xmax = 690.1121
				text = "three"
			intervals [2037]:
				xmin = 690.1121
				xmax = 690.4321
				text = "days"
			intervals [2038]:
				xmin = 690.4321
				xmax = 690.5721
				text = "old"
			intervals [2039]:
				xmin = 690.5721
				xmax = 692.1228
				text = ""
			intervals [2040]:
				xmin = 692.1228
				xmax = 692.5728
				text = "so"
			intervals [2041]:
				xmin = 692.5728
				xmax = 693.7843
				text = ""
			intervals [2042]:
				xmin = 693.7843
				xmax = 694.1643
				text = "uh"
			intervals [2043]:
				xmin = 694.1643
				xmax = 694.535
				text = ""
			intervals [2044]:
				xmin = 694.535
				xmax = 694.695
				text = "my"
			intervals [2045]:
				xmin = 694.695
				xmax = 694.975
				text = "heart"
			intervals [2046]:
				xmin = 694.975
				xmax = 695.4023
				text = ""
			intervals [2047]:
				xmin = 695.4023
				xmax = 695.5323
				text = "mm"
			intervals [2048]:
				xmin = 695.5323
				xmax = 696.0085
				text = ""
			intervals [2049]:
				xmin = 696.0085
				xmax = 696.5885
				text = "absolute"
			intervals [2050]:
				xmin = 696.5885
				xmax = 696.6285
				text = ""
			intervals [2051]:
				xmin = 696.6285
				xmax = 696.8685
				text = "heart"
			intervals [2052]:
				xmin = 696.8685
				xmax = 697.053
				text = ""
			intervals [2053]:
				xmin = 697.053
				xmax = 697.193
				text = "it"
			intervals [2054]:
				xmin = 697.193
				xmax = 697.293
				text = "was"
			intervals [2055]:
				xmin = 697.293
				xmax = 697.353
				text = "a"
			intervals [2056]:
				xmin = 697.353
				xmax = 697.643
				text = "blessing"
			intervals [2057]:
				xmin = 697.643
				xmax = 697.703
				text = "it"
			intervals [2058]:
				xmin = 697.703
				xmax = 697.813
				text = "was"
			intervals [2059]:
				xmin = 697.813
				xmax = 697.913
				text = "a"
			intervals [2060]:
				xmin = 697.913
				xmax = 697.943
				text = ""
			intervals [2061]:
				xmin = 697.943
				xmax = 698.213
				text = "god"
			intervals [2062]:
				xmin = 698.213
				xmax = 698.243
				text = ""
			intervals [2063]:
				xmin = 698.243
				xmax = 698.363
				text = "s"
			intervals [2064]:
				xmin = 698.363
				xmax = 698.393
				text = ""
			intervals [2065]:
				xmin = 698.393
				xmax = 698.683
				text = "blessing"
			intervals [2066]:
				xmin = 698.683
				xmax = 698.833
				text = ""
			intervals [2067]:
				xmin = 698.833
				xmax = 699.143
				text = "truly"
			intervals [2068]:
				xmin = 699.143
				xmax = 699.253
				text = "it"
			intervals [2069]:
				xmin = 699.253
				xmax = 699.283
				text = ""
			intervals [2070]:
				xmin = 699.283
				xmax = 699.593
				text = "was"
			intervals [2071]:
				xmin = 699.593
				xmax = 699.9941
				text = ""
			intervals [2072]:
				xmin = 699.9941
				xmax = 700.1841
				text = "t"
			intervals [2073]:
				xmin = 700.1841
				xmax = 700.2741
				text = ""
			intervals [2074]:
				xmin = 700.2741
				xmax = 700.6341
				text = "because"
			intervals [2075]:
				xmin = 700.6341
				xmax = 700.8041
				text = "she"
			intervals [2076]:
				xmin = 700.8041
				xmax = 701.0841
				text = "doesn't"
			intervals [2077]:
				xmin = 701.0841
				xmax = 701.2541
				text = "have"
			intervals [2078]:
				xmin = 701.2541
				xmax = 701.3641
				text = "any"
			intervals [2079]:
				xmin = 701.3641
				xmax = 701.3941
				text = ""
			intervals [2080]:
				xmin = 701.3941
				xmax = 701.6041
				text = "she"
			intervals [2081]:
				xmin = 701.6041
				xmax = 701.7841
				text = "doesn't"
			intervals [2082]:
				xmin = 701.7841
				xmax = 701.8741
				text = "have"
			intervals [2083]:
				xmin = 701.8741
				xmax = 701.9941
				text = "any"
			intervals [2084]:
				xmin = 701.9941
				xmax = 702.4241
				text = "biological"
			intervals [2085]:
				xmin = 702.4241
				xmax = 702.7841
				text = "children"
			intervals [2086]:
				xmin = 702.7841
				xmax = 703.1836
				text = ""
			intervals [2087]:
				xmin = 703.1836
				xmax = 703.4036
				text = "she"
			intervals [2088]:
				xmin = 703.4036
				xmax = 703.4736
				text = "s"
			intervals [2089]:
				xmin = 703.4736
				xmax = 703.6336
				text = "not"
			intervals [2090]:
				xmin = 703.6336
				xmax = 703.8036
				text = "in"
			intervals [2091]:
				xmin = 703.8036
				xmax = 703.8636
				text = "a"
			intervals [2092]:
				xmin = 703.8636
				xmax = 704.5236
				text = "relationship"
			intervals [2093]:
				xmin = 704.5236
				xmax = 704.8409
				text = ""
			intervals [2094]:
				xmin = 704.8409
				xmax = 705.2909
				text = "so"
			intervals [2095]:
				xmin = 705.2909
				xmax = 705.3209
				text = ""
			intervals [2096]:
				xmin = 705.3209
				xmax = 705.5509
				text = "she"
			intervals [2097]:
				xmin = 705.5509
				xmax = 705.7109
				text = "didn't"
			intervals [2098]:
				xmin = 705.7109
				xmax = 706.3809
				text = "feel"
			intervals [2099]:
				xmin = 706.3809
				xmax = 706.4109
				text = ""
			intervals [2100]:
				xmin = 706.4109
				xmax = 706.7909
				text = "that"
			intervals [2101]:
				xmin = 706.7909
				xmax = 707.3604
				text = ""
			intervals [2102]:
				xmin = 707.3604
				xmax = 707.5904
				text = "that"
			intervals [2103]:
				xmin = 707.5904
				xmax = 707.7404
				text = "should"
			intervals [2104]:
				xmin = 707.7404
				xmax = 707.8004
				text = ""
			intervals [2105]:
				xmin = 707.8004
				xmax = 707.9604
				text = "keep"
			intervals [2106]:
				xmin = 707.9604
				xmax = 708.1004
				text = "her"
			intervals [2107]:
				xmin = 708.1004
				xmax = 708.1304
				text = ""
			intervals [2108]:
				xmin = 708.1304
				xmax = 708.2604
				text = "from"
			intervals [2109]:
				xmin = 708.2604
				xmax = 708.3004
				text = ""
			intervals [2110]:
				xmin = 708.3004
				xmax = 708.4904
				text = "being"
			intervals [2111]:
				xmin = 708.4904
				xmax = 708.5204
				text = ""
			intervals [2112]:
				xmin = 708.5204
				xmax = 708.5804
				text = "a"
			intervals [2113]:
				xmin = 708.5804
				xmax = 708.6204
				text = ""
			intervals [2114]:
				xmin = 708.6204
				xmax = 708.8304
				text = "mom"
			intervals [2115]:
				xmin = 708.8304
				xmax = 708.8604
				text = ""
			intervals [2116]:
				xmin = 708.8604
				xmax = 708.9804
				text = "cause"
			intervals [2117]:
				xmin = 708.9804
				xmax = 709.0704
				text = "she"
			intervals [2118]:
				xmin = 709.0704
				xmax = 709.1304
				text = "s"
			intervals [2119]:
				xmin = 709.1304
				xmax = 709.3904
				text = "always"
			intervals [2120]:
				xmin = 709.3904
				xmax = 709.5504
				text = "wanted"
			intervals [2121]:
				xmin = 709.5504
				xmax = 709.5804
				text = ""
			intervals [2122]:
				xmin = 709.5804
				xmax = 709.6904
				text = "to"
			intervals [2123]:
				xmin = 709.6904
				xmax = 709.7204
				text = ""
			intervals [2124]:
				xmin = 709.7204
				xmax = 709.8104
				text = "be"
			intervals [2125]:
				xmin = 709.8104
				xmax = 709.8504
				text = "a"
			intervals [2126]:
				xmin = 709.8504
				xmax = 709.8804
				text = ""
			intervals [2127]:
				xmin = 709.8804
				xmax = 710.0204
				text = "mom"
			intervals [2128]:
				xmin = 710.0204
				xmax = 711.1606
				text = ""
			intervals [2129]:
				xmin = 711.1606
				xmax = 711.7406
				text = "so"
			intervals [2130]:
				xmin = 711.7406
				xmax = 711.9182
				text = ""
			intervals [2131]:
				xmin = 711.9182
				xmax = 712.2582
				text = "instead"
			intervals [2132]:
				xmin = 712.2582
				xmax = 712.3782
				text = "of"
			intervals [2133]:
				xmin = 712.3782
				xmax = 712.5582
				text = "just"
			intervals [2134]:
				xmin = 712.5582
				xmax = 712.5882
				text = ""
			intervals [2135]:
				xmin = 712.5882
				xmax = 712.9782
				text = "waiting"
			intervals [2136]:
				xmin = 712.9782
				xmax = 713.0982
				text = ""
			intervals [2137]:
				xmin = 713.0982
				xmax = 713.4082
				text = "for"
			intervals [2138]:
				xmin = 713.4082
				xmax = 713.4682
				text = ""
			intervals [2139]:
				xmin = 713.4682
				xmax = 713.7282
				text = "nature"
			intervals [2140]:
				xmin = 713.7282
				xmax = 713.7682
				text = ""
			intervals [2141]:
				xmin = 713.7682
				xmax = 713.8782
				text = "to"
			intervals [2142]:
				xmin = 713.8782
				xmax = 714.0282
				text = "take"
			intervals [2143]:
				xmin = 714.0282
				xmax = 714.0582
				text = ""
			intervals [2144]:
				xmin = 714.0582
				xmax = 714.2882
				text = "its"
			intervals [2145]:
				xmin = 714.2882
				xmax = 714.7482
				text = "course"
			intervals [2146]:
				xmin = 714.7482
				xmax = 715.1323
				text = ""
			intervals [2147]:
				xmin = 715.1323
				xmax = 715.2923
				text = "she"
			intervals [2148]:
				xmin = 715.2923
				xmax = 715.4123
				text = "took"
			intervals [2149]:
				xmin = 715.4123
				xmax = 715.4623
				text = ""
			intervals [2150]:
				xmin = 715.4623
				xmax = 715.8723
				text = "matters"
			intervals [2151]:
				xmin = 715.8723
				xmax = 716.0223
				text = "in"
			intervals [2152]:
				xmin = 716.0223
				xmax = 716.4319
				text = ""
			intervals [2153]:
				xmin = 716.4319
				xmax = 716.5019
				text = "or"
			intervals [2154]:
				xmin = 716.5019
				xmax = 716.5319
				text = ""
			intervals [2155]:
				xmin = 716.5319
				xmax = 716.6219
				text = "like"
			intervals [2156]:
				xmin = 716.6219
				xmax = 716.7219
				text = ""
			intervals [2157]:
				xmin = 716.7219
				xmax = 716.7619
				text = "i"
			intervals [2158]:
				xmin = 716.7619
				xmax = 716.9319
				text = "said"
			intervals [2159]:
				xmin = 716.9319
				xmax = 716.9919
				text = "the"
			intervals [2160]:
				xmin = 716.9919
				xmax = 717.4619
				text = "opportunity"
			intervals [2161]:
				xmin = 717.4619
				xmax = 717.5319
				text = ""
			intervals [2162]:
				xmin = 717.5319
				xmax = 717.7419
				text = "came"
			intervals [2163]:
				xmin = 717.7419
				xmax = 717.8019
				text = "up"
			intervals [2164]:
				xmin = 717.8019
				xmax = 717.8719
				text = ""
			intervals [2165]:
				xmin = 717.8719
				xmax = 718.0519
				text = "with"
			intervals [2166]:
				xmin = 718.0519
				xmax = 718.0819
				text = ""
			intervals [2167]:
				xmin = 718.0819
				xmax = 718.1119
				text = "a"
			intervals [2168]:
				xmin = 718.1119
				xmax = 718.3619
				text = "friend"
			intervals [2169]:
				xmin = 718.3619
				xmax = 718.4319
				text = "of"
			intervals [2170]:
				xmin = 718.4319
				xmax = 718.7719
				text = "hers"
			intervals [2171]:
				xmin = 718.7719
				xmax = 719.1912
				text = ""
			intervals [2172]:
				xmin = 719.1912
				xmax = 719.3012
				text = "um"
			intervals [2173]:
				xmin = 719.3012
				xmax = 719.3712
				text = ""
			intervals [2174]:
				xmin = 719.3712
				xmax = 719.5612
				text = "has"
			intervals [2175]:
				xmin = 719.5612
				xmax = 719.6012
				text = "a"
			intervals [2176]:
				xmin = 719.6012
				xmax = 719.6312
				text = ""
			intervals [2177]:
				xmin = 719.6312
				xmax = 720.0412
				text = "relative"
			intervals [2178]:
				xmin = 720.0412
				xmax = 720.0712
				text = ""
			intervals [2179]:
				xmin = 720.0712
				xmax = 720.3112
				text = "that"
			intervals [2180]:
				xmin = 720.3112
				xmax = 720.5168
				text = ""
			intervals [2181]:
				xmin = 720.5168
				xmax = 720.6968
				text = "had"
			intervals [2182]:
				xmin = 720.6968
				xmax = 720.7468
				text = "a"
			intervals [2183]:
				xmin = 720.7468
				xmax = 721.1668
				text = "child"
			intervals [2184]:
				xmin = 721.1668
				xmax = 721.1968
				text = ""
			intervals [2185]:
				xmin = 721.1968
				xmax = 721.3168
				text = "that"
			intervals [2186]:
				xmin = 721.3168
				xmax = 721.3468
				text = ""
			intervals [2187]:
				xmin = 721.3468
				xmax = 721.4668
				text = "they"
			intervals [2188]:
				xmin = 721.4668
				xmax = 721.5268
				text = ""
			intervals [2189]:
				xmin = 721.5268
				xmax = 721.6268
				text = "could"
			intervals [2190]:
				xmin = 721.6268
				xmax = 721.6568
				text = ""
			intervals [2191]:
				xmin = 721.6568
				xmax = 721.7868
				text = "not"
			intervals [2192]:
				xmin = 721.7868
				xmax = 721.8268
				text = ""
			intervals [2193]:
				xmin = 721.8268
				xmax = 722.1568
				text = "provide"
			intervals [2194]:
				xmin = 722.1568
				xmax = 722.4268
				text = "for"
			intervals [2195]:
				xmin = 722.4268
				xmax = 723.0228
				text = ""
			intervals [2196]:
				xmin = 723.0228
				xmax = 723.4628
				text = "so"
			intervals [2197]:
				xmin = 723.4628
				xmax = 723.8494
				text = ""
			intervals [2198]:
				xmin = 723.8494
				xmax = 723.9094
				text = "um"
			intervals [2199]:
				xmin = 723.9094
				xmax = 724.3718
				text = ""
			intervals [2200]:
				xmin = 724.3718
				xmax = 724.5618
				text = "we're"
			intervals [2201]:
				xmin = 724.5618
				xmax = 724.6318
				text = "in"
			intervals [2202]:
				xmin = 724.6318
				xmax = 724.7318
				text = "the"
			intervals [2203]:
				xmin = 724.7318
				xmax = 725.0946
				text = ""
			intervals [2204]:
				xmin = 725.0946
				xmax = 725.2046
				text = "like"
			intervals [2205]:
				xmin = 725.2046
				xmax = 725.2446
				text = ""
			intervals [2206]:
				xmin = 725.2446
				xmax = 725.2746
				text = "i"
			intervals [2207]:
				xmin = 725.2746
				xmax = 725.3046
				text = ""
			intervals [2208]:
				xmin = 725.3046
				xmax = 725.4746
				text = "said"
			intervals [2209]:
				xmin = 725.4746
				xmax = 725.5046
				text = ""
			intervals [2210]:
				xmin = 725.5046
				xmax = 725.6146
				text = "the"
			intervals [2211]:
				xmin = 725.6146
				xmax = 725.8173
				text = ""
			intervals [2212]:
				xmin = 725.8173
				xmax = 725.9373
				text = "the"
			intervals [2213]:
				xmin = 725.9373
				xmax = 725.9673
				text = ""
			intervals [2214]:
				xmin = 725.9673
				xmax = 726.4973
				text = "last"
			intervals [2215]:
				xmin = 726.4973
				xmax = 726.7773
				text = "phase"
			intervals [2216]:
				xmin = 726.7773
				xmax = 726.8473
				text = "of"
			intervals [2217]:
				xmin = 726.8473
				xmax = 726.8773
				text = ""
			intervals [2218]:
				xmin = 726.8773
				xmax = 726.9873
				text = "the"
			intervals [2219]:
				xmin = 726.9873
				xmax = 727.0373
				text = ""
			intervals [2220]:
				xmin = 727.0373
				xmax = 727.3573
				text = "adoption"
			intervals [2221]:
				xmin = 727.3573
				xmax = 727.4173
				text = ""
			intervals [2222]:
				xmin = 727.4173
				xmax = 727.9173
				text = "process"
			intervals [2223]:
				xmin = 727.9173
				xmax = 728.8969
				text = ""
			intervals [2224]:
				xmin = 728.8969
				xmax = 729.0269
				text = "<unk>"
			intervals [2225]:
				xmin = 729.0269
				xmax = 729.1093
				text = ""
			intervals [2226]:
				xmin = 729.1093
				xmax = 729.7193
				text = "yes"
			intervals [2227]:
				xmin = 729.7193
				xmax = 729.9193
				text = ""
			intervals [2228]:
				xmin = 729.9193
				xmax = 730.0093
				text = "tha-"
			intervals [2229]:
				xmin = 730.0093
				xmax = 730.2393
				text = "thank"
			intervals [2230]:
				xmin = 730.2393
				xmax = 730.5293
				text = "you"
			intervals [2231]:
				xmin = 730.5293
				xmax = 731.2858
				text = ""
			intervals [2232]:
				xmin = 731.2858
				xmax = 731.3158
				text = "oh"
			intervals [2233]:
				xmin = 731.3158
				xmax = 731.3958
				text = ""
			intervals [2234]:
				xmin = 731.3958
				xmax = 731.7458
				text = "yes"
			intervals [2235]:
				xmin = 731.7458
				xmax = 737.5776
				text = ""
			intervals [2236]:
				xmin = 737.5776
				xmax = 737.9576
				text = "mm-hm"
			intervals [2237]:
				xmin = 737.9576
				xmax = 744.4069
				text = ""
			intervals [2238]:
				xmin = 744.4069
				xmax = 744.8569
				text = "elementary"
			intervals [2239]:
				xmin = 744.8569
				xmax = 745.2069
				text = "school"
			intervals [2240]:
				xmin = 745.2069
				xmax = 745.3069
				text = "is"
			intervals [2241]:
				xmin = 745.3069
				xmax = 745.6969
				text = "somewhat"
			intervals [2242]:
				xmin = 745.6969
				xmax = 745.7269
				text = ""
			intervals [2243]:
				xmin = 745.7269
				xmax = 745.8169
				text = "of"
			intervals [2244]:
				xmin = 745.8169
				xmax = 745.8469
				text = "a"
			intervals [2245]:
				xmin = 745.8469
				xmax = 745.8969
				text = ""
			intervals [2246]:
				xmin = 745.8969
				xmax = 746.1569
				text = "blur"
			intervals [2247]:
				xmin = 746.1569
				xmax = 746.2169
				text = "at"
			intervals [2248]:
				xmin = 746.2169
				xmax = 746.2469
				text = ""
			intervals [2249]:
				xmin = 746.2469
				xmax = 746.4469
				text = "this"
			intervals [2250]:
				xmin = 746.4469
				xmax = 746.4769
				text = ""
			intervals [2251]:
				xmin = 746.4769
				xmax = 746.7369
				text = "point"
			intervals [2252]:
				xmin = 746.7369
				xmax = 746.7769
				text = ""
			intervals [2253]:
				xmin = 746.7769
				xmax = 746.9069
				text = "i"
			intervals [2254]:
				xmin = 746.9069
				xmax = 746.9869
				text = ""
			intervals [2255]:
				xmin = 746.9869
				xmax = 747.2169
				text = "did"
			intervals [2256]:
				xmin = 747.2169
				xmax = 747.6316
				text = ""
			intervals [2257]:
				xmin = 747.6316
				xmax = 747.7416
				text = "i"
			intervals [2258]:
				xmin = 747.7416
				xmax = 747.9216
				text = "can"
			intervals [2259]:
				xmin = 747.9216
				xmax = 748.4316
				text = "remember"
			intervals [2260]:
				xmin = 748.4316
				xmax = 748.537
				text = ""
			intervals [2261]:
				xmin = 748.537
				xmax = 748.697
				text = "one"
			intervals [2262]:
				xmin = 748.697
				xmax = 748.727
				text = ""
			intervals [2263]:
				xmin = 748.727
				xmax = 749.297
				text = "particular"
			intervals [2264]:
				xmin = 749.297
				xmax = 749.327
				text = ""
			intervals [2265]:
				xmin = 749.327
				xmax = 749.627
				text = "teacher"
			intervals [2266]:
				xmin = 749.627
				xmax = 749.7614
				text = ""
			intervals [2267]:
				xmin = 749.7614
				xmax = 750.0714
				text = "uh"
			intervals [2268]:
				xmin = 750.0714
				xmax = 750.1414
				text = ""
			intervals [2269]:
				xmin = 750.1414
				xmax = 750.2914
				text = "miss"
			intervals [2270]:
				xmin = 750.2914
				xmax = 750.7214
				text = "rdx"
			intervals [2271]:
				xmin = 750.7214
				xmax = 750.8114
				text = "that"
			intervals [2272]:
				xmin = 750.8114
				xmax = 750.9014
				text = "was"
			intervals [2273]:
				xmin = 750.9014
				xmax = 751.0014
				text = "my"
			intervals [2274]:
				xmin = 751.0014
				xmax = 751.2314
				text = "fifth"
			intervals [2275]:
				xmin = 751.2314
				xmax = 751.2614
				text = ""
			intervals [2276]:
				xmin = 751.2614
				xmax = 751.4314
				text = "grade"
			intervals [2277]:
				xmin = 751.4314
				xmax = 751.8014
				text = "teacher"
			intervals [2278]:
				xmin = 751.8014
				xmax = 752.3073
				text = ""
			intervals [2279]:
				xmin = 752.3073
				xmax = 752.3373
				text = "i"
			intervals [2280]:
				xmin = 752.3373
				xmax = 752.3873
				text = ""
			intervals [2281]:
				xmin = 752.3873
				xmax = 752.5673
				text = "think"
			intervals [2282]:
				xmin = 752.5673
				xmax = 752.8573
				text = "she"
			intervals [2283]:
				xmin = 752.8573
				xmax = 753.0673
				text = "made"
			intervals [2284]:
				xmin = 753.0673
				xmax = 753.1073
				text = ""
			intervals [2285]:
				xmin = 753.1073
				xmax = 753.1873
				text = "the"
			intervals [2286]:
				xmin = 753.1873
				xmax = 753.2273
				text = ""
			intervals [2287]:
				xmin = 753.2273
				xmax = 753.3873
				text = "m-"
			intervals [2288]:
				xmin = 753.3873
				xmax = 753.5605
				text = ""
			intervals [2289]:
				xmin = 753.5605
				xmax = 754.0605
				text = "most"
			intervals [2290]:
				xmin = 754.0605
				xmax = 754.1905
				text = ""
			intervals [2291]:
				xmin = 754.1905
				xmax = 754.7205
				text = "impact"
			intervals [2292]:
				xmin = 754.7205
				xmax = 754.8105
				text = ""
			intervals [2293]:
				xmin = 754.8105
				xmax = 755.0605
				text = "on"
			intervals [2294]:
				xmin = 755.0605
				xmax = 755.0905
				text = ""
			intervals [2295]:
				xmin = 755.0905
				xmax = 755.1805
				text = "my"
			intervals [2296]:
				xmin = 755.1805
				xmax = 755.2205
				text = ""
			intervals [2297]:
				xmin = 755.2205
				xmax = 755.4705
				text = "life"
			intervals [2298]:
				xmin = 755.4705
				xmax = 756.2823
				text = ""
			intervals [2299]:
				xmin = 756.2823
				xmax = 756.3423
				text = "um"
			intervals [2300]:
				xmin = 756.3423
				xmax = 756.5623
				text = ""
			intervals [2301]:
				xmin = 756.5623
				xmax = 756.8023
				text = "she"
			intervals [2302]:
				xmin = 756.8023
				xmax = 756.9323
				text = "was"
			intervals [2303]:
				xmin = 756.9323
				xmax = 756.9623
				text = "a"
			intervals [2304]:
				xmin = 756.9623
				xmax = 756.9923
				text = ""
			intervals [2305]:
				xmin = 756.9923
				xmax = 757.2723
				text = "no"
			intervals [2306]:
				xmin = 757.2723
				xmax = 757.3023
				text = ""
			intervals [2307]:
				xmin = 757.3023
				xmax = 758.3623
				text = "nonsense"
			intervals [2308]:
				xmin = 758.3623
				xmax = 760.144
				text = ""
			intervals [2309]:
				xmin = 760.144
				xmax = 760.614
				text = "proper"
			intervals [2310]:
				xmin = 760.614
				xmax = 761.1819
				text = ""
			intervals [2311]:
				xmin = 761.1819
				xmax = 761.3619
				text = "as"
			intervals [2312]:
				xmin = 761.3619
				xmax = 761.4219
				text = "you"
			intervals [2313]:
				xmin = 761.4219
				xmax = 761.4519
				text = ""
			intervals [2314]:
				xmin = 761.4519
				xmax = 761.7819
				text = "will"
			intervals [2315]:
				xmin = 761.7819
				xmax = 762.1391
				text = ""
			intervals [2316]:
				xmin = 762.1391
				xmax = 762.3491
				text = "type"
			intervals [2317]:
				xmin = 762.3491
				xmax = 762.4091
				text = "of"
			intervals [2318]:
				xmin = 762.4091
				xmax = 762.4391
				text = ""
			intervals [2319]:
				xmin = 762.4391
				xmax = 762.8591
				text = "person"
			intervals [2320]:
				xmin = 762.8591
				xmax = 763.3468
				text = ""
			intervals [2321]:
				xmin = 763.3468
				xmax = 763.4868
				text = "she"
			intervals [2322]:
				xmin = 763.4868
				xmax = 763.6568
				text = "didn't"
			intervals [2323]:
				xmin = 763.6568
				xmax = 763.8268
				text = "take"
			intervals [2324]:
				xmin = 763.8268
				xmax = 763.8568
				text = ""
			intervals [2325]:
				xmin = 763.8568
				xmax = 764.1768
				text = "any"
			intervals [2326]:
				xmin = 764.1768
				xmax = 764.735
				text = ""
			intervals [2327]:
				xmin = 764.735
				xmax = 764.995
				text = "mess"
			intervals [2328]:
				xmin = 764.995
				xmax = 765.095
				text = "from"
			intervals [2329]:
				xmin = 765.095
				xmax = 765.125
				text = ""
			intervals [2330]:
				xmin = 765.125
				xmax = 765.345
				text = "any"
			intervals [2331]:
				xmin = 765.345
				xmax = 765.375
				text = ""
			intervals [2332]:
				xmin = 765.375
				xmax = 765.575
				text = "child"
			intervals [2333]:
				xmin = 765.575
				xmax = 767.6308
				text = ""
			intervals [2334]:
				xmin = 767.6308
				xmax = 767.7508
				text = "but"
			intervals [2335]:
				xmin = 767.7508
				xmax = 767.9508
				text = "she"
			intervals [2336]:
				xmin = 767.9508
				xmax = 768.0908
				text = "was"
			intervals [2337]:
				xmin = 768.0908
				xmax = 768.3908
				text = "fair"
			intervals [2338]:
				xmin = 768.3908
				xmax = 769.5267
				text = ""
			intervals [2339]:
				xmin = 769.5267
				xmax = 769.6267
				text = "and"
			intervals [2340]:
				xmin = 769.6267
				xmax = 769.8067
				text = "she"
			intervals [2341]:
				xmin = 769.8067
				xmax = 770.1467
				text = "always"
			intervals [2342]:
				xmin = 770.1467
				xmax = 770.3467
				text = "tried"
			intervals [2343]:
				xmin = 770.3467
				xmax = 770.3767
				text = ""
			intervals [2344]:
				xmin = 770.3767
				xmax = 770.4467
				text = "to"
			intervals [2345]:
				xmin = 770.4467
				xmax = 770.4767
				text = ""
			intervals [2346]:
				xmin = 770.4767
				xmax = 770.6067
				text = "get"
			intervals [2347]:
				xmin = 770.6067
				xmax = 770.7167
				text = "you"
			intervals [2348]:
				xmin = 770.7167
				xmax = 770.8367
				text = "to"
			intervals [2349]:
				xmin = 770.8367
				xmax = 771.2667
				text = "aspire"
			intervals [2350]:
				xmin = 771.2667
				xmax = 771.3567
				text = "to"
			intervals [2351]:
				xmin = 771.3567
				xmax = 771.3967
				text = ""
			intervals [2352]:
				xmin = 771.3967
				xmax = 771.4967
				text = "be"
			intervals [2353]:
				xmin = 771.4967
				xmax = 771.5367
				text = ""
			intervals [2354]:
				xmin = 771.5367
				xmax = 771.8467
				text = "better"
			intervals [2355]:
				xmin = 771.8467
				xmax = 773.2925
				text = ""
			intervals [2356]:
				xmin = 773.2925
				xmax = 773.4725
				text = "um"
			intervals [2357]:
				xmin = 773.4725
				xmax = 775.1769
				text = ""
			intervals [2358]:
				xmin = 775.1769
				xmax = 775.2469
				text = "and"
			intervals [2359]:
				xmin = 775.2469
				xmax = 775.2769
				text = ""
			intervals [2360]:
				xmin = 775.2769
				xmax = 775.4069
				text = "one"
			intervals [2361]:
				xmin = 775.4069
				xmax = 775.4969
				text = "of"
			intervals [2362]:
				xmin = 775.4969
				xmax = 775.5669
				text = "the"
			intervals [2363]:
				xmin = 775.5669
				xmax = 775.5969
				text = ""
			intervals [2364]:
				xmin = 775.5969
				xmax = 775.6669
				text = "r-"
			intervals [2365]:
				xmin = 775.6669
				xmax = 775.7969
				text = ""
			intervals [2366]:
				xmin = 775.7969
				xmax = 776.0669
				text = "things"
			intervals [2367]:
				xmin = 776.0669
				xmax = 776.1969
				text = "i"
			intervals [2368]:
				xmin = 776.1969
				xmax = 776.2269
				text = ""
			intervals [2369]:
				xmin = 776.2269
				xmax = 776.4269
				text = "really"
			intervals [2370]:
				xmin = 776.4269
				xmax = 776.8269
				text = "remember"
			intervals [2371]:
				xmin = 776.8269
				xmax = 777.1069
				text = "about"
			intervals [2372]:
				xmin = 777.1069
				xmax = 777.3469
				text = "that"
			intervals [2373]:
				xmin = 777.3469
				xmax = 777.473
				text = ""
			intervals [2374]:
				xmin = 777.473
				xmax = 777.643
				text = "being"
			intervals [2375]:
				xmin = 777.643
				xmax = 777.763
				text = "in"
			intervals [2376]:
				xmin = 777.763
				xmax = 777.813
				text = ""
			intervals [2377]:
				xmin = 777.813
				xmax = 778.043
				text = "fifth"
			intervals [2378]:
				xmin = 778.043
				xmax = 778.363
				text = "grade"
			intervals [2379]:
				xmin = 778.363
				xmax = 778.393
				text = ""
			intervals [2380]:
				xmin = 778.393
				xmax = 778.653
				text = "was"
			intervals [2381]:
				xmin = 778.653
				xmax = 779.0992
				text = ""
			intervals [2382]:
				xmin = 779.0992
				xmax = 779.2292
				text = "there"
			intervals [2383]:
				xmin = 779.2292
				xmax = 779.3592
				text = "was"
			intervals [2384]:
				xmin = 779.3592
				xmax = 779.4492
				text = "a"
			intervals [2385]:
				xmin = 779.4492
				xmax = 779.6495
				text = ""
			intervals [2386]:
				xmin = 779.6495
				xmax = 779.8095
				text = "a"
			intervals [2387]:
				xmin = 779.8095
				xmax = 779.8395
				text = ""
			intervals [2388]:
				xmin = 779.8395
				xmax = 780.0995
				text = "young"
			intervals [2389]:
				xmin = 780.0995
				xmax = 780.4935
				text = ""
			intervals [2390]:
				xmin = 780.4935
				xmax = 780.8935
				text = "gentleman"
			intervals [2391]:
				xmin = 780.8935
				xmax = 781.0856
				text = ""
			intervals [2392]:
				xmin = 781.0856
				xmax = 781.3456
				text = "or"
			intervals [2393]:
				xmin = 781.3456
				xmax = 781.5606
				text = ""
			intervals [2394]:
				xmin = 781.5606
				xmax = 781.9106
				text = "kid"
			intervals [2395]:
				xmin = 781.9106
				xmax = 782.1422
				text = ""
			intervals [2396]:
				xmin = 782.1422
				xmax = 782.3722
				text = "came"
			intervals [2397]:
				xmin = 782.3722
				xmax = 782.4022
				text = ""
			intervals [2398]:
				xmin = 782.4022
				xmax = 782.6322
				text = "into"
			intervals [2399]:
				xmin = 782.6322
				xmax = 782.9722
				text = "fifth"
			intervals [2400]:
				xmin = 782.9722
				xmax = 783.3522
				text = "grade"
			intervals [2401]:
				xmin = 783.3522
				xmax = 783.4116
				text = ""
			intervals [2402]:
				xmin = 783.4116
				xmax = 783.7716
				text = "and"
			intervals [2403]:
				xmin = 783.7716
				xmax = 783.8916
				text = ""
			intervals [2404]:
				xmin = 783.8916
				xmax = 783.9716
				text = "he"
			intervals [2405]:
				xmin = 783.9716
				xmax = 784.2316
				text = "moved"
			intervals [2406]:
				xmin = 784.2316
				xmax = 784.3316
				text = ""
			intervals [2407]:
				xmin = 784.3316
				xmax = 784.6016
				text = "fere"
			intervals [2408]:
				xmin = 784.6016
				xmax = 784.7016
				text = "from"
			intervals [2409]:
				xmin = 784.7016
				xmax = 785.5702
				text = ""
			intervals [2410]:
				xmin = 785.5702
				xmax = 785.7202
				text = "uh"
			intervals [2411]:
				xmin = 785.7202
				xmax = 785.7702
				text = ""
			intervals [2412]:
				xmin = 785.7702
				xmax = 786.1802
				text = "jamaica"
			intervals [2413]:
				xmin = 786.1802
				xmax = 787.3981
				text = ""
			intervals [2414]:
				xmin = 787.3981
				xmax = 787.5481
				text = "he"
			intervals [2415]:
				xmin = 787.5481
				xmax = 787.6381
				text = "had"
			intervals [2416]:
				xmin = 787.6381
				xmax = 787.7981
				text = "never"
			intervals [2417]:
				xmin = 787.7981
				xmax = 787.9781
				text = "seen"
			intervals [2418]:
				xmin = 787.9781
				xmax = 788.0381
				text = "it"
			intervals [2419]:
				xmin = 788.0381
				xmax = 788.3681
				text = "snow"
			intervals [2420]:
				xmin = 788.3681
				xmax = 788.3981
				text = ""
			intervals [2421]:
				xmin = 788.3981
				xmax = 788.7681
				text = "before"
			intervals [2422]:
				xmin = 788.7681
				xmax = 789.2093
				text = ""
			intervals [2423]:
				xmin = 789.2093
				xmax = 789.3193
				text = "and"
			intervals [2424]:
				xmin = 789.3193
				xmax = 789.3793
				text = ""
			intervals [2425]:
				xmin = 789.3793
				xmax = 789.4793
				text = "for"
			intervals [2426]:
				xmin = 789.4793
				xmax = 789.8393
				text = "whatever"
			intervals [2427]:
				xmin = 789.8393
				xmax = 790.0693
				text = "reason"
			intervals [2428]:
				xmin = 790.0693
				xmax = 790.1293
				text = "it"
			intervals [2429]:
				xmin = 790.1293
				xmax = 790.4393
				text = "sticks"
			intervals [2430]:
				xmin = 790.4393
				xmax = 790.5393
				text = "in"
			intervals [2431]:
				xmin = 790.5393
				xmax = 790.6493
				text = "my"
			intervals [2432]:
				xmin = 790.6493
				xmax = 790.6993
				text = ""
			intervals [2433]:
				xmin = 790.6993
				xmax = 790.8793
				text = "mind"
			intervals [2434]:
				xmin = 790.8793
				xmax = 791.465
				text = ""
			intervals [2435]:
				xmin = 791.465
				xmax = 791.575
				text = "and"
			intervals [2436]:
				xmin = 791.575
				xmax = 791.715
				text = "we"
			intervals [2437]:
				xmin = 791.715
				xmax = 791.875
				text = "all"
			intervals [2438]:
				xmin = 791.875
				xmax = 791.985
				text = "had"
			intervals [2439]:
				xmin = 791.985
				xmax = 792.045
				text = "to"
			intervals [2440]:
				xmin = 792.045
				xmax = 792.075
				text = ""
			intervals [2441]:
				xmin = 792.075
				xmax = 792.195
				text = "go"
			intervals [2442]:
				xmin = 792.195
				xmax = 792.495
				text = "stand"
			intervals [2443]:
				xmin = 792.495
				xmax = 792.645
				text = "out"
			intervals [2444]:
				xmin = 792.645
				xmax = 792.675
				text = ""
			intervals [2445]:
				xmin = 792.675
				xmax = 792.735
				text = "in"
			intervals [2446]:
				xmin = 792.735
				xmax = 792.805
				text = "the"
			intervals [2447]:
				xmin = 792.805
				xmax = 793.285
				text = "snow"
			intervals [2448]:
				xmin = 793.285
				xmax = 793.455
				text = ""
			intervals [2449]:
				xmin = 793.455
				xmax = 793.775
				text = "for"
			intervals [2450]:
				xmin = 793.775
				xmax = 793.9688
				text = ""
			intervals [2451]:
				xmin = 793.9688
				xmax = 794.0188
				text = "a"
			intervals [2452]:
				xmin = 794.0188
				xmax = 794.0988
				text = ""
			intervals [2453]:
				xmin = 794.0988
				xmax = 794.2988
				text = "whole"
			intervals [2454]:
				xmin = 794.2988
				xmax = 794.7088
				text = "class"
			intervals [2455]:
				xmin = 794.7088
				xmax = 794.7388
				text = ""
			intervals [2456]:
				xmin = 794.7388
				xmax = 794.9688
				text = "period"
			intervals [2457]:
				xmin = 794.9688
				xmax = 795.0488
				text = ""
			intervals [2458]:
				xmin = 795.0488
				xmax = 795.4488
				text = "because"
			intervals [2459]:
				xmin = 795.4488
				xmax = 795.7948
				text = ""
			intervals [2460]:
				xmin = 795.7948
				xmax = 795.8848
				text = "he"
			intervals [2461]:
				xmin = 795.8848
				xmax = 795.9748
				text = "had"
			intervals [2462]:
				xmin = 795.9748
				xmax = 796.1548
				text = "never"
			intervals [2463]:
				xmin = 796.1548
				xmax = 796.3148
				text = "seen"
			intervals [2464]:
				xmin = 796.3148
				xmax = 796.3548
				text = "a"
			intervals [2465]:
				xmin = 796.3548
				xmax = 796.8448
				text = "snowfall"
			intervals [2466]:
				xmin = 796.8448
				xmax = 796.8748
				text = ""
			intervals [2467]:
				xmin = 796.8748
				xmax = 796.9348
				text = "in"
			intervals [2468]:
				xmin = 796.9348
				xmax = 796.9848
				text = ""
			intervals [2469]:
				xmin = 796.9848
				xmax = 797.0448
				text = "the"
			intervals [2470]:
				xmin = 797.0448
				xmax = 797.4648
				text = "sky"
			intervals [2471]:
				xmin = 797.4648
				xmax = 798.0085
				text = ""
			intervals [2472]:
				xmin = 798.0085
				xmax = 798.1485
				text = "so"
			intervals [2473]:
				xmin = 798.1485
				xmax = 798.2085
				text = "the"
			intervals [2474]:
				xmin = 798.2085
				xmax = 798.4085
				text = "rest"
			intervals [2475]:
				xmin = 798.4085
				xmax = 798.4885
				text = "of"
			intervals [2476]:
				xmin = 798.4885
				xmax = 798.6385
				text = "us"
			intervals [2477]:
				xmin = 798.6385
				xmax = 798.6785
				text = "are"
			intervals [2478]:
				xmin = 798.6785
				xmax = 798.9085
				text = "sitting"
			intervals [2479]:
				xmin = 798.9085
				xmax = 799.0785
				text = "there"
			intervals [2480]:
				xmin = 799.0785
				xmax = 799.4585
				text = "freezing"
			intervals [2481]:
				xmin = 799.4585
				xmax = 799.5185
				text = "and"
			intervals [2482]:
				xmin = 799.5185
				xmax = 799.6385
				text = "he"
			intervals [2483]:
				xmin = 799.6385
				xmax = 799.6885
				text = "s"
			intervals [2484]:
				xmin = 799.6885
				xmax = 799.8085
				text = "just"
			intervals [2485]:
				xmin = 799.8085
				xmax = 800.0485
				text = "walking"
			intervals [2486]:
				xmin = 800.0485
				xmax = 800.1485
				text = ""
			intervals [2487]:
				xmin = 800.1485
				xmax = 800.3185
				text = "around"
			intervals [2488]:
				xmin = 800.3185
				xmax = 800.6485
				text = "amazed"
			intervals [2489]:
				xmin = 800.6485
				xmax = 800.7385
				text = ""
			intervals [2490]:
				xmin = 800.7385
				xmax = 800.8485
				text = "that"
			intervals [2491]:
				xmin = 800.8485
				xmax = 800.9685
				text = "he"
			intervals [2492]:
				xmin = 800.9685
				xmax = 801.1785
				text = "saw"
			intervals [2493]:
				xmin = 801.1785
				xmax = 801.4785
				text = "snow"
			intervals [2494]:
				xmin = 801.4785
				xmax = 801.8134
				text = ""
			intervals [2495]:
				xmin = 801.8134
				xmax = 801.9634
				text = "but"
			intervals [2496]:
				xmin = 801.9634
				xmax = 802.1734
				text = "that"
			intervals [2497]:
				xmin = 802.1734
				xmax = 802.2634
				text = "was"
			intervals [2498]:
				xmin = 802.2634
				xmax = 802.3234
				text = "the"
			intervals [2499]:
				xmin = 802.3234
				xmax = 802.3734
				text = ""
			intervals [2500]:
				xmin = 802.3734
				xmax = 802.5734
				text = "kind"
			intervals [2501]:
				xmin = 802.5734
				xmax = 802.6734
				text = "of"
			intervals [2502]:
				xmin = 802.6734
				xmax = 802.7034
				text = ""
			intervals [2503]:
				xmin = 802.7034
				xmax = 802.9534
				text = "thing"
			intervals [2504]:
				xmin = 802.9534
				xmax = 803.0834
				text = "that"
			intervals [2505]:
				xmin = 803.0834
				xmax = 803.3434
				text = "she"
			intervals [2506]:
				xmin = 803.3434
				xmax = 803.4834
				text = "was"
			intervals [2507]:
				xmin = 803.4834
				xmax = 803.7634
				text = "trying"
			intervals [2508]:
				xmin = 803.7634
				xmax = 803.8934
				text = "to"
			intervals [2509]:
				xmin = 803.8934
				xmax = 804.1134
				text = ""
			intervals [2510]:
				xmin = 804.1134
				xmax = 804.3434
				text = "help"
			intervals [2511]:
				xmin = 804.3434
				xmax = 804.3734
				text = ""
			intervals [2512]:
				xmin = 804.3734
				xmax = 804.9434
				text = "understand"
			intervals [2513]:
				xmin = 804.9434
				xmax = 805.2535
				text = ""
			intervals [2514]:
				xmin = 805.2535
				xmax = 805.4935
				text = "if"
			intervals [2515]:
				xmin = 805.4935
				xmax = 805.6135
				text = "he"
			intervals [2516]:
				xmin = 805.6135
				xmax = 806.0035
				text = "didn't"
			intervals [2517]:
				xmin = 806.0035
				xmax = 806.3446
				text = ""
			intervals [2518]:
				xmin = 806.3446
				xmax = 806.5946
				text = "have"
			intervals [2519]:
				xmin = 806.5946
				xmax = 807.0146
				text = "any"
			intervals [2520]:
				xmin = 807.0146
				xmax = 807.593
				text = ""
			intervals [2521]:
				xmin = 807.593
				xmax = 808.203
				text = "understanding"
			intervals [2522]:
				xmin = 808.203
				xmax = 808.243
				text = ""
			intervals [2523]:
				xmin = 808.243
				xmax = 808.403
				text = "of"
			intervals [2524]:
				xmin = 808.403
				xmax = 808.453
				text = ""
			intervals [2525]:
				xmin = 808.453
				xmax = 808.643
				text = "what"
			intervals [2526]:
				xmin = 808.643
				xmax = 808.963
				text = "snow"
			intervals [2527]:
				xmin = 808.963
				xmax = 809.003
				text = ""
			intervals [2528]:
				xmin = 809.003
				xmax = 809.233
				text = "really"
			intervals [2529]:
				xmin = 809.233
				xmax = 809.263
				text = ""
			intervals [2530]:
				xmin = 809.263
				xmax = 809.593
				text = "was"
			intervals [2531]:
				xmin = 809.593
				xmax = 810.0412
				text = ""
			intervals [2532]:
				xmin = 810.0412
				xmax = 810.2812
				text = "and"
			intervals [2533]:
				xmin = 810.2812
				xmax = 810.4112
				text = ""
			intervals [2534]:
				xmin = 810.4112
				xmax = 810.6212
				text = "to"
			intervals [2535]:
				xmin = 810.6212
				xmax = 810.6812
				text = ""
			intervals [2536]:
				xmin = 810.6812
				xmax = 810.8712
				text = "to"
			intervals [2537]:
				xmin = 810.8712
				xmax = 811.2212
				text = "help"
			intervals [2538]:
				xmin = 811.2212
				xmax = 811.4412
				text = "him"
			intervals [2539]:
				xmin = 811.4412
				xmax = 812.4312
				text = "experience"
			intervals [2540]:
				xmin = 812.4312
				xmax = 812.4612
				text = ""
			intervals [2541]:
				xmin = 812.4612
				xmax = 812.9512
				text = "that"
			intervals [2542]:
				xmin = 812.9512
				xmax = 813.531
				text = ""
			intervals [2543]:
				xmin = 813.531
				xmax = 813.741
				text = "she"
			intervals [2544]:
				xmin = 813.741
				xmax = 813.941
				text = "just"
			intervals [2545]:
				xmin = 813.941
				xmax = 814.131
				text = "made"
			intervals [2546]:
				xmin = 814.131
				xmax = 814.291
				text = "us"
			intervals [2547]:
				xmin = 814.291
				xmax = 814.431
				text = "kind"
			intervals [2548]:
				xmin = 814.431
				xmax = 814.461
				text = ""
			intervals [2549]:
				xmin = 814.461
				xmax = 814.571
				text = "of"
			intervals [2550]:
				xmin = 814.571
				xmax = 814.6963
				text = ""
			intervals [2551]:
				xmin = 814.6963
				xmax = 815.1463
				text = "all"
			intervals [2552]:
				xmin = 815.1463
				xmax = 815.6622
				text = ""
			intervals [2553]:
				xmin = 815.6622
				xmax = 816.1922
				text = "realize"
			intervals [2554]:
				xmin = 816.1922
				xmax = 816.3122
				text = "that"
			intervals [2555]:
				xmin = 816.3122
				xmax = 816.3622
				text = ""
			intervals [2556]:
				xmin = 816.3622
				xmax = 816.5822
				text = "there"
			intervals [2557]:
				xmin = 816.5822
				xmax = 816.6122
				text = "are"
			intervals [2558]:
				xmin = 816.6122
				xmax = 816.9122
				text = "different"
			intervals [2559]:
				xmin = 816.9122
				xmax = 817.4722
				text = "cultures"
			intervals [2560]:
				xmin = 817.4722
				xmax = 817.5022
				text = ""
			intervals [2561]:
				xmin = 817.5022
				xmax = 817.5922
				text = "there"
			intervals [2562]:
				xmin = 817.5922
				xmax = 817.6622
				text = "are"
			intervals [2563]:
				xmin = 817.6622
				xmax = 818.1622
				text = "different"
			intervals [2564]:
				xmin = 818.1622
				xmax = 818.711
				text = ""
			intervals [2565]:
				xmin = 818.711
				xmax = 818.941
				text = "um"
			intervals [2566]:
				xmin = 818.941
				xmax = 819.051
				text = ""
			intervals [2567]:
				xmin = 819.051
				xmax = 819.291
				text = "things"
			intervals [2568]:
				xmin = 819.291
				xmax = 819.381
				text = "that"
			intervals [2569]:
				xmin = 819.381
				xmax = 819.491
				text = ""
			intervals [2570]:
				xmin = 819.491
				xmax = 819.761
				text = "kids"
			intervals [2571]:
				xmin = 819.761
				xmax = 819.811
				text = ""
			intervals [2572]:
				xmin = 819.811
				xmax = 820.001
				text = "go"
			intervals [2573]:
				xmin = 820.001
				xmax = 820.031
				text = ""
			intervals [2574]:
				xmin = 820.031
				xmax = 820.301
				text = "through"
			intervals [2575]:
				xmin = 820.301
				xmax = 820.7962
				text = ""
			intervals [2576]:
				xmin = 820.7962
				xmax = 821.1162
				text = "and"
			intervals [2577]:
				xmin = 821.1162
				xmax = 821.3662
				text = "that"
			intervals [2578]:
				xmin = 821.3662
				xmax = 821.3962
				text = ""
			intervals [2579]:
				xmin = 821.3962
				xmax = 821.5862
				text = "we"
			intervals [2580]:
				xmin = 821.5862
				xmax = 821.9162
				text = "needed"
			intervals [2581]:
				xmin = 821.9162
				xmax = 821.9562
				text = ""
			intervals [2582]:
				xmin = 821.9562
				xmax = 822.0962
				text = "to"
			intervals [2583]:
				xmin = 822.0962
				xmax = 822.5462
				text = "embrace"
			intervals [2584]:
				xmin = 822.5462
				xmax = 822.9262
				text = "that"
			intervals [2585]:
				xmin = 822.9262
				xmax = 823.7571
				text = ""
			intervals [2586]:
				xmin = 823.7571
				xmax = 823.9471
				text = "with"
			intervals [2587]:
				xmin = 823.9471
				xmax = 824.1471
				text = "him"
			intervals [2588]:
				xmin = 824.1471
				xmax = 824.4546
				text = ""
			intervals [2589]:
				xmin = 824.4546
				xmax = 824.5346
				text = "and"
			intervals [2590]:
				xmin = 824.5346
				xmax = 824.7746
				text = "share"
			intervals [2591]:
				xmin = 824.7746
				xmax = 824.9046
				text = "that"
			intervals [2592]:
				xmin = 824.9046
				xmax = 824.9346
				text = ""
			intervals [2593]:
				xmin = 824.9346
				xmax = 825.0246
				text = "with"
			intervals [2594]:
				xmin = 825.0246
				xmax = 825.0546
				text = ""
			intervals [2595]:
				xmin = 825.0546
				xmax = 825.1646
				text = "him"
			intervals [2596]:
				xmin = 825.1646
				xmax = 825.5989
				text = ""
			intervals [2597]:
				xmin = 825.5989
				xmax = 825.7289
				text = "and"
			intervals [2598]:
				xmin = 825.7289
				xmax = 825.7889
				text = "i"
			intervals [2599]:
				xmin = 825.7889
				xmax = 825.8189
				text = "<unk>"
			intervals [2600]:
				xmin = 825.8189
				xmax = 826.1989
				text = "always"
			intervals [2601]:
				xmin = 826.1989
				xmax = 826.4589
				text = "remember"
			intervals [2602]:
				xmin = 826.4589
				xmax = 826.7889
				text = "that"
			intervals [2603]:
				xmin = 826.7889
				xmax = 827.1761
				text = ""
			intervals [2604]:
				xmin = 827.1761
				xmax = 827.2761
				text = "not"
			intervals [2605]:
				xmin = 827.2761
				xmax = 827.3961
				text = "quite"
			intervals [2606]:
				xmin = 827.3961
				xmax = 827.4361
				text = ""
			intervals [2607]:
				xmin = 827.4361
				xmax = 827.5261
				text = "sure"
			intervals [2608]:
				xmin = 827.5261
				xmax = 827.5961
				text = ""
			intervals [2609]:
				xmin = 827.5961
				xmax = 827.6861
				text = "why"
			intervals [2610]:
				xmin = 827.6861
				xmax = 827.8761
				text = ""
			intervals [2611]:
				xmin = 827.8761
				xmax = 828.0261
				text = "but"
			intervals [2612]:
				xmin = 828.0261
				xmax = 828.2084
				text = ""
			intervals [2613]:
				xmin = 828.2084
				xmax = 828.2984
				text = "i've"
			intervals [2614]:
				xmin = 828.2984
				xmax = 828.3884
				text = ""
			intervals [2615]:
				xmin = 828.3884
				xmax = 828.5884
				text = "always"
			intervals [2616]:
				xmin = 828.5884
				xmax = 828.6484
				text = ""
			intervals [2617]:
				xmin = 828.6484
				xmax = 828.8884
				text = "remembered"
			intervals [2618]:
				xmin = 828.8884
				xmax = 828.9184
				text = ""
			intervals [2619]:
				xmin = 828.9184
				xmax = 829.0984
				text = "that"
			intervals [2620]:
				xmin = 829.0984
				xmax = 831.9673
				text = ""
			intervals [2621]:
				xmin = 831.9673
				xmax = 832.2573
				text = "i"
			intervals [2622]:
				xmin = 832.2573
				xmax = 832.2873
				text = ""
			intervals [2623]:
				xmin = 832.2873
				xmax = 832.4573
				text = "went"
			intervals [2624]:
				xmin = 832.4573
				xmax = 832.4973
				text = ""
			intervals [2625]:
				xmin = 832.4973
				xmax = 832.6773
				text = "to"
			intervals [2626]:
				xmin = 832.6773
				xmax = 832.7173
				text = ""
			intervals [2627]:
				xmin = 832.7173
				xmax = 833.2773
				text = "rdx"
			intervals [2628]:
				xmin = 833.2773
				xmax = 833.393
				text = ""
			intervals [2629]:
				xmin = 833.393
				xmax = 833.713
				text = "junior"
			intervals [2630]:
				xmin = 833.713
				xmax = 833.903
				text = "high"
			intervals [2631]:
				xmin = 833.903
				xmax = 834.203
				text = "school"
			intervals [2632]:
				xmin = 834.203
				xmax = 834.4169
				text = ""
			intervals [2633]:
				xmin = 834.4169
				xmax = 834.4769
				text = "on"
			intervals [2634]:
				xmin = 834.4769
				xmax = 834.5569
				text = ""
			intervals [2635]:
				xmin = 834.5569
				xmax = 834.8169
				text = "forty"
			intervals [2636]:
				xmin = 834.8169
				xmax = 835.0369
				text = "ninth"
			intervals [2637]:
				xmin = 835.0369
				xmax = 835.4069
				text = "street"
			intervals [2638]:
				xmin = 835.4069
				xmax = 836.1655
				text = ""
			intervals [2639]:
				xmin = 836.1655
				xmax = 836.5455
				text = "um"
			intervals [2640]:
				xmin = 836.5455
				xmax = 837.4637
				text = ""
			intervals [2641]:
				xmin = 837.4637
				xmax = 837.6837
				text = "what"
			intervals [2642]:
				xmin = 837.6837
				xmax = 837.7537
				text = "s"
			intervals [2643]:
				xmin = 837.7537
				xmax = 837.9637
				text = "there"
			intervals [2644]:
				xmin = 837.9637
				xmax = 838.2037
				text = "now"
			intervals [2645]:
				xmin = 838.2037
				xmax = 838.2937
				text = "is"
			intervals [2646]:
				xmin = 838.2937
				xmax = 838.3337
				text = ""
			intervals [2647]:
				xmin = 838.3337
				xmax = 838.3937
				text = "the"
			intervals [2648]:
				xmin = 838.3937
				xmax = 838.4237
				text = ""
			intervals [2649]:
				xmin = 838.4237
				xmax = 838.5737
				text = "new"
			intervals [2650]:
				xmin = 838.5737
				xmax = 839.1537
				text = "rdx"
			intervals [2651]:
				xmin = 839.1537
				xmax = 839.2337
				text = "they"
			intervals [2652]:
				xmin = 839.2337
				xmax = 839.2837
				text = ""
			intervals [2653]:
				xmin = 839.2837
				xmax = 839.4637
				text = "tore"
			intervals [2654]:
				xmin = 839.4637
				xmax = 839.5537
				text = "the"
			intervals [2655]:
				xmin = 839.5537
				xmax = 839.8137
				text = "building"
			intervals [2656]:
				xmin = 839.8137
				xmax = 839.8437
				text = ""
			intervals [2657]:
				xmin = 839.8437
				xmax = 840.0937
				text = "down"
			intervals [2658]:
				xmin = 840.0937
				xmax = 840.2437
				text = "and"
			intervals [2659]:
				xmin = 840.2437
				xmax = 840.2737
				text = ""
			intervals [2660]:
				xmin = 840.2737
				xmax = 840.4137
				text = "re-"
			intervals [2661]:
				xmin = 840.4137
				xmax = 840.6147
				text = ""
			intervals [2662]:
				xmin = 840.6147
				xmax = 841.0847
				text = "rebuilt"
			intervals [2663]:
				xmin = 841.0847
				xmax = 841.2647
				text = "it"
			intervals [2664]:
				xmin = 841.2647
				xmax = 841.7971
				text = ""
			intervals [2665]:
				xmin = 841.7971
				xmax = 842.1371
				text = "um"
			intervals [2666]:
				xmin = 842.1371
				xmax = 842.6198
				text = ""
			intervals [2667]:
				xmin = 842.6198
				xmax = 842.7098
				text = "i"
			intervals [2668]:
				xmin = 842.7098
				xmax = 842.9398
				text = "was"
			intervals [2669]:
				xmin = 842.9398
				xmax = 843.0853
				text = ""
			intervals [2670]:
				xmin = 843.0853
				xmax = 843.3753
				text = "um"
			intervals [2671]:
				xmin = 843.3753
				xmax = 843.4053
				text = ""
			intervals [2672]:
				xmin = 843.4053
				xmax = 843.6953
				text = "there"
			intervals [2673]:
				xmin = 843.6953
				xmax = 844.0453
				text = "when"
			intervals [2674]:
				xmin = 844.0453
				xmax = 844.2051
				text = ""
			intervals [2675]:
				xmin = 844.2051
				xmax = 844.3151
				text = "the"
			intervals [2676]:
				xmin = 844.3151
				xmax = 844.3451
				text = ""
			intervals [2677]:
				xmin = 844.3451
				xmax = 844.6751
				text = "principal"
			intervals [2678]:
				xmin = 844.6751
				xmax = 844.7051
				text = ""
			intervals [2679]:
				xmin = 844.7051
				xmax = 844.8751
				text = "name"
			intervals [2680]:
				xmin = 844.8751
				xmax = 845.1251
				text = "was"
			intervals [2681]:
				xmin = 845.1251
				xmax = 845.1551
				text = ""
			intervals [2682]:
				xmin = 845.1551
				xmax = 845.2951
				text = "uh"
			intervals [2683]:
				xmin = 845.2951
				xmax = 845.9651
				text = "rdx"
			intervals [2684]:
				xmin = 845.9651
				xmax = 847.1556
				text = ""
			intervals [2685]:
				xmin = 847.1556
				xmax = 847.5256
				text = "and"
			intervals [2686]:
				xmin = 847.5256
				xmax = 847.5856
				text = ""
			intervals [2687]:
				xmin = 847.5856
				xmax = 847.7556
				text = "i"
			intervals [2688]:
				xmin = 847.7556
				xmax = 847.8556
				text = ""
			intervals [2689]:
				xmin = 847.8556
				xmax = 848.1156
				text = "think"
			intervals [2690]:
				xmin = 848.1156
				xmax = 848.9415
				text = ""
			intervals [2691]:
				xmin = 848.9415
				xmax = 849.3315
				text = "that"
			intervals [2692]:
				xmin = 849.3315
				xmax = 849.5415
				text = "was"
			intervals [2693]:
				xmin = 849.5415
				xmax = 849.5715
				text = ""
			intervals [2694]:
				xmin = 849.5715
				xmax = 849.7115
				text = "the"
			intervals [2695]:
				xmin = 849.7115
				xmax = 849.9515
				text = ""
			intervals [2696]:
				xmin = 849.9515
				xmax = 850.2615
				text = "very"
			intervals [2697]:
				xmin = 850.2615
				xmax = 850.8615
				text = "beginning"
			intervals [2698]:
				xmin = 850.8615
				xmax = 851.0013
				text = ""
			intervals [2699]:
				xmin = 851.0013
				xmax = 851.3713
				text = "of"
			intervals [2700]:
				xmin = 851.3713
				xmax = 852.241
				text = ""
			intervals [2701]:
				xmin = 852.241
				xmax = 852.291
				text = "a"
			intervals [2702]:
				xmin = 852.291
				xmax = 852.701
				text = "change"
			intervals [2703]:
				xmin = 852.701
				xmax = 852.851
				text = "for"
			intervals [2704]:
				xmin = 852.851
				xmax = 853.021
				text = "me"
			intervals [2705]:
				xmin = 853.021
				xmax = 853.051
				text = ""
			intervals [2706]:
				xmin = 853.051
				xmax = 853.351
				text = "because"
			intervals [2707]:
				xmin = 853.351
				xmax = 853.6639
				text = ""
			intervals [2708]:
				xmin = 853.6639
				xmax = 853.8139
				text = "he"
			intervals [2709]:
				xmin = 853.8139
				xmax = 853.8639
				text = ""
			intervals [2710]:
				xmin = 853.8639
				xmax = 854.3239
				text = "structured"
			intervals [2711]:
				xmin = 854.3239
				xmax = 854.3539
				text = ""
			intervals [2712]:
				xmin = 854.3539
				xmax = 854.4339
				text = "the"
			intervals [2713]:
				xmin = 854.4339
				xmax = 854.8339
				text = "school"
			intervals [2714]:
				xmin = 854.8339
				xmax = 856.7495
				text = ""
			intervals [2715]:
				xmin = 856.7495
				xmax = 856.8795
				text = "in"
			intervals [2716]:
				xmin = 856.8795
				xmax = 857.1495
				text = "his"
			intervals [2717]:
				xmin = 857.1495
				xmax = 857.3895
				text = "mind"
			intervals [2718]:
				xmin = 857.3895
				xmax = 857.4495
				text = "it"
			intervals [2719]:
				xmin = 857.4495
				xmax = 857.6195
				text = "was"
			intervals [2720]:
				xmin = 857.6195
				xmax = 857.6795
				text = ""
			intervals [2721]:
				xmin = 857.6795
				xmax = 857.7095
				text = "a"
			intervals [2722]:
				xmin = 857.7095
				xmax = 858.2995
				text = "university"
			intervals [2723]:
				xmin = 858.2995
				xmax = 859.5726
				text = ""
			intervals [2724]:
				xmin = 859.5726
				xmax = 859.6826
				text = "so"
			intervals [2725]:
				xmin = 859.6826
				xmax = 859.7726
				text = ""
			intervals [2726]:
				xmin = 859.7726
				xmax = 860.0526
				text = "he"
			intervals [2727]:
				xmin = 860.0526
				xmax = 860.2234
				text = ""
			intervals [2728]:
				xmin = 860.2234
				xmax = 860.6134
				text = "he"
			intervals [2729]:
				xmin = 860.6134
				xmax = 861.4431
				text = ""
			intervals [2730]:
				xmin = 861.4431
				xmax = 861.7031
				text = "gave"
			intervals [2731]:
				xmin = 861.7031
				xmax = 861.7431
				text = ""
			intervals [2732]:
				xmin = 861.7431
				xmax = 861.8031
				text = "you"
			intervals [2733]:
				xmin = 861.8031
				xmax = 861.9331
				text = "the"
			intervals [2734]:
				xmin = 861.9331
				xmax = 862.6031
				text = "opportunity"
			intervals [2735]:
				xmin = 862.6031
				xmax = 862.6631
				text = ""
			intervals [2736]:
				xmin = 862.6631
				xmax = 862.9331
				text = "one"
			intervals [2737]:
				xmin = 862.9331
				xmax = 863.6961
				text = ""
			intervals [2738]:
				xmin = 863.6961
				xmax = 863.8561
				text = "that"
			intervals [2739]:
				xmin = 863.8561
				xmax = 864.0061
				text = "you"
			intervals [2740]:
				xmin = 864.0061
				xmax = 864.1961
				text = "had"
			intervals [2741]:
				xmin = 864.1961
				xmax = 864.2661
				text = "an"
			intervals [2742]:
				xmin = 864.2661
				xmax = 864.7161
				text = "opinion"
			intervals [2743]:
				xmin = 864.7161
				xmax = 866.0415
				text = ""
			intervals [2744]:
				xmin = 866.0415
				xmax = 866.3215
				text = "didn't"
			intervals [2745]:
				xmin = 866.3215
				xmax = 866.5915
				text = "mean"
			intervals [2746]:
				xmin = 866.5915
				xmax = 866.6815
				text = "that"
			intervals [2747]:
				xmin = 866.6815
				xmax = 866.7115
				text = ""
			intervals [2748]:
				xmin = 866.7115
				xmax = 866.8815
				text = "you"
			intervals [2749]:
				xmin = 866.8815
				xmax = 867.1315
				text = "always"
			intervals [2750]:
				xmin = 867.1315
				xmax = 867.2615
				text = "gonna"
			intervals [2751]:
				xmin = 867.2615
				xmax = 867.3315
				text = ""
			intervals [2752]:
				xmin = 867.3315
				xmax = 867.4715
				text = "get"
			intervals [2753]:
				xmin = 867.4715
				xmax = 867.6015
				text = "your"
			intervals [2754]:
				xmin = 867.6015
				xmax = 867.6515
				text = ""
			intervals [2755]:
				xmin = 867.6515
				xmax = 868.0015
				text = "way"
			intervals [2756]:
				xmin = 868.0015
				xmax = 868.8568
				text = ""
			intervals [2757]:
				xmin = 868.8568
				xmax = 869.0468
				text = "but"
			intervals [2758]:
				xmin = 869.0468
				xmax = 869.0768
				text = ""
			intervals [2759]:
				xmin = 869.0768
				xmax = 869.3168
				text = "that"
			intervals [2760]:
				xmin = 869.3168
				xmax = 869.3768
				text = ""
			intervals [2761]:
				xmin = 869.3768
				xmax = 869.6768
				text = "he"
			intervals [2762]:
				xmin = 869.6768
				xmax = 870.1717
				text = ""
			intervals [2763]:
				xmin = 870.1717
				xmax = 870.5917
				text = "pushed"
			intervals [2764]:
				xmin = 870.5917
				xmax = 870.9017
				text = "us"
			intervals [2765]:
				xmin = 870.9017
				xmax = 871.1636
				text = ""
			intervals [2766]:
				xmin = 871.1636
				xmax = 871.3436
				text = "to"
			intervals [2767]:
				xmin = 871.3436
				xmax = 871.3736
				text = ""
			intervals [2768]:
				xmin = 871.3736
				xmax = 871.7436
				text = "think"
			intervals [2769]:
				xmin = 871.7436
				xmax = 871.8877
				text = ""
			intervals [2770]:
				xmin = 871.8877
				xmax = 872.4377
				text = "beyond"
			intervals [2771]:
				xmin = 872.4377
				xmax = 872.8202
				text = ""
			intervals [2772]:
				xmin = 872.8202
				xmax = 873.0902
				text = "don't"
			intervals [2773]:
				xmin = 873.0902
				xmax = 873.5202
				text = "just"
			intervals [2774]:
				xmin = 873.5202
				xmax = 873.8181
				text = ""
			intervals [2775]:
				xmin = 873.8181
				xmax = 874.0981
				text = "just"
			intervals [2776]:
				xmin = 874.0981
				xmax = 874.1481
				text = ""
			intervals [2777]:
				xmin = 874.1481
				xmax = 874.3881
				text = "because"
			intervals [2778]:
				xmin = 874.3881
				xmax = 874.4681
				text = ""
			intervals [2779]:
				xmin = 874.4681
				xmax = 874.7481
				text = "no"
			intervals [2780]:
				xmin = 874.7481
				xmax = 874.8481
				text = ""
			intervals [2781]:
				xmin = 874.8481
				xmax = 875.0181
				text = "you"
			intervals [2782]:
				xmin = 875.0181
				xmax = 875.1581
				text = "need"
			intervals [2783]:
				xmin = 875.1581
				xmax = 875.2781
				text = "to"
			intervals [2784]:
				xmin = 875.2781
				xmax = 875.6681
				text = "understand"
			intervals [2785]:
				xmin = 875.6681
				xmax = 875.6981
				text = ""
			intervals [2786]:
				xmin = 875.6981
				xmax = 876.0681
				text = "why"
			intervals [2787]:
				xmin = 876.0681
				xmax = 876.1781
				text = ""
			intervals [2788]:
				xmin = 876.1781
				xmax = 876.4481
				text = "why"
			intervals [2789]:
				xmin = 876.4481
				xmax = 876.4781
				text = ""
			intervals [2790]:
				xmin = 876.4781
				xmax = 876.5381
				text = "you"
			intervals [2791]:
				xmin = 876.5381
				xmax = 876.6981
				text = "have"
			intervals [2792]:
				xmin = 876.6981
				xmax = 876.8781
				text = "these"
			intervals [2793]:
				xmin = 876.8781
				xmax = 877.3581
				text = "feelings"
			intervals [2794]:
				xmin = 877.3581
				xmax = 877.9716
				text = ""
			intervals [2795]:
				xmin = 877.9716
				xmax = 878.1016
				text = "and"
			intervals [2796]:
				xmin = 878.1016
				xmax = 878.2416
				text = "i"
			intervals [2797]:
				xmin = 878.2416
				xmax = 878.4016
				text = "will"
			intervals [2798]:
				xmin = 878.4016
				xmax = 878.4416
				text = ""
			intervals [2799]:
				xmin = 878.4416
				xmax = 878.8716
				text = "always"
			intervals [2800]:
				xmin = 878.8716
				xmax = 879.2016
				text = "remember"
			intervals [2801]:
				xmin = 879.2016
				xmax = 879.3732
				text = ""
			intervals [2802]:
				xmin = 879.3732
				xmax = 879.5632
				text = "mister"
			intervals [2803]:
				xmin = 879.5632
				xmax = 879.8632
				text = "rdx"
			intervals [2804]:
				xmin = 879.8632
				xmax = 879.9932
				text = "for"
			intervals [2805]:
				xmin = 879.9932
				xmax = 880.0232
				text = ""
			intervals [2806]:
				xmin = 880.0232
				xmax = 880.3332
				text = "that"
			intervals [2807]:
				xmin = 880.3332
				xmax = 880.4243
				text = ""
			intervals [2808]:
				xmin = 880.4243
				xmax = 880.8743
				text = "um"
			intervals [2809]:
				xmin = 880.8743
				xmax = 881.7194
				text = ""
			intervals [2810]:
				xmin = 881.7194
				xmax = 881.8394
				text = "but"
			intervals [2811]:
				xmin = 881.8394
				xmax = 881.9294
				text = "it"
			intervals [2812]:
				xmin = 881.9294
				xmax = 882.0394
				text = "was"
			intervals [2813]:
				xmin = 882.0394
				xmax = 882.3294
				text = "also"
			intervals [2814]:
				xmin = 882.3294
				xmax = 882.3594
				text = ""
			intervals [2815]:
				xmin = 882.3594
				xmax = 882.5594
				text = "during"
			intervals [2816]:
				xmin = 882.5594
				xmax = 882.6394
				text = "a"
			intervals [2817]:
				xmin = 882.6394
				xmax = 883.0694
				text = "time"
			intervals [2818]:
				xmin = 883.0694
				xmax = 883.0994
				text = ""
			intervals [2819]:
				xmin = 883.0994
				xmax = 883.4294
				text = "where"
			intervals [2820]:
				xmin = 883.4294
				xmax = 883.6079
				text = ""
			intervals [2821]:
				xmin = 883.6079
				xmax = 883.7479
				text = "you"
			intervals [2822]:
				xmin = 883.7479
				xmax = 884.0479
				text = "couldn't"
			intervals [2823]:
				xmin = 884.0479
				xmax = 884.1879
				text = "leave"
			intervals [2824]:
				xmin = 884.1879
				xmax = 884.7279
				text = "campus"
			intervals [2825]:
				xmin = 884.7279
				xmax = 884.8279
				text = "you"
			intervals [2826]:
				xmin = 884.8279
				xmax = 885.0479
				text = "couldn't"
			intervals [2827]:
				xmin = 885.0479
				xmax = 885.2279
				text = "come"
			intervals [2828]:
				xmin = 885.2279
				xmax = 885.3679
				text = "out"
			intervals [2829]:
				xmin = 885.3679
				xmax = 885.4279
				text = "and"
			intervals [2830]:
				xmin = 885.4279
				xmax = 885.5179
				text = ""
			intervals [2831]:
				xmin = 885.5179
				xmax = 885.6379
				text = "go"
			intervals [2832]:
				xmin = 885.6379
				xmax = 885.7479
				text = "to"
			intervals [2833]:
				xmin = 885.7479
				xmax = 886.0979
				text = "lunch"
			intervals [2834]:
				xmin = 886.0979
				xmax = 886.4179
				text = "anything"
			intervals [2835]:
				xmin = 886.4179
				xmax = 886.5779
				text = "like"
			intervals [2836]:
				xmin = 886.5779
				xmax = 886.6079
				text = ""
			intervals [2837]:
				xmin = 886.6079
				xmax = 886.8679
				text = "that"
			intervals [2838]:
				xmin = 886.8679
				xmax = 887.1226
				text = ""
			intervals [2839]:
				xmin = 887.1226
				xmax = 887.3326
				text = "you"
			intervals [2840]:
				xmin = 887.3326
				xmax = 887.5726
				text = "ate"
			intervals [2841]:
				xmin = 887.5726
				xmax = 887.6402
				text = ""
			intervals [2842]:
				xmin = 887.6402
				xmax = 887.7902
				text = "in"
			intervals [2843]:
				xmin = 887.7902
				xmax = 887.9402
				text = "the"
			intervals [2844]:
				xmin = 887.9402
				xmax = 887.9864
				text = ""
			intervals [2845]:
				xmin = 887.9864
				xmax = 888.6964
				text = "cafeteria"
			intervals [2846]:
				xmin = 888.6964
				xmax = 888.9164
				text = "or"
			intervals [2847]:
				xmin = 888.9164
				xmax = 888.9764
				text = ""
			intervals [2848]:
				xmin = 888.9764
				xmax = 889.1064
				text = "you"
			intervals [2849]:
				xmin = 889.1064
				xmax = 889.3164
				text = "brought"
			intervals [2850]:
				xmin = 889.3164
				xmax = 889.4364
				text = "your"
			intervals [2851]:
				xmin = 889.4364
				xmax = 889.6064
				text = "own"
			intervals [2852]:
				xmin = 889.6064
				xmax = 889.6364
				text = ""
			intervals [2853]:
				xmin = 889.6364
				xmax = 890.0964
				text = "lunch"
			intervals [2854]:
				xmin = 890.0964
				xmax = 890.3353
				text = ""
			intervals [2855]:
				xmin = 890.3353
				xmax = 890.4953
				text = "you"
			intervals [2856]:
				xmin = 890.4953
				xmax = 890.6853
				text = "weren't"
			intervals [2857]:
				xmin = 890.6853
				xmax = 891.0353
				text = "allowed"
			intervals [2858]:
				xmin = 891.0353
				xmax = 891.1719
				text = ""
			intervals [2859]:
				xmin = 891.1719
				xmax = 891.4719
				text = "off"
			intervals [2860]:
				xmin = 891.4719
				xmax = 891.5319
				text = "of"
			intervals [2861]:
				xmin = 891.5319
				xmax = 891.5919
				text = "the"
			intervals [2862]:
				xmin = 891.5919
				xmax = 891.6219
				text = ""
			intervals [2863]:
				xmin = 891.6219
				xmax = 892.1819
				text = "campus"
			intervals [2864]:
				xmin = 892.1819
				xmax = 892.2119
				text = ""
			intervals [2865]:
				xmin = 892.2119
				xmax = 892.3619
				text = "at"
			intervals [2866]:
				xmin = 892.3619
				xmax = 892.3919
				text = ""
			intervals [2867]:
				xmin = 892.3919
				xmax = 892.6519
				text = "any"
			intervals [2868]:
				xmin = 892.6519
				xmax = 893.0619
				text = "time"
			intervals [2869]:
				xmin = 893.0619
				xmax = 893.4303
				text = ""
			intervals [2870]:
				xmin = 893.4303
				xmax = 893.5403
				text = "you"
			intervals [2871]:
				xmin = 893.5403
				xmax = 893.6403
				text = "know"
			intervals [2872]:
				xmin = 893.6403
				xmax = 893.7103
				text = ""
			intervals [2873]:
				xmin = 893.7103
				xmax = 894.2303
				text = "truancy"
			intervals [2874]:
				xmin = 894.2303
				xmax = 894.4303
				text = "was"
			intervals [2875]:
				xmin = 894.4303
				xmax = 894.5903
				text = "really"
			intervals [2876]:
				xmin = 894.5903
				xmax = 894.8403
				text = "really"
			intervals [2877]:
				xmin = 894.8403
				xmax = 894.8703
				text = ""
			intervals [2878]:
				xmin = 894.8703
				xmax = 895.2003
				text = "big"
			intervals [2879]:
				xmin = 895.2003
				xmax = 895.4903
				text = "then"
			intervals [2880]:
				xmin = 895.4903
				xmax = 895.8011
				text = ""
			intervals [2881]:
				xmin = 895.8011
				xmax = 896.4611
				text = "so"
			intervals [2882]:
				xmin = 896.4611
				xmax = 897.1093
				text = ""
			intervals [2883]:
				xmin = 897.1093
				xmax = 897.3493
				text = "they"
			intervals [2884]:
				xmin = 897.3493
				xmax = 897.6063
				text = ""
			intervals [2885]:
				xmin = 897.6063
				xmax = 897.7863
				text = "kind"
			intervals [2886]:
				xmin = 897.7863
				xmax = 897.8863
				text = "of"
			intervals [2887]:
				xmin = 897.8863
				xmax = 898.649
				text = ""
			intervals [2888]:
				xmin = 898.649
				xmax = 898.969
				text = "had"
			intervals [2889]:
				xmin = 898.969
				xmax = 899.1266
				text = ""
			intervals [2890]:
				xmin = 899.1266
				xmax = 899.3666
				text = "real"
			intervals [2891]:
				xmin = 899.3666
				xmax = 899.5366
				text = "good"
			intervals [2892]:
				xmin = 899.5366
				xmax = 900.0066
				text = "control"
			intervals [2893]:
				xmin = 900.0066
				xmax = 900.6747
				text = ""
			intervals [2894]:
				xmin = 900.6747
				xmax = 900.8247
				text = "over"
			intervals [2895]:
				xmin = 900.8247
				xmax = 900.8547
				text = ""
			intervals [2896]:
				xmin = 900.8547
				xmax = 900.9947
				text = "what"
			intervals [2897]:
				xmin = 900.9947
				xmax = 901.0547
				text = "you"
			intervals [2898]:
				xmin = 901.0547
				xmax = 901.0847
				text = ""
			intervals [2899]:
				xmin = 901.0847
				xmax = 901.2847
				text = "did"
			intervals [2900]:
				xmin = 901.2847
				xmax = 901.5892
				text = ""
			intervals [2901]:
				xmin = 901.5892
				xmax = 901.7892
				text = "i"
			intervals [2902]:
				xmin = 901.7892
				xmax = 902.2292
				text = "enjoyed"
			intervals [2903]:
				xmin = 902.2292
				xmax = 902.2592
				text = ""
			intervals [2904]:
				xmin = 902.2592
				xmax = 902.4792
				text = "going"
			intervals [2905]:
				xmin = 902.4792
				xmax = 902.5392
				text = ""
			intervals [2906]:
				xmin = 902.5392
				xmax = 902.6992
				text = "in"
			intervals [2907]:
				xmin = 902.6992
				xmax = 902.7792
				text = ""
			intervals [2908]:
				xmin = 902.7792
				xmax = 903.0192
				text = "um"
			intervals [2909]:
				xmin = 903.0192
				xmax = 903.0592
				text = ""
			intervals [2910]:
				xmin = 903.0592
				xmax = 903.2792
				text = "junior"
			intervals [2911]:
				xmin = 903.2792
				xmax = 903.3992
				text = "high"
			intervals [2912]:
				xmin = 903.3992
				xmax = 903.7292
				text = "school"
			intervals [2913]:
				xmin = 903.7292
				xmax = 903.7692
				text = "i"
			intervals [2914]:
				xmin = 903.7692
				xmax = 904.0192
				text = "was"
			intervals [2915]:
				xmin = 904.0192
				xmax = 904.0692
				text = "a"
			intervals [2916]:
				xmin = 904.0692
				xmax = 904.7392
				text = "cheerleader"
			intervals [2917]:
				xmin = 904.7392
				xmax = 905.5449
				text = ""
			intervals [2918]:
				xmin = 905.5449
				xmax = 905.9249
				text = "um"
			intervals [2919]:
				xmin = 905.9249
				xmax = 906.1791
				text = ""
			intervals [2920]:
				xmin = 906.1791
				xmax = 906.2191
				text = "i"
			intervals [2921]:
				xmin = 906.2191
				xmax = 906.5491
				text = "actually"
			intervals [2922]:
				xmin = 906.5491
				xmax = 906.5791
				text = ""
			intervals [2923]:
				xmin = 906.5791
				xmax = 906.7791
				text = "made"
			intervals [2924]:
				xmin = 906.7791
				xmax = 907.4191
				text = "captain"
			intervals [2925]:
				xmin = 907.4191
				xmax = 907.6732
				text = ""
			intervals [2926]:
				xmin = 907.6732
				xmax = 907.9432
				text = "uh"
			intervals [2927]:
				xmin = 907.9432
				xmax = 908.0032
				text = ""
			intervals [2928]:
				xmin = 908.0032
				xmax = 908.1432
				text = "think"
			intervals [2929]:
				xmin = 908.1432
				xmax = 908.1732
				text = ""
			intervals [2930]:
				xmin = 908.1732
				xmax = 908.2332
				text = "it"
			intervals [2931]:
				xmin = 908.2332
				xmax = 908.3632
				text = "was"
			intervals [2932]:
				xmin = 908.3632
				xmax = 908.4432
				text = ""
			intervals [2933]:
				xmin = 908.4432
				xmax = 908.5832
				text = "my"
			intervals [2934]:
				xmin = 908.5832
				xmax = 908.7132
				text = ""
			intervals [2935]:
				xmin = 908.7132
				xmax = 909.0432
				text = "eighth"
			intervals [2936]:
				xmin = 909.0432
				xmax = 909.1332
				text = ""
			intervals [2937]:
				xmin = 909.1332
				xmax = 909.3632
				text = "grade"
			intervals [2938]:
				xmin = 909.3632
				xmax = 909.5632
				text = ""
			intervals [2939]:
				xmin = 909.5632
				xmax = 909.9232
				text = "year"
			intervals [2940]:
				xmin = 909.9232
				xmax = 910.2984
				text = ""
			intervals [2941]:
				xmin = 910.2984
				xmax = 910.5584
				text = "because"
			intervals [2942]:
				xmin = 910.5584
				xmax = 910.6384
				text = "it"
			intervals [2943]:
				xmin = 910.6384
				xmax = 910.8484
				text = "back"
			intervals [2944]:
				xmin = 910.8484
				xmax = 911.1684
				text = "that"
			intervals [2945]:
				xmin = 911.1684
				xmax = 911.2998
				text = ""
			intervals [2946]:
				xmin = 911.2998
				xmax = 911.5598
				text = "time"
			intervals [2947]:
				xmin = 911.5598
				xmax = 911.9293
				text = ""
			intervals [2948]:
				xmin = 911.9293
				xmax = 912.0293
				text = "you"
			intervals [2949]:
				xmin = 912.0293
				xmax = 912.0893
				text = "know"
			intervals [2950]:
				xmin = 912.0893
				xmax = 912.2193
				text = "you"
			intervals [2951]:
				xmin = 912.2193
				xmax = 912.3593
				text = "had"
			intervals [2952]:
				xmin = 912.3593
				xmax = 912.6993
				text = "seventh"
			intervals [2953]:
				xmin = 912.6993
				xmax = 912.8393
				text = "eighth"
			intervals [2954]:
				xmin = 912.8393
				xmax = 912.8693
				text = ""
			intervals [2955]:
				xmin = 912.8693
				xmax = 912.9493
				text = "and"
			intervals [2956]:
				xmin = 912.9493
				xmax = 912.9793
				text = ""
			intervals [2957]:
				xmin = 912.9793
				xmax = 913.2093
				text = "ninth"
			intervals [2958]:
				xmin = 913.2093
				xmax = 913.2693
				text = ""
			intervals [2959]:
				xmin = 913.2693
				xmax = 913.5793
				text = "grade"
			intervals [2960]:
				xmin = 913.5793
				xmax = 914.370
				text = ""
			intervals [2961]:
				xmin = 914.370
				xmax = 914.600
				text = "so"
			intervals [2962]:
				xmin = 914.600
				xmax = 914.710
				text = "i"
			intervals [2963]:
				xmin = 914.710
				xmax = 914.880
				text = "was"
			intervals [2964]:
				xmin = 914.880
				xmax = 914.910
				text = "a"
			intervals [2965]:
				xmin = 914.910
				xmax = 914.940
				text = ""
			intervals [2966]:
				xmin = 914.940
				xmax = 915.310
				text = "captain"
			intervals [2967]:
				xmin = 915.310
				xmax = 915.340
				text = ""
			intervals [2968]:
				xmin = 915.340
				xmax = 915.700
				text = "seventh"
			intervals [2969]:
				xmin = 915.700
				xmax = 915.870
				text = "grade"
			intervals [2970]:
				xmin = 915.870
				xmax = 915.960
				text = ""
			intervals [2971]:
				xmin = 915.960
				xmax = 916.240
				text = "eighth"
			intervals [2972]:
				xmin = 916.240
				xmax = 916.390
				text = "grade"
			intervals [2973]:
				xmin = 916.390
				xmax = 916.690
				text = "excuse"
			intervals [2974]:
				xmin = 916.690
				xmax = 916.850
				text = "me"
			intervals [2975]:
				xmin = 916.850
				xmax = 917.1179
				text = ""
			intervals [2976]:
				xmin = 917.1179
				xmax = 917.3379
				text = "and"
			intervals [2977]:
				xmin = 917.3379
				xmax = 917.4979
				text = "then"
			intervals [2978]:
				xmin = 917.4979
				xmax = 917.5379
				text = "i"
			intervals [2979]:
				xmin = 917.5379
				xmax = 917.5679
				text = ""
			intervals [2980]:
				xmin = 917.5679
				xmax = 917.6579
				text = "was"
			intervals [2981]:
				xmin = 917.6579
				xmax = 917.6979
				text = "a"
			intervals [2982]:
				xmin = 917.6979
				xmax = 917.7579
				text = ""
			intervals [2983]:
				xmin = 917.7579
				xmax = 918.0679
				text = "captain"
			intervals [2984]:
				xmin = 918.0679
				xmax = 918.0979
				text = ""
			intervals [2985]:
				xmin = 918.0979
				xmax = 918.3279
				text = "ninth"
			intervals [2986]:
				xmin = 918.3279
				xmax = 918.3979
				text = ""
			intervals [2987]:
				xmin = 918.3979
				xmax = 918.6979
				text = "grade"
			intervals [2988]:
				xmin = 918.6979
				xmax = 918.9811
				text = ""
			intervals [2989]:
				xmin = 918.9811
				xmax = 919.0211
				text = "i"
			intervals [2990]:
				xmin = 919.0211
				xmax = 919.1811
				text = "was"
			intervals [2991]:
				xmin = 919.1811
				xmax = 919.4611
				text = "also"
			intervals [2992]:
				xmin = 919.4611
				xmax = 919.5211
				text = "on"
			intervals [2993]:
				xmin = 919.5211
				xmax = 919.5511
				text = ""
			intervals [2994]:
				xmin = 919.5511
				xmax = 919.6411
				text = "the"
			intervals [2995]:
				xmin = 919.6411
				xmax = 919.6811
				text = ""
			intervals [2996]:
				xmin = 919.6811
				xmax = 920.1911
				text = "dance"
			intervals [2997]:
				xmin = 920.1911
				xmax = 920.6244
				text = ""
			intervals [2998]:
				xmin = 920.6244
				xmax = 920.9644
				text = "dance"
			intervals [2999]:
				xmin = 920.9644
				xmax = 921.2844
				text = "team"
			intervals [3000]:
				xmin = 921.2844
				xmax = 921.5616
				text = ""
			intervals [3001]:
				xmin = 921.5616
				xmax = 921.6416
				text = "for"
			intervals [3002]:
				xmin = 921.6416
				xmax = 921.7516
				text = "the"
			intervals [3003]:
				xmin = 921.7516
				xmax = 922.0316
				text = "school"
			intervals [3004]:
				xmin = 922.0316
				xmax = 923.409
				text = ""
			intervals [3005]:
				xmin = 923.409
				xmax = 923.499
				text = "i"
			intervals [3006]:
				xmin = 923.499
				xmax = 923.589
				text = "was"
			intervals [3007]:
				xmin = 923.589
				xmax = 923.769
				text = "still"
			intervals [3008]:
				xmin = 923.769
				xmax = 924.029
				text = "taking"
			intervals [3009]:
				xmin = 924.029
				xmax = 924.349
				text = "private"
			intervals [3010]:
				xmin = 924.349
				xmax = 924.729
				text = "lessons"
			intervals [3011]:
				xmin = 924.729
				xmax = 924.959
				text = "and"
			intervals [3012]:
				xmin = 924.959
				xmax = 925.319
				text = "actually"
			intervals [3013]:
				xmin = 925.319
				xmax = 925.409
				text = "at"
			intervals [3014]:
				xmin = 925.409
				xmax = 925.7598
				text = ""
			intervals [3015]:
				xmin = 925.7598
				xmax = 926.2698
				text = "by"
			intervals [3016]:
				xmin = 926.2698
				xmax = 926.9868
				text = ""
			intervals [3017]:
				xmin = 926.9868
				xmax = 927.0368
				text = "uh"
			intervals [3018]:
				xmin = 927.0368
				xmax = 927.2868
				text = "not"
			intervals [3019]:
				xmin = 927.2868
				xmax = 927.5168
				text = "until"
			intervals [3020]:
				xmin = 927.5168
				xmax = 927.5868
				text = "i"
			intervals [3021]:
				xmin = 927.5868
				xmax = 927.8068
				text = "got"
			intervals [3022]:
				xmin = 927.8068
				xmax = 928.0468
				text = "into"
			intervals [3023]:
				xmin = 928.0468
				xmax = 928.4268
				text = "high"
			intervals [3024]:
				xmin = 928.4268
				xmax = 928.7068
				text = "school"
			intervals [3025]:
				xmin = 928.7068
				xmax = 928.8668
				text = "did"
			intervals [3026]:
				xmin = 928.8668
				xmax = 928.9668
				text = "i"
			intervals [3027]:
				xmin = 928.9668
				xmax = 929.2968
				text = "start"
			intervals [3028]:
				xmin = 929.2968
				xmax = 929.3268
				text = ""
			intervals [3029]:
				xmin = 929.3268
				xmax = 929.7368
				text = "dancing"
			intervals [3030]:
				xmin = 929.7368
				xmax = 929.8368
				text = ""
			intervals [3031]:
				xmin = 929.8368
				xmax = 930.3968
				text = "professionally"
			intervals [3032]:
				xmin = 930.3968
				xmax = 930.694
				text = ""
			intervals [3033]:
				xmin = 930.694
				xmax = 930.894
				text = "and"
			intervals [3034]:
				xmin = 930.894
				xmax = 931.354
				text = "professionally"
			intervals [3035]:
				xmin = 931.354
				xmax = 931.384
				text = ""
			intervals [3036]:
				xmin = 931.384
				xmax = 931.734
				text = "meaning"
			intervals [3037]:
				xmin = 931.734
				xmax = 931.784
				text = ""
			intervals [3038]:
				xmin = 931.784
				xmax = 931.974
				text = "we"
			intervals [3039]:
				xmin = 931.974
				xmax = 932.184
				text = "had"
			intervals [3040]:
				xmin = 932.184
				xmax = 932.214
				text = ""
			intervals [3041]:
				xmin = 932.214
				xmax = 932.404
				text = "a"
			intervals [3042]:
				xmin = 932.404
				xmax = 932.5711
				text = ""
			intervals [3043]:
				xmin = 932.5711
				xmax = 932.6411
				text = "a"
			intervals [3044]:
				xmin = 932.6411
				xmax = 932.8211
				text = "little"
			intervals [3045]:
				xmin = 932.8211
				xmax = 932.8511
				text = ""
			intervals [3046]:
				xmin = 932.8511
				xmax = 933.1711
				text = "dance"
			intervals [3047]:
				xmin = 933.1711
				xmax = 933.2011
				text = ""
			intervals [3048]:
				xmin = 933.2011
				xmax = 933.4111
				text = "group"
			intervals [3049]:
				xmin = 933.4111
				xmax = 933.5911
				text = "and"
			intervals [3050]:
				xmin = 933.5911
				xmax = 933.6811
				text = "we"
			intervals [3051]:
				xmin = 933.6811
				xmax = 933.8511
				text = "would"
			intervals [3052]:
				xmin = 933.8511
				xmax = 933.8811
				text = ""
			intervals [3053]:
				xmin = 933.8811
				xmax = 934.2611
				text = "perform"
			intervals [3054]:
				xmin = 934.2611
				xmax = 934.3211
				text = "at"
			intervals [3055]:
				xmin = 934.3211
				xmax = 934.3511
				text = ""
			intervals [3056]:
				xmin = 934.3511
				xmax = 934.6411
				text = "different"
			intervals [3057]:
				xmin = 934.6411
				xmax = 934.9873
				text = ""
			intervals [3058]:
				xmin = 934.9873
				xmax = 935.5173
				text = "location"
			intervals [3059]:
				xmin = 935.5173
				xmax = 935.5473
				text = ""
			intervals [3060]:
				xmin = 935.5473
				xmax = 935.7273
				text = "diff-"
			intervals [3061]:
				xmin = 935.7273
				xmax = 935.7873
				text = ""
			intervals [3062]:
				xmin = 935.7873
				xmax = 936.1473
				text = "different"
			intervals [3063]:
				xmin = 936.1473
				xmax = 936.4029
				text = ""
			intervals [3064]:
				xmin = 936.4029
				xmax = 936.8029
				text = "events"
			intervals [3065]:
				xmin = 936.8029
				xmax = 936.8729
				text = "and"
			intervals [3066]:
				xmin = 936.8729
				xmax = 937.1229
				text = "things"
			intervals [3067]:
				xmin = 937.1229
				xmax = 937.2529
				text = "like"
			intervals [3068]:
				xmin = 937.2529
				xmax = 937.3129
				text = ""
			intervals [3069]:
				xmin = 937.3129
				xmax = 937.5529
				text = "that"
			intervals [3070]:
				xmin = 937.5529
				xmax = 938.3306
				text = ""
			intervals [3071]:
				xmin = 938.3306
				xmax = 938.9306
				text = "um"
			intervals [3072]:
				xmin = 938.9306
				xmax = 939.8461
				text = ""
			intervals [3073]:
				xmin = 939.8461
				xmax = 940.1261
				text = "junior"
			intervals [3074]:
				xmin = 940.1261
				xmax = 940.2361
				text = "high"
			intervals [3075]:
				xmin = 940.2361
				xmax = 940.4361
				text = "school"
			intervals [3076]:
				xmin = 940.4361
				xmax = 940.5661
				text = "was"
			intervals [3077]:
				xmin = 940.5661
				xmax = 940.7561
				text = "really"
			intervals [3078]:
				xmin = 940.7561
				xmax = 940.8061
				text = ""
			intervals [3079]:
				xmin = 940.8061
				xmax = 941.1061
				text = "good"
			intervals [3080]:
				xmin = 941.1061
				xmax = 941.5049
				text = ""
			intervals [3081]:
				xmin = 941.5049
				xmax = 941.5649
				text = "it"
			intervals [3082]:
				xmin = 941.5649
				xmax = 941.6649
				text = "was"
			intervals [3083]:
				xmin = 941.6649
				xmax = 941.7249
				text = "the"
			intervals [3084]:
				xmin = 941.7249
				xmax = 941.9449
				text = "first"
			intervals [3085]:
				xmin = 941.9449
				xmax = 942.0349
				text = "time"
			intervals [3086]:
				xmin = 942.0349
				xmax = 942.0849
				text = "i"
			intervals [3087]:
				xmin = 942.0849
				xmax = 942.2849
				text = "got"
			intervals [3088]:
				xmin = 942.2849
				xmax = 942.3249
				text = "a"
			intervals [3089]:
				xmin = 942.3249
				xmax = 942.5449
				text = "chance"
			intervals [3090]:
				xmin = 942.5449
				xmax = 942.6249
				text = "to"
			intervals [3091]:
				xmin = 942.6249
				xmax = 942.6549
				text = ""
			intervals [3092]:
				xmin = 942.6549
				xmax = 943.1749
				text = "travel"
			intervals [3093]:
				xmin = 943.1749
				xmax = 943.3649
				text = "out"
			intervals [3094]:
				xmin = 943.3649
				xmax = 943.540
				text = ""
			intervals [3095]:
				xmin = 943.540
				xmax = 943.810
				text = "for"
			intervals [3096]:
				xmin = 943.810
				xmax = 943.9656
				text = ""
			intervals [3097]:
				xmin = 943.9656
				xmax = 944.0256
				text = "you"
			intervals [3098]:
				xmin = 944.0256
				xmax = 944.0556
				text = ""
			intervals [3099]:
				xmin = 944.0556
				xmax = 944.1356
				text = "know"
			intervals [3100]:
				xmin = 944.1356
				xmax = 944.1656
				text = ""
			intervals [3101]:
				xmin = 944.1656
				xmax = 944.3756
				text = "ninth"
			intervals [3102]:
				xmin = 944.3756
				xmax = 944.4156
				text = ""
			intervals [3103]:
				xmin = 944.4156
				xmax = 944.6856
				text = "grade"
			intervals [3104]:
				xmin = 944.6856
				xmax = 944.7656
				text = "you"
			intervals [3105]:
				xmin = 944.7656
				xmax = 944.9256
				text = "got"
			intervals [3106]:
				xmin = 944.9256
				xmax = 944.9556
				text = ""
			intervals [3107]:
				xmin = 944.9556
				xmax = 945.0256
				text = "to"
			intervals [3108]:
				xmin = 945.0256
				xmax = 945.1056
				text = "go"
			intervals [3109]:
				xmin = 945.1056
				xmax = 945.2656
				text = "to"
			intervals [3110]:
				xmin = 945.2656
				xmax = 945.6736
				text = ""
			intervals [3111]:
				xmin = 945.6736
				xmax = 945.8936
				text = "um"
			intervals [3112]:
				xmin = 945.8936
				xmax = 946.3436
				text = "florida"
			intervals [3113]:
				xmin = 946.3436
				xmax = 946.9221
				text = ""
			intervals [3114]:
				xmin = 946.9221
				xmax = 947.0121
				text = "we"
			intervals [3115]:
				xmin = 947.0121
				xmax = 947.1321
				text = "went"
			intervals [3116]:
				xmin = 947.1321
				xmax = 947.1921
				text = "to"
			intervals [3117]:
				xmin = 947.1921
				xmax = 947.2221
				text = ""
			intervals [3118]:
				xmin = 947.2221
				xmax = 947.4921
				text = "disney"
			intervals [3119]:
				xmin = 947.4921
				xmax = 947.8121
				text = "world"
			intervals [3120]:
				xmin = 947.8121
				xmax = 947.8921
				text = "and"
			intervals [3121]:
				xmin = 947.8921
				xmax = 948.0021
				text = "we"
			intervals [3122]:
				xmin = 948.0021
				xmax = 948.0321
				text = ""
			intervals [3123]:
				xmin = 948.0321
				xmax = 948.2221
				text = "went"
			intervals [3124]:
				xmin = 948.2221
				xmax = 948.2721
				text = ""
			intervals [3125]:
				xmin = 948.2721
				xmax = 948.7021
				text = "to"
			intervals [3126]:
				xmin = 948.7021
				xmax = 949.2056
				text = ""
			intervals [3127]:
				xmin = 949.2056
				xmax = 949.3956
				text = "um"
			intervals [3128]:
				xmin = 949.3956
				xmax = 949.4756
				text = ""
			intervals [3129]:
				xmin = 949.4756
				xmax = 950.0756
				text = "atlanta"
			intervals [3130]:
				xmin = 950.0756
				xmax = 950.1796
				text = ""
			intervals [3131]:
				xmin = 950.1796
				xmax = 950.3296
				text = "and"
			intervals [3132]:
				xmin = 950.3296
				xmax = 950.3596
				text = ""
			intervals [3133]:
				xmin = 950.3596
				xmax = 950.4196
				text = "the"
			intervals [3134]:
				xmin = 950.4196
				xmax = 950.6296
				text = "whole"
			intervals [3135]:
				xmin = 950.6296
				xmax = 950.6696
				text = ""
			intervals [3136]:
				xmin = 950.6696
				xmax = 951.2796
				text = "peachtree"
			intervals [3137]:
				xmin = 951.2796
				xmax = 951.3296
				text = ""
			intervals [3138]:
				xmin = 951.3296
				xmax = 951.8396
				text = "street"
			intervals [3139]:
				xmin = 951.8396
				xmax = 952.950
				text = ""
			intervals [3140]:
				xmin = 952.950
				xmax = 953.030
				text = "you"
			intervals [3141]:
				xmin = 953.030
				xmax = 953.090
				text = "know"
			intervals [3142]:
				xmin = 953.090
				xmax = 953.400
				text = "and"
			intervals [3143]:
				xmin = 953.400
				xmax = 953.8054
				text = ""
			intervals [3144]:
				xmin = 953.8054
				xmax = 953.9954
				text = "martin"
			intervals [3145]:
				xmin = 953.9954
				xmax = 954.1654
				text = "luther"
			intervals [3146]:
				xmin = 954.1654
				xmax = 954.4254
				text = "king"
			intervals [3147]:
				xmin = 954.4254
				xmax = 954.5454
				text = "and"
			intervals [3148]:
				xmin = 954.5454
				xmax = 954.7354
				text = "that"
			intervals [3149]:
				xmin = 954.7354
				xmax = 954.8605
				text = ""
			intervals [3150]:
				xmin = 954.8605
				xmax = 955.0005
				text = "whole"
			intervals [3151]:
				xmin = 955.0005
				xmax = 955.1305
				text = ""
			intervals [3152]:
				xmin = 955.1305
				xmax = 955.2305
				text = "thing"
			intervals [3153]:
				xmin = 955.2305
				xmax = 955.3405
				text = ""
			intervals [3154]:
				xmin = 955.3405
				xmax = 955.7705
				text = "so"
			intervals [3155]:
				xmin = 955.7705
				xmax = 956.1581
				text = ""
			intervals [3156]:
				xmin = 956.1581
				xmax = 956.3781
				text = "that"
			intervals [3157]:
				xmin = 956.3781
				xmax = 956.5881
				text = "was"
			intervals [3158]:
				xmin = 956.5881
				xmax = 956.6681
				text = ""
			intervals [3159]:
				xmin = 956.6681
				xmax = 956.8081
				text = "that"
			intervals [3160]:
				xmin = 956.8081
				xmax = 956.9281
				text = "was"
			intervals [3161]:
				xmin = 956.9281
				xmax = 956.9581
				text = ""
			intervals [3162]:
				xmin = 956.9581
				xmax = 957.0681
				text = "good"
			intervals [3163]:
				xmin = 957.0681
				xmax = 957.4381
				text = "because"
			intervals [3164]:
				xmin = 957.4381
				xmax = 957.4881
				text = ""
			intervals [3165]:
				xmin = 957.4881
				xmax = 957.6981
				text = "other"
			intervals [3166]:
				xmin = 957.6981
				xmax = 958.0381
				text = "schools"
			intervals [3167]:
				xmin = 958.0381
				xmax = 958.1281
				text = "at"
			intervals [3168]:
				xmin = 958.1281
				xmax = 958.2581
				text = "that"
			intervals [3169]:
				xmin = 958.2581
				xmax = 958.5181
				text = "time"
			intervals [3170]:
				xmin = 958.5181
				xmax = 958.6781
				text = "were"
			intervals [3171]:
				xmin = 958.6781
				xmax = 958.8481
				text = "not"
			intervals [3172]:
				xmin = 958.8481
				xmax = 959.3781
				text = "traveling"
			intervals [3173]:
				xmin = 959.3781
				xmax = 960.2304
				text = ""
			intervals [3174]:
				xmin = 960.2304
				xmax = 960.6104
				text = "but"
			intervals [3175]:
				xmin = 960.6104
				xmax = 960.8758
				text = ""
			intervals [3176]:
				xmin = 960.8758
				xmax = 961.1358
				text = "mister"
			intervals [3177]:
				xmin = 961.1358
				xmax = 961.4458
				text = "rdx"
			intervals [3178]:
				xmin = 961.4458
				xmax = 961.6258
				text = "made"
			intervals [3179]:
				xmin = 961.6258
				xmax = 961.9558
				text = "sure"
			intervals [3180]:
				xmin = 961.9558
				xmax = 962.0758
				text = "that"
			intervals [3181]:
				xmin = 962.0758
				xmax = 962.1058
				text = ""
			intervals [3182]:
				xmin = 962.1058
				xmax = 962.2558
				text = "we"
			intervals [3183]:
				xmin = 962.2558
				xmax = 962.3658
				text = "were"
			intervals [3184]:
				xmin = 962.3658
				xmax = 962.6258
				text = "able"
			intervals [3185]:
				xmin = 962.6258
				xmax = 962.7358
				text = "to"
			intervals [3186]:
				xmin = 962.7358
				xmax = 963.2558
				text = "experience"
			intervals [3187]:
				xmin = 963.2558
				xmax = 963.5458
				text = "different"
			intervals [3188]:
				xmin = 963.5458
				xmax = 963.5758
				text = ""
			intervals [3189]:
				xmin = 963.5758
				xmax = 963.9958
				text = "things"
			intervals [3190]:
				xmin = 963.9958
				xmax = 964.4438
				text = ""
			intervals [3191]:
				xmin = 964.4438
				xmax = 964.7038
				text = "and"
			intervals [3192]:
				xmin = 964.7038
				xmax = 964.8307
				text = ""
			intervals [3193]:
				xmin = 964.8307
				xmax = 964.9307
				text = "and"
			intervals [3194]:
				xmin = 964.9307
				xmax = 964.9607
				text = ""
			intervals [3195]:
				xmin = 964.9607
				xmax = 965.0607
				text = "we"
			intervals [3196]:
				xmin = 965.0607
				xmax = 965.1507
				text = "were"
			intervals [3197]:
				xmin = 965.1507
				xmax = 965.2207
				text = "the"
			intervals [3198]:
				xmin = 965.2207
				xmax = 965.2707
				text = ""
			intervals [3199]:
				xmin = 965.2707
				xmax = 965.4807
				text = "kind"
			intervals [3200]:
				xmin = 965.4807
				xmax = 965.5707
				text = "of"
			intervals [3201]:
				xmin = 965.5707
				xmax = 965.6607
				text = "the"
			intervals [3202]:
				xmin = 965.6607
				xmax = 965.9507
				text = "trail"
			intervals [3203]:
				xmin = 965.9507
				xmax = 965.9807
				text = ""
			intervals [3204]:
				xmin = 965.9807
				xmax = 966.3507
				text = "blazers"
			intervals [3205]:
				xmin = 966.3507
				xmax = 966.4907
				text = "for"
			intervals [3206]:
				xmin = 966.4907
				xmax = 966.6907
				text = "that"
			intervals [3207]:
				xmin = 966.6907
				xmax = 966.7207
				text = ""
			intervals [3208]:
				xmin = 966.7207
				xmax = 966.7807
				text = "for"
			intervals [3209]:
				xmin = 966.7807
				xmax = 966.8707
				text = "other"
			intervals [3210]:
				xmin = 966.8707
				xmax = 966.9307
				text = ""
			intervals [3211]:
				xmin = 966.9307
				xmax = 967.5007
				text = "schools"
			intervals [3212]:
				xmin = 967.5007
				xmax = 968.1535
				text = ""
			intervals [3213]:
				xmin = 968.1535
				xmax = 968.2435
				text = "and"
			intervals [3214]:
				xmin = 968.2435
				xmax = 968.3835
				text = "then"
			intervals [3215]:
				xmin = 968.3835
				xmax = 968.4935
				text = "i"
			intervals [3216]:
				xmin = 968.4935
				xmax = 968.7535
				text = "left"
			intervals [3217]:
				xmin = 968.7535
				xmax = 968.9835
				text = "there"
			intervals [3218]:
				xmin = 968.9835
				xmax = 969.0435
				text = "and"
			intervals [3219]:
				xmin = 969.0435
				xmax = 969.1935
				text = "went"
			intervals [3220]:
				xmin = 969.1935
				xmax = 969.3035
				text = "to"
			intervals [3221]:
				xmin = 969.3035
				xmax = 969.6835
				text = "rdx"
			intervals [3222]:
				xmin = 969.6835
				xmax = 969.8835
				text = "high"
			intervals [3223]:
				xmin = 969.8835
				xmax = 970.3035
				text = "school"
			intervals [3224]:
				xmin = 970.3035
				xmax = 970.3335
				text = ""
			intervals [3225]:
				xmin = 970.3335
				xmax = 970.8735
				text = "which"
			intervals [3226]:
				xmin = 970.8735
				xmax = 971.894
				text = ""
			intervals [3227]:
				xmin = 971.894
				xmax = 972.484
				text = "um"
			intervals [3228]:
				xmin = 972.484
				xmax = 973.426
				text = ""
			intervals [3229]:
				xmin = 973.426
				xmax = 973.876
				text = "rdx"
			intervals [3230]:
				xmin = 973.876
				xmax = 973.906
				text = ""
			intervals [3231]:
				xmin = 973.906
				xmax = 974.586
				text = "was"
			intervals [3232]:
				xmin = 974.586
				xmax = 977.7654
				text = ""
			intervals [3233]:
				xmin = 977.7654
				xmax = 978.0954
				text = "<unk>"
			intervals [3234]:
				xmin = 978.0954
				xmax = 979.426
				text = ""
			intervals [3235]:
				xmin = 979.426
				xmax = 979.646
				text = "i"
			intervals [3236]:
				xmin = 979.646
				xmax = 980.056
				text = "enjoyed"
			intervals [3237]:
				xmin = 980.056
				xmax = 980.166
				text = "my"
			intervals [3238]:
				xmin = 980.166
				xmax = 980.416
				text = "time"
			intervals [3239]:
				xmin = 980.416
				xmax = 980.526
				text = "at"
			intervals [3240]:
				xmin = 980.526
				xmax = 981.046
				text = "rdx"
			intervals [3241]:
				xmin = 981.046
				xmax = 981.9274
				text = ""
			intervals [3242]:
				xmin = 981.9274
				xmax = 982.0574
				text = "i"
			intervals [3243]:
				xmin = 982.0574
				xmax = 982.0874
				text = ""
			intervals [3244]:
				xmin = 982.0874
				xmax = 982.4374
				text = "truly"
			intervals [3245]:
				xmin = 982.4374
				xmax = 982.4674
				text = ""
			intervals [3246]:
				xmin = 982.4674
				xmax = 982.9174
				text = "developed"
			intervals [3247]:
				xmin = 982.9174
				xmax = 982.9774
				text = "and"
			intervals [3248]:
				xmin = 982.9774
				xmax = 983.2974
				text = "became"
			intervals [3249]:
				xmin = 983.2974
				xmax = 983.4874
				text = "into"
			intervals [3250]:
				xmin = 983.4874
				xmax = 983.5274
				text = ""
			intervals [3251]:
				xmin = 983.5274
				xmax = 983.7574
				text = "came"
			intervals [3252]:
				xmin = 983.7574
				xmax = 983.8774
				text = "into"
			intervals [3253]:
				xmin = 983.8774
				xmax = 983.9074
				text = ""
			intervals [3254]:
				xmin = 983.9074
				xmax = 984.0874
				text = "my"
			intervals [3255]:
				xmin = 984.0874
				xmax = 984.2474
				text = "own"
			intervals [3256]:
				xmin = 984.2474
				xmax = 985.1536
				text = ""
			intervals [3257]:
				xmin = 985.1536
				xmax = 985.5136
				text = "um"
			intervals [3258]:
				xmin = 985.5136
				xmax = 987.0347
				text = ""
			intervals [3259]:
				xmin = 987.0347
				xmax = 987.2847
				text = "by"
			intervals [3260]:
				xmin = 987.2847
				xmax = 987.3147
				text = ""
			intervals [3261]:
				xmin = 987.3147
				xmax = 987.5347
				text = "that"
			intervals [3262]:
				xmin = 987.5347
				xmax = 987.5647
				text = ""
			intervals [3263]:
				xmin = 987.5647
				xmax = 987.8947
				text = "time"
			intervals [3264]:
				xmin = 987.8947
				xmax = 988.2413
				text = ""
			intervals [3265]:
				xmin = 988.2413
				xmax = 988.3913
				text = "i"
			intervals [3266]:
				xmin = 988.3913
				xmax = 988.6113
				text = "was"
			intervals [3267]:
				xmin = 988.6113
				xmax = 988.9248
				text = ""
			intervals [3268]:
				xmin = 988.9248
				xmax = 989.0048
				text = "i"
			intervals [3269]:
				xmin = 989.0048
				xmax = 989.2048
				text = "was"
			intervals [3270]:
				xmin = 989.2048
				xmax = 989.2348
				text = ""
			intervals [3271]:
				xmin = 989.2348
				xmax = 989.9248
				text = "dancing"
			intervals [3272]:
				xmin = 989.9248
				xmax = 990.1931
				text = ""
			intervals [3273]:
				xmin = 990.1931
				xmax = 990.3431
				text = "on"
			intervals [3274]:
				xmin = 990.3431
				xmax = 990.4931
				text = "a"
			intervals [3275]:
				xmin = 990.4931
				xmax = 990.9231
				text = "level"
			intervals [3276]:
				xmin = 990.9231
				xmax = 991.2442
				text = ""
			intervals [3277]:
				xmin = 991.2442
				xmax = 991.3842
				text = "i"
			intervals [3278]:
				xmin = 991.3842
				xmax = 991.6642
				text = "had"
			intervals [3279]:
				xmin = 991.6642
				xmax = 991.9017
				text = ""
			intervals [3280]:
				xmin = 991.9017
				xmax = 992.3417
				text = "studied"
			intervals [3281]:
				xmin = 992.3417
				xmax = 992.4017
				text = "in"
			intervals [3282]:
				xmin = 992.4017
				xmax = 992.5617
				text = "new"
			intervals [3283]:
				xmin = 992.5617
				xmax = 993.0417
				text = "york"
			intervals [3284]:
				xmin = 993.0417
				xmax = 993.6164
				text = ""
			intervals [3285]:
				xmin = 993.6164
				xmax = 993.8664
				text = "um"
			intervals [3286]:
				xmin = 993.8664
				xmax = 994.258
				text = ""
			intervals [3287]:
				xmin = 994.258
				xmax = 994.438
				text = "<unk>"
			intervals [3288]:
				xmin = 994.438
				xmax = 994.7076
				text = ""
			intervals [3289]:
				xmin = 994.7076
				xmax = 994.7876
				text = "for"
			intervals [3290]:
				xmin = 994.7876
				xmax = 994.9776
				text = "just"
			intervals [3291]:
				xmin = 994.9776
				xmax = 995.0176
				text = "a"
			intervals [3292]:
				xmin = 995.0176
				xmax = 995.0576
				text = ""
			intervals [3293]:
				xmin = 995.0576
				xmax = 995.2776
				text = "brief"
			intervals [3294]:
				xmin = 995.2776
				xmax = 995.6476
				text = "time"
			intervals [3295]:
				xmin = 995.6476
				xmax = 995.6976
				text = ""
			intervals [3296]:
				xmin = 995.6976
				xmax = 995.9776
				text = "i"
			intervals [3297]:
				xmin = 995.9776
				xmax = 996.1131
				text = ""
			intervals [3298]:
				xmin = 996.1131
				xmax = 996.1931
				text = "the"
			intervals [3299]:
				xmin = 996.1931
				xmax = 996.4831
				text = "dancer"
			intervals [3300]:
				xmin = 996.4831
				xmax = 996.6831
				text = "school"
			intervals [3301]:
				xmin = 996.6831
				xmax = 996.8031
				text = "that"
			intervals [3302]:
				xmin = 996.8031
				xmax = 996.8731
				text = "i"
			intervals [3303]:
				xmin = 996.8731
				xmax = 996.9031
				text = ""
			intervals [3304]:
				xmin = 996.9031
				xmax = 997.1431
				text = "belonged"
			intervals [3305]:
				xmin = 997.1431
				xmax = 997.2331
				text = "to"
			intervals [3306]:
				xmin = 997.2331
				xmax = 997.572
				text = ""
			intervals [3307]:
				xmin = 997.572
				xmax = 997.692
				text = "they"
			intervals [3308]:
				xmin = 997.692
				xmax = 997.782
				text = "would"
			intervals [3309]:
				xmin = 997.782
				xmax = 997.942
				text = "take"
			intervals [3310]:
				xmin = 997.942
				xmax = 998.022
				text = "a"
			intervals [3311]:
				xmin = 998.022
				xmax = 998.052
				text = ""
			intervals [3312]:
				xmin = 998.052
				xmax = 998.242
				text = "group"
			intervals [3313]:
				xmin = 998.242
				xmax = 998.302
				text = "of"
			intervals [3314]:
				xmin = 998.302
				xmax = 998.702
				text = "kids"
			intervals [3315]:
				xmin = 998.702
				xmax = 998.992
				text = "to"
			intervals [3316]:
				xmin = 998.992
				xmax = 999.032
				text = ""
			intervals [3317]:
				xmin = 999.032
				xmax = 999.152
				text = "new"
			intervals [3318]:
				xmin = 999.152
				xmax = 999.422
				text = "york"
			intervals [3319]:
				xmin = 999.422
				xmax = 999.452
				text = ""
			intervals [3320]:
				xmin = 999.452
				xmax = 999.532
				text = "to"
			intervals [3321]:
				xmin = 999.532
				xmax = 1000.092
				text = "study"
			intervals [3322]:
				xmin = 1000.092
				xmax = 1000.577
				text = ""
			intervals [3323]:
				xmin = 1000.577
				xmax = 1000.817
				text = "and"
			intervals [3324]:
				xmin = 1000.817
				xmax = 1001.127
				text = "so"
			intervals [3325]:
				xmin = 1001.127
				xmax = 1001.297
				text = "i"
			intervals [3326]:
				xmin = 1001.297
				xmax = 1001.667
				text = "was"
			intervals [3327]:
				xmin = 1001.667
				xmax = 1001.767
				text = ""
			intervals [3328]:
				xmin = 1001.767
				xmax = 1001.847
				text = "i"
			intervals [3329]:
				xmin = 1001.847
				xmax = 1002.007
				text = "was"
			intervals [3330]:
				xmin = 1002.007
				xmax = 1002.417
				text = "selected"
			intervals [3331]:
				xmin = 1002.417
				xmax = 1002.487
				text = "and"
			intervals [3332]:
				xmin = 1002.487
				xmax = 1002.717
				text = "able"
			intervals [3333]:
				xmin = 1002.717
				xmax = 1002.827
				text = "to"
			intervals [3334]:
				xmin = 1002.827
				xmax = 1002.867
				text = ""
			intervals [3335]:
				xmin = 1002.867
				xmax = 1003.007
				text = "do"
			intervals [3336]:
				xmin = 1003.007
				xmax = 1003.057
				text = ""
			intervals [3337]:
				xmin = 1003.057
				xmax = 1003.367
				text = "that"
			intervals [3338]:
				xmin = 1003.367
				xmax = 1004.0202
				text = ""
			intervals [3339]:
				xmin = 1004.0202
				xmax = 1004.3802
				text = "and"
			intervals [3340]:
				xmin = 1004.3802
				xmax = 1004.5145
				text = ""
			intervals [3341]:
				xmin = 1004.5145
				xmax = 1004.5945
				text = "i"
			intervals [3342]:
				xmin = 1004.5945
				xmax = 1004.7345
				text = "was"
			intervals [3343]:
				xmin = 1004.7345
				xmax = 1004.8945
				text = "able"
			intervals [3344]:
				xmin = 1004.8945
				xmax = 1004.9645
				text = "to"
			intervals [3345]:
				xmin = 1004.9645
				xmax = 1005.1345
				text = "bring"
			intervals [3346]:
				xmin = 1005.1345
				xmax = 1005.2745
				text = "that"
			intervals [3347]:
				xmin = 1005.2745
				xmax = 1005.5745
				text = "training"
			intervals [3348]:
				xmin = 1005.5745
				xmax = 1005.6145
				text = ""
			intervals [3349]:
				xmin = 1005.6145
				xmax = 1005.8545
				text = "back"
			intervals [3350]:
				xmin = 1005.8545
				xmax = 1006.0045
				text = "so"
			intervals [3351]:
				xmin = 1006.0045
				xmax = 1006.1545
				text = "when"
			intervals [3352]:
				xmin = 1006.1545
				xmax = 1006.2345
				text = "i"
			intervals [3353]:
				xmin = 1006.2345
				xmax = 1006.4645
				text = "got"
			intervals [3354]:
				xmin = 1006.4645
				xmax = 1006.6545
				text = "into"
			intervals [3355]:
				xmin = 1006.6545
				xmax = 1006.8345
				text = "tenth"
			intervals [3356]:
				xmin = 1006.8345
				xmax = 1007.2445
				text = "grade"
			intervals [3357]:
				xmin = 1007.2445
				xmax = 1007.8919
				text = ""
			intervals [3358]:
				xmin = 1007.8919
				xmax = 1008.0019
				text = "you"
			intervals [3359]:
				xmin = 1008.0019
				xmax = 1008.3019
				text = "know"
			intervals [3360]:
				xmin = 1008.3019
				xmax = 1008.3319
				text = ""
			intervals [3361]:
				xmin = 1008.3319
				xmax = 1008.5419
				text = "they"
			intervals [3362]:
				xmin = 1008.5419
				xmax = 1008.5719
				text = ""
			intervals [3363]:
				xmin = 1008.5719
				xmax = 1008.9219
				text = "kids"
			intervals [3364]:
				xmin = 1008.9219
				xmax = 1009.2619
				text = "change"
			intervals [3365]:
				xmin = 1009.2619
				xmax = 1009.7619
				text = "classes"
			intervals [3366]:
				xmin = 1009.7619
				xmax = 1010.0619
				text = "so"
			intervals [3367]:
				xmin = 1010.0619
				xmax = 1010.2319
				text = "like"
			intervals [3368]:
				xmin = 1010.2319
				xmax = 1010.2619
				text = ""
			intervals [3369]:
				xmin = 1010.2619
				xmax = 1010.4819
				text = "maybe"
			intervals [3370]:
				xmin = 1010.4819
				xmax = 1010.5519
				text = "the"
			intervals [3371]:
				xmin = 1010.5519
				xmax = 1010.6219
				text = ""
			intervals [3372]:
				xmin = 1010.6219
				xmax = 1010.9619
				text = "third"
			intervals [3373]:
				xmin = 1010.9619
				xmax = 1011.3419
				text = "period"
			intervals [3374]:
				xmin = 1011.3419
				xmax = 1011.7761
				text = ""
			intervals [3375]:
				xmin = 1011.7761
				xmax = 1012.1061
				text = "i"
			intervals [3376]:
				xmin = 1012.1061
				xmax = 1012.673
				text = ""
			intervals [3377]:
				xmin = 1012.673
				xmax = 1012.893
				text = "took"
			intervals [3378]:
				xmin = 1012.893
				xmax = 1013.033
				text = "an"
			intervals [3379]:
				xmin = 1013.033
				xmax = 1013.773
				text = "advance"
			intervals [3380]:
				xmin = 1013.773
				xmax = 1014.0439
				text = ""
			intervals [3381]:
				xmin = 1014.0439
				xmax = 1014.0839
				text = "i"
			intervals [3382]:
				xmin = 1014.0839
				xmax = 1014.2439
				text = "was"
			intervals [3383]:
				xmin = 1014.2439
				xmax = 1014.3239
				text = "the"
			intervals [3384]:
				xmin = 1014.3239
				xmax = 1014.7239
				text = "only"
			intervals [3385]:
				xmin = 1014.7239
				xmax = 1015.1869
				text = ""
			intervals [3386]:
				xmin = 1015.1869
				xmax = 1015.4669
				text = "ninth"
			intervals [3387]:
				xmin = 1015.4669
				xmax = 1015.4969
				text = ""
			intervals [3388]:
				xmin = 1015.4969
				xmax = 1015.7969
				text = "grader"
			intervals [3389]:
				xmin = 1015.7969
				xmax = 1016.1269
				text = "taking"
			intervals [3390]:
				xmin = 1016.1269
				xmax = 1016.8069
				text = "advanced"
			intervals [3391]:
				xmin = 1016.8069
				xmax = 1017.1169
				text = "twelfth"
			intervals [3392]:
				xmin = 1017.1169
				xmax = 1017.4469
				text = "grade"
			intervals [3393]:
				xmin = 1017.4469
				xmax = 1017.7229
				text = ""
			intervals [3394]:
				xmin = 1017.7229
				xmax = 1017.9129
				text = "um"
			intervals [3395]:
				xmin = 1017.9129
				xmax = 1017.9429
				text = ""
			intervals [3396]:
				xmin = 1017.9429
				xmax = 1018.4229
				text = "dancing"
			intervals [3397]:
				xmin = 1018.4229
				xmax = 1019.048
				text = ""
			intervals [3398]:
				xmin = 1019.048
				xmax = 1019.298
				text = "but"
			intervals [3399]:
				xmin = 1019.298
				xmax = 1019.658
				text = "then"
			intervals [3400]:
				xmin = 1019.658
				xmax = 1019.9173
				text = ""
			intervals [3401]:
				xmin = 1019.9173
				xmax = 1020.1973
				text = "um"
			intervals [3402]:
				xmin = 1020.1973
				xmax = 1020.3473
				text = "like"
			intervals [3403]:
				xmin = 1020.3473
				xmax = 1020.5373
				text = "maybe"
			intervals [3404]:
				xmin = 1020.5373
				xmax = 1020.6773
				text = "the"
			intervals [3405]:
				xmin = 1020.6773
				xmax = 1021.0873
				text = "sixth"
			intervals [3406]:
				xmin = 1021.0873
				xmax = 1021.4973
				text = "period"
			intervals [3407]:
				xmin = 1021.4973
				xmax = 1021.7804
				text = ""
			intervals [3408]:
				xmin = 1021.7804
				xmax = 1021.9804
				text = "i"
			intervals [3409]:
				xmin = 1021.9804
				xmax = 1022.2804
				text = "actually"
			intervals [3410]:
				xmin = 1022.2804
				xmax = 1022.4004
				text = "was"
			intervals [3411]:
				xmin = 1022.4004
				xmax = 1022.4404
				text = "a"
			intervals [3412]:
				xmin = 1022.4404
				xmax = 1022.7804
				text = "student"
			intervals [3413]:
				xmin = 1022.7804
				xmax = 1023.2004
				text = "teacher"
			intervals [3414]:
				xmin = 1023.2004
				xmax = 1024.0559
				text = ""
			intervals [3415]:
				xmin = 1024.0559
				xmax = 1024.2759
				text = "while"
			intervals [3416]:
				xmin = 1024.2759
				xmax = 1024.3059
				text = "i"
			intervals [3417]:
				xmin = 1024.3059
				xmax = 1024.4259
				text = "was"
			intervals [3418]:
				xmin = 1024.4259
				xmax = 1024.5059
				text = "in"
			intervals [3419]:
				xmin = 1024.5059
				xmax = 1024.6559
				text = "high"
			intervals [3420]:
				xmin = 1024.6559
				xmax = 1024.8659
				text = "school"
			intervals [3421]:
				xmin = 1024.8659
				xmax = 1024.9959
				text = "s"
			intervals [3422]:
				xmin = 1024.9959
				xmax = 1025.1059
				text = "and"
			intervals [3423]:
				xmin = 1025.1059
				xmax = 1025.1559
				text = "i"
			intervals [3424]:
				xmin = 1025.1559
				xmax = 1025.1859
				text = ""
			intervals [3425]:
				xmin = 1025.1859
				xmax = 1025.3559
				text = "got"
			intervals [3426]:
				xmin = 1025.3559
				xmax = 1025.3859
				text = ""
			intervals [3427]:
				xmin = 1025.3859
				xmax = 1025.6459
				text = "credit"
			intervals [3428]:
				xmin = 1025.6459
				xmax = 1025.6959
				text = ""
			intervals [3429]:
				xmin = 1025.6959
				xmax = 1025.7859
				text = "for"
			intervals [3430]:
				xmin = 1025.7859
				xmax = 1025.8159
				text = ""
			intervals [3431]:
				xmin = 1025.8159
				xmax = 1026.0359
				text = "that"
			intervals [3432]:
				xmin = 1026.0359
				xmax = 1026.1018
				text = ""
			intervals [3433]:
				xmin = 1026.1018
				xmax = 1026.4518
				text = "so"
			intervals [3434]:
				xmin = 1026.4518
				xmax = 1027.065
				text = ""
			intervals [3435]:
				xmin = 1027.065
				xmax = 1027.365
				text = "um"
			intervals [3436]:
				xmin = 1027.365
				xmax = 1027.7618
				text = ""
			intervals [3437]:
				xmin = 1027.7618
				xmax = 1027.9418
				text = "never"
			intervals [3438]:
				xmin = 1027.9418
				xmax = 1028.0618
				text = "had"
			intervals [3439]:
				xmin = 1028.0618
				xmax = 1028.1418
				text = "to"
			intervals [3440]:
				xmin = 1028.1418
				xmax = 1028.3618
				text = "take"
			intervals [3441]:
				xmin = 1028.3618
				xmax = 1028.5918
				text = "gym"
			intervals [3442]:
				xmin = 1028.5918
				xmax = 1028.9741
				text = ""
			intervals [3443]:
				xmin = 1028.9741
				xmax = 1029.1341
				text = "that"
			intervals [3444]:
				xmin = 1029.1341
				xmax = 1029.2641
				text = "was"
			intervals [3445]:
				xmin = 1029.2641
				xmax = 1029.2941
				text = "a"
			intervals [3446]:
				xmin = 1029.2941
				xmax = 1029.4441
				text = "good"
			intervals [3447]:
				xmin = 1029.4441
				xmax = 1029.4841
				text = ""
			intervals [3448]:
				xmin = 1029.4841
				xmax = 1029.6441
				text = "thing"
			intervals [3449]:
				xmin = 1029.6441
				xmax = 1030.8195
				text = ""
			intervals [3450]:
				xmin = 1030.8195
				xmax = 1031.0595
				text = "i"
			intervals [3451]:
				xmin = 1031.0595
				xmax = 1031.1095
				text = "i"
			intervals [3452]:
				xmin = 1031.1095
				xmax = 1031.2695
				text = "think"
			intervals [3453]:
				xmin = 1031.2695
				xmax = 1031.3195
				text = "i"
			intervals [3454]:
				xmin = 1031.3195
				xmax = 1031.3495
				text = ""
			intervals [3455]:
				xmin = 1031.3495
				xmax = 1031.4395
				text = "was"
			intervals [3456]:
				xmin = 1031.4395
				xmax = 1031.4995
				text = "a"
			intervals [3457]:
				xmin = 1031.4995
				xmax = 1031.8295
				text = "senior"
			intervals [3458]:
				xmin = 1031.8295
				xmax = 1032.1095
				text = "before"
			intervals [3459]:
				xmin = 1032.1095
				xmax = 1032.1395
				text = "i"
			intervals [3460]:
				xmin = 1032.1395
				xmax = 1032.4295
				text = "really"
			intervals [3461]:
				xmin = 1032.4295
				xmax = 1032.7695
				text = "realized"
			intervals [3462]:
				xmin = 1032.7695
				xmax = 1032.7995
				text = ""
			intervals [3463]:
				xmin = 1032.7995
				xmax = 1032.8895
				text = "where"
			intervals [3464]:
				xmin = 1032.8895
				xmax = 1032.9995
				text = "the"
			intervals [3465]:
				xmin = 1032.9995
				xmax = 1033.2195
				text = "gym"
			intervals [3466]:
				xmin = 1033.2195
				xmax = 1033.5895
				text = "was"
			intervals [3467]:
				xmin = 1033.5895
				xmax = 1033.955
				text = ""
			intervals [3468]:
				xmin = 1033.955
				xmax = 1034.465
				text = "<unk>"
			intervals [3469]:
				xmin = 1034.465
				xmax = 1034.625
				text = "or"
			intervals [3470]:
				xmin = 1034.625
				xmax = 1034.725
				text = "the"
			intervals [3471]:
				xmin = 1034.725
				xmax = 1035.095
				text = "locker"
			intervals [3472]:
				xmin = 1035.095
				xmax = 1035.325
				text = "room"
			intervals [3473]:
				xmin = 1035.325
				xmax = 1035.385
				text = "for"
			intervals [3474]:
				xmin = 1035.385
				xmax = 1035.545
				text = "the"
			intervals [3475]:
				xmin = 1035.545
				xmax = 1035.855
				text = "gym"
			intervals [3476]:
				xmin = 1035.855
				xmax = 1036.5611
				text = ""
			intervals [3477]:
				xmin = 1036.5611
				xmax = 1036.7411
				text = "cause"
			intervals [3478]:
				xmin = 1036.7411
				xmax = 1036.8011
				text = "you"
			intervals [3479]:
				xmin = 1036.8011
				xmax = 1036.8611
				text = "know"
			intervals [3480]:
				xmin = 1036.8611
				xmax = 1037.0011
				text = "the"
			intervals [3481]:
				xmin = 1037.0011
				xmax = 1037.3211
				text = "dance"
			intervals [3482]:
				xmin = 1037.3211
				xmax = 1037.4511
				text = "room"
			intervals [3483]:
				xmin = 1037.4511
				xmax = 1037.5411
				text = "you"
			intervals [3484]:
				xmin = 1037.5411
				xmax = 1037.6911
				text = "have"
			intervals [3485]:
				xmin = 1037.6911
				xmax = 1037.8311
				text = "your"
			intervals [3486]:
				xmin = 1037.8311
				xmax = 1038.1911
				text = "own"
			intervals [3487]:
				xmin = 1038.1911
				xmax = 1038.9597
				text = ""
			intervals [3488]:
				xmin = 1038.9597
				xmax = 1039.3597
				text = "um"
			intervals [3489]:
				xmin = 1039.3597
				xmax = 1039.3997
				text = ""
			intervals [3490]:
				xmin = 1039.3997
				xmax = 1039.5597
				text = "but"
			intervals [3491]:
				xmin = 1039.5597
				xmax = 1039.8097
				text = "i"
			intervals [3492]:
				xmin = 1039.8097
				xmax = 1039.9697
				text = "i"
			intervals [3493]:
				xmin = 1039.9697
				xmax = 1040.2697
				text = "enjoyed"
			intervals [3494]:
				xmin = 1040.2697
				xmax = 1040.3597
				text = "it"
			intervals [3495]:
				xmin = 1040.3597
				xmax = 1040.7097
				text = "because"
			intervals [3496]:
				xmin = 1040.7097
				xmax = 1040.8529
				text = ""
			intervals [3497]:
				xmin = 1040.8529
				xmax = 1041.0929
				text = "it"
			intervals [3498]:
				xmin = 1041.0929
				xmax = 1041.3729
				text = "gave"
			intervals [3499]:
				xmin = 1041.3729
				xmax = 1041.4529
				text = "me"
			intervals [3500]:
				xmin = 1041.4529
				xmax = 1041.5629
				text = "an"
			intervals [3501]:
				xmin = 1041.5629
				xmax = 1042.0129
				text = "opportunity"
			intervals [3502]:
				xmin = 1042.0129
				xmax = 1042.0829
				text = "for"
			intervals [3503]:
				xmin = 1042.0829
				xmax = 1042.1129
				text = "a"
			intervals [3504]:
				xmin = 1042.1129
				xmax = 1042.2429
				text = "lot"
			intervals [3505]:
				xmin = 1042.2429
				xmax = 1042.2729
				text = ""
			intervals [3506]:
				xmin = 1042.2729
				xmax = 1042.3829
				text = "of"
			intervals [3507]:
				xmin = 1042.3829
				xmax = 1043.0929
				text = "independence"
			intervals [3508]:
				xmin = 1043.0929
				xmax = 1043.5549
				text = ""
			intervals [3509]:
				xmin = 1043.5549
				xmax = 1043.6849
				text = "<unk>"
			intervals [3510]:
				xmin = 1043.6849
				xmax = 1044.0991
				text = ""
			intervals [3511]:
				xmin = 1044.0991
				xmax = 1044.1791
				text = "i"
			intervals [3512]:
				xmin = 1044.1791
				xmax = 1044.2991
				text = "was"
			intervals [3513]:
				xmin = 1044.2991
				xmax = 1044.5791
				text = "still"
			intervals [3514]:
				xmin = 1044.5791
				xmax = 1045.0691
				text = "studying"
			intervals [3515]:
				xmin = 1045.0691
				xmax = 1045.1091
				text = "i"
			intervals [3516]:
				xmin = 1045.1091
				xmax = 1045.2091
				text = "was"
			intervals [3517]:
				xmin = 1045.2091
				xmax = 1045.5191
				text = "still"
			intervals [3518]:
				xmin = 1045.5191
				xmax = 1045.5591
				text = ""
			intervals [3519]:
				xmin = 1045.5591
				xmax = 1046.1291
				text = "dancing"
			intervals [3520]:
				xmin = 1046.1291
				xmax = 1046.7803
				text = ""
			intervals [3521]:
				xmin = 1046.7803
				xmax = 1047.0203
				text = "at"
			intervals [3522]:
				xmin = 1047.0203
				xmax = 1047.196
				text = ""
			intervals [3523]:
				xmin = 1047.196
				xmax = 1047.336
				text = "and"
			intervals [3524]:
				xmin = 1047.336
				xmax = 1047.436
				text = "i"
			intervals [3525]:
				xmin = 1047.436
				xmax = 1047.466
				text = ""
			intervals [3526]:
				xmin = 1047.466
				xmax = 1047.946
				text = "started"
			intervals [3527]:
				xmin = 1047.946
				xmax = 1047.976
				text = ""
			intervals [3528]:
				xmin = 1047.976
				xmax = 1048.266
				text = "dancing"
			intervals [3529]:
				xmin = 1048.266
				xmax = 1048.316
				text = ""
			intervals [3530]:
				xmin = 1048.316
				xmax = 1048.346
				text = "i"
			intervals [3531]:
				xmin = 1048.346
				xmax = 1048.446
				text = ""
			intervals [3532]:
				xmin = 1048.446
				xmax = 1048.626
				text = "think"
			intervals [3533]:
				xmin = 1048.626
				xmax = 1048.776
				text = "the"
			intervals [3534]:
				xmin = 1048.776
				xmax = 1049.126
				text = "eleventh"
			intervals [3535]:
				xmin = 1049.126
				xmax = 1049.156
				text = ""
			intervals [3536]:
				xmin = 1049.156
				xmax = 1049.326
				text = "grade"
			intervals [3537]:
				xmin = 1049.326
				xmax = 1049.356
				text = ""
			intervals [3538]:
				xmin = 1049.356
				xmax = 1049.386
				text = "i"
			intervals [3539]:
				xmin = 1049.386
				xmax = 1049.466
				text = ""
			intervals [3540]:
				xmin = 1049.466
				xmax = 1049.586
				text = "think"
			intervals [3541]:
				xmin = 1049.586
				xmax = 1049.646
				text = "for"
			intervals [3542]:
				xmin = 1049.646
				xmax = 1049.866
				text = "parks"
			intervals [3543]:
				xmin = 1049.866
				xmax = 1049.926
				text = "and"
			intervals [3544]:
				xmin = 1049.926
				xmax = 1050.506
				text = "recreation"
			intervals [3545]:
				xmin = 1050.506
				xmax = 1051.2069
				text = ""
			intervals [3546]:
				xmin = 1051.2069
				xmax = 1051.4069
				text = "and"
			intervals [3547]:
				xmin = 1051.4069
				xmax = 1051.4669
				text = "i"
			intervals [3548]:
				xmin = 1051.4669
				xmax = 1051.4969
				text = ""
			intervals [3549]:
				xmin = 1051.4969
				xmax = 1051.6369
				text = "was"
			intervals [3550]:
				xmin = 1051.6369
				xmax = 1051.9969
				text = "dancing"
			intervals [3551]:
				xmin = 1051.9969
				xmax = 1052.1369
				text = "with"
			intervals [3552]:
				xmin = 1052.1369
				xmax = 1052.1769
				text = ""
			intervals [3553]:
				xmin = 1052.1769
				xmax = 1052.3169
				text = "them"
			intervals [3554]:
				xmin = 1052.3169
				xmax = 1052.781
				text = ""
			intervals [3555]:
				xmin = 1052.781
				xmax = 1053.281
				text = "um"
			intervals [3556]:
				xmin = 1053.281
				xmax = 1054.5817
				text = ""
			intervals [3557]:
				xmin = 1054.5817
				xmax = 1055.0717
				text = "so"
			intervals [3558]:
				xmin = 1055.0717
				xmax = 1055.1017
				text = ""
			intervals [3559]:
				xmin = 1055.1017
				xmax = 1055.1617
				text = "i"
			intervals [3560]:
				xmin = 1055.1617
				xmax = 1055.3317
				text = "was"
			intervals [3561]:
				xmin = 1055.3317
				xmax = 1055.7717
				text = "dancing"
			intervals [3562]:
				xmin = 1055.7717
				xmax = 1055.9106
				text = ""
			intervals [3563]:
				xmin = 1055.9106
				xmax = 1056.0506
				text = "two"
			intervals [3564]:
				xmin = 1056.0506
				xmax = 1056.0906
				text = "or"
			intervals [3565]:
				xmin = 1056.0906
				xmax = 1056.2606
				text = "three"
			intervals [3566]:
				xmin = 1056.2606
				xmax = 1056.6106
				text = "times"
			intervals [3567]:
				xmin = 1056.6106
				xmax = 1056.7906
				text = "during"
			intervals [3568]:
				xmin = 1056.7906
				xmax = 1056.8506
				text = "the"
			intervals [3569]:
				xmin = 1056.8506
				xmax = 1056.8806
				text = ""
			intervals [3570]:
				xmin = 1056.8806
				xmax = 1057.0906
				text = "day"
			intervals [3571]:
				xmin = 1057.0906
				xmax = 1057.1806
				text = "in"
			intervals [3572]:
				xmin = 1057.1806
				xmax = 1057.6506
				text = "school"
			intervals [3573]:
				xmin = 1057.6506
				xmax = 1057.7944
				text = ""
			intervals [3574]:
				xmin = 1057.7944
				xmax = 1057.9344
				text = "and"
			intervals [3575]:
				xmin = 1057.9344
				xmax = 1058.0644
				text = "then"
			intervals [3576]:
				xmin = 1058.0644
				xmax = 1058.1844
				text = "i"
			intervals [3577]:
				xmin = 1058.1844
				xmax = 1058.2144
				text = ""
			intervals [3578]:
				xmin = 1058.2144
				xmax = 1058.3344
				text = "would"
			intervals [3579]:
				xmin = 1058.3344
				xmax = 1058.6744
				text = "dance"
			intervals [3580]:
				xmin = 1058.6744
				xmax = 1058.7544
				text = "in"
			intervals [3581]:
				xmin = 1058.7544
				xmax = 1058.7844
				text = ""
			intervals [3582]:
				xmin = 1058.7844
				xmax = 1058.8944
				text = "the"
			intervals [3583]:
				xmin = 1058.8944
				xmax = 1059.2644
				text = "evening"
			intervals [3584]:
				xmin = 1059.2644
				xmax = 1059.7695
				text = ""
			intervals [3585]:
				xmin = 1059.7695
				xmax = 1059.8295
				text = "at"
			intervals [3586]:
				xmin = 1059.8295
				xmax = 1059.8595
				text = ""
			intervals [3587]:
				xmin = 1059.8595
				xmax = 1059.9795
				text = "my"
			intervals [3588]:
				xmin = 1059.9795
				xmax = 1060.1495
				text = "little"
			intervals [3589]:
				xmin = 1060.1495
				xmax = 1060.1995
				text = ""
			intervals [3590]:
				xmin = 1060.1995
				xmax = 1060.3395
				text = "part"
			intervals [3591]:
				xmin = 1060.3395
				xmax = 1060.3695
				text = ""
			intervals [3592]:
				xmin = 1060.3695
				xmax = 1060.6295
				text = "time"
			intervals [3593]:
				xmin = 1060.6295
				xmax = 1060.6595
				text = ""
			intervals [3594]:
				xmin = 1060.6595
				xmax = 1060.9895
				text = "job"
			intervals [3595]:
				xmin = 1060.9895
				xmax = 1061.3277
				text = ""
			intervals [3596]:
				xmin = 1061.3277
				xmax = 1061.4477
				text = "for"
			intervals [3597]:
				xmin = 1061.4477
				xmax = 1062.4177
				text = "rdx"
			intervals [3598]:
				xmin = 1062.4177
				xmax = 1062.8965
				text = ""
			intervals [3599]:
				xmin = 1062.8965
				xmax = 1063.1765
				text = "and"
			intervals [3600]:
				xmin = 1063.1765
				xmax = 1063.2265
				text = ""
			intervals [3601]:
				xmin = 1063.2265
				xmax = 1063.3965
				text = "then"
			intervals [3602]:
				xmin = 1063.3965
				xmax = 1063.4265
				text = ""
			intervals [3603]:
				xmin = 1063.4265
				xmax = 1063.5065
				text = "by"
			intervals [3604]:
				xmin = 1063.5065
				xmax = 1063.6765
				text = "the"
			intervals [3605]:
				xmin = 1063.6765
				xmax = 1063.7365
				text = ""
			intervals [3606]:
				xmin = 1063.7365
				xmax = 1064.2265
				text = "twelfth"
			intervals [3607]:
				xmin = 1064.2265
				xmax = 1064.4765
				text = "grade"
			intervals [3608]:
				xmin = 1064.4765
				xmax = 1064.5465
				text = "i"
			intervals [3609]:
				xmin = 1064.5465
				xmax = 1064.7365
				text = "was"
			intervals [3610]:
				xmin = 1064.7365
				xmax = 1065.1065
				text = "dancing"
			intervals [3611]:
				xmin = 1065.1065
				xmax = 1065.1765
				text = ""
			intervals [3612]:
				xmin = 1065.1765
				xmax = 1065.2565
				text = "for"
			intervals [3613]:
				xmin = 1065.2565
				xmax = 1065.2865
				text = ""
			intervals [3614]:
				xmin = 1065.2865
				xmax = 1066.1065
				text = "rdx"
			intervals [3615]:
				xmin = 1066.1065
				xmax = 1066.5477
				text = ""
			intervals [3616]:
				xmin = 1066.5477
				xmax = 1066.7277
				text = "who"
			intervals [3617]:
				xmin = 1066.7277
				xmax = 1066.7877
				text = ""
			intervals [3618]:
				xmin = 1066.7877
				xmax = 1067.1677
				text = "was"
			intervals [3619]:
				xmin = 1067.1677
				xmax = 1067.3009
				text = ""
			intervals [3620]:
				xmin = 1067.3009
				xmax = 1067.4509
				text = "a"
			intervals [3621]:
				xmin = 1067.4509
				xmax = 1067.5409
				text = ""
			intervals [3622]:
				xmin = 1067.5409
				xmax = 1067.9709
				text = "prominent"
			intervals [3623]:
				xmin = 1067.9709
				xmax = 1068.0409
				text = ""
			intervals [3624]:
				xmin = 1068.0409
				xmax = 1068.3509
				text = "dance"
			intervals [3625]:
				xmin = 1068.3509
				xmax = 1068.8509
				text = "instructor"
			intervals [3626]:
				xmin = 1068.8509
				xmax = 1068.9509
				text = ""
			intervals [3627]:
				xmin = 1068.9509
				xmax = 1069.1609
				text = "for"
			intervals [3628]:
				xmin = 1069.1609
				xmax = 1070.0409
				text = "rdx"
			intervals [3629]:
				xmin = 1070.0409
				xmax = 1070.3166
				text = ""
			intervals [3630]:
				xmin = 1070.3166
				xmax = 1070.5766
				text = "so"
			intervals [3631]:
				xmin = 1070.5766
				xmax = 1070.6066
				text = "i"
			intervals [3632]:
				xmin = 1070.6066
				xmax = 1070.7166
				text = "was"
			intervals [3633]:
				xmin = 1070.7166
				xmax = 1070.9966
				text = "dancing"
			intervals [3634]:
				xmin = 1070.9966
				xmax = 1071.0266
				text = ""
			intervals [3635]:
				xmin = 1071.0266
				xmax = 1071.1366
				text = "on"
			intervals [3636]:
				xmin = 1071.1366
				xmax = 1071.7066
				text = "saturdays"
			intervals [3637]:
				xmin = 1071.7066
				xmax = 1071.8566
				text = "as"
			intervals [3638]:
				xmin = 1071.8566
				xmax = 1072.1166
				text = "well"
			intervals [3639]:
				xmin = 1072.1166
				xmax = 1072.1819
				text = ""
			intervals [3640]:
				xmin = 1072.1819
				xmax = 1072.3019
				text = "but"
			intervals [3641]:
				xmin = 1072.3019
				xmax = 1072.3619
				text = "i"
			intervals [3642]:
				xmin = 1072.3619
				xmax = 1072.5119
				text = "was"
			intervals [3643]:
				xmin = 1072.5119
				xmax = 1072.7819
				text = "actually"
			intervals [3644]:
				xmin = 1072.7819
				xmax = 1073.3219
				text = "studying"
			intervals [3645]:
				xmin = 1073.3219
				xmax = 1073.3519
				text = ""
			intervals [3646]:
				xmin = 1073.3519
				xmax = 1073.4119
				text = "at"
			intervals [3647]:
				xmin = 1073.4119
				xmax = 1073.4419
				text = ""
			intervals [3648]:
				xmin = 1073.4419
				xmax = 1073.6619
				text = "that"
			intervals [3649]:
				xmin = 1073.6619
				xmax = 1073.7219
				text = ""
			intervals [3650]:
				xmin = 1073.7219
				xmax = 1073.8919
				text = "point"
			intervals [3651]:
				xmin = 1073.8919
				xmax = 1074.6214
				text = ""
			intervals [3652]:
				xmin = 1074.6214
				xmax = 1074.9614
				text = "and"
			intervals [3653]:
				xmin = 1074.9614
				xmax = 1075.0414
				text = "i"
			intervals [3654]:
				xmin = 1075.0414
				xmax = 1075.1714
				text = "was"
			intervals [3655]:
				xmin = 1075.1714
				xmax = 1075.4914
				text = "studying"
			intervals [3656]:
				xmin = 1075.4914
				xmax = 1075.5814
				text = ""
			intervals [3657]:
				xmin = 1075.5814
				xmax = 1075.8314
				text = "point"
			intervals [3658]:
				xmin = 1075.8314
				xmax = 1076.1795
				text = ""
			intervals [3659]:
				xmin = 1076.1795
				xmax = 1076.4195
				text = "and"
			intervals [3660]:
				xmin = 1076.4195
				xmax = 1076.4495
				text = ""
			intervals [3661]:
				xmin = 1076.4495
				xmax = 1076.4995
				text = "i"
			intervals [3662]:
				xmin = 1076.4995
				xmax = 1076.6395
				text = "had"
			intervals [3663]:
				xmin = 1076.6395
				xmax = 1076.9395
				text = "stayed"
			intervals [3664]:
				xmin = 1076.9395
				xmax = 1077.0195
				text = "on"
			intervals [3665]:
				xmin = 1077.0195
				xmax = 1077.1295
				text = ""
			intervals [3666]:
				xmin = 1077.1295
				xmax = 1077.3995
				text = "point"
			intervals [3667]:
				xmin = 1077.3995
				xmax = 1077.4442
				text = ""
			intervals [3668]:
				xmin = 1077.4442
				xmax = 1077.9942
				text = "until"
			intervals [3669]:
				xmin = 1077.9942
				xmax = 1078.3672
				text = ""
			intervals [3670]:
				xmin = 1078.3672
				xmax = 1078.5372
				text = "from"
			intervals [3671]:
				xmin = 1078.5372
				xmax = 1078.7572
				text = "maybe"
			intervals [3672]:
				xmin = 1078.7572
				xmax = 1078.7972
				text = ""
			intervals [3673]:
				xmin = 1078.7972
				xmax = 1079.3472
				text = "age"
			intervals [3674]:
				xmin = 1079.3472
				xmax = 1080.3172
				text = "sixteen"
			intervals [3675]:
				xmin = 1080.3172
				xmax = 1080.3472
				text = ""
			intervals [3676]:
				xmin = 1080.3472
				xmax = 1080.5072
				text = "to"
			intervals [3677]:
				xmin = 1080.5072
				xmax = 1080.5372
				text = ""
			intervals [3678]:
				xmin = 1080.5372
				xmax = 1080.7872
				text = "maybe"
			intervals [3679]:
				xmin = 1080.7872
				xmax = 1080.8272
				text = ""
			intervals [3680]:
				xmin = 1080.8272
				xmax = 1081.3172
				text = "age"
			intervals [3681]:
				xmin = 1081.3172
				xmax = 1081.3472
				text = ""
			intervals [3682]:
				xmin = 1081.3472
				xmax = 1081.7372
				text = "twenty"
			intervals [3683]:
				xmin = 1081.7372
				xmax = 1081.7672
				text = ""
			intervals [3684]:
				xmin = 1081.7672
				xmax = 1082.0072
				text = "one"
			intervals [3685]:
				xmin = 1082.0072
				xmax = 1083.2046
				text = ""
			intervals [3686]:
				xmin = 1083.2046
				xmax = 1083.6746
				text = "and"
			intervals [3687]:
				xmin = 1083.6746
				xmax = 1083.9339
				text = ""
			intervals [3688]:
				xmin = 1083.9339
				xmax = 1084.0439
				text = "i"
			intervals [3689]:
				xmin = 1084.0439
				xmax = 1084.3039
				text = ""
			intervals [3690]:
				xmin = 1084.3039
				xmax = 1084.4939
				text = "think"
			intervals [3691]:
				xmin = 1084.4939
				xmax = 1084.6656
				text = ""
			intervals [3692]:
				xmin = 1084.6656
				xmax = 1084.7556
				text = "cause"
			intervals [3693]:
				xmin = 1084.7556
				xmax = 1084.9956
				text = "that"
			intervals [3694]:
				xmin = 1084.9956
				xmax = 1085.0759
				text = ""
			intervals [3695]:
				xmin = 1085.0759
				xmax = 1085.2059
				text = "that"
			intervals [3696]:
				xmin = 1085.2059
				xmax = 1085.2959
				text = "was"
			intervals [3697]:
				xmin = 1085.2959
				xmax = 1085.4859
				text = "around"
			intervals [3698]:
				xmin = 1085.4859
				xmax = 1085.5459
				text = "the"
			intervals [3699]:
				xmin = 1085.5459
				xmax = 1085.7559
				text = "time"
			intervals [3700]:
				xmin = 1085.7559
				xmax = 1085.7859
				text = ""
			intervals [3701]:
				xmin = 1085.7859
				xmax = 1085.9259
				text = "that"
			intervals [3702]:
				xmin = 1085.9259
				xmax = 1086.1759
				text = "i"
			intervals [3703]:
				xmin = 1086.1759
				xmax = 1086.8013
				text = ""
			intervals [3704]:
				xmin = 1086.8013
				xmax = 1086.9413
				text = "had"
			intervals [3705]:
				xmin = 1086.9413
				xmax = 1086.9713
				text = ""
			intervals [3706]:
				xmin = 1086.9713
				xmax = 1087.0613
				text = "my"
			intervals [3707]:
				xmin = 1087.0613
				xmax = 1087.1113
				text = ""
			intervals [3708]:
				xmin = 1087.1113
				xmax = 1087.5013
				text = "daughter"
			intervals [3709]:
				xmin = 1087.5013
				xmax = 1087.8531
				text = ""
			intervals [3710]:
				xmin = 1087.8531
				xmax = 1087.9531
				text = "i"
			intervals [3711]:
				xmin = 1087.9531
				xmax = 1087.9831
				text = ""
			intervals [3712]:
				xmin = 1087.9831
				xmax = 1088.1031
				text = "was"
			intervals [3713]:
				xmin = 1088.1031
				xmax = 1088.5031
				text = "married"
			intervals [3714]:
				xmin = 1088.5031
				xmax = 1088.711
				text = ""
			intervals [3715]:
				xmin = 1088.711
				xmax = 1088.771
				text = "and"
			intervals [3716]:
				xmin = 1088.771
				xmax = 1088.801
				text = ""
			intervals [3717]:
				xmin = 1088.801
				xmax = 1088.921
				text = "then"
			intervals [3718]:
				xmin = 1088.921
				xmax = 1088.991
				text = "i"
			intervals [3719]:
				xmin = 1088.991
				xmax = 1089.021
				text = ""
			intervals [3720]:
				xmin = 1089.021
				xmax = 1089.121
				text = "had"
			intervals [3721]:
				xmin = 1089.121
				xmax = 1089.161
				text = ""
			intervals [3722]:
				xmin = 1089.161
				xmax = 1089.241
				text = "my"
			intervals [3723]:
				xmin = 1089.241
				xmax = 1089.291
				text = ""
			intervals [3724]:
				xmin = 1089.291
				xmax = 1089.611
				text = "daughter"
			intervals [3725]:
				xmin = 1089.611
				xmax = 1089.8822
				text = ""
			intervals [3726]:
				xmin = 1089.8822
				xmax = 1090.0322
				text = "and"
			intervals [3727]:
				xmin = 1090.0322
				xmax = 1090.1122
				text = "i"
			intervals [3728]:
				xmin = 1090.1122
				xmax = 1090.1422
				text = ""
			intervals [3729]:
				xmin = 1090.1422
				xmax = 1090.4622
				text = "gave"
			intervals [3730]:
				xmin = 1090.4622
				xmax = 1090.7222
				text = "up"
			intervals [3731]:
				xmin = 1090.7222
				xmax = 1090.9022
				text = ""
			intervals [3732]:
				xmin = 1090.9022
				xmax = 1091.2022
				text = "um"
			intervals [3733]:
				xmin = 1091.2022
				xmax = 1091.7427
				text = ""
			intervals [3734]:
				xmin = 1091.7427
				xmax = 1092.1927
				text = "dancing"
			intervals [3735]:
				xmin = 1092.1927
				xmax = 1092.7379
				text = ""
			intervals [3736]:
				xmin = 1092.7379
				xmax = 1093.2179
				text = "studying"
			intervals [3737]:
				xmin = 1093.2179
				xmax = 1094.2274
				text = ""
			intervals [3738]:
				xmin = 1094.2274
				xmax = 1094.2674
				text = "i"
			intervals [3739]:
				xmin = 1094.2674
				xmax = 1094.2974
				text = ""
			intervals [3740]:
				xmin = 1094.2974
				xmax = 1094.4474
				text = "didn't"
			intervals [3741]:
				xmin = 1094.4474
				xmax = 1094.4874
				text = ""
			intervals [3742]:
				xmin = 1094.4874
				xmax = 1094.6774
				text = "do"
			intervals [3743]:
				xmin = 1094.6774
				xmax = 1094.7074
				text = ""
			intervals [3744]:
				xmin = 1094.7074
				xmax = 1094.8074
				text = "that"
			intervals [3745]:
				xmin = 1094.8074
				xmax = 1094.8474
				text = ""
			intervals [3746]:
				xmin = 1094.8474
				xmax = 1095.0874
				text = "anymore"
			intervals [3747]:
				xmin = 1095.0874
				xmax = 1096.5071
				text = ""
			intervals [3748]:
				xmin = 1096.5071
				xmax = 1096.5771
				text = "it"
			intervals [3749]:
				xmin = 1096.5771
				xmax = 1096.7071
				text = "was"
			intervals [3750]:
				xmin = 1096.7071
				xmax = 1096.8371
				text = "like"
			intervals [3751]:
				xmin = 1096.8371
				xmax = 1097.1171
				text = "okay"
			intervals [3752]:
				xmin = 1097.1171
				xmax = 1097.2671
				text = "now"
			intervals [3753]:
				xmin = 1097.2671
				xmax = 1097.4271
				text = "you're"
			intervals [3754]:
				xmin = 1097.4271
				xmax = 1097.4571
				text = "a"
			intervals [3755]:
				xmin = 1097.4571
				xmax = 1097.7771
				text = "mommy"
			intervals [3756]:
				xmin = 1097.7771
				xmax = 1097.9071
				text = "you're"
			intervals [3757]:
				xmin = 1097.9071
				xmax = 1097.9771
				text = "a"
			intervals [3758]:
				xmin = 1097.9771
				xmax = 1098.2071
				text = "wife"
			intervals [3759]:
				xmin = 1098.2071
				xmax = 1098.3571
				text = ""
			intervals [3760]:
				xmin = 1098.3571
				xmax = 1098.4371
				text = "you"
			intervals [3761]:
				xmin = 1098.4371
				xmax = 1098.4671
				text = ""
			intervals [3762]:
				xmin = 1098.4671
				xmax = 1098.6571
				text = "need"
			intervals [3763]:
				xmin = 1098.6571
				xmax = 1098.8171
				text = "to"
			intervals [3764]:
				xmin = 1098.8171
				xmax = 1099.6219
				text = ""
			intervals [3765]:
				xmin = 1099.6219
				xmax = 1099.9019
				text = "become"
			intervals [3766]:
				xmin = 1099.9019
				xmax = 1099.9419
				text = ""
			intervals [3767]:
				xmin = 1099.9419
				xmax = 1100.3019
				text = "mommy"
			intervals [3768]:
				xmin = 1100.3019
				xmax = 1100.3319
				text = ""
			intervals [3769]:
				xmin = 1100.3319
				xmax = 1100.4119
				text = "and"
			intervals [3770]:
				xmin = 1100.4119
				xmax = 1100.4919
				text = ""
			intervals [3771]:
				xmin = 1100.4919
				xmax = 1100.5819
				text = "wife"
			intervals [3772]:
				xmin = 1100.5819
				xmax = 1111.5173
				text = ""
			intervals [3773]:
				xmin = 1111.5173
				xmax = 1111.9573
				text = "well"
			intervals [3774]:
				xmin = 1111.9573
				xmax = 1112.340
				text = ""
			intervals [3775]:
				xmin = 1112.340
				xmax = 1112.930
				text = "before"
			intervals [3776]:
				xmin = 1112.930
				xmax = 1113.370
				text = "um"
			intervals [3777]:
				xmin = 1113.370
				xmax = 1113.400
				text = ""
			intervals [3778]:
				xmin = 1113.400
				xmax = 1113.750
				text = "becoming"
			intervals [3779]:
				xmin = 1113.750
				xmax = 1113.780
				text = ""
			intervals [3780]:
				xmin = 1113.780
				xmax = 1114.040
				text = "mommy"
			intervals [3781]:
				xmin = 1114.040
				xmax = 1114.070
				text = ""
			intervals [3782]:
				xmin = 1114.070
				xmax = 1114.440
				text = "wife"
			intervals [3783]:
				xmin = 1114.440
				xmax = 1114.5119
				text = ""
			intervals [3784]:
				xmin = 1114.5119
				xmax = 1114.7819
				text = "um"
			intervals [3785]:
				xmin = 1114.7819
				xmax = 1114.9294
				text = ""
			intervals [3786]:
				xmin = 1114.9294
				xmax = 1115.5894
				text = "transession-"
			intervals [3787]:
				xmin = 1115.5894
				xmax = 1115.7287
				text = ""
			intervals [3788]:
				xmin = 1115.7287
				xmax = 1116.3287
				text = "transitioning"
			intervals [3789]:
				xmin = 1116.3287
				xmax = 1116.3587
				text = ""
			intervals [3790]:
				xmin = 1116.3587
				xmax = 1116.5387
				text = "out"
			intervals [3791]:
				xmin = 1116.5387
				xmax = 1116.6087
				text = "of"
			intervals [3792]:
				xmin = 1116.6087
				xmax = 1116.6387
				text = ""
			intervals [3793]:
				xmin = 1116.6387
				xmax = 1116.7787
				text = "high"
			intervals [3794]:
				xmin = 1116.7787
				xmax = 1117.0187
				text = "school"
			intervals [3795]:
				xmin = 1117.0187
				xmax = 1117.3261
				text = ""
			intervals [3796]:
				xmin = 1117.3261
				xmax = 1117.3861
				text = "i"
			intervals [3797]:
				xmin = 1117.3861
				xmax = 1117.5161
				text = "went"
			intervals [3798]:
				xmin = 1117.5161
				xmax = 1117.5761
				text = "to"
			intervals [3799]:
				xmin = 1117.5761
				xmax = 1117.9361
				text = "college"
			intervals [3800]:
				xmin = 1117.9361
				xmax = 1117.9961
				text = "i"
			intervals [3801]:
				xmin = 1117.9961
				xmax = 1118.0261
				text = ""
			intervals [3802]:
				xmin = 1118.0261
				xmax = 1118.1961
				text = "went"
			intervals [3803]:
				xmin = 1118.1961
				xmax = 1118.4161
				text = "to"
			intervals [3804]:
				xmin = 1118.4161
				xmax = 1118.4961
				text = "the"
			intervals [3805]:
				xmin = 1118.4961
				xmax = 1119.1361
				text = "university"
			intervals [3806]:
				xmin = 1119.1361
				xmax = 1119.1761
				text = ""
			intervals [3807]:
				xmin = 1119.1761
				xmax = 1119.4861
				text = "well"
			intervals [3808]:
				xmin = 1119.4861
				xmax = 1119.5161
				text = ""
			intervals [3809]:
				xmin = 1119.5161
				xmax = 1119.6961
				text = "what"
			intervals [3810]:
				xmin = 1119.6961
				xmax = 1119.7661
				text = "s"
			intervals [3811]:
				xmin = 1119.7661
				xmax = 1120.0261
				text = "now"
			intervals [3812]:
				xmin = 1120.0261
				xmax = 1120.0561
				text = ""
			intervals [3813]:
				xmin = 1120.0561
				xmax = 1120.1461
				text = "the"
			intervals [3814]:
				xmin = 1120.1461
				xmax = 1121.0961
				text = "rdx"
			intervals [3815]:
				xmin = 1121.0961
				xmax = 1122.1238
				text = ""
			intervals [3816]:
				xmin = 1122.1238
				xmax = 1122.5938
				text = "um"
			intervals [3817]:
				xmin = 1122.5938
				xmax = 1122.7639
				text = ""
			intervals [3818]:
				xmin = 1122.7639
				xmax = 1122.9639
				text = "i"
			intervals [3819]:
				xmin = 1122.9639
				xmax = 1123.0239
				text = ""
			intervals [3820]:
				xmin = 1123.0239
				xmax = 1123.2339
				text = "did"
			intervals [3821]:
				xmin = 1123.2339
				xmax = 1123.2639
				text = ""
			intervals [3822]:
				xmin = 1123.2639
				xmax = 1123.4339
				text = "that"
			intervals [3823]:
				xmin = 1123.4339
				xmax = 1123.4639
				text = ""
			intervals [3824]:
				xmin = 1123.4639
				xmax = 1123.5539
				text = "for"
			intervals [3825]:
				xmin = 1123.5539
				xmax = 1123.7839
				text = "three"
			intervals [3826]:
				xmin = 1123.7839
				xmax = 1124.2639
				text = "years"
			intervals [3827]:
				xmin = 1124.2639
				xmax = 1125.3472
				text = ""
			intervals [3828]:
				xmin = 1125.3472
				xmax = 1125.7072
				text = "and"
			intervals [3829]:
				xmin = 1125.7072
				xmax = 1125.7972
				text = "i"
			intervals [3830]:
				xmin = 1125.7972
				xmax = 1125.8372
				text = ""
			intervals [3831]:
				xmin = 1125.8372
				xmax = 1126.0372
				text = "didn't"
			intervals [3832]:
				xmin = 1126.0372
				xmax = 1126.3572
				text = "enjoy"
			intervals [3833]:
				xmin = 1126.3572
				xmax = 1126.5272
				text = "it"
			intervals [3834]:
				xmin = 1126.5272
				xmax = 1126.8102
				text = ""
			intervals [3835]:
				xmin = 1126.8102
				xmax = 1127.0602
				text = "because"
			intervals [3836]:
				xmin = 1127.0602
				xmax = 1127.1202
				text = "i"
			intervals [3837]:
				xmin = 1127.1202
				xmax = 1127.2402
				text = "was"
			intervals [3838]:
				xmin = 1127.2402
				xmax = 1127.6802
				text = "working"
			intervals [3839]:
				xmin = 1127.6802
				xmax = 1127.7774
				text = ""
			intervals [3840]:
				xmin = 1127.7774
				xmax = 1127.8274
				text = "i"
			intervals [3841]:
				xmin = 1127.8274
				xmax = 1128.1074
				text = "also"
			intervals [3842]:
				xmin = 1128.1074
				xmax = 1128.2974
				text = "had"
			intervals [3843]:
				xmin = 1128.2974
				xmax = 1128.5374
				text = "a"
			intervals [3844]:
				xmin = 1128.5374
				xmax = 1128.8132
				text = ""
			intervals [3845]:
				xmin = 1128.8132
				xmax = 1129.0232
				text = "um"
			intervals [3846]:
				xmin = 1129.0232
				xmax = 1129.2632
				text = ""
			intervals [3847]:
				xmin = 1129.2632
				xmax = 1129.3232
				text = "a"
			intervals [3848]:
				xmin = 1129.3232
				xmax = 1129.7032
				text = "job"
			intervals [3849]:
				xmin = 1129.7032
				xmax = 1129.883
				text = ""
			intervals [3850]:
				xmin = 1129.883
				xmax = 1130.263
				text = "uh"
			intervals [3851]:
				xmin = 1130.263
				xmax = 1130.9082
				text = ""
			intervals [3852]:
				xmin = 1130.9082
				xmax = 1130.9482
				text = "i"
			intervals [3853]:
				xmin = 1130.9482
				xmax = 1131.1582
				text = "worked"
			intervals [3854]:
				xmin = 1131.1582
				xmax = 1131.2682
				text = "for"
			intervals [3855]:
				xmin = 1131.2682
				xmax = 1131.7982
				text = "rdx"
			intervals [3856]:
				xmin = 1131.7982
				xmax = 1131.974
				text = ""
			intervals [3857]:
				xmin = 1131.974
				xmax = 1132.444
				text = "rdx"
			intervals [3858]:
				xmin = 1132.444
				xmax = 1132.563
				text = ""
			intervals [3859]:
				xmin = 1132.563
				xmax = 1133.243
				text = "rdx"
			intervals [3860]:
				xmin = 1133.243
				xmax = 1133.4023
				text = ""
			intervals [3861]:
				xmin = 1133.4023
				xmax = 1133.6023
				text = "that"
			intervals [3862]:
				xmin = 1133.6023
				xmax = 1133.6823
				text = ""
			intervals [3863]:
				xmin = 1133.6823
				xmax = 1133.9423
				text = "marion"
			intervals [3864]:
				xmin = 1133.9423
				xmax = 1133.9723
				text = ""
			intervals [3865]:
				xmin = 1133.9723
				xmax = 1134.2623
				text = "barry"
			intervals [3866]:
				xmin = 1134.2623
				xmax = 1135.0384
				text = ""
			intervals [3867]:
				xmin = 1135.0384
				xmax = 1135.4484
				text = "ran"
			intervals [3868]:
				xmin = 1135.4484
				xmax = 1135.9483
				text = ""
			intervals [3869]:
				xmin = 1135.9483
				xmax = 1136.1383
				text = "and"
			intervals [3870]:
				xmin = 1136.1383
				xmax = 1136.1683
				text = ""
			intervals [3871]:
				xmin = 1136.1683
				xmax = 1136.3283
				text = "then"
			intervals [3872]:
				xmin = 1136.3283
				xmax = 1136.4583
				text = "i"
			intervals [3873]:
				xmin = 1136.4583
				xmax = 1136.4883
				text = ""
			intervals [3874]:
				xmin = 1136.4883
				xmax = 1137.1283
				text = "also"
			intervals [3875]:
				xmin = 1137.1283
				xmax = 1137.2683
				text = "had"
			intervals [3876]:
				xmin = 1137.2683
				xmax = 1137.3383
				text = "an"
			intervals [3877]:
				xmin = 1137.3383
				xmax = 1137.9883
				text = "opportunity"
			intervals [3878]:
				xmin = 1137.9883
				xmax = 1138.0183
				text = ""
			intervals [3879]:
				xmin = 1138.0183
				xmax = 1138.1183
				text = "to"
			intervals [3880]:
				xmin = 1138.1183
				xmax = 1138.2483
				text = "do"
			intervals [3881]:
				xmin = 1138.2483
				xmax = 1138.2883
				text = ""
			intervals [3882]:
				xmin = 1138.2883
				xmax = 1138.6583
				text = "this"
			intervals [3883]:
				xmin = 1138.6583
				xmax = 1139.0293
				text = ""
			intervals [3884]:
				xmin = 1139.0293
				xmax = 1139.1193
				text = "they"
			intervals [3885]:
				xmin = 1139.1193
				xmax = 1139.2793
				text = "used"
			intervals [3886]:
				xmin = 1139.2793
				xmax = 1139.3693
				text = "to"
			intervals [3887]:
				xmin = 1139.3693
				xmax = 1139.4793
				text = "call"
			intervals [3888]:
				xmin = 1139.4793
				xmax = 1139.5393
				text = "it"
			intervals [3889]:
				xmin = 1139.5393
				xmax = 1139.7893
				text = "stay"
			intervals [3890]:
				xmin = 1139.7893
				xmax = 1139.8893
				text = "in"
			intervals [3891]:
				xmin = 1139.8893
				xmax = 1140.1393
				text = "school"
			intervals [3892]:
				xmin = 1140.1393
				xmax = 1140.2193
				text = ""
			intervals [3893]:
				xmin = 1140.2193
				xmax = 1140.5993
				text = "program"
			intervals [3894]:
				xmin = 1140.5993
				xmax = 1141.0137
				text = ""
			intervals [3895]:
				xmin = 1141.0137
				xmax = 1141.1137
				text = "where"
			intervals [3896]:
				xmin = 1141.1137
				xmax = 1141.2237
				text = "you"
			intervals [3897]:
				xmin = 1141.2237
				xmax = 1141.3437
				text = "went"
			intervals [3898]:
				xmin = 1141.3437
				xmax = 1141.4137
				text = "to"
			intervals [3899]:
				xmin = 1141.4137
				xmax = 1141.6837
				text = "school"
			intervals [3900]:
				xmin = 1141.6837
				xmax = 1141.9037
				text = "half"
			intervals [3901]:
				xmin = 1141.9037
				xmax = 1141.9337
				text = "a"
			intervals [3902]:
				xmin = 1141.9337
				xmax = 1141.9737
				text = ""
			intervals [3903]:
				xmin = 1141.9737
				xmax = 1142.4037
				text = "day"
			intervals [3904]:
				xmin = 1142.4037
				xmax = 1142.4337
				text = ""
			intervals [3905]:
				xmin = 1142.4337
				xmax = 1142.6337
				text = "and"
			intervals [3906]:
				xmin = 1142.6337
				xmax = 1142.7237
				text = "then"
			intervals [3907]:
				xmin = 1142.7237
				xmax = 1143.0274
				text = ""
			intervals [3908]:
				xmin = 1143.0274
				xmax = 1143.1274
				text = "my"
			intervals [3909]:
				xmin = 1143.1274
				xmax = 1143.3774
				text = "senior"
			intervals [3910]:
				xmin = 1143.3774
				xmax = 1143.7074
				text = "year"
			intervals [3911]:
				xmin = 1143.7074
				xmax = 1143.7374
				text = ""
			intervals [3912]:
				xmin = 1143.7374
				xmax = 1143.8374
				text = "you"
			intervals [3913]:
				xmin = 1143.8374
				xmax = 1143.9674
				text = "went"
			intervals [3914]:
				xmin = 1143.9674
				xmax = 1144.0374
				text = "to"
			intervals [3915]:
				xmin = 1144.0374
				xmax = 1144.2374
				text = "school"
			intervals [3916]:
				xmin = 1144.2374
				xmax = 1144.2674
				text = ""
			intervals [3917]:
				xmin = 1144.2674
				xmax = 1144.3574
				text = "half"
			intervals [3918]:
				xmin = 1144.3574
				xmax = 1144.3974
				text = ""
			intervals [3919]:
				xmin = 1144.3974
				xmax = 1144.4274
				text = "a"
			intervals [3920]:
				xmin = 1144.4274
				xmax = 1144.4574
				text = ""
			intervals [3921]:
				xmin = 1144.4574
				xmax = 1144.6274
				text = "day"
			intervals [3922]:
				xmin = 1144.6274
				xmax = 1144.6874
				text = "and"
			intervals [3923]:
				xmin = 1144.6874
				xmax = 1144.7874
				text = "then"
			intervals [3924]:
				xmin = 1144.7874
				xmax = 1144.8774
				text = "you"
			intervals [3925]:
				xmin = 1144.8774
				xmax = 1144.9074
				text = ""
			intervals [3926]:
				xmin = 1144.9074
				xmax = 1145.1574
				text = "worked"
			intervals [3927]:
				xmin = 1145.1574
				xmax = 1145.2374
				text = ""
			intervals [3928]:
				xmin = 1145.2374
				xmax = 1145.2674
				text = "a"
			intervals [3929]:
				xmin = 1145.2674
				xmax = 1145.3574
				text = "half"
			intervals [3930]:
				xmin = 1145.3574
				xmax = 1145.4074
				text = ""
			intervals [3931]:
				xmin = 1145.4074
				xmax = 1145.4474
				text = "a"
			intervals [3932]:
				xmin = 1145.4474
				xmax = 1145.4774
				text = ""
			intervals [3933]:
				xmin = 1145.4774
				xmax = 1145.6874
				text = "day"
			intervals [3934]:
				xmin = 1145.6874
				xmax = 1146.2137
				text = ""
			intervals [3935]:
				xmin = 1146.2137
				xmax = 1146.4137
				text = "s"
			intervals [3936]:
				xmin = 1146.4137
				xmax = 1146.4981
				text = ""
			intervals [3937]:
				xmin = 1146.4981
				xmax = 1146.6981
				text = "so"
			intervals [3938]:
				xmin = 1146.6981
				xmax = 1146.7981
				text = "i"
			intervals [3939]:
				xmin = 1146.7981
				xmax = 1146.9681
				text = "had"
			intervals [3940]:
				xmin = 1146.9681
				xmax = 1147.0681
				text = "my"
			intervals [3941]:
				xmin = 1147.0681
				xmax = 1147.1581
				text = ""
			intervals [3942]:
				xmin = 1147.1581
				xmax = 1147.4781
				text = "first"
			intervals [3943]:
				xmin = 1147.4781
				xmax = 1147.7481
				text = "taste"
			intervals [3944]:
				xmin = 1147.7481
				xmax = 1147.8081
				text = "of"
			intervals [3945]:
				xmin = 1147.8081
				xmax = 1147.8781
				text = ""
			intervals [3946]:
				xmin = 1147.8781
				xmax = 1148.3481
				text = "government"
			intervals [3947]:
				xmin = 1148.3481
				xmax = 1149.2566
				text = ""
			intervals [3948]:
				xmin = 1149.2566
				xmax = 1149.7766
				text = "employment"
			intervals [3949]:
				xmin = 1149.7766
				xmax = 1149.8066
				text = ""
			intervals [3950]:
				xmin = 1149.8066
				xmax = 1149.8666
				text = "and"
			intervals [3951]:
				xmin = 1149.8666
				xmax = 1149.8966
				text = "i"
			intervals [3952]:
				xmin = 1149.8966
				xmax = 1150.1266
				text = "worked"
			intervals [3953]:
				xmin = 1150.1266
				xmax = 1150.1966
				text = "at"
			intervals [3954]:
				xmin = 1150.1966
				xmax = 1150.2666
				text = "a"
			intervals [3955]:
				xmin = 1150.2666
				xmax = 1150.6066
				text = "computer"
			intervals [3956]:
				xmin = 1150.6066
				xmax = 1150.6366
				text = ""
			intervals [3957]:
				xmin = 1150.6366
				xmax = 1150.7766
				text = "room"
			intervals [3958]:
				xmin = 1150.7766
				xmax = 1151.9413
				text = ""
			intervals [3959]:
				xmin = 1151.9413
				xmax = 1152.3413
				text = "and"
			intervals [3960]:
				xmin = 1152.3413
				xmax = 1152.3713
				text = ""
			intervals [3961]:
				xmin = 1152.3713
				xmax = 1152.4813
				text = "i"
			intervals [3962]:
				xmin = 1152.4813
				xmax = 1152.6513
				text = "was"
			intervals [3963]:
				xmin = 1152.6513
				xmax = 1153.0513
				text = "juggling"
			intervals [3964]:
				xmin = 1153.0513
				xmax = 1153.2209
				text = ""
			intervals [3965]:
				xmin = 1153.2209
				xmax = 1153.7509
				text = "dancing"
			intervals [3966]:
				xmin = 1153.7509
				xmax = 1153.7809
				text = ""
			intervals [3967]:
				xmin = 1153.7809
				xmax = 1154.6709
				text = "schooling"
			intervals [3968]:
				xmin = 1154.6709
				xmax = 1154.7309
				text = ""
			intervals [3969]:
				xmin = 1154.7309
				xmax = 1155.1709
				text = "working"
			intervals [3970]:
				xmin = 1155.1709
				xmax = 1156.1092
				text = ""
			intervals [3971]:
				xmin = 1156.1092
				xmax = 1156.5092
				text = "<unk>"
			intervals [3972]:
				xmin = 1156.5092
				xmax = 1156.8292
				text = "excuse"
			intervals [3973]:
				xmin = 1156.8292
				xmax = 1156.9592
				text = "me"
			intervals [3974]:
				xmin = 1156.9592
				xmax = 1157.3957
				text = ""
			intervals [3975]:
				xmin = 1157.3957
				xmax = 1157.6857
				text = "um"
			intervals [3976]:
				xmin = 1157.6857
				xmax = 1158.7499
				text = ""
			intervals [3977]:
				xmin = 1158.7499
				xmax = 1158.9299
				text = "my"
			intervals [3978]:
				xmin = 1158.9299
				xmax = 1158.9699
				text = ""
			intervals [3979]:
				xmin = 1158.9699
				xmax = 1159.3299
				text = "father"
			intervals [3980]:
				xmin = 1159.3299
				xmax = 1159.5899
				text = "gave"
			intervals [3981]:
				xmin = 1159.5899
				xmax = 1159.7299
				text = "me"
			intervals [3982]:
				xmin = 1159.7299
				xmax = 1159.8199
				text = "an"
			intervals [3983]:
				xmin = 1159.8199
				xmax = 1160.5599
				text = "opportunity"
			intervals [3984]:
				xmin = 1160.5599
				xmax = 1161.1606
				text = ""
			intervals [3985]:
				xmin = 1161.1606
				xmax = 1161.2706
				text = "or"
			intervals [3986]:
				xmin = 1161.2706
				xmax = 1161.3306
				text = "an"
			intervals [3987]:
				xmin = 1161.3306
				xmax = 1161.4006
				text = ""
			intervals [3988]:
				xmin = 1161.4006
				xmax = 1161.8406
				text = "option"
			intervals [3989]:
				xmin = 1161.8406
				xmax = 1162.3952
				text = ""
			intervals [3990]:
				xmin = 1162.3952
				xmax = 1162.6552
				text = "either"
			intervals [3991]:
				xmin = 1162.6552
				xmax = 1162.8952
				text = "you"
			intervals [3992]:
				xmin = 1162.8952
				xmax = 1162.9352
				text = ""
			intervals [3993]:
				xmin = 1162.9352
				xmax = 1163.1052
				text = "can"
			intervals [3994]:
				xmin = 1163.1052
				xmax = 1163.1652
				text = ""
			intervals [3995]:
				xmin = 1163.1652
				xmax = 1163.4952
				text = "stay"
			intervals [3996]:
				xmin = 1163.4952
				xmax = 1163.5852
				text = "in"
			intervals [3997]:
				xmin = 1163.5852
				xmax = 1163.9952
				text = "school"
			intervals [3998]:
				xmin = 1163.9952
				xmax = 1164.7033
				text = ""
			intervals [3999]:
				xmin = 1164.7033
				xmax = 1164.8333
				text = "or"
			intervals [4000]:
				xmin = 1164.8333
				xmax = 1164.8933
				text = "you"
			intervals [4001]:
				xmin = 1164.8933
				xmax = 1164.9833
				text = "can"
			intervals [4002]:
				xmin = 1164.9833
				xmax = 1165.0133
				text = ""
			intervals [4003]:
				xmin = 1165.0133
				xmax = 1165.2433
				text = "work"
			intervals [4004]:
				xmin = 1165.2433
				xmax = 1165.3533
				text = "full"
			intervals [4005]:
				xmin = 1165.3533
				xmax = 1165.3933
				text = ""
			intervals [4006]:
				xmin = 1165.3933
				xmax = 1165.6933
				text = "time"
			intervals [4007]:
				xmin = 1165.6933
				xmax = 1166.326
				text = ""
			intervals [4008]:
				xmin = 1166.326
				xmax = 1166.446
				text = "you"
			intervals [4009]:
				xmin = 1166.446
				xmax = 1166.616
				text = "weren't"
			intervals [4010]:
				xmin = 1166.616
				xmax = 1166.736
				text = "gonna"
			intervals [4011]:
				xmin = 1166.736
				xmax = 1166.936
				text = "sit"
			intervals [4012]:
				xmin = 1166.936
				xmax = 1166.996
				text = "in"
			intervals [4013]:
				xmin = 1166.996
				xmax = 1167.136
				text = "this"
			intervals [4014]:
				xmin = 1167.136
				xmax = 1167.406
				text = "house"
			intervals [4015]:
				xmin = 1167.406
				xmax = 1167.466
				text = "and"
			intervals [4016]:
				xmin = 1167.466
				xmax = 1167.496
				text = ""
			intervals [4017]:
				xmin = 1167.496
				xmax = 1167.586
				text = "be"
			intervals [4018]:
				xmin = 1167.586
				xmax = 1167.616
				text = ""
			intervals [4019]:
				xmin = 1167.616
				xmax = 1167.976
				text = "lazy"
			intervals [4020]:
				xmin = 1167.976
				xmax = 1168.2611
				text = ""
			intervals [4021]:
				xmin = 1168.2611
				xmax = 1168.4011
				text = "but"
			intervals [4022]:
				xmin = 1168.4011
				xmax = 1168.4711
				text = "you"
			intervals [4023]:
				xmin = 1168.4711
				xmax = 1168.5711
				text = "can"
			intervals [4024]:
				xmin = 1168.5711
				xmax = 1168.6911
				text = "do"
			intervals [4025]:
				xmin = 1168.6911
				xmax = 1168.8911
				text = "one"
			intervals [4026]:
				xmin = 1168.8911
				xmax = 1168.9211
				text = "or"
			intervals [4027]:
				xmin = 1168.9211
				xmax = 1169.1111
				text = "the"
			intervals [4028]:
				xmin = 1169.1111
				xmax = 1169.3011
				text = "other"
			intervals [4029]:
				xmin = 1169.3011
				xmax = 1169.3311
				text = ""
			intervals [4030]:
				xmin = 1169.3311
				xmax = 1169.4311
				text = "so"
			intervals [4031]:
				xmin = 1169.4311
				xmax = 1169.5811
				text = "he"
			intervals [4032]:
				xmin = 1169.5811
				xmax = 1169.7711
				text = "gave"
			intervals [4033]:
				xmin = 1169.7711
				xmax = 1169.8411
				text = "me"
			intervals [4034]:
				xmin = 1169.8411
				xmax = 1169.9911
				text = "that"
			intervals [4035]:
				xmin = 1169.9911
				xmax = 1170.4011
				text = "option"
			intervals [4036]:
				xmin = 1170.4011
				xmax = 1171.0137
				text = ""
			intervals [4037]:
				xmin = 1171.0137
				xmax = 1171.5937
				text = "and"
			intervals [4038]:
				xmin = 1171.5937
				xmax = 1172.0555
				text = ""
			intervals [4039]:
				xmin = 1172.0555
				xmax = 1172.3555
				text = "i"
			intervals [4040]:
				xmin = 1172.3555
				xmax = 1172.4055
				text = ""
			intervals [4041]:
				xmin = 1172.4055
				xmax = 1173.4155
				text = "chose"
			intervals [4042]:
				xmin = 1173.4155
				xmax = 1174.413
				text = ""
			intervals [4043]:
				xmin = 1174.413
				xmax = 1174.823
				text = "um"
			intervals [4044]:
				xmin = 1174.823
				xmax = 1175.407
				text = ""
			intervals [4045]:
				xmin = 1175.407
				xmax = 1175.507
				text = "i"
			intervals [4046]:
				xmin = 1175.507
				xmax = 1175.547
				text = ""
			intervals [4047]:
				xmin = 1175.547
				xmax = 1175.837
				text = "tried"
			intervals [4048]:
				xmin = 1175.837
				xmax = 1175.897
				text = "to"
			intervals [4049]:
				xmin = 1175.897
				xmax = 1175.947
				text = ""
			intervals [4050]:
				xmin = 1175.947
				xmax = 1176.077
				text = "do"
			intervals [4051]:
				xmin = 1176.077
				xmax = 1176.567
				text = "school"
			intervals [4052]:
				xmin = 1176.567
				xmax = 1176.597
				text = ""
			intervals [4053]:
				xmin = 1176.597
				xmax = 1176.787
				text = "and"
			intervals [4054]:
				xmin = 1176.787
				xmax = 1177.057
				text = "work"
			intervals [4055]:
				xmin = 1177.057
				xmax = 1177.227
				text = "full"
			intervals [4056]:
				xmin = 1177.227
				xmax = 1177.547
				text = "time"
			intervals [4057]:
				xmin = 1177.547
				xmax = 1178.1422
				text = ""
			intervals [4058]:
				xmin = 1178.1422
				xmax = 1178.3622
				text = "that"
			intervals [4059]:
				xmin = 1178.3622
				xmax = 1178.5722
				text = "didn't"
			intervals [4060]:
				xmin = 1178.5722
				xmax = 1178.6022
				text = ""
			intervals [4061]:
				xmin = 1178.6022
				xmax = 1178.8322
				text = "work"
			intervals [4062]:
				xmin = 1178.8322
				xmax = 1179.4238
				text = ""
			intervals [4063]:
				xmin = 1179.4238
				xmax = 1179.5938
				text = "tha-"
			intervals [4064]:
				xmin = 1179.5938
				xmax = 1179.6438
				text = ""
			intervals [4065]:
				xmin = 1179.6438
				xmax = 1179.7438
				text = "that"
			intervals [4066]:
				xmin = 1179.7438
				xmax = 1179.8438
				text = "was"
			intervals [4067]:
				xmin = 1179.8438
				xmax = 1180.0138
				text = "just"
			intervals [4068]:
				xmin = 1180.0138
				xmax = 1180.0838
				text = "too"
			intervals [4069]:
				xmin = 1180.0838
				xmax = 1180.3538
				text = "much"
			intervals [4070]:
				xmin = 1180.3538
				xmax = 1180.647
				text = ""
			intervals [4071]:
				xmin = 1180.647
				xmax = 1180.807
				text = "so"
			intervals [4072]:
				xmin = 1180.807
				xmax = 1180.907
				text = "by"
			intervals [4073]:
				xmin = 1180.907
				xmax = 1180.977
				text = "the"
			intervals [4074]:
				xmin = 1180.977
				xmax = 1181.207
				text = "time"
			intervals [4075]:
				xmin = 1181.207
				xmax = 1181.237
				text = "i"
			intervals [4076]:
				xmin = 1181.237
				xmax = 1181.507
				text = "was"
			intervals [4077]:
				xmin = 1181.507
				xmax = 1181.887
				text = "twenty"
			intervals [4078]:
				xmin = 1181.887
				xmax = 1181.957
				text = "i"
			intervals [4079]:
				xmin = 1181.957
				xmax = 1181.997
				text = ""
			intervals [4080]:
				xmin = 1181.997
				xmax = 1182.367
				text = "decided"
			intervals [4081]:
				xmin = 1182.367
				xmax = 1182.437
				text = ""
			intervals [4082]:
				xmin = 1182.437
				xmax = 1182.547
				text = "okay"
			intervals [4083]:
				xmin = 1182.547
				xmax = 1182.577
				text = "i"
			intervals [4084]:
				xmin = 1182.577
				xmax = 1182.607
				text = ""
			intervals [4085]:
				xmin = 1182.607
				xmax = 1182.727
				text = "don't"
			intervals [4086]:
				xmin = 1182.727
				xmax = 1182.757
				text = ""
			intervals [4087]:
				xmin = 1182.757
				xmax = 1182.877
				text = "want"
			intervals [4088]:
				xmin = 1182.877
				xmax = 1182.907
				text = ""
			intervals [4089]:
				xmin = 1182.907
				xmax = 1182.967
				text = "to"
			intervals [4090]:
				xmin = 1182.967
				xmax = 1183.007
				text = ""
			intervals [4091]:
				xmin = 1183.007
				xmax = 1183.067
				text = "do"
			intervals [4092]:
				xmin = 1183.067
				xmax = 1183.257
				text = "this"
			intervals [4093]:
				xmin = 1183.257
				xmax = 1183.287
				text = ""
			intervals [4094]:
				xmin = 1183.287
				xmax = 1183.547
				text = "anymore"
			intervals [4095]:
				xmin = 1183.547
				xmax = 1184.3007
				text = ""
			intervals [4096]:
				xmin = 1184.3007
				xmax = 1184.3507
				text = "<unk>"
			intervals [4097]:
				xmin = 1184.3507
				xmax = 1184.8969
				text = ""
			intervals [4098]:
				xmin = 1184.8969
				xmax = 1185.5369
				text = "so"
			intervals [4099]:
				xmin = 1185.5369
				xmax = 1185.7528
				text = ""
			intervals [4100]:
				xmin = 1185.7528
				xmax = 1186.2328
				text = "i"
			intervals [4101]:
				xmin = 1186.2328
				xmax = 1186.8129
				text = ""
			intervals [4102]:
				xmin = 1186.8129
				xmax = 1186.9329
				text = "um"
			intervals [4103]:
				xmin = 1186.9329
				xmax = 1187.3229
				text = ""
			intervals [4104]:
				xmin = 1187.3229
				xmax = 1187.4129
				text = "i"
			intervals [4105]:
				xmin = 1187.4129
				xmax = 1187.4429
				text = ""
			intervals [4106]:
				xmin = 1187.4429
				xmax = 1187.6029
				text = "got"
			intervals [4107]:
				xmin = 1187.6029
				xmax = 1187.8629
				text = "married"
			intervals [4108]:
				xmin = 1187.8629
				xmax = 1187.9529
				text = "at"
			intervals [4109]:
				xmin = 1187.9529
				xmax = 1188.3329
				text = "twenty"
			intervals [4110]:
				xmin = 1188.3329
				xmax = 1189.3035
				text = ""
			intervals [4111]:
				xmin = 1189.3035
				xmax = 1189.4235
				text = "<unk>"
			intervals [4112]:
				xmin = 1189.4235
				xmax = 1189.7431
				text = ""
			intervals [4113]:
				xmin = 1189.7431
				xmax = 1189.7731
				text = "i"
			intervals [4114]:
				xmin = 1189.7731
				xmax = 1189.8031
				text = ""
			intervals [4115]:
				xmin = 1189.8031
				xmax = 1189.9631
				text = "had"
			intervals [4116]:
				xmin = 1189.9631
				xmax = 1189.9931
				text = ""
			intervals [4117]:
				xmin = 1189.9931
				xmax = 1190.0831
				text = "my"
			intervals [4118]:
				xmin = 1190.0831
				xmax = 1190.1231
				text = ""
			intervals [4119]:
				xmin = 1190.1231
				xmax = 1190.3631
				text = "daughter"
			intervals [4120]:
				xmin = 1190.3631
				xmax = 1190.4831
				text = "at"
			intervals [4121]:
				xmin = 1190.4831
				xmax = 1190.7631
				text = "twenty"
			intervals [4122]:
				xmin = 1190.7631
				xmax = 1190.7931
				text = ""
			intervals [4123]:
				xmin = 1190.7931
				xmax = 1191.0631
				text = "one"
			intervals [4124]:
				xmin = 1191.0631
				xmax = 1192.647
				text = ""
			intervals [4125]:
				xmin = 1192.647
				xmax = 1192.777
				text = "and"
			intervals [4126]:
				xmin = 1192.777
				xmax = 1192.807
				text = ""
			intervals [4127]:
				xmin = 1192.807
				xmax = 1193.107
				text = "life"
			intervals [4128]:
				xmin = 1193.107
				xmax = 1193.507
				text = "just"
			intervals [4129]:
				xmin = 1193.507
				xmax = 1193.8554
				text = ""
			intervals [4130]:
				xmin = 1193.8554
				xmax = 1194.0654
				text = "took"
			intervals [4131]:
				xmin = 1194.0654
				xmax = 1194.2337
				text = ""
			intervals [4132]:
				xmin = 1194.2337
				xmax = 1194.3437
				text = "a"
			intervals [4133]:
				xmin = 1194.3437
				xmax = 1194.5137
				text = ""
			intervals [4134]:
				xmin = 1194.5137
				xmax = 1194.7837
				text = "turn"
			intervals [4135]:
				xmin = 1194.7837
				xmax = 1194.8137
				text = ""
			intervals [4136]:
				xmin = 1194.8137
				xmax = 1194.9837
				text = "f"
			intervals [4137]:
				xmin = 1194.9837
				xmax = 1195.1837
				text = "on"
			intervals [4138]:
				xmin = 1195.1837
				xmax = 1195.3237
				text = "its"
			intervals [4139]:
				xmin = 1195.3237
				xmax = 1195.4737
				text = "own"
			intervals [4140]:
				xmin = 1195.4737
				xmax = 1196.1861
				text = ""
			intervals [4141]:
				xmin = 1196.1861
				xmax = 1196.4661
				text = "from"
			intervals [4142]:
				xmin = 1196.4661
				xmax = 1196.4961
				text = ""
			intervals [4143]:
				xmin = 1196.4961
				xmax = 1196.7861
				text = "that"
			intervals [4144]:
				xmin = 1196.7861
				xmax = 1197.4591
				text = ""
			intervals [4145]:
				xmin = 1197.4591
				xmax = 1197.4991
				text = "uh"
			intervals [4146]:
				xmin = 1197.4991
				xmax = 1197.5291
				text = ""
			intervals [4147]:
				xmin = 1197.5291
				xmax = 1197.5891
				text = "and"
			intervals [4148]:
				xmin = 1197.5891
				xmax = 1197.7091
				text = ""
			intervals [4149]:
				xmin = 1197.7091
				xmax = 1197.7891
				text = "i"
			intervals [4150]:
				xmin = 1197.7891
				xmax = 1197.8191
				text = ""
			intervals [4151]:
				xmin = 1197.8191
				xmax = 1198.1391
				text = "stayed"
			intervals [4152]:
				xmin = 1198.1391
				xmax = 1198.1691
				text = ""
			intervals [4153]:
				xmin = 1198.1691
				xmax = 1198.4191
				text = "married"
			intervals [4154]:
				xmin = 1198.4191
				xmax = 1198.4691
				text = ""
			intervals [4155]:
				xmin = 1198.4691
				xmax = 1198.8691
				text = "only"
			intervals [4156]:
				xmin = 1198.8691
				xmax = 1199.6115
				text = ""
			intervals [4157]:
				xmin = 1199.6115
				xmax = 1199.7615
				text = "maybe"
			intervals [4158]:
				xmin = 1199.7615
				xmax = 1199.8115
				text = ""
			intervals [4159]:
				xmin = 1199.8115
				xmax = 1199.9815
				text = "three"
			intervals [4160]:
				xmin = 1199.9815
				xmax = 1200.2615
				text = "years"
			intervals [4161]:
				xmin = 1200.2615
				xmax = 1200.3515
				text = "cause"
			intervals [4162]:
				xmin = 1200.3515
				xmax = 1200.3815
				text = ""
			intervals [4163]:
				xmin = 1200.3815
				xmax = 1200.4915
				text = "we"
			intervals [4164]:
				xmin = 1200.4915
				xmax = 1200.5715
				text = "were"
			intervals [4165]:
				xmin = 1200.5715
				xmax = 1200.8015
				text = "both"
			intervals [4166]:
				xmin = 1200.8015
				xmax = 1200.8315
				text = ""
			intervals [4167]:
				xmin = 1200.8315
				xmax = 1200.9515
				text = "young"
			intervals [4168]:
				xmin = 1200.9515
				xmax = 1201.0715
				text = ""
			intervals [4169]:
				xmin = 1201.0715
				xmax = 1201.1415
				text = "he"
			intervals [4170]:
				xmin = 1201.1415
				xmax = 1201.1815
				text = ""
			intervals [4171]:
				xmin = 1201.1815
				xmax = 1201.3215
				text = "was"
			intervals [4172]:
				xmin = 1201.3215
				xmax = 1201.5915
				text = "twenty"
			intervals [4173]:
				xmin = 1201.5915
				xmax = 1201.6615
				text = ""
			intervals [4174]:
				xmin = 1201.6615
				xmax = 1201.7915
				text = "three"
			intervals [4175]:
				xmin = 1201.7915
				xmax = 1201.8515
				text = "i"
			intervals [4176]:
				xmin = 1201.8515
				xmax = 1201.8815
				text = ""
			intervals [4177]:
				xmin = 1201.8815
				xmax = 1202.0315
				text = "was"
			intervals [4178]:
				xmin = 1202.0315
				xmax = 1202.3015
				text = "twenty"
			intervals [4179]:
				xmin = 1202.3015
				xmax = 1202.8109
				text = ""
			intervals [4180]:
				xmin = 1202.8109
				xmax = 1203.4409
				text = "clueless"
			intervals [4181]:
				xmin = 1203.4409
				xmax = 1204.1306
				text = ""
			intervals [4182]:
				xmin = 1204.1306
				xmax = 1204.4006
				text = "um"
			intervals [4183]:
				xmin = 1204.4006
				xmax = 1204.4306
				text = ""
			intervals [4184]:
				xmin = 1204.4306
				xmax = 1204.5606
				text = "but"
			intervals [4185]:
				xmin = 1204.5606
				xmax = 1204.6206
				text = "i"
			intervals [4186]:
				xmin = 1204.6206
				xmax = 1204.8606
				text = "did"
			intervals [4187]:
				xmin = 1204.8606
				xmax = 1205.0306
				text = "it"
			intervals [4188]:
				xmin = 1205.0306
				xmax = 1205.5049
				text = ""
			intervals [4189]:
				xmin = 1205.5049
				xmax = 1205.6149
				text = "and"
			intervals [4190]:
				xmin = 1205.6149
				xmax = 1205.6449
				text = ""
			intervals [4191]:
				xmin = 1205.6449
				xmax = 1205.7749
				text = "got"
			intervals [4192]:
				xmin = 1205.7749
				xmax = 1205.8549
				text = "my"
			intervals [4193]:
				xmin = 1205.8549
				xmax = 1205.8949
				text = ""
			intervals [4194]:
				xmin = 1205.8949
				xmax = 1206.1849
				text = "daughter"
			intervals [4195]:
				xmin = 1206.1849
				xmax = 1206.4049
				text = ""
			intervals [4196]:
				xmin = 1206.4049
				xmax = 1206.4949
				text = "from"
			intervals [4197]:
				xmin = 1206.4949
				xmax = 1206.5249
				text = ""
			intervals [4198]:
				xmin = 1206.5249
				xmax = 1206.5949
				text = "it"
			intervals [4199]:
				xmin = 1206.5949
				xmax = 1206.6249
				text = ""
			intervals [4200]:
				xmin = 1206.6249
				xmax = 1206.6949
				text = "and"
			intervals [4201]:
				xmin = 1206.6949
				xmax = 1206.7249
				text = ""
			intervals [4202]:
				xmin = 1206.7249
				xmax = 1206.7949
				text = "it"
			intervals [4203]:
				xmin = 1206.7949
				xmax = 1206.9549
				text = "was"
			intervals [4204]:
				xmin = 1206.9549
				xmax = 1206.9849
				text = ""
			intervals [4205]:
				xmin = 1206.9849
				xmax = 1207.0149
				text = "a"
			intervals [4206]:
				xmin = 1207.0149
				xmax = 1207.3949
				text = "blessing"
			intervals [4207]:
				xmin = 1207.3949
				xmax = 1207.5613
				text = ""
			intervals [4208]:
				xmin = 1207.5613
				xmax = 1207.7113
				text = "cause"
			intervals [4209]:
				xmin = 1207.7113
				xmax = 1207.7413
				text = ""
			intervals [4210]:
				xmin = 1207.7413
				xmax = 1207.8013
				text = "i"
			intervals [4211]:
				xmin = 1207.8013
				xmax = 1207.8313
				text = ""
			intervals [4212]:
				xmin = 1207.8313
				xmax = 1207.9813
				text = "have"
			intervals [4213]:
				xmin = 1207.9813
				xmax = 1208.0113
				text = ""
			intervals [4214]:
				xmin = 1208.0113
				xmax = 1208.2613
				text = "her"
			intervals [4215]:
				xmin = 1208.2613
				xmax = 1209.0414
				text = ""
			intervals [4216]:
				xmin = 1209.0414
				xmax = 1209.6414
				text = "um"
			intervals [4217]:
				xmin = 1209.6414
				xmax = 1210.4118
				text = ""
			intervals [4218]:
				xmin = 1210.4118
				xmax = 1210.5218
				text = "but"
			intervals [4219]:
				xmin = 1210.5218
				xmax = 1210.7118
				text = "it"
			intervals [4220]:
				xmin = 1210.7118
				xmax = 1211.0018
				text = "taught"
			intervals [4221]:
				xmin = 1211.0018
				xmax = 1211.0318
				text = ""
			intervals [4222]:
				xmin = 1211.0318
				xmax = 1211.2118
				text = "me"
			intervals [4223]:
				xmin = 1211.2118
				xmax = 1211.2518
				text = "a"
			intervals [4224]:
				xmin = 1211.2518
				xmax = 1211.3318
				text = ""
			intervals [4225]:
				xmin = 1211.3318
				xmax = 1211.7718
				text = "valuable"
			intervals [4226]:
				xmin = 1211.7718
				xmax = 1211.8018
				text = ""
			intervals [4227]:
				xmin = 1211.8018
				xmax = 1212.2018
				text = "lesson"
			intervals [4228]:
				xmin = 1212.2018
				xmax = 1212.2318
				text = ""
			intervals [4229]:
				xmin = 1212.2318
				xmax = 1212.5518
				text = "that"
			intervals [4230]:
				xmin = 1212.5518
				xmax = 1214.1115
				text = ""
			intervals [4231]:
				xmin = 1214.1115
				xmax = 1214.2515
				text = "i"
			intervals [4232]:
				xmin = 1214.2515
				xmax = 1214.2815
				text = ""
			intervals [4233]:
				xmin = 1214.2815
				xmax = 1214.4115
				text = "was"
			intervals [4234]:
				xmin = 1214.4115
				xmax = 1214.5415
				text = "not"
			intervals [4235]:
				xmin = 1214.5415
				xmax = 1214.5915
				text = ""
			intervals [4236]:
				xmin = 1214.5915
				xmax = 1214.7115
				text = "gonna"
			intervals [4237]:
				xmin = 1214.7115
				xmax = 1214.7715
				text = ""
			intervals [4238]:
				xmin = 1214.7715
				xmax = 1214.8615
				text = "go"
			intervals [4239]:
				xmin = 1214.8615
				xmax = 1214.8915
				text = ""
			intervals [4240]:
				xmin = 1214.8915
				xmax = 1215.0215
				text = "back"
			intervals [4241]:
				xmin = 1215.0215
				xmax = 1215.0615
				text = ""
			intervals [4242]:
				xmin = 1215.0615
				xmax = 1215.4515
				text = "home"
			intervals [4243]:
				xmin = 1215.4515
				xmax = 1216.2046
				text = ""
			intervals [4244]:
				xmin = 1216.2046
				xmax = 1216.3646
				text = "with"
			intervals [4245]:
				xmin = 1216.3646
				xmax = 1216.4146
				text = "a"
			intervals [4246]:
				xmin = 1216.4146
				xmax = 1216.6046
				text = "child"
			intervals [4247]:
				xmin = 1216.6046
				xmax = 1217.5463
				text = ""
			intervals [4248]:
				xmin = 1217.5463
				xmax = 1217.6163
				text = "i"
			intervals [4249]:
				xmin = 1217.6163
				xmax = 1217.6563
				text = ""
			intervals [4250]:
				xmin = 1217.6563
				xmax = 1217.7563
				text = "was"
			intervals [4251]:
				xmin = 1217.7563
				xmax = 1218.1263
				text = "determined"
			intervals [4252]:
				xmin = 1218.1263
				xmax = 1218.2063
				text = ""
			intervals [4253]:
				xmin = 1218.2063
				xmax = 1218.2663
				text = "i"
			intervals [4254]:
				xmin = 1218.2663
				xmax = 1218.2963
				text = ""
			intervals [4255]:
				xmin = 1218.2963
				xmax = 1218.4063
				text = "was"
			intervals [4256]:
				xmin = 1218.4063
				xmax = 1218.4363
				text = ""
			intervals [4257]:
				xmin = 1218.4363
				xmax = 1218.5563
				text = "gonna"
			intervals [4258]:
				xmin = 1218.5563
				xmax = 1218.7363
				text = "make"
			intervals [4259]:
				xmin = 1218.7363
				xmax = 1218.7963
				text = "it"
			intervals [4260]:
				xmin = 1218.7963
				xmax = 1218.8263
				text = ""
			intervals [4261]:
				xmin = 1218.8263
				xmax = 1218.8863
				text = "on"
			intervals [4262]:
				xmin = 1218.8863
				xmax = 1218.9263
				text = ""
			intervals [4263]:
				xmin = 1218.9263
				xmax = 1218.9963
				text = "my"
			intervals [4264]:
				xmin = 1218.9963
				xmax = 1219.1763
				text = ""
			intervals [4265]:
				xmin = 1219.1763
				xmax = 1219.2363
				text = "own"
			intervals [4266]:
				xmin = 1219.2363
				xmax = 1219.8258
				text = ""
			intervals [4267]:
				xmin = 1219.8258
				xmax = 1220.0158
				text = "now"
			intervals [4268]:
				xmin = 1220.0158
				xmax = 1220.2727
				text = ""
			intervals [4269]:
				xmin = 1220.2727
				xmax = 1220.7227
				text = "along"
			intervals [4270]:
				xmin = 1220.7227
				xmax = 1220.7527
				text = ""
			intervals [4271]:
				xmin = 1220.7527
				xmax = 1220.9427
				text = "that"
			intervals [4272]:
				xmin = 1220.9427
				xmax = 1220.9727
				text = ""
			intervals [4273]:
				xmin = 1220.9727
				xmax = 1221.0927
				text = "time"
			intervals [4274]:
				xmin = 1221.0927
				xmax = 1221.1227
				text = ""
			intervals [4275]:
				xmin = 1221.1227
				xmax = 1221.2827
				text = "i"
			intervals [4276]:
				xmin = 1221.2827
				xmax = 1221.3127
				text = ""
			intervals [4277]:
				xmin = 1221.3127
				xmax = 1221.5427
				text = "had"
			intervals [4278]:
				xmin = 1221.5427
				xmax = 1221.7062
				text = ""
			intervals [4279]:
				xmin = 1221.7062
				xmax = 1221.9362
				text = "all"
			intervals [4280]:
				xmin = 1221.9362
				xmax = 1222.0362
				text = "the"
			intervals [4281]:
				xmin = 1222.0362
				xmax = 1222.3662
				text = "support"
			intervals [4282]:
				xmin = 1222.3662
				xmax = 1222.4262
				text = "in"
			intervals [4283]:
				xmin = 1222.4262
				xmax = 1222.4862
				text = "the"
			intervals [4284]:
				xmin = 1222.4862
				xmax = 1222.5162
				text = ""
			intervals [4285]:
				xmin = 1222.5162
				xmax = 1222.7162
				text = "world"
			intervals [4286]:
				xmin = 1222.7162
				xmax = 1222.7462
				text = ""
			intervals [4287]:
				xmin = 1222.7462
				xmax = 1222.8362
				text = "from"
			intervals [4288]:
				xmin = 1222.8362
				xmax = 1222.8662
				text = ""
			intervals [4289]:
				xmin = 1222.8662
				xmax = 1222.9262
				text = "my"
			intervals [4290]:
				xmin = 1222.9262
				xmax = 1223.0062
				text = ""
			intervals [4291]:
				xmin = 1223.0062
				xmax = 1223.4562
				text = "parents"
			intervals [4292]:
				xmin = 1223.4562
				xmax = 1224.335
				text = ""
			intervals [4293]:
				xmin = 1224.335
				xmax = 1224.395
				text = "um"
			intervals [4294]:
				xmin = 1224.395
				xmax = 1224.615
				text = ""
			intervals [4295]:
				xmin = 1224.615
				xmax = 1225.045
				text = "both"
			intervals [4296]:
				xmin = 1225.045
				xmax = 1225.4108
				text = ""
			intervals [4297]:
				xmin = 1225.4108
				xmax = 1226.2308
				text = "emotionally"
			intervals [4298]:
				xmin = 1226.2308
				xmax = 1226.4865
				text = ""
			intervals [4299]:
				xmin = 1226.4865
				xmax = 1227.0565
				text = "and"
			intervals [4300]:
				xmin = 1227.0565
				xmax = 1227.2652
				text = ""
			intervals [4301]:
				xmin = 1227.2652
				xmax = 1227.7952
				text = "um"
			intervals [4302]:
				xmin = 1227.7952
				xmax = 1228.647
				text = ""
			intervals [4303]:
				xmin = 1228.647
				xmax = 1228.697
				text = "<unk>"
			intervals [4304]:
				xmin = 1228.697
				xmax = 1229.2518
				text = ""
			intervals [4305]:
				xmin = 1229.2518
				xmax = 1229.8818
				text = "financially"
			intervals [4306]:
				xmin = 1229.8818
				xmax = 1230.8199
				text = ""
			intervals [4307]:
				xmin = 1230.8199
				xmax = 1231.1299
				text = "mkay"
			intervals [4308]:
				xmin = 1231.1299
				xmax = 1234.2797
				text = ""
			intervals [4309]:
				xmin = 1234.2797
				xmax = 1234.7297
				text = "um"
			intervals [4310]:
				xmin = 1234.7297
				xmax = 1235.4956
				text = ""
			intervals [4311]:
				xmin = 1235.4956
				xmax = 1235.7356
				text = "i"
			intervals [4312]:
				xmin = 1235.7356
				xmax = 1236.2256
				text = "had"
			intervals [4313]:
				xmin = 1236.2256
				xmax = 1236.5456
				text = "um"
			intervals [4314]:
				xmin = 1236.5456
				xmax = 1239.7602
				text = ""
			intervals [4315]:
				xmin = 1239.7602
				xmax = 1239.9902
				text = "really"
			intervals [4316]:
				xmin = 1239.9902
				xmax = 1240.1602
				text = "good"
			intervals [4317]:
				xmin = 1240.1602
				xmax = 1240.3502
				text = "very"
			intervals [4318]:
				xmin = 1240.3502
				xmax = 1240.4802
				text = "good"
			intervals [4319]:
				xmin = 1240.4802
				xmax = 1241.0002
				text = "foundation"
			intervals [4320]:
				xmin = 1241.0002
				xmax = 1241.1802
				text = "very"
			intervals [4321]:
				xmin = 1241.1802
				xmax = 1241.2802
				text = "good"
			intervals [4322]:
				xmin = 1241.2802
				xmax = 1241.7402
				text = "support"
			intervals [4323]:
				xmin = 1241.7402
				xmax = 1242.9671
				text = ""
			intervals [4324]:
				xmin = 1242.9671
				xmax = 1243.4571
				text = "but"
			intervals [4325]:
				xmin = 1243.4571
				xmax = 1245.2725
				text = ""
			intervals [4326]:
				xmin = 1245.2725
				xmax = 1245.5225
				text = "my"
			intervals [4327]:
				xmin = 1245.5225
				xmax = 1246.4425
				text = "independence"
			intervals [4328]:
				xmin = 1246.4425
				xmax = 1246.4725
				text = ""
			intervals [4329]:
				xmin = 1246.4725
				xmax = 1246.6325
				text = "was"
			intervals [4330]:
				xmin = 1246.6325
				xmax = 1247.0525
				text = "important"
			intervals [4331]:
				xmin = 1247.0525
				xmax = 1247.1725
				text = "to"
			intervals [4332]:
				xmin = 1247.1725
				xmax = 1247.3925
				text = "me"
			intervals [4333]:
				xmin = 1247.3925
				xmax = 1248.5654
				text = ""
			intervals [4334]:
				xmin = 1248.5654
				xmax = 1248.8054
				text = "so"
			intervals [4335]:
				xmin = 1248.8054
				xmax = 1248.9205
				text = ""
			intervals [4336]:
				xmin = 1248.9205
				xmax = 1248.9905
				text = "i"
			intervals [4337]:
				xmin = 1248.9905
				xmax = 1249.1105
				text = "was"
			intervals [4338]:
				xmin = 1249.1105
				xmax = 1249.2205
				text = "not"
			intervals [4339]:
				xmin = 1249.2205
				xmax = 1249.3705
				text = "gonna"
			intervals [4340]:
				xmin = 1249.3705
				xmax = 1249.4805
				text = "go"
			intervals [4341]:
				xmin = 1249.4805
				xmax = 1249.6705
				text = "back"
			intervals [4342]:
				xmin = 1249.6705
				xmax = 1250.0205
				text = "home"
			intervals [4343]:
				xmin = 1250.0205
				xmax = 1250.3653
				text = ""
			intervals [4344]:
				xmin = 1250.3653
				xmax = 1250.5353
				text = "with"
			intervals [4345]:
				xmin = 1250.5353
				xmax = 1250.6753
				text = "my"
			intervals [4346]:
				xmin = 1250.6753
				xmax = 1251.1053
				text = "baby"
			intervals [4347]:
				xmin = 1251.1053
				xmax = 1252.3532
				text = ""
			intervals [4348]:
				xmin = 1252.3532
				xmax = 1252.6132
				text = "because"
			intervals [4349]:
				xmin = 1252.6132
				xmax = 1252.7432
				text = "my"
			intervals [4350]:
				xmin = 1252.7432
				xmax = 1253.0532
				text = "marriage"
			intervals [4351]:
				xmin = 1253.0532
				xmax = 1253.1932
				text = "didn't"
			intervals [4352]:
				xmin = 1253.1932
				xmax = 1253.4432
				text = "work"
			intervals [4353]:
				xmin = 1253.4432
				xmax = 1253.6032
				text = "which"
			intervals [4354]:
				xmin = 1253.6032
				xmax = 1253.7332
				text = "my"
			intervals [4355]:
				xmin = 1253.7332
				xmax = 1254.0332
				text = "father"
			intervals [4356]:
				xmin = 1254.0332
				xmax = 1254.2332
				text = "told"
			intervals [4357]:
				xmin = 1254.2332
				xmax = 1254.3032
				text = "me"
			intervals [4358]:
				xmin = 1254.3032
				xmax = 1254.4832
				text = "not"
			intervals [4359]:
				xmin = 1254.4832
				xmax = 1254.5732
				text = "to"
			intervals [4360]:
				xmin = 1254.5732
				xmax = 1254.7132
				text = "do"
			intervals [4361]:
				xmin = 1254.7132
				xmax = 1254.7732
				text = "in"
			intervals [4362]:
				xmin = 1254.7732
				xmax = 1254.8532
				text = "the"
			intervals [4363]:
				xmin = 1254.8532
				xmax = 1255.1132
				text = "first"
			intervals [4364]:
				xmin = 1255.1132
				xmax = 1255.5132
				text = "place"
			intervals [4365]:
				xmin = 1255.5132
				xmax = 1256.1535
				text = ""
			intervals [4366]:
				xmin = 1256.1535
				xmax = 1256.5335
				text = "uh"
			intervals [4367]:
				xmin = 1256.5335
				xmax = 1256.5635
				text = ""
			intervals [4368]:
				xmin = 1256.5635
				xmax = 1256.6935
				text = "but"
			intervals [4369]:
				xmin = 1256.6935
				xmax = 1256.7535
				text = "i"
			intervals [4370]:
				xmin = 1256.7535
				xmax = 1256.8735
				text = "was"
			intervals [4371]:
				xmin = 1256.8735
				xmax = 1257.4435
				text = "defiant"
			intervals [4372]:
				xmin = 1257.4435
				xmax = 1257.5835
				text = "cause"
			intervals [4373]:
				xmin = 1257.5835
				xmax = 1257.6835
				text = "i'm"
			intervals [4374]:
				xmin = 1257.6835
				xmax = 1257.8835
				text = "just"
			intervals [4375]:
				xmin = 1257.8835
				xmax = 1258.0635
				text = "like"
			intervals [4376]:
				xmin = 1258.0635
				xmax = 1258.3635
				text = "him"
			intervals [4377]:
				xmin = 1258.3635
				xmax = 1258.7655
				text = ""
			intervals [4378]:
				xmin = 1258.7655
				xmax = 1258.8655
				text = "and"
			intervals [4379]:
				xmin = 1258.8655
				xmax = 1258.9255
				text = "i"
			intervals [4380]:
				xmin = 1258.9255
				xmax = 1259.1255
				text = "did"
			intervals [4381]:
				xmin = 1259.1255
				xmax = 1259.2255
				text = "it"
			intervals [4382]:
				xmin = 1259.2255
				xmax = 1259.6355
				text = "anyway"
			intervals [4383]:
				xmin = 1259.6355
				xmax = 1260.1065
				text = ""
			intervals [4384]:
				xmin = 1260.1065
				xmax = 1260.3865
				text = "<unk>"
			intervals [4385]:
				xmin = 1260.3865
				xmax = 1261.0284
				text = ""
			intervals [4386]:
				xmin = 1261.0284
				xmax = 1261.1084
				text = "<unk>"
			intervals [4387]:
				xmin = 1261.1084
				xmax = 1261.1333
				text = ""
			intervals [4388]:
				xmin = 1261.1333
				xmax = 1261.3133
				text = "had"
			intervals [4389]:
				xmin = 1261.3133
				xmax = 1261.5233
				text = "great"
			intervals [4390]:
				xmin = 1261.5233
				xmax = 1261.6933
				text = "big"
			intervals [4391]:
				xmin = 1261.6933
				xmax = 1262.1133
				text = "elaborate"
			intervals [4392]:
				xmin = 1262.1133
				xmax = 1262.4533
				text = "wedding"
			intervals [4393]:
				xmin = 1262.4533
				xmax = 1263.8441
				text = ""
			intervals [4394]:
				xmin = 1263.8441
				xmax = 1264.1341
				text = "yep"
			intervals [4395]:
				xmin = 1264.1341
				xmax = 1264.3326
				text = ""
			intervals [4396]:
				xmin = 1264.3326
				xmax = 1264.6026
				text = "mm-hm"
			intervals [4397]:
				xmin = 1264.6026
				xmax = 1264.9148
				text = ""
			intervals [4398]:
				xmin = 1264.9148
				xmax = 1265.0748
				text = "real"
			intervals [4399]:
				xmin = 1265.0748
				xmax = 1265.2048
				text = "big"
			intervals [4400]:
				xmin = 1265.2048
				xmax = 1265.2348
				text = ""
			intervals [4401]:
				xmin = 1265.2348
				xmax = 1265.5348
				text = "wedding"
			intervals [4402]:
				xmin = 1265.5348
				xmax = 1265.862
				text = ""
			intervals [4403]:
				xmin = 1265.862
				xmax = 1265.962
				text = "<unk>"
			intervals [4404]:
				xmin = 1265.962
				xmax = 1265.9859
				text = ""
			intervals [4405]:
				xmin = 1265.9859
				xmax = 1266.0459
				text = "wi"
			intervals [4406]:
				xmin = 1266.0459
				xmax = 1266.5042
				text = ""
			intervals [4407]:
				xmin = 1266.5042
				xmax = 1266.6142
				text = "with"
			intervals [4408]:
				xmin = 1266.6142
				xmax = 1266.6742
				text = "the"
			intervals [4409]:
				xmin = 1266.6742
				xmax = 1266.9942
				text = "train"
			intervals [4410]:
				xmin = 1266.9942
				xmax = 1267.0742
				text = "the"
			intervals [4411]:
				xmin = 1267.0742
				xmax = 1267.4042
				text = "dress"
			intervals [4412]:
				xmin = 1267.4042
				xmax = 1267.5042
				text = "the"
			intervals [4413]:
				xmin = 1267.5042
				xmax = 1267.7442
				text = "whole"
			intervals [4414]:
				xmin = 1267.7442
				xmax = 1267.9442
				text = "nine"
			intervals [4415]:
				xmin = 1267.9442
				xmax = 1268.2742
				text = "yards"
			intervals [4416]:
				xmin = 1268.2742
				xmax = 1268.4842
				text = "yep"
			intervals [4417]:
				xmin = 1268.4842
				xmax = 1268.5918
				text = ""
			intervals [4418]:
				xmin = 1268.5918
				xmax = 1268.7618
				text = "did"
			intervals [4419]:
				xmin = 1268.7618
				xmax = 1268.9618
				text = "that"
			intervals [4420]:
				xmin = 1268.9618
				xmax = 1269.8041
				text = ""
			intervals [4421]:
				xmin = 1269.8041
				xmax = 1270.2441
				text = "um"
			intervals [4422]:
				xmin = 1270.2441
				xmax = 1270.4138
				text = ""
			intervals [4423]:
				xmin = 1270.4138
				xmax = 1270.5638
				text = "but"
			intervals [4424]:
				xmin = 1270.5638
				xmax = 1270.6138
				text = "i"
			intervals [4425]:
				xmin = 1270.6138
				xmax = 1270.8238
				text = "didn't"
			intervals [4426]:
				xmin = 1270.8238
				xmax = 1270.9838
				text = "let"
			intervals [4427]:
				xmin = 1270.9838
				xmax = 1271.2238
				text = "that"
			intervals [4428]:
				xmin = 1271.2238
				xmax = 1271.7054
				text = ""
			intervals [4429]:
				xmin = 1271.7054
				xmax = 1271.9154
				text = "keep"
			intervals [4430]:
				xmin = 1271.9154
				xmax = 1272.0054
				text = "me"
			intervals [4431]:
				xmin = 1272.0054
				xmax = 1272.3354
				text = "down"
			intervals [4432]:
				xmin = 1272.3354
				xmax = 1273.468
				text = ""
			intervals [4433]:
				xmin = 1273.468
				xmax = 1273.608
				text = "you"
			intervals [4434]:
				xmin = 1273.608
				xmax = 1273.778
				text = "know"
			intervals [4435]:
				xmin = 1273.778
				xmax = 1273.948
				text = "i"
			intervals [4436]:
				xmin = 1273.948
				xmax = 1274.268
				text = "saw"
			intervals [4437]:
				xmin = 1274.268
				xmax = 1274.368
				text = "it"
			intervals [4438]:
				xmin = 1274.368
				xmax = 1274.8036
				text = ""
			intervals [4439]:
				xmin = 1274.8036
				xmax = 1274.9636
				text = "as"
			intervals [4440]:
				xmin = 1274.9636
				xmax = 1275.0236
				text = "a"
			intervals [4441]:
				xmin = 1275.0236
				xmax = 1275.5536
				text = "opportunity"
			intervals [4442]:
				xmin = 1275.5536
				xmax = 1275.6736
				text = "to"
			intervals [4443]:
				xmin = 1275.6736
				xmax = 1276.1336
				text = "prove"
			intervals [4444]:
				xmin = 1276.1336
				xmax = 1276.2436
				text = "to"
			intervals [4445]:
				xmin = 1276.2436
				xmax = 1276.3336
				text = "the"
			intervals [4446]:
				xmin = 1276.3336
				xmax = 1276.8536
				text = "world"
			intervals [4447]:
				xmin = 1276.8536
				xmax = 1277.1436
				text = "that"
			intervals [4448]:
				xmin = 1277.1436
				xmax = 1277.2158
				text = ""
			intervals [4449]:
				xmin = 1277.2158
				xmax = 1277.3458
				text = "i"
			intervals [4450]:
				xmin = 1277.3458
				xmax = 1277.5258
				text = "can"
			intervals [4451]:
				xmin = 1277.5258
				xmax = 1277.7658
				text = "do"
			intervals [4452]:
				xmin = 1277.7658
				xmax = 1278.2258
				text = "this"
			intervals [4453]:
				xmin = 1278.2258
				xmax = 1278.7659
				text = ""
			intervals [4454]:
				xmin = 1278.7659
				xmax = 1278.8859
				text = "and"
			intervals [4455]:
				xmin = 1278.8859
				xmax = 1278.9359
				text = "i"
			intervals [4456]:
				xmin = 1278.9359
				xmax = 1279.0659
				text = "can"
			intervals [4457]:
				xmin = 1279.0659
				xmax = 1279.1859
				text = "do"
			intervals [4458]:
				xmin = 1279.1859
				xmax = 1279.3759
				text = "this"
			intervals [4459]:
				xmin = 1279.3759
				xmax = 1279.4959
				text = "by"
			intervals [4460]:
				xmin = 1279.4959
				xmax = 1279.9759
				text = "myself"
			intervals [4461]:
				xmin = 1279.9759
				xmax = 1281.196
				text = ""
			intervals [4462]:
				xmin = 1281.196
				xmax = 1281.276
				text = "you"
			intervals [4463]:
				xmin = 1281.276
				xmax = 1281.426
				text = "know"
			intervals [4464]:
				xmin = 1281.426
				xmax = 1282.0952
				text = ""
			intervals [4465]:
				xmin = 1282.0952
				xmax = 1282.7252
				text = "um"
			intervals [4466]:
				xmin = 1282.7252
				xmax = 1284.3955
				text = ""
			intervals [4467]:
				xmin = 1284.3955
				xmax = 1284.5255
				text = "and"
			intervals [4468]:
				xmin = 1284.5255
				xmax = 1284.6455
				text = "then"
			intervals [4469]:
				xmin = 1284.6455
				xmax = 1284.7755
				text = "my"
			intervals [4470]:
				xmin = 1284.7755
				xmax = 1284.8755
				text = ""
			intervals [4471]:
				xmin = 1284.8755
				xmax = 1285.6655
				text = "father"
			intervals [4472]:
				xmin = 1285.6655
				xmax = 1285.6955
				text = ""
			intervals [4473]:
				xmin = 1285.6955
				xmax = 1285.9455
				text = "kind"
			intervals [4474]:
				xmin = 1285.9455
				xmax = 1286.0155
				text = "of"
			intervals [4475]:
				xmin = 1286.0155
				xmax = 1286.2355
				text = "put"
			intervals [4476]:
				xmin = 1286.2355
				xmax = 1286.3955
				text = "in"
			intervals [4477]:
				xmin = 1286.3955
				xmax = 1286.5655
				text = "my"
			intervals [4478]:
				xmin = 1286.5655
				xmax = 1287.0355
				text = "mind"
			intervals [4479]:
				xmin = 1287.0355
				xmax = 1288.9407
				text = ""
			intervals [4480]:
				xmin = 1288.9407
				xmax = 1289.0707
				text = "i"
			intervals [4481]:
				xmin = 1289.0707
				xmax = 1289.2407
				text = "know"
			intervals [4482]:
				xmin = 1289.2407
				xmax = 1289.3907
				text = "you"
			intervals [4483]:
				xmin = 1289.3907
				xmax = 1289.5007
				text = "can"
			intervals [4484]:
				xmin = 1289.5007
				xmax = 1289.6307
				text = "do"
			intervals [4485]:
				xmin = 1289.6307
				xmax = 1289.7907
				text = "this"
			intervals [4486]:
				xmin = 1289.7907
				xmax = 1290.0507
				text = "because"
			intervals [4487]:
				xmin = 1290.0507
				xmax = 1290.1407
				text = "i"
			intervals [4488]:
				xmin = 1290.1407
				xmax = 1290.5407
				text = "raised"
			intervals [4489]:
				xmin = 1290.5407
				xmax = 1290.6507
				text = "you"
			intervals [4490]:
				xmin = 1290.6507
				xmax = 1290.7507
				text = "so"
			intervals [4491]:
				xmin = 1290.7507
				xmax = 1290.8807
				text = "that"
			intervals [4492]:
				xmin = 1290.8807
				xmax = 1291.0007
				text = "you"
			intervals [4493]:
				xmin = 1291.0007
				xmax = 1291.1607
				text = "can"
			intervals [4494]:
				xmin = 1291.1607
				xmax = 1291.1907
				text = ""
			intervals [4495]:
				xmin = 1291.1907
				xmax = 1291.4607
				text = "be"
			intervals [4496]:
				xmin = 1291.4607
				xmax = 1291.6907
				text = "self"
			intervals [4497]:
				xmin = 1291.6907
				xmax = 1292.1907
				text = "sufficient"
			intervals [4498]:
				xmin = 1292.1907
				xmax = 1292.2507
				text = "you"
			intervals [4499]:
				xmin = 1292.2507
				xmax = 1292.3407
				text = "can"
			intervals [4500]:
				xmin = 1292.3407
				xmax = 1292.5507
				text = "take"
			intervals [4501]:
				xmin = 1292.5507
				xmax = 1292.7107
				text = "care"
			intervals [4502]:
				xmin = 1292.7107
				xmax = 1292.7807
				text = "of"
			intervals [4503]:
				xmin = 1292.7807
				xmax = 1293.1607
				text = "yourself"
			intervals [4504]:
				xmin = 1293.1607
				xmax = 1294.5697
				text = ""
			intervals [4505]:
				xmin = 1294.5697
				xmax = 1294.7197
				text = "now"
			intervals [4506]:
				xmin = 1294.7197
				xmax = 1294.8397
				text = ""
			intervals [4507]:
				xmin = 1294.8397
				xmax = 1295.0597
				text = "his"
			intervals [4508]:
				xmin = 1295.0597
				xmax = 1295.2797
				text = "whole"
			intervals [4509]:
				xmin = 1295.2797
				xmax = 1295.6897
				text = "model"
			intervals [4510]:
				xmin = 1295.6897
				xmax = 1295.9197
				text = "was"
			intervals [4511]:
				xmin = 1295.9197
				xmax = 1296.2137
				text = ""
			intervals [4512]:
				xmin = 1296.2137
				xmax = 1296.4037
				text = "i'm"
			intervals [4513]:
				xmin = 1296.4037
				xmax = 1296.6837
				text = "still"
			intervals [4514]:
				xmin = 1296.6837
				xmax = 1296.8537
				text = "here"
			intervals [4515]:
				xmin = 1296.8537
				xmax = 1297.0137
				text = "if"
			intervals [4516]:
				xmin = 1297.0137
				xmax = 1297.1437
				text = "you"
			intervals [4517]:
				xmin = 1297.1437
				xmax = 1297.3937
				text = "need"
			intervals [4518]:
				xmin = 1297.3937
				xmax = 1297.7037
				text = "me"
			intervals [4519]:
				xmin = 1297.7037
				xmax = 1298.7503
				text = ""
			intervals [4520]:
				xmin = 1298.7503
				xmax = 1298.8903
				text = "but"
			intervals [4521]:
				xmin = 1298.8903
				xmax = 1298.9603
				text = "i"
			intervals [4522]:
				xmin = 1298.9603
				xmax = 1299.2003
				text = "need"
			intervals [4523]:
				xmin = 1299.2003
				xmax = 1299.2567
				text = ""
			intervals [4524]:
				xmin = 1299.2567
				xmax = 1299.3867
				text = "you"
			intervals [4525]:
				xmin = 1299.3867
				xmax = 1299.5067
				text = "know"
			intervals [4526]:
				xmin = 1299.5067
				xmax = 1299.7967
				text = "you"
			intervals [4527]:
				xmin = 1299.7967
				xmax = 1300.2713
				text = ""
			intervals [4528]:
				xmin = 1300.2713
				xmax = 1300.4213
				text = "you"
			intervals [4529]:
				xmin = 1300.4213
				xmax = 1300.5804
				text = ""
			intervals [4530]:
				xmin = 1300.5804
				xmax = 1300.7304
				text = "he"
			intervals [4531]:
				xmin = 1300.7304
				xmax = 1300.9504
				text = "put"
			intervals [4532]:
				xmin = 1300.9504
				xmax = 1301.1104
				text = "in"
			intervals [4533]:
				xmin = 1301.1104
				xmax = 1301.2804
				text = "he"
			intervals [4534]:
				xmin = 1301.2804
				xmax = 1301.8604
				text = "instilled"
			intervals [4535]:
				xmin = 1301.8604
				xmax = 1301.9604
				text = "in"
			intervals [4536]:
				xmin = 1301.9604
				xmax = 1302.1704
				text = "me"
			intervals [4537]:
				xmin = 1302.1704
				xmax = 1302.5428
				text = ""
			intervals [4538]:
				xmin = 1302.5428
				xmax = 1302.6728
				text = "to"
			intervals [4539]:
				xmin = 1302.6728
				xmax = 1302.8059
				text = ""
			intervals [4540]:
				xmin = 1302.8059
				xmax = 1302.9559
				text = "to"
			intervals [4541]:
				xmin = 1302.9559
				xmax = 1303.1759
				text = "just"
			intervals [4542]:
				xmin = 1303.1759
				xmax = 1303.3459
				text = "do"
			intervals [4543]:
				xmin = 1303.3459
				xmax = 1303.4359
				text = "it"
			intervals [4544]:
				xmin = 1303.4359
				xmax = 1303.8659
				text = "myself"
			intervals [4545]:
				xmin = 1303.8659
				xmax = 1303.9185
				text = ""
			intervals [4546]:
				xmin = 1303.9185
				xmax = 1304.0385
				text = "and"
			intervals [4547]:
				xmin = 1304.0385
				xmax = 1304.1085
				text = "i"
			intervals [4548]:
				xmin = 1304.1085
				xmax = 1304.4185
				text = "did"
			intervals [4549]:
				xmin = 1304.4185
				xmax = 1304.8109
				text = ""
			intervals [4550]:
				xmin = 1304.8109
				xmax = 1304.9309
				text = "you"
			intervals [4551]:
				xmin = 1304.9309
				xmax = 1305.0809
				text = "know"
			intervals [4552]:
				xmin = 1305.0809
				xmax = 1305.4011
				text = ""
			intervals [4553]:
				xmin = 1305.4011
				xmax = 1305.5011
				text = "i"
			intervals [4554]:
				xmin = 1305.5011
				xmax = 1305.6511
				text = "look"
			intervals [4555]:
				xmin = 1305.6511
				xmax = 1305.8911
				text = "back"
			intervals [4556]:
				xmin = 1305.8911
				xmax = 1306.0911
				text = "now"
			intervals [4557]:
				xmin = 1306.0911
				xmax = 1306.2411
				text = "do"
			intervals [4558]:
				xmin = 1306.2411
				xmax = 1306.2811
				text = "i"
			intervals [4559]:
				xmin = 1306.2811
				xmax = 1306.4011
				text = "have"
			intervals [4560]:
				xmin = 1306.4011
				xmax = 1306.5311
				text = "any"
			intervals [4561]:
				xmin = 1306.5311
				xmax = 1306.9811
				text = "regrets"
			intervals [4562]:
				xmin = 1306.9811
				xmax = 1307.0111
				text = ""
			intervals [4563]:
				xmin = 1307.0111
				xmax = 1307.5911
				text = "absolutely"
			intervals [4564]:
				xmin = 1307.5911
				xmax = 1307.8211
				text = "not"
			intervals [4565]:
				xmin = 1307.8211
				xmax = 1309.1136
				text = ""
			intervals [4566]:
				xmin = 1309.1136
				xmax = 1309.3536
				text = "some"
			intervals [4567]:
				xmin = 1309.3536
				xmax = 1309.4136
				text = "of"
			intervals [4568]:
				xmin = 1309.4136
				xmax = 1309.4836
				text = "the"
			intervals [4569]:
				xmin = 1309.4836
				xmax = 1309.9036
				text = "choices"
			intervals [4570]:
				xmin = 1309.9036
				xmax = 1310.0636
				text = "that"
			intervals [4571]:
				xmin = 1310.0636
				xmax = 1310.2136
				text = "i"
			intervals [4572]:
				xmin = 1310.2136
				xmax = 1310.5836
				text = "made"
			intervals [4573]:
				xmin = 1310.5836
				xmax = 1311.0021
				text = ""
			intervals [4574]:
				xmin = 1311.0021
				xmax = 1311.2821
				text = "whoo"
			intervals [4575]:
				xmin = 1311.2821
				xmax = 1311.7808
				text = ""
			intervals [4576]:
				xmin = 1311.7808
				xmax = 1312.0208
				text = "probably"
			intervals [4577]:
				xmin = 1312.0208
				xmax = 1312.3208
				text = "shouldn't"
			intervals [4578]:
				xmin = 1312.3208
				xmax = 1312.4108
				text = "have"
			intervals [4579]:
				xmin = 1312.4108
				xmax = 1312.5208
				text = "made"
			intervals [4580]:
				xmin = 1312.5208
				xmax = 1312.7508
				text = "them"
			intervals [4581]:
				xmin = 1312.7508
				xmax = 1312.8172
				text = ""
			intervals [4582]:
				xmin = 1312.8172
				xmax = 1313.0072
				text = "but"
			intervals [4583]:
				xmin = 1313.0072
				xmax = 1313.0872
				text = "i"
			intervals [4584]:
				xmin = 1313.0872
				xmax = 1313.4772
				text = "did"
			intervals [4585]:
				xmin = 1313.4772
				xmax = 1313.5072
				text = ""
			intervals [4586]:
				xmin = 1313.5072
				xmax = 1314.0372
				text = "and"
			intervals [4587]:
				xmin = 1314.0372
				xmax = 1314.4908
				text = ""
			intervals [4588]:
				xmin = 1314.4908
				xmax = 1314.5708
				text = "i"
			intervals [4589]:
				xmin = 1314.5708
				xmax = 1314.8308
				text = "think"
			intervals [4590]:
				xmin = 1314.8308
				xmax = 1314.9208
				text = "it"
			intervals [4591]:
				xmin = 1314.9208
				xmax = 1316.1009
				text = ""
			intervals [4592]:
				xmin = 1316.1009
				xmax = 1316.3409
				text = "makes"
			intervals [4593]:
				xmin = 1316.3409
				xmax = 1316.4509
				text = "you"
			intervals [4594]:
				xmin = 1316.4509
				xmax = 1316.5109
				text = "a"
			intervals [4595]:
				xmin = 1316.5109
				xmax = 1316.7709
				text = "better"
			intervals [4596]:
				xmin = 1316.7709
				xmax = 1317.4709
				text = "person"
			intervals [4597]:
				xmin = 1317.4709
				xmax = 1317.6549
				text = ""
			intervals [4598]:
				xmin = 1317.6549
				xmax = 1317.8849
				text = "if"
			intervals [4599]:
				xmin = 1317.8849
				xmax = 1318.0149
				text = "you"
			intervals [4600]:
				xmin = 1318.0149
				xmax = 1318.2049
				text = "can"
			intervals [4601]:
				xmin = 1318.2049
				xmax = 1318.5949
				text = "see"
			intervals [4602]:
				xmin = 1318.5949
				xmax = 1319.064
				text = ""
			intervals [4603]:
				xmin = 1319.064
				xmax = 1319.224
				text = "look"
			intervals [4604]:
				xmin = 1319.224
				xmax = 1319.324
				text = "at"
			intervals [4605]:
				xmin = 1319.324
				xmax = 1319.444
				text = "all"
			intervals [4606]:
				xmin = 1319.444
				xmax = 1319.534
				text = "the"
			intervals [4607]:
				xmin = 1319.534
				xmax = 1320.024
				text = "positive"
			intervals [4608]:
				xmin = 1320.024
				xmax = 1320.244
				text = "things"
			intervals [4609]:
				xmin = 1320.244
				xmax = 1320.344
				text = "that"
			intervals [4610]:
				xmin = 1320.344
				xmax = 1320.584
				text = "came"
			intervals [4611]:
				xmin = 1320.584
				xmax = 1320.774
				text = "out"
			intervals [4612]:
				xmin = 1320.774
				xmax = 1320.874
				text = "of"
			intervals [4613]:
				xmin = 1320.874
				xmax = 1321.104
				text = "that"
			intervals [4614]:
				xmin = 1321.104
				xmax = 1321.154
				text = ""
			intervals [4615]:
				xmin = 1321.154
				xmax = 1321.254
				text = "the"
			intervals [4616]:
				xmin = 1321.254
				xmax = 1321.734
				text = "decisions"
			intervals [4617]:
				xmin = 1321.734
				xmax = 1321.864
				text = "that"
			intervals [4618]:
				xmin = 1321.864
				xmax = 1321.974
				text = "you"
			intervals [4619]:
				xmin = 1321.974
				xmax = 1322.294
				text = "made"
			intervals [4620]:
				xmin = 1322.294
				xmax = 1323.4524
				text = ""
			intervals [4621]:
				xmin = 1323.4524
				xmax = 1323.6224
				text = "have"
			intervals [4622]:
				xmin = 1323.6224
				xmax = 1323.8124
				text = "enough"
			intervals [4623]:
				xmin = 1323.8124
				xmax = 1324.1224
				text = "common"
			intervals [4624]:
				xmin = 1324.1224
				xmax = 1324.3724
				text = "sense"
			intervals [4625]:
				xmin = 1324.3724
				xmax = 1324.449
				text = ""
			intervals [4626]:
				xmin = 1324.449
				xmax = 1324.639
				text = "don't"
			intervals [4627]:
				xmin = 1324.639
				xmax = 1324.759
				text = "do"
			intervals [4628]:
				xmin = 1324.759
				xmax = 1324.839
				text = "it"
			intervals [4629]:
				xmin = 1324.839
				xmax = 1325.229
				text = "again"
			intervals [4630]:
				xmin = 1325.229
				xmax = 1327.2276
				text = ""
			intervals [4631]:
				xmin = 1327.2276
				xmax = 1327.4176
				text = "well"
			intervals [4632]:
				xmin = 1327.4176
				xmax = 1327.8476
				text = "sometimes"
			intervals [4633]:
				xmin = 1327.8476
				xmax = 1327.9476
				text = "we"
			intervals [4634]:
				xmin = 1327.9476
				xmax = 1328.0876
				text = "don't"
			intervals [4635]:
				xmin = 1328.0876
				xmax = 1328.4576
				text = "always"
			intervals [4636]:
				xmin = 1328.4576
				xmax = 1328.6376
				text = "do"
			intervals [4637]:
				xmin = 1328.6376
				xmax = 1328.7376
				text = "that"
			intervals [4638]:
				xmin = 1328.7376
				xmax = 1329.0711
				text = ""
			intervals [4639]:
				xmin = 1329.0711
				xmax = 1329.3611
				text = "but"
			intervals [4640]:
				xmin = 1329.3611
				xmax = 1329.4637
				text = ""
			intervals [4641]:
				xmin = 1329.4637
				xmax = 1329.7837
				text = "um"
			intervals [4642]:
				xmin = 1329.7837
				xmax = 1330.1019
				text = ""
			intervals [4643]:
				xmin = 1330.1019
				xmax = 1330.2219
				text = "but"
			intervals [4644]:
				xmin = 1330.2219
				xmax = 1330.3319
				text = "i"
			intervals [4645]:
				xmin = 1330.3319
				xmax = 1330.4719
				text = "look"
			intervals [4646]:
				xmin = 1330.4719
				xmax = 1330.5319
				text = "at"
			intervals [4647]:
				xmin = 1330.5319
				xmax = 1330.5919
				text = "it"
			intervals [4648]:
				xmin = 1330.5919
				xmax = 1330.7419
				text = "this"
			intervals [4649]:
				xmin = 1330.7419
				xmax = 1330.8419
				text = "way"
			intervals [4650]:
				xmin = 1330.8419
				xmax = 1330.8719
				text = ""
			intervals [4651]:
				xmin = 1330.8719
				xmax = 1330.9919
				text = "i"
			intervals [4652]:
				xmin = 1330.9919
				xmax = 1331.1119
				text = "only"
			intervals [4653]:
				xmin = 1331.1119
				xmax = 1331.2019
				text = "had"
			intervals [4654]:
				xmin = 1331.2019
				xmax = 1331.3819
				text = "one"
			intervals [4655]:
				xmin = 1331.3819
				xmax = 1331.7219
				text = "child"
			intervals [4656]:
				xmin = 1331.7219
				xmax = 1331.8919
				text = "cause"
			intervals [4657]:
				xmin = 1331.8919
				xmax = 1331.9919
				text = "i"
			intervals [4658]:
				xmin = 1331.9919
				xmax = 1332.3819
				text = "realized"
			intervals [4659]:
				xmin = 1332.3819
				xmax = 1332.6986
				text = ""
			intervals [4660]:
				xmin = 1332.6986
				xmax = 1332.7986
				text = "i"
			intervals [4661]:
				xmin = 1332.7986
				xmax = 1332.9186
				text = "didn't"
			intervals [4662]:
				xmin = 1332.9186
				xmax = 1333.1286
				text = "wanna"
			intervals [4663]:
				xmin = 1333.1286
				xmax = 1333.3786
				text = "raise"
			intervals [4664]:
				xmin = 1333.3786
				xmax = 1333.5686
				text = "more"
			intervals [4665]:
				xmin = 1333.5686
				xmax = 1333.7186
				text = "than"
			intervals [4666]:
				xmin = 1333.7186
				xmax = 1333.9886
				text = "one"
			intervals [4667]:
				xmin = 1333.9886
				xmax = 1334.1814
				text = ""
			intervals [4668]:
				xmin = 1334.1814
				xmax = 1334.4914
				text = "child"
			intervals [4669]:
				xmin = 1334.4914
				xmax = 1334.6114
				text = "by"
			intervals [4670]:
				xmin = 1334.6114
				xmax = 1335.3014
				text = "myself"
			intervals [4671]:
				xmin = 1335.3014
				xmax = 1335.8703
				text = ""
			intervals [4672]:
				xmin = 1335.8703
				xmax = 1336.0703
				text = "not"
			intervals [4673]:
				xmin = 1336.0703
				xmax = 1336.1503
				text = "to"
			intervals [4674]:
				xmin = 1336.1503
				xmax = 1336.2903
				text = "say"
			intervals [4675]:
				xmin = 1336.2903
				xmax = 1336.4203
				text = "that"
			intervals [4676]:
				xmin = 1336.4203
				xmax = 1336.5303
				text = "was"
			intervals [4677]:
				xmin = 1336.5303
				xmax = 1336.6903
				text = "gonna"
			intervals [4678]:
				xmin = 1336.6903
				xmax = 1336.8003
				text = "be"
			intervals [4679]:
				xmin = 1336.8003
				xmax = 1337.0303
				text = "the"
			intervals [4680]:
				xmin = 1337.0303
				xmax = 1337.1803
				text = "end"
			intervals [4681]:
				xmin = 1337.1803
				xmax = 1337.3091
				text = ""
			intervals [4682]:
				xmin = 1337.3091
				xmax = 1337.6991
				text = "but"
			intervals [4683]:
				xmin = 1337.6991
				xmax = 1338.2857
				text = ""
			intervals [4684]:
				xmin = 1338.2857
				xmax = 1338.3457
				text = "i"
			intervals [4685]:
				xmin = 1338.3457
				xmax = 1338.5857
				text = "wanted"
			intervals [4686]:
				xmin = 1338.5857
				xmax = 1338.6957
				text = "to"
			intervals [4687]:
				xmin = 1338.6957
				xmax = 1338.8957
				text = "make"
			intervals [4688]:
				xmin = 1338.8957
				xmax = 1339.3857
				text = "sure"
			intervals [4689]:
				xmin = 1339.3857
				xmax = 1339.5857
				text = "that"
			intervals [4690]:
				xmin = 1339.5857
				xmax = 1339.6357
				text = "i"
			intervals [4691]:
				xmin = 1339.6357
				xmax = 1339.7957
				text = "could"
			intervals [4692]:
				xmin = 1339.7957
				xmax = 1340.0056
				text = ""
			intervals [4693]:
				xmin = 1340.0056
				xmax = 1340.3356
				text = "af-"
			intervals [4694]:
				xmin = 1340.3356
				xmax = 1340.7037
				text = ""
			intervals [4695]:
				xmin = 1340.7037
				xmax = 1340.9537
				text = "all"
			intervals [4696]:
				xmin = 1340.9537
				xmax = 1341.0937
				text = "the"
			intervals [4697]:
				xmin = 1341.0937
				xmax = 1341.3637
				text = "things"
			intervals [4698]:
				xmin = 1341.3637
				xmax = 1341.4537
				text = "that"
			intervals [4699]:
				xmin = 1341.4537
				xmax = 1341.5937
				text = "my"
			intervals [4700]:
				xmin = 1341.5937
				xmax = 1342.0737
				text = "parents"
			intervals [4701]:
				xmin = 1342.0737
				xmax = 1342.2437
				text = "were"
			intervals [4702]:
				xmin = 1342.2437
				xmax = 1342.2737
				text = ""
			intervals [4703]:
				xmin = 1342.2737
				xmax = 1342.6137
				text = "able"
			intervals [4704]:
				xmin = 1342.6137
				xmax = 1342.7437
				text = "to"
			intervals [4705]:
				xmin = 1342.7437
				xmax = 1343.0137
				text = "give"
			intervals [4706]:
				xmin = 1343.0137
				xmax = 1343.2637
				text = "me"
			intervals [4707]:
				xmin = 1343.2637
				xmax = 1343.2937
				text = ""
			intervals [4708]:
				xmin = 1343.2937
				xmax = 1343.4137
				text = "i"
			intervals [4709]:
				xmin = 1343.4137
				xmax = 1343.6637
				text = "wanted"
			intervals [4710]:
				xmin = 1343.6637
				xmax = 1343.7437
				text = "to"
			intervals [4711]:
				xmin = 1343.7437
				xmax = 1343.8037
				text = ""
			intervals [4712]:
				xmin = 1343.8037
				xmax = 1344.1337
				text = "always"
			intervals [4713]:
				xmin = 1344.1337
				xmax = 1344.2837
				text = "make"
			intervals [4714]:
				xmin = 1344.2837
				xmax = 1344.6237
				text = "sure"
			intervals [4715]:
				xmin = 1344.6237
				xmax = 1345.0177
				text = ""
			intervals [4716]:
				xmin = 1345.0177
				xmax = 1345.1177
				text = "i"
			intervals [4717]:
				xmin = 1345.1177
				xmax = 1345.2377
				text = "was"
			intervals [4718]:
				xmin = 1345.2377
				xmax = 1345.2677
				text = ""
			intervals [4719]:
				xmin = 1345.2677
				xmax = 1345.5277
				text = "able"
			intervals [4720]:
				xmin = 1345.5277
				xmax = 1345.6477
				text = "to"
			intervals [4721]:
				xmin = 1345.6477
				xmax = 1345.8377
				text = "give"
			intervals [4722]:
				xmin = 1345.8377
				xmax = 1345.8677
				text = ""
			intervals [4723]:
				xmin = 1345.8677
				xmax = 1346.0977
				text = "her"
			intervals [4724]:
				xmin = 1346.0977
				xmax = 1346.5052
				text = ""
			intervals [4725]:
				xmin = 1346.5052
				xmax = 1346.6952
				text = "and"
			intervals [4726]:
				xmin = 1346.6952
				xmax = 1346.8652
				text = "that"
			intervals [4727]:
				xmin = 1346.8652
				xmax = 1346.9952
				text = "was"
			intervals [4728]:
				xmin = 1346.9952
				xmax = 1347.0552
				text = "the"
			intervals [4729]:
				xmin = 1347.0552
				xmax = 1347.2552
				text = "most"
			intervals [4730]:
				xmin = 1347.2552
				xmax = 1347.6552
				text = "important"
			intervals [4731]:
				xmin = 1347.6552
				xmax = 1347.8552
				text = "thing"
			intervals [4732]:
				xmin = 1347.8552
				xmax = 1347.9852
				text = "to"
			intervals [4733]:
				xmin = 1347.9852
				xmax = 1348.1952
				text = "me"
			intervals [4734]:
				xmin = 1348.1952
				xmax = 1348.3858
				text = ""
			intervals [4735]:
				xmin = 1348.3858
				xmax = 1348.7858
				text = "because"
			intervals [4736]:
				xmin = 1348.7858
				xmax = 1348.8521
				text = ""
			intervals [4737]:
				xmin = 1348.8521
				xmax = 1349.0321
				text = "she"
			intervals [4738]:
				xmin = 1349.0321
				xmax = 1349.1721
				text = "didn't"
			intervals [4739]:
				xmin = 1349.1721
				xmax = 1349.3821
				text = "ask"
			intervals [4740]:
				xmin = 1349.3821
				xmax = 1349.4521
				text = "to"
			intervals [4741]:
				xmin = 1349.4521
				xmax = 1349.6321
				text = "come"
			intervals [4742]:
				xmin = 1349.6321
				xmax = 1349.7921
				text = "into"
			intervals [4743]:
				xmin = 1349.7921
				xmax = 1349.9421
				text = "this"
			intervals [4744]:
				xmin = 1349.9421
				xmax = 1350.1821
				text = "world"
			intervals [4745]:
				xmin = 1350.1821
				xmax = 1350.3021
				text = "she"
			intervals [4746]:
				xmin = 1350.3021
				xmax = 1350.4321
				text = "didn't"
			intervals [4747]:
				xmin = 1350.4321
				xmax = 1350.5821
				text = "ask"
			intervals [4748]:
				xmin = 1350.5821
				xmax = 1350.6421
				text = "to"
			intervals [4749]:
				xmin = 1350.6421
				xmax = 1350.7321
				text = "be"
			intervals [4750]:
				xmin = 1350.7321
				xmax = 1350.7821
				text = "a"
			intervals [4751]:
				xmin = 1350.7821
				xmax = 1351.0321
				text = "part"
			intervals [4752]:
				xmin = 1351.0321
				xmax = 1351.0921
				text = "of"
			intervals [4753]:
				xmin = 1351.0921
				xmax = 1351.1721
				text = "the"
			intervals [4754]:
				xmin = 1351.1721
				xmax = 1351.7821
				text = "confusion"
			intervals [4755]:
				xmin = 1351.7821
				xmax = 1352.1288
				text = ""
			intervals [4756]:
				xmin = 1352.1288
				xmax = 1352.2188
				text = "or"
			intervals [4757]:
				xmin = 1352.2188
				xmax = 1352.3388
				text = "the"
			intervals [4758]:
				xmin = 1352.3388
				xmax = 1352.7788
				text = "choices"
			intervals [4759]:
				xmin = 1352.7788
				xmax = 1352.9688
				text = "that"
			intervals [4760]:
				xmin = 1352.9688
				xmax = 1353.1088
				text = "i"
			intervals [4761]:
				xmin = 1353.1088
				xmax = 1353.2888
				text = "had"
			intervals [4762]:
				xmin = 1353.2888
				xmax = 1353.5988
				text = "made"
			intervals [4763]:
				xmin = 1353.5988
				xmax = 1354.1107
				text = ""
			intervals [4764]:
				xmin = 1354.1107
				xmax = 1354.2807
				text = "so"
			intervals [4765]:
				xmin = 1354.2807
				xmax = 1354.4507
				text = "that"
			intervals [4766]:
				xmin = 1354.4507
				xmax = 1354.5907
				text = "was"
			intervals [4767]:
				xmin = 1354.5907
				xmax = 1354.8207
				text = "very"
			intervals [4768]:
				xmin = 1354.8207
				xmax = 1355.2307
				text = "important"
			intervals [4769]:
				xmin = 1355.2307
				xmax = 1355.3207
				text = "to"
			intervals [4770]:
				xmin = 1355.3207
				xmax = 1355.5207
				text = "me"
			intervals [4771]:
				xmin = 1355.5207
				xmax = 1357.0037
				text = ""
			intervals [4772]:
				xmin = 1357.0037
				xmax = 1357.4537
				text = "so"
			intervals [4773]:
				xmin = 1357.4537
				xmax = 1357.5519
				text = ""
			intervals [4774]:
				xmin = 1357.5519
				xmax = 1358.1019
				text = "i"
			intervals [4775]:
				xmin = 1358.1019
				xmax = 1358.3513
				text = ""
			intervals [4776]:
				xmin = 1358.3513
				xmax = 1358.6413
				text = "um"
			intervals [4777]:
				xmin = 1358.6413
				xmax = 1360.1046
				text = ""
			intervals [4778]:
				xmin = 1360.1046
				xmax = 1360.4846
				text = "stopped"
			intervals [4779]:
				xmin = 1360.4846
				xmax = 1360.6446
				text = "going"
			intervals [4780]:
				xmin = 1360.6446
				xmax = 1360.7146
				text = "to"
			intervals [4781]:
				xmin = 1360.7146
				xmax = 1361.1246
				text = "school"
			intervals [4782]:
				xmin = 1361.1246
				xmax = 1361.8427
				text = ""
			intervals [4783]:
				xmin = 1361.8427
				xmax = 1361.9827
				text = "uh"
			intervals [4784]:
				xmin = 1361.9827
				xmax = 1362.5335
				text = ""
			intervals [4785]:
				xmin = 1362.5335
				xmax = 1362.5735
				text = "i"
			intervals [4786]:
				xmin = 1362.5735
				xmax = 1362.6035
				text = ""
			intervals [4787]:
				xmin = 1362.6035
				xmax = 1362.7735
				text = "had"
			intervals [4788]:
				xmin = 1362.7735
				xmax = 1363.5767
				text = ""
			intervals [4789]:
				xmin = 1363.5767
				xmax = 1363.6667
				text = "a"
			intervals [4790]:
				xmin = 1363.6667
				xmax = 1364.1967
				text = "year"
			intervals [4791]:
				xmin = 1364.1967
				xmax = 1364.3586
				text = ""
			intervals [4792]:
				xmin = 1364.3586
				xmax = 1364.5986
				text = "and"
			intervals [4793]:
				xmin = 1364.5986
				xmax = 1364.7086
				text = "a"
			intervals [4794]:
				xmin = 1364.7086
				xmax = 1364.9686
				text = "half"
			intervals [4795]:
				xmin = 1364.9686
				xmax = 1365.0286
				text = "of"
			intervals [4796]:
				xmin = 1365.0286
				xmax = 1365.0886
				text = "a"
			intervals [4797]:
				xmin = 1365.0886
				xmax = 1365.6186
				text = "semester"
			intervals [4798]:
				xmin = 1365.6186
				xmax = 1365.7186
				text = "to"
			intervals [4799]:
				xmin = 1365.7186
				xmax = 1366.2186
				text = "finish"
			intervals [4800]:
				xmin = 1366.2186
				xmax = 1366.3186
				text = ""
			intervals [4801]:
				xmin = 1366.3186
				xmax = 1366.5186
				text = "but"
			intervals [4802]:
				xmin = 1366.5186
				xmax = 1366.6086
				text = "i"
			intervals [4803]:
				xmin = 1366.6086
				xmax = 1366.8686
				text = "gave"
			intervals [4804]:
				xmin = 1366.8686
				xmax = 1366.9686
				text = "it"
			intervals [4805]:
				xmin = 1366.9686
				xmax = 1367.1486
				text = "up"
			intervals [4806]:
				xmin = 1367.1486
				xmax = 1367.6668
				text = ""
			intervals [4807]:
				xmin = 1367.6668
				xmax = 1367.7468
				text = "<unk>"
			intervals [4808]:
				xmin = 1367.7468
				xmax = 1368.181
				text = ""
			intervals [4809]:
				xmin = 1368.181
				xmax = 1368.341
				text = "and"
			intervals [4810]:
				xmin = 1368.341
				xmax = 1368.431
				text = "i"
			intervals [4811]:
				xmin = 1368.431
				xmax = 1368.701
				text = "worked"
			intervals [4812]:
				xmin = 1368.701
				xmax = 1368.931
				text = "full"
			intervals [4813]:
				xmin = 1368.931
				xmax = 1369.401
				text = "time"
			intervals [4814]:
				xmin = 1369.401
				xmax = 1370.8223
				text = ""
			intervals [4815]:
				xmin = 1370.8223
				xmax = 1371.1123
				text = "and"
			intervals [4816]:
				xmin = 1371.1123
				xmax = 1371.2023
				text = "i"
			intervals [4817]:
				xmin = 1371.2023
				xmax = 1371.3623
				text = "was"
			intervals [4818]:
				xmin = 1371.3623
				xmax = 1371.4523
				text = "a"
			intervals [4819]:
				xmin = 1371.4523
				xmax = 1371.7723
				text = "wife"
			intervals [4820]:
				xmin = 1371.7723
				xmax = 1371.8023
				text = "a"
			intervals [4821]:
				xmin = 1371.8023
				xmax = 1372.0823
				text = "mother"
			intervals [4822]:
				xmin = 1372.0823
				xmax = 1372.1923
				text = "and"
			intervals [4823]:
				xmin = 1372.1923
				xmax = 1372.3723
				text = "worked"
			intervals [4824]:
				xmin = 1372.3723
				xmax = 1372.4423
				text = "for"
			intervals [4825]:
				xmin = 1372.4423
				xmax = 1372.5623
				text = "full"
			intervals [4826]:
				xmin = 1372.5623
				xmax = 1372.8123
				text = "time"
			intervals [4827]:
				xmin = 1372.8123
				xmax = 1373.2379
				text = ""
			intervals [4828]:
				xmin = 1373.2379
				xmax = 1373.3379
				text = "and"
			intervals [4829]:
				xmin = 1373.3379
				xmax = 1373.5379
				text = "that"
			intervals [4830]:
				xmin = 1373.5379
				xmax = 1373.7179
				text = "was"
			intervals [4831]:
				xmin = 1373.7179
				xmax = 1374.8499
				text = ""
			intervals [4832]:
				xmin = 1374.8499
				xmax = 1374.9799
				text = "at"
			intervals [4833]:
				xmin = 1374.9799
				xmax = 1375.1499
				text = "that"
			intervals [4834]:
				xmin = 1375.1499
				xmax = 1375.3999
				text = "point"
			intervals [4835]:
				xmin = 1375.3999
				xmax = 1375.5099
				text = "f"
			intervals [4836]:
				xmin = 1375.5099
				xmax = 1375.5899
				text = "i"
			intervals [4837]:
				xmin = 1375.5899
				xmax = 1375.9099
				text = "worked"
			intervals [4838]:
				xmin = 1375.9099
				xmax = 1376.1399
				text = "for"
			intervals [4839]:
				xmin = 1376.1399
				xmax = 1376.1799
				text = "a"
			intervals [4840]:
				xmin = 1376.1799
				xmax = 1376.2499
				text = ""
			intervals [4841]:
				xmin = 1376.2499
				xmax = 1376.7899
				text = "um"
			intervals [4842]:
				xmin = 1376.7899
				xmax = 1376.9415
				text = ""
			intervals [4843]:
				xmin = 1376.9415
				xmax = 1377.3115
				text = "computer"
			intervals [4844]:
				xmin = 1377.3115
				xmax = 1377.6015
				text = "science"
			intervals [4845]:
				xmin = 1377.6015
				xmax = 1378.2215
				text = "corporation"
			intervals [4846]:
				xmin = 1378.2215
				xmax = 1378.7429
				text = ""
			intervals [4847]:
				xmin = 1378.7429
				xmax = 1378.8129
				text = "i"
			intervals [4848]:
				xmin = 1378.8129
				xmax = 1379.0129
				text = "was"
			intervals [4849]:
				xmin = 1379.0129
				xmax = 1379.0429
				text = ""
			intervals [4850]:
				xmin = 1379.0429
				xmax = 1379.1429
				text = "in"
			intervals [4851]:
				xmin = 1379.1429
				xmax = 1379.2029
				text = "the"
			intervals [4852]:
				xmin = 1379.2029
				xmax = 1379.5629
				text = "computer"
			intervals [4853]:
				xmin = 1379.5629
				xmax = 1379.7429
				text = "room"
			intervals [4854]:
				xmin = 1379.7429
				xmax = 1380.2077
				text = ""
			intervals [4855]:
				xmin = 1380.2077
				xmax = 1380.2977
				text = "i"
			intervals [4856]:
				xmin = 1380.2977
				xmax = 1380.4477
				text = "was"
			intervals [4857]:
				xmin = 1380.4477
				xmax = 1380.4777
				text = "a"
			intervals [4858]:
				xmin = 1380.4777
				xmax = 1380.8777
				text = "computer"
			intervals [4859]:
				xmin = 1380.8777
				xmax = 1380.9077
				text = ""
			intervals [4860]:
				xmin = 1380.9077
				xmax = 1381.4377
				text = "operator"
			intervals [4861]:
				xmin = 1381.4377
				xmax = 1381.5477
				text = "and"
			intervals [4862]:
				xmin = 1381.5477
				xmax = 1381.6777
				text = "that"
			intervals [4863]:
				xmin = 1381.6777
				xmax = 1381.8177
				text = "was"
			intervals [4864]:
				xmin = 1381.8177
				xmax = 1382.2177
				text = "way"
			intervals [4865]:
				xmin = 1382.2177
				xmax = 1382.4777
				text = "back"
			intervals [4866]:
				xmin = 1382.4777
				xmax = 1382.8977
				text = "before"
			intervals [4867]:
				xmin = 1382.8977
				xmax = 1383.0277
				text = "there"
			intervals [4868]:
				xmin = 1383.0277
				xmax = 1383.1677
				text = "was"
			intervals [4869]:
				xmin = 1383.1677
				xmax = 1383.5777
				text = "anything"
			intervals [4870]:
				xmin = 1383.5777
				xmax = 1383.7377
				text = "that"
			intervals [4871]:
				xmin = 1383.7377
				xmax = 1384.4651
				text = ""
			intervals [4872]:
				xmin = 1384.4651
				xmax = 1384.7951
				text = "everyone"
			intervals [4873]:
				xmin = 1384.7951
				xmax = 1385.0551
				text = "calls"
			intervals [4874]:
				xmin = 1385.0551
				xmax = 1385.3051
				text = "now"
			intervals [4875]:
				xmin = 1385.3051
				xmax = 1385.6262
				text = ""
			intervals [4876]:
				xmin = 1385.6262
				xmax = 1385.7462
				text = "there"
			intervals [4877]:
				xmin = 1385.7462
				xmax = 1385.8762
				text = "was"
			intervals [4878]:
				xmin = 1385.8762
				xmax = 1386.0062
				text = "no"
			intervals [4879]:
				xmin = 1386.0062
				xmax = 1386.2962
				text = "such"
			intervals [4880]:
				xmin = 1386.2962
				xmax = 1386.4662
				text = "thing"
			intervals [4881]:
				xmin = 1386.4662
				xmax = 1386.5762
				text = "as"
			intervals [4882]:
				xmin = 1386.5762
				xmax = 1386.6162
				text = ""
			intervals [4883]:
				xmin = 1386.6162
				xmax = 1387.1662
				text = "ipods"
			intervals [4884]:
				xmin = 1387.1662
				xmax = 1387.3062
				text = "and"
			intervals [4885]:
				xmin = 1387.3062
				xmax = 1388.0262
				text = "laptops"
			intervals [4886]:
				xmin = 1388.0262
				xmax = 1388.4286
				text = ""
			intervals [4887]:
				xmin = 1388.4286
				xmax = 1388.8486
				text = "uh"
			intervals [4888]:
				xmin = 1388.8486
				xmax = 1389.585
				text = ""
			intervals [4889]:
				xmin = 1389.585
				xmax = 1389.855
				text = "back"
			intervals [4890]:
				xmin = 1389.855
				xmax = 1390.015
				text = "then"
			intervals [4891]:
				xmin = 1390.015
				xmax = 1390.165
				text = "they"
			intervals [4892]:
				xmin = 1390.165
				xmax = 1390.435
				text = "were"
			intervals [4893]:
				xmin = 1390.435
				xmax = 1390.4726
				text = ""
			intervals [4894]:
				xmin = 1390.4726
				xmax = 1391.4526
				text = "mainframes"
			intervals [4895]:
				xmin = 1391.4526
				xmax = 1391.7726
				text = "<unk>"
			intervals [4896]:
				xmin = 1391.7726
				xmax = 1392.8338
				text = ""
			intervals [4897]:
				xmin = 1392.8338
				xmax = 1393.0038
				text = "<unk>"
			intervals [4898]:
				xmin = 1393.0038
				xmax = 1393.1238
				text = "and"
			intervals [4899]:
				xmin = 1393.1238
				xmax = 1393.3038
				text = "you"
			intervals [4900]:
				xmin = 1393.3038
				xmax = 1393.4838
				text = "tell"
			intervals [4901]:
				xmin = 1393.4838
				xmax = 1393.7138
				text = "people"
			intervals [4902]:
				xmin = 1393.7138
				xmax = 1393.8438
				text = "that"
			intervals [4903]:
				xmin = 1393.8438
				xmax = 1393.9838
				text = "now"
			intervals [4904]:
				xmin = 1393.9838
				xmax = 1394.1738
				text = "like"
			intervals [4905]:
				xmin = 1394.1738
				xmax = 1394.4238
				text = "what"
			intervals [4906]:
				xmin = 1394.4238
				xmax = 1394.4638
				text = ""
			intervals [4907]:
				xmin = 1394.4638
				xmax = 1394.6338
				text = "what"
			intervals [4908]:
				xmin = 1394.6338
				xmax = 1394.7438
				text = "is"
			intervals [4909]:
				xmin = 1394.7438
				xmax = 1394.9638
				text = "that"
			intervals [4910]:
				xmin = 1394.9638
				xmax = 1394.9938
				text = ""
			intervals [4911]:
				xmin = 1394.9938
				xmax = 1395.3138
				text = "yeah"
			intervals [4912]:
				xmin = 1395.3138
				xmax = 1395.930
				text = ""
			intervals [4913]:
				xmin = 1395.930
				xmax = 1396.190
				text = "um"
			intervals [4914]:
				xmin = 1396.190
				xmax = 1396.430
				text = "back"
			intervals [4915]:
				xmin = 1396.430
				xmax = 1396.530
				text = "when"
			intervals [4916]:
				xmin = 1396.530
				xmax = 1396.590
				text = "the"
			intervals [4917]:
				xmin = 1396.590
				xmax = 1397.000
				text = "computer"
			intervals [4918]:
				xmin = 1397.000
				xmax = 1397.240
				text = "took"
			intervals [4919]:
				xmin = 1397.240
				xmax = 1397.430
				text = "up"
			intervals [4920]:
				xmin = 1397.430
				xmax = 1397.780
				text = "computer"
			intervals [4921]:
				xmin = 1397.780
				xmax = 1397.940
				text = "room"
			intervals [4922]:
				xmin = 1397.940
				xmax = 1398.130
				text = "took"
			intervals [4923]:
				xmin = 1398.130
				xmax = 1398.220
				text = "up"
			intervals [4924]:
				xmin = 1398.220
				xmax = 1398.380
				text = "like"
			intervals [4925]:
				xmin = 1398.380
				xmax = 1398.430
				text = "a"
			intervals [4926]:
				xmin = 1398.430
				xmax = 1398.680
				text = "whole"
			intervals [4927]:
				xmin = 1398.680
				xmax = 1399.320
				text = "floor"
			intervals [4928]:
				xmin = 1399.320
				xmax = 1399.7851
				text = ""
			intervals [4929]:
				xmin = 1399.7851
				xmax = 1400.0551
				text = "great"
			intervals [4930]:
				xmin = 1400.0551
				xmax = 1400.2551
				text = "big"
			intervals [4931]:
				xmin = 1400.2551
				xmax = 1400.3351
				text = ""
			intervals [4932]:
				xmin = 1400.3351
				xmax = 1400.9551
				text = "uninits"
			intervals [4933]:
				xmin = 1400.9551
				xmax = 1401.3518
				text = ""
			intervals [4934]:
				xmin = 1401.3518
				xmax = 1401.5918
				text = "so"
			intervals [4935]:
				xmin = 1401.5918
				xmax = 1401.6918
				text = "i"
			intervals [4936]:
				xmin = 1401.6918
				xmax = 1402.1318
				text = "did"
			intervals [4937]:
				xmin = 1402.1318
				xmax = 1402.5518
				text = "that"
			intervals [4938]:
				xmin = 1402.5518
				xmax = 1402.8848
				text = ""
			intervals [4939]:
				xmin = 1402.8848
				xmax = 1403.6648
				text = "for"
			intervals [4940]:
				xmin = 1403.6648
				xmax = 1404.1857
				text = ""
			intervals [4941]:
				xmin = 1404.1857
				xmax = 1405.1857
				text = "maybe"
			intervals [4942]:
				xmin = 1405.1857
				xmax = 1406.7477
				text = ""
			intervals [4943]:
				xmin = 1406.7477
				xmax = 1407.1577
				text = "nine"
			intervals [4944]:
				xmin = 1407.1577
				xmax = 1407.6177
				text = "years"
			intervals [4945]:
				xmin = 1407.6177
				xmax = 1408.3066
				text = ""
			intervals [4946]:
				xmin = 1408.3066
				xmax = 1408.4466
				text = "cause"
			intervals [4947]:
				xmin = 1408.4466
				xmax = 1408.4966
				text = "i"
			intervals [4948]:
				xmin = 1408.4966
				xmax = 1408.6566
				text = "think"
			intervals [4949]:
				xmin = 1408.6566
				xmax = 1408.6866
				text = "i"
			intervals [4950]:
				xmin = 1408.6866
				xmax = 1408.8166
				text = "was"
			intervals [4951]:
				xmin = 1408.8166
				xmax = 1408.9266
				text = "like"
			intervals [4952]:
				xmin = 1408.9266
				xmax = 1409.1566
				text = "maybe"
			intervals [4953]:
				xmin = 1409.1566
				xmax = 1409.2566
				text = ""
			intervals [4954]:
				xmin = 1409.2566
				xmax = 1409.6966
				text = "thirty"
			intervals [4955]:
				xmin = 1409.6966
				xmax = 1410.2463
				text = ""
			intervals [4956]:
				xmin = 1410.2463
				xmax = 1410.5163
				text = "thirty"
			intervals [4957]:
				xmin = 1410.5163
				xmax = 1410.9063
				text = "one"
			intervals [4958]:
				xmin = 1410.9063
				xmax = 1411.4773
				text = ""
			intervals [4959]:
				xmin = 1411.4773
				xmax = 1411.7873
				text = "before"
			intervals [4960]:
				xmin = 1411.7873
				xmax = 1411.9173
				text = "i"
			intervals [4961]:
				xmin = 1411.9173
				xmax = 1411.9973
				text = "s"
			intervals [4962]:
				xmin = 1411.9973
				xmax = 1412.1721
				text = ""
			intervals [4963]:
				xmin = 1412.1721
				xmax = 1412.6321
				text = "started"
			intervals [4964]:
				xmin = 1412.6321
				xmax = 1412.6621
				text = ""
			intervals [4965]:
				xmin = 1412.6621
				xmax = 1413.1621
				text = "changing"
			intervals [4966]:
				xmin = 1413.1621
				xmax = 1413.5021
				text = "gears"
			intervals [4967]:
				xmin = 1413.5021
				xmax = 1413.5721
				text = "in"
			intervals [4968]:
				xmin = 1413.5721
				xmax = 1413.8321
				text = "my"
			intervals [4969]:
				xmin = 1413.8321
				xmax = 1413.9802
				text = ""
			intervals [4970]:
				xmin = 1413.9802
				xmax = 1414.1302
				text = "in"
			intervals [4971]:
				xmin = 1414.1302
				xmax = 1414.2402
				text = "my"
			intervals [4972]:
				xmin = 1414.2402
				xmax = 1414.8102
				text = "profession"
			intervals [4973]:
				xmin = 1414.8102
				xmax = 1415.8593
				text = ""
			intervals [4974]:
				xmin = 1415.8593
				xmax = 1415.9993
				text = "by"
			intervals [4975]:
				xmin = 1415.9993
				xmax = 1416.1393
				text = "that"
			intervals [4976]:
				xmin = 1416.1393
				xmax = 1416.4493
				text = "time"
			intervals [4977]:
				xmin = 1416.4493
				xmax = 1416.5493
				text = "i"
			intervals [4978]:
				xmin = 1416.5493
				xmax = 1416.7593
				text = "was"
			intervals [4979]:
				xmin = 1416.7593
				xmax = 1417.3993
				text = "divorced"
			intervals [4980]:
				xmin = 1417.3993
				xmax = 1418.6011
				text = ""
			intervals [4981]:
				xmin = 1418.6011
				xmax = 1419.0311
				text = "and"
			intervals [4982]:
				xmin = 1419.0311
				xmax = 1419.1411
				text = "i"
			intervals [4983]:
				xmin = 1419.1411
				xmax = 1419.3311
				text = "bought"
			intervals [4984]:
				xmin = 1419.3311
				xmax = 1419.4811
				text = "my"
			intervals [4985]:
				xmin = 1419.4811
				xmax = 1419.9511
				text = "first"
			intervals [4986]:
				xmin = 1419.9511
				xmax = 1420.2511
				text = "home"
			intervals [4987]:
				xmin = 1420.2511
				xmax = 1420.3011
				text = "i"
			intervals [4988]:
				xmin = 1420.3011
				xmax = 1420.4611
				text = "bought"
			intervals [4989]:
				xmin = 1420.4611
				xmax = 1420.5411
				text = "a"
			intervals [4990]:
				xmin = 1420.5411
				xmax = 1421.2311
				text = "townhouse"
			intervals [4991]:
				xmin = 1421.2311
				xmax = 1421.2611
				text = ""
			intervals [4992]:
				xmin = 1421.2611
				xmax = 1421.3611
				text = "in"
			intervals [4993]:
				xmin = 1421.3611
				xmax = 1421.9611
				text = "forestville"
			intervals [4994]:
				xmin = 1421.9611
				xmax = 1422.6007
				text = ""
			intervals [4995]:
				xmin = 1422.6007
				xmax = 1422.9407
				text = "um"
			intervals [4996]:
				xmin = 1422.9407
				xmax = 1423.0407
				text = "when"
			intervals [4997]:
				xmin = 1423.0407
				xmax = 1423.0707
				text = "i"
			intervals [4998]:
				xmin = 1423.0707
				xmax = 1423.1907
				text = "was"
			intervals [4999]:
				xmin = 1423.1907
				xmax = 1423.4307
				text = "twenty"
			intervals [5000]:
				xmin = 1423.4307
				xmax = 1423.8707
				text = "six"
			intervals [5001]:
				xmin = 1423.8707
				xmax = 1424.8183
				text = ""
			intervals [5002]:
				xmin = 1424.8183
				xmax = 1424.9183
				text = "<unk>"
			intervals [5003]:
				xmin = 1424.9183
				xmax = 1425.1793
				text = ""
			intervals [5004]:
				xmin = 1425.1793
				xmax = 1425.4893
				text = "sight"
			intervals [5005]:
				xmin = 1425.4893
				xmax = 1426.0893
				text = "unseen"
			intervals [5006]:
				xmin = 1426.0893
				xmax = 1426.563
				text = ""
			intervals [5007]:
				xmin = 1426.563
				xmax = 1426.693
				text = "they"
			intervals [5008]:
				xmin = 1426.693
				xmax = 1426.903
				text = "showed"
			intervals [5009]:
				xmin = 1426.903
				xmax = 1426.963
				text = "me"
			intervals [5010]:
				xmin = 1426.963
				xmax = 1427.023
				text = "a"
			intervals [5011]:
				xmin = 1427.023
				xmax = 1427.343
				text = "picture"
			intervals [5012]:
				xmin = 1427.343
				xmax = 1427.493
				text = "on"
			intervals [5013]:
				xmin = 1427.493
				xmax = 1427.563
				text = "the"
			intervals [5014]:
				xmin = 1427.563
				xmax = 1427.763
				text = "piece"
			intervals [5015]:
				xmin = 1427.763
				xmax = 1427.823
				text = "of"
			intervals [5016]:
				xmin = 1427.823
				xmax = 1428.123
				text = "paper"
			intervals [5017]:
				xmin = 1428.123
				xmax = 1428.193
				text = "a"
			intervals [5018]:
				xmin = 1428.193
				xmax = 1428.623
				text = "little"
			intervals [5019]:
				xmin = 1428.623
				xmax = 1430.1395
				text = ""
			intervals [5020]:
				xmin = 1430.1395
				xmax = 1430.6195
				text = "plan"
			intervals [5021]:
				xmin = 1430.6195
				xmax = 1430.7457
				text = ""
			intervals [5022]:
				xmin = 1430.7457
				xmax = 1431.1157
				text = "<unk>"
			intervals [5023]:
				xmin = 1431.1157
				xmax = 1432.1119
				text = ""
			intervals [5024]:
				xmin = 1432.1119
				xmax = 1432.2819
				text = "little"
			intervals [5025]:
				xmin = 1432.2819
				xmax = 1432.8919
				text = "brochure"
			intervals [5026]:
				xmin = 1432.8919
				xmax = 1433.4183
				text = ""
			intervals [5027]:
				xmin = 1433.4183
				xmax = 1433.4583
				text = "i"
			intervals [5028]:
				xmin = 1433.4583
				xmax = 1433.6283
				text = "bought"
			intervals [5029]:
				xmin = 1433.6283
				xmax = 1433.7683
				text = "my"
			intervals [5030]:
				xmin = 1433.7683
				xmax = 1434.0283
				text = "first"
			intervals [5031]:
				xmin = 1434.0283
				xmax = 1434.2983
				text = "house"
			intervals [5032]:
				xmin = 1434.2983
				xmax = 1434.3583
				text = "i"
			intervals [5033]:
				xmin = 1434.3583
				xmax = 1435.0183
				text = "qualified"
			intervals [5034]:
				xmin = 1435.0183
				xmax = 1435.2683
				text = "for"
			intervals [5035]:
				xmin = 1435.2683
				xmax = 1435.3983
				text = "and"
			intervals [5036]:
				xmin = 1435.3983
				xmax = 1435.7983
				text = "everything"
			intervals [5037]:
				xmin = 1435.7983
				xmax = 1435.9483
				text = "by"
			intervals [5038]:
				xmin = 1435.9483
				xmax = 1436.5583
				text = "myself"
			intervals [5039]:
				xmin = 1436.5583
				xmax = 1437.2352
				text = ""
			intervals [5040]:
				xmin = 1437.2352
				xmax = 1437.9052
				text = "and"
			intervals [5041]:
				xmin = 1437.9052
				xmax = 1438.4045
				text = ""
			intervals [5042]:
				xmin = 1438.4045
				xmax = 1438.5445
				text = "that"
			intervals [5043]:
				xmin = 1438.5445
				xmax = 1438.6845
				text = "was"
			intervals [5044]:
				xmin = 1438.6845
				xmax = 1438.7445
				text = "a"
			intervals [5045]:
				xmin = 1438.7445
				xmax = 1439.0145
				text = "major"
			intervals [5046]:
				xmin = 1439.0145
				xmax = 1439.7045
				text = "accomplishment"
			intervals [5047]:
				xmin = 1439.7045
				xmax = 1440.8338
				text = ""
			intervals [5048]:
				xmin = 1440.8338
				xmax = 1441.4538
				text = "um"
			intervals [5049]:
				xmin = 1441.4538
				xmax = 1441.9969
				text = ""
			intervals [5050]:
				xmin = 1441.9969
				xmax = 1442.2569
				text = "my"
			intervals [5051]:
				xmin = 1442.2569
				xmax = 1442.4286
				text = ""
			intervals [5052]:
				xmin = 1442.4286
				xmax = 1442.8986
				text = "daughter"
			intervals [5053]:
				xmin = 1442.8986
				xmax = 1442.9508
				text = ""
			intervals [5054]:
				xmin = 1442.9508
				xmax = 1443.0908
				text = "i"
			intervals [5055]:
				xmin = 1443.0908
				xmax = 1443.2908
				text = "put"
			intervals [5056]:
				xmin = 1443.2908
				xmax = 1443.4408
				text = "her"
			intervals [5057]:
				xmin = 1443.4408
				xmax = 1443.5308
				text = "in"
			intervals [5058]:
				xmin = 1443.5308
				xmax = 1443.8408
				text = "private"
			intervals [5059]:
				xmin = 1443.8408
				xmax = 1444.1108
				text = "school"
			intervals [5060]:
				xmin = 1444.1108
				xmax = 1444.2108
				text = "she"
			intervals [5061]:
				xmin = 1444.2108
				xmax = 1444.3308
				text = "went"
			intervals [5062]:
				xmin = 1444.3308
				xmax = 1444.3908
				text = "to"
			intervals [5063]:
				xmin = 1444.3908
				xmax = 1445.6308
				text = "rdx"
			intervals [5064]:
				xmin = 1445.6308
				xmax = 1446.4582
				text = ""
			intervals [5065]:
				xmin = 1446.4582
				xmax = 1446.9882
				text = "so"
			intervals [5066]:
				xmin = 1446.9882
				xmax = 1447.2488
				text = ""
			intervals [5067]:
				xmin = 1447.2488
				xmax = 1447.4588
				text = "i"
			intervals [5068]:
				xmin = 1447.4588
				xmax = 1447.6988
				text = "felt"
			intervals [5069]:
				xmin = 1447.6988
				xmax = 1447.9088
				text = "like"
			intervals [5070]:
				xmin = 1447.9088
				xmax = 1447.9888
				text = "i"
			intervals [5071]:
				xmin = 1447.9888
				xmax = 1448.1988
				text = "was"
			intervals [5072]:
				xmin = 1448.1988
				xmax = 1448.7488
				text = "evolving"
			intervals [5073]:
				xmin = 1448.7488
				xmax = 1448.9508
				text = ""
			intervals [5074]:
				xmin = 1448.9508
				xmax = 1449.1108
				text = "i"
			intervals [5075]:
				xmin = 1449.1108
				xmax = 1449.1408
				text = ""
			intervals [5076]:
				xmin = 1449.1408
				xmax = 1449.3008
				text = "bought"
			intervals [5077]:
				xmin = 1449.3008
				xmax = 1449.4308
				text = "my"
			intervals [5078]:
				xmin = 1449.4308
				xmax = 1449.7008
				text = "first"
			intervals [5079]:
				xmin = 1449.7008
				xmax = 1450.1408
				text = "home"
			intervals [5080]:
				xmin = 1450.1408
				xmax = 1450.9381
				text = ""
			intervals [5081]:
				xmin = 1450.9381
				xmax = 1450.9981
				text = "i"
			intervals [5082]:
				xmin = 1450.9981
				xmax = 1451.3581
				text = "purchased"
			intervals [5083]:
				xmin = 1451.3581
				xmax = 1451.4481
				text = "my"
			intervals [5084]:
				xmin = 1451.4481
				xmax = 1451.7081
				text = "own"
			intervals [5085]:
				xmin = 1451.7081
				xmax = 1452.2781
				text = "car"
			intervals [5086]:
				xmin = 1452.2781
				xmax = 1453.3908
				text = ""
			intervals [5087]:
				xmin = 1453.3908
				xmax = 1453.5708
				text = "um"
			intervals [5088]:
				xmin = 1453.5708
				xmax = 1453.6708
				text = "that"
			intervals [5089]:
				xmin = 1453.6708
				xmax = 1453.7708
				text = "was"
			intervals [5090]:
				xmin = 1453.7708
				xmax = 1453.8608
				text = "my"
			intervals [5091]:
				xmin = 1453.8608
				xmax = 1454.1608
				text = "second"
			intervals [5092]:
				xmin = 1454.1608
				xmax = 1454.3508
				text = "car"
			intervals [5093]:
				xmin = 1454.3508
				xmax = 1454.5408
				text = "though"
			intervals [5094]:
				xmin = 1454.5408
				xmax = 1454.6254
				text = ""
			intervals [5095]:
				xmin = 1454.6254
				xmax = 1454.7354
				text = "my"
			intervals [5096]:
				xmin = 1454.7354
				xmax = 1455.0354
				text = "per"
			intervals [5097]:
				xmin = 1455.0354
				xmax = 1455.0754
				text = ""
			intervals [5098]:
				xmin = 1455.0754
				xmax = 1455.1554
				text = "my"
			intervals [5099]:
				xmin = 1455.1554
				xmax = 1455.6854
				text = "parents"
			intervals [5100]:
				xmin = 1455.6854
				xmax = 1455.9347
				text = ""
			intervals [5101]:
				xmin = 1455.9347
				xmax = 1456.2547
				text = "purchased"
			intervals [5102]:
				xmin = 1456.2547
				xmax = 1456.3347
				text = "the"
			intervals [5103]:
				xmin = 1456.3347
				xmax = 1456.6047
				text = "first"
			intervals [5104]:
				xmin = 1456.6047
				xmax = 1456.7247
				text = "one"
			intervals [5105]:
				xmin = 1456.7247
				xmax = 1457.5935
				text = ""
			intervals [5106]:
				xmin = 1457.5935
				xmax = 1458.3335
				text = "um"
			intervals [5107]:
				xmin = 1458.3335
				xmax = 1458.9038
				text = ""
			intervals [5108]:
				xmin = 1458.9038
				xmax = 1459.7538
				text = "and"
			intervals [5109]:
				xmin = 1459.7538
				xmax = 1460.0928
				text = ""
			intervals [5110]:
				xmin = 1460.0928
				xmax = 1460.2228
				text = "my"
			intervals [5111]:
				xmin = 1460.2228
				xmax = 1460.5028
				text = "child"
			intervals [5112]:
				xmin = 1460.5028
				xmax = 1460.6328
				text = "was"
			intervals [5113]:
				xmin = 1460.6328
				xmax = 1460.7228
				text = "in"
			intervals [5114]:
				xmin = 1460.7228
				xmax = 1461.0728
				text = "private"
			intervals [5115]:
				xmin = 1461.0728
				xmax = 1461.5128
				text = "school"
			intervals [5116]:
				xmin = 1461.5128
				xmax = 1462.563
				text = ""
			intervals [5117]:
				xmin = 1462.563
				xmax = 1462.723
				text = "so"
			intervals [5118]:
				xmin = 1462.723
				xmax = 1462.863
				text = "i'm"
			intervals [5119]:
				xmin = 1462.863
				xmax = 1463.173
				text = "thinking"
			intervals [5120]:
				xmin = 1463.173
				xmax = 1463.413
				text = "back"
			intervals [5121]:
				xmin = 1463.413
				xmax = 1463.563
				text = "in"
			intervals [5122]:
				xmin = 1463.563
				xmax = 1463.823
				text = "those"
			intervals [5123]:
				xmin = 1463.823
				xmax = 1464.133
				text = "days"
			intervals [5124]:
				xmin = 1464.133
				xmax = 1464.333
				text = "that"
			intervals [5125]:
				xmin = 1464.333
				xmax = 1464.453
				text = "s"
			intervals [5126]:
				xmin = 1464.453
				xmax = 1464.694
				text = ""
			intervals [5127]:
				xmin = 1464.694
				xmax = 1464.844
				text = "the"
			intervals [5128]:
				xmin = 1464.844
				xmax = 1465.384
				text = "early"
			intervals [5129]:
				xmin = 1465.384
				xmax = 1465.6638
				text = ""
			intervals [5130]:
				xmin = 1465.6638
				xmax = 1466.2838
				text = "eighties"
			intervals [5131]:
				xmin = 1466.2838
				xmax = 1467.0347
				text = ""
			intervals [5132]:
				xmin = 1467.0347
				xmax = 1467.1747
				text = "that"
			intervals [5133]:
				xmin = 1467.1747
				xmax = 1467.2847
				text = "was"
			intervals [5134]:
				xmin = 1467.2847
[truncated: 4,869,262 more chars]
