# Supplementary material for: Considering Performance in the Automated and Manual Coding of Sociolinguistic Variables: Lessons From Variable (ING)
Source: Front Artif Intell. 2021 Apr 29;4:648543. doi: 10.3389/frai.2021.648543 (PMC8117961; doi:10.3389/frai.2021.648543)
Supplement: Supplementary file 6 [file Data_Sheet_6.ZIP › CORAAL_VARAligned_as_TextGrids_p2/DCB_se2_ag3_f_01_1.TextGrid]

File type = "ooTextFile"
Object class = "TextGrid"

xmin = 0.0
xmax = 2552.399909297052
tiers? <exists>
size = 4
item []:
	item [1]:
		class = "IntervalTier"
		name = "DCB_se2_ag3_f_01 - words"
		xmin = 0.0
		xmax = 2552.399909297052
		intervals: size = 8194
			intervals [1]:
				xmin = 0.0
				xmax = 3.2289
				text = ""
			intervals [2]:
				xmin = 3.2289
				xmax = 3.5389
				text = "okay"
			intervals [3]:
				xmin = 3.5389
				xmax = 3.8429
				text = ""
			intervals [4]:
				xmin = 3.8429
				xmax = 4.7629
				text = "rdx"
			intervals [5]:
				xmin = 4.7629
				xmax = 4.7929
				text = ""
			intervals [6]:
				xmin = 4.7929
				xmax = 4.8729
				text = "i'm"
			intervals [7]:
				xmin = 4.8729
				xmax = 5.1629
				text = "thirty"
			intervals [8]:
				xmin = 5.1629
				xmax = 5.6829
				text = "four"
			intervals [9]:
				xmin = 5.6829
				xmax = 6.603
				text = ""
			intervals [10]:
				xmin = 6.603
				xmax = 6.733
				text = "in"
			intervals [11]:
				xmin = 6.733
				xmax = 6.793
				text = "a"
			intervals [12]:
				xmin = 6.793
				xmax = 7.143
				text = "week"
			intervals [13]:
				xmin = 7.143
				xmax = 7.5073
				text = ""
			intervals [14]:
				xmin = 7.5073
				xmax = 7.6773
				text = "and"
			intervals [15]:
				xmin = 7.6773
				xmax = 7.7773
				text = "i'm"
			intervals [16]:
				xmin = 7.7773
				xmax = 8.0873
				text = "from"
			intervals [17]:
				xmin = 8.0873
				xmax = 8.2973
				text = "seat"
			intervals [18]:
				xmin = 8.2973
				xmax = 8.6273
				text = "pleasant"
			intervals [19]:
				xmin = 8.6273
				xmax = 9.0273
				text = "maryland"
			intervals [20]:
				xmin = 9.0273
				xmax = 10.6069
				text = ""
			intervals [21]:
				xmin = 10.6069
				xmax = 10.9469
				text = "thank"
			intervals [22]:
				xmin = 10.9469
				xmax = 11.2269
				text = "you"
			intervals [23]:
				xmin = 11.2269
				xmax = 15.2122
				text = ""
			intervals [24]:
				xmin = 15.2122
				xmax = 15.4122
				text = "okay"
			intervals [25]:
				xmin = 15.4122
				xmax = 18.8566
				text = ""
			intervals [26]:
				xmin = 18.8566
				xmax = 19.0866
				text = "okay"
			intervals [27]:
				xmin = 19.0866
				xmax = 19.2166
				text = "my"
			intervals [28]:
				xmin = 19.2166
				xmax = 19.6566
				text = "neighborhood"
			intervals [29]:
				xmin = 19.6566
				xmax = 19.7866
				text = "is"
			intervals [30]:
				xmin = 19.7866
				xmax = 20.0766
				text = "actually"
			intervals [31]:
				xmin = 20.0766
				xmax = 20.3566
				text = "called"
			intervals [32]:
				xmin = 20.3566
				xmax = 20.6766
				text = "booger-"
			intervals [33]:
				xmin = 20.6766
				xmax = 20.8252
				text = ""
			intervals [34]:
				xmin = 20.8252
				xmax = 21.1652
				text = "booker"
			intervals [35]:
				xmin = 21.1652
				xmax = 21.5152
				text = "t"
			intervals [36]:
				xmin = 21.5152
				xmax = 22.0163
				text = ""
			intervals [37]:
				xmin = 22.0163
				xmax = 22.5363
				text = "homes"
			intervals [38]:
				xmin = 22.5363
				xmax = 23.1563
				text = "development"
			intervals [39]:
				xmin = 23.1563
				xmax = 23.2063
				text = ""
			intervals [40]:
				xmin = 23.2063
				xmax = 23.6563
				text = "and"
			intervals [41]:
				xmin = 23.6563
				xmax = 23.7963
				text = "um"
			intervals [42]:
				xmin = 23.7963
				xmax = 23.8263
				text = ""
			intervals [43]:
				xmin = 23.8263
				xmax = 23.9463
				text = "my"
			intervals [44]:
				xmin = 23.9463
				xmax = 24.4963
				text = "grandmother"
			intervals [45]:
				xmin = 24.4963
				xmax = 24.5563
				text = "and"
			intervals [46]:
				xmin = 24.5563
				xmax = 25.0463
				text = "grandfather"
			intervals [47]:
				xmin = 25.0463
				xmax = 25.2963
				text = "moved"
			intervals [48]:
				xmin = 25.2963
				xmax = 25.3263
				text = ""
			intervals [49]:
				xmin = 25.3263
				xmax = 25.7063
				text = "there"
			intervals [50]:
				xmin = 25.7063
				xmax = 25.891
				text = ""
			intervals [51]:
				xmin = 25.891
				xmax = 26.091
				text = "from"
			intervals [52]:
				xmin = 26.091
				xmax = 26.621
				text = "virginia"
			intervals [53]:
				xmin = 26.621
				xmax = 26.651
				text = ""
			intervals [54]:
				xmin = 26.651
				xmax = 26.791
				text = "in"
			intervals [55]:
				xmin = 26.791
				xmax = 27.171
				text = "nineteen"
			intervals [56]:
				xmin = 27.171
				xmax = 27.511
				text = "sixty"
			intervals [57]:
				xmin = 27.511
				xmax = 27.781
				text = "three"
			intervals [58]:
				xmin = 27.781
				xmax = 27.871
				text = "to"
			intervals [59]:
				xmin = 27.871
				xmax = 28.151
				text = "start"
			intervals [60]:
				xmin = 28.151
				xmax = 28.291
				text = "their"
			intervals [61]:
				xmin = 28.291
				xmax = 28.751
				text = "family"
			intervals [62]:
				xmin = 28.751
				xmax = 29.401
				text = ""
			intervals [63]:
				xmin = 29.401
				xmax = 29.691
				text = "um"
			intervals [64]:
				xmin = 29.691
				xmax = 29.721
				text = ""
			intervals [65]:
				xmin = 29.721
				xmax = 29.851
				text = "they"
			intervals [66]:
				xmin = 29.851
				xmax = 29.981
				text = "had"
			intervals [67]:
				xmin = 29.981
				xmax = 30.261
				text = "five"
			intervals [68]:
				xmin = 30.261
				xmax = 30.701
				text = "children"
			intervals [69]:
				xmin = 30.701
				xmax = 30.871
				text = ""
			intervals [70]:
				xmin = 30.871
				xmax = 31.031
				text = "of"
			intervals [71]:
				xmin = 31.031
				xmax = 31.261
				text = "which"
			intervals [72]:
				xmin = 31.261
				xmax = 31.341
				text = "my"
			intervals [73]:
				xmin = 31.341
				xmax = 31.691
				text = "mother"
			intervals [74]:
				xmin = 31.691
				xmax = 31.851
				text = "is"
			intervals [75]:
				xmin = 31.851
				xmax = 31.941
				text = "the"
			intervals [76]:
				xmin = 31.941
				xmax = 32.321
				text = "second"
			intervals [77]:
				xmin = 32.321
				xmax = 32.351
				text = ""
			intervals [78]:
				xmin = 32.351
				xmax = 32.831
				text = "oldest"
			intervals [79]:
				xmin = 32.831
				xmax = 33.1956
				text = ""
			intervals [80]:
				xmin = 33.1956
				xmax = 33.3456
				text = "and"
			intervals [81]:
				xmin = 33.3456
				xmax = 33.6056
				text = "nine"
			intervals [82]:
				xmin = 33.6056
				xmax = 33.8456
				text = "grand"
			intervals [83]:
				xmin = 33.8456
				xmax = 34.3556
				text = "children"
			intervals [84]:
				xmin = 34.3556
				xmax = 34.5001
				text = ""
			intervals [85]:
				xmin = 34.5001
				xmax = 34.5801
				text = "of"
			intervals [86]:
				xmin = 34.5801
				xmax = 34.7901
				text = "which"
			intervals [87]:
				xmin = 34.7901
				xmax = 34.9001
				text = "i'm"
			intervals [88]:
				xmin = 34.9001
				xmax = 35.0201
				text = "the"
			intervals [89]:
				xmin = 35.0201
				xmax = 35.0601
				text = ""
			intervals [90]:
				xmin = 35.0601
				xmax = 35.5201
				text = "oldest"
			intervals [91]:
				xmin = 35.5201
				xmax = 42.8432
				text = ""
			intervals [92]:
				xmin = 42.8432
				xmax = 43.0232
				text = "okay"
			intervals [93]:
				xmin = 43.0232
				xmax = 43.5272
				text = ""
			intervals [94]:
				xmin = 43.5272
				xmax = 43.6872
				text = "yeah"
			intervals [95]:
				xmin = 43.6872
				xmax = 43.8672
				text = "the"
			intervals [96]:
				xmin = 43.8672
				xmax = 43.9172
				text = ""
			intervals [97]:
				xmin = 43.9172
				xmax = 44.2572
				text = "the"
			intervals [98]:
				xmin = 44.2572
				xmax = 44.3072
				text = ""
			intervals [99]:
				xmin = 44.3072
				xmax = 44.4072
				text = "the"
			intervals [100]:
				xmin = 44.4072
				xmax = 44.9972
				text = "neighborhood"
			intervals [101]:
				xmin = 44.9972
				xmax = 45.2272
				text = "is"
			intervals [102]:
				xmin = 45.2272
				xmax = 45.5272
				text = "just"
			intervals [103]:
				xmin = 45.5272
				xmax = 45.6972
				text = "like"
			intervals [104]:
				xmin = 45.6972
				xmax = 45.7272
				text = ""
			intervals [105]:
				xmin = 45.7272
				xmax = 45.9872
				text = "one"
			intervals [106]:
				xmin = 45.9872
				xmax = 46.1472
				text = "big"
			intervals [107]:
				xmin = 46.1472
				xmax = 46.7372
				text = "family"
			intervals [108]:
				xmin = 46.7372
				xmax = 47.0574
				text = ""
			intervals [109]:
				xmin = 47.0574
				xmax = 47.3674
				text = "wherein"
			intervals [110]:
				xmin = 47.3674
				xmax = 47.8274
				text = "everyone"
			intervals [111]:
				xmin = 47.8274
				xmax = 47.9874
				text = "was"
			intervals [112]:
				xmin = 47.9874
				xmax = 48.2274
				text = "kind"
			intervals [113]:
				xmin = 48.2274
				xmax = 48.3074
				text = "of"
			intervals [114]:
				xmin = 48.3074
				xmax = 48.3574
				text = ""
			intervals [115]:
				xmin = 48.3574
				xmax = 49.0674
				text = "interactive"
			intervals [116]:
				xmin = 49.0674
				xmax = 49.1074
				text = ""
			intervals [117]:
				xmin = 49.1074
				xmax = 49.2874
				text = "with"
			intervals [118]:
				xmin = 49.2874
				xmax = 49.4774
				text = "each"
			intervals [119]:
				xmin = 49.4774
				xmax = 49.8474
				text = "other"
			intervals [120]:
				xmin = 49.8474
				xmax = 50.0774
				text = "as"
			intervals [121]:
				xmin = 50.0774
				xmax = 50.2974
				text = "far"
			intervals [122]:
				xmin = 50.2974
				xmax = 50.4474
				text = "as"
			intervals [123]:
				xmin = 50.4474
				xmax = 50.9874
				text = "child"
			intervals [124]:
				xmin = 50.9874
				xmax = 51.4074
				text = "rearing"
			intervals [125]:
				xmin = 51.4074
				xmax = 51.7127
				text = ""
			intervals [126]:
				xmin = 51.7127
				xmax = 51.8627
				text = "when"
			intervals [127]:
				xmin = 51.8627
				xmax = 51.9327
				text = "it"
			intervals [128]:
				xmin = 51.9327
				xmax = 52.1827
				text = "goes"
			intervals [129]:
				xmin = 52.1827
				xmax = 52.3827
				text = "back"
			intervals [130]:
				xmin = 52.3827
				xmax = 52.5027
				text = "to"
			intervals [131]:
				xmin = 52.5027
				xmax = 52.6627
				text = "like"
			intervals [132]:
				xmin = 52.6627
				xmax = 52.7727
				text = "it"
			intervals [133]:
				xmin = 52.7727
				xmax = 53.0627
				text = "takes"
			intervals [134]:
				xmin = 53.0627
				xmax = 53.1127
				text = "a"
			intervals [135]:
				xmin = 53.1127
				xmax = 53.5327
				text = "village"
			intervals [136]:
				xmin = 53.5327
				xmax = 53.6427
				text = "it"
			intervals [137]:
				xmin = 53.6427
				xmax = 53.9327
				text = "really"
			intervals [138]:
				xmin = 53.9327
				xmax = 54.1427
				text = "was"
			intervals [139]:
				xmin = 54.1427
				xmax = 54.2027
				text = "a"
			intervals [140]:
				xmin = 54.2027
				xmax = 54.6027
				text = "village"
			intervals [141]:
				xmin = 54.6027
				xmax = 55.0727
				text = "because"
			intervals [142]:
				xmin = 55.0727
				xmax = 55.4439
				text = ""
			intervals [143]:
				xmin = 55.4439
				xmax = 55.6039
				text = "you"
			intervals [144]:
				xmin = 55.6039
				xmax = 55.7939
				text = "know"
			intervals [145]:
				xmin = 55.7939
				xmax = 55.9439
				text = "if"
			intervals [146]:
				xmin = 55.9439
				xmax = 56.0539
				text = "you"
			intervals [147]:
				xmin = 56.0539
				xmax = 56.2839
				text = "saw"
			intervals [148]:
				xmin = 56.2839
				xmax = 56.4839
				text = "your"
			intervals [149]:
				xmin = 56.4839
				xmax = 57.1439
				text = "neighbor"
			intervals [150]:
				xmin = 57.1439
				xmax = 57.1739
				text = ""
			intervals [151]:
				xmin = 57.1739
				xmax = 57.7139
				text = "trash"
			intervals [152]:
				xmin = 57.7139
				xmax = 57.9639
				text = "out"
			intervals [153]:
				xmin = 57.9639
				xmax = 57.9939
				text = ""
			intervals [154]:
				xmin = 57.9939
				xmax = 58.0739
				text = "you"
			intervals [155]:
				xmin = 58.0739
				xmax = 58.1739
				text = "would"
			intervals [156]:
				xmin = 58.1739
				xmax = 58.3639
				text = "take"
			intervals [157]:
				xmin = 58.3639
				xmax = 58.4639
				text = "their"
			intervals [158]:
				xmin = 58.4639
				xmax = 58.9239
				text = "trashcan"
			intervals [159]:
				xmin = 58.9239
				xmax = 59.1439
				text = "around"
			intervals [160]:
				xmin = 59.1439
				xmax = 59.3339
				text = "back"
			intervals [161]:
				xmin = 59.3339
				xmax = 59.4739
				text = "for"
			intervals [162]:
				xmin = 59.4739
				xmax = 59.6739
				text = "them"
			intervals [163]:
				xmin = 59.6739
				xmax = 59.7039
				text = ""
			intervals [164]:
				xmin = 59.7039
				xmax = 59.9939
				text = "or"
			intervals [165]:
				xmin = 59.9939
				xmax = 60.3361
				text = ""
			intervals [166]:
				xmin = 60.3361
				xmax = 60.4361
				text = "if"
			intervals [167]:
				xmin = 60.4361
				xmax = 60.5361
				text = "you"
			intervals [168]:
				xmin = 60.5361
				xmax = 60.7861
				text = "saw"
			intervals [169]:
				xmin = 60.7861
				xmax = 60.8261
				text = "a"
			intervals [170]:
				xmin = 60.8261
				xmax = 61.2361
				text = "neighbor"
			intervals [171]:
				xmin = 61.2361
				xmax = 61.2661
				text = ""
			intervals [172]:
				xmin = 61.2661
				xmax = 61.3561
				text = "you"
			intervals [173]:
				xmin = 61.3561
				xmax = 61.5761
				text = "know"
			intervals [174]:
				xmin = 61.5761
				xmax = 61.9261
				text = "bringing"
			intervals [175]:
				xmin = 61.9261
				xmax = 62.3161
				text = "groceries"
			intervals [176]:
				xmin = 62.3161
				xmax = 62.4161
				text = "from"
			intervals [177]:
				xmin = 62.4161
				xmax = 62.4961
				text = "the"
			intervals [178]:
				xmin = 62.4961
				xmax = 62.8061
				text = "car"
			intervals [179]:
				xmin = 62.8061
				xmax = 62.8861
				text = "you"
			intervals [180]:
				xmin = 62.8861
				xmax = 62.9161
				text = ""
			intervals [181]:
				xmin = 62.9161
				xmax = 63.0661
				text = "would"
			intervals [182]:
				xmin = 63.0661
				xmax = 63.0961
				text = ""
			intervals [183]:
				xmin = 63.0961
				xmax = 63.2161
				text = "you"
			intervals [184]:
				xmin = 63.2161
				xmax = 63.3261
				text = "would"
			intervals [185]:
				xmin = 63.3261
				xmax = 63.5761
				text = "help"
			intervals [186]:
				xmin = 63.5761
				xmax = 63.7161
				text = "that"
			intervals [187]:
				xmin = 63.7161
				xmax = 63.7461
				text = ""
			intervals [188]:
				xmin = 63.7461
				xmax = 64.2561
				text = "person"
			intervals [189]:
				xmin = 64.2561
				xmax = 64.6603
				text = ""
			intervals [190]:
				xmin = 64.6603
				xmax = 64.8303
				text = "and"
			intervals [191]:
				xmin = 64.8303
				xmax = 64.9203
				text = "it"
			intervals [192]:
				xmin = 64.9203
				xmax = 65.0303
				text = "was"
			intervals [193]:
				xmin = 65.0303
				xmax = 65.2003
				text = "just"
			intervals [194]:
				xmin = 65.2003
				xmax = 65.3503
				text = "like"
			intervals [195]:
				xmin = 65.3503
				xmax = 65.6703
				text = "almost"
			intervals [196]:
				xmin = 65.6703
				xmax = 66.0003
				text = "second"
			intervals [197]:
				xmin = 66.0003
				xmax = 66.4203
				text = "nature"
			intervals [198]:
				xmin = 66.4203
				xmax = 66.8703
				text = "that"
			intervals [199]:
				xmin = 66.8703
				xmax = 67.2069
				text = ""
			intervals [200]:
				xmin = 67.2069
				xmax = 67.2969
				text = "we"
			intervals [201]:
				xmin = 67.2969
				xmax = 67.4869
				text = "did"
			intervals [202]:
				xmin = 67.4869
				xmax = 67.7469
				text = "those"
			intervals [203]:
				xmin = 67.7469
				xmax = 68.0269
				text = "things"
			intervals [204]:
				xmin = 68.0269
				xmax = 68.2169
				text = "for"
			intervals [205]:
				xmin = 68.2169
				xmax = 68.3569
				text = "each"
			intervals [206]:
				xmin = 68.3569
				xmax = 68.7269
				text = "other"
			intervals [207]:
				xmin = 68.7269
				xmax = 68.982
				text = ""
			intervals [208]:
				xmin = 68.982
				xmax = 69.322
				text = "um"
			intervals [209]:
				xmin = 69.322
				xmax = 69.8295
				text = ""
			intervals [210]:
				xmin = 69.8295
				xmax = 70.0295
				text = "so"
			intervals [211]:
				xmin = 70.0295
				xmax = 70.3195
				text = "growing"
			intervals [212]:
				xmin = 70.3195
				xmax = 70.4695
				text = "up"
			intervals [213]:
				xmin = 70.4695
				xmax = 70.5495
				text = "in"
			intervals [214]:
				xmin = 70.5495
				xmax = 70.6895
				text = "that"
			intervals [215]:
				xmin = 70.6895
				xmax = 71.1295
				text = "neighborhood"
			intervals [216]:
				xmin = 71.1295
				xmax = 71.3495
				text = "taught"
			intervals [217]:
				xmin = 71.3495
				xmax = 71.4595
				text = "me"
			intervals [218]:
				xmin = 71.4595
				xmax = 71.4995
				text = "a"
			intervals [219]:
				xmin = 71.4995
				xmax = 71.8295
				text = "sense"
			intervals [220]:
				xmin = 71.8295
				xmax = 71.9595
				text = "of"
			intervals [221]:
				xmin = 71.9595
				xmax = 72.5495
				text = "family"
			intervals [222]:
				xmin = 72.5495
				xmax = 72.860
				text = ""
			intervals [223]:
				xmin = 72.860
				xmax = 73.040
				text = "and"
			intervals [224]:
				xmin = 73.040
				xmax = 73.700
				text = "community"
			intervals [225]:
				xmin = 73.700
				xmax = 74.1111
				text = ""
			intervals [226]:
				xmin = 74.1111
				xmax = 74.2511
				text = "we"
			intervals [227]:
				xmin = 74.2511
				xmax = 74.4511
				text = "have"
			intervals [228]:
				xmin = 74.4511
				xmax = 74.7411
				text = "very"
			intervals [229]:
				xmin = 74.7411
				xmax = 75.0011
				text = "very"
			intervals [230]:
				xmin = 75.0011
				xmax = 75.3311
				text = "strong"
			intervals [231]:
				xmin = 75.3311
				xmax = 75.7611
				text = "roots"
			intervals [232]:
				xmin = 75.7611
				xmax = 80.6049
				text = ""
			intervals [233]:
				xmin = 80.6049
				xmax = 80.7049
				text = "she"
			intervals [234]:
				xmin = 80.7049
				xmax = 80.8049
				text = "met"
			intervals [235]:
				xmin = 80.8049
				xmax = 80.9349
				text = "my"
			intervals [236]:
				xmin = 80.9349
				xmax = 81.1249
				text = "dad"
			intervals [237]:
				xmin = 81.1249
				xmax = 81.1849
				text = "in"
			intervals [238]:
				xmin = 81.1849
				xmax = 81.2949
				text = "the"
			intervals [239]:
				xmin = 81.2949
				xmax = 81.4549
				text = "air"
			intervals [240]:
				xmin = 81.4549
				xmax = 81.9649
				text = "force"
			intervals [241]:
				xmin = 81.9649
				xmax = 82.3333
				text = ""
			intervals [242]:
				xmin = 82.3333
				xmax = 82.4633
				text = "and"
			intervals [243]:
				xmin = 82.4633
				xmax = 82.5833
				text = "then"
			intervals [244]:
				xmin = 82.5833
				xmax = 82.7033
				text = "we"
			intervals [245]:
				xmin = 82.7033
				xmax = 82.9633
				text = "moved"
			intervals [246]:
				xmin = 82.9633
				xmax = 83.1433
				text = "to"
			intervals [247]:
				xmin = 83.1433
				xmax = 83.2133
				text = "an"
			intervals [248]:
				xmin = 83.2133
				xmax = 83.6833
				text = "apartment"
			intervals [249]:
				xmin = 83.6833
				xmax = 84.2333
				text = "complex"
			intervals [250]:
				xmin = 84.2333
				xmax = 84.3633
				text = "that"
			intervals [251]:
				xmin = 84.3633
				xmax = 84.4933
				text = "was"
			intervals [252]:
				xmin = 84.4933
				xmax = 84.7433
				text = "maybe"
			intervals [253]:
				xmin = 84.7433
				xmax = 84.8833
				text = "like"
			intervals [254]:
				xmin = 84.8833
				xmax = 85.2733
				text = "five"
			intervals [255]:
				xmin = 85.2733
				xmax = 85.7533
				text = "blocks"
			intervals [256]:
				xmin = 85.7533
				xmax = 86.1512
				text = ""
			intervals [257]:
				xmin = 86.1512
				xmax = 86.3012
				text = "from"
			intervals [258]:
				xmin = 86.3012
				xmax = 86.3812
				text = "the"
			intervals [259]:
				xmin = 86.3812
				xmax = 86.6612
				text = "house"
			intervals [260]:
				xmin = 86.6612
				xmax = 86.8812
				text = "that"
			intervals [261]:
				xmin = 86.8812
				xmax = 87.0612
				text = "she"
			intervals [262]:
				xmin = 87.0612
				xmax = 87.5112
				text = "originally"
			intervals [263]:
				xmin = 87.5112
				xmax = 87.5812
				text = ""
			intervals [264]:
				xmin = 87.5812
				xmax = 87.7512
				text = "grew"
			intervals [265]:
				xmin = 87.7512
				xmax = 87.9612
				text = "up"
			intervals [266]:
				xmin = 87.9612
				xmax = 88.2212
				text = "in"
			intervals [267]:
				xmin = 88.2212
				xmax = 88.3412
				text = "and"
			intervals [268]:
				xmin = 88.3412
				xmax = 88.4512
				text = "we"
			intervals [269]:
				xmin = 88.4512
				xmax = 88.7512
				text = "stayed"
			intervals [270]:
				xmin = 88.7512
				xmax = 88.9212
				text = "there"
			intervals [271]:
				xmin = 88.9212
				xmax = 89.1412
				text = "for"
			intervals [272]:
				xmin = 89.1412
				xmax = 89.1712
				text = "a"
			intervals [273]:
				xmin = 89.1712
				xmax = 89.6312
				text = "while"
			intervals [274]:
				xmin = 89.6312
				xmax = 89.8815
				text = ""
			intervals [275]:
				xmin = 89.8815
				xmax = 90.0315
				text = "then"
			intervals [276]:
				xmin = 90.0315
				xmax = 90.1515
				text = "they"
			intervals [277]:
				xmin = 90.1515
				xmax = 90.8415
				text = "separated"
			intervals [278]:
				xmin = 90.8415
				xmax = 90.9015
				text = "and"
			intervals [279]:
				xmin = 90.9015
				xmax = 90.9815
				text = "we"
			intervals [280]:
				xmin = 90.9815
				xmax = 91.2315
				text = "moved"
			intervals [281]:
				xmin = 91.2315
				xmax = 91.2815
				text = ""
			intervals [282]:
				xmin = 91.2815
				xmax = 91.5615
				text = "back"
			intervals [283]:
				xmin = 91.5615
				xmax = 91.5915
				text = ""
			intervals [284]:
				xmin = 91.5915
				xmax = 91.9015
				text = "into"
			intervals [285]:
				xmin = 91.9015
				xmax = 92.0015
				text = "our"
			intervals [286]:
				xmin = 92.0015
				xmax = 92.3615
				text = "family"
			intervals [287]:
				xmin = 92.3615
				xmax = 92.7115
				text = "home"
			intervals [288]:
				xmin = 92.7115
				xmax = 93.2022
				text = ""
			intervals [289]:
				xmin = 93.2022
				xmax = 93.2922
				text = "and"
			intervals [290]:
				xmin = 93.2922
				xmax = 93.3622
				text = "i"
			intervals [291]:
				xmin = 93.3622
				xmax = 93.6522
				text = "stayed"
			intervals [292]:
				xmin = 93.6522
				xmax = 93.8722
				text = "there"
			intervals [293]:
				xmin = 93.8722
				xmax = 94.6822
				text = "until"
			intervals [294]:
				xmin = 94.6822
				xmax = 95.034
				text = ""
			intervals [295]:
				xmin = 95.034
				xmax = 95.164
				text = "i"
			intervals [296]:
				xmin = 95.164
				xmax = 95.374
				text = "was"
			intervals [297]:
				xmin = 95.374
				xmax = 95.734
				text = "eighteen"
			intervals [298]:
				xmin = 95.734
				xmax = 95.814
				text = "and"
			intervals [299]:
				xmin = 95.814
				xmax = 96.234
				text = "graduated"
			intervals [300]:
				xmin = 96.234
				xmax = 96.394
				text = "from"
			intervals [301]:
				xmin = 96.394
				xmax = 96.494
				text = "high"
			intervals [302]:
				xmin = 96.494
				xmax = 96.524
				text = ""
			intervals [303]:
				xmin = 96.524
				xmax = 96.844
				text = "school"
			intervals [304]:
				xmin = 96.844
				xmax = 102.1559
				text = ""
			intervals [305]:
				xmin = 102.1559
				xmax = 102.3659
				text = "okay"
			intervals [306]:
				xmin = 102.3659
				xmax = 104.021
				text = ""
			intervals [307]:
				xmin = 104.021
				xmax = 104.071
				text = "i"
			intervals [308]:
				xmin = 104.071
				xmax = 104.221
				text = "went"
			intervals [309]:
				xmin = 104.221
				xmax = 104.311
				text = "to"
			intervals [310]:
				xmin = 104.311
				xmax = 104.341
				text = ""
			intervals [311]:
				xmin = 104.341
				xmax = 105.171
				text = "rdx"
			intervals [312]:
				xmin = 105.171
				xmax = 109.7994
				text = ""
			intervals [313]:
				xmin = 109.7994
				xmax = 109.9194
				text = "oh"
			intervals [314]:
				xmin = 109.9194
				xmax = 110.2394
				text = "yeah"
			intervals [315]:
				xmin = 110.2394
				xmax = 116.3581
				text = ""
			intervals [316]:
				xmin = 116.3581
				xmax = 116.6881
				text = "okay"
			intervals [317]:
				xmin = 116.6881
				xmax = 119.4944
				text = ""
			intervals [318]:
				xmin = 119.4944
				xmax = 119.8444
				text = "okay"
			intervals [319]:
				xmin = 119.8444
				xmax = 120.1726
				text = ""
			intervals [320]:
				xmin = 120.1726
				xmax = 120.5026
				text = "um"
			intervals [321]:
				xmin = 120.5026
				xmax = 120.5326
				text = ""
			intervals [322]:
				xmin = 120.5326
				xmax = 120.7826
				text = "high"
			intervals [323]:
				xmin = 120.7826
				xmax = 121.0326
				text = "school"
			intervals [324]:
				xmin = 121.0326
				xmax = 121.2026
				text = "kind"
			intervals [325]:
				xmin = 121.2026
				xmax = 121.2726
				text = "of"
			intervals [326]:
				xmin = 121.2726
				xmax = 121.8026
				text = "defines"
			intervals [327]:
				xmin = 121.8026
				xmax = 122.0626
				text = "you"
			intervals [328]:
				xmin = 122.0626
				xmax = 122.2226
				text = "and"
			intervals [329]:
				xmin = 122.2226
				xmax = 122.5326
				text = "certain"
			intervals [330]:
				xmin = 122.5326
				xmax = 122.7726
				text = "high"
			intervals [331]:
				xmin = 122.7726
				xmax = 123.1126
				text = "schools"
			intervals [332]:
				xmin = 123.1126
				xmax = 123.2826
				text = "have"
			intervals [333]:
				xmin = 123.2826
				xmax = 123.5826
				text = "certain"
			intervals [334]:
				xmin = 123.5826
				xmax = 124.3626
				text = "reputations"
			intervals [335]:
				xmin = 124.3626
				xmax = 124.5926
				text = "like"
			intervals [336]:
				xmin = 124.5926
				xmax = 124.9172
				text = ""
			intervals [337]:
				xmin = 124.9172
				xmax = 125.3572
				text = "largo"
			intervals [338]:
				xmin = 125.3572
				xmax = 125.5072
				text = "was"
			intervals [339]:
				xmin = 125.5072
				xmax = 125.5672
				text = "a"
			intervals [340]:
				xmin = 125.5672
				xmax = 125.7372
				text = "high"
			intervals [341]:
				xmin = 125.7372
				xmax = 126.0072
				text = "school"
			intervals [342]:
				xmin = 126.0072
				xmax = 126.1272
				text = "in"
			intervals [343]:
				xmin = 126.1272
				xmax = 126.4472
				text = "maryland"
			intervals [344]:
				xmin = 126.4472
				xmax = 126.5672
				text = "that"
			intervals [345]:
				xmin = 126.5672
				xmax = 126.6972
				text = "was"
			intervals [346]:
				xmin = 126.6972
				xmax = 126.7972
				text = "the"
			intervals [347]:
				xmin = 126.7972
				xmax = 127.3772
				text = "fashion"
			intervals [348]:
				xmin = 127.3772
				xmax = 127.8172
				text = "school"
			intervals [349]:
				xmin = 127.8172
				xmax = 128.1212
				text = ""
			intervals [350]:
				xmin = 128.1212
				xmax = 128.2812
				text = "i"
			intervals [351]:
				xmin = 128.2812
				xmax = 128.4612
				text = "went"
			intervals [352]:
				xmin = 128.4612
				xmax = 128.5712
				text = "to"
			intervals [353]:
				xmin = 128.5712
				xmax = 129.3212
				text = "rdx"
			intervals [354]:
				xmin = 129.3212
				xmax = 129.3512
				text = ""
			intervals [355]:
				xmin = 129.3512
				xmax = 129.4912
				text = "that"
			intervals [356]:
				xmin = 129.4912
				xmax = 129.6012
				text = "was"
			intervals [357]:
				xmin = 129.6012
				xmax = 129.8012
				text = "more"
			intervals [358]:
				xmin = 129.8012
				xmax = 129.8612
				text = "of"
			intervals [359]:
				xmin = 129.8612
				xmax = 129.9912
				text = "the"
			intervals [360]:
				xmin = 129.9912
				xmax = 130.0212
				text = ""
			intervals [361]:
				xmin = 130.0212
				xmax = 130.2312
				text = "like"
			intervals [362]:
				xmin = 130.2312
				xmax = 130.2712
				text = "a"
			intervals [363]:
				xmin = 130.2712
				xmax = 130.8812
				text = "academic"
			intervals [364]:
				xmin = 130.8812
				xmax = 131.2612
				text = "school"
			intervals [365]:
				xmin = 131.2612
				xmax = 131.7714
				text = ""
			intervals [366]:
				xmin = 131.7714
				xmax = 132.0114
				text = "um"
			intervals [367]:
				xmin = 132.0114
				xmax = 132.2714
				text = "so"
			intervals [368]:
				xmin = 132.2714
				xmax = 132.4514
				text = "just"
			intervals [369]:
				xmin = 132.4514
				xmax = 132.7914
				text = "depending"
			intervals [370]:
				xmin = 132.7914
				xmax = 132.8914
				text = "on"
			intervals [371]:
				xmin = 132.8914
				xmax = 133.0314
				text = "your"
			intervals [372]:
				xmin = 133.0314
				xmax = 133.7614
				text = "neighborhood"
			intervals [373]:
				xmin = 133.7614
				xmax = 133.7914
				text = ""
			intervals [374]:
				xmin = 133.7914
				xmax = 133.9314
				text = "you"
			intervals [375]:
				xmin = 133.9314
				xmax = 134.1614
				text = "know"
			intervals [376]:
				xmin = 134.1614
				xmax = 134.2014
				text = ""
			intervals [377]:
				xmin = 134.2014
				xmax = 134.4514
				text = "high"
			intervals [378]:
				xmin = 134.4514
				xmax = 134.8014
				text = "schools"
			intervals [379]:
				xmin = 134.8014
				xmax = 134.8914
				text = "are"
			intervals [380]:
				xmin = 134.8914
				xmax = 135.2114
				text = "just"
			intervals [381]:
				xmin = 135.2114
				xmax = 135.2414
				text = ""
			intervals [382]:
				xmin = 135.2414
				xmax = 135.5214
				text = "just"
			intervals [383]:
				xmin = 135.5214
				xmax = 135.5614
				text = ""
			intervals [384]:
				xmin = 135.5614
				xmax = 135.6214
				text = "it"
			intervals [385]:
				xmin = 135.6214
				xmax = 135.6514
				text = ""
			intervals [386]:
				xmin = 135.6514
				xmax = 135.8114
				text = "s"
			intervals [387]:
				xmin = 135.8114
				xmax = 135.8514
				text = "a"
			intervals [388]:
				xmin = 135.8514
				xmax = 136.1814
				text = "huge"
			intervals [389]:
				xmin = 136.1814
				xmax = 136.3514
				text = "thing"
			intervals [390]:
				xmin = 136.3514
				xmax = 136.4714
				text = "it"
			intervals [391]:
				xmin = 136.4714
				xmax = 136.5214
				text = "s"
			intervals [392]:
				xmin = 136.5214
				xmax = 136.7514
				text = "like"
			intervals [393]:
				xmin = 136.7514
				xmax = 136.7814
				text = ""
			intervals [394]:
				xmin = 136.7814
				xmax = 137.2814
				text = "almost"
			intervals [395]:
				xmin = 137.2814
				xmax = 137.6479
				text = ""
			intervals [396]:
				xmin = 137.6479
				xmax = 137.7379
				text = "your"
			intervals [397]:
				xmin = 137.7379
				xmax = 138.4079
				text = "identifier"
			intervals [398]:
				xmin = 138.4079
				xmax = 138.5679
				text = "like"
			intervals [399]:
				xmin = 138.5679
				xmax = 138.6379
				text = "i"
			intervals [400]:
				xmin = 138.6379
				xmax = 138.8179
				text = "went"
			intervals [401]:
				xmin = 138.8179
				xmax = 138.9079
				text = "to"
			intervals [402]:
				xmin = 138.9079
				xmax = 139.1879
				text = "so"
			intervals [403]:
				xmin = 139.1879
				xmax = 139.2879
				text = "and"
			intervals [404]:
				xmin = 139.2879
				xmax = 139.5179
				text = "so"
			intervals [405]:
				xmin = 139.5179
				xmax = 139.6079
				text = "and"
			intervals [406]:
				xmin = 139.6079
				xmax = 139.7179
				text = "it"
			intervals [407]:
				xmin = 139.7179
				xmax = 139.7479
				text = ""
			intervals [408]:
				xmin = 139.7479
				xmax = 139.8079
				text = "c"
			intervals [409]:
				xmin = 139.8079
				xmax = 139.9844
				text = ""
			intervals [410]:
				xmin = 139.9844
				xmax = 140.1544
				text = "it"
			intervals [411]:
				xmin = 140.1544
				xmax = 140.5944
				text = "connects"
			intervals [412]:
				xmin = 140.5944
				xmax = 140.6544
				text = "you"
			intervals [413]:
				xmin = 140.6544
				xmax = 140.7644
				text = "to"
			intervals [414]:
				xmin = 140.7644
				xmax = 140.9744
				text = "other"
			intervals [415]:
				xmin = 140.9744
				xmax = 141.3744
				text = "people"
			intervals [416]:
				xmin = 141.3744
				xmax = 141.6544
				text = "almost"
			intervals [417]:
				xmin = 141.6544
				xmax = 141.8244
				text = "like"
			intervals [418]:
				xmin = 141.8244
				xmax = 142.033
				text = ""
			intervals [419]:
				xmin = 142.033
				xmax = 142.093
				text = "a"
			intervals [420]:
				xmin = 142.093
				xmax = 142.783
				text = "military"
			intervals [421]:
				xmin = 142.783
				xmax = 143.1375
				text = ""
			intervals [422]:
				xmin = 143.1375
				xmax = 143.2775
				text = "you"
			intervals [423]:
				xmin = 143.2775
				xmax = 143.4575
				text = "know"
			intervals [424]:
				xmin = 143.4575
				xmax = 143.7075
				text = "sort"
			intervals [425]:
				xmin = 143.7075
				xmax = 143.7775
				text = "of"
			intervals [426]:
				xmin = 143.7775
				xmax = 144.0375
				text = "thing"
			intervals [427]:
				xmin = 144.0375
				xmax = 144.2927
				text = ""
			intervals [428]:
				xmin = 144.2927
				xmax = 144.5127
				text = "um"
			intervals [429]:
				xmin = 144.5127
				xmax = 144.5427
				text = ""
			intervals [430]:
				xmin = 144.5427
				xmax = 145.4127
				text = "rdx"
			intervals [431]:
				xmin = 145.4127
				xmax = 145.4427
				text = ""
			intervals [432]:
				xmin = 145.4427
				xmax = 145.8027
				text = "actually"
			intervals [433]:
				xmin = 145.8027
				xmax = 145.9427
				text = "my"
			intervals [434]:
				xmin = 145.9427
				xmax = 146.3727
				text = "mom"
			intervals [435]:
				xmin = 146.3727
				xmax = 146.615
				text = ""
			intervals [436]:
				xmin = 146.615
				xmax = 146.765
				text = "was"
			intervals [437]:
				xmin = 146.765
				xmax = 146.845
				text = "the"
			intervals [438]:
				xmin = 146.845
				xmax = 147.145
				text = "first"
			intervals [439]:
				xmin = 147.145
				xmax = 147.455
				text = "class"
			intervals [440]:
				xmin = 147.455
				xmax = 147.595
				text = "that"
			intervals [441]:
				xmin = 147.595
				xmax = 147.625
				text = ""
			intervals [442]:
				xmin = 147.625
				xmax = 148.205
				text = "integrated"
			intervals [443]:
				xmin = 148.205
				xmax = 148.235
				text = ""
			intervals [444]:
				xmin = 148.235
				xmax = 149.105
				text = "rdx"
			intervals [445]:
				xmin = 149.105
				xmax = 149.4411
				text = ""
			intervals [446]:
				xmin = 149.4411
				xmax = 149.4911
				text = "i"
			intervals [447]:
				xmin = 149.4911
				xmax = 149.7411
				text = "wanna"
			intervals [448]:
				xmin = 149.7411
				xmax = 149.9811
				text = "say"
			intervals [449]:
				xmin = 149.9811
				xmax = 150.5911
				text = "nineteen"
			intervals [450]:
				xmin = 150.5911
				xmax = 150.6211
				text = ""
			intervals [451]:
				xmin = 150.6211
				xmax = 151.2411
				text = "seventy"
			intervals [452]:
				xmin = 151.2411
				xmax = 152.1611
				text = "five"
			intervals [453]:
				xmin = 152.1611
				xmax = 152.2011
				text = ""
			intervals [454]:
				xmin = 152.2011
				xmax = 152.2811
				text = "i"
			intervals [455]:
				xmin = 152.2811
				xmax = 152.5011
				text = "might"
			intervals [456]:
				xmin = 152.5011
				xmax = 152.6911
				text = "be"
			intervals [457]:
				xmin = 152.6911
				xmax = 152.7311
				text = ""
			intervals [458]:
				xmin = 152.7311
				xmax = 153.0511
				text = "off"
			intervals [459]:
				xmin = 153.0511
				xmax = 153.1011
				text = "a"
			intervals [460]:
				xmin = 153.1011
				xmax = 153.2511
				text = "year"
			intervals [461]:
				xmin = 153.2511
				xmax = 153.3111
				text = "or"
			intervals [462]:
				xmin = 153.3111
				xmax = 153.5411
				text = "two"
			intervals [463]:
				xmin = 153.5411
				xmax = 153.7795
				text = ""
			intervals [464]:
				xmin = 153.7795
				xmax = 153.9095
				text = "but"
			intervals [465]:
				xmin = 153.9095
				xmax = 154.0395
				text = "they"
			intervals [466]:
				xmin = 154.0395
				xmax = 154.1195
				text = "were"
			intervals [467]:
				xmin = 154.1195
				xmax = 154.3795
				text = "actually"
			intervals [468]:
				xmin = 154.3795
				xmax = 154.4595
				text = "the"
			intervals [469]:
				xmin = 154.4595
				xmax = 154.7395
				text = "first"
			intervals [470]:
				xmin = 154.7395
				xmax = 155.0795
				text = "african"
			intervals [471]:
				xmin = 155.0795
				xmax = 155.5495
				text = "americans"
			intervals [472]:
				xmin = 155.5495
				xmax = 155.6495
				text = "to"
			intervals [473]:
				xmin = 155.6495
				xmax = 156.2595
				text = "integrate"
			intervals [474]:
				xmin = 156.2595
				xmax = 156.7198
				text = ""
			intervals [475]:
				xmin = 156.7198
				xmax = 156.8998
				text = "um"
			intervals [476]:
				xmin = 156.8998
				xmax = 156.9298
				text = ""
			intervals [477]:
				xmin = 156.9298
				xmax = 157.9298
				text = "rdx"
			intervals [478]:
				xmin = 157.9298
				xmax = 158.4848
				text = ""
			intervals [479]:
				xmin = 158.4848
				xmax = 158.5948
				text = "<unk>"
			intervals [480]:
				xmin = 158.5948
				xmax = 158.6416
				text = ""
			intervals [481]:
				xmin = 158.6416
				xmax = 159.4316
				text = "and"
			intervals [482]:
				xmin = 159.4316
				xmax = 160.2399
				text = ""
			intervals [483]:
				xmin = 160.2399
				xmax = 160.4599
				text = "from"
			intervals [484]:
				xmin = 160.4599
				xmax = 160.6999
				text = "that"
			intervals [485]:
				xmin = 160.6999
				xmax = 160.7299
				text = ""
			intervals [486]:
				xmin = 160.7299
				xmax = 161.2199
				text = "point"
			intervals [487]:
				xmin = 161.2199
				xmax = 161.421
				text = ""
			intervals [488]:
				xmin = 161.421
				xmax = 161.621
				text = "of"
			intervals [489]:
				xmin = 161.621
				xmax = 161.771
				text = "her"
			intervals [490]:
				xmin = 161.771
				xmax = 162.131
				text = "class"
			intervals [491]:
				xmin = 162.131
				xmax = 162.281
				text = "to"
			intervals [492]:
				xmin = 162.281
				xmax = 162.771
				text = "mine"
			intervals [493]:
				xmin = 162.771
				xmax = 163.1135
				text = ""
			intervals [494]:
				xmin = 163.1135
				xmax = 163.2835
				text = "um"
			intervals [495]:
				xmin = 163.2835
				xmax = 163.3435
				text = "i"
			intervals [496]:
				xmin = 163.3435
				xmax = 163.5335
				text = "think"
			intervals [497]:
				xmin = 163.5335
				xmax = 163.6335
				text = "we"
			intervals [498]:
				xmin = 163.6335
				xmax = 163.7535
				text = "were"
			intervals [499]:
				xmin = 163.7535
				xmax = 163.8335
				text = "the"
			intervals [500]:
				xmin = 163.8335
				xmax = 164.1035
				text = "actually"
			intervals [501]:
				xmin = 164.1035
				xmax = 164.2535
				text = "the"
			intervals [502]:
				xmin = 164.2535
				xmax = 164.5835
				text = "last"
			intervals [503]:
				xmin = 164.5835
				xmax = 165.0435
				text = "class"
			intervals [504]:
				xmin = 165.0435
				xmax = 165.2723
				text = ""
			intervals [505]:
				xmin = 165.2723
				xmax = 165.4423
				text = "and"
			intervals [506]:
				xmin = 165.4423
				xmax = 165.7323
				text = "after"
			intervals [507]:
				xmin = 165.7323
				xmax = 165.8923
				text = "my"
			intervals [508]:
				xmin = 165.8923
				xmax = 166.2123
				text = "class"
			intervals [509]:
				xmin = 166.2123
				xmax = 166.3123
				text = "of"
			intervals [510]:
				xmin = 166.3123
				xmax = 166.7523
				text = "ninety"
			intervals [511]:
				xmin = 166.7523
				xmax = 166.9023
				text = "eight"
			intervals [512]:
				xmin = 166.9023
				xmax = 167.0223
				text = "they"
			intervals [513]:
				xmin = 167.0223
				xmax = 167.2323
				text = "went"
			intervals [514]:
				xmin = 167.2323
				xmax = 167.4723
				text = "back"
			intervals [515]:
				xmin = 167.4723
				xmax = 167.6023
				text = "to"
			intervals [516]:
				xmin = 167.6023
				xmax = 168.0823
				text = "neighborhood"
			intervals [517]:
				xmin = 168.0823
				xmax = 168.5323
				text = "schools"
			intervals [518]:
				xmin = 168.5323
				xmax = 168.7323
				text = "cause"
			intervals [519]:
				xmin = 168.7323
				xmax = 168.8123
				text = "you"
			intervals [520]:
				xmin = 168.8123
				xmax = 168.9223
				text = "know"
			intervals [521]:
				xmin = 168.9223
				xmax = 169.0323
				text = "they"
			intervals [522]:
				xmin = 169.0323
				xmax = 169.1823
				text = "had"
			intervals [523]:
				xmin = 169.1823
				xmax = 169.3023
				text = "the"
			intervals [524]:
				xmin = 169.3023
				xmax = 169.6823
				text = "bussing"
			intervals [525]:
				xmin = 169.6823
				xmax = 169.7623
				text = "in"
			intervals [526]:
				xmin = 169.7623
				xmax = 169.8623
				text = "the"
			intervals [527]:
				xmin = 169.8623
				xmax = 170.3423
				text = "seventies"
			intervals [528]:
				xmin = 170.3423
				xmax = 170.5523
				text = "to"
			intervals [529]:
				xmin = 170.5523
				xmax = 170.8486
				text = ""
			intervals [530]:
				xmin = 170.8486
				xmax = 171.0086
				text = "do"
			intervals [531]:
				xmin = 171.0086
				xmax = 171.1486
				text = "the"
			intervals [532]:
				xmin = 171.1486
				xmax = 171.9286
				text = "integration"
			intervals [533]:
				xmin = 171.9286
				xmax = 172.1398
				text = ""
			intervals [534]:
				xmin = 172.1398
				xmax = 172.2998
				text = "and"
			intervals [535]:
				xmin = 172.2998
				xmax = 172.5198
				text = "after"
			intervals [536]:
				xmin = 172.5198
				xmax = 172.6098
				text = "the"
			intervals [537]:
				xmin = 172.6098
				xmax = 172.9298
				text = "class"
			intervals [538]:
				xmin = 172.9298
				xmax = 173.0298
				text = "of"
			intervals [539]:
				xmin = 173.0298
				xmax = 173.4198
				text = "ninety"
			intervals [540]:
				xmin = 173.4198
				xmax = 173.7398
				text = "eight"
			intervals [541]:
				xmin = 173.7398
				xmax = 173.8798
				text = "they"
			intervals [542]:
				xmin = 173.8798
				xmax = 174.1098
				text = "went"
			intervals [543]:
				xmin = 174.1098
				xmax = 174.3698
				text = "back"
			intervals [544]:
				xmin = 174.3698
				xmax = 174.5098
				text = "to"
			intervals [545]:
				xmin = 174.5098
				xmax = 174.7298
				text = "going"
			intervals [546]:
				xmin = 174.7298
				xmax = 174.8598
				text = "to"
			intervals [547]:
				xmin = 174.8598
				xmax = 175.3098
				text = "neighborhood"
			intervals [548]:
				xmin = 175.3098
				xmax = 175.7498
				text = "schools"
			intervals [549]:
				xmin = 175.7498
				xmax = 176.0298
				text = "because"
			intervals [550]:
				xmin = 176.0298
				xmax = 176.1098
				text = "it"
			intervals [551]:
				xmin = 176.1098
				xmax = 176.2798
				text = "was"
			intervals [552]:
				xmin = 176.2798
				xmax = 176.8498
				text = "difficult"
			intervals [553]:
				xmin = 176.8498
				xmax = 177.1321
				text = ""
			intervals [554]:
				xmin = 177.1321
				xmax = 177.2521
				text = "for"
			intervals [555]:
				xmin = 177.2521
				xmax = 177.6321
				text = "parents"
			intervals [556]:
				xmin = 177.6321
				xmax = 177.7721
				text = "to"
			intervals [557]:
				xmin = 177.7721
				xmax = 177.9121
				text = "be"
			intervals [558]:
				xmin = 177.9121
				xmax = 177.9421
				text = ""
			intervals [559]:
				xmin = 177.9421
				xmax = 178.3921
				text = "active"
			intervals [560]:
				xmin = 178.3921
				xmax = 178.5221
				text = "in"
			intervals [561]:
				xmin = 178.5221
				xmax = 178.6121
				text = "the"
			intervals [562]:
				xmin = 178.6121
				xmax = 179.0021
				text = "schools"
			intervals [563]:
				xmin = 179.0021
				xmax = 179.2321
				text = "because"
			intervals [564]:
				xmin = 179.2321
				xmax = 179.3821
				text = "they"
			intervals [565]:
				xmin = 179.3821
				xmax = 179.4921
				text = "were"
			intervals [566]:
				xmin = 179.4921
				xmax = 179.6621
				text = "so"
			intervals [567]:
				xmin = 179.6621
				xmax = 180.1521
				text = "far"
			intervals [568]:
				xmin = 180.1521
				xmax = 180.6498
				text = ""
			intervals [569]:
				xmin = 180.6498
				xmax = 180.7498
				text = "and"
			intervals [570]:
				xmin = 180.7498
				xmax = 180.7998
				text = "a"
			intervals [571]:
				xmin = 180.7998
				xmax = 180.9598
				text = "lot"
			intervals [572]:
				xmin = 180.9598
				xmax = 181.0698
				text = "of"
			intervals [573]:
				xmin = 181.0698
				xmax = 181.3598
				text = "parents"
			intervals [574]:
				xmin = 181.3598
				xmax = 181.4398
				text = "in"
			intervals [575]:
				xmin = 181.4398
				xmax = 181.5798
				text = "my"
			intervals [576]:
				xmin = 181.5798
				xmax = 182.0598
				text = "neighborhood"
			intervals [577]:
				xmin = 182.0598
				xmax = 182.1598
				text = "they"
			intervals [578]:
				xmin = 182.1598
				xmax = 182.3398
				text = "didn't"
			intervals [579]:
				xmin = 182.3398
				xmax = 182.5298
				text = "have"
			intervals [580]:
				xmin = 182.5298
				xmax = 183.0698
				text = "cars"
			intervals [581]:
				xmin = 183.0698
				xmax = 183.4098
				text = "so"
			intervals [582]:
				xmin = 183.4098
				xmax = 183.6359
				text = ""
			intervals [583]:
				xmin = 183.6359
				xmax = 183.7859
				text = "how"
			intervals [584]:
				xmin = 183.7859
				xmax = 183.9159
				text = "could"
			intervals [585]:
				xmin = 183.9159
				xmax = 184.0259
				text = "you"
			intervals [586]:
				xmin = 184.0259
				xmax = 184.1759
				text = "go"
			intervals [587]:
				xmin = 184.1759
				xmax = 184.3659
				text = "to"
			intervals [588]:
				xmin = 184.3659
				xmax = 184.9659
				text = "pta"
			intervals [589]:
				xmin = 184.9659
				xmax = 185.0559
				text = "s"
			intervals [590]:
				xmin = 185.0559
				xmax = 185.1359
				text = "or"
			intervals [591]:
				xmin = 185.1359
				xmax = 185.2559
				text = "how"
			intervals [592]:
				xmin = 185.2559
				xmax = 185.4159
				text = "could"
			intervals [593]:
				xmin = 185.4159
				xmax = 185.5159
				text = "you"
			intervals [594]:
				xmin = 185.5159
				xmax = 185.6559
				text = "go"
			intervals [595]:
				xmin = 185.6559
				xmax = 185.8259
				text = "to"
			intervals [596]:
				xmin = 185.8259
				xmax = 185.8759
				text = "a"
			intervals [597]:
				xmin = 185.8759
				xmax = 186.3659
				text = "football"
			intervals [598]:
				xmin = 186.3659
				xmax = 186.6859
				text = "game"
			intervals [599]:
				xmin = 186.6859
				xmax = 187.1202
				text = ""
			intervals [600]:
				xmin = 187.1202
				xmax = 187.5902
				text = "when"
			intervals [601]:
				xmin = 187.5902
				xmax = 187.8102
				text = "seat"
			intervals [602]:
				xmin = 187.8102
				xmax = 188.1202
				text = "pleasant"
			intervals [603]:
				xmin = 188.1202
				xmax = 188.2402
				text = "and"
			intervals [604]:
				xmin = 188.2402
				xmax = 188.5002
				text = "rdx"
			intervals [605]:
				xmin = 188.5002
				xmax = 188.6302
				text = "is"
			intervals [606]:
				xmin = 188.6302
				xmax = 188.9602
				text = "like"
			intervals [607]:
				xmin = 188.9602
				xmax = 189.4702
				text = "fifteen"
			intervals [608]:
				xmin = 189.4702
				xmax = 189.9602
				text = "mile"
			intervals [609]:
				xmin = 189.9602
				xmax = 190.1598
				text = ""
			intervals [610]:
				xmin = 190.1598
				xmax = 190.9198
				text = "difference"
			intervals [611]:
				xmin = 190.9198
				xmax = 191.4411
				text = ""
			intervals [612]:
				xmin = 191.4411
				xmax = 191.8511
				text = "so"
			intervals [613]:
				xmin = 191.8511
				xmax = 191.9911
				text = "they"
			intervals [614]:
				xmin = 191.9911
				xmax = 192.5911
				text = "decided"
			intervals [615]:
				xmin = 192.5911
				xmax = 192.6511
				text = ""
			intervals [616]:
				xmin = 192.6511
				xmax = 192.9211
				text = "yeah"
			intervals [617]:
				xmin = 192.9211
				xmax = 193.0711
				text = "so"
			intervals [618]:
				xmin = 193.0711
				xmax = 193.2011
				text = "they"
			intervals [619]:
				xmin = 193.2011
				xmax = 193.7211
				text = "decided"
			intervals [620]:
				xmin = 193.7211
				xmax = 194.1011
				text = "to"
			intervals [621]:
				xmin = 194.1011
				xmax = 194.1611
				text = ""
			intervals [622]:
				xmin = 194.1611
				xmax = 194.5711
				text = "to"
			intervals [623]:
				xmin = 194.5711
				xmax = 194.6011
				text = ""
			intervals [624]:
				xmin = 194.6011
				xmax = 194.7011
				text = "you"
			intervals [625]:
				xmin = 194.7011
				xmax = 194.8011
				text = "know"
			intervals [626]:
				xmin = 194.8011
				xmax = 195.0611
				text = "allow"
			intervals [627]:
				xmin = 195.0611
				xmax = 195.1711
				text = "us"
			intervals [628]:
				xmin = 195.1711
				xmax = 195.2611
				text = "to"
			intervals [629]:
				xmin = 195.2611
				xmax = 195.4411
				text = "go"
			intervals [630]:
				xmin = 195.4411
				xmax = 195.6711
				text = "back"
			intervals [631]:
				xmin = 195.6711
				xmax = 195.8011
				text = "to"
			intervals [632]:
				xmin = 195.8011
				xmax = 195.9311
				text = "our"
			intervals [633]:
				xmin = 195.9311
				xmax = 196.3311
				text = "neighborhood"
			intervals [634]:
				xmin = 196.3311
				xmax = 196.8311
				text = "schools"
			intervals [635]:
				xmin = 196.8311
				xmax = 197.0874
				text = ""
			intervals [636]:
				xmin = 197.0874
				xmax = 197.2974
				text = "which"
			intervals [637]:
				xmin = 197.2974
				xmax = 197.4674
				text = "was"
			intervals [638]:
				xmin = 197.4674
				xmax = 197.6474
				text = "good"
			intervals [639]:
				xmin = 197.6474
				xmax = 197.8974
				text = "because"
			intervals [640]:
				xmin = 197.8974
				xmax = 197.9674
				text = "it"
			intervals [641]:
				xmin = 197.9674
				xmax = 198.2974
				text = "allowed"
			intervals [642]:
				xmin = 198.2974
				xmax = 198.4374
				text = "us"
			intervals [643]:
				xmin = 198.4374
				xmax = 198.5874
				text = "to"
			intervals [644]:
				xmin = 198.5874
				xmax = 198.7274
				text = "be"
			intervals [645]:
				xmin = 198.7274
				xmax = 198.9274
				text = "kind"
			intervals [646]:
				xmin = 198.9274
				xmax = 199.0074
				text = "of"
			intervals [647]:
				xmin = 199.0074
				xmax = 199.6774
				text = "interactive"
			intervals [648]:
				xmin = 199.6774
				xmax = 199.7074
				text = ""
			intervals [649]:
				xmin = 199.7074
				xmax = 199.8774
				text = "in"
			intervals [650]:
				xmin = 199.8774
				xmax = 199.9474
				text = "the"
			intervals [651]:
				xmin = 199.9474
				xmax = 200.5174
				text = "schools"
			intervals [652]:
				xmin = 200.5174
				xmax = 200.7585
				text = ""
			intervals [653]:
				xmin = 200.7585
				xmax = 200.9585
				text = "as"
			intervals [654]:
				xmin = 200.9585
				xmax = 201.0385
				text = "a"
			intervals [655]:
				xmin = 201.0385
				xmax = 201.4885
				text = "community"
			intervals [656]:
				xmin = 201.4885
				xmax = 201.5785
				text = "and"
			intervals [657]:
				xmin = 201.5785
				xmax = 201.8385
				text = "also"
			intervals [658]:
				xmin = 201.8385
				xmax = 202.0285
				text = "for"
			intervals [659]:
				xmin = 202.0285
				xmax = 202.1285
				text = "the"
			intervals [660]:
				xmin = 202.1285
				xmax = 202.8785
				text = "parents"
			intervals [661]:
				xmin = 202.8785
				xmax = 203.4119
				text = ""
			intervals [662]:
				xmin = 203.4119
				xmax = 204.1319
				text = "rdx"
			intervals [663]:
				xmin = 204.1319
				xmax = 204.1619
				text = ""
			intervals [664]:
				xmin = 204.1619
				xmax = 204.3019
				text = "was"
			intervals [665]:
				xmin = 204.3019
				xmax = 204.6619
				text = "known"
			intervals [666]:
				xmin = 204.6619
				xmax = 205.2619
				text = "for"
			intervals [667]:
				xmin = 205.2619
				xmax = 205.2919
				text = ""
			intervals [668]:
				xmin = 205.2919
				xmax = 205.7419
				text = "um"
			intervals [669]:
				xmin = 205.7419
				xmax = 206.0945
				text = ""
			intervals [670]:
				xmin = 206.0945
				xmax = 206.5045
				text = "actually"
			intervals [671]:
				xmin = 206.5045
				xmax = 206.7045
				text = "our"
			intervals [672]:
				xmin = 206.7045
				xmax = 207.2945
				text = "baseball"
			intervals [673]:
				xmin = 207.2945
				xmax = 207.7561
				text = ""
			intervals [674]:
				xmin = 207.7561
				xmax = 207.8761
				text = "which"
			intervals [675]:
				xmin = 207.8761
				xmax = 207.9761
				text = "is"
			intervals [676]:
				xmin = 207.9761
				xmax = 208.1261
				text = "where"
			intervals [677]:
				xmin = 208.1261
				xmax = 208.1761
				text = "i"
			intervals [678]:
				xmin = 208.1761
				xmax = 208.3761
				text = "met"
			intervals [679]:
				xmin = 208.3761
				xmax = 208.6561
				text = "my"
			intervals [680]:
				xmin = 208.6561
				xmax = 208.6861
				text = ""
			intervals [681]:
				xmin = 208.6861
				xmax = 208.8361
				text = "my"
			intervals [682]:
				xmin = 208.8361
				xmax = 209.1961
				text = "husband"
			intervals [683]:
				xmin = 209.1961
				xmax = 209.8361
				text = "rdx"
			intervals [684]:
				xmin = 209.8361
				xmax = 211.3361
				text = ""
			intervals [685]:
				xmin = 211.3361
				xmax = 211.4361
				text = "so"
			intervals [686]:
				xmin = 211.4361
				xmax = 211.5261
				text = "we"
			intervals [687]:
				xmin = 211.5261
				xmax = 211.7561
				text = "were"
			intervals [688]:
				xmin = 211.7561
				xmax = 211.9361
				text = "like"
			intervals [689]:
				xmin = 211.9361
				xmax = 211.9961
				text = "a"
			intervals [690]:
				xmin = 211.9961
				xmax = 212.2961
				text = "great"
			intervals [691]:
				xmin = 212.2961
				xmax = 212.7461
				text = "baseball"
			intervals [692]:
				xmin = 212.7461
				xmax = 213.0361
				text = "team"
			intervals [693]:
				xmin = 213.0361
				xmax = 213.6327
				text = ""
			intervals [694]:
				xmin = 213.6327
				xmax = 213.8227
				text = "that"
			intervals [695]:
				xmin = 213.8227
				xmax = 213.8527
				text = "s"
			intervals [696]:
				xmin = 213.8527
				xmax = 214.0127
				text = "pretty"
			intervals [697]:
				xmin = 214.0127
				xmax = 214.2827
				text = "much"
			intervals [698]:
				xmin = 214.2827
				xmax = 214.5027
				text = "it"
			intervals [699]:
				xmin = 214.5027
				xmax = 214.5627
				text = ""
			intervals [700]:
				xmin = 214.5627
				xmax = 214.7427
				text = "as"
			intervals [701]:
				xmin = 214.7427
				xmax = 214.8927
				text = "far"
			intervals [702]:
				xmin = 214.8927
				xmax = 214.9927
				text = "as"
			intervals [703]:
				xmin = 214.9927
				xmax = 215.0227
				text = ""
			intervals [704]:
				xmin = 215.0227
				xmax = 215.3227
				text = "rdx"
			intervals [705]:
				xmin = 215.3227
				xmax = 215.4127
				text = "we"
			intervals [706]:
				xmin = 215.4127
				xmax = 215.6027
				text = "didn't"
			intervals [707]:
				xmin = 215.6027
				xmax = 215.7727
				text = "have"
			intervals [708]:
				xmin = 215.7727
				xmax = 215.8027
				text = ""
			intervals [709]:
				xmin = 215.8027
				xmax = 216.0627
				text = "like"
			intervals [710]:
				xmin = 216.0627
				xmax = 216.1127
				text = "a"
			intervals [711]:
				xmin = 216.1127
				xmax = 216.3427
				text = "huge"
			intervals [712]:
				xmin = 216.3427
				xmax = 217.0927
				text = "reputation"
			intervals [713]:
				xmin = 217.0927
				xmax = 217.5339
				text = ""
			intervals [714]:
				xmin = 217.5339
				xmax = 217.6739
				text = "in"
			intervals [715]:
				xmin = 217.6739
				xmax = 218.3239
				text = "sports"
			intervals [716]:
				xmin = 218.3239
				xmax = 218.4039
				text = "or"
			intervals [717]:
				xmin = 218.4039
				xmax = 219.2139
				text = "fashion"
			intervals [718]:
				xmin = 219.2139
				xmax = 219.5639
				text = "or"
			intervals [719]:
				xmin = 219.5639
				xmax = 219.5939
				text = ""
			intervals [720]:
				xmin = 219.5939
				xmax = 219.7339
				text = "the"
			intervals [721]:
				xmin = 219.7339
				xmax = 220.0639
				text = "arts"
			intervals [722]:
				xmin = 220.0639
				xmax = 220.1139
				text = "or"
			intervals [723]:
				xmin = 220.1139
				xmax = 220.4239
				text = "anything"
			intervals [724]:
				xmin = 220.4239
				xmax = 220.5039
				text = "it"
			intervals [725]:
				xmin = 220.5039
				xmax = 220.6039
				text = "was"
			intervals [726]:
				xmin = 220.6039
				xmax = 220.7639
				text = "just"
			intervals [727]:
				xmin = 220.7639
				xmax = 221.1139
				text = "mainly"
			intervals [728]:
				xmin = 221.1139
				xmax = 221.5839
				text = "baseball"
			intervals [729]:
				xmin = 221.5839
				xmax = 221.6439
				text = "it"
			intervals [730]:
				xmin = 221.6439
				xmax = 221.7639
				text = "was"
			intervals [731]:
				xmin = 221.7639
				xmax = 221.9239
				text = "all"
			intervals [732]:
				xmin = 221.9239
				xmax = 222.1239
				text = "about"
			intervals [733]:
				xmin = 222.1239
				xmax = 222.1539
				text = ""
			intervals [734]:
				xmin = 222.1539
				xmax = 222.6539
				text = "baseball"
			intervals [735]:
				xmin = 222.6539
				xmax = 223.1635
				text = ""
			intervals [736]:
				xmin = 223.1635
				xmax = 223.2535
				text = "at"
			intervals [737]:
				xmin = 223.2535
				xmax = 223.3335
				text = ""
			intervals [738]:
				xmin = 223.3335
				xmax = 223.5835
				text = "rdx"
			intervals [739]:
				xmin = 223.5835
				xmax = 223.8035
				text = "<unk>"
			intervals [740]:
				xmin = 223.8035
				xmax = 229.9309
				text = ""
			intervals [741]:
				xmin = 229.9309
				xmax = 229.9909
				text = "um"
			intervals [742]:
				xmin = 229.9909
				xmax = 231.8295
				text = ""
			intervals [743]:
				xmin = 231.8295
				xmax = 232.0795
				text = "very"
			intervals [744]:
				xmin = 232.0795
				xmax = 232.5195
				text = "mature"
			intervals [745]:
				xmin = 232.5195
				xmax = 232.6049
				text = ""
			intervals [746]:
				xmin = 232.6049
				xmax = 233.3749
				text = "<unk>"
			intervals [747]:
				xmin = 233.3749
				xmax = 233.5249
				text = ""
			intervals [748]:
				xmin = 233.5249
				xmax = 233.6249
				text = "i've"
			intervals [749]:
				xmin = 233.6249
				xmax = 233.9849
				text = "always"
			intervals [750]:
				xmin = 233.9849
				xmax = 234.0149
				text = ""
			intervals [751]:
				xmin = 234.0149
				xmax = 234.2049
				text = "kind"
			intervals [752]:
				xmin = 234.2049
				xmax = 234.3149
				text = "of"
			intervals [753]:
				xmin = 234.3149
				xmax = 234.5549
				text = "been"
			intervals [754]:
				xmin = 234.5549
				xmax = 234.6349
				text = "a"
			intervals [755]:
				xmin = 234.6349
				xmax = 234.8049
				text = "little"
			intervals [756]:
				xmin = 234.8049
				xmax = 234.9249
				text = "bit"
			intervals [757]:
				xmin = 234.9249
				xmax = 235.1249
				text = "ahead"
			intervals [758]:
				xmin = 235.1249
				xmax = 235.2049
				text = "of"
			intervals [759]:
				xmin = 235.2049
				xmax = 235.3249
				text = "my"
			intervals [760]:
				xmin = 235.3249
				xmax = 235.7349
				text = "time"
			intervals [761]:
				xmin = 235.7349
				xmax = 236.1149
				text = "so"
			intervals [762]:
				xmin = 236.1149
				xmax = 236.5683
				text = ""
			intervals [763]:
				xmin = 236.5683
				xmax = 236.6483
				text = "in"
			intervals [764]:
				xmin = 236.6483
				xmax = 236.8183
				text = "high"
			intervals [765]:
				xmin = 236.8183
				xmax = 237.1183
				text = "school"
			intervals [766]:
				xmin = 237.1183
				xmax = 237.1883
				text = "i"
			intervals [767]:
				xmin = 237.1883
				xmax = 237.3683
				text = "was"
			intervals [768]:
				xmin = 237.3683
				xmax = 237.6383
				text = "very"
			intervals [769]:
				xmin = 237.6383
				xmax = 238.0583
				text = "mature"
			intervals [770]:
				xmin = 238.0583
				xmax = 238.2283
				text = "what"
			intervals [771]:
				xmin = 238.2283
				xmax = 238.6883
				text = "defined"
			intervals [772]:
				xmin = 238.6883
				xmax = 238.8983
				text = "me"
			intervals [773]:
				xmin = 238.8983
				xmax = 239.2983
				text = "was"
			intervals [774]:
				xmin = 239.2983
				xmax = 239.6346
				text = ""
			intervals [775]:
				xmin = 239.6346
				xmax = 239.7546
				text = "i"
			intervals [776]:
				xmin = 239.7546
				xmax = 240.1446
				text = "think"
			intervals [777]:
				xmin = 240.1446
				xmax = 240.3546
				text = "my"
			intervals [778]:
				xmin = 240.3546
				xmax = 240.7846
				text = "ability"
			intervals [779]:
				xmin = 240.7846
				xmax = 240.8446
				text = "to"
			intervals [780]:
				xmin = 240.8446
				xmax = 240.9946
				text = "kind"
			intervals [781]:
				xmin = 240.9946
				xmax = 241.0846
				text = "of"
			intervals [782]:
				xmin = 241.0846
				xmax = 241.2146
				text = "be"
			intervals [783]:
				xmin = 241.2146
				xmax = 241.2746
				text = "a"
			intervals [784]:
				xmin = 241.2746
				xmax = 242.0246
				text = "chameleon"
			intervals [785]:
				xmin = 242.0246
				xmax = 242.4047
				text = ""
			intervals [786]:
				xmin = 242.4047
				xmax = 242.5747
				text = "and"
			intervals [787]:
				xmin = 242.5747
				xmax = 242.8847
				text = "blend"
			intervals [788]:
				xmin = 242.8847
				xmax = 243.0947
				text = "with"
			intervals [789]:
				xmin = 243.0947
				xmax = 243.4347
				text = "different"
			intervals [790]:
				xmin = 243.4347
				xmax = 243.9647
				text = "people"
			intervals [791]:
				xmin = 243.9647
				xmax = 244.1932
				text = ""
			intervals [792]:
				xmin = 244.1932
				xmax = 244.3932
				text = "one"
			intervals [793]:
				xmin = 244.3932
				xmax = 244.5232
				text = "thing"
			intervals [794]:
				xmin = 244.5232
				xmax = 244.7232
				text = "that"
			intervals [795]:
				xmin = 244.7232
				xmax = 244.9232
				text = "really"
			intervals [796]:
				xmin = 244.9232
				xmax = 245.2432
				text = "sticks"
			intervals [797]:
				xmin = 245.2432
				xmax = 245.4732
				text = "out"
			intervals [798]:
				xmin = 245.4732
				xmax = 245.7732
				text = "about"
			intervals [799]:
				xmin = 245.7732
				xmax = 245.9932
				text = "high"
			intervals [800]:
				xmin = 245.9932
				xmax = 246.2532
				text = "school"
			intervals [801]:
				xmin = 246.2532
				xmax = 246.3332
				text = "is"
			intervals [802]:
				xmin = 246.3332
				xmax = 246.4832
				text = "my"
			intervals [803]:
				xmin = 246.4832
				xmax = 246.8332
				text = "first"
			intervals [804]:
				xmin = 246.8332
				xmax = 247.1132
				text = "job"
			intervals [805]:
				xmin = 247.1132
				xmax = 247.2132
				text = "my"
			intervals [806]:
				xmin = 247.2132
				xmax = 247.4732
				text = "first"
			intervals [807]:
				xmin = 247.4732
				xmax = 247.7132
				text = "real"
			intervals [808]:
				xmin = 247.7132
				xmax = 247.9232
				text = "job"
			intervals [809]:
				xmin = 247.9232
				xmax = 248.0432
				text = "that"
			intervals [810]:
				xmin = 248.0432
				xmax = 248.1532
				text = "i"
			intervals [811]:
				xmin = 248.1532
				xmax = 248.3932
				text = "ever"
			intervals [812]:
				xmin = 248.3932
				xmax = 248.7732
				text = "got"
			intervals [813]:
				xmin = 248.7732
				xmax = 249.1622
				text = ""
			intervals [814]:
				xmin = 249.1622
				xmax = 249.5922
				text = "was"
			intervals [815]:
				xmin = 249.5922
				xmax = 249.9722
				text = "um"
			intervals [816]:
				xmin = 249.9722
				xmax = 250.2399
				text = ""
			intervals [817]:
				xmin = 250.2399
				xmax = 250.3499
				text = "i"
			intervals [818]:
				xmin = 250.3499
				xmax = 250.4599
				text = "was"
			intervals [819]:
				xmin = 250.4599
				xmax = 250.5399
				text = "an"
			intervals [820]:
				xmin = 250.5399
				xmax = 251.0099
				text = "assistant"
			intervals [821]:
				xmin = 251.0099
				xmax = 251.3199
				text = "editor"
			intervals [822]:
				xmin = 251.3199
				xmax = 251.4499
				text = "for"
			intervals [823]:
				xmin = 251.4499
				xmax = 251.5399
				text = "the"
			intervals [824]:
				xmin = 251.5399
				xmax = 252.0799
				text = "judiciary"
			intervals [825]:
				xmin = 252.0799
				xmax = 252.5399
				text = "committee"
			intervals [826]:
				xmin = 252.5399
				xmax = 252.8566
				text = ""
			intervals [827]:
				xmin = 252.8566
				xmax = 253.0266
				text = "and"
			intervals [828]:
				xmin = 253.0266
				xmax = 253.0666
				text = "i"
			intervals [829]:
				xmin = 253.0666
				xmax = 253.3466
				text = "actually"
			intervals [830]:
				xmin = 253.3466
				xmax = 253.5566
				text = "got"
			intervals [831]:
				xmin = 253.5566
				xmax = 253.5866
				text = ""
			intervals [832]:
				xmin = 253.5866
				xmax = 253.7366
				text = "that"
			intervals [833]:
				xmin = 253.7366
				xmax = 253.9566
				text = "s"
			intervals [834]:
				xmin = 253.9566
				xmax = 253.9866
				text = ""
			intervals [835]:
				xmin = 253.9866
				xmax = 254.1866
				text = "that"
			intervals [836]:
				xmin = 254.1866
				xmax = 254.4766
				text = "job"
			intervals [837]:
				xmin = 254.4766
				xmax = 254.6466
				text = "from"
			intervals [838]:
				xmin = 254.6466
				xmax = 254.8666
				text = "high"
			intervals [839]:
				xmin = 254.8666
				xmax = 255.3066
				text = "school"
			intervals [840]:
				xmin = 255.3066
				xmax = 255.3366
				text = ""
			intervals [841]:
				xmin = 255.3366
				xmax = 255.5466
				text = "the"
			intervals [842]:
				xmin = 255.5466
				xmax = 255.5766
				text = ""
			intervals [843]:
				xmin = 255.5766
				xmax = 255.8766
				text = "house"
			intervals [844]:
				xmin = 255.8766
				xmax = 255.9466
				text = "of"
			intervals [845]:
				xmin = 255.9466
				xmax = 256.6066
				text = "representatives"
			intervals [846]:
				xmin = 256.6066
				xmax = 256.8566
				text = "called"
			intervals [847]:
				xmin = 256.8566
				xmax = 256.9766
				text = "my"
			intervals [848]:
				xmin = 256.9766
				xmax = 257.1566
				text = "high"
			intervals [849]:
				xmin = 257.1566
				xmax = 257.5266
				text = "school"
			intervals [850]:
				xmin = 257.5266
				xmax = 257.6066
				text = "and"
			intervals [851]:
				xmin = 257.6066
				xmax = 257.8466
				text = "asked"
			intervals [852]:
				xmin = 257.8466
				xmax = 258.1666
				text = "for"
			intervals [853]:
				xmin = 258.1666
				xmax = 258.5963
				text = ""
			intervals [854]:
				xmin = 258.5963
				xmax = 258.6963
				text = "a"
			intervals [855]:
				xmin = 258.6963
				xmax = 259.0063
				text = "top"
			intervals [856]:
				xmin = 259.0063
				xmax = 259.5363
				text = "senior"
			intervals [857]:
				xmin = 259.5363
				xmax = 259.9377
				text = ""
			intervals [858]:
				xmin = 259.9377
				xmax = 260.0477
				text = "you"
			intervals [859]:
				xmin = 260.0477
				xmax = 260.2177
				text = "know"
			intervals [860]:
				xmin = 260.2177
				xmax = 260.4677
				text = "like"
			intervals [861]:
				xmin = 260.4677
				xmax = 260.5277
				text = "a"
			intervals [862]:
				xmin = 260.5277
				xmax = 261.1577
				text = "recommendation"
			intervals [863]:
				xmin = 261.1577
				xmax = 261.3477
				text = "for"
			intervals [864]:
				xmin = 261.3477
				xmax = 261.4077
				text = "a"
			intervals [865]:
				xmin = 261.4077
				xmax = 261.7077
				text = "senior"
			intervals [866]:
				xmin = 261.7077
				xmax = 261.9377
				text = "that"
			intervals [867]:
				xmin = 261.9377
				xmax = 262.1777
				text = "could"
			intervals [868]:
				xmin = 262.1777
				xmax = 262.2077
				text = ""
			intervals [869]:
				xmin = 262.2077
				xmax = 262.3277
				text = "you"
			intervals [870]:
				xmin = 262.3277
				xmax = 262.3877
				text = "know"
			intervals [871]:
				xmin = 262.3877
				xmax = 262.5302
				text = ""
			intervals [872]:
				xmin = 262.5302
				xmax = 262.7202
				text = "would"
			intervals [873]:
				xmin = 262.7202
				xmax = 263.2402
				text = "graduate"
			intervals [874]:
				xmin = 263.2402
				xmax = 263.3202
				text = "and"
			intervals [875]:
				xmin = 263.3202
				xmax = 263.4502
				text = "then"
			intervals [876]:
				xmin = 263.4502
				xmax = 263.7102
				text = "move"
			intervals [877]:
				xmin = 263.7102
				xmax = 263.9102
				text = "on"
			intervals [878]:
				xmin = 263.9102
				xmax = 264.2602
				text = "to"
			intervals [879]:
				xmin = 264.2602
				xmax = 264.2902
				text = ""
			intervals [880]:
				xmin = 264.2902
				xmax = 264.4302
				text = "to"
			intervals [881]:
				xmin = 264.4302
				xmax = 264.6202
				text = "that"
			intervals [882]:
				xmin = 264.6202
				xmax = 265.0402
				text = "position"
			intervals [883]:
				xmin = 265.0402
				xmax = 265.5406
				text = ""
			intervals [884]:
				xmin = 265.5406
				xmax = 265.7006
				text = "in"
			intervals [885]:
				xmin = 265.7006
				xmax = 266.1406
				text = "capitol"
			intervals [886]:
				xmin = 266.1406
				xmax = 266.5006
				text = "hill"
			intervals [887]:
				xmin = 266.5006
				xmax = 266.5306
				text = ""
			intervals [888]:
				xmin = 266.5306
				xmax = 266.7606
				text = "and"
			intervals [889]:
				xmin = 266.7606
				xmax = 267.2089
				text = ""
			intervals [890]:
				xmin = 267.2089
				xmax = 267.4689
				text = "so"
			intervals [891]:
				xmin = 267.4689
				xmax = 267.6489
				text = "high"
			intervals [892]:
				xmin = 267.6489
				xmax = 267.8689
				text = "school"
			intervals [893]:
				xmin = 267.8689
				xmax = 267.9689
				text = "was"
			intervals [894]:
				xmin = 267.9689
				xmax = 268.2289
				text = "very"
			intervals [895]:
				xmin = 268.2289
				xmax = 268.9489
				text = "instrumental"
			intervals [896]:
				xmin = 268.9489
				xmax = 269.1474
				text = ""
			intervals [897]:
				xmin = 269.1474
				xmax = 269.3474
				text = "for"
			intervals [898]:
				xmin = 269.3474
				xmax = 269.7374
				text = "me"
			intervals [899]:
				xmin = 269.7374
				xmax = 269.8874
				text = "in"
			intervals [900]:
				xmin = 269.8874
				xmax = 270.4074
				text = "just"
			intervals [901]:
				xmin = 270.4074
				xmax = 270.4374
				text = ""
			intervals [902]:
				xmin = 270.4374
				xmax = 270.8074
				text = "career"
			intervals [903]:
				xmin = 270.8074
				xmax = 271.4374
				text = "development"
			intervals [904]:
				xmin = 271.4374
				xmax = 272.2112
				text = ""
			intervals [905]:
				xmin = 272.2112
				xmax = 272.2812
				text = "<unk>"
			intervals [906]:
				xmin = 272.2812
				xmax = 272.4612
				text = "um"
			intervals [907]:
				xmin = 272.4612
				xmax = 272.5412
				text = "i"
			intervals [908]:
				xmin = 272.5412
				xmax = 272.9112
				text = "think"
			intervals [909]:
				xmin = 272.9112
				xmax = 274.5369
				text = ""
			intervals [910]:
				xmin = 274.5369
				xmax = 274.6669
				text = "can"
			intervals [911]:
				xmin = 274.6669
				xmax = 274.7069
				text = ""
			intervals [912]:
				xmin = 274.7069
				xmax = 274.7469
				text = "i"
			intervals [913]:
				xmin = 274.7469
				xmax = 274.8969
				text = "stop"
			intervals [914]:
				xmin = 274.8969
				xmax = 278.4081
				text = ""
			intervals [915]:
				xmin = 278.4081
				xmax = 278.4781
				text = "i'm"
			intervals [916]:
				xmin = 278.4781
				xmax = 278.7281
				text = "like"
			intervals [917]:
				xmin = 278.7281
				xmax = 278.7581
				text = ""
			intervals [918]:
				xmin = 278.7581
				xmax = 278.8081
				text = "i"
			intervals [919]:
				xmin = 278.8081
				xmax = 278.9981
				text = "wanted"
			intervals [920]:
				xmin = 278.9981
				xmax = 279.0881
				text = "to"
			intervals [921]:
				xmin = 279.0881
				xmax = 279.2381
				text = "say"
			intervals [922]:
				xmin = 279.2381
				xmax = 279.5381
				text = "something"
			intervals [923]:
				xmin = 279.5381
				xmax = 279.7081
				text = "else"
			intervals [924]:
				xmin = 279.7081
				xmax = 279.7981
				text = "but"
			intervals [925]:
				xmin = 279.7981
				xmax = 279.8281
				text = "i"
			intervals [926]:
				xmin = 279.8281
				xmax = 279.9281
				text = "had"
			intervals [927]:
				xmin = 279.9281
				xmax = 279.9781
				text = "a"
			intervals [928]:
				xmin = 279.9781
				xmax = 280.1581
				text = "little"
			intervals [929]:
				xmin = 280.1581
				xmax = 280.3981
				text = "brain"
			intervals [930]:
				xmin = 280.3981
				xmax = 280.6281
				text = "fart"
			intervals [931]:
				xmin = 280.6281
				xmax = 280.7181
				text = ""
			intervals [932]:
				xmin = 280.7181
				xmax = 280.9381
				text = "so"
			intervals [933]:
				xmin = 280.9381
				xmax = 281.6179
				text = ""
			intervals [934]:
				xmin = 281.6179
				xmax = 281.7379
				text = "it"
			intervals [935]:
				xmin = 281.7379
				xmax = 282.2479
				text = "happens"
			intervals [936]:
				xmin = 282.2479
				xmax = 297.5792
				text = ""
			intervals [937]:
				xmin = 297.5792
				xmax = 298.0492
				text = "mm-hm"
			intervals [938]:
				xmin = 298.0492
				xmax = 299.0549
				text = ""
			intervals [939]:
				xmin = 299.0549
				xmax = 299.3049
				text = "then"
			intervals [940]:
				xmin = 299.3049
				xmax = 299.6349
				text = "after"
			intervals [941]:
				xmin = 299.6349
				xmax = 299.8749
				text = "that"
			intervals [942]:
				xmin = 299.8749
				xmax = 299.9449
				text = "i"
			intervals [943]:
				xmin = 299.9449
				xmax = 300.1949
				text = "joined"
			intervals [944]:
				xmin = 300.1949
				xmax = 300.2949
				text = "the"
			intervals [945]:
				xmin = 300.2949
				xmax = 300.7749
				text = "army"
			intervals [946]:
				xmin = 300.7749
				xmax = 301.0801
				text = ""
			intervals [947]:
				xmin = 301.0801
				xmax = 301.2501
				text = "my"
			intervals [948]:
				xmin = 301.2501
				xmax = 301.6701
				text = "family"
			intervals [949]:
				xmin = 301.6701
				xmax = 301.8401
				text = "is"
			intervals [950]:
				xmin = 301.8401
				xmax = 302.0001
				text = "like"
			intervals [951]:
				xmin = 302.0001
				xmax = 302.4801
				text = "military"
			intervals [952]:
				xmin = 302.4801
				xmax = 302.5801
				text = "my"
			intervals [953]:
				xmin = 302.5801
				xmax = 302.8601
				text = "mom"
			intervals [954]:
				xmin = 302.8601
				xmax = 302.9301
				text = "and"
			intervals [955]:
				xmin = 302.9301
				xmax = 303.1801
				text = "dad"
			intervals [956]:
				xmin = 303.1801
				xmax = 303.2401
				text = "s"
			intervals [957]:
				xmin = 303.2401
				xmax = 303.8501
				text = "military"
			intervals [958]:
				xmin = 303.8501
				xmax = 304.0201
				text = "my"
			intervals [959]:
				xmin = 304.0201
				xmax = 304.6001
				text = "uncles"
			intervals [960]:
				xmin = 304.6001
				xmax = 304.6301
				text = ""
			intervals [961]:
				xmin = 304.6301
				xmax = 305.0401
				text = "aunts"
			intervals [962]:
				xmin = 305.0401
				xmax = 305.341
				text = ""
			intervals [963]:
				xmin = 305.341
				xmax = 305.431
				text = "it"
			intervals [964]:
				xmin = 305.431
				xmax = 305.461
				text = "s"
			intervals [965]:
				xmin = 305.461
				xmax = 305.581
				text = "just"
			intervals [966]:
				xmin = 305.581
				xmax = 305.881
				text = "something"
			intervals [967]:
				xmin = 305.881
				xmax = 306.041
				text = "that"
			intervals [968]:
				xmin = 306.041
				xmax = 306.171
				text = "we"
			intervals [969]:
				xmin = 306.171
				xmax = 306.461
				text = "do"
			intervals [970]:
				xmin = 306.461
				xmax = 307.0901
				text = ""
			intervals [971]:
				xmin = 307.0901
				xmax = 307.4701
				text = "um"
			intervals [972]:
				xmin = 307.4701
				xmax = 307.8675
				text = ""
			intervals [973]:
				xmin = 307.8675
				xmax = 308.0175
				text = "and"
			intervals [974]:
				xmin = 308.0175
				xmax = 308.1375
				text = "so"
			intervals [975]:
				xmin = 308.1375
				xmax = 308.1975
				text = "it"
			intervals [976]:
				xmin = 308.1975
				xmax = 308.3275
				text = "was"
			intervals [977]:
				xmin = 308.3275
				xmax = 308.4875
				text = "just"
			intervals [978]:
				xmin = 308.4875
				xmax = 308.6275
				text = "my"
			intervals [979]:
				xmin = 308.6275
				xmax = 308.9475
				text = "turn"
			intervals [980]:
				xmin = 308.9475
				xmax = 309.0475
				text = "to"
			intervals [981]:
				xmin = 309.0475
				xmax = 309.4275
				text = "serve"
			intervals [982]:
				xmin = 309.4275
				xmax = 309.5375
				text = "and"
			intervals [983]:
				xmin = 309.5375
				xmax = 309.7075
				text = "so"
			intervals [984]:
				xmin = 309.7075
				xmax = 309.8575
				text = "i"
			intervals [985]:
				xmin = 309.8575
				xmax = 309.9675
				text = ""
			intervals [986]:
				xmin = 309.9675
				xmax = 310.3075
				text = "joined"
			intervals [987]:
				xmin = 310.3075
				xmax = 310.3875
				text = "the"
			intervals [988]:
				xmin = 310.3875
				xmax = 310.6975
				text = "us"
			intervals [989]:
				xmin = 310.6975
				xmax = 311.3075
				text = "army"
			intervals [990]:
				xmin = 311.3075
				xmax = 311.7914
				text = ""
			intervals [991]:
				xmin = 311.7914
				xmax = 312.0014
				text = "and"
			intervals [992]:
				xmin = 312.0014
				xmax = 312.0514
				text = "i"
			intervals [993]:
				xmin = 312.0514
				xmax = 312.2114
				text = "was"
			intervals [994]:
				xmin = 312.2114
				xmax = 312.3614
				text = "there"
			intervals [995]:
				xmin = 312.3614
				xmax = 312.4614
				text = "for"
			intervals [996]:
				xmin = 312.4614
				xmax = 312.7214
				text = "four"
			intervals [997]:
				xmin = 312.7214
				xmax = 313.0814
				text = "years"
			intervals [998]:
				xmin = 313.0814
				xmax = 313.4714
				text = "stationed"
			intervals [999]:
				xmin = 313.4714
				xmax = 313.6014
				text = "in"
			intervals [1000]:
				xmin = 313.6014
				xmax = 314.2014
				text = "germany"
			intervals [1001]:
				xmin = 314.2014
				xmax = 314.2614
				text = "and"
			intervals [1002]:
				xmin = 314.2614
				xmax = 314.3414
				text = "it"
			intervals [1003]:
				xmin = 314.3414
				xmax = 314.5114
				text = "was"
			intervals [1004]:
				xmin = 314.5114
				xmax = 314.5914
				text = ""
			intervals [1005]:
				xmin = 314.5914
				xmax = 314.7914
				text = "that"
			intervals [1006]:
				xmin = 314.7914
				xmax = 314.9714
				text = "was"
			intervals [1007]:
				xmin = 314.9714
				xmax = 315.0614
				text = "a"
			intervals [1008]:
				xmin = 315.0614
				xmax = 315.1614
				text = ""
			intervals [1009]:
				xmin = 315.1614
				xmax = 315.6114
				text = "wonderful"
			intervals [1010]:
				xmin = 315.6114
				xmax = 316.3714
				text = "experience"
			intervals [1011]:
				xmin = 316.3714
				xmax = 316.8572
				text = ""
			intervals [1012]:
				xmin = 316.8572
				xmax = 316.9272
				text = "and"
			intervals [1013]:
				xmin = 316.9272
				xmax = 317.0172
				text = "i"
			intervals [1014]:
				xmin = 317.0172
				xmax = 317.2972
				text = "think"
			intervals [1015]:
				xmin = 317.2972
				xmax = 317.6372
				text = "that"
			intervals [1016]:
				xmin = 317.6372
				xmax = 317.6672
				text = ""
			intervals [1017]:
				xmin = 317.6672
				xmax = 317.9572
				text = "going"
			intervals [1018]:
				xmin = 317.9572
				xmax = 318.0272
				text = "to"
			intervals [1019]:
				xmin = 318.0272
				xmax = 319.0372
				text = "rdx"
			intervals [1020]:
				xmin = 319.0372
				xmax = 319.0672
				text = ""
			intervals [1021]:
				xmin = 319.0672
				xmax = 319.3472
				text = "and"
			intervals [1022]:
				xmin = 319.3472
				xmax = 319.654
				text = ""
			intervals [1023]:
				xmin = 319.654
				xmax = 319.964
				text = "being"
			intervals [1024]:
				xmin = 319.964
				xmax = 320.534
				text = "exposed"
			intervals [1025]:
				xmin = 320.534
				xmax = 320.794
				text = "to"
			intervals [1026]:
				xmin = 320.794
				xmax = 321.214
				text = "different"
			intervals [1027]:
				xmin = 321.214
				xmax = 321.304
				text = ""
			intervals [1028]:
				xmin = 321.304
				xmax = 322.184
				text = "ethnicities"
			intervals [1029]:
				xmin = 322.184
				xmax = 322.4201
				text = ""
			intervals [1030]:
				xmin = 322.4201
				xmax = 322.5901
				text = "kind"
			intervals [1031]:
				xmin = 322.5901
				xmax = 322.6701
				text = "of"
			intervals [1032]:
				xmin = 322.6701
				xmax = 323.0701
				text = "prepared"
			intervals [1033]:
				xmin = 323.0701
				xmax = 323.1701
				text = "me"
			intervals [1034]:
				xmin = 323.1701
				xmax = 323.3301
				text = "for"
			intervals [1035]:
				xmin = 323.3301
				xmax = 323.5601
				text = "going"
			intervals [1036]:
				xmin = 323.5601
				xmax = 323.7801
				text = "into"
			intervals [1037]:
				xmin = 323.7801
				xmax = 323.9301
				text = "the"
			intervals [1038]:
				xmin = 323.9301
				xmax = 324.2201
				text = "army"
			intervals [1039]:
				xmin = 324.2201
				xmax = 324.4901
				text = "because"
			intervals [1040]:
				xmin = 324.4901
				xmax = 324.5701
				text = "you"
			intervals [1041]:
				xmin = 324.5701
				xmax = 324.6901
				text = "have"
			intervals [1042]:
				xmin = 324.6901
				xmax = 325.1101
				text = "people"
			intervals [1043]:
				xmin = 325.1101
				xmax = 325.3104
				text = ""
			intervals [1044]:
				xmin = 325.3104
				xmax = 325.4904
				text = "from"
			intervals [1045]:
				xmin = 325.4904
				xmax = 326.0604
				text = "different"
			intervals [1046]:
				xmin = 326.0604
				xmax = 326.1104
				text = ""
			intervals [1047]:
				xmin = 326.1104
				xmax = 326.4904
				text = "um"
			intervals [1048]:
				xmin = 326.4904
				xmax = 326.5504
				text = ""
			intervals [1049]:
				xmin = 326.5504
				xmax = 327.0704
				text = "economic"
			intervals [1050]:
				xmin = 327.0704
				xmax = 327.6704
				text = "backgrounds"
			intervals [1051]:
				xmin = 327.6704
				xmax = 328.0204
				text = "different"
			intervals [1052]:
				xmin = 328.0204
				xmax = 328.7004
				text = "races"
			intervals [1053]:
				xmin = 328.7004
				xmax = 328.9006
				text = ""
			intervals [1054]:
				xmin = 328.9006
				xmax = 329.1706
				text = "different"
			intervals [1055]:
				xmin = 329.1706
				xmax = 329.4006
				text = "parts"
			intervals [1056]:
				xmin = 329.4006
				xmax = 329.4606
				text = "of"
			intervals [1057]:
				xmin = 329.4606
				xmax = 329.5406
				text = "the"
			intervals [1058]:
				xmin = 329.5406
				xmax = 330.2806
				text = "country"
			intervals [1059]:
				xmin = 330.2806
				xmax = 330.6797
				text = ""
			intervals [1060]:
				xmin = 330.6797
				xmax = 330.7697
				text = "it"
			intervals [1061]:
				xmin = 330.7697
				xmax = 330.8197
				text = "s"
			intervals [1062]:
				xmin = 330.8197
				xmax = 331.1097
				text = "almost"
			intervals [1063]:
				xmin = 331.1097
				xmax = 331.2497
				text = "like"
			intervals [1064]:
				xmin = 331.2497
				xmax = 331.2797
				text = ""
			intervals [1065]:
				xmin = 331.2797
				xmax = 331.4797
				text = "uh"
			intervals [1066]:
				xmin = 331.4797
				xmax = 331.5097
				text = ""
			intervals [1067]:
				xmin = 331.5097
				xmax = 331.6297
				text = "the"
			intervals [1068]:
				xmin = 331.6297
				xmax = 331.9297
				text = "same"
			intervals [1069]:
				xmin = 331.9297
				xmax = 332.2897
				text = "melting"
			intervals [1070]:
				xmin = 332.2897
				xmax = 332.5297
				text = "pot"
			intervals [1071]:
				xmin = 332.5297
				xmax = 332.6397
				text = "that"
			intervals [1072]:
				xmin = 332.6397
				xmax = 332.8097
				text = "is"
			intervals [1073]:
				xmin = 332.8097
				xmax = 333.2197
				text = "washington"
			intervals [1074]:
				xmin = 333.2197
				xmax = 333.6097
				text = "dc"
			intervals [1075]:
				xmin = 333.6097
				xmax = 333.7497
				text = "was"
			intervals [1076]:
				xmin = 333.7497
				xmax = 333.9097
				text = "kind"
			intervals [1077]:
				xmin = 333.9097
				xmax = 333.9797
				text = "of"
			intervals [1078]:
				xmin = 333.9797
				xmax = 334.1797
				text = "like"
			intervals [1079]:
				xmin = 334.1797
				xmax = 334.3097
				text = "the"
			intervals [1080]:
				xmin = 334.3097
				xmax = 334.7497
				text = "army"
			intervals [1081]:
				xmin = 334.7497
				xmax = 335.1408
				text = ""
			intervals [1082]:
				xmin = 335.1408
				xmax = 335.3308
				text = "so"
			intervals [1083]:
				xmin = 335.3308
				xmax = 335.4008
				text = "i"
			intervals [1084]:
				xmin = 335.4008
				xmax = 335.6808
				text = "think"
			intervals [1085]:
				xmin = 335.6808
				xmax = 335.7108
				text = ""
			intervals [1086]:
				xmin = 335.7108
				xmax = 335.8008
				text = "you"
			intervals [1087]:
				xmin = 335.8008
				xmax = 335.9408
				text = "know"
			intervals [1088]:
				xmin = 335.9408
				xmax = 336.2208
				text = "being"
			intervals [1089]:
				xmin = 336.2208
				xmax = 336.4808
				text = "from"
			intervals [1090]:
				xmin = 336.4808
				xmax = 336.7208
				text = "this"
			intervals [1091]:
				xmin = 336.7208
				xmax = 337.3208
				text = "area"
			intervals [1092]:
				xmin = 337.3208
				xmax = 337.6073
				text = ""
			intervals [1093]:
				xmin = 337.6073
				xmax = 337.6673
				text = "and"
			intervals [1094]:
				xmin = 337.6673
				xmax = 337.7973
				text = "then"
			intervals [1095]:
				xmin = 337.7973
				xmax = 338.3473
				text = "also"
			intervals [1096]:
				xmin = 338.3473
				xmax = 338.4473
				text = "you"
			intervals [1097]:
				xmin = 338.4473
				xmax = 338.5973
				text = "know"
			intervals [1098]:
				xmin = 338.5973
				xmax = 338.7773
				text = "my"
			intervals [1099]:
				xmin = 338.7773
				xmax = 339.3173
				text = "school"
			intervals [1100]:
				xmin = 339.3173
				xmax = 339.7273
				text = "allowed"
			intervals [1101]:
				xmin = 339.7273
				xmax = 339.8473
				text = "me"
			intervals [1102]:
				xmin = 339.8473
				xmax = 339.9373
				text = "to"
			intervals [1103]:
				xmin = 339.9373
				xmax = 340.1173
				text = "be"
			intervals [1104]:
				xmin = 340.1173
				xmax = 340.4573
				text = "able"
			intervals [1105]:
				xmin = 340.4573
				xmax = 340.7573
				text = "to"
			intervals [1106]:
				xmin = 340.7573
				xmax = 341.1273
				text = "again"
			intervals [1107]:
				xmin = 341.1273
				xmax = 341.2473
				text = "be"
			intervals [1108]:
				xmin = 341.2473
				xmax = 341.4873
				text = "that"
			intervals [1109]:
				xmin = 341.4873
				xmax = 342.1473
				text = "chameleon"
			intervals [1110]:
				xmin = 342.1473
				xmax = 342.4162
				text = ""
			intervals [1111]:
				xmin = 342.4162
				xmax = 342.5362
				text = "and"
			intervals [1112]:
				xmin = 342.5362
				xmax = 342.6762
				text = "be"
			intervals [1113]:
				xmin = 342.6762
				xmax = 342.8262
				text = "able"
			intervals [1114]:
				xmin = 342.8262
				xmax = 342.9362
				text = "to"
			intervals [1115]:
				xmin = 342.9362
				xmax = 343.1362
				text = "kind"
			intervals [1116]:
				xmin = 343.1362
				xmax = 343.1962
				text = "of"
			intervals [1117]:
				xmin = 343.1962
				xmax = 343.4362
				text = "just"
			intervals [1118]:
				xmin = 343.4362
				xmax = 343.8062
				text = "blend"
			intervals [1119]:
				xmin = 343.8062
				xmax = 343.9762
				text = "and"
			intervals [1120]:
				xmin = 343.9762
				xmax = 344.2762
				text = "fit"
			intervals [1121]:
				xmin = 344.2762
				xmax = 344.5562
				text = "in"
			intervals [1122]:
				xmin = 344.5562
				xmax = 345.1321
				text = ""
			intervals [1123]:
				xmin = 345.1321
				xmax = 345.3921
				text = "um"
			intervals [1124]:
				xmin = 345.3921
				xmax = 345.4221
				text = ""
			intervals [1125]:
				xmin = 345.4221
				xmax = 345.5921
				text = "in"
			intervals [1126]:
				xmin = 345.5921
				xmax = 345.9821
				text = "that"
			intervals [1127]:
				xmin = 345.9821
				xmax = 346.1498
				text = ""
			intervals [1128]:
				xmin = 346.1498
				xmax = 346.3498
				text = "st-"
			intervals [1129]:
				xmin = 346.3498
				xmax = 346.6998
				text = "highly"
			intervals [1130]:
				xmin = 346.6998
				xmax = 347.0898
				text = "stressful"
			intervals [1131]:
				xmin = 347.0898
				xmax = 347.6198
				text = "environment"
			intervals [1132]:
				xmin = 347.6198
				xmax = 351.943
				text = ""
			intervals [1133]:
				xmin = 351.943
				xmax = 352.273
				text = "okay"
			intervals [1134]:
				xmin = 352.273
				xmax = 355.1301
				text = ""
			intervals [1135]:
				xmin = 355.1301
				xmax = 355.6101
				text = "absolutely"
			intervals [1136]:
				xmin = 355.6101
				xmax = 369.5559
				text = ""
			intervals [1137]:
				xmin = 369.5559
				xmax = 369.7559
				text = "um"
			intervals [1138]:
				xmin = 369.7559
				xmax = 370.1459
				text = "dc"
			intervals [1139]:
				xmin = 370.1459
				xmax = 370.2859
				text = "had"
			intervals [1140]:
				xmin = 370.2859
				xmax = 370.3159
				text = "a"
			intervals [1141]:
				xmin = 370.3159
				xmax = 370.7559
				text = "nickname"
			intervals [1142]:
				xmin = 370.7559
				xmax = 370.8459
				text = "of"
			intervals [1143]:
				xmin = 370.8459
				xmax = 371.2359
				text = "chocolate"
			intervals [1144]:
				xmin = 371.2359
				xmax = 371.6459
				text = "city"
			intervals [1145]:
				xmin = 371.6459
				xmax = 372.2494
				text = ""
			intervals [1146]:
				xmin = 372.2494
				xmax = 372.5594
				text = "and"
			intervals [1147]:
				xmin = 372.5594
				xmax = 372.6794
				text = "my"
			intervals [1148]:
				xmin = 372.6794
				xmax = 372.8794
				text = "new"
			intervals [1149]:
				xmin = 372.8794
				xmax = 373.3194
				text = "nickname"
			intervals [1150]:
				xmin = 373.3194
				xmax = 373.4994
				text = "for"
			intervals [1151]:
				xmin = 373.4994
				xmax = 373.9094
				text = "dc"
			intervals [1152]:
				xmin = 373.9094
				xmax = 374.1094
				text = "is"
			intervals [1153]:
				xmin = 374.1094
				xmax = 374.6394
				text = "diversity"
			intervals [1154]:
				xmin = 374.6394
				xmax = 375.0294
				text = "city"
			intervals [1155]:
				xmin = 375.0294
				xmax = 375.0894
				text = ""
			intervals [1156]:
				xmin = 375.0894
				xmax = 375.4494
				text = "because"
			intervals [1157]:
				xmin = 375.4494
				xmax = 375.5094
				text = "it"
			intervals [1158]:
				xmin = 375.5094
				xmax = 375.5594
				text = "s"
			intervals [1159]:
				xmin = 375.5594
				xmax = 375.8394
				text = "so"
			intervals [1160]:
				xmin = 375.8394
				xmax = 376.1294
				text = "much"
			intervals [1161]:
				xmin = 376.1294
				xmax = 376.7494
				text = "diversity"
			intervals [1162]:
				xmin = 376.7494
				xmax = 376.8794
				text = "in"
			intervals [1163]:
				xmin = 376.8794
				xmax = 377.3094
				text = "dc"
			intervals [1164]:
				xmin = 377.3094
				xmax = 377.6294
				text = "where"
			intervals [1165]:
				xmin = 377.6294
				xmax = 377.9591
				text = ""
			intervals [1166]:
				xmin = 377.9591
				xmax = 378.1691
				text = "as"
			intervals [1167]:
				xmin = 378.1691
				xmax = 378.2791
				text = "it"
			intervals [1168]:
				xmin = 378.2791
				xmax = 378.4391
				text = "used"
			intervals [1169]:
				xmin = 378.4391
				xmax = 378.5091
				text = "to"
			intervals [1170]:
				xmin = 378.5091
				xmax = 378.5991
				text = "be"
			intervals [1171]:
				xmin = 378.5991
				xmax = 379.3091
				text = "predominantly"
			intervals [1172]:
				xmin = 379.3091
				xmax = 379.7491
				text = "african"
			intervals [1173]:
				xmin = 379.7491
				xmax = 380.3291
				text = "american"
			intervals [1174]:
				xmin = 380.3291
				xmax = 380.3591
				text = ""
			intervals [1175]:
				xmin = 380.3591
				xmax = 380.5491
				text = "in"
			intervals [1176]:
				xmin = 380.5491
				xmax = 380.6591
				text = "a"
			intervals [1177]:
				xmin = 380.6591
				xmax = 380.9591
				text = "lot"
			intervals [1178]:
				xmin = 380.9591
				xmax = 380.9891
				text = ""
			intervals [1179]:
				xmin = 380.9891
				xmax = 381.4391
				text = "of"
			intervals [1180]:
				xmin = 381.4391
				xmax = 381.8662
				text = ""
			intervals [1181]:
				xmin = 381.8662
				xmax = 382.2662
				text = "areas"
			intervals [1182]:
				xmin = 382.2662
				xmax = 382.3762
				text = "in"
			intervals [1183]:
				xmin = 382.3762
				xmax = 382.9962
				text = "dc"
			intervals [1184]:
				xmin = 382.9962
				xmax = 383.0262
				text = ""
			intervals [1185]:
				xmin = 383.0262
				xmax = 383.2562
				text = "like"
			intervals [1186]:
				xmin = 383.2562
				xmax = 383.3962
				text = "for"
			intervals [1187]:
				xmin = 383.3962
				xmax = 383.7962
				text = "example"
			intervals [1188]:
				xmin = 383.7962
				xmax = 383.9762
				text = "where"
			intervals [1189]:
				xmin = 383.9762
				xmax = 384.1462
				text = "we"
			intervals [1190]:
				xmin = 384.1462
				xmax = 384.3362
				text = "are"
			intervals [1191]:
				xmin = 384.3362
				xmax = 384.5162
				text = "on"
			intervals [1192]:
				xmin = 384.5162
				xmax = 384.7762
				text = "benning"
			intervals [1193]:
				xmin = 384.7762
				xmax = 385.2362
				text = "road"
			intervals [1194]:
				xmin = 385.2362
				xmax = 385.6173
				text = ""
			intervals [1195]:
				xmin = 385.6173
				xmax = 385.8173
				text = "h"
			intervals [1196]:
				xmin = 385.8173
				xmax = 386.1973
				text = "street"
			intervals [1197]:
				xmin = 386.1973
				xmax = 386.3373
				text = "was"
			intervals [1198]:
				xmin = 386.3373
				xmax = 386.9373
				text = "predominantly"
			intervals [1199]:
				xmin = 386.9373
				xmax = 387.2973
				text = "african"
			intervals [1200]:
				xmin = 387.2973
				xmax = 387.7373
				text = "american"
			intervals [1201]:
				xmin = 387.7373
				xmax = 387.9273
				text = "owned"
			intervals [1202]:
				xmin = 387.9273
				xmax = 388.6073
				text = "businesses"
			intervals [1203]:
				xmin = 388.6073
				xmax = 388.6373
				text = ""
			intervals [1204]:
				xmin = 388.6373
				xmax = 388.8073
				text = "and"
			intervals [1205]:
				xmin = 388.8073
				xmax = 388.9473
				text = "there"
			intervals [1206]:
				xmin = 388.9473
				xmax = 389.0273
				text = "s"
			intervals [1207]:
				xmin = 389.0273
				xmax = 389.2773
				text = "just"
			intervals [1208]:
				xmin = 389.2773
				xmax = 389.6173
				text = "been"
			intervals [1209]:
				xmin = 389.6173
				xmax = 390.1759
				text = ""
			intervals [1210]:
				xmin = 390.1759
				xmax = 390.5959
				text = "um"
			intervals [1211]:
				xmin = 390.5959
				xmax = 390.6559
				text = ""
			intervals [1212]:
				xmin = 390.6559
				xmax = 390.9459
				text = "just"
			intervals [1213]:
				xmin = 390.9459
				xmax = 391.1159
				text = "this"
			intervals [1214]:
				xmin = 391.1159
				xmax = 391.5859
				text = "trend"
			intervals [1215]:
				xmin = 391.5859
				xmax = 391.7259
				text = "of"
			intervals [1216]:
				xmin = 391.7259
				xmax = 392.4359
				text = "change"
			intervals [1217]:
				xmin = 392.4359
				xmax = 392.6917
				text = ""
			intervals [1218]:
				xmin = 392.6917
				xmax = 392.8017
				text = "and"
			intervals [1219]:
				xmin = 392.8017
				xmax = 392.8517
				text = "i"
			intervals [1220]:
				xmin = 392.8517
				xmax = 393.1317
				text = "think"
			intervals [1221]:
				xmin = 393.1317
				xmax = 393.4217
				text = "now"
			intervals [1222]:
				xmin = 393.4217
				xmax = 393.5417
				text = "it"
			intervals [1223]:
				xmin = 393.5417
				xmax = 393.6017
				text = "s"
			intervals [1224]:
				xmin = 393.6017
				xmax = 394.0517
				text = "more"
			intervals [1225]:
				xmin = 394.0517
				xmax = 394.4717
				text = "young"
			intervals [1226]:
				xmin = 394.4717
				xmax = 395.2217
				text = "professional"
			intervals [1227]:
				xmin = 395.2217
				xmax = 396.2117
				text = "entrepreneurs"
			intervals [1228]:
				xmin = 396.2117
				xmax = 396.4863
				text = ""
			intervals [1229]:
				xmin = 396.4863
				xmax = 396.7763
				text = "that"
			intervals [1230]:
				xmin = 396.7763
				xmax = 396.8063
				text = ""
			intervals [1231]:
				xmin = 396.8063
				xmax = 397.2163
				text = "are"
			intervals [1232]:
				xmin = 397.2163
				xmax = 397.4263
				text = "from"
			intervals [1233]:
				xmin = 397.4263
				xmax = 397.8363
				text = "different"
			intervals [1234]:
				xmin = 397.8363
				xmax = 398.2963
				text = "races"
			intervals [1235]:
				xmin = 398.2963
				xmax = 398.4063
				text = "and"
			intervals [1236]:
				xmin = 398.4063
				xmax = 398.6163
				text = "not"
			intervals [1237]:
				xmin = 398.6163
				xmax = 398.6463
				text = ""
			intervals [1238]:
				xmin = 398.6463
				xmax = 398.9063
				text = "just"
			intervals [1239]:
				xmin = 398.9063
				xmax = 399.3463
				text = "african"
			intervals [1240]:
				xmin = 399.3463
				xmax = 400.1263
				text = "americans"
			intervals [1241]:
				xmin = 400.1263
				xmax = 400.4935
				text = ""
			intervals [1242]:
				xmin = 400.4935
				xmax = 401.1235
				text = "and"
			intervals [1243]:
				xmin = 401.1235
				xmax = 402.0358
				text = ""
			intervals [1244]:
				xmin = 402.0358
				xmax = 402.3058
				text = "i"
			intervals [1245]:
				xmin = 402.3058
				xmax = 402.4558
				text = "don't"
			intervals [1246]:
				xmin = 402.4558
				xmax = 402.6058
				text = "really"
			intervals [1247]:
				xmin = 402.6058
				xmax = 402.7558
				text = "know"
			intervals [1248]:
				xmin = 402.7558
				xmax = 402.9258
				text = "how"
			intervals [1249]:
				xmin = 402.9258
				xmax = 402.9958
				text = "i"
			intervals [1250]:
				xmin = 402.9958
				xmax = 403.2358
				text = "feel"
			intervals [1251]:
				xmin = 403.2358
				xmax = 403.3958
				text = "one"
			intervals [1252]:
				xmin = 403.3958
				xmax = 403.5558
				text = "way"
			intervals [1253]:
				xmin = 403.5558
				xmax = 403.6758
				text = "or"
			intervals [1254]:
				xmin = 403.6758
				xmax = 404.0158
				text = "another"
			intervals [1255]:
				xmin = 404.0158
				xmax = 404.3258
				text = "about"
			intervals [1256]:
				xmin = 404.3258
				xmax = 404.4758
				text = "it"
			intervals [1257]:
				xmin = 404.4758
				xmax = 404.6658
				text = "i"
			intervals [1258]:
				xmin = 404.6658
				xmax = 405.3758
				text = "appreciate"
			intervals [1259]:
				xmin = 405.3758
				xmax = 405.6327
				text = ""
			intervals [1260]:
				xmin = 405.6327
				xmax = 405.9327
				text = "being"
			intervals [1261]:
				xmin = 405.9327
				xmax = 406.3027
				text = "able"
			intervals [1262]:
				xmin = 406.3027
				xmax = 406.4827
				text = "to"
			intervals [1263]:
				xmin = 406.4827
				xmax = 406.7027
				text = "go"
			intervals [1264]:
				xmin = 406.7027
				xmax = 406.9627
				text = "out"
			intervals [1265]:
				xmin = 406.9627
				xmax = 407.0127
				text = ""
			intervals [1266]:
				xmin = 407.0127
				xmax = 407.7527
				text = "locally"
			intervals [1267]:
				xmin = 407.7527
				xmax = 408.1226
				text = ""
			intervals [1268]:
				xmin = 408.1226
				xmax = 408.2826
				text = "and"
			intervals [1269]:
				xmin = 408.2826
				xmax = 408.6226
				text = "have"
			intervals [1270]:
				xmin = 408.6226
				xmax = 408.8926
				text = "that"
			intervals [1271]:
				xmin = 408.8926
				xmax = 409.4726
				text = "diversity"
			intervals [1272]:
				xmin = 409.4726
				xmax = 409.5526
				text = "of"
			intervals [1273]:
				xmin = 409.5526
				xmax = 409.5826
				text = ""
			intervals [1274]:
				xmin = 409.5826
				xmax = 410.2526
				text = "restaurants"
			intervals [1275]:
				xmin = 410.2526
				xmax = 410.2826
				text = "or"
			intervals [1276]:
				xmin = 410.2826
				xmax = 410.8926
				text = "diversities"
			intervals [1277]:
				xmin = 410.8926
				xmax = 411.1126
				text = "of"
			intervals [1278]:
				xmin = 411.1126
				xmax = 411.3226
				text = "night"
			intervals [1279]:
				xmin = 411.3226
				xmax = 411.3526
				text = ""
			intervals [1280]:
				xmin = 411.3526
				xmax = 411.7826
				text = "clubs"
			intervals [1281]:
				xmin = 411.7826
				xmax = 411.8926
				text = "and"
			intervals [1282]:
				xmin = 411.8926
				xmax = 412.0326
				text = "just"
			intervals [1283]:
				xmin = 412.0326
				xmax = 412.2726
				text = "hang"
			intervals [1284]:
				xmin = 412.2726
				xmax = 412.4626
				text = "out"
			intervals [1285]:
				xmin = 412.4626
				xmax = 412.9926
				text = "spots"
			intervals [1286]:
				xmin = 412.9926
				xmax = 413.321
				text = ""
			intervals [1287]:
				xmin = 413.321
				xmax = 413.651
				text = "whereas"
			intervals [1288]:
				xmin = 413.651
				xmax = 413.981
				text = "before"
			intervals [1289]:
				xmin = 413.981
				xmax = 414.071
				text = "where"
			intervals [1290]:
				xmin = 414.071
				xmax = 414.161
				text = "we"
			intervals [1291]:
				xmin = 414.161
				xmax = 414.291
				text = "did"
			intervals [1292]:
				xmin = 414.291
				xmax = 414.381
				text = ""
			intervals [1293]:
				xmin = 414.381
				xmax = 414.631
				text = "didn't"
			intervals [1294]:
				xmin = 414.631
				xmax = 414.821
				text = "really"
			intervals [1295]:
				xmin = 414.821
				xmax = 415.081
				text = "have"
			intervals [1296]:
				xmin = 415.081
				xmax = 415.261
				text = "as"
			intervals [1297]:
				xmin = 415.261
				xmax = 415.631
				text = "much"
			intervals [1298]:
				xmin = 415.631
				xmax = 415.891
				text = "because"
			intervals [1299]:
				xmin = 415.891
				xmax = 415.961
				text = "it"
			intervals [1300]:
				xmin = 415.961
				xmax = 416.151
				text = "was"
			intervals [1301]:
				xmin = 416.151
				xmax = 416.731
				text = "predominantly"
			intervals [1302]:
				xmin = 416.731
				xmax = 417.121
				text = "african"
			intervals [1303]:
				xmin = 417.121
				xmax = 417.721
				text = "american"
			intervals [1304]:
				xmin = 417.721
				xmax = 417.9463
				text = ""
			intervals [1305]:
				xmin = 417.9463
				xmax = 418.0863
				text = "so"
			intervals [1306]:
				xmin = 418.0863
				xmax = 418.1363
				text = "i"
			intervals [1307]:
				xmin = 418.1363
				xmax = 418.2963
				text = "do"
			intervals [1308]:
				xmin = 418.2963
				xmax = 419.1163
				text = "appreciate"
			intervals [1309]:
				xmin = 419.1163
				xmax = 419.1463
				text = ""
			intervals [1310]:
				xmin = 419.1463
				xmax = 419.4063
				text = "the"
			intervals [1311]:
				xmin = 419.4063
				xmax = 419.4963
				text = ""
			intervals [1312]:
				xmin = 419.4963
				xmax = 419.5963
				text = "the"
			intervals [1313]:
				xmin = 419.5963
				xmax = 420.0963
				text = "cultural"
			intervals [1314]:
				xmin = 420.0963
				xmax = 420.6463
				text = "change"
			intervals [1315]:
				xmin = 420.6463
				xmax = 421.0167
				text = ""
			intervals [1316]:
				xmin = 421.0167
				xmax = 421.4167
				text = "that"
			intervals [1317]:
				xmin = 421.4167
				xmax = 421.4467
				text = ""
			intervals [1318]:
				xmin = 421.4467
				xmax = 421.6967
				text = "this"
			intervals [1319]:
				xmin = 421.6967
				xmax = 421.9067
				text = "whole"
			intervals [1320]:
				xmin = 421.9067
				xmax = 422.2367
				text = "trend"
			intervals [1321]:
				xmin = 422.2367
				xmax = 422.4567
				text = "has"
			intervals [1322]:
				xmin = 422.4567
				xmax = 422.4867
				text = ""
			intervals [1323]:
				xmin = 422.4867
				xmax = 422.6567
				text = "brought"
			intervals [1324]:
				xmin = 422.6567
				xmax = 422.8167
				text = "to"
			intervals [1325]:
				xmin = 422.8167
				xmax = 422.9367
				text = "the"
			intervals [1326]:
				xmin = 422.9367
				xmax = 423.4467
				text = "city"
			intervals [1327]:
				xmin = 423.4467
				xmax = 423.8195
				text = ""
			intervals [1328]:
				xmin = 423.8195
				xmax = 424.1995
				text = "and"
			intervals [1329]:
				xmin = 424.1995
				xmax = 424.4695
				text = "um"
			intervals [1330]:
				xmin = 424.4695
				xmax = 424.5095
				text = ""
			intervals [1331]:
				xmin = 424.5095
				xmax = 424.6695
				text = "and"
			intervals [1332]:
				xmin = 424.6695
				xmax = 424.7395
				text = "i"
			intervals [1333]:
				xmin = 424.7395
				xmax = 424.9595
				text = "see"
			intervals [1334]:
				xmin = 424.9595
				xmax = 424.9995
				text = "a"
			intervals [1335]:
				xmin = 424.9995
				xmax = 425.1495
				text = "lot"
			intervals [1336]:
				xmin = 425.1495
				xmax = 425.2295
				text = "of"
			intervals [1337]:
				xmin = 425.2295
				xmax = 425.4795
				text = "clean"
			intervals [1338]:
				xmin = 425.4795
				xmax = 425.7495
				text = "up"
			intervals [1339]:
				xmin = 425.7495
				xmax = 425.7795
				text = ""
			intervals [1340]:
				xmin = 425.7795
				xmax = 425.9595
				text = "which"
			intervals [1341]:
				xmin = 425.9595
				xmax = 426.1095
				text = "is"
			intervals [1342]:
				xmin = 426.1095
				xmax = 426.3095
				text = "good"
			intervals [1343]:
				xmin = 426.3095
				xmax = 426.3695
				text = "a"
			intervals [1344]:
				xmin = 426.3695
				xmax = 426.5495
				text = "lot"
			intervals [1345]:
				xmin = 426.5495
				xmax = 426.6595
				text = "of"
			intervals [1346]:
				xmin = 426.6595
				xmax = 427.1895
				text = "abandoned"
			intervals [1347]:
				xmin = 427.1895
				xmax = 427.7095
				text = "buildings"
			intervals [1348]:
				xmin = 427.7095
				xmax = 427.8095
				text = "and"
			intervals [1349]:
				xmin = 427.8095
				xmax = 428.4395
				text = "abandoned"
			intervals [1350]:
				xmin = 428.4395
				xmax = 428.7751
				text = ""
			intervals [1351]:
				xmin = 428.7751
				xmax = 429.4651
				text = "restaurants"
			intervals [1352]:
				xmin = 429.4651
				xmax = 429.5551
				text = "are"
			intervals [1353]:
				xmin = 429.5551
				xmax = 429.9151
				text = "being"
			intervals [1354]:
				xmin = 429.9151
				xmax = 430.0051
				text = "you"
			intervals [1355]:
				xmin = 430.0051
				xmax = 430.1551
				text = "know"
			intervals [1356]:
				xmin = 430.1551
				xmax = 430.1851
				text = ""
			intervals [1357]:
				xmin = 430.1851
				xmax = 431.0051
				text = "rejuvenated"
			intervals [1358]:
				xmin = 431.0051
				xmax = 431.1651
				text = "and"
			intervals [1359]:
				xmin = 431.1651
				xmax = 431.2451
				text = "r-"
			intervals [1360]:
				xmin = 431.2451
				xmax = 431.2951
				text = ""
			intervals [1361]:
				xmin = 431.2951
				xmax = 431.5951
				text = "and"
			intervals [1362]:
				xmin = 431.5951
				xmax = 431.7113
				text = ""
			intervals [1363]:
				xmin = 431.7113
				xmax = 431.9713
				text = "whole"
			intervals [1364]:
				xmin = 431.9713
				xmax = 432.6413
				text = "neighborhoods"
			intervals [1365]:
				xmin = 432.6413
				xmax = 432.8013
				text = "are"
			intervals [1366]:
				xmin = 432.8013
				xmax = 433.2113
				text = "like"
			intervals [1367]:
				xmin = 433.2113
				xmax = 433.5573
				text = ""
			intervals [1368]:
				xmin = 433.5573
				xmax = 433.7773
				text = "being"
			intervals [1369]:
				xmin = 433.7773
				xmax = 434.4473
				text = "rejuvenated"
			intervals [1370]:
				xmin = 434.4473
				xmax = 434.6873
				text = "so"
			intervals [1371]:
				xmin = 434.6873
				xmax = 434.9473
				text = "that"
			intervals [1372]:
				xmin = 434.9473
				xmax = 434.9773
				text = "s"
			intervals [1373]:
				xmin = 434.9773
				xmax = 435.5173
				text = "exciting"
			intervals [1374]:
				xmin = 435.5173
				xmax = 435.8596
				text = ""
			intervals [1375]:
				xmin = 435.8596
				xmax = 436.0996
				text = "just"
			intervals [1376]:
				xmin = 436.0996
				xmax = 436.2096
				text = "to"
			intervals [1377]:
				xmin = 436.2096
				xmax = 436.3696
				text = "be"
			intervals [1378]:
				xmin = 436.3696
				xmax = 436.4296
				text = "a"
			intervals [1379]:
				xmin = 436.4296
				xmax = 436.6696
				text = "part"
			intervals [1380]:
				xmin = 436.6696
				xmax = 436.7496
				text = "of"
			intervals [1381]:
				xmin = 436.7496
				xmax = 436.9596
				text = "that"
			intervals [1382]:
				xmin = 436.9596
				xmax = 437.3396
				text = "change"
			intervals [1383]:
				xmin = 437.3396
				xmax = 437.4496
				text = "where"
			intervals [1384]:
				xmin = 437.4496
				xmax = 437.5096
				text = "it"
			intervals [1385]:
				xmin = 437.5096
				xmax = 437.5596
				text = "s"
			intervals [1386]:
				xmin = 437.5596
				xmax = 437.7796
				text = "kind"
			intervals [1387]:
				xmin = 437.7796
				xmax = 437.8596
				text = "of"
			intervals [1388]:
				xmin = 437.8596
				xmax = 438.1896
				text = "like"
			intervals [1389]:
				xmin = 438.1896
				xmax = 438.5296
				text = ""
			intervals [1390]:
				xmin = 438.5296
				xmax = 438.5896
				text = "a"
			intervals [1391]:
				xmin = 438.5896
				xmax = 438.8296
				text = "new"
			intervals [1392]:
				xmin = 438.8296
				xmax = 439.1896
				text = "breath"
			intervals [1393]:
				xmin = 439.1896
				xmax = 439.3496
				text = "is"
			intervals [1394]:
				xmin = 439.3496
				xmax = 439.7396
				text = "being"
			intervals [1395]:
				xmin = 439.7396
				xmax = 439.7796
				text = ""
			intervals [1396]:
				xmin = 439.7796
				xmax = 440.1796
				text = "breathe"
			intervals [1397]:
				xmin = 440.1796
				xmax = 440.4296
				text = "into"
			intervals [1398]:
				xmin = 440.4296
				xmax = 440.5296
				text = "the"
			intervals [1399]:
				xmin = 440.5296
				xmax = 440.8796
				text = "body"
			intervals [1400]:
				xmin = 440.8796
				xmax = 440.9496
				text = "of"
			intervals [1401]:
				xmin = 440.9496
				xmax = 441.4696
				text = "dc"
			intervals [1402]:
				xmin = 441.4696
				xmax = 441.6396
				text = "so"
			intervals [1403]:
				xmin = 441.6396
				xmax = 442.2966
				text = ""
			intervals [1404]:
				xmin = 442.2966
				xmax = 442.3566
				text = "it"
			intervals [1405]:
				xmin = 442.3566
				xmax = 442.3866
				text = "s"
			intervals [1406]:
				xmin = 442.3866
				xmax = 442.8566
				text = "exciting"
			intervals [1407]:
				xmin = 442.8566
				xmax = 447.6126
				text = ""
			intervals [1408]:
				xmin = 447.6126
				xmax = 447.9826
				text = "mm-hm"
			intervals [1409]:
				xmin = 447.9826
				xmax = 455.748
				text = ""
			intervals [1410]:
				xmin = 455.748
				xmax = 456.078
				text = "union"
			intervals [1411]:
				xmin = 456.078
				xmax = 456.568
				text = "station"
			intervals [1412]:
				xmin = 456.568
				xmax = 456.798
				text = "was"
			intervals [1413]:
				xmin = 456.798
				xmax = 456.848
				text = ""
			intervals [1414]:
				xmin = 456.848
				xmax = 457.038
				text = "the"
			intervals [1415]:
				xmin = 457.038
				xmax = 457.398
				text = "spot"
			intervals [1416]:
				xmin = 457.398
				xmax = 457.498
				text = ""
			intervals [1417]:
				xmin = 457.498
				xmax = 457.698
				text = "to"
			intervals [1418]:
				xmin = 457.698
				xmax = 457.728
				text = ""
			intervals [1419]:
				xmin = 457.728
				xmax = 457.868
				text = "be"
			intervals [1420]:
				xmin = 457.868
				xmax = 457.898
				text = ""
			intervals [1421]:
				xmin = 457.898
				xmax = 458.318
				text = "<unk>"
			intervals [1422]:
				xmin = 458.318
				xmax = 458.7384
				text = ""
			intervals [1423]:
				xmin = 458.7384
				xmax = 458.8684
				text = "when"
			intervals [1424]:
				xmin = 458.8684
				xmax = 458.9284
				text = "i"
			intervals [1425]:
				xmin = 458.9284
				xmax = 459.1084
				text = "was"
			intervals [1426]:
				xmin = 459.1084
				xmax = 459.5484
				text = "younger"
			intervals [1427]:
				xmin = 459.5484
				xmax = 459.6693
				text = ""
			intervals [1428]:
				xmin = 459.6693
				xmax = 460.1593
				text = "um"
			intervals [1429]:
				xmin = 460.1593
				xmax = 460.2593
				text = ""
			intervals [1430]:
				xmin = 460.2593
				xmax = 460.4293
				text = "which"
			intervals [1431]:
				xmin = 460.4293
				xmax = 460.6493
				text = "union"
			intervals [1432]:
				xmin = 460.6493
				xmax = 461.0193
				text = "station"
			intervals [1433]:
				xmin = 461.0193
				xmax = 461.2193
				text = "is"
			intervals [1434]:
				xmin = 461.2193
				xmax = 461.4393
				text = "in"
			intervals [1435]:
				xmin = 461.4393
				xmax = 461.5793
				text = "is"
			intervals [1436]:
				xmin = 461.5793
				xmax = 461.7093
				text = "in"
			intervals [1437]:
				xmin = 461.7093
				xmax = 462.1793
				text = "northeast"
			intervals [1438]:
				xmin = 462.1793
				xmax = 462.5693
				text = "dc"
			intervals [1439]:
				xmin = 462.5693
				xmax = 462.8993
				text = "actually"
			intervals [1440]:
				xmin = 462.8993
				xmax = 463.0993
				text = "not"
			intervals [1441]:
				xmin = 463.0993
				xmax = 463.2193
				text = "too"
			intervals [1442]:
				xmin = 463.2193
				xmax = 463.4293
				text = "far"
			intervals [1443]:
				xmin = 463.4293
				xmax = 463.5693
				text = "from"
			intervals [1444]:
				xmin = 463.5693
				xmax = 463.6793
				text = "where"
			intervals [1445]:
				xmin = 463.6793
				xmax = 463.8193
				text = "we"
			intervals [1446]:
				xmin = 463.8193
				xmax = 463.9893
				text = "are"
			intervals [1447]:
				xmin = 463.9893
				xmax = 464.2993
				text = "now"
			intervals [1448]:
				xmin = 464.2993
				xmax = 464.7351
				text = ""
			intervals [1449]:
				xmin = 464.7351
				xmax = 465.3151
				text = "and"
			intervals [1450]:
				xmin = 465.3151
				xmax = 465.3951
				text = "you"
			intervals [1451]:
				xmin = 465.3951
				xmax = 465.5151
				text = "know"
			intervals [1452]:
				xmin = 465.5151
				xmax = 465.6451
				text = "you"
			intervals [1453]:
				xmin = 465.6451
				xmax = 465.7451
				text = "would"
			intervals [1454]:
				xmin = 465.7451
				xmax = 466.0451
				text = "dress"
			intervals [1455]:
				xmin = 466.0451
				xmax = 466.2251
				text = "up"
			intervals [1456]:
				xmin = 466.2251
				xmax = 466.3251
				text = "on"
			intervals [1457]:
				xmin = 466.3251
				xmax = 466.3851
				text = "a"
			intervals [1458]:
				xmin = 466.3851
				xmax = 467.0451
				text = "saturday"
			intervals [1459]:
				xmin = 467.0451
				xmax = 467.2251
				text = "put"
			intervals [1460]:
				xmin = 467.2251
				xmax = 467.3451
				text = "your"
			intervals [1461]:
				xmin = 467.3451
				xmax = 467.6451
				text = "best"
			intervals [1462]:
				xmin = 467.6451
				xmax = 468.0051
				text = "clothes"
			intervals [1463]:
				xmin = 468.0051
				xmax = 468.3551
				text = "on"
			intervals [1464]:
				xmin = 468.3551
				xmax = 468.4951
				text = "and"
			intervals [1465]:
				xmin = 468.4951
				xmax = 468.6351
				text = "get"
			intervals [1466]:
				xmin = 468.6351
				xmax = 469.0651
				text = "fly"
			intervals [1467]:
				xmin = 469.0651
				xmax = 469.2051
				text = "as"
			intervals [1468]:
				xmin = 469.2051
				xmax = 469.3051
				text = "we"
			intervals [1469]:
				xmin = 469.3051
				xmax = 469.6451
				text = "call"
			intervals [1470]:
				xmin = 469.6451
				xmax = 469.8351
				text = "it"
			intervals [1471]:
				xmin = 469.8351
				xmax = 470.2246
				text = ""
			intervals [1472]:
				xmin = 470.2246
				xmax = 470.3046
				text = "and"
			intervals [1473]:
				xmin = 470.3046
				xmax = 470.4146
				text = "get"
			intervals [1474]:
				xmin = 470.4146
				xmax = 470.4946
				text = "on"
			intervals [1475]:
				xmin = 470.4946
				xmax = 470.5846
				text = "the"
			intervals [1476]:
				xmin = 470.5846
				xmax = 470.9746
				text = "subway"
			intervals [1477]:
				xmin = 470.9746
				xmax = 471.0946
				text = "and"
			intervals [1478]:
				xmin = 471.0946
				xmax = 471.2346
				text = "just"
			intervals [1479]:
				xmin = 471.2346
				xmax = 471.4946
				text = "hang"
			intervals [1480]:
				xmin = 471.4946
				xmax = 471.6946
				text = "out"
			intervals [1481]:
				xmin = 471.6946
				xmax = 471.7846
				text = "in"
			intervals [1482]:
				xmin = 471.7846
				xmax = 472.0346
				text = "union"
			intervals [1483]:
				xmin = 472.0346
				xmax = 472.5846
				text = "station"
			intervals [1484]:
				xmin = 472.5846
				xmax = 472.6416
				text = ""
			intervals [1485]:
				xmin = 472.6416
				xmax = 472.7916
				text = "there"
			intervals [1486]:
				xmin = 472.7916
				xmax = 472.9316
				text = "was"
			intervals [1487]:
				xmin = 472.9316
				xmax = 472.9616
				text = "a"
			intervals [1488]:
				xmin = 472.9616
				xmax = 473.3116
				text = "movie"
			intervals [1489]:
				xmin = 473.3116
				xmax = 473.6516
				text = "theater"
			intervals [1490]:
				xmin = 473.6516
				xmax = 474.1916
				text = "there"
			intervals [1491]:
				xmin = 474.1916
				xmax = 474.5296
				text = ""
			intervals [1492]:
				xmin = 474.5296
				xmax = 474.9096
				text = "pizza"
			intervals [1493]:
				xmin = 474.9096
				xmax = 475.6996
				text = "parlor"
			intervals [1494]:
				xmin = 475.6996
				xmax = 475.7981
				text = ""
			intervals [1495]:
				xmin = 475.7981
				xmax = 476.1481
				text = "um"
			intervals [1496]:
				xmin = 476.1481
				xmax = 476.2881
				text = "you"
			intervals [1497]:
				xmin = 476.2881
				xmax = 476.5781
				text = "name"
			intervals [1498]:
				xmin = 476.5781
				xmax = 476.6881
				text = "it"
			intervals [1499]:
				xmin = 476.6881
				xmax = 476.8281
				text = "it"
			intervals [1500]:
				xmin = 476.8281
				xmax = 477.0181
				text = "was"
			intervals [1501]:
				xmin = 477.0181
				xmax = 477.3381
				text = "there"
			intervals [1502]:
				xmin = 477.3381
				xmax = 477.3781
				text = ""
			intervals [1503]:
				xmin = 477.3781
				xmax = 477.4881
				text = "you"
			intervals [1504]:
				xmin = 477.4881
				xmax = 477.5481
				text = "know"
			intervals [1505]:
				xmin = 477.5481
				xmax = 477.6581
				text = "if"
			intervals [1506]:
				xmin = 477.6581
				xmax = 477.7281
				text = "you"
			intervals [1507]:
				xmin = 477.7281
				xmax = 477.9481
				text = "wanted"
			intervals [1508]:
				xmin = 477.9481
				xmax = 478.0581
				text = "to"
			intervals [1509]:
				xmin = 478.0581
				xmax = 478.6781
				text = "shop"
			intervals [1510]:
				xmin = 478.6781
				xmax = 479.0315
				text = ""
			intervals [1511]:
				xmin = 479.0315
				xmax = 479.1715
				text = "you"
			intervals [1512]:
				xmin = 479.1715
				xmax = 479.3315
				text = "know"
			intervals [1513]:
				xmin = 479.3315
				xmax = 479.6015
				text = "catch"
			intervals [1514]:
				xmin = 479.6015
				xmax = 479.6315
				text = "a"
			intervals [1515]:
				xmin = 479.6315
				xmax = 480.4815
				text = "movie"
			intervals [1516]:
				xmin = 480.4815
				xmax = 480.5115
				text = ""
			intervals [1517]:
				xmin = 480.5115
				xmax = 480.9815
				text = "um"
			intervals [1518]:
				xmin = 480.9815
				xmax = 481.6841
				text = ""
			intervals [1519]:
				xmin = 481.6841
				xmax = 481.7741
				text = "<unk>"
			intervals [1520]:
				xmin = 481.7741
				xmax = 481.8776
				text = ""
			intervals [1521]:
				xmin = 481.8776
				xmax = 482.1976
				text = "eat"
			intervals [1522]:
				xmin = 482.1976
				xmax = 482.2676
				text = "or"
			intervals [1523]:
				xmin = 482.2676
				xmax = 482.4376
				text = "just"
			intervals [1524]:
				xmin = 482.4376
				xmax = 482.6476
				text = "hang"
			intervals [1525]:
				xmin = 482.6476
				xmax = 482.8076
				text = "out"
			intervals [1526]:
				xmin = 482.8076
				xmax = 482.8676
				text = "and"
			intervals [1527]:
				xmin = 482.8676
				xmax = 482.9976
				text = "look"
			intervals [1528]:
				xmin = 482.9976
				xmax = 483.1076
				text = "for"
			intervals [1529]:
				xmin = 483.1076
				xmax = 483.5076
				text = "boys"
			intervals [1530]:
				xmin = 483.5076
				xmax = 483.6576
				text = "which"
			intervals [1531]:
				xmin = 483.6576
				xmax = 483.7376
				text = "is"
			intervals [1532]:
				xmin = 483.7376
				xmax = 483.8676
				text = "what"
			intervals [1533]:
				xmin = 483.8676
				xmax = 483.9876
				text = "we"
			intervals [1534]:
				xmin = 483.9876
				xmax = 484.1276
				text = "did"
			intervals [1535]:
				xmin = 484.1276
				xmax = 484.9276
				text = "<unk>"
			intervals [1536]:
				xmin = 484.9276
				xmax = 485.4044
				text = ""
			intervals [1537]:
				xmin = 485.4044
				xmax = 485.4944
				text = "so"
			intervals [1538]:
				xmin = 485.4944
				xmax = 485.6944
				text = "that"
			intervals [1539]:
				xmin = 485.6944
				xmax = 485.8244
				text = "was"
			intervals [1540]:
				xmin = 485.8244
				xmax = 485.8844
				text = "the"
			intervals [1541]:
				xmin = 485.8844
				xmax = 486.0244
				text = "s"
			intervals [1542]:
				xmin = 486.0244
				xmax = 486.1644
				text = "that"
			intervals [1543]:
				xmin = 486.1644
				xmax = 486.3044
				text = "was"
			intervals [1544]:
				xmin = 486.3044
				xmax = 486.3744
				text = "the"
			intervals [1545]:
				xmin = 486.3744
				xmax = 486.8744
				text = "spot"
			intervals [1546]:
				xmin = 486.8744
				xmax = 486.970
				text = ""
			intervals [1547]:
				xmin = 486.970
				xmax = 487.260
				text = "um"
			intervals [1548]:
				xmin = 487.260
				xmax = 487.760
				text = "another"
			intervals [1549]:
				xmin = 487.760
				xmax = 488.1011
				text = ""
			intervals [1550]:
				xmin = 488.1011
				xmax = 488.5511
				text = "another"
			intervals [1551]:
				xmin = 488.5511
				xmax = 488.8711
				text = "hot"
			intervals [1552]:
				xmin = 488.8711
				xmax = 489.1611
				text = "spot"
			intervals [1553]:
				xmin = 489.1611
				xmax = 489.3211
				text = "was"
			intervals [1554]:
				xmin = 489.3211
				xmax = 489.6411
				text = "crystal"
			intervals [1555]:
				xmin = 489.6411
				xmax = 489.6711
				text = "s"
			intervals [1556]:
				xmin = 489.6711
				xmax = 490.0411
				text = "skating"
			intervals [1557]:
				xmin = 490.0411
				xmax = 490.2611
				text = "rink"
			intervals [1558]:
				xmin = 490.2611
				xmax = 490.4511
				text = "which"
			intervals [1559]:
				xmin = 490.4511
				xmax = 490.5711
				text = "is"
			intervals [1560]:
				xmin = 490.5711
				xmax = 490.8811
				text = "actually"
			intervals [1561]:
				xmin = 490.8811
				xmax = 491.0011
				text = "on"
			intervals [1562]:
				xmin = 491.0011
				xmax = 491.3611
				text = "branch"
			intervals [1563]:
				xmin = 491.3611
				xmax = 491.7411
				text = "avenue"
			intervals [1564]:
				xmin = 491.7411
				xmax = 491.8011
				text = "and"
			intervals [1565]:
				xmin = 491.8011
				xmax = 491.9611
				text = "this"
			intervals [1566]:
				xmin = 491.9611
				xmax = 492.0811
				text = "is"
			intervals [1567]:
				xmin = 492.0811
				xmax = 492.2111
				text = "in"
			intervals [1568]:
				xmin = 492.2111
				xmax = 492.4511
				text = "prince"
			intervals [1569]:
				xmin = 492.4511
				xmax = 492.6311
				text = "george"
			intervals [1570]:
				xmin = 492.6311
				xmax = 492.7611
				text = "s"
			intervals [1571]:
				xmin = 492.7611
				xmax = 493.1911
				text = "county"
			intervals [1572]:
				xmin = 493.1911
				xmax = 493.7508
				text = ""
			intervals [1573]:
				xmin = 493.7508
				xmax = 494.0908
				text = "um"
			intervals [1574]:
				xmin = 494.0908
				xmax = 494.3146
				text = ""
			intervals [1575]:
				xmin = 494.3146
				xmax = 494.5146
				text = "just"
			intervals [1576]:
				xmin = 494.5146
				xmax = 494.8246
				text = "outside"
			intervals [1577]:
				xmin = 494.8246
				xmax = 494.8946
				text = "of"
			intervals [1578]:
				xmin = 494.8946
				xmax = 495.3146
				text = "dc"
			intervals [1579]:
				xmin = 495.3146
				xmax = 495.7946
				text = "southeast"
			intervals [1580]:
				xmin = 495.7946
				xmax = 496.1646
				text = "dc"
			intervals [1581]:
				xmin = 496.1646
				xmax = 496.2446
				text = "and"
			intervals [1582]:
				xmin = 496.2446
				xmax = 496.4046
				text = "that"
			intervals [1583]:
				xmin = 496.4046
				xmax = 496.5346
				text = "was"
			intervals [1584]:
				xmin = 496.5346
				xmax = 497.0146
				text = "another"
			intervals [1585]:
				xmin = 497.0146
				xmax = 497.2675
				text = ""
			intervals [1586]:
				xmin = 497.2675
				xmax = 497.3975
				text = "like"
			intervals [1587]:
				xmin = 497.3975
				xmax = 497.6475
				text = "hot"
			intervals [1588]:
				xmin = 497.6475
				xmax = 497.9375
				text = "spot"
			intervals [1589]:
				xmin = 497.9375
				xmax = 498.0175
				text = "you"
			intervals [1590]:
				xmin = 498.0175
				xmax = 498.1175
				text = "would"
			intervals [1591]:
				xmin = 498.1175
				xmax = 498.2175
				text = "do"
			intervals [1592]:
				xmin = 498.2175
				xmax = 498.3475
				text = "the"
			intervals [1593]:
				xmin = 498.3475
				xmax = 498.6575
				text = "same"
			intervals [1594]:
				xmin = 498.6575
				xmax = 498.6875
				text = ""
			intervals [1595]:
				xmin = 498.6875
				xmax = 498.8775
				text = "thing"
			intervals [1596]:
				xmin = 498.8775
				xmax = 499.0275
				text = "on"
			intervals [1597]:
				xmin = 499.0275
				xmax = 499.3975
				text = "saturday"
			intervals [1598]:
				xmin = 499.3975
				xmax = 499.7275
				text = "morning"
			intervals [1599]:
				xmin = 499.7275
				xmax = 499.8675
				text = "you"
			intervals [1600]:
				xmin = 499.8675
				xmax = 499.9975
				text = "would"
			intervals [1601]:
				xmin = 499.9975
				xmax = 500.2175
				text = "clean"
			intervals [1602]:
				xmin = 500.2175
				xmax = 500.2875
				text = "the"
			intervals [1603]:
				xmin = 500.2875
				xmax = 500.5875
				text = "house"
			intervals [1604]:
				xmin = 500.5875
				xmax = 500.8175
				text = "up"
			intervals [1605]:
				xmin = 500.8175
				xmax = 501.0421
				text = ""
			intervals [1606]:
				xmin = 501.0421
				xmax = 501.2821
				text = "because"
			intervals [1607]:
				xmin = 501.2821
				xmax = 501.3421
				text = "we"
			intervals [1608]:
				xmin = 501.3421
				xmax = 501.6021
				text = "couldn't"
			intervals [1609]:
				xmin = 501.6021
				xmax = 501.7321
				text = "go"
			intervals [1610]:
				xmin = 501.7321
				xmax = 501.8521
				text = "out"
			intervals [1611]:
				xmin = 501.8521
				xmax = 501.9221
				text = "if"
			intervals [1612]:
				xmin = 501.9221
				xmax = 501.9521
				text = ""
			intervals [1613]:
				xmin = 501.9521
				xmax = 502.0221
				text = "we"
			intervals [1614]:
				xmin = 502.0221
				xmax = 502.1621
				text = "didn't"
			intervals [1615]:
				xmin = 502.1621
				xmax = 502.4221
				text = "clean"
			intervals [1616]:
				xmin = 502.4221
				xmax = 502.5421
				text = "up"
			intervals [1617]:
				xmin = 502.5421
				xmax = 502.6055
				text = ""
			intervals [1618]:
				xmin = 502.6055
				xmax = 502.7455
				text = "that"
			intervals [1619]:
				xmin = 502.7455
				xmax = 502.8355
				text = "was"
			intervals [1620]:
				xmin = 502.8355
				xmax = 502.9355
				text = "the"
			intervals [1621]:
				xmin = 502.9355
				xmax = 503.1755
				text = "rule"
			intervals [1622]:
				xmin = 503.1755
				xmax = 503.2155
				text = ""
			intervals [1623]:
				xmin = 503.2155
				xmax = 503.3455
				text = "you"
			intervals [1624]:
				xmin = 503.3455
				xmax = 503.4455
				text = "know"
			intervals [1625]:
				xmin = 503.4455
				xmax = 503.5055
				text = "you"
			intervals [1626]:
				xmin = 503.5055
				xmax = 503.7355
				text = "clean"
			intervals [1627]:
				xmin = 503.7355
				xmax = 503.8555
				text = "up"
			intervals [1628]:
				xmin = 503.8555
				xmax = 504.2355
				text = "first"
			intervals [1629]:
				xmin = 504.2355
				xmax = 504.5396
				text = ""
			intervals [1630]:
				xmin = 504.5396
				xmax = 504.6996
				text = "and"
			intervals [1631]:
				xmin = 504.6996
				xmax = 504.8396
				text = "do"
			intervals [1632]:
				xmin = 504.8396
				xmax = 504.9596
				text = "all"
			intervals [1633]:
				xmin = 504.9596
				xmax = 505.0696
				text = "your"
			intervals [1634]:
				xmin = 505.0696
				xmax = 505.5696
				text = "chores"
			intervals [1635]:
				xmin = 505.5696
				xmax = 505.7296
				text = "and"
			intervals [1636]:
				xmin = 505.7296
				xmax = 505.9596
				text = "then"
			intervals [1637]:
				xmin = 505.9596
				xmax = 506.0496
				text = "you"
			intervals [1638]:
				xmin = 506.0496
				xmax = 506.1896
				text = "know"
			intervals [1639]:
				xmin = 506.1896
				xmax = 506.3196
				text = "you"
			intervals [1640]:
				xmin = 506.3196
				xmax = 506.4196
				text = "would"
			intervals [1641]:
				xmin = 506.4196
				xmax = 506.5796
				text = "get"
			intervals [1642]:
				xmin = 506.5796
				xmax = 506.7096
				text = "your"
			intervals [1643]:
				xmin = 506.7096
				xmax = 506.9296
				text = "best"
			intervals [1644]:
				xmin = 506.9296
				xmax = 506.9596
				text = ""
			intervals [1645]:
				xmin = 506.9596
				xmax = 507.4296
				text = "outfit"
			intervals [1646]:
				xmin = 507.4296
				xmax = 507.5996
				text = "and"
			intervals [1647]:
				xmin = 507.5996
				xmax = 507.9196
				text = "hop"
			intervals [1648]:
				xmin = 507.9196
				xmax = 508.0096
				text = "on"
			intervals [1649]:
				xmin = 508.0096
				xmax = 508.1196
				text = "the"
			intervals [1650]:
				xmin = 508.1196
				xmax = 508.6096
				text = "subway"
			intervals [1651]:
				xmin = 508.6096
				xmax = 508.7496
				text = "and"
			intervals [1652]:
				xmin = 508.7496
				xmax = 508.9996
				text = "just"
			intervals [1653]:
				xmin = 508.9996
				xmax = 509.4377
				text = ""
			intervals [1654]:
				xmin = 509.4377
				xmax = 509.5377
				text = "and"
			intervals [1655]:
				xmin = 509.5377
				xmax = 509.6777
				text = "just"
			intervals [1656]:
				xmin = 509.6777
				xmax = 509.9177
				text = "hang"
			intervals [1657]:
				xmin = 509.9177
				xmax = 510.2677
				text = "out"
			intervals [1658]:
				xmin = 510.2677
				xmax = 510.3628
				text = ""
			intervals [1659]:
				xmin = 510.3628
				xmax = 510.7328
				text = "but"
			intervals [1660]:
				xmin = 510.7328
				xmax = 511.3537
				text = ""
			intervals [1661]:
				xmin = 511.3537
				xmax = 511.4537
				text = "i"
			intervals [1662]:
				xmin = 511.4537
				xmax = 511.6837
				text = "think"
			intervals [1663]:
				xmin = 511.6837
				xmax = 511.8737
				text = "that"
			intervals [1664]:
				xmin = 511.8737
				xmax = 512.1237
				text = "back"
			intervals [1665]:
				xmin = 512.1237
				xmax = 512.1537
				text = ""
			intervals [1666]:
				xmin = 512.1537
				xmax = 512.6537
				text = "then"
			intervals [1667]:
				xmin = 512.6537
				xmax = 512.8719
				text = ""
			intervals [1668]:
				xmin = 512.8719
				xmax = 512.9719
				text = "the"
			intervals [1669]:
				xmin = 512.9719
				xmax = 513.2819
				text = "difference"
			intervals [1670]:
				xmin = 513.2819
				xmax = 513.3919
				text = "that"
			intervals [1671]:
				xmin = 513.3919
				xmax = 513.4719
				text = "i"
			intervals [1672]:
				xmin = 513.4719
				xmax = 513.6919
				text = "see"
			intervals [1673]:
				xmin = 513.6919
				xmax = 513.9619
				text = "now"
			intervals [1674]:
				xmin = 513.9619
				xmax = 514.1219
				text = "with"
			intervals [1675]:
				xmin = 514.1219
				xmax = 514.1919
				text = "the"
			intervals [1676]:
				xmin = 514.1919
				xmax = 514.4419
				text = "young"
			intervals [1677]:
				xmin = 514.4419
				xmax = 514.4919
				text = ""
			intervals [1678]:
				xmin = 514.4919
				xmax = 514.8119
				text = "younger"
			intervals [1679]:
				xmin = 514.8119
				xmax = 515.3019
				text = "people"
			intervals [1680]:
				xmin = 515.3019
				xmax = 515.5819
				text = "and"
			intervals [1681]:
				xmin = 515.5819
				xmax = 515.7219
				text = "and"
			intervals [1682]:
				xmin = 515.7219
				xmax = 515.8419
				text = "when"
			intervals [1683]:
				xmin = 515.8419
				xmax = 515.9119
				text = "i"
			intervals [1684]:
				xmin = 515.9119
				xmax = 516.0519
				text = "was"
			intervals [1685]:
				xmin = 516.0519
				xmax = 516.1019
				text = "a"
			intervals [1686]:
				xmin = 516.1019
				xmax = 516.6319
				text = "teenager"
			intervals [1687]:
				xmin = 516.6319
				xmax = 516.7819
				text = "is"
			intervals [1688]:
				xmin = 516.7819
				xmax = 516.9019
				text = "that"
			intervals [1689]:
				xmin = 516.9019
				xmax = 516.9619
				text = "we"
			intervals [1690]:
				xmin = 516.9619
				xmax = 517.0219
				text = "were"
			intervals [1691]:
				xmin = 517.0219
				xmax = 517.4119
				text = "more"
			intervals [1692]:
				xmin = 517.4119
				xmax = 517.4419
				text = ""
			intervals [1693]:
				xmin = 517.4419
				xmax = 517.9619
				text = "active"
			intervals [1694]:
				xmin = 517.9619
				xmax = 518.3347
				text = ""
			intervals [1695]:
				xmin = 518.3347
				xmax = 518.4247
				text = "we"
			intervals [1696]:
				xmin = 518.4247
				xmax = 518.6447
				text = "went"
			intervals [1697]:
				xmin = 518.6447
				xmax = 519.0647
				text = "bowling"
			intervals [1698]:
				xmin = 519.0647
				xmax = 519.1447
				text = "we"
			intervals [1699]:
				xmin = 519.1447
				xmax = 519.3247
				text = "went"
			intervals [1700]:
				xmin = 519.3247
				xmax = 519.8947
				text = "skating"
			intervals [1701]:
				xmin = 519.8947
				xmax = 519.9847
				text = ""
			intervals [1702]:
				xmin = 519.9847
				xmax = 520.1647
				text = "um"
			intervals [1703]:
				xmin = 520.1647
				xmax = 520.2447
				text = "we"
			intervals [1704]:
				xmin = 520.2447
				xmax = 520.4247
				text = "didn't"
			intervals [1705]:
				xmin = 520.4247
				xmax = 520.6947
				text = "mind"
			intervals [1706]:
				xmin = 520.6947
				xmax = 521.1247
				text = "walking"
			intervals [1707]:
				xmin = 521.1247
				xmax = 521.6847
				text = "places"
			intervals [1708]:
				xmin = 521.6847
				xmax = 522.0291
				text = ""
			intervals [1709]:
				xmin = 522.0291
				xmax = 522.0891
				text = "we"
			intervals [1710]:
				xmin = 522.0891
				xmax = 522.2391
				text = "didn't"
			intervals [1711]:
				xmin = 522.2391
				xmax = 522.4591
				text = "have"
			intervals [1712]:
				xmin = 522.4591
				xmax = 522.5391
				text = "a"
			intervals [1713]:
				xmin = 522.5391
				xmax = 522.7791
				text = "pick"
			intervals [1714]:
				xmin = 522.7791
				xmax = 522.9191
				text = "up"
			intervals [1715]:
				xmin = 522.9191
				xmax = 523.0091
				text = "and"
			intervals [1716]:
				xmin = 523.0091
				xmax = 523.3091
				text = "drop"
			intervals [1717]:
				xmin = 523.3091
				xmax = 523.5091
				text = "off"
			intervals [1718]:
				xmin = 523.5091
				xmax = 523.8991
				text = "person"
			intervals [1719]:
				xmin = 523.8991
				xmax = 524.1591
				text = "like"
			intervals [1720]:
				xmin = 524.1591
				xmax = 524.3681
				text = ""
			intervals [1721]:
				xmin = 524.3681
				xmax = 524.5181
				text = "cause"
			intervals [1722]:
				xmin = 524.5181
				xmax = 524.5481
				text = "a"
			intervals [1723]:
				xmin = 524.5481
				xmax = 524.7081
				text = "lot"
			intervals [1724]:
				xmin = 524.7081
				xmax = 524.7681
				text = "of"
			intervals [1725]:
				xmin = 524.7681
				xmax = 524.9981
				text = "parents"
			intervals [1726]:
				xmin = 524.9981
				xmax = 525.1181
				text = "didn't"
			intervals [1727]:
				xmin = 525.1181
				xmax = 525.2681
				text = "have"
			intervals [1728]:
				xmin = 525.2681
				xmax = 525.2981
				text = "a"
			intervals [1729]:
				xmin = 525.2981
				xmax = 525.7281
				text = "car"
			intervals [1730]:
				xmin = 525.7281
				xmax = 525.9881
				text = "so"
			intervals [1731]:
				xmin = 525.9881
				xmax = 526.1081
				text = "we"
			intervals [1732]:
				xmin = 526.1081
				xmax = 526.5781
				text = "walked"
			intervals [1733]:
				xmin = 526.5781
				xmax = 526.8138
				text = ""
			intervals [1734]:
				xmin = 526.8138
				xmax = 526.9238
				text = "we"
			intervals [1735]:
				xmin = 526.9238
				xmax = 527.1638
				text = "walked"
			intervals [1736]:
				xmin = 527.1638
				xmax = 527.2738
				text = "to"
			intervals [1737]:
				xmin = 527.2738
				xmax = 527.3538
				text = "the"
			intervals [1738]:
				xmin = 527.3538
				xmax = 527.6338
				text = "swimming"
			intervals [1739]:
				xmin = 527.6338
				xmax = 527.8638
				text = "pool"
			intervals [1740]:
				xmin = 527.8638
				xmax = 527.9338
				text = "in"
			intervals [1741]:
				xmin = 527.9338
				xmax = 528.0238
				text = "the"
			intervals [1742]:
				xmin = 528.0238
				xmax = 528.6238
				text = "summertime"
			intervals [1743]:
				xmin = 528.6238
				xmax = 528.7238
				text = "if"
			intervals [1744]:
				xmin = 528.7238
				xmax = 528.7938
				text = "it"
			intervals [1745]:
				xmin = 528.7938
				xmax = 528.8338
				text = "s"
			intervals [1746]:
				xmin = 528.8338
				xmax = 528.9638
				text = "it"
			intervals [1747]:
				xmin = 528.9638
				xmax = 529.0238
				text = "s"
			intervals [1748]:
				xmin = 529.0238
				xmax = 529.0738
				text = "a"
			intervals [1749]:
				xmin = 529.0738
				xmax = 529.4038
				text = "mile"
			intervals [1750]:
				xmin = 529.4038
				xmax = 529.5438
				text = "like"
			intervals [1751]:
				xmin = 529.5438
				xmax = 529.5738
				text = ""
			intervals [1752]:
				xmin = 529.5738
				xmax = 529.6738
				text = "we"
			intervals [1753]:
				xmin = 529.6738
				xmax = 529.8238
				text = "were"
			intervals [1754]:
				xmin = 529.8238
				xmax = 530.1438
				text = "young"
			intervals [1755]:
				xmin = 530.1438
				xmax = 530.5749
				text = ""
			intervals [1756]:
				xmin = 530.5749
				xmax = 530.7949
				text = "now"
			intervals [1757]:
				xmin = 530.7949
				xmax = 530.8749
				text = "i"
			intervals [1758]:
				xmin = 530.8749
				xmax = 531.0649
				text = "just"
			intervals [1759]:
				xmin = 531.0649
				xmax = 531.2949
				text = "see"
			intervals [1760]:
				xmin = 531.2949
				xmax = 531.6749
				text = "more"
			intervals [1761]:
				xmin = 531.6749
				xmax = 532.1049
				text = "of"
			intervals [1762]:
				xmin = 532.1049
				xmax = 532.360
				text = ""
			intervals [1763]:
				xmin = 532.360
				xmax = 532.710
				text = "kids"
			intervals [1764]:
				xmin = 532.710
				xmax = 533.070
				text = "being"
			intervals [1765]:
				xmin = 533.070
				xmax = 533.260
				text = "more"
			intervals [1766]:
				xmin = 533.260
				xmax = 533.290
				text = ""
			intervals [1767]:
				xmin = 533.290
				xmax = 534.120
				text = "introverted"
			intervals [1768]:
				xmin = 534.120
				xmax = 534.533
				text = ""
			intervals [1769]:
				xmin = 534.533
				xmax = 534.633
				text = "you"
			intervals [1770]:
				xmin = 534.633
				xmax = 534.793
				text = "know"
			intervals [1771]:
				xmin = 534.793
				xmax = 535.073
				text = "being"
			intervals [1772]:
				xmin = 535.073
				xmax = 535.573
				text = "inside"
			intervals [1773]:
				xmin = 535.573
				xmax = 535.753
				text = "on"
			intervals [1774]:
				xmin = 535.753
				xmax = 536.683
				text = "computers"
			intervals [1775]:
				xmin = 536.683
				xmax = 536.913
				text = "and"
			intervals [1776]:
				xmin = 536.913
				xmax = 537.2923
				text = ""
			intervals [1777]:
				xmin = 537.2923
				xmax = 537.3923
				text = "we"
			intervals [1778]:
				xmin = 537.3923
				xmax = 537.5323
				text = "were"
			intervals [1779]:
				xmin = 537.5323
				xmax = 537.7223
				text = "just"
			intervals [1780]:
				xmin = 537.7223
				xmax = 537.9423
				text = "more"
			intervals [1781]:
				xmin = 537.9423
				xmax = 537.9723
				text = ""
			intervals [1782]:
				xmin = 537.9723
				xmax = 538.7123
				text = "interactive"
			intervals [1783]:
				xmin = 538.7123
				xmax = 538.7423
				text = ""
			intervals [1784]:
				xmin = 538.7423
				xmax = 538.8723
				text = "i"
			intervals [1785]:
				xmin = 538.8723
				xmax = 539.0923
				text = "think"
			intervals [1786]:
				xmin = 539.0923
				xmax = 539.1323
				text = ""
			intervals [1787]:
				xmin = 539.1323
				xmax = 539.3223
				text = "back"
			intervals [1788]:
				xmin = 539.3223
				xmax = 539.3623
				text = ""
			intervals [1789]:
				xmin = 539.3623
				xmax = 539.5423
				text = "then"
			intervals [1790]:
				xmin = 539.5423
				xmax = 539.6323
				text = "and"
			intervals [1791]:
				xmin = 539.6323
				xmax = 539.8223
				text = "that"
			intervals [1792]:
				xmin = 539.8223
				xmax = 539.8923
				text = "s"
			intervals [1793]:
				xmin = 539.8923
				xmax = 539.9723
				text = "the"
			intervals [1794]:
				xmin = 539.9723
				xmax = 540.2423
				text = "one"
			intervals [1795]:
				xmin = 540.2423
				xmax = 540.5023
				text = "thing"
			intervals [1796]:
				xmin = 540.5023
				xmax = 540.8023
				text = "that"
			intervals [1797]:
				xmin = 540.8023
				xmax = 540.9523
				text = "i"
			intervals [1798]:
				xmin = 540.9523
				xmax = 541.2237
				text = ""
			intervals [1799]:
				xmin = 541.2237
				xmax = 541.3737
				text = "that"
			intervals [1800]:
				xmin = 541.3737
				xmax = 541.4337
				text = "i"
			intervals [1801]:
				xmin = 541.4337
				xmax = 541.5937
				text = "can"
			intervals [1802]:
				xmin = 541.5937
				xmax = 542.0437
				text = "say"
			intervals [1803]:
				xmin = 542.0437
				xmax = 542.4081
				text = ""
			intervals [1804]:
				xmin = 542.4081
				xmax = 542.5081
				text = "from"
			intervals [1805]:
				xmin = 542.5081
				xmax = 542.6681
				text = "the"
			intervals [1806]:
				xmin = 542.6681
				xmax = 542.7381
				text = ""
			intervals [1807]:
				xmin = 542.7381
				xmax = 543.0381
				text = "past"
			intervals [1808]:
				xmin = 543.0381
				xmax = 543.3481
				text = "fifteen"
			intervals [1809]:
				xmin = 543.3481
				xmax = 543.5181
				text = "years"
			intervals [1810]:
				xmin = 543.5181
				xmax = 543.6181
				text = "that"
			intervals [1811]:
				xmin = 543.6181
				xmax = 543.7781
				text = "i"
			intervals [1812]:
				xmin = 543.7781
				xmax = 543.8081
				text = ""
			intervals [1813]:
				xmin = 543.8081
				xmax = 544.0981
				text = "don't"
			intervals [1814]:
				xmin = 544.0981
				xmax = 544.3681
				text = "like"
			intervals [1815]:
				xmin = 544.3681
				xmax = 544.3981
				text = ""
			intervals [1816]:
				xmin = 544.3981
				xmax = 544.5781
				text = "as"
			intervals [1817]:
				xmin = 544.5781
				xmax = 544.8781
				text = "far"
			intervals [1818]:
				xmin = 544.8781
				xmax = 545.2181
				text = "as"
			intervals [1819]:
				xmin = 545.2181
				xmax = 545.4344
				text = ""
			intervals [1820]:
				xmin = 545.4344
				xmax = 545.5244
				text = "the"
			intervals [1821]:
				xmin = 545.5244
				xmax = 545.8044
				text = "trend"
			intervals [1822]:
				xmin = 545.8044
				xmax = 545.9644
				text = "with"
			intervals [1823]:
				xmin = 545.9644
				xmax = 546.1744
				text = "young"
			intervals [1824]:
				xmin = 546.1744
				xmax = 546.5644
				text = "people"
			intervals [1825]:
				xmin = 546.5644
				xmax = 546.6044
				text = "i"
			intervals [1826]:
				xmin = 546.6044
				xmax = 546.8844
				text = "think"
			intervals [1827]:
				xmin = 546.8844
				xmax = 547.0744
				text = "that"
			intervals [1828]:
				xmin = 547.0744
				xmax = 547.2644
				text = "they're"
			intervals [1829]:
				xmin = 547.2644
				xmax = 547.4344
				text = "just"
			intervals [1830]:
				xmin = 547.4344
				xmax = 547.7044
				text = "more"
			intervals [1831]:
				xmin = 547.7044
				xmax = 548.4744
				text = "introverted"
			intervals [1832]:
				xmin = 548.4744
				xmax = 548.7818
				text = ""
			intervals [1833]:
				xmin = 548.7818
				xmax = 548.9218
				text = "and"
			intervals [1834]:
				xmin = 548.9218
				xmax = 548.9718
				text = "i"
			intervals [1835]:
				xmin = 548.9718
				xmax = 549.1818
				text = "think"
			intervals [1836]:
				xmin = 549.1818
				xmax = 549.3518
				text = "that"
			intervals [1837]:
				xmin = 549.3518
				xmax = 549.5518
				text = "really"
			intervals [1838]:
				xmin = 549.5518
				xmax = 549.8918
				text = "hurts"
			intervals [1839]:
				xmin = 549.8918
				xmax = 550.0718
				text = "them"
			intervals [1840]:
				xmin = 550.0718
				xmax = 550.1818
				text = "in"
			intervals [1841]:
				xmin = 550.1818
				xmax = 550.5118
				text = "terms"
			intervals [1842]:
				xmin = 550.5118
				xmax = 550.6418
				text = "of"
			intervals [1843]:
				xmin = 550.6418
				xmax = 550.8739
				text = ""
			intervals [1844]:
				xmin = 550.8739
				xmax = 551.0939
				text = "being"
			intervals [1845]:
				xmin = 551.0939
				xmax = 552.1039
				text = "communicators"
			intervals [1846]:
				xmin = 552.1039
				xmax = 552.5697
				text = ""
			intervals [1847]:
				xmin = 552.5697
				xmax = 552.6697
				text = "and"
			intervals [1848]:
				xmin = 552.6697
				xmax = 552.9197
				text = "knowing"
			intervals [1849]:
				xmin = 552.9197
				xmax = 553.1297
				text = "how"
			intervals [1850]:
				xmin = 553.1297
				xmax = 553.4297
				text = "to"
			intervals [1851]:
				xmin = 553.4297
				xmax = 553.8997
				text = "especially"
			intervals [1852]:
				xmin = 553.8997
				xmax = 553.9797
				text = "you"
			intervals [1853]:
				xmin = 553.9797
				xmax = 554.1797
				text = "know"
			intervals [1854]:
				xmin = 554.1797
				xmax = 554.2897
				text = "in"
			intervals [1855]:
				xmin = 554.2897
				xmax = 554.3797
				text = "a"
			intervals [1856]:
				xmin = 554.3797
				xmax = 554.4097
				text = ""
			intervals [1857]:
				xmin = 554.4097
				xmax = 554.6897
				text = "in"
			intervals [1858]:
				xmin = 554.6897
				xmax = 556.1298
				text = ""
			intervals [1859]:
				xmin = 556.1298
				xmax = 556.2498
				text = "in"
			intervals [1860]:
				xmin = 556.2498
				xmax = 556.3398
				text = "the"
			intervals [1861]:
				xmin = 556.3398
				xmax = 556.5698
				text = "work"
			intervals [1862]:
				xmin = 556.5698
				xmax = 556.9198
				text = "force"
			intervals [1863]:
				xmin = 556.9198
				xmax = 557.1398
				text = "just"
			intervals [1864]:
				xmin = 557.1398
				xmax = 557.4298
				text = "being"
			intervals [1865]:
				xmin = 557.4298
				xmax = 557.6698
				text = "out"
			intervals [1866]:
				xmin = 557.6698
				xmax = 557.7698
				text = "and"
			intervals [1867]:
				xmin = 557.7698
				xmax = 557.9498
				text = "being"
			intervals [1868]:
				xmin = 557.9498
				xmax = 558.0198
				text = "a"
			intervals [1869]:
				xmin = 558.0198
				xmax = 558.3098
				text = "team"
			intervals [1870]:
				xmin = 558.3098
				xmax = 558.6598
				text = "player"
			intervals [1871]:
				xmin = 558.6598
				xmax = 558.7498
				text = "i"
			intervals [1872]:
				xmin = 558.7498
				xmax = 558.9998
				text = "think"
			intervals [1873]:
				xmin = 558.9998
				xmax = 559.1398
				text = "if"
			intervals [1874]:
				xmin = 559.1398
				xmax = 559.4798
				text = "you're"
			intervals [1875]:
				xmin = 559.4798
				xmax = 559.8109
				text = ""
			intervals [1876]:
				xmin = 559.8109
				xmax = 560.2309
				text = "always"
			intervals [1877]:
				xmin = 560.2309
				xmax = 560.2609
				text = ""
			intervals [1878]:
				xmin = 560.2609
				xmax = 560.6609
				text = "alone"
			intervals [1879]:
				xmin = 560.6609
				xmax = 560.7509
				text = "or"
			intervals [1880]:
				xmin = 560.7509
				xmax = 560.8709
				text = "if"
			intervals [1881]:
				xmin = 560.8709
				xmax = 561.1909
				text = "you're"
			intervals [1882]:
				xmin = 561.1909
				xmax = 561.2409
				text = ""
			intervals [1883]:
				xmin = 561.2409
				xmax = 561.7309
				text = "relying"
			intervals [1884]:
				xmin = 561.7309
				xmax = 561.9109
				text = "on"
			intervals [1885]:
				xmin = 561.9109
				xmax = 562.6509
				text = "electronics"
			intervals [1886]:
				xmin = 562.6509
				xmax = 562.7909
				text = "then"
			intervals [1887]:
				xmin = 562.7909
				xmax = 562.8909
				text = "when"
			intervals [1888]:
				xmin = 562.8909
				xmax = 562.9909
				text = "it"
			intervals [1889]:
				xmin = 562.9909
				xmax = 563.3509
				text = "comes"
			intervals [1890]:
				xmin = 563.3509
				xmax = 563.6109
				text = "time"
			intervals [1891]:
				xmin = 563.6109
				xmax = 563.6409
				text = ""
			intervals [1892]:
				xmin = 563.6409
				xmax = 563.8509
				text = "to"
			intervals [1893]:
				xmin = 563.8509
				xmax = 563.8809
				text = ""
			intervals [1894]:
				xmin = 563.8809
				xmax = 564.0209
				text = "be"
			intervals [1895]:
				xmin = 564.0209
				xmax = 564.0909
				text = "a"
			intervals [1896]:
				xmin = 564.0909
				xmax = 564.3609
				text = "team"
			intervals [1897]:
				xmin = 564.3609
				xmax = 564.8209
				text = "player"
			intervals [1898]:
				xmin = 564.8209
				xmax = 565.0768
				text = ""
			intervals [1899]:
				xmin = 565.0768
				xmax = 565.2168
				text = "and"
			intervals [1900]:
				xmin = 565.2168
				xmax = 565.3468
				text = "be"
			intervals [1901]:
				xmin = 565.3468
				xmax = 565.3768
				text = ""
			intervals [1902]:
				xmin = 565.3768
				xmax = 565.9068
				text = "vocal"
			intervals [1903]:
				xmin = 565.9068
				xmax = 565.9668
				text = "and"
			intervals [1904]:
				xmin = 565.9668
				xmax = 566.1468
				text = "kind"
			intervals [1905]:
				xmin = 566.1468
				xmax = 566.2268
				text = "of"
			intervals [1906]:
				xmin = 566.2268
				xmax = 566.3868
				text = "roll"
			intervals [1907]:
				xmin = 566.3868
				xmax = 566.4868
				text = "your"
			intervals [1908]:
				xmin = 566.4868
				xmax = 566.9168
				text = "sleeves"
			intervals [1909]:
				xmin = 566.9168
				xmax = 567.1468
				text = "up"
			intervals [1910]:
				xmin = 567.1468
				xmax = 567.2656
				text = ""
			intervals [1911]:
				xmin = 567.2656
				xmax = 567.4656
				text = "that"
			intervals [1912]:
				xmin = 567.4656
				xmax = 567.5356
				text = "s"
			intervals [1913]:
				xmin = 567.5356
				xmax = 567.7156
				text = "like"
			intervals [1914]:
				xmin = 567.7156
				xmax = 567.7756
				text = "a"
			intervals [1915]:
				xmin = 567.7756
				xmax = 568.1056
				text = "skill"
			intervals [1916]:
				xmin = 568.1056
				xmax = 568.2756
				text = "that"
			intervals [1917]:
				xmin = 568.2756
				xmax = 568.3656
				text = "s"
			intervals [1918]:
				xmin = 568.3656
				xmax = 568.6656
				text = "lis-"
			intervals [1919]:
				xmin = 568.6656
				xmax = 568.8856
				text = "that"
			intervals [1920]:
				xmin = 568.8856
				xmax = 568.9656
				text = "s"
			intervals [1921]:
				xmin = 568.9656
				xmax = 569.3956
				text = "lacking"
			intervals [1922]:
				xmin = 569.3956
				xmax = 569.9782
				text = ""
			intervals [1923]:
				xmin = 569.9782
				xmax = 570.1882
				text = "now"
			intervals [1924]:
				xmin = 570.1882
				xmax = 576.9767
				text = ""
			intervals [1925]:
				xmin = 576.9767
				xmax = 577.2767
				text = "oh"
			intervals [1926]:
				xmin = 577.2767
				xmax = 577.8367
				text = "yeah"
			intervals [1927]:
				xmin = 577.8367
				xmax = 578.3047
				text = ""
			intervals [1928]:
				xmin = 578.3047
				xmax = 578.9747
				text = "<unk>"
			intervals [1929]:
				xmin = 578.9747
				xmax = 582.0558
				text = ""
			intervals [1930]:
				xmin = 582.0558
				xmax = 582.5158
				text = "uh-huh"
			intervals [1931]:
				xmin = 582.5158
				xmax = 592.9072
				text = ""
			intervals [1932]:
				xmin = 592.9072
				xmax = 592.9772
				text = "ugh"
			intervals [1933]:
				xmin = 592.9772
				xmax = 593.1372
				text = ""
			intervals [1934]:
				xmin = 593.1372
				xmax = 593.2772
				text = "the"
			intervals [1935]:
				xmin = 593.2772
				xmax = 593.8772
				text = "spot"
			intervals [1936]:
				xmin = 593.8772
				xmax = 594.196
				text = ""
			intervals [1937]:
				xmin = 594.196
				xmax = 594.426
				text = "that"
			intervals [1938]:
				xmin = 594.426
				xmax = 594.546
				text = "is"
			intervals [1939]:
				xmin = 594.546
				xmax = 594.616
				text = "the"
			intervals [1940]:
				xmin = 594.616
				xmax = 594.756
				text = ""
			intervals [1941]:
				xmin = 594.756
				xmax = 595.066
				text = "spot"
			intervals [1942]:
				xmin = 595.066
				xmax = 595.3271
				text = ""
			intervals [1943]:
				xmin = 595.3271
				xmax = 595.4571
				text = "and"
			intervals [1944]:
				xmin = 595.4571
				xmax = 595.5571
				text = "then"
			intervals [1945]:
				xmin = 595.5571
				xmax = 595.6771
				text = "you"
			intervals [1946]:
				xmin = 595.6771
				xmax = 595.7971
				text = "know"
			intervals [1947]:
				xmin = 595.7971
				xmax = 596.0171
				text = "about"
			intervals [1948]:
				xmin = 596.0171
				xmax = 596.0471
				text = ""
			intervals [1949]:
				xmin = 596.0471
				xmax = 596.2171
				text = "go"
			intervals [1950]:
				xmin = 596.2171
				xmax = 596.4671
				text = "go"
			intervals [1951]:
				xmin = 596.4671
				xmax = 596.7251
				text = ""
			intervals [1952]:
				xmin = 596.7251
				xmax = 596.9951
				text = "so"
			intervals [1953]:
				xmin = 596.9951
				xmax = 597.1851
				text = "that"
			intervals [1954]:
				xmin = 597.1851
				xmax = 597.3051
				text = "is"
			intervals [1955]:
				xmin = 597.3051
				xmax = 597.3951
				text = "the"
			intervals [1956]:
				xmin = 597.3951
				xmax = 598.0851
				text = "heartbeat"
			intervals [1957]:
				xmin = 598.0851
				xmax = 600.0825
				text = ""
			intervals [1958]:
				xmin = 600.0825
				xmax = 600.4325
				text = "okay"
			intervals [1959]:
				xmin = 600.4325
				xmax = 600.8933
				text = ""
			intervals [1960]:
				xmin = 600.8933
				xmax = 601.0233
				text = "<unk>"
			intervals [1961]:
				xmin = 601.0233
				xmax = 601.1228
				text = ""
			intervals [1962]:
				xmin = 601.1228
				xmax = 601.2628
				text = "now"
			intervals [1963]:
				xmin = 601.2628
				xmax = 601.4728
				text = "this"
			intervals [1964]:
				xmin = 601.4728
				xmax = 601.5828
				text = "is"
			intervals [1965]:
				xmin = 601.5828
				xmax = 601.7828
				text = "just"
			intervals [1966]:
				xmin = 601.7828
				xmax = 602.0328
				text = "from"
			intervals [1967]:
				xmin = 602.0328
				xmax = 602.3328
				text = "from"
			intervals [1968]:
				xmin = 602.3328
				xmax = 602.5428
				text = "from"
			intervals [1969]:
				xmin = 602.5428
				xmax = 602.6728
				text = "my"
			intervals [1970]:
				xmin = 602.6728
				xmax = 603.2228
				text = "position"
			intervals [1971]:
				xmin = 603.2228
				xmax = 603.3757
				text = ""
			intervals [1972]:
				xmin = 603.3757
				xmax = 603.5757
				text = "go"
			intervals [1973]:
				xmin = 603.5757
				xmax = 603.7157
				text = "go"
			intervals [1974]:
				xmin = 603.7157
				xmax = 603.8857
				text = "is"
			intervals [1975]:
				xmin = 603.8857
				xmax = 604.0057
				text = "the"
			intervals [1976]:
				xmin = 604.0057
				xmax = 604.8057
				text = "heartbeat"
			intervals [1977]:
				xmin = 604.8057
				xmax = 604.8557
				text = ""
			intervals [1978]:
				xmin = 604.8557
				xmax = 605.1057
				text = "of"
			intervals [1979]:
				xmin = 605.1057
				xmax = 605.2257
				text = "the"
			intervals [1980]:
				xmin = 605.2257
				xmax = 605.7357
				text = "city"
			intervals [1981]:
				xmin = 605.7357
				xmax = 606.2727
				text = ""
			intervals [1982]:
				xmin = 606.2727
				xmax = 606.8327
				text = "um"
			intervals [1983]:
				xmin = 606.8327
				xmax = 606.9634
				text = ""
			intervals [1984]:
				xmin = 606.9634
				xmax = 607.1334
				text = "and"
			intervals [1985]:
				xmin = 607.1334
				xmax = 607.2534
				text = "it"
			intervals [1986]:
				xmin = 607.2534
				xmax = 607.3134
				text = "s"
			intervals [1987]:
				xmin = 607.3134
				xmax = 607.4734
				text = "just"
			intervals [1988]:
				xmin = 607.4734
				xmax = 607.8034
				text = "something"
			intervals [1989]:
				xmin = 607.8034
				xmax = 607.9534
				text = "that"
			intervals [1990]:
				xmin = 607.9534
				xmax = 608.0034
				text = "s"
			intervals [1991]:
				xmin = 608.0034
				xmax = 608.2434
				text = "kind"
			intervals [1992]:
				xmin = 608.2434
				xmax = 608.3034
				text = "of"
			intervals [1993]:
				xmin = 608.3034
				xmax = 608.7034
				text = "inbred"
			intervals [1994]:
				xmin = 608.7034
				xmax = 608.8134
				text = "and"
			intervals [1995]:
				xmin = 608.8134
				xmax = 608.9034
				text = "it"
			intervals [1996]:
				xmin = 608.9034
				xmax = 608.9834
				text = "s"
			intervals [1997]:
				xmin = 608.9834
				xmax = 609.1734
				text = "like"
			intervals [1998]:
				xmin = 609.1734
				xmax = 609.2634
				text = "the"
			intervals [1999]:
				xmin = 609.2634
				xmax = 609.4434
				text = "love"
			intervals [2000]:
				xmin = 609.4434
				xmax = 609.5434
				text = "for"
			intervals [2001]:
				xmin = 609.5434
				xmax = 609.6234
				text = "the"
			intervals [2002]:
				xmin = 609.6234
				xmax = 609.9734
				text = "washington"
			intervals [2003]:
				xmin = 609.9734
				xmax = 610.6734
				text = "redskins"
			intervals [2004]:
				xmin = 610.6734
				xmax = 610.9873
				text = ""
			intervals [2005]:
				xmin = 610.9873
				xmax = 611.1273
				text = "if"
			intervals [2006]:
				xmin = 611.1273
				xmax = 611.2273
				text = "you're"
			intervals [2007]:
				xmin = 611.2273
				xmax = 611.3773
				text = "from"
			intervals [2008]:
				xmin = 611.3773
				xmax = 612.0373
				text = "dc"
			intervals [2009]:
				xmin = 612.0373
				xmax = 612.266
				text = ""
			intervals [2010]:
				xmin = 612.266
				xmax = 612.476
				text = "you've"
			intervals [2011]:
				xmin = 612.476
				xmax = 612.806
				text = "heard"
			intervals [2012]:
				xmin = 612.806
				xmax = 613.066
				text = "of"
			intervals [2013]:
				xmin = 613.066
				xmax = 613.496
				text = "danced"
			intervals [2014]:
				xmin = 613.496
				xmax = 613.786
				text = "to"
			intervals [2015]:
				xmin = 613.786
				xmax = 613.906
				text = "or"
			intervals [2016]:
				xmin = 613.906
				xmax = 614.136
				text = "been"
			intervals [2017]:
				xmin = 614.136
				xmax = 614.356
				text = "to"
			intervals [2018]:
				xmin = 614.356
				xmax = 614.516
				text = "a"
			intervals [2019]:
				xmin = 614.516
				xmax = 614.686
				text = "go"
			intervals [2020]:
				xmin = 614.686
				xmax = 614.876
				text = "go"
			intervals [2021]:
				xmin = 614.876
				xmax = 614.936
				text = ""
			intervals [2022]:
				xmin = 614.936
				xmax = 615.096
				text = "it"
			intervals [2023]:
				xmin = 615.096
				xmax = 615.176
				text = "s"
			intervals [2024]:
				xmin = 615.176
				xmax = 615.456
				text = "just"
			intervals [2025]:
				xmin = 615.456
				xmax = 615.7394
				text = ""
			intervals [2026]:
				xmin = 615.7394
				xmax = 615.8394
				text = "you"
			intervals [2027]:
				xmin = 615.8394
				xmax = 616.0694
				text = "have"
			intervals [2028]:
				xmin = 616.0694
				xmax = 616.1094
				text = ""
			intervals [2029]:
				xmin = 616.1094
				xmax = 616.3594
				text = "to"
			intervals [2030]:
				xmin = 616.3594
				xmax = 616.9672
				text = ""
			intervals [2031]:
				xmin = 616.9672
				xmax = 617.3672
				text = "um"
			intervals [2032]:
				xmin = 617.3672
				xmax = 617.5145
				text = ""
			intervals [2033]:
				xmin = 617.5145
				xmax = 617.6645
				text = "and"
			intervals [2034]:
				xmin = 617.6645
				xmax = 617.7245
				text = "i"
			intervals [2035]:
				xmin = 617.7245
				xmax = 618.0445
				text = "think"
			intervals [2036]:
				xmin = 618.0445
				xmax = 618.5845
				text = "that"
			intervals [2037]:
				xmin = 618.5845
				xmax = 618.9067
				text = ""
			intervals [2038]:
				xmin = 618.9067
				xmax = 619.0767
				text = "it"
			intervals [2039]:
				xmin = 619.0767
				xmax = 619.5567
				text = "connects"
			intervals [2040]:
				xmin = 619.5567
				xmax = 619.5867
				text = ""
			intervals [2041]:
				xmin = 619.5867
				xmax = 619.9367
				text = "us"
			intervals [2042]:
				xmin = 619.9367
				xmax = 620.4467
				text = "also"
			intervals [2043]:
				xmin = 620.4467
				xmax = 620.6267
				text = "like"
			intervals [2044]:
				xmin = 620.6267
				xmax = 620.7267
				text = "if"
			intervals [2045]:
				xmin = 620.7267
				xmax = 620.8067
				text = "you"
			intervals [2046]:
				xmin = 620.8067
				xmax = 620.9967
				text = "wanna"
			intervals [2047]:
				xmin = 620.9967
				xmax = 621.1567
				text = "go"
			intervals [2048]:
				xmin = 621.1567
				xmax = 621.3767
				text = "back"
			intervals [2049]:
				xmin = 621.3767
				xmax = 621.5267
				text = "to"
			intervals [2050]:
				xmin = 621.5267
				xmax = 621.7467
				text = "about"
			intervals [2051]:
				xmin = 621.7467
				xmax = 621.8367
				text = "the"
			intervals [2052]:
				xmin = 621.8367
				xmax = 622.5367
				text = "communities"
			intervals [2053]:
				xmin = 622.5367
				xmax = 622.8605
				text = ""
			intervals [2054]:
				xmin = 622.8605
				xmax = 623.0405
				text = "the"
			intervals [2055]:
				xmin = 623.0405
				xmax = 623.4305
				text = "dc"
			intervals [2056]:
				xmin = 623.4305
				xmax = 623.6705
				text = "area"
			intervals [2057]:
				xmin = 623.6705
				xmax = 623.9305
				text = "is"
			intervals [2058]:
				xmin = 623.9305
				xmax = 624.2705
				text = "very"
			intervals [2059]:
				xmin = 624.2705
				xmax = 624.4805
				text = "like"
			intervals [2060]:
				xmin = 624.4805
				xmax = 624.9805
				text = "neighborhood"
			intervals [2061]:
				xmin = 624.9805
				xmax = 625.6205
				text = "focused"
			intervals [2062]:
				xmin = 625.6205
				xmax = 625.9877
				text = ""
			intervals [2063]:
				xmin = 625.9877
				xmax = 626.1177
				text = "and"
			intervals [2064]:
				xmin = 626.1177
				xmax = 626.2877
				text = "so"
			intervals [2065]:
				xmin = 626.2877
				xmax = 626.4377
				text = "when"
			intervals [2066]:
				xmin = 626.4377
				xmax = 626.5477
				text = "you"
			intervals [2067]:
				xmin = 626.5477
				xmax = 626.7077
				text = "do"
			intervals [2068]:
				xmin = 626.7077
				xmax = 626.8677
				text = "go"
			intervals [2069]:
				xmin = 626.8677
				xmax = 627.1477
				text = "to"
			intervals [2070]:
				xmin = 627.1477
				xmax = 627.1777
				text = "a"
			intervals [2071]:
				xmin = 627.1777
				xmax = 627.4077
				text = "go"
			intervals [2072]:
				xmin = 627.4077
				xmax = 627.7277
				text = "go"
			intervals [2073]:
				xmin = 627.7277
				xmax = 627.8277
				text = "it"
			intervals [2074]:
				xmin = 627.8277
				xmax = 627.9877
				text = "s"
			intervals [2075]:
				xmin = 627.9877
				xmax = 628.049
				text = ""
			intervals [2076]:
				xmin = 628.049
				xmax = 628.199
				text = "it"
			intervals [2077]:
				xmin = 628.199
				xmax = 628.289
				text = "s"
			intervals [2078]:
				xmin = 628.289
				xmax = 628.519
				text = "like"
			intervals [2079]:
				xmin = 628.519
				xmax = 628.889
				text = "repping"
			intervals [2080]:
				xmin = 628.889
				xmax = 629.309
				text = "repres-"
			intervals [2081]:
				xmin = 629.309
				xmax = 629.459
				text = "they"
			intervals [2082]:
				xmin = 629.459
				xmax = 629.679
				text = "call"
			intervals [2083]:
				xmin = 629.679
				xmax = 629.759
				text = "it"
			intervals [2084]:
				xmin = 629.759
				xmax = 630.049
				text = "repping"
			intervals [2085]:
				xmin = 630.049
				xmax = 630.079
				text = ""
			intervals [2086]:
				xmin = 630.079
				xmax = 630.579
				text = "representing"
			intervals [2087]:
				xmin = 630.579
				xmax = 630.719
				text = "your"
			intervals [2088]:
				xmin = 630.719
				xmax = 631.219
				text = "neighborhood"
			intervals [2089]:
				xmin = 631.219
				xmax = 631.559
				text = "so"
			intervals [2090]:
				xmin = 631.559
				xmax = 631.8109
				text = ""
			intervals [2091]:
				xmin = 631.8109
				xmax = 631.9509
				text = "you"
			intervals [2092]:
				xmin = 631.9509
				xmax = 632.1509
				text = "may"
			intervals [2093]:
				xmin = 632.1509
				xmax = 632.4609
				text = "have"
			intervals [2094]:
				xmin = 632.4609
				xmax = 632.5209
				text = "you"
			intervals [2095]:
				xmin = 632.5209
				xmax = 632.6709
				text = "know"
			intervals [2096]:
				xmin = 632.6709
				xmax = 632.9309
				text = "people"
			intervals [2097]:
				xmin = 632.9309
				xmax = 633.1209
				text = "from"
			intervals [2098]:
				xmin = 633.1209
				xmax = 633.7309
				text = "southeast"
			intervals [2099]:
				xmin = 633.7309
				xmax = 633.8209
				text = "and"
			intervals [2100]:
				xmin = 633.8209
				xmax = 633.9609
				text = "then"
			intervals [2101]:
				xmin = 633.9609
				xmax = 634.0709
				text = "you"
			intervals [2102]:
				xmin = 634.0709
				xmax = 634.1009
				text = "<unk>"
			intervals [2103]:
				xmin = 634.1009
				xmax = 634.3209
				text = "have"
			intervals [2104]:
				xmin = 634.3209
				xmax = 634.4809
				text = "seat"
			intervals [2105]:
				xmin = 634.4809
				xmax = 634.5109
				text = ""
			intervals [2106]:
				xmin = 634.5109
				xmax = 634.9009
				text = "pleasant"
			intervals [2107]:
				xmin = 634.9009
				xmax = 634.9809
				text = "and"
			intervals [2108]:
				xmin = 634.9809
				xmax = 635.0609
				text = "you"
			intervals [2109]:
				xmin = 635.0609
				xmax = 635.0909
				text = "<unk>"
			intervals [2110]:
				xmin = 635.0909
				xmax = 635.3009
				text = "have"
			intervals [2111]:
				xmin = 635.3009
				xmax = 635.8209
				text = "landover"
			intervals [2112]:
				xmin = 635.8209
				xmax = 635.9009
				text = "and"
			intervals [2113]:
				xmin = 635.9009
				xmax = 636.0309
				text = "all"
			intervals [2114]:
				xmin = 636.0309
				xmax = 636.2309
				text = "these"
			intervals [2115]:
				xmin = 636.2309
				xmax = 636.7509
				text = "different"
			intervals [2116]:
				xmin = 636.7509
				xmax = 636.9834
				text = ""
			intervals [2117]:
				xmin = 636.9834
				xmax = 637.5934
				text = "sections"
			intervals [2118]:
				xmin = 637.5934
				xmax = 637.7634
				text = "of"
			intervals [2119]:
				xmin = 637.7634
				xmax = 637.8834
				text = "the"
			intervals [2120]:
				xmin = 637.8834
				xmax = 638.4334
				text = "city"
			intervals [2121]:
				xmin = 638.4334
				xmax = 638.6634
				text = ""
			intervals [2122]:
				xmin = 638.6634
				xmax = 638.8434
				text = "that"
			intervals [2123]:
				xmin = 638.8434
				xmax = 639.0534
				text = "go"
			intervals [2124]:
				xmin = 639.0534
				xmax = 639.2534
				text = "out"
			intervals [2125]:
				xmin = 639.2534
				xmax = 639.6134
				text = "together"
			intervals [2126]:
				xmin = 639.6134
				xmax = 639.8434
				text = "in"
			intervals [2127]:
				xmin = 639.8434
				xmax = 640.4634
				text = "groups"
			intervals [2128]:
				xmin = 640.4634
				xmax = 640.7504
				text = ""
			intervals [2129]:
				xmin = 640.7504
				xmax = 640.8804
				text = "and"
			intervals [2130]:
				xmin = 640.8804
				xmax = 641.0004
				text = "you"
			intervals [2131]:
				xmin = 641.0004
				xmax = 641.1904
				text = "just"
			intervals [2132]:
				xmin = 641.1904
				xmax = 641.2704
				text = "you"
			intervals [2133]:
				xmin = 641.2704
				xmax = 641.7704
				text = "represent"
			intervals [2134]:
				xmin = 641.7704
				xmax = 641.9104
				text = "your"
			intervals [2135]:
				xmin = 641.9104
				xmax = 642.7304
				text = "neighborhood"
			intervals [2136]:
				xmin = 642.7304
				xmax = 642.7604
				text = ""
			intervals [2137]:
				xmin = 642.7604
				xmax = 643.1704
				text = "um"
			intervals [2138]:
				xmin = 643.1704
				xmax = 643.7641
				text = ""
			intervals [2139]:
				xmin = 643.7641
				xmax = 643.9341
				text = "<unk>"
			intervals [2140]:
				xmin = 643.9341
				xmax = 644.2041
				text = "there"
			intervals [2141]:
				xmin = 644.2041
				xmax = 644.3241
				text = "you"
			intervals [2142]:
				xmin = 644.3241
				xmax = 644.5141
				text = "may"
			intervals [2143]:
				xmin = 644.5141
				xmax = 644.7241
				text = "like"
			intervals [2144]:
				xmin = 644.7241
				xmax = 644.8241
				text = "get"
			intervals [2145]:
				xmin = 644.8241
				xmax = 644.8641
				text = "a"
			intervals [2146]:
				xmin = 644.8641
				xmax = 645.2041
				text = "shout"
			intervals [2147]:
				xmin = 645.2041
				xmax = 645.4241
				text = "out"
			intervals [2148]:
				xmin = 645.4241
				xmax = 645.6641
				text = "from"
			intervals [2149]:
				xmin = 645.6641
				xmax = 645.7941
				text = "who"
			intervals [2150]:
				xmin = 645.7941
				xmax = 645.9041
				text = "s"
			intervals [2151]:
				xmin = 645.9041
				xmax = 646.2841
				text = "ever"
			intervals [2152]:
				xmin = 646.2841
				xmax = 646.5302
				text = ""
			intervals [2153]:
				xmin = 646.5302
				xmax = 647.2802
				text = "performing"
			intervals [2154]:
				xmin = 647.2802
				xmax = 647.6402
				text = "but"
			intervals [2155]:
				xmin = 647.6402
				xmax = 648.0049
				text = ""
			intervals [2156]:
				xmin = 648.0049
				xmax = 648.0549
				text = "i"
			intervals [2157]:
				xmin = 648.0549
				xmax = 648.3149
				text = "think"
			intervals [2158]:
				xmin = 648.3149
				xmax = 648.4749
				text = "go"
			intervals [2159]:
				xmin = 648.4749
				xmax = 648.7049
				text = "go"
			intervals [2160]:
				xmin = 648.7049
				xmax = 648.8249
				text = "is"
			intervals [2161]:
				xmin = 648.8249
				xmax = 649.1949
				text = "something"
			intervals [2162]:
				xmin = 649.1949
				xmax = 649.4549
				text = "that"
			intervals [2163]:
				xmin = 649.4549
				xmax = 649.4849
				text = ""
			intervals [2164]:
				xmin = 649.4849
				xmax = 649.7349
				text = "that"
			intervals [2165]:
				xmin = 649.7349
				xmax = 650.1949
				text = "connects"
			intervals [2166]:
				xmin = 650.1949
				xmax = 650.5349
				text = "us"
			intervals [2167]:
				xmin = 650.5349
				xmax = 650.5649
				text = ""
			intervals [2168]:
				xmin = 650.5649
				xmax = 650.6549
				text = "the"
			intervals [2169]:
				xmin = 650.6549
				xmax = 651.2649
				text = "music"
			intervals [2170]:
				xmin = 651.2649
				xmax = 651.5959
				text = ""
			intervals [2171]:
				xmin = 651.5959
				xmax = 651.8059
				text = "as"
			intervals [2172]:
				xmin = 651.8059
				xmax = 651.8459
				text = "a"
			intervals [2173]:
				xmin = 651.8459
				xmax = 652.4059
				text = "city"
			intervals [2174]:
				xmin = 652.4059
				xmax = 652.8138
				text = ""
			intervals [2175]:
				xmin = 652.8138
				xmax = 653.4738
				text = "and"
			intervals [2176]:
				xmin = 653.4738
				xmax = 653.6646
				text = ""
			intervals [2177]:
				xmin = 653.6646
				xmax = 653.7946
				text = "and"
			intervals [2178]:
				xmin = 653.7946
				xmax = 653.9846
				text = "that"
			intervals [2179]:
				xmin = 653.9846
				xmax = 654.3346
				text = "spans"
			intervals [2180]:
				xmin = 654.3346
				xmax = 654.8846
				text = "generations"
			intervals [2181]:
				xmin = 654.8846
				xmax = 655.0746
				text = "because"
			intervals [2182]:
				xmin = 655.0746
				xmax = 655.2246
				text = "my"
			intervals [2183]:
				xmin = 655.2246
				xmax = 655.7246
				text = "grandmother"
			intervals [2184]:
				xmin = 655.7246
				xmax = 655.9046
				text = "used"
			intervals [2185]:
				xmin = 655.9046
				xmax = 655.9646
				text = "to"
			intervals [2186]:
				xmin = 655.9646
				xmax = 656.1146
				text = "go"
			intervals [2187]:
				xmin = 656.1146
				xmax = 656.2846
				text = "see"
			intervals [2188]:
				xmin = 656.2846
				xmax = 656.5746
				text = "chuck"
			intervals [2189]:
				xmin = 656.5746
				xmax = 656.9546
				text = "brown"
			intervals [2190]:
				xmin = 656.9546
				xmax = 657.5125
				text = ""
			intervals [2191]:
				xmin = 657.5125
				xmax = 658.0125
				text = "and"
			intervals [2192]:
				xmin = 658.0125
				xmax = 658.5869
				text = ""
			intervals [2193]:
				xmin = 658.5869
				xmax = 658.8669
				text = "rest"
			intervals [2194]:
				xmin = 658.8669
				xmax = 658.9669
				text = "in"
			intervals [2195]:
				xmin = 658.9669
				xmax = 659.1869
				text = "peace"
			intervals [2196]:
				xmin = 659.1869
				xmax = 659.3569
				text = "chuck"
			intervals [2197]:
				xmin = 659.3569
				xmax = 659.4069
				text = ""
			intervals [2198]:
				xmin = 659.4069
				xmax = 659.6769
				text = "brown"
			intervals [2199]:
				xmin = 659.6769
				xmax = 659.7569
				text = "the"
			intervals [2200]:
				xmin = 659.7569
				xmax = 660.3369
				text = "godfather"
			intervals [2201]:
				xmin = 660.3369
				xmax = 660.6197
				text = ""
			intervals [2202]:
				xmin = 660.6197
				xmax = 660.7897
				text = "and"
			intervals [2203]:
				xmin = 660.7897
				xmax = 660.8797
				text = "i"
			intervals [2204]:
				xmin = 660.8797
				xmax = 661.0397
				text = "went"
			intervals [2205]:
				xmin = 661.0397
				xmax = 661.1297
				text = "to"
			intervals [2206]:
				xmin = 661.1297
				xmax = 661.2597
				text = "go"
			intervals [2207]:
				xmin = 661.2597
				xmax = 661.4597
				text = "see"
			intervals [2208]:
				xmin = 661.4597
				xmax = 661.6797
				text = "chuck"
			intervals [2209]:
				xmin = 661.6797
				xmax = 661.7297
				text = ""
			intervals [2210]:
				xmin = 661.7297
				xmax = 662.0097
				text = "brown"
			intervals [2211]:
				xmin = 662.0097
				xmax = 662.1497
				text = "and"
			intervals [2212]:
				xmin = 662.1497
				xmax = 662.2797
				text = "my"
			intervals [2213]:
				xmin = 662.2797
				xmax = 662.5997
				text = "younger"
			intervals [2214]:
				xmin = 662.5997
				xmax = 663.0397
				text = "sister"
			intervals [2215]:
				xmin = 663.0397
				xmax = 663.0697
				text = ""
			intervals [2216]:
				xmin = 663.0697
				xmax = 663.2897
				text = "knows"
			intervals [2217]:
				xmin = 663.2897
				xmax = 663.5197
				text = "about"
			intervals [2218]:
				xmin = 663.5197
				xmax = 663.7397
				text = "chuck"
			intervals [2219]:
				xmin = 663.7397
				xmax = 663.7697
				text = ""
			intervals [2220]:
				xmin = 663.7697
				xmax = 664.0197
				text = "brown"
			intervals [2221]:
				xmin = 664.0197
				xmax = 664.2897
				text = "so"
			intervals [2222]:
				xmin = 664.2897
				xmax = 664.3597
				text = "i"
			intervals [2223]:
				xmin = 664.3597
				xmax = 664.5297
				text = "mean"
			intervals [2224]:
				xmin = 664.5297
				xmax = 664.6297
				text = "it"
			intervals [2225]:
				xmin = 664.6297
				xmax = 664.6597
				text = "s"
			intervals [2226]:
				xmin = 664.6597
				xmax = 664.8597
				text = "just"
			intervals [2227]:
				xmin = 664.8597
				xmax = 665.0397
				text = "like"
			intervals [2228]:
				xmin = 665.0397
				xmax = 665.0997
				text = "a"
			intervals [2229]:
				xmin = 665.0997
				xmax = 665.7997
				text = "generational"
			intervals [2230]:
				xmin = 665.7997
				xmax = 665.8297
				text = ""
			intervals [2231]:
				xmin = 665.8297
				xmax = 666.1397
				text = "thing"
			intervals [2232]:
				xmin = 666.1397
				xmax = 666.583
				text = ""
			intervals [2233]:
				xmin = 666.583
				xmax = 666.763
				text = "like"
			intervals [2234]:
				xmin = 666.763
				xmax = 667.063
				text = "again"
			intervals [2235]:
				xmin = 667.063
				xmax = 667.133
				text = "i"
			intervals [2236]:
				xmin = 667.133
				xmax = 667.473
				text = "compare"
			intervals [2237]:
				xmin = 667.473
				xmax = 667.533
				text = "it"
			intervals [2238]:
				xmin = 667.533
				xmax = 667.653
				text = "to"
			intervals [2239]:
				xmin = 667.653
				xmax = 667.753
				text = "the"
			intervals [2240]:
				xmin = 667.753
				xmax = 668.013
				text = "level"
			intervals [2241]:
				xmin = 668.013
				xmax = 668.143
				text = "the"
			intervals [2242]:
				xmin = 668.143
				xmax = 668.743
				text = "redskins"
			intervals [2243]:
				xmin = 668.743
				xmax = 668.963
				text = "at"
			intervals [2244]:
				xmin = 668.963
				xmax = 669.289
				text = ""
			intervals [2245]:
				xmin = 669.289
				xmax = 669.379
				text = "if"
			intervals [2246]:
				xmin = 669.379
				xmax = 669.479
				text = "you're"
			intervals [2247]:
				xmin = 669.479
				xmax = 669.549
				text = "a"
			intervals [2248]:
				xmin = 669.549
				xmax = 670.559
				text = "washingtonian"
			intervals [2249]:
				xmin = 670.559
				xmax = 671.059
				text = "or"
			intervals [2250]:
				xmin = 671.059
				xmax = 671.3952
				text = ""
			intervals [2251]:
				xmin = 671.3952
				xmax = 671.5152
				text = "you"
			intervals [2252]:
				xmin = 671.5152
				xmax = 671.6452
				text = "know"
			intervals [2253]:
				xmin = 671.6452
				xmax = 671.6852
				text = "a"
			intervals [2254]:
				xmin = 671.6852
				xmax = 671.9752
				text = "prince"
			intervals [2255]:
				xmin = 671.9752
				xmax = 672.7252
				text = "georgian"
			intervals [2256]:
				xmin = 672.7252
				xmax = 672.8252
				text = "or"
			intervals [2257]:
				xmin = 672.8252
				xmax = 672.8552
				text = ""
			intervals [2258]:
				xmin = 672.8552
				xmax = 673.1752
				text = "even"
			intervals [2259]:
				xmin = 673.1752
				xmax = 673.4852
				text = "northern"
			intervals [2260]:
				xmin = 673.4852
				xmax = 674.0852
				text = "virginia"
			intervals [2261]:
				xmin = 674.0852
				xmax = 674.3014
				text = ""
			intervals [2262]:
				xmin = 674.3014
				xmax = 674.4914
				text = "you"
			intervals [2263]:
				xmin = 674.4914
				xmax = 674.6414
				text = "have"
			intervals [2264]:
				xmin = 674.6414
				xmax = 674.8914
				text = "gone"
			intervals [2265]:
				xmin = 674.8914
				xmax = 675.0514
				text = "to"
			intervals [2266]:
				xmin = 675.0514
				xmax = 675.1014
				text = "a"
			intervals [2267]:
				xmin = 675.1014
				xmax = 675.3314
				text = "go"
			intervals [2268]:
				xmin = 675.3314
				xmax = 675.3714
				text = ""
			intervals [2269]:
				xmin = 675.3714
				xmax = 675.4314
				text = "go"
			intervals [2270]:
				xmin = 675.4314
				xmax = 675.8662
				text = ""
			intervals [2271]:
				xmin = 675.8662
				xmax = 676.0262
				text = "in"
			intervals [2272]:
				xmin = 676.0262
				xmax = 676.1462
				text = "your"
			intervals [2273]:
				xmin = 676.1462
				xmax = 676.7362
				text = "lifetime"
			intervals [2274]:
				xmin = 676.7362
				xmax = 676.8362
				text = ""
			intervals [2275]:
				xmin = 676.8362
				xmax = 677.0362
				text = "and"
			intervals [2276]:
				xmin = 677.0362
				xmax = 677.1162
				text = "it"
			intervals [2277]:
				xmin = 677.1162
				xmax = 677.1662
				text = "s"
			intervals [2278]:
				xmin = 677.1662
				xmax = 677.3062
				text = "just"
			intervals [2279]:
				xmin = 677.3062
				xmax = 677.6462
				text = "something"
			intervals [2280]:
				xmin = 677.6462
				xmax = 677.8262
				text = "that"
			intervals [2281]:
				xmin = 677.8262
				xmax = 677.8562
				text = "s"
			intervals [2282]:
				xmin = 677.8562
				xmax = 677.8862
				text = ""
			intervals [2283]:
				xmin = 677.8862
				xmax = 678.0562
				text = "in"
			intervals [2284]:
				xmin = 678.0562
				xmax = 678.2962
				text = "us"
			intervals [2285]:
				xmin = 678.2962
				xmax = 678.5029
				text = ""
			intervals [2286]:
				xmin = 678.5029
				xmax = 678.5729
				text = "i"
			intervals [2287]:
				xmin = 678.5729
				xmax = 678.6029
				text = "<unk>"
			intervals [2288]:
				xmin = 678.6029
				xmax = 678.7629
				text = "tell"
			intervals [2289]:
				xmin = 678.7629
				xmax = 678.8529
				text = "you"
			intervals [2290]:
				xmin = 678.8529
				xmax = 678.9329
				text = "a"
			intervals [2291]:
				xmin = 678.9329
				xmax = 679.2029
				text = "funny"
			intervals [2292]:
				xmin = 679.2029
				xmax = 679.5429
				text = "story"
			intervals [2293]:
				xmin = 679.5429
				xmax = 679.6029
				text = "i"
			intervals [2294]:
				xmin = 679.6029
				xmax = 679.8029
				text = "was"
			intervals [2295]:
				xmin = 679.8029
				xmax = 679.9329
				text = "in"
			intervals [2296]:
				xmin = 679.9329
				xmax = 680.1129
				text = "the"
			intervals [2297]:
				xmin = 680.1129
				xmax = 680.1529
				text = ""
			intervals [2298]:
				xmin = 680.1529
				xmax = 680.3329
				text = "the"
			intervals [2299]:
				xmin = 680.3329
				xmax = 680.7829
				text = "army"
			intervals [2300]:
				xmin = 680.7829
				xmax = 680.8729
				text = ""
			intervals [2301]:
				xmin = 680.8729
				xmax = 681.3729
				text = "all"
			intervals [2302]:
				xmin = 681.3729
				xmax = 681.4729
				text = "the"
			intervals [2303]:
				xmin = 681.4729
				xmax = 681.6929
				text = "way"
			intervals [2304]:
				xmin = 681.6929
				xmax = 681.8129
				text = "in"
			intervals [2305]:
				xmin = 681.8129
				xmax = 682.3329
				text = "germany"
			intervals [2306]:
				xmin = 682.3329
				xmax = 682.7704
				text = ""
			intervals [2307]:
				xmin = 682.7704
				xmax = 682.9604
				text = "and"
			intervals [2308]:
				xmin = 682.9604
				xmax = 683.1104
				text = "so"
			intervals [2309]:
				xmin = 683.1104
				xmax = 683.2704
				text = "i'm"
			intervals [2310]:
				xmin = 683.2704
				xmax = 683.5504
				text = "missing"
			intervals [2311]:
				xmin = 683.5504
				xmax = 683.8704
				text = "home"
			intervals [2312]:
				xmin = 683.8704
				xmax = 683.9104
				text = ""
			intervals [2313]:
				xmin = 683.9104
				xmax = 684.0404
				text = "and"
			intervals [2314]:
				xmin = 684.0404
				xmax = 684.1604
				text = "so"
			intervals [2315]:
				xmin = 684.1604
				xmax = 684.2404
				text = "i'm"
			intervals [2316]:
				xmin = 684.2404
				xmax = 684.4104
				text = "like"
			intervals [2317]:
				xmin = 684.4104
				xmax = 684.4704
				text = "you"
			intervals [2318]:
				xmin = 684.4704
				xmax = 684.7104
				text = "gotta"
			intervals [2319]:
				xmin = 684.7104
				xmax = 684.8804
				text = "send"
			intervals [2320]:
				xmin = 684.8804
				xmax = 684.9604
				text = "me"
			intervals [2321]:
				xmin = 684.9604
				xmax = 685.1004
				text = "some"
			intervals [2322]:
				xmin = 685.1004
				xmax = 685.2404
				text = "go"
			intervals [2323]:
				xmin = 685.2404
				xmax = 685.3804
				text = "go"
			intervals [2324]:
				xmin = 685.3804
				xmax = 685.9404
				text = "cds"
			intervals [2325]:
				xmin = 685.9404
				xmax = 686.1779
				text = ""
			intervals [2326]:
				xmin = 686.1779
				xmax = 686.2979
				text = "so"
			intervals [2327]:
				xmin = 686.2979
				xmax = 686.4379
				text = "my"
			intervals [2328]:
				xmin = 686.4379
				xmax = 686.7979
				text = "family"
			intervals [2329]:
				xmin = 686.7979
				xmax = 686.9879
				text = "sent"
			intervals [2330]:
				xmin = 686.9879
				xmax = 687.1179
				text = "me"
			intervals [2331]:
				xmin = 687.1179
				xmax = 687.3079
				text = "over"
			intervals [2332]:
				xmin = 687.3079
				xmax = 687.4979
				text = "some"
			intervals [2333]:
				xmin = 687.4979
				xmax = 687.6379
				text = "go"
			intervals [2334]:
				xmin = 687.6379
				xmax = 687.7879
				text = "go"
			intervals [2335]:
				xmin = 687.7879
				xmax = 688.2979
				text = "cds"
			intervals [2336]:
				xmin = 688.2979
				xmax = 688.3779
				text = "and"
			intervals [2337]:
				xmin = 688.3779
				xmax = 688.4579
				text = "i'm"
			intervals [2338]:
				xmin = 688.4579
				xmax = 688.7679
				text = "playing"
			intervals [2339]:
				xmin = 688.7679
				xmax = 688.8479
				text = "it"
			intervals [2340]:
				xmin = 688.8479
				xmax = 688.9679
				text = "in"
			intervals [2341]:
				xmin = 688.9679
				xmax = 689.0779
				text = "my"
			intervals [2342]:
				xmin = 689.0779
				xmax = 689.6479
				text = "dorm"
			intervals [2343]:
				xmin = 689.6479
				xmax = 690.0725
				text = ""
			intervals [2344]:
				xmin = 690.0725
				xmax = 690.2225
				text = "and"
			intervals [2345]:
				xmin = 690.2225
				xmax = 690.3225
				text = "i'm"
			intervals [2346]:
				xmin = 690.3225
				xmax = 690.5625
				text = "getting"
			intervals [2347]:
				xmin = 690.5625
				xmax = 690.8825
				text = "knocks"
			intervals [2348]:
				xmin = 690.8825
				xmax = 690.9725
				text = "on"
			intervals [2349]:
				xmin = 690.9725
				xmax = 691.0925
				text = "my"
			intervals [2350]:
				xmin = 691.0925
				xmax = 691.4425
				text = "door"
			intervals [2351]:
				xmin = 691.4425
				xmax = 691.5025
				text = "and"
			intervals [2352]:
				xmin = 691.5025
				xmax = 691.5725
				text = "it"
			intervals [2353]:
				xmin = 691.5725
				xmax = 691.6525
				text = "s"
			intervals [2354]:
				xmin = 691.6525
				xmax = 691.8425
				text = "like"
			intervals [2355]:
				xmin = 691.8425
				xmax = 691.8725
				text = ""
			intervals [2356]:
				xmin = 691.8725
				xmax = 692.1825
				text = "people"
			intervals [2357]:
				xmin = 692.1825
				xmax = 692.4225
				text = "from"
			intervals [2358]:
				xmin = 692.4225
				xmax = 692.5725
				text = "the"
			intervals [2359]:
				xmin = 692.5725
				xmax = 693.2025
				text = "area"
			intervals [2360]:
				xmin = 693.2025
				xmax = 693.4224
				text = ""
			intervals [2361]:
				xmin = 693.4224
				xmax = 693.5324
				text = "that"
			intervals [2362]:
				xmin = 693.5324
				xmax = 693.5924
				text = "s"
			intervals [2363]:
				xmin = 693.5924
				xmax = 693.7424
				text = "like"
			intervals [2364]:
				xmin = 693.7424
				xmax = 693.8224
				text = "i"
			intervals [2365]:
				xmin = 693.8224
				xmax = 693.9724
				text = "didn't"
			intervals [2366]:
				xmin = 693.9724
				xmax = 694.1124
				text = "know"
			intervals [2367]:
				xmin = 694.1124
				xmax = 694.2424
				text = "you"
			intervals [2368]:
				xmin = 694.2424
				xmax = 694.3324
				text = "were"
			intervals [2369]:
				xmin = 694.3324
				xmax = 694.4924
				text = "from"
			intervals [2370]:
				xmin = 694.4924
				xmax = 695.0424
				text = "dc"
			intervals [2371]:
				xmin = 695.0424
				xmax = 695.1224
				text = "and"
			intervals [2372]:
				xmin = 695.1224
				xmax = 695.2824
				text = "it"
			intervals [2373]:
				xmin = 695.2824
				xmax = 695.3224
				text = "s"
			intervals [2374]:
				xmin = 695.3224
				xmax = 695.6079
				text = ""
			intervals [2375]:
				xmin = 695.6079
				xmax = 695.7279
				text = "it"
			intervals [2376]:
				xmin = 695.7279
				xmax = 695.8879
				text = "was"
			intervals [2377]:
				xmin = 695.8879
				xmax = 696.0979
				text = "just"
			intervals [2378]:
				xmin = 696.0979
				xmax = 696.5279
				text = "like"
			intervals [2379]:
				xmin = 696.5279
				xmax = 696.7165
				text = ""
			intervals [2380]:
				xmin = 696.7165
				xmax = 696.8165
				text = "we're"
			intervals [2381]:
				xmin = 696.8165
				xmax = 697.1565
				text = "coming"
			intervals [2382]:
				xmin = 697.1565
				xmax = 697.2165
				text = "to"
			intervals [2383]:
				xmin = 697.2165
				xmax = 697.4265
				text = "join"
			intervals [2384]:
				xmin = 697.4265
				xmax = 697.5865
				text = "this"
			intervals [2385]:
				xmin = 697.5865
				xmax = 697.8065
				text = "room"
			intervals [2386]:
				xmin = 697.8065
				xmax = 697.8665
				text = "and"
			intervals [2387]:
				xmin = 697.8665
				xmax = 697.9965
				text = "they"
			intervals [2388]:
				xmin = 697.9965
				xmax = 698.1965
				text = "hung"
			intervals [2389]:
				xmin = 698.1965
				xmax = 698.3565
				text = "out"
			intervals [2390]:
				xmin = 698.3565
				xmax = 698.4365
				text = "in"
			intervals [2391]:
				xmin = 698.4365
				xmax = 698.5865
				text = "my"
			intervals [2392]:
				xmin = 698.5865
				xmax = 698.8365
				text = "room"
			intervals [2393]:
				xmin = 698.8365
				xmax = 698.9165
				text = "and"
			intervals [2394]:
				xmin = 698.9165
				xmax = 699.0565
				text = "we"
			intervals [2395]:
				xmin = 699.0565
				xmax = 699.3465
				text = "listened"
			intervals [2396]:
				xmin = 699.3465
				xmax = 699.4565
				text = "to"
			intervals [2397]:
				xmin = 699.4565
				xmax = 699.6765
				text = "go"
			intervals [2398]:
				xmin = 699.6765
				xmax = 700.0965
				text = "go"
			intervals [2399]:
				xmin = 700.0965
				xmax = 700.3226
				text = ""
			intervals [2400]:
				xmin = 700.3226
				xmax = 700.4026
				text = "and"
			intervals [2401]:
				xmin = 700.4026
				xmax = 700.5326
				text = "then"
			intervals [2402]:
				xmin = 700.5326
				xmax = 700.9226
				text = "everybody"
			intervals [2403]:
				xmin = 700.9226
				xmax = 701.1026
				text = "else"
			intervals [2404]:
				xmin = 701.1026
				xmax = 701.2626
				text = "is"
			intervals [2405]:
				xmin = 701.2626
				xmax = 701.4126
				text = "like"
			intervals [2406]:
				xmin = 701.4126
				xmax = 701.6226
				text = ""
			intervals [2407]:
				xmin = 701.6226
				xmax = 701.8626
				text = "what"
			intervals [2408]:
				xmin = 701.8626
				xmax = 702.1778
				text = ""
			intervals [2409]:
				xmin = 702.1778
				xmax = 702.5478
				text = "is"
			intervals [2410]:
				xmin = 702.5478
				xmax = 702.5778
				text = ""
			intervals [2411]:
				xmin = 702.5778
				xmax = 703.0978
				text = "that"
			intervals [2412]:
				xmin = 703.0978
				xmax = 703.168
				text = ""
			intervals [2413]:
				xmin = 703.168
				xmax = 703.348
				text = "what"
			intervals [2414]:
				xmin = 703.348
				xmax = 703.378
				text = "are"
			intervals [2415]:
				xmin = 703.378
				xmax = 703.768
				text = ""
			intervals [2416]:
				xmin = 703.768
				xmax = 703.828
				text = "you"
			intervals [2417]:
				xmin = 703.828
				xmax = 704.028
				text = "listening"
			intervals [2418]:
				xmin = 704.028
				xmax = 704.258
				text = "to"
			intervals [2419]:
				xmin = 704.258
				xmax = 704.7103
				text = ""
			intervals [2420]:
				xmin = 704.7103
				xmax = 705.1103
				text = "so"
			intervals [2421]:
				xmin = 705.1103
				xmax = 705.3503
				text = "it"
			intervals [2422]:
				xmin = 705.3503
				xmax = 705.3803
				text = ""
			intervals [2423]:
				xmin = 705.3803
				xmax = 705.5303
				text = "it"
			intervals [2424]:
				xmin = 705.5303
				xmax = 705.5603
				text = "s"
			intervals [2425]:
				xmin = 705.5603
				xmax = 706.0303
				text = "definitely"
			intervals [2426]:
				xmin = 706.0303
				xmax = 706.1103
				text = "a"
			intervals [2427]:
				xmin = 706.1103
				xmax = 706.1403
				text = ""
			intervals [2428]:
				xmin = 706.1403
				xmax = 706.4003
				text = "a"
			intervals [2429]:
				xmin = 706.4003
				xmax = 707.0003
				text = "connector"
			intervals [2430]:
				xmin = 707.0003
				xmax = 707.0303
				text = ""
			intervals [2431]:
				xmin = 707.0303
				xmax = 707.1803
				text = "i"
			intervals [2432]:
				xmin = 707.1803
				xmax = 707.4803
				text = "think"
			intervals [2433]:
				xmin = 707.4803
				xmax = 707.5103
				text = ""
			intervals [2434]:
				xmin = 707.5103
				xmax = 707.7303
				text = "for"
			intervals [2435]:
				xmin = 707.7303
				xmax = 707.9003
				text = "for"
			intervals [2436]:
				xmin = 707.9003
				xmax = 708.1903
				text = "folks"
			intervals [2437]:
				xmin = 708.1903
				xmax = 708.2703
				text = "in"
			intervals [2438]:
				xmin = 708.2703
				xmax = 708.4503
				text = "this"
			intervals [2439]:
				xmin = 708.4503
				xmax = 708.8003
				text = "area"
			intervals [2440]:
				xmin = 708.8003
				xmax = 709.9459
				text = ""
			intervals [2441]:
				xmin = 709.9459
				xmax = 710.0659
				text = "<unk>"
			intervals [2442]:
				xmin = 710.0659
				xmax = 710.510
				text = ""
			intervals [2443]:
				xmin = 710.510
				xmax = 710.760
				text = "rare"
			intervals [2444]:
				xmin = 710.760
				xmax = 711.090
				text = "essence"
			intervals [2445]:
				xmin = 711.090
				xmax = 711.230
				text = "is"
			intervals [2446]:
				xmin = 711.230
				xmax = 711.390
				text = "my"
			intervals [2447]:
				xmin = 711.390
				xmax = 711.730
				text = "favorite"
			intervals [2448]:
				xmin = 711.730
				xmax = 712.010
				text = "group"
			intervals [2449]:
				xmin = 712.010
				xmax = 713.6539
				text = ""
			intervals [2450]:
				xmin = 713.6539
				xmax = 713.7739
				text = "<unk>"
			intervals [2451]:
				xmin = 713.7739
				xmax = 714.2011
				text = ""
			intervals [2452]:
				xmin = 714.2011
				xmax = 714.4111
				text = "rare"
			intervals [2453]:
				xmin = 714.4111
				xmax = 714.8311
				text = "essence"
			intervals [2454]:
				xmin = 714.8311
				xmax = 715.3511
				text = "is"
			intervals [2455]:
				xmin = 715.3511
				xmax = 715.3811
				text = ""
			intervals [2456]:
				xmin = 715.3811
				xmax = 715.7311
				text = "um"
			intervals [2457]:
				xmin = 715.7311
				xmax = 715.7711
				text = "a"
			intervals [2458]:
				xmin = 715.7711
				xmax = 716.3211
				text = "very"
			intervals [2459]:
				xmin = 716.3211
				xmax = 716.6311
				text = "well"
			intervals [2460]:
				xmin = 716.6311
				xmax = 716.8811
				text = "known"
			intervals [2461]:
				xmin = 716.8811
				xmax = 717.0611
				text = "go"
			intervals [2462]:
				xmin = 717.0611
				xmax = 717.2411
				text = "go"
			intervals [2463]:
				xmin = 717.2411
				xmax = 717.6511
				text = "band"
			intervals [2464]:
				xmin = 717.6511
				xmax = 717.8111
				text = "they've"
			intervals [2465]:
				xmin = 717.8111
				xmax = 718.0011
				text = "had"
			intervals [2466]:
				xmin = 718.0011
				xmax = 718.2311
				text = "some"
			intervals [2467]:
				xmin = 718.2311
				xmax = 718.6711
				text = "commercial"
			intervals [2468]:
				xmin = 718.6711
				xmax = 719.2511
				text = "success"
			intervals [2469]:
				xmin = 719.2511
				xmax = 719.6039
				text = ""
			intervals [2470]:
				xmin = 719.6039
				xmax = 719.8039
				text = "i"
			intervals [2471]:
				xmin = 719.8039
				xmax = 719.8339
				text = ""
			intervals [2472]:
				xmin = 719.8339
				xmax = 720.0539
				text = "not"
			intervals [2473]:
				xmin = 720.0539
				xmax = 720.1539
				text = "as"
			intervals [2474]:
				xmin = 720.1539
				xmax = 720.3239
				text = "much"
			intervals [2475]:
				xmin = 720.3239
				xmax = 720.4639
				text = "as"
			intervals [2476]:
				xmin = 720.4639
				xmax = 720.6539
				text = "chuck"
			intervals [2477]:
				xmin = 720.6539
				xmax = 720.6839
				text = ""
			intervals [2478]:
				xmin = 720.6839
				xmax = 720.9239
				text = "brown"
			intervals [2479]:
				xmin = 720.9239
				xmax = 721.0239
				text = "he"
			intervals [2480]:
				xmin = 721.0239
				xmax = 721.1439
				text = "s"
			intervals [2481]:
				xmin = 721.1439
				xmax = 721.2639
				text = "been"
			intervals [2482]:
				xmin = 721.2639
				xmax = 721.4239
				text = "the"
			intervals [2483]:
				xmin = 721.4239
				xmax = 722.0239
				text = "biggest"
			intervals [2484]:
				xmin = 722.0239
				xmax = 722.0539
				text = ""
			intervals [2485]:
				xmin = 722.0539
				xmax = 722.4439
				text = "um"
			intervals [2486]:
				xmin = 722.4439
				xmax = 722.9972
				text = ""
			intervals [2487]:
				xmin = 722.9972
				xmax = 723.8172
				text = "crossover"
			intervals [2488]:
				xmin = 723.8172
				xmax = 723.8874
				text = ""
			intervals [2489]:
				xmin = 723.8874
				xmax = 724.1474
				text = "act"
			intervals [2490]:
				xmin = 724.1474
				xmax = 724.2674
				text = "that"
			intervals [2491]:
				xmin = 724.2674
				xmax = 724.3974
				text = "we've"
			intervals [2492]:
				xmin = 724.3974
				xmax = 724.4274
				text = ""
			intervals [2493]:
				xmin = 724.4274
				xmax = 724.7774
				text = "had"
			intervals [2494]:
				xmin = 724.7774
				xmax = 724.9074
				text = "in"
			intervals [2495]:
				xmin = 724.9074
				xmax = 725.1074
				text = "that"
			intervals [2496]:
				xmin = 725.1074
				xmax = 725.7374
				text = "genre"
			intervals [2497]:
				xmin = 725.7374
				xmax = 726.2145
				text = ""
			intervals [2498]:
				xmin = 726.2145
				xmax = 726.5745
				text = "um"
			intervals [2499]:
				xmin = 726.5745
				xmax = 726.6345
				text = ""
			intervals [2500]:
				xmin = 726.6345
				xmax = 726.7645
				text = "but"
			intervals [2501]:
				xmin = 726.7645
				xmax = 726.7945
				text = ""
			intervals [2502]:
				xmin = 726.7945
				xmax = 726.9445
				text = "rare"
			intervals [2503]:
				xmin = 726.9445
				xmax = 727.3545
				text = "essence"
			intervals [2504]:
				xmin = 727.3545
				xmax = 727.5045
				text = "is"
			intervals [2505]:
				xmin = 727.5045
				xmax = 727.7345
				text = "kind"
			intervals [2506]:
				xmin = 727.7345
				xmax = 727.8245
				text = "of"
			intervals [2507]:
				xmin = 727.8245
				xmax = 727.9245
				text = "what"
			intervals [2508]:
				xmin = 727.9245
				xmax = 728.0145
				text = "i"
			intervals [2509]:
				xmin = 728.0145
				xmax = 728.1445
				text = "would"
			intervals [2510]:
				xmin = 728.1445
				xmax = 728.4845
				text = "consider"
			intervals [2511]:
				xmin = 728.4845
				xmax = 728.7845
				text = "grown"
			intervals [2512]:
				xmin = 728.7845
				xmax = 728.8945
				text = "and"
			intervals [2513]:
				xmin = 728.8945
				xmax = 729.4245
				text = "sexy"
			intervals [2514]:
				xmin = 729.4245
				xmax = 729.9589
				text = ""
			intervals [2515]:
				xmin = 729.9589
				xmax = 730.0389
				text = "it"
			intervals [2516]:
				xmin = 730.0389
				xmax = 730.1289
				text = "s"
			intervals [2517]:
				xmin = 730.1289
				xmax = 730.5989
				text = "not"
			intervals [2518]:
				xmin = 730.5989
				xmax = 730.6789
				text = ""
			intervals [2519]:
				xmin = 730.6789
				xmax = 730.9389
				text = "as"
			intervals [2520]:
				xmin = 730.9389
				xmax = 731.5289
				text = "rough"
			intervals [2521]:
				xmin = 731.5289
				xmax = 731.9075
				text = ""
			intervals [2522]:
				xmin = 731.9075
				xmax = 732.3375
				text = "as"
			intervals [2523]:
				xmin = 732.3375
				xmax = 732.4175
				text = "the"
			intervals [2524]:
				xmin = 732.4175
				xmax = 732.6175
				text = "new"
			intervals [2525]:
				xmin = 732.6175
				xmax = 732.7475
				text = "go"
			intervals [2526]:
				xmin = 732.7475
				xmax = 732.8875
				text = "go"
			intervals [2527]:
				xmin = 732.8875
				xmax = 733.2775
				text = "music"
			intervals [2528]:
				xmin = 733.2775
				xmax = 733.7275
				text = "is"
			intervals [2529]:
				xmin = 733.7275
				xmax = 733.7575
				text = ""
			intervals [2530]:
				xmin = 733.7575
				xmax = 734.1875
				text = "and"
			intervals [2531]:
				xmin = 734.1875
				xmax = 734.2475
				text = "you"
			intervals [2532]:
				xmin = 734.2475
				xmax = 734.3675
				text = "know"
			intervals [2533]:
				xmin = 734.3675
				xmax = 734.4475
				text = "it"
			intervals [2534]:
				xmin = 734.4475
				xmax = 734.4975
				text = "s"
			intervals [2535]:
				xmin = 734.4975
				xmax = 734.6675
				text = "just"
			intervals [2536]:
				xmin = 734.6675
				xmax = 734.8475
				text = "kind"
			intervals [2537]:
				xmin = 734.8475
				xmax = 734.9075
				text = "of"
			intervals [2538]:
				xmin = 734.9075
				xmax = 735.3575
				text = "chill"
			intervals [2539]:
				xmin = 735.3575
				xmax = 735.4975
				text = "so"
			intervals [2540]:
				xmin = 735.4975
				xmax = 735.5975
				text = "it"
			intervals [2541]:
				xmin = 735.5975
				xmax = 735.8175
				text = "fit"
			intervals [2542]:
				xmin = 735.8175
				xmax = 735.9475
				text = "my"
			intervals [2543]:
				xmin = 735.9475
				xmax = 736.7275
				text = "personality"
			intervals [2544]:
				xmin = 736.7275
				xmax = 742.286
				text = ""
			intervals [2545]:
				xmin = 742.286
				xmax = 743.026
				text = "backyard"
			intervals [2546]:
				xmin = 743.026
				xmax = 745.2555
				text = ""
			intervals [2547]:
				xmin = 745.2555
				xmax = 745.5455
				text = "okay"
			intervals [2548]:
				xmin = 745.5455
				xmax = 745.8193
				text = ""
			intervals [2549]:
				xmin = 745.8193
				xmax = 746.1393
				text = "mm-hm"
			intervals [2550]:
				xmin = 746.1393
				xmax = 749.8008
				text = ""
			intervals [2551]:
				xmin = 749.8008
				xmax = 750.5708
				text = "<unk>"
			intervals [2552]:
				xmin = 750.5708
				xmax = 750.6608
				text = "well"
			intervals [2553]:
				xmin = 750.6608
				xmax = 750.8408
				text = "that"
			intervals [2554]:
				xmin = 750.8408
				xmax = 750.9208
				text = "we"
			intervals [2555]:
				xmin = 750.9208
				xmax = 750.9508
				text = "<unk>"
			intervals [2556]:
				xmin = 750.9508
				xmax = 751.0708
				text = "have"
			intervals [2557]:
				xmin = 751.0708
				xmax = 751.1408
				text = "to"
			intervals [2558]:
				xmin = 751.1408
				xmax = 751.2508
				text = "go"
			intervals [2559]:
				xmin = 751.2508
				xmax = 751.3608
				text = "out"
			intervals [2560]:
				xmin = 751.3608
				xmax = 751.4908
				text = "to"
			intervals [2561]:
				xmin = 751.4908
				xmax = 751.5608
				text = "a"
			intervals [2562]:
				xmin = 751.5608
				xmax = 751.7308
				text = "go"
			intervals [2563]:
				xmin = 751.7308
				xmax = 751.8208
				text = "go"
			intervals [2564]:
				xmin = 751.8208
				xmax = 751.8508
				text = ""
			intervals [2565]:
				xmin = 751.8508
				xmax = 752.2008
				text = "rdx"
			intervals [2566]:
				xmin = 752.2008
				xmax = 757.7026
				text = ""
			intervals [2567]:
				xmin = 757.7026
				xmax = 757.7626
				text = "i"
			intervals [2568]:
				xmin = 757.7626
				xmax = 757.9526
				text = "need"
			intervals [2569]:
				xmin = 757.9526
				xmax = 758.1626
				text = "you"
			intervals [2570]:
				xmin = 758.1626
				xmax = 758.2526
				text = "i"
			intervals [2571]:
				xmin = 758.2526
				xmax = 758.4126
				text = "need"
			intervals [2572]:
				xmin = 758.4126
				xmax = 758.4826
				text = "you"
			intervals [2573]:
				xmin = 758.4826
				xmax = 758.5626
				text = "to"
			intervals [2574]:
				xmin = 758.5626
				xmax = 758.7126
				text = "get"
			intervals [2575]:
				xmin = 758.7126
				xmax = 758.7926
				text = "the"
			intervals [2576]:
				xmin = 758.7926
				xmax = 759.0426
				text = "whole"
			intervals [2577]:
				xmin = 759.0426
				xmax = 759.8226
				text = "experience"
			intervals [2578]:
				xmin = 759.8226
				xmax = 762.8017
				text = ""
			intervals [2579]:
				xmin = 762.8017
				xmax = 763.3017
				text = "no"
			intervals [2580]:
				xmin = 763.3017
				xmax = 763.4217
				text = "i"
			intervals [2581]:
				xmin = 763.4217
				xmax = 763.7817
				text = "mean"
			intervals [2582]:
				xmin = 763.7817
				xmax = 763.8917
				text = "the"
			intervals [2583]:
				xmin = 763.8917
				xmax = 764.1417
				text = "whole"
			intervals [2584]:
				xmin = 764.1417
				xmax = 764.7317
				text = "experience"
			intervals [2585]:
				xmin = 764.7317
				xmax = 764.7617
				text = ""
			intervals [2586]:
				xmin = 764.7617
				xmax = 764.9017
				text = "it"
			intervals [2587]:
				xmin = 764.9017
				xmax = 764.9917
				text = "s"
			intervals [2588]:
				xmin = 764.9917
				xmax = 765.2317
				text = "just"
			intervals [2589]:
				xmin = 765.2317
				xmax = 765.3217
				text = "the"
			intervals [2590]:
				xmin = 765.3217
				xmax = 765.7317
				text = "music"
			intervals [2591]:
				xmin = 765.7317
				xmax = 765.8917
				text = "is"
			intervals [2592]:
				xmin = 765.8917
				xmax = 766.6717
				text = "intoxicating"
			intervals [2593]:
				xmin = 766.6717
				xmax = 766.8017
				text = "and"
			intervals [2594]:
				xmin = 766.8017
				xmax = 766.8717
				text = "i"
			intervals [2595]:
				xmin = 766.8717
				xmax = 767.1317
				text = "think"
			intervals [2596]:
				xmin = 767.1317
				xmax = 767.3717
				text = "because"
			intervals [2597]:
				xmin = 767.3717
				xmax = 767.4317
				text = "it"
			intervals [2598]:
				xmin = 767.4317
				xmax = 767.4617
				text = "s"
			intervals [2599]:
				xmin = 767.4617
				xmax = 767.6417
				text = "so"
			intervals [2600]:
				xmin = 767.6417
				xmax = 768.1217
				text = "percussion"
			intervals [2601]:
				xmin = 768.1217
				xmax = 768.6617
				text = "driven"
			intervals [2602]:
				xmin = 768.6617
				xmax = 769.1087
				text = ""
			intervals [2603]:
				xmin = 769.1087
				xmax = 769.3187
				text = "it"
			intervals [2604]:
				xmin = 769.3187
				xmax = 769.8387
				text = "just"
			intervals [2605]:
				xmin = 769.8387
				xmax = 770.7737
				text = ""
			intervals [2606]:
				xmin = 770.7737
				xmax = 770.9337
				text = "it"
			intervals [2607]:
				xmin = 770.9337
				xmax = 771.3637
				text = "almost"
			intervals [2608]:
				xmin = 771.3637
				xmax = 771.4837
				text = "to"
			intervals [2609]:
				xmin = 771.4837
				xmax = 771.7037
				text = "me"
			intervals [2610]:
				xmin = 771.7037
				xmax = 771.9137
				text = "is"
			intervals [2611]:
				xmin = 771.9137
				xmax = 772.3737
				text = "like"
			intervals [2612]:
				xmin = 772.3737
				xmax = 772.7464
				text = ""
			intervals [2613]:
				xmin = 772.7464
				xmax = 773.1764
				text = "african"
			intervals [2614]:
				xmin = 773.1764
				xmax = 773.6064
				text = "drums"
			intervals [2615]:
				xmin = 773.6064
				xmax = 773.7264
				text = "like"
			intervals [2616]:
				xmin = 773.7264
				xmax = 773.7564
				text = ""
			intervals [2617]:
				xmin = 773.7564
				xmax = 773.9464
				text = "it"
			intervals [2618]:
				xmin = 773.9464
				xmax = 774.3564
				text = "just"
			intervals [2619]:
				xmin = 774.3564
				xmax = 775.0019
				text = ""
			intervals [2620]:
				xmin = 775.0019
				xmax = 775.1419
				text = "it"
			intervals [2621]:
				xmin = 775.1419
				xmax = 775.4519
				text = "touches"
			intervals [2622]:
				xmin = 775.4519
				xmax = 775.5719
				text = "your"
			intervals [2623]:
				xmin = 775.5719
				xmax = 776.0119
				text = "soul"
			intervals [2624]:
				xmin = 776.0119
				xmax = 776.0719
				text = "i"
			intervals [2625]:
				xmin = 776.0719
				xmax = 776.4319
				text = "can't"
			intervals [2626]:
				xmin = 776.4319
				xmax = 776.6119
				text = "really"
			intervals [2627]:
				xmin = 776.6119
				xmax = 777.0119
				text = "explain"
			intervals [2628]:
				xmin = 777.0119
				xmax = 777.1219
				text = "it"
			intervals [2629]:
				xmin = 777.1219
				xmax = 777.2219
				text = "it"
			intervals [2630]:
				xmin = 777.2219
				xmax = 777.2519
				text = "s"
			intervals [2631]:
				xmin = 777.2519
				xmax = 777.6819
				text = "something"
			intervals [2632]:
				xmin = 777.6819
				xmax = 777.7619
				text = "you"
			intervals [2633]:
				xmin = 777.7619
				xmax = 777.9219
				text = "have"
			intervals [2634]:
				xmin = 777.9219
				xmax = 778.0419
				text = "to"
			intervals [2635]:
				xmin = 778.0419
				xmax = 778.8519
				text = "experience"
			intervals [2636]:
				xmin = 778.8519
				xmax = 779.1067
				text = ""
			intervals [2637]:
				xmin = 779.1067
				xmax = 779.2067
				text = "and"
			intervals [2638]:
				xmin = 779.2067
				xmax = 779.3867
				text = "once"
			intervals [2639]:
				xmin = 779.3867
				xmax = 779.4467
				text = "you"
			intervals [2640]:
				xmin = 779.4467
				xmax = 780.0967
				text = "experience"
			intervals [2641]:
				xmin = 780.0967
				xmax = 780.4067
				text = "it"
			intervals [2642]:
				xmin = 780.4067
				xmax = 780.5782
				text = ""
			intervals [2643]:
				xmin = 780.5782
				xmax = 780.7082
				text = "you"
			intervals [2644]:
				xmin = 780.7082
				xmax = 780.7382
				text = "<unk>"
			intervals [2645]:
				xmin = 780.7382
				xmax = 780.9182
				text = "get"
			intervals [2646]:
				xmin = 780.9182
				xmax = 781.1782
				text = "it"
			intervals [2647]:
				xmin = 781.1782
				xmax = 783.6345
				text = ""
			intervals [2648]:
				xmin = 783.6345
				xmax = 783.7945
				text = "now"
			intervals [2649]:
				xmin = 783.7945
				xmax = 784.0345
				text = "that"
			intervals [2650]:
				xmin = 784.0345
				xmax = 784.1645
				text = "i"
			intervals [2651]:
				xmin = 784.1645
				xmax = 784.1945
				text = ""
			intervals [2652]:
				xmin = 784.1945
				xmax = 784.4245
				text = "don't"
			intervals [2653]:
				xmin = 784.4245
				xmax = 784.6245
				text = "know"
			intervals [2654]:
				xmin = 784.6245
				xmax = 784.6545
				text = ""
			intervals [2655]:
				xmin = 784.6545
				xmax = 784.9145
				text = "because"
			intervals [2656]:
				xmin = 784.9145
				xmax = 785.0045
				text = "i'm"
			intervals [2657]:
				xmin = 785.0045
				xmax = 785.1745
				text = "not"
			intervals [2658]:
				xmin = 785.1745
				xmax = 785.2445
				text = "a"
			intervals [2659]:
				xmin = 785.2445
				xmax = 785.6745
				text = "clubby"
			intervals [2660]:
				xmin = 785.6745
				xmax = 786.2245
				text = "anymore"
			intervals [2661]:
				xmin = 786.2245
				xmax = 786.2545
				text = ""
			intervals [2662]:
				xmin = 786.2545
				xmax = 786.9145
				text = "<unk>"
			intervals [2663]:
				xmin = 786.9145
				xmax = 787.3289
				text = ""
			intervals [2664]:
				xmin = 787.3289
				xmax = 787.7189
				text = "um"
			intervals [2665]:
				xmin = 787.7189
				xmax = 787.8389
				text = "i'm"
			intervals [2666]:
				xmin = 787.8389
				xmax = 787.8689
				text = "a"
			intervals [2667]:
				xmin = 787.8689
				xmax = 788.0889
				text = "ex"
			intervals [2668]:
				xmin = 788.0889
				xmax = 788.4889
				text = "wife"
			intervals [2669]:
				xmin = 788.4889
				xmax = 788.6089
				text = "and"
			intervals [2670]:
				xmin = 788.6089
				xmax = 788.6389
				text = ""
			intervals [2671]:
				xmin = 788.6389
				xmax = 788.8189
				text = "so"
			intervals [2672]:
				xmin = 788.8189
				xmax = 788.8689
				text = "i"
			intervals [2673]:
				xmin = 788.8689
				xmax = 789.0789
				text = "was"
			intervals [2674]:
				xmin = 789.0789
				xmax = 789.2689
				text = "really"
			intervals [2675]:
				xmin = 789.2689
				xmax = 789.8689
				text = "domestic"
			intervals [2676]:
				xmin = 789.8689
				xmax = 790.0689
				text = "for"
			intervals [2677]:
				xmin = 790.0689
				xmax = 790.1089
				text = "a"
			intervals [2678]:
				xmin = 790.1089
				xmax = 790.4089
				text = "long"
			intervals [2679]:
				xmin = 790.4089
				xmax = 790.6689
				text = "period"
			intervals [2680]:
				xmin = 790.6689
				xmax = 790.7389
				text = "of"
			intervals [2681]:
				xmin = 790.7389
				xmax = 791.0789
				text = "time"
			intervals [2682]:
				xmin = 791.0789
				xmax = 791.1989
				text = "and"
			intervals [2683]:
				xmin = 791.1989
				xmax = 791.2989
				text = "i"
			intervals [2684]:
				xmin = 791.2989
				xmax = 791.5889
				text = "just"
			intervals [2685]:
				xmin = 791.5889
				xmax = 791.8775
				text = ""
			intervals [2686]:
				xmin = 791.8775
				xmax = 791.9475
				text = "i"
			intervals [2687]:
				xmin = 791.9475
				xmax = 792.1275
				text = "don't"
			intervals [2688]:
				xmin = 792.1275
				xmax = 792.2475
				text = "go"
			intervals [2689]:
				xmin = 792.2475
				xmax = 792.3075
				text = "out"
			intervals [2690]:
				xmin = 792.3075
				xmax = 792.3375
				text = ""
			intervals [2691]:
				xmin = 792.3375
				xmax = 792.4075
				text = "as"
			intervals [2692]:
				xmin = 792.4075
				xmax = 792.6075
				text = "much"
			intervals [2693]:
				xmin = 792.6075
				xmax = 792.7175
				text = "as"
			intervals [2694]:
				xmin = 792.7175
				xmax = 792.7675
				text = "i"
			intervals [2695]:
				xmin = 792.7675
				xmax = 793.0375
				text = "used"
			intervals [2696]:
				xmin = 793.0375
				xmax = 793.2075
				text = "to"
			intervals [2697]:
				xmin = 793.2075
				xmax = 793.5625
				text = ""
			intervals [2698]:
				xmin = 793.5625
				xmax = 793.6725
				text = "but"
			intervals [2699]:
				xmin = 793.6725
				xmax = 793.7225
				text = "i"
			intervals [2700]:
				xmin = 793.7225
				xmax = 793.9125
				text = "do"
			intervals [2701]:
				xmin = 793.9125
				xmax = 794.0425
				text = "know"
			intervals [2702]:
				xmin = 794.0425
				xmax = 794.2025
				text = "that"
			intervals [2703]:
				xmin = 794.2025
				xmax = 794.5225
				text = "adams"
			intervals [2704]:
				xmin = 794.5225
				xmax = 795.1525
				text = "morgan"
			intervals [2705]:
				xmin = 795.1525
				xmax = 795.3825
				text = ""
			intervals [2706]:
				xmin = 795.3825
				xmax = 795.5425
				text = "was"
			intervals [2707]:
				xmin = 795.5425
				xmax = 795.7625
				text = "really"
			intervals [2708]:
				xmin = 795.7625
				xmax = 796.4225
				text = "popular"
			intervals [2709]:
				xmin = 796.4225
				xmax = 796.6997
				text = ""
			intervals [2710]:
				xmin = 796.6997
				xmax = 796.8297
				text = "for"
			intervals [2711]:
				xmin = 796.8297
				xmax = 797.1297
				text = "different"
			intervals [2712]:
				xmin = 797.1297
				xmax = 797.2597
				text = "go"
			intervals [2713]:
				xmin = 797.2597
				xmax = 797.4097
				text = "go"
			intervals [2714]:
				xmin = 797.4097
				xmax = 797.7197
				text = "bands"
			intervals [2715]:
				xmin = 797.7197
				xmax = 797.8097
				text = "and"
			intervals [2716]:
				xmin = 797.8097
				xmax = 797.9697
				text = "they"
			intervals [2717]:
				xmin = 797.9697
				xmax = 798.1897
				text = "play"
			intervals [2718]:
				xmin = 798.1897
				xmax = 798.4197
				text = "all"
			intervals [2719]:
				xmin = 798.4197
				xmax = 798.7397
				text = "over"
			intervals [2720]:
				xmin = 798.7397
				xmax = 798.9152
				text = ""
			intervals [2721]:
				xmin = 798.9152
				xmax = 799.0652
				text = "um"
			intervals [2722]:
				xmin = 799.0652
				xmax = 799.0952
				text = ""
			intervals [2723]:
				xmin = 799.0952
				xmax = 799.3252
				text = "all"
			intervals [2724]:
				xmin = 799.3252
				xmax = 799.4952
				text = "over"
			intervals [2725]:
				xmin = 799.4952
				xmax = 799.6052
				text = "the"
			intervals [2726]:
				xmin = 799.6052
				xmax = 799.9652
				text = "city"
			intervals [2727]:
				xmin = 799.9652
				xmax = 800.0652
				text = "and"
			intervals [2728]:
				xmin = 800.0652
				xmax = 800.4752
				text = "maryland"
			intervals [2729]:
				xmin = 800.4752
				xmax = 800.8052
				text = "so"
			intervals [2730]:
				xmin = 800.8052
				xmax = 801.2007
				text = ""
			intervals [2731]:
				xmin = 801.2007
				xmax = 801.2907
				text = "it"
			intervals [2732]:
				xmin = 801.2907
				xmax = 801.3207
				text = "s"
			intervals [2733]:
				xmin = 801.3207
				xmax = 801.4907
				text = "just"
			intervals [2734]:
				xmin = 801.4907
				xmax = 801.5507
				text = "a"
			intervals [2735]:
				xmin = 801.5507
				xmax = 801.7807
				text = "matter"
			intervals [2736]:
				xmin = 801.7807
				xmax = 801.8407
				text = "of"
			intervals [2737]:
				xmin = 801.8407
				xmax = 801.9207
				text = ""
			intervals [2738]:
				xmin = 801.9207
				xmax = 802.0907
				text = "going"
			intervals [2739]:
				xmin = 802.0907
				xmax = 802.1607
				text = "on"
			intervals [2740]:
				xmin = 802.1607
				xmax = 802.2307
				text = "the"
			intervals [2741]:
				xmin = 802.2307
				xmax = 802.6407
				text = "website"
			intervals [2742]:
				xmin = 802.6407
				xmax = 802.7407
				text = "and"
			intervals [2743]:
				xmin = 802.7407
				xmax = 803.0307
				text = "checking"
			intervals [2744]:
				xmin = 803.0307
				xmax = 803.1307
				text = "it"
			intervals [2745]:
				xmin = 803.1307
				xmax = 803.3507
				text = "out"
			intervals [2746]:
				xmin = 803.3507
				xmax = 803.3807
				text = ""
			intervals [2747]:
				xmin = 803.3807
				xmax = 803.4707
				text = "but"
			intervals [2748]:
				xmin = 803.4707
				xmax = 803.5407
				text = "i"
			intervals [2749]:
				xmin = 803.5407
				xmax = 803.7007
				text = "think"
			intervals [2750]:
				xmin = 803.7007
				xmax = 803.8207
				text = "we"
			intervals [2751]:
				xmin = 803.8207
				xmax = 804.0107
				text = "should"
			intervals [2752]:
				xmin = 804.0107
				xmax = 804.1707
				text = "do"
			intervals [2753]:
				xmin = 804.1707
				xmax = 804.3007
				text = "it"
			intervals [2754]:
				xmin = 804.3007
				xmax = 824.9405
				text = ""
			intervals [2755]:
				xmin = 824.9405
				xmax = 825.3005
				text = "mm-hm"
			intervals [2756]:
				xmin = 825.3005
				xmax = 830.1763
				text = ""
			intervals [2757]:
				xmin = 830.1763
				xmax = 830.3563
				text = "okay"
			intervals [2758]:
				xmin = 830.3563
				xmax = 838.823
				text = ""
			intervals [2759]:
				xmin = 838.823
				xmax = 838.963
				text = "what"
			intervals [2760]:
				xmin = 838.963
				xmax = 839.143
				text = "is"
			intervals [2761]:
				xmin = 839.143
				xmax = 839.173
				text = ""
			intervals [2762]:
				xmin = 839.173
				xmax = 839.533
				text = "that"
			intervals [2763]:
				xmin = 839.533
				xmax = 843.104
				text = ""
			intervals [2764]:
				xmin = 843.104
				xmax = 844.004
				text = "yeah"
			intervals [2765]:
				xmin = 844.004
				xmax = 846.6983
				text = ""
			intervals [2766]:
				xmin = 846.6983
				xmax = 846.7883
				text = "and"
			intervals [2767]:
				xmin = 846.7883
				xmax = 846.8983
				text = "they"
			intervals [2768]:
				xmin = 846.8983
				xmax = 847.0983
				text = "do"
			intervals [2769]:
				xmin = 847.0983
				xmax = 847.1283
				text = "a"
			intervals [2770]:
				xmin = 847.1283
				xmax = 847.3283
				text = "lot"
			intervals [2771]:
				xmin = 847.3283
				xmax = 847.4183
				text = "of"
			intervals [2772]:
				xmin = 847.4183
				xmax = 847.8383
				text = "covers"
			intervals [2773]:
				xmin = 847.8383
				xmax = 847.9383
				text = "they"
			intervals [2774]:
				xmin = 847.9383
				xmax = 848.2883
				text = "cover"
			intervals [2775]:
				xmin = 848.2883
				xmax = 848.3883
				text = "a"
			intervals [2776]:
				xmin = 848.3883
				xmax = 848.6383
				text = "lot"
			intervals [2777]:
				xmin = 848.6383
				xmax = 848.8283
				text = "of"
			intervals [2778]:
				xmin = 848.8283
				xmax = 848.8583
				text = ""
			intervals [2779]:
				xmin = 848.8583
				xmax = 849.0683
				text = "like"
			intervals [2780]:
				xmin = 849.0683
				xmax = 849.1883
				text = ""
			intervals [2781]:
				xmin = 849.1883
				xmax = 849.3783
				text = "r"
			intervals [2782]:
				xmin = 849.3783
				xmax = 849.4883
				text = "and"
			intervals [2783]:
				xmin = 849.4883
				xmax = 849.8483
				text = "b"
			intervals [2784]:
				xmin = 849.8483
				xmax = 850.4483
				text = "songs"
			intervals [2785]:
				xmin = 850.4483
				xmax = 850.7664
				text = ""
			intervals [2786]:
				xmin = 850.7664
				xmax = 851.0564
				text = "um"
			intervals [2787]:
				xmin = 851.0564
				xmax = 851.1964
				text = "that"
			intervals [2788]:
				xmin = 851.1964
				xmax = 851.2964
				text = "you"
			intervals [2789]:
				xmin = 851.2964
				xmax = 851.4164
				text = "hear"
			intervals [2790]:
				xmin = 851.4164
				xmax = 851.4964
				text = "on"
			intervals [2791]:
				xmin = 851.4964
				xmax = 851.6164
				text = "the"
			intervals [2792]:
				xmin = 851.6164
				xmax = 852.0964
				text = "radio"
			intervals [2793]:
				xmin = 852.0964
				xmax = 852.2864
				text = "and"
			intervals [2794]:
				xmin = 852.2864
				xmax = 852.7464
				text = "so"
			intervals [2795]:
				xmin = 852.7464
				xmax = 853.2288
				text = ""
			intervals [2796]:
				xmin = 853.2288
				xmax = 853.5588
				text = "that"
			intervals [2797]:
				xmin = 853.5588
				xmax = 853.5888
				text = ""
			intervals [2798]:
				xmin = 853.5888
				xmax = 853.8388
				text = "makes"
			intervals [2799]:
				xmin = 853.8388
				xmax = 853.9188
				text = "it"
			intervals [2800]:
				xmin = 853.9188
				xmax = 853.9688
				text = "a"
			intervals [2801]:
				xmin = 853.9688
				xmax = 854.1588
				text = "little"
			intervals [2802]:
				xmin = 854.1588
				xmax = 854.6188
				text = "relatable"
			intervals [2803]:
				xmin = 854.6188
				xmax = 854.7688
				text = "for"
			intervals [2804]:
				xmin = 854.7688
				xmax = 855.0388
				text = "folks"
			intervals [2805]:
				xmin = 855.0388
				xmax = 855.1588
				text = "that"
			intervals [2806]:
				xmin = 855.1588
				xmax = 855.2588
				text = "have"
			intervals [2807]:
				xmin = 855.2588
				xmax = 855.5288
				text = "never"
			intervals [2808]:
				xmin = 855.5288
				xmax = 855.7488
				text = "heard"
			intervals [2809]:
				xmin = 855.7488
				xmax = 855.8988
				text = "of"
			intervals [2810]:
				xmin = 855.8988
				xmax = 856.0088
				text = "it"
			intervals [2811]:
				xmin = 856.0088
				xmax = 856.0669
				text = ""
			intervals [2812]:
				xmin = 856.0669
				xmax = 856.3469
				text = "because"
			intervals [2813]:
				xmin = 856.3469
				xmax = 856.4869
				text = "you"
			intervals [2814]:
				xmin = 856.4869
				xmax = 856.7497
				text = ""
			intervals [2815]:
				xmin = 856.7497
				xmax = 856.8897
				text = "you"
			intervals [2816]:
				xmin = 856.8897
				xmax = 856.9997
				text = "do"
			intervals [2817]:
				xmin = 856.9997
				xmax = 857.1797
				text = "know"
			intervals [2818]:
				xmin = 857.1797
				xmax = 857.2597
				text = "the"
			intervals [2819]:
				xmin = 857.2597
				xmax = 857.6597
				text = "song"
			intervals [2820]:
				xmin = 857.6597
				xmax = 857.7097
				text = ""
			intervals [2821]:
				xmin = 857.7097
				xmax = 858.0597
				text = "so"
			intervals [2822]:
				xmin = 858.0597
				xmax = 859.0586
				text = ""
			intervals [2823]:
				xmin = 859.0586
				xmax = 859.1286
				text = "i"
			intervals [2824]:
				xmin = 859.1286
				xmax = 859.2986
				text = "think"
			intervals [2825]:
				xmin = 859.2986
				xmax = 859.3986
				text = "there"
			intervals [2826]:
				xmin = 859.3986
				xmax = 859.5086
				text = "are"
			intervals [2827]:
				xmin = 859.5086
				xmax = 859.5386
				text = ""
			intervals [2828]:
				xmin = 859.5386
				xmax = 859.7686
				text = "really"
			intervals [2829]:
				xmin = 859.7686
				xmax = 859.8886
				text = "some"
			intervals [2830]:
				xmin = 859.8886
				xmax = 860.3286
				text = "talented"
			intervals [2831]:
				xmin = 860.3286
				xmax = 860.7686
				text = "people"
			intervals [2832]:
				xmin = 860.7686
				xmax = 860.8604
				text = ""
			intervals [2833]:
				xmin = 860.8604
				xmax = 861.1804
				text = "um"
			intervals [2834]:
				xmin = 861.1804
				xmax = 861.2704
				text = "and"
			intervals [2835]:
				xmin = 861.2704
				xmax = 861.3404
				text = "i"
			intervals [2836]:
				xmin = 861.3404
				xmax = 861.7904
				text = "really"
			intervals [2837]:
				xmin = 861.7904
				xmax = 861.9723
				text = ""
			intervals [2838]:
				xmin = 861.9723
				xmax = 862.1423
				text = "i'm"
			intervals [2839]:
				xmin = 862.1423
				xmax = 862.5123
				text = "surprised"
			intervals [2840]:
				xmin = 862.5123
				xmax = 862.6023
				text = "that"
			intervals [2841]:
				xmin = 862.6023
				xmax = 862.6623
				text = "it"
			intervals [2842]:
				xmin = 862.6623
				xmax = 862.9023
				text = "didn't"
			intervals [2843]:
				xmin = 862.9023
				xmax = 863.1423
				text = "take"
			intervals [2844]:
				xmin = 863.1423
				xmax = 863.5823
				text = "off"
			intervals [2845]:
				xmin = 863.5823
				xmax = 863.6973
				text = ""
			intervals [2846]:
				xmin = 863.6973
				xmax = 863.8073
				text = "the"
			intervals [2847]:
				xmin = 863.8073
				xmax = 863.9273
				text = "way"
			intervals [2848]:
				xmin = 863.9273
				xmax = 864.0473
				text = "that"
			intervals [2849]:
				xmin = 864.0473
				xmax = 864.1173
				text = "i"
			intervals [2850]:
				xmin = 864.1173
				xmax = 864.4073
				text = "thought"
			intervals [2851]:
				xmin = 864.4073
				xmax = 864.5173
				text = "it"
			intervals [2852]:
				xmin = 864.5173
				xmax = 864.6373
				text = "would"
			intervals [2853]:
				xmin = 864.6373
				xmax = 864.9873
				text = "have"
			intervals [2854]:
				xmin = 864.9873
				xmax = 865.3173
				text = "because"
			intervals [2855]:
				xmin = 865.3173
				xmax = 865.3973
				text = "it"
			intervals [2856]:
				xmin = 865.3973
				xmax = 865.5673
				text = "s"
			intervals [2857]:
				xmin = 865.5673
				xmax = 865.8995
				text = ""
			intervals [2858]:
				xmin = 865.8995
				xmax = 866.0495
				text = "it"
			intervals [2859]:
				xmin = 866.0495
				xmax = 866.1395
				text = "s"
			intervals [2860]:
				xmin = 866.1395
				xmax = 866.4895
				text = "really"
			intervals [2861]:
				xmin = 866.4895
				xmax = 866.5995
				text = "uh"
			intervals [2862]:
				xmin = 866.5995
				xmax = 866.6495
				text = ""
			intervals [2863]:
				xmin = 866.6495
				xmax = 866.8095
				text = "a"
			intervals [2864]:
				xmin = 866.8095
				xmax = 867.1795
				text = "unique"
			intervals [2865]:
				xmin = 867.1795
				xmax = 867.5995
				text = "genre"
			intervals [2866]:
				xmin = 867.5995
				xmax = 867.7195
				text = "of"
			intervals [2867]:
				xmin = 867.7195
				xmax = 868.2995
				text = "music"
			intervals [2868]:
				xmin = 868.2995
				xmax = 868.3995
				text = "and"
			intervals [2869]:
				xmin = 868.3995
				xmax = 868.5995
				text = "even"
			intervals [2870]:
				xmin = 868.5995
				xmax = 868.7495
				text = "though"
			intervals [2871]:
				xmin = 868.7495
				xmax = 868.8095
				text = "i"
			intervals [2872]:
				xmin = 868.8095
				xmax = 869.1095
				text = "know"
			intervals [2873]:
				xmin = 869.1095
				xmax = 869.2295
				text = "it"
			intervals [2874]:
				xmin = 869.2295
				xmax = 869.3395
				text = "s"
			intervals [2875]:
				xmin = 869.3395
				xmax = 869.7495
				text = "just"
			intervals [2876]:
				xmin = 869.7495
				xmax = 870.0777
				text = ""
			intervals [2877]:
				xmin = 870.0777
				xmax = 870.4177
				text = "kind"
			intervals [2878]:
				xmin = 870.4177
				xmax = 870.6277
				text = "of"
			intervals [2879]:
				xmin = 870.6277
				xmax = 870.6577
				text = ""
			intervals [2880]:
				xmin = 870.6577
				xmax = 870.8077
				text = "a"
			intervals [2881]:
				xmin = 870.8077
				xmax = 871.2377
				text = "washin-"
			intervals [2882]:
				xmin = 871.2377
				xmax = 871.2977
				text = ""
			intervals [2883]:
				xmin = 871.2977
				xmax = 871.7277
				text = "washington"
			intervals [2884]:
				xmin = 871.7277
				xmax = 872.1277
				text = "dc"
			intervals [2885]:
				xmin = 872.1277
				xmax = 872.4777
				text = "area"
			intervals [2886]:
				xmin = 872.4777
				xmax = 872.5477
				text = ""
			intervals [2887]:
				xmin = 872.5477
				xmax = 872.9377
				text = "thing"
			intervals [2888]:
				xmin = 872.9377
				xmax = 873.3542
				text = ""
			intervals [2889]:
				xmin = 873.3542
				xmax = 873.5242
				text = "when"
			intervals [2890]:
				xmin = 873.5242
				xmax = 873.7042
				text = "i've"
			intervals [2891]:
				xmin = 873.7042
				xmax = 873.9342
				text = "let"
			intervals [2892]:
				xmin = 873.9342
				xmax = 874.1642
				text = "other"
			intervals [2893]:
				xmin = 874.1642
				xmax = 874.4442
				text = "people"
			intervals [2894]:
				xmin = 874.4442
				xmax = 874.7342
				text = "hear"
			intervals [2895]:
				xmin = 874.7342
				xmax = 874.7942
				text = "it"
			intervals [2896]:
				xmin = 874.7942
				xmax = 874.9842
				text = "from"
			intervals [2897]:
				xmin = 874.9842
				xmax = 875.3842
				text = "other"
			intervals [2898]:
				xmin = 875.3842
				xmax = 875.4142
				text = ""
			intervals [2899]:
				xmin = 875.4142
				xmax = 875.4942
				text = "you"
			intervals [2900]:
				xmin = 875.4942
				xmax = 875.5842
				text = "know"
			intervals [2901]:
				xmin = 875.5842
				xmax = 875.8542
				text = "other"
			intervals [2902]:
				xmin = 875.8542
				xmax = 876.3142
				text = "regions"
			intervals [2903]:
				xmin = 876.3142
				xmax = 876.5442
				text = "they"
			intervals [2904]:
				xmin = 876.5442
				xmax = 876.6542
				text = ""
			intervals [2905]:
				xmin = 876.6542
				xmax = 876.8442
				text = "they've"
			intervals [2906]:
				xmin = 876.8442
				xmax = 876.9942
				text = "k"
			intervals [2907]:
				xmin = 876.9942
				xmax = 877.0242
				text = ""
			intervals [2908]:
				xmin = 877.0242
				xmax = 877.4442
				text = "enjoyed"
			intervals [2909]:
				xmin = 877.4442
				xmax = 877.6142
				text = "it"
			intervals [2910]:
				xmin = 877.6142
				xmax = 877.6442
				text = ""
			intervals [2911]:
				xmin = 877.6442
				xmax = 877.9342
				text = "so"
			intervals [2912]:
				xmin = 877.9342
				xmax = 884.1297
				text = ""
			intervals [2913]:
				xmin = 884.1297
				xmax = 884.5797
				text = "mm-hm"
			intervals [2914]:
				xmin = 884.5797
				xmax = 884.9271
				text = ""
			intervals [2915]:
				xmin = 884.9271
				xmax = 885.3371
				text = "mm-hm"
			intervals [2916]:
				xmin = 885.3371
				xmax = 887.4338
				text = ""
			intervals [2917]:
				xmin = 887.4338
				xmax = 887.5638
				text = "the"
			intervals [2918]:
				xmin = 887.5638
				xmax = 888.2238
				text = "jazzy"
			intervals [2919]:
				xmin = 888.2238
				xmax = 888.3738
				text = "the"
			intervals [2920]:
				xmin = 888.3738
				xmax = 888.8938
				text = "jazzy"
			intervals [2921]:
				xmin = 888.8938
				xmax = 888.9438
				text = "i"
			intervals [2922]:
				xmin = 888.9438
				xmax = 889.1338
				text = "call"
			intervals [2923]:
				xmin = 889.1338
				xmax = 889.1938
				text = "it"
			intervals [2924]:
				xmin = 889.1938
				xmax = 889.3138
				text = "like"
			intervals [2925]:
				xmin = 889.3138
				xmax = 889.3538
				text = ""
			intervals [2926]:
				xmin = 889.3538
				xmax = 889.7938
				text = "jazzy"
			intervals [2927]:
				xmin = 889.7938
				xmax = 889.8338
				text = ""
			intervals [2928]:
				xmin = 889.8338
				xmax = 889.9938
				text = "go"
			intervals [2929]:
				xmin = 889.9938
				xmax = 890.0238
				text = ""
			intervals [2930]:
				xmin = 890.0238
				xmax = 890.2138
				text = "go"
			intervals [2931]:
				xmin = 890.2138
				xmax = 890.2438
				text = ""
			intervals [2932]:
				xmin = 890.2438
				xmax = 890.3838
				text = "i"
			intervals [2933]:
				xmin = 890.3838
				xmax = 890.5038
				text = "like"
			intervals [2934]:
				xmin = 890.5038
				xmax = 890.5738
				text = ""
			intervals [2935]:
				xmin = 890.5738
				xmax = 890.8038
				text = "that"
			intervals [2936]:
				xmin = 890.8038
				xmax = 891.481
				text = ""
			intervals [2937]:
				xmin = 891.481
				xmax = 891.831
				text = "mm-hm"
			intervals [2938]:
				xmin = 891.831
				xmax = 913.9261
				text = ""
			intervals [2939]:
				xmin = 913.9261
				xmax = 914.3361
				text = "mm-hm"
			intervals [2940]:
				xmin = 914.3361
				xmax = 918.3246
				text = ""
			intervals [2941]:
				xmin = 918.3246
				xmax = 918.8046
				text = "mm-hm"
			intervals [2942]:
				xmin = 918.8046
				xmax = 922.2793
				text = ""
			intervals [2943]:
				xmin = 922.2793
				xmax = 922.4193
				text = "oh"
			intervals [2944]:
				xmin = 922.4193
				xmax = 922.7893
				text = "yeah"
			intervals [2945]:
				xmin = 922.7893
				xmax = 925.0152
				text = ""
			intervals [2946]:
				xmin = 925.0152
				xmax = 925.5652
				text = "mm-hm"
			intervals [2947]:
				xmin = 925.5652
				xmax = 927.1307
				text = ""
			intervals [2948]:
				xmin = 927.1307
				xmax = 927.3007
				text = "it"
			intervals [2949]:
				xmin = 927.3007
				xmax = 927.6007
				text = "s"
			intervals [2950]:
				xmin = 927.6007
				xmax = 927.9307
				text = "unique"
			intervals [2951]:
				xmin = 927.9307
				xmax = 935.1368
				text = ""
			intervals [2952]:
				xmin = 935.1368
				xmax = 935.2768
				text = "it"
			intervals [2953]:
				xmin = 935.2768
				xmax = 935.3468
				text = "s"
			intervals [2954]:
				xmin = 935.3468
				xmax = 935.3768
				text = ""
			intervals [2955]:
				xmin = 935.3768
				xmax = 935.9768
				text = "okay"
			intervals [2956]:
				xmin = 935.9768
				xmax = 939.5277
				text = ""
			intervals [2957]:
				xmin = 939.5277
				xmax = 940.2177
				text = "exactly"
			intervals [2958]:
				xmin = 940.2177
				xmax = 943.3189
				text = ""
			intervals [2959]:
				xmin = 943.3189
				xmax = 943.7589
				text = "okay"
			intervals [2960]:
				xmin = 943.7589
				xmax = 945.2074
				text = ""
			intervals [2961]:
				xmin = 945.2074
				xmax = 945.4674
				text = "teeny"
			intervals [2962]:
				xmin = 945.4674
				xmax = 945.8374
				text = "boppers"
			intervals [2963]:
				xmin = 945.8374
				xmax = 945.9074
				text = ""
			intervals [2964]:
				xmin = 945.9074
				xmax = 946.3974
				text = "<unk>"
			intervals [2965]:
				xmin = 946.3974
				xmax = 948.0577
				text = ""
			intervals [2966]:
				xmin = 948.0577
				xmax = 948.1677
				text = "it"
			intervals [2967]:
				xmin = 948.1677
				xmax = 948.2777
				text = "s"
			intervals [2968]:
				xmin = 948.2777
				xmax = 948.3477
				text = "a"
			intervals [2969]:
				xmin = 948.3477
				xmax = 948.5877
				text = "little"
			intervals [2970]:
				xmin = 948.5877
				xmax = 948.8077
				text = "nerve"
			intervals [2971]:
				xmin = 948.8077
				xmax = 949.1577
				text = "wracking"
			intervals [2972]:
				xmin = 949.1577
				xmax = 967.1988
				text = ""
			intervals [2973]:
				xmin = 967.1988
				xmax = 967.4788
				text = "um"
			intervals [2974]:
				xmin = 967.4788
				xmax = 969.3375
				text = ""
			intervals [2975]:
				xmin = 969.3375
				xmax = 969.5175
				text = "as"
			intervals [2976]:
				xmin = 969.5175
				xmax = 969.5475
				text = "a"
			intervals [2977]:
				xmin = 969.5475
				xmax = 970.0975
				text = "kid"
			intervals [2978]:
				xmin = 970.0975
				xmax = 971.4237
				text = ""
			intervals [2979]:
				xmin = 971.4237
				xmax = 971.4937
				text = "i"
			intervals [2980]:
				xmin = 971.4937
				xmax = 971.6437
				text = "had"
			intervals [2981]:
				xmin = 971.6437
				xmax = 971.7737
				text = "an"
			intervals [2982]:
				xmin = 971.7737
				xmax = 972.3937
				text = "allowance"
			intervals [2983]:
				xmin = 972.3937
				xmax = 972.6537
				text = "so"
			intervals [2984]:
				xmin = 972.6537
				xmax = 972.7437
				text = ""
			intervals [2985]:
				xmin = 972.7437
				xmax = 973.0837
				text = "<unk>"
			intervals [2986]:
				xmin = 973.0837
				xmax = 973.1937
				text = "s"
			intervals [2987]:
				xmin = 973.1937
				xmax = 974.3964
				text = ""
			intervals [2988]:
				xmin = 974.3964
				xmax = 974.4564
				text = "as"
			intervals [2989]:
				xmin = 974.4564
				xmax = 974.5564
				text = "an"
			intervals [2990]:
				xmin = 974.5564
				xmax = 974.9664
				text = "adult"
			intervals [2991]:
				xmin = 974.9664
				xmax = 975.4264
				text = ""
			intervals [2992]:
				xmin = 975.4264
				xmax = 975.4864
				text = "the"
			intervals [2993]:
				xmin = 975.4864
				xmax = 975.7664
				text = "<unk>"
			intervals [2994]:
				xmin = 975.7664
				xmax = 975.8864
				text = "when"
			intervals [2995]:
				xmin = 975.8864
				xmax = 976.1064
				text = "someone"
			intervals [2996]:
				xmin = 976.1064
				xmax = 976.2664
				text = "else"
			intervals [2997]:
				xmin = 976.2664
				xmax = 976.3764
				text = "is"
			intervals [2998]:
				xmin = 976.3764
				xmax = 976.7864
				text = "paying"
			intervals [2999]:
				xmin = 976.7864
				xmax = 977.2502
				text = ""
			intervals [3000]:
				xmin = 977.2502
				xmax = 977.7302
				text = "um"
			intervals [3001]:
				xmin = 977.7302
				xmax = 977.8742
				text = ""
			intervals [3002]:
				xmin = 977.8742
				xmax = 978.0342
				text = "and"
			intervals [3003]:
				xmin = 978.0342
				xmax = 978.3342
				text = "a"
			intervals [3004]:
				xmin = 978.3342
				xmax = 978.3642
				text = "i"
			intervals [3005]:
				xmin = 978.3642
				xmax = 978.5442
				text = "you"
			intervals [3006]:
				xmin = 978.5442
				xmax = 978.6742
				text = "know"
			intervals [3007]:
				xmin = 978.6742
				xmax = 978.7942
				text = "i"
			intervals [3008]:
				xmin = 978.7942
				xmax = 979.1842
				text = "really"
			intervals [3009]:
				xmin = 979.1842
				xmax = 979.3489
				text = ""
			intervals [3010]:
				xmin = 979.3489
				xmax = 979.7889
				text = "<unk>"
			intervals [3011]:
				xmin = 979.7889
				xmax = 980.0089
				text = "s"
			intervals [3012]:
				xmin = 980.0089
				xmax = 980.0389
				text = ""
			intervals [3013]:
				xmin = 980.0389
				xmax = 980.2189
				text = "<unk>"
			intervals [3014]:
				xmin = 980.2189
				xmax = 980.2889
				text = "s"
			intervals [3015]:
				xmin = 980.2889
				xmax = 981.0489
				text = "steakhouse"
			intervals [3016]:
				xmin = 981.0489
				xmax = 981.4042
				text = ""
			intervals [3017]:
				xmin = 981.4042
				xmax = 981.5342
				text = "was"
			intervals [3018]:
				xmin = 981.5342
				xmax = 981.5842
				text = "a"
			intervals [3019]:
				xmin = 981.5842
				xmax = 982.1842
				text = "favorite"
			intervals [3020]:
				xmin = 982.1842
				xmax = 982.4542
				text = "ruth"
			intervals [3021]:
				xmin = 982.4542
				xmax = 982.8642
				text = "chris"
			intervals [3022]:
				xmin = 982.8642
				xmax = 982.9742
				text = "is"
			intervals [3023]:
				xmin = 982.9742
				xmax = 983.0142
				text = "a"
			intervals [3024]:
				xmin = 983.0142
				xmax = 983.7742
				text = "favorite"
			intervals [3025]:
				xmin = 983.7742
				xmax = 984.2045
				text = ""
			intervals [3026]:
				xmin = 984.2045
				xmax = 984.6945
				text = "um"
			intervals [3027]:
				xmin = 984.6945
				xmax = 984.7845
				text = ""
			intervals [3028]:
				xmin = 984.7845
				xmax = 985.0245
				text = "the"
			intervals [3029]:
				xmin = 985.0245
				xmax = 985.9145
				text = "<unk>"
			intervals [3030]:
				xmin = 985.9145
				xmax = 986.0445
				text = "of"
			intervals [3031]:
				xmin = 986.0445
				xmax = 986.3645
				text = "course"
			intervals [3032]:
				xmin = 986.3645
				xmax = 986.5745
				text = "ben"
			intervals [3033]:
				xmin = 986.5745
				xmax = 986.6145
				text = "s"
			intervals [3034]:
				xmin = 986.6145
				xmax = 986.8745
				text = "chili"
			intervals [3035]:
				xmin = 986.8745
				xmax = 987.3045
				text = "bowl"
			intervals [3036]:
				xmin = 987.3045
				xmax = 988.0057
				text = ""
			intervals [3037]:
				xmin = 988.0057
				xmax = 988.3157
				text = "oh"
			intervals [3038]:
				xmin = 988.3157
				xmax = 988.5061
				text = ""
			intervals [3039]:
				xmin = 988.5061
				xmax = 988.5561
				text = "<unk>"
			intervals [3040]:
				xmin = 988.5561
				xmax = 988.5861
				text = ""
			intervals [3041]:
				xmin = 988.5861
				xmax = 988.7761
				text = "right"
			intervals [3042]:
				xmin = 988.7761
				xmax = 988.9261
				text = "down"
			intervals [3043]:
				xmin = 988.9261
				xmax = 988.9861
				text = "the"
			intervals [3044]:
				xmin = 988.9861
				xmax = 989.2661
				text = "street"
			intervals [3045]:
				xmin = 989.2661
				xmax = 989.5561
				text = "horse"
			intervals [3046]:
				xmin = 989.5561
				xmax = 989.6561
				text = "and"
			intervals [3047]:
				xmin = 989.6561
				xmax = 990.1561
				text = "dickie"
			intervals [3048]:
				xmin = 990.1561
				xmax = 990.4747
				text = ""
			intervals [3049]:
				xmin = 990.4747
				xmax = 990.6147
				text = "which"
			intervals [3050]:
				xmin = 990.6147
				xmax = 990.7447
				text = "is"
			intervals [3051]:
				xmin = 990.7447
				xmax = 990.8247
				text = "the"
			intervals [3052]:
				xmin = 990.8247
				xmax = 991.2347
				text = "famous"
			intervals [3053]:
				xmin = 991.2347
				xmax = 991.5247
				text = "fish"
			intervals [3054]:
				xmin = 991.5247
				xmax = 991.9947
				text = "spot"
			intervals [3055]:
				xmin = 991.9947
				xmax = 992.0247
				text = ""
			intervals [3056]:
				xmin = 992.0247
				xmax = 992.4347
				text = "that"
			intervals [3057]:
				xmin = 992.4347
				xmax = 993.0206
				text = ""
			intervals [3058]:
				xmin = 993.0206
				xmax = 993.1806
				text = "they"
			intervals [3059]:
				xmin = 993.1806
				xmax = 993.3506
				text = "used"
			intervals [3060]:
				xmin = 993.3506
				xmax = 993.4206
				text = "to"
			intervals [3061]:
				xmin = 993.4206
				xmax = 993.6006
				text = "have"
			intervals [3062]:
				xmin = 993.6006
				xmax = 993.7206
				text = "a"
			intervals [3063]:
				xmin = 993.7206
				xmax = 994.0706
				text = "line"
			intervals [3064]:
				xmin = 994.0706
				xmax = 994.3306
				text = "wrapped"
			intervals [3065]:
				xmin = 994.3306
				xmax = 994.6206
				text = "around"
			intervals [3066]:
				xmin = 994.6206
				xmax = 994.8106
				text = "two"
			intervals [3067]:
				xmin = 994.8106
				xmax = 995.2506
				text = "blocks"
			intervals [3068]:
				xmin = 995.2506
				xmax = 995.4506
				text = "just"
			intervals [3069]:
				xmin = 995.4506
				xmax = 995.9806
				text = "for"
			intervals [3070]:
				xmin = 995.9806
				xmax = 996.4146
				text = ""
			intervals [3071]:
				xmin = 996.4146
				xmax = 996.4846
				text = "a"
			intervals [3072]:
				xmin = 996.4846
				xmax = 996.7046
				text = "fish"
			intervals [3073]:
				xmin = 996.7046
				xmax = 997.2046
				text = "sandwich"
			intervals [3074]:
				xmin = 997.2046
				xmax = 997.4146
				text = "because"
			intervals [3075]:
				xmin = 997.4146
				xmax = 997.5346
				text = "they"
			intervals [3076]:
				xmin = 997.5346
				xmax = 997.6646
				text = "were"
			intervals [3077]:
				xmin = 997.6646
				xmax = 998.0846
				text = "that"
			intervals [3078]:
				xmin = 998.0846
				xmax = 998.1146
				text = ""
			intervals [3079]:
				xmin = 998.1146
				xmax = 998.5546
				text = "good"
			intervals [3080]:
				xmin = 998.5546
				xmax = 999.0439
				text = ""
			intervals [3081]:
				xmin = 999.0439
				xmax = 999.3539
				text = "um"
			intervals [3082]:
				xmin = 999.3539
				xmax = 999.3839
				text = ""
			intervals [3083]:
				xmin = 999.3839
				xmax = 999.5939
				text = "at"
			intervals [3084]:
				xmin = 999.5939
				xmax = 999.7739
				text = "one"
			intervals [3085]:
				xmin = 999.7739
				xmax = 1000.2039
				text = "point"
			intervals [3086]:
				xmin = 1000.2039
				xmax = 1000.3994
				text = ""
			intervals [3087]:
				xmin = 1000.3994
				xmax = 1000.5694
				text = "so"
			intervals [3088]:
				xmin = 1000.5694
				xmax = 1000.6794
				text = "we"
			intervals [3089]:
				xmin = 1000.6794
				xmax = 1000.8694
				text = "have"
			intervals [3090]:
				xmin = 1000.8694
				xmax = 1001.0694
				text = "like"
			intervals [3091]:
				xmin = 1001.0694
				xmax = 1001.2694
				text = "little"
			intervals [3092]:
				xmin = 1001.2694
				xmax = 1001.5794
				text = "hole"
			intervals [3093]:
				xmin = 1001.5794
				xmax = 1001.6394
				text = "in"
			intervals [3094]:
				xmin = 1001.6394
				xmax = 1001.7094
				text = "the"
			intervals [3095]:
				xmin = 1001.7094
				xmax = 1001.9494
				text = "wall"
			intervals [3096]:
				xmin = 1001.9494
				xmax = 1002.2894
				text = "spots"
			intervals [3097]:
				xmin = 1002.2894
				xmax = 1002.4294
				text = "that"
			intervals [3098]:
				xmin = 1002.4294
				xmax = 1002.5094
				text = "are"
			intervals [3099]:
				xmin = 1002.5094
				xmax = 1002.7994
				text = "really"
			intervals [3100]:
				xmin = 1002.7994
				xmax = 1002.9894
				text = "really"
			intervals [3101]:
				xmin = 1002.9894
				xmax = 1003.6494
				text = "popular"
			intervals [3102]:
				xmin = 1003.6494
				xmax = 1004.1697
				text = ""
			intervals [3103]:
				xmin = 1004.1697
				xmax = 1004.4397
				text = "um"
			intervals [3104]:
				xmin = 1004.4397
				xmax = 1004.4697
				text = ""
			intervals [3105]:
				xmin = 1004.4697
				xmax = 1004.6197
				text = "in"
			intervals [3106]:
				xmin = 1004.6197
				xmax = 1004.7297
				text = "the"
			intervals [3107]:
				xmin = 1004.7297
				xmax = 1005.1097
				text = "city"
			intervals [3108]:
				xmin = 1005.1097
				xmax = 1005.2097
				text = "and"
			intervals [3109]:
				xmin = 1005.2097
				xmax = 1005.5197
				text = "then"
			intervals [3110]:
				xmin = 1005.5197
				xmax = 1005.6297
				text = "you"
			intervals [3111]:
				xmin = 1005.6297
				xmax = 1005.7797
				text = "know"
			intervals [3112]:
				xmin = 1005.7797
				xmax = 1006.1597
				text = "some"
			intervals [3113]:
				xmin = 1006.1597
				xmax = 1006.1997
				text = "i"
			intervals [3114]:
				xmin = 1006.1997
				xmax = 1006.3097
				text = "would"
			intervals [3115]:
				xmin = 1006.3097
				xmax = 1006.5497
				text = "say"
			intervals [3116]:
				xmin = 1006.5497
				xmax = 1006.9497
				text = "four"
			intervals [3117]:
				xmin = 1006.9497
				xmax = 1007.2397
				text = "five"
			intervals [3118]:
				xmin = 1007.2397
				xmax = 1007.4897
				text = "star"
			intervals [3119]:
				xmin = 1007.4897
				xmax = 1008.0597
				text = "restaurants"
			intervals [3120]:
				xmin = 1008.0597
				xmax = 1008.1597
				text = "that"
			intervals [3121]:
				xmin = 1008.1597
				xmax = 1008.2097
				text = "are"
			intervals [3122]:
				xmin = 1008.2097
				xmax = 1008.5697
				text = "actually"
			intervals [3123]:
				xmin = 1008.5697
				xmax = 1008.8197
				text = "nice"
			intervals [3124]:
				xmin = 1008.8197
				xmax = 1009.0697
				text = "too"
			intervals [3125]:
				xmin = 1009.0697
				xmax = 1009.2597
				text = "so"
			intervals [3126]:
				xmin = 1009.2597
				xmax = 1009.6793
				text = ""
			intervals [3127]:
				xmin = 1009.6793
				xmax = 1009.8193
				text = "it"
			intervals [3128]:
				xmin = 1009.8193
				xmax = 1009.9893
				text = "just"
			intervals [3129]:
				xmin = 1009.9893
				xmax = 1010.1593
				text = "really"
			intervals [3130]:
				xmin = 1010.1593
				xmax = 1010.4893
				text = "depends"
			intervals [3131]:
				xmin = 1010.4893
				xmax = 1010.5993
				text = "on"
			intervals [3132]:
				xmin = 1010.5993
				xmax = 1010.6593
				text = "the"
			intervals [3133]:
				xmin = 1010.6593
				xmax = 1011.0593
				text = "mood"
			intervals [3134]:
				xmin = 1011.0593
				xmax = 1011.0993
				text = ""
			intervals [3135]:
				xmin = 1011.0993
				xmax = 1011.3693
				text = "for"
			intervals [3136]:
				xmin = 1011.3693
				xmax = 1011.6593
				text = "me"
			intervals [3137]:
				xmin = 1011.6593
				xmax = 1011.9089
				text = ""
			intervals [3138]:
				xmin = 1011.9089
				xmax = 1012.0389
				text = "as"
			intervals [3139]:
				xmin = 1012.0389
				xmax = 1012.2989
				text = "far"
			intervals [3140]:
				xmin = 1012.2989
				xmax = 1012.4689
				text = "as"
			intervals [3141]:
				xmin = 1012.4689
				xmax = 1012.5489
				text = "you"
			intervals [3142]:
				xmin = 1012.5489
				xmax = 1012.7189
				text = "know"
			intervals [3143]:
				xmin = 1012.7189
				xmax = 1012.8989
				text = "what"
			intervals [3144]:
				xmin = 1012.8989
				xmax = 1012.9989
				text = "i"
			intervals [3145]:
				xmin = 1012.9989
				xmax = 1013.3789
				text = "want"
			intervals [3146]:
				xmin = 1013.3789
				xmax = 1013.6789
				text = "but"
			intervals [3147]:
				xmin = 1013.6789
				xmax = 1014.1111
				text = ""
			intervals [3148]:
				xmin = 1014.1111
				xmax = 1014.2311
				text = "i"
			intervals [3149]:
				xmin = 1014.2311
				xmax = 1014.4311
				text = "know"
			intervals [3150]:
				xmin = 1014.4311
				xmax = 1014.5811
				text = "that"
			intervals [3151]:
				xmin = 1014.5811
				xmax = 1014.6111
				text = ""
			intervals [3152]:
				xmin = 1014.6111
				xmax = 1014.7711
				text = "i"
			intervals [3153]:
				xmin = 1014.7711
				xmax = 1014.8911
				text = "can"
			intervals [3154]:
				xmin = 1014.8911
				xmax = 1015.0311
				text = "go"
			intervals [3155]:
				xmin = 1015.0311
				xmax = 1015.2111
				text = "to"
			intervals [3156]:
				xmin = 1015.2111
				xmax = 1015.2511
				text = "a"
			intervals [3157]:
				xmin = 1015.2511
				xmax = 1015.5111
				text = "mom"
			intervals [3158]:
				xmin = 1015.5111
				xmax = 1015.6111
				text = "and"
			intervals [3159]:
				xmin = 1015.6111
				xmax = 1016.0311
				text = "pop"
			intervals [3160]:
				xmin = 1016.0311
				xmax = 1016.1611
				text = "and"
			intervals [3161]:
				xmin = 1016.1611
				xmax = 1016.4011
				text = "really"
			intervals [3162]:
				xmin = 1016.4011
				xmax = 1016.5711
				text = "get"
			intervals [3163]:
				xmin = 1016.5711
				xmax = 1016.7411
				text = "some"
			intervals [3164]:
				xmin = 1016.7411
				xmax = 1016.9511
				text = "great"
			intervals [3165]:
				xmin = 1016.9511
				xmax = 1017.2711
				text = "food"
			intervals [3166]:
				xmin = 1017.2711
				xmax = 1017.3611
				text = "in"
			intervals [3167]:
				xmin = 1017.3611
				xmax = 1017.8111
				text = "dc"
			intervals [3168]:
				xmin = 1017.8111
				xmax = 1018.1658
				text = ""
			intervals [3169]:
				xmin = 1018.1658
				xmax = 1018.3658
				text = "i"
			intervals [3170]:
				xmin = 1018.3658
				xmax = 1018.4958
				text = "it"
			intervals [3171]:
				xmin = 1018.4958
				xmax = 1018.5758
				text = "s"
			intervals [3172]:
				xmin = 1018.5758
				xmax = 1018.8358
				text = "almost"
			intervals [3173]:
				xmin = 1018.8358
				xmax = 1019.0358
				text = "like"
			intervals [3174]:
				xmin = 1019.0358
				xmax = 1019.1058
				text = "new"
			intervals [3175]:
				xmin = 1019.1058
				xmax = 1019.3558
				text = "york"
			intervals [3176]:
				xmin = 1019.3558
				xmax = 1019.5958
				text = "because"
			intervals [3177]:
				xmin = 1019.5958
				xmax = 1019.6658
				text = "it"
			intervals [3178]:
				xmin = 1019.6658
				xmax = 1019.7158
				text = "s"
			intervals [3179]:
				xmin = 1019.7158
				xmax = 1019.7758
				text = "a"
			intervals [3180]:
				xmin = 1019.7758
				xmax = 1019.9458
				text = "lot"
			intervals [3181]:
				xmin = 1019.9458
				xmax = 1020.0258
				text = "of"
			intervals [3182]:
				xmin = 1020.0258
				xmax = 1020.8558
				text = "variety"
			intervals [3183]:
				xmin = 1020.8558
				xmax = 1020.9479
				text = ""
			intervals [3184]:
				xmin = 1020.9479
				xmax = 1021.2479
				text = "um"
			intervals [3185]:
				xmin = 1021.2479
				xmax = 1021.5091
				text = ""
			intervals [3186]:
				xmin = 1021.5091
				xmax = 1021.6891
				text = "as"
			intervals [3187]:
				xmin = 1021.6891
				xmax = 1021.8691
				text = "far"
			intervals [3188]:
				xmin = 1021.8691
				xmax = 1022.0091
				text = "as"
			intervals [3189]:
				xmin = 1022.0091
				xmax = 1022.3691
				text = "food"
			intervals [3190]:
				xmin = 1022.3691
				xmax = 1023.4276
				text = ""
			intervals [3191]:
				xmin = 1023.4276
				xmax = 1023.5776
				text = "so"
			intervals [3192]:
				xmin = 1023.5776
				xmax = 1023.8176
				text = "those"
			intervals [3193]:
				xmin = 1023.8176
				xmax = 1023.9176
				text = "are"
			intervals [3194]:
				xmin = 1023.9176
				xmax = 1024.0576
				text = "my"
			intervals [3195]:
				xmin = 1024.0576
				xmax = 1024.6876
				text = "favorites"
			intervals [3196]:
				xmin = 1024.6876
				xmax = 1024.9576
				text = "but"
			intervals [3197]:
				xmin = 1024.9576
				xmax = 1024.9876
				text = ""
			intervals [3198]:
				xmin = 1024.9876
				xmax = 1025.2076
				text = "i'm"
			intervals [3199]:
				xmin = 1025.2076
				xmax = 1025.2476
				text = ""
			intervals [3200]:
				xmin = 1025.2476
				xmax = 1025.4176
				text = "i'm"
			intervals [3201]:
				xmin = 1025.4176
				xmax = 1025.6376
				text = "so"
			intervals [3202]:
				xmin = 1025.6376
				xmax = 1026.1176
				text = "open"
			intervals [3203]:
				xmin = 1026.1176
				xmax = 1026.2176
				text = "i"
			intervals [3204]:
				xmin = 1026.2176
				xmax = 1026.2476
				text = "<unk>"
			intervals [3205]:
				xmin = 1026.2476
				xmax = 1026.4076
				text = "go"
			intervals [3206]:
				xmin = 1026.4076
				xmax = 1026.9276
				text = "anywhere"
			intervals [3207]:
				xmin = 1026.9276
				xmax = 1026.9876
				text = ""
			intervals [3208]:
				xmin = 1026.9876
				xmax = 1027.2576
				text = "<unk>"
			intervals [3209]:
				xmin = 1027.2576
				xmax = 1037.5538
				text = ""
			intervals [3210]:
				xmin = 1037.5538
				xmax = 1037.9438
				text = "mm-hm"
			intervals [3211]:
				xmin = 1037.9438
				xmax = 1039.1921
				text = ""
			intervals [3212]:
				xmin = 1039.1921
				xmax = 1039.3121
				text = "oh"
			intervals [3213]:
				xmin = 1039.3121
				xmax = 1039.6221
				text = "yeah"
			intervals [3214]:
				xmin = 1039.6221
				xmax = 1039.7693
				text = ""
			intervals [3215]:
				xmin = 1039.7693
				xmax = 1039.8393
				text = "oh"
			intervals [3216]:
				xmin = 1039.8393
				xmax = 1040.0693
				text = "yeah"
			intervals [3217]:
				xmin = 1040.0693
				xmax = 1046.7569
				text = ""
			intervals [3218]:
				xmin = 1046.7569
				xmax = 1047.0569
				text = "keith"
			intervals [3219]:
				xmin = 1047.0569
				xmax = 1047.2369
				text = "and"
			intervals [3220]:
				xmin = 1047.2369
				xmax = 1047.7969
				text = "sons"
			intervals [3221]:
				xmin = 1047.7969
				xmax = 1047.8269
				text = ""
			intervals [3222]:
				xmin = 1047.8269
				xmax = 1048.4169
				text = "um"
			intervals [3223]:
				xmin = 1048.4169
				xmax = 1049.2603
				text = ""
			intervals [3224]:
				xmin = 1049.2603
				xmax = 1049.4703
				text = "that"
			intervals [3225]:
				xmin = 1049.4703
				xmax = 1049.5003
				text = "s"
			intervals [3226]:
				xmin = 1049.5003
				xmax = 1049.8303
				text = "actually"
			intervals [3227]:
				xmin = 1049.8303
				xmax = 1049.9803
				text = "in"
			intervals [3228]:
				xmin = 1049.9803
				xmax = 1050.1503
				text = "seat"
			intervals [3229]:
				xmin = 1050.1503
				xmax = 1050.6203
				text = "pleasant"
			intervals [3230]:
				xmin = 1050.6203
				xmax = 1050.6503
				text = ""
			intervals [3231]:
				xmin = 1050.6503
				xmax = 1050.9503
				text = "near"
			intervals [3232]:
				xmin = 1050.9503
				xmax = 1051.1303
				text = "my"
			intervals [3233]:
				xmin = 1051.1303
				xmax = 1051.4003
				text = "house"
			intervals [3234]:
				xmin = 1051.4003
				xmax = 1051.4303
				text = ""
			intervals [3235]:
				xmin = 1051.4303
				xmax = 1051.6803
				text = "on"
			intervals [3236]:
				xmin = 1051.6803
				xmax = 1051.7103
				text = ""
			intervals [3237]:
				xmin = 1051.7103
				xmax = 1052.2303
				text = "mlk"
			intervals [3238]:
				xmin = 1052.2303
				xmax = 1052.2803
				text = ""
			intervals [3239]:
				xmin = 1052.2803
				xmax = 1052.4703
				text = "which"
			intervals [3240]:
				xmin = 1052.4703
				xmax = 1052.5603
				text = "is"
			intervals [3241]:
				xmin = 1052.5603
				xmax = 1052.9003
				text = "probably"
			intervals [3242]:
				xmin = 1052.9003
				xmax = 1052.9839
				text = ""
			intervals [3243]:
				xmin = 1052.9839
				xmax = 1053.1839
				text = "two"
			intervals [3244]:
				xmin = 1053.1839
				xmax = 1053.4739
				text = "miles"
			intervals [3245]:
				xmin = 1053.4739
				xmax = 1053.5739
				text = "from"
			intervals [3246]:
				xmin = 1053.5739
				xmax = 1053.8339
				text = "here"
			intervals [3247]:
				xmin = 1053.8339
				xmax = 1054.2826
				text = ""
			intervals [3248]:
				xmin = 1054.2826
				xmax = 1054.3726
				text = "um"
			intervals [3249]:
				xmin = 1054.3726
				xmax = 1054.5626
				text = "they've"
			intervals [3250]:
				xmin = 1054.5626
				xmax = 1054.6826
				text = "been"
			intervals [3251]:
				xmin = 1054.6826
				xmax = 1054.7626
				text = "in"
			intervals [3252]:
				xmin = 1054.7626
				xmax = 1055.0826
				text = "business"
			intervals [3253]:
				xmin = 1055.0826
				xmax = 1055.3126
				text = "for"
			intervals [3254]:
				xmin = 1055.3126
				xmax = 1055.6626
				text = "about"
			intervals [3255]:
				xmin = 1055.6626
				xmax = 1055.8308
				text = ""
			intervals [3256]:
				xmin = 1055.8308
				xmax = 1056.1008
				text = "thirty"
			intervals [3257]:
				xmin = 1056.1008
				xmax = 1056.7508
				text = "years"
			intervals [3258]:
				xmin = 1056.7508
				xmax = 1057.6058
				text = ""
			intervals [3259]:
				xmin = 1057.6058
				xmax = 1057.6958
				text = "um"
			intervals [3260]:
				xmin = 1057.6958
				xmax = 1057.8658
				text = "so"
			intervals [3261]:
				xmin = 1057.8658
				xmax = 1058.0558
				text = "i"
			intervals [3262]:
				xmin = 1058.0558
				xmax = 1058.3858
				text = "actually"
			intervals [3263]:
				xmin = 1058.3858
				xmax = 1058.6858
				text = "grew"
			intervals [3264]:
				xmin = 1058.6858
				xmax = 1058.8858
				text = "up"
			intervals [3265]:
				xmin = 1058.8858
				xmax = 1058.9958
				text = "on"
			intervals [3266]:
				xmin = 1058.9958
				xmax = 1059.1458
				text = "them"
			intervals [3267]:
				xmin = 1059.1458
				xmax = 1059.2158
				text = "i"
			intervals [3268]:
				xmin = 1059.2158
				xmax = 1059.3358
				text = "would"
			intervals [3269]:
				xmin = 1059.3358
				xmax = 1059.4058
				text = ""
			intervals [3270]:
				xmin = 1059.4058
				xmax = 1059.9058
				text = "walk"
			intervals [3271]:
				xmin = 1059.9058
				xmax = 1060.0458
				text = "up"
			intervals [3272]:
				xmin = 1060.0458
				xmax = 1060.1658
				text = "to"
			intervals [3273]:
				xmin = 1060.1658
				xmax = 1060.4358
				text = "keith"
			intervals [3274]:
				xmin = 1060.4358
				xmax = 1060.5658
				text = "and"
			intervals [3275]:
				xmin = 1060.5658
				xmax = 1060.8558
				text = "sons"
			intervals [3276]:
				xmin = 1060.8558
				xmax = 1060.9658
				text = "and"
			intervals [3277]:
				xmin = 1060.9658
				xmax = 1061.0958
				text = "they"
			intervals [3278]:
				xmin = 1061.0958
				xmax = 1061.2658
				text = "do"
			intervals [3279]:
				xmin = 1061.2658
				xmax = 1061.5258
				text = "soul"
			intervals [3280]:
				xmin = 1061.5258
				xmax = 1061.9358
				text = "food"
			intervals [3281]:
				xmin = 1061.9358
				xmax = 1062.3179
				text = ""
			intervals [3282]:
				xmin = 1062.3179
				xmax = 1062.4879
				text = "they're"
			intervals [3283]:
				xmin = 1062.4879
				xmax = 1062.8879
				text = "very"
			intervals [3284]:
				xmin = 1062.8879
				xmax = 1063.1379
				text = "very"
			intervals [3285]:
				xmin = 1063.1379
				xmax = 1063.7479
				text = "popular"
			intervals [3286]:
				xmin = 1063.7479
				xmax = 1063.9528
				text = ""
			intervals [3287]:
				xmin = 1063.9528
				xmax = 1064.2228
				text = "um"
			intervals [3288]:
				xmin = 1064.2228
				xmax = 1064.2528
				text = ""
			intervals [3289]:
				xmin = 1064.2528
				xmax = 1064.3728
				text = "in"
			intervals [3290]:
				xmin = 1064.3728
				xmax = 1064.4828
				text = "the"
			intervals [3291]:
				xmin = 1064.4828
				xmax = 1064.7828
				text = "area"
			intervals [3292]:
				xmin = 1064.7828
				xmax = 1064.9328
				text = "as"
			intervals [3293]:
				xmin = 1064.9328
				xmax = 1065.3228
				text = "well"
			intervals [3294]:
				xmin = 1065.3228
				xmax = 1065.4409
				text = ""
			intervals [3295]:
				xmin = 1065.4409
				xmax = 1065.6609
				text = "kind"
			intervals [3296]:
				xmin = 1065.6609
				xmax = 1065.7209
				text = "of"
			intervals [3297]:
				xmin = 1065.7209
				xmax = 1065.7509
				text = ""
			intervals [3298]:
				xmin = 1065.7509
				xmax = 1066.0709
				text = "like"
			intervals [3299]:
				xmin = 1066.0709
				xmax = 1066.1309
				text = ""
			intervals [3300]:
				xmin = 1066.1309
				xmax = 1066.4309
				text = "horse"
			intervals [3301]:
				xmin = 1066.4309
				xmax = 1066.5409
				text = "and"
			intervals [3302]:
				xmin = 1066.5409
				xmax = 1066.9409
				text = "dickie"
			intervals [3303]:
				xmin = 1066.9409
				xmax = 1067.2736
				text = ""
			intervals [3304]:
				xmin = 1067.2736
				xmax = 1067.4836
				text = "are"
			intervals [3305]:
				xmin = 1067.4836
				xmax = 1067.7936
				text = "with"
			intervals [3306]:
				xmin = 1067.7936
				xmax = 1067.8236
				text = ""
			intervals [3307]:
				xmin = 1067.8236
				xmax = 1068.2036
				text = "fish"
			intervals [3308]:
				xmin = 1068.2036
				xmax = 1068.3536
				text = "they"
			intervals [3309]:
				xmin = 1068.3536
				xmax = 1068.6136
				text = "are"
			intervals [3310]:
				xmin = 1068.6136
				xmax = 1069.0436
				text = "with"
			intervals [3311]:
				xmin = 1069.0436
				xmax = 1069.0736
				text = ""
			intervals [3312]:
				xmin = 1069.0736
				xmax = 1069.5436
				text = "soul"
			intervals [3313]:
				xmin = 1069.5436
				xmax = 1069.8936
				text = "food"
			intervals [3314]:
				xmin = 1069.8936
				xmax = 1070.6035
				text = ""
			intervals [3315]:
				xmin = 1070.6035
				xmax = 1070.9435
				text = "um"
			intervals [3316]:
				xmin = 1070.9435
				xmax = 1071.3735
				text = "<unk>"
			intervals [3317]:
				xmin = 1071.3735
				xmax = 1071.4435
				text = "s"
			intervals [3318]:
				xmin = 1071.4435
				xmax = 1071.5835
				text = "is"
			intervals [3319]:
				xmin = 1071.5835
				xmax = 1071.9135
				text = "another"
			intervals [3320]:
				xmin = 1071.9135
				xmax = 1072.1835
				text = "soul"
			intervals [3321]:
				xmin = 1072.1835
				xmax = 1072.4435
				text = "food"
			intervals [3322]:
				xmin = 1072.4435
				xmax = 1073.1635
				text = "spot"
			intervals [3323]:
				xmin = 1073.1635
				xmax = 1073.5105
				text = ""
			intervals [3324]:
				xmin = 1073.5105
				xmax = 1073.7005
				text = "um"
			intervals [3325]:
				xmin = 1073.7005
				xmax = 1073.7605
				text = "and"
			intervals [3326]:
				xmin = 1073.7605
				xmax = 1073.8605
				text = "then"
			intervals [3327]:
				xmin = 1073.8605
				xmax = 1073.9505
				text = "of"
			intervals [3328]:
				xmin = 1073.9505
				xmax = 1074.2405
				text = "course"
			intervals [3329]:
				xmin = 1074.2405
				xmax = 1074.3105
				text = "we"
			intervals [3330]:
				xmin = 1074.3105
				xmax = 1074.4405
				text = "have"
			intervals [3331]:
				xmin = 1074.4405
				xmax = 1074.5105
				text = "the"
			intervals [3332]:
				xmin = 1074.5105
				xmax = 1074.8605
				text = "carry"
			intervals [3333]:
				xmin = 1074.8605
				xmax = 1075.1305
				text = "outs"
			intervals [3334]:
				xmin = 1075.1305
				xmax = 1075.2405
				text = "we"
			intervals [3335]:
				xmin = 1075.2405
				xmax = 1075.4505
				text = "have"
			intervals [3336]:
				xmin = 1075.4505
				xmax = 1075.5905
				text = "our"
			intervals [3337]:
				xmin = 1075.5905
				xmax = 1076.0005
				text = "chinese"
			intervals [3338]:
				xmin = 1076.0005
				xmax = 1076.3005
				text = "carry"
			intervals [3339]:
				xmin = 1076.3005
				xmax = 1076.4605
				text = "outs"
			intervals [3340]:
				xmin = 1076.4605
				xmax = 1076.6005
				text = "that"
			intervals [3341]:
				xmin = 1076.6005
				xmax = 1076.6305
				text = ""
			intervals [3342]:
				xmin = 1076.6305
				xmax = 1076.7605
				text = "we"
			intervals [3343]:
				xmin = 1076.7605
				xmax = 1077.1405
				text = "love"
			intervals [3344]:
				xmin = 1077.1405
				xmax = 1077.838
				text = ""
			intervals [3345]:
				xmin = 1077.838
				xmax = 1078.268
				text = "um"
			intervals [3346]:
				xmin = 1078.268
				xmax = 1078.8565
				text = ""
			intervals [3347]:
				xmin = 1078.8565
				xmax = 1079.0465
				text = "that"
			intervals [3348]:
				xmin = 1079.0465
				xmax = 1079.1965
				text = "are"
			intervals [3349]:
				xmin = 1079.1965
				xmax = 1079.4065
				text = "on"
			intervals [3350]:
				xmin = 1079.4065
				xmax = 1079.6165
				text = "every"
			intervals [3351]:
				xmin = 1079.6165
				xmax = 1079.9565
				text = "corner"
			intervals [3352]:
				xmin = 1079.9565
				xmax = 1080.8551
				text = ""
			intervals [3353]:
				xmin = 1080.8551
				xmax = 1081.7151
				text = "<unk>"
			intervals [3354]:
				xmin = 1081.7151
				xmax = 1082.083
				text = ""
			intervals [3355]:
				xmin = 1082.083
				xmax = 1082.423
				text = "yeah"
			intervals [3356]:
				xmin = 1082.423
				xmax = 1082.453
				text = ""
			intervals [3357]:
				xmin = 1082.453
				xmax = 1083.063
				text = "sometimes"
			intervals [3358]:
				xmin = 1083.063
				xmax = 1083.203
				text = "two"
			intervals [3359]:
				xmin = 1083.203
				xmax = 1083.373
				text = "on"
			intervals [3360]:
				xmin = 1083.373
				xmax = 1083.603
				text = "one"
			intervals [3361]:
				xmin = 1083.603
				xmax = 1083.633
				text = ""
			intervals [3362]:
				xmin = 1083.633
				xmax = 1083.943
				text = "corner"
			intervals [3363]:
				xmin = 1083.943
				xmax = 1084.4962
				text = ""
			intervals [3364]:
				xmin = 1084.4962
				xmax = 1084.6962
				text = "um"
			intervals [3365]:
				xmin = 1084.6962
				xmax = 1084.8162
				text = "and"
			intervals [3366]:
				xmin = 1084.8162
				xmax = 1084.8462
				text = ""
			intervals [3367]:
				xmin = 1084.8462
				xmax = 1085.0362
				text = "it"
			intervals [3368]:
				xmin = 1085.0362
				xmax = 1085.0662
				text = "s"
			intervals [3369]:
				xmin = 1085.0662
				xmax = 1085.2162
				text = "so"
			intervals [3370]:
				xmin = 1085.2162
				xmax = 1085.3462
				text = "i"
			intervals [3371]:
				xmin = 1085.3462
				xmax = 1085.5562
				text = "really"
			intervals [3372]:
				xmin = 1085.5562
				xmax = 1085.6762
				text = "would"
			intervals [3373]:
				xmin = 1085.6762
				xmax = 1085.8762
				text = "say"
			intervals [3374]:
				xmin = 1085.8762
				xmax = 1086.0962
				text = "like"
			intervals [3375]:
				xmin = 1086.0962
				xmax = 1086.4962
				text = "growing"
			intervals [3376]:
				xmin = 1086.4962
				xmax = 1086.5362
				text = ""
			intervals [3377]:
				xmin = 1086.5362
				xmax = 1086.9462
				text = "up"
			intervals [3378]:
				xmin = 1086.9462
				xmax = 1087.0062
				text = ""
			intervals [3379]:
				xmin = 1087.0062
				xmax = 1087.2962
				text = "those"
			intervals [3380]:
				xmin = 1087.2962
				xmax = 1087.3262
				text = "are"
			intervals [3381]:
				xmin = 1087.3262
				xmax = 1087.4162
				text = "the"
			intervals [3382]:
				xmin = 1087.4162
				xmax = 1087.7462
				text = "places"
			intervals [3383]:
				xmin = 1087.7462
				xmax = 1087.8562
				text = "that"
			intervals [3384]:
				xmin = 1087.8562
				xmax = 1087.9362
				text = "i"
			intervals [3385]:
				xmin = 1087.9362
				xmax = 1088.0762
				text = "would"
			intervals [3386]:
				xmin = 1088.0762
				xmax = 1088.2262
				text = "go"
			intervals [3387]:
				xmin = 1088.2262
				xmax = 1088.4662
				text = "because"
			intervals [3388]:
				xmin = 1088.4662
				xmax = 1088.5262
				text = "it"
			intervals [3389]:
				xmin = 1088.5262
				xmax = 1088.6362
				text = "was"
			intervals [3390]:
				xmin = 1088.6362
				xmax = 1089.2262
				text = "inexpensive"
			intervals [3391]:
				xmin = 1089.2262
				xmax = 1089.3262
				text = "so"
			intervals [3392]:
				xmin = 1089.3262
				xmax = 1089.4162
				text = "i"
			intervals [3393]:
				xmin = 1089.4162
				xmax = 1089.8062
				text = "probably"
			intervals [3394]:
				xmin = 1089.8062
				xmax = 1089.9662
				text = "would"
			intervals [3395]:
				xmin = 1089.9662
				xmax = 1090.1462
				text = "go"
			intervals [3396]:
				xmin = 1090.1462
				xmax = 1090.4162
				text = "to"
			intervals [3397]:
				xmin = 1090.4162
				xmax = 1090.8331
				text = ""
			intervals [3398]:
				xmin = 1090.8331
				xmax = 1091.0131
				text = "like"
			intervals [3399]:
				xmin = 1091.0131
				xmax = 1091.0631
				text = "a"
			intervals [3400]:
				xmin = 1091.0631
				xmax = 1091.3431
				text = "keith"
			intervals [3401]:
				xmin = 1091.3431
				xmax = 1091.4831
				text = "and"
			intervals [3402]:
				xmin = 1091.4831
				xmax = 1091.8731
				text = "sons"
			intervals [3403]:
				xmin = 1091.8731
				xmax = 1091.9331
				text = "and"
			intervals [3404]:
				xmin = 1091.9331
				xmax = 1092.1131
				text = "go"
			intervals [3405]:
				xmin = 1092.1131
				xmax = 1092.6031
				text = "grab"
			intervals [3406]:
				xmin = 1092.6031
				xmax = 1092.9452
				text = ""
			intervals [3407]:
				xmin = 1092.9452
				xmax = 1093.0952
				text = "a"
			intervals [3408]:
				xmin = 1093.0952
				xmax = 1093.4652
				text = "burger"
			intervals [3409]:
				xmin = 1093.4652
				xmax = 1093.6152
				text = "as"
			intervals [3410]:
				xmin = 1093.6152
				xmax = 1093.8852
				text = "opposed"
			intervals [3411]:
				xmin = 1093.8852
				xmax = 1093.9752
				text = "to"
			intervals [3412]:
				xmin = 1093.9752
				xmax = 1094.4152
				text = "<unk>"
			intervals [3413]:
				xmin = 1094.4152
				xmax = 1094.5052
				text = "s"
			intervals [3414]:
				xmin = 1094.5052
				xmax = 1094.7652
				text = "because"
			intervals [3415]:
				xmin = 1094.7652
				xmax = 1094.8252
				text = "it"
			intervals [3416]:
				xmin = 1094.8252
				xmax = 1094.9552
				text = "was"
			intervals [3417]:
				xmin = 1094.9552
				xmax = 1095.1252
				text = "like"
			intervals [3418]:
				xmin = 1095.1252
				xmax = 1095.3052
				text = "a"
			intervals [3419]:
				xmin = 1095.3052
				xmax = 1095.6252
				text = "real"
			intervals [3420]:
				xmin = 1095.6252
				xmax = 1096.0152
				text = "burger"
			intervals [3421]:
				xmin = 1096.0152
				xmax = 1096.4152
				text = "like"
			intervals [3422]:
				xmin = 1096.4152
				xmax = 1096.673
				text = ""
			intervals [3423]:
				xmin = 1096.673
				xmax = 1096.713
				text = "a"
			intervals [3424]:
				xmin = 1096.713
				xmax = 1097.053
				text = "house"
			intervals [3425]:
				xmin = 1097.053
				xmax = 1097.353
				text = "burger"
			intervals [3426]:
				xmin = 1097.353
				xmax = 1097.443
				text = ""
			intervals [3427]:
				xmin = 1097.443
				xmax = 1097.583
				text = "if"
			intervals [3428]:
				xmin = 1097.583
				xmax = 1097.643
				text = "you"
			intervals [3429]:
				xmin = 1097.643
				xmax = 1097.763
				text = "ever"
			intervals [3430]:
				xmin = 1097.763
				xmax = 1097.973
				text = "seen"
			intervals [3431]:
				xmin = 1097.973
				xmax = 1098.133
				text = "eddie"
			intervals [3432]:
				xmin = 1098.133
				xmax = 1098.413
				text = "murphy"
			intervals [3433]:
				xmin = 1098.413
				xmax = 1098.693
				text = "raw"
			intervals [3434]:
				xmin = 1098.693
				xmax = 1099.1387
				text = ""
			intervals [3435]:
				xmin = 1099.1387
				xmax = 1099.2987
				text = "like"
			intervals [3436]:
				xmin = 1099.2987
				xmax = 1099.3287
				text = "a"
			intervals [3437]:
				xmin = 1099.3287
				xmax = 1099.5387
				text = "house"
			intervals [3438]:
				xmin = 1099.5387
				xmax = 1099.8887
				text = "burger"
			intervals [3439]:
				xmin = 1099.8887
				xmax = 1100.4932
				text = ""
			intervals [3440]:
				xmin = 1100.4932
				xmax = 1100.5532
				text = "you"
			intervals [3441]:
				xmin = 1100.5532
				xmax = 1100.6832
				text = "gotta"
			intervals [3442]:
				xmin = 1100.6832
				xmax = 1100.7132
				text = ""
			intervals [3443]:
				xmin = 1100.7132
				xmax = 1100.7832
				text = "wa-"
			intervals [3444]:
				xmin = 1100.7832
				xmax = 1101.1607
				text = ""
			intervals [3445]:
				xmin = 1101.1607
				xmax = 1101.2407
				text = "i"
			intervals [3446]:
				xmin = 1101.2407
				xmax = 1101.2707
				text = "m"
			intervals [3447]:
				xmin = 1101.2707
				xmax = 1101.3007
				text = "a"
			intervals [3448]:
				xmin = 1101.3007
				xmax = 1101.4507
				text = "get"
			intervals [3449]:
				xmin = 1101.4507
				xmax = 1101.5807
				text = "you"
			intervals [3450]:
				xmin = 1101.5807
				xmax = 1101.7407
				text = "hip"
			intervals [3451]:
				xmin = 1101.7407
				xmax = 1101.7707
				text = ""
			intervals [3452]:
				xmin = 1101.7707
				xmax = 1102.0407
				text = "rdx"
			intervals [3453]:
				xmin = 1102.0407
				xmax = 1102.8899
				text = ""
			intervals [3454]:
				xmin = 1102.8899
				xmax = 1103.0299
				text = "like"
			intervals [3455]:
				xmin = 1103.0299
				xmax = 1103.3336
				text = ""
			intervals [3456]:
				xmin = 1103.3336
				xmax = 1103.5136
				text = "a"
			intervals [3457]:
				xmin = 1103.5136
				xmax = 1103.9236
				text = "house"
			intervals [3458]:
				xmin = 1103.9236
				xmax = 1104.2636
				text = "burger"
			intervals [3459]:
				xmin = 1104.2636
				xmax = 1104.5715
				text = ""
			intervals [3460]:
				xmin = 1104.5715
				xmax = 1104.6715
				text = "a"
			intervals [3461]:
				xmin = 1104.6715
				xmax = 1104.9115
				text = "burger"
			intervals [3462]:
				xmin = 1104.9115
				xmax = 1105.0915
				text = "that"
			intervals [3463]:
				xmin = 1105.0915
				xmax = 1105.1915
				text = "your"
			intervals [3464]:
				xmin = 1105.1915
				xmax = 1105.4815
				text = "mom"
			intervals [3465]:
				xmin = 1105.4815
				xmax = 1105.7815
				text = "makes"
			intervals [3466]:
				xmin = 1105.7815
				xmax = 1105.9315
				text = "that"
			intervals [3467]:
				xmin = 1105.9315
				xmax = 1106.0615
				text = "she"
			intervals [3468]:
				xmin = 1106.0615
				xmax = 1106.2815
				text = "put"
			intervals [3469]:
				xmin = 1106.2815
				xmax = 1106.7036
				text = ""
			intervals [3470]:
				xmin = 1106.7036
				xmax = 1107.0136
				text = "puts"
			intervals [3471]:
				xmin = 1107.0136
				xmax = 1107.3636
				text = "eggs"
			intervals [3472]:
				xmin = 1107.3636
				xmax = 1107.4936
				text = "in"
			intervals [3473]:
				xmin = 1107.4936
				xmax = 1107.7336
				text = "it"
			intervals [3474]:
				xmin = 1107.7336
				xmax = 1108.7297
				text = ""
			intervals [3475]:
				xmin = 1108.7297
				xmax = 1108.8597
				text = "and"
			intervals [3476]:
				xmin = 1108.8597
				xmax = 1109.3997
				text = "onions"
			intervals [3477]:
				xmin = 1109.3997
				xmax = 1109.5797
				text = "and"
			intervals [3478]:
				xmin = 1109.5797
				xmax = 1109.8675
				text = ""
			intervals [3479]:
				xmin = 1109.8675
				xmax = 1110.0075
				text = "like"
			intervals [3480]:
				xmin = 1110.0075
				xmax = 1110.0575
				text = "a"
			intervals [3481]:
				xmin = 1110.0575
				xmax = 1111.0275
				text = "homemade"
			intervals [3482]:
				xmin = 1111.0275
				xmax = 1111.5191
				text = ""
			intervals [3483]:
				xmin = 1111.5191
				xmax = 1112.0991
				text = "burger"
			intervals [3484]:
				xmin = 1112.0991
				xmax = 1113.8814
				text = ""
			intervals [3485]:
				xmin = 1113.8814
				xmax = 1114.0914
				text = "like"
			intervals [3486]:
				xmin = 1114.0914
				xmax = 1114.2214
				text = "one"
			intervals [3487]:
				xmin = 1114.2214
				xmax = 1114.2914
				text = "of"
			intervals [3488]:
				xmin = 1114.2914
				xmax = 1114.5514
				text = "those"
			intervals [3489]:
				xmin = 1114.5514
				xmax = 1114.9814
				text = "burgers"
			intervals [3490]:
				xmin = 1114.9814
				xmax = 1115.2814
				text = "so"
			intervals [3491]:
				xmin = 1115.2814
				xmax = 1115.3814
				text = "if"
			intervals [3492]:
				xmin = 1115.3814
				xmax = 1115.4114
				text = ""
			intervals [3493]:
				xmin = 1115.4114
				xmax = 1115.4714
				text = "you"
			intervals [3494]:
				xmin = 1115.4714
				xmax = 1115.6714
				text = "just"
			intervals [3495]:
				xmin = 1115.6714
				xmax = 1115.8914
				text = "want"
			intervals [3496]:
				xmin = 1115.8914
				xmax = 1116.2014
				text = "that"
			intervals [3497]:
				xmin = 1116.2014
				xmax = 1116.2314
				text = ""
			intervals [3498]:
				xmin = 1116.2314
				xmax = 1116.4814
				text = "that"
			intervals [3499]:
				xmin = 1116.4814
				xmax = 1116.5114
				text = ""
			intervals [3500]:
				xmin = 1116.5114
				xmax = 1116.8614
				text = "down"
			intervals [3501]:
				xmin = 1116.8614
				xmax = 1117.4414
				text = "home"
			intervals [3502]:
				xmin = 1117.4414
				xmax = 1117.8928
				text = ""
			intervals [3503]:
				xmin = 1117.8928
				xmax = 1118.2928
				text = "grandma"
			intervals [3504]:
				xmin = 1118.2928
				xmax = 1118.5128
				text = "just"
			intervals [3505]:
				xmin = 1118.5128
				xmax = 1118.7928
				text = "cooked"
			intervals [3506]:
				xmin = 1118.7928
				xmax = 1119.1428
				text = "dinner"
			intervals [3507]:
				xmin = 1119.1428
				xmax = 1119.3728
				text = "sort"
			intervals [3508]:
				xmin = 1119.3728
				xmax = 1119.4328
				text = "of"
			intervals [3509]:
				xmin = 1119.4328
				xmax = 1119.7928
				text = "feel"
			intervals [3510]:
				xmin = 1119.7928
				xmax = 1119.9128
				text = "you"
			intervals [3511]:
				xmin = 1119.9128
				xmax = 1120.0228
				text = "would"
			intervals [3512]:
				xmin = 1120.0228
				xmax = 1120.1728
				text = "go"
			intervals [3513]:
				xmin = 1120.1728
				xmax = 1120.3128
				text = "to"
			intervals [3514]:
				xmin = 1120.3128
				xmax = 1120.4528
				text = "kei-"
			intervals [3515]:
				xmin = 1120.4528
				xmax = 1120.4828
				text = ""
			intervals [3516]:
				xmin = 1120.4828
				xmax = 1120.5728
				text = "you"
			intervals [3517]:
				xmin = 1120.5728
				xmax = 1120.8828
				text = "definitely"
			intervals [3518]:
				xmin = 1120.8828
				xmax = 1120.9728
				text = "would"
			intervals [3519]:
				xmin = 1120.9728
				xmax = 1121.0728
				text = "go"
			intervals [3520]:
				xmin = 1121.0728
				xmax = 1121.1428
				text = "to"
			intervals [3521]:
				xmin = 1121.1428
				xmax = 1121.3528
				text = "keith"
			intervals [3522]:
				xmin = 1121.3528
				xmax = 1121.3828
				text = ""
			intervals [3523]:
				xmin = 1121.3828
				xmax = 1121.4428
				text = "and"
			intervals [3524]:
				xmin = 1121.4428
				xmax = 1121.4928
				text = ""
			intervals [3525]:
				xmin = 1121.4928
				xmax = 1121.6628
				text = "sons"
			intervals [3526]:
				xmin = 1121.6628
				xmax = 1129.439
				text = ""
			intervals [3527]:
				xmin = 1129.439
				xmax = 1129.879
				text = "mm-hm"
			intervals [3528]:
				xmin = 1129.879
				xmax = 1134.0109
				text = ""
			intervals [3529]:
				xmin = 1134.0109
				xmax = 1134.1609
				text = "no"
			intervals [3530]:
				xmin = 1134.1609
				xmax = 1135.4691
				text = ""
			intervals [3531]:
				xmin = 1135.4691
				xmax = 1135.6591
				text = "it"
			intervals [3532]:
				xmin = 1135.6591
				xmax = 1136.0291
				text = "was"
			intervals [3533]:
				xmin = 1136.0291
				xmax = 1136.0591
				text = ""
			intervals [3534]:
				xmin = 1136.0591
				xmax = 1136.3191
				text = "kind"
			intervals [3535]:
				xmin = 1136.3191
				xmax = 1136.4591
				text = "of"
			intervals [3536]:
				xmin = 1136.4591
				xmax = 1136.4891
				text = ""
			intervals [3537]:
				xmin = 1136.4891
				xmax = 1137.1491
				text = "unspoken"
			intervals [3538]:
				xmin = 1137.1491
				xmax = 1137.2991
				text = "that"
			intervals [3539]:
				xmin = 1137.2991
				xmax = 1137.3991
				text = "you"
			intervals [3540]:
				xmin = 1137.3991
				xmax = 1137.5291
				text = "did"
			intervals [3541]:
				xmin = 1137.5291
				xmax = 1137.6991
				text = "not"
			intervals [3542]:
				xmin = 1137.6991
				xmax = 1137.8691
				text = "go"
			intervals [3543]:
				xmin = 1137.8691
				xmax = 1138.1191
				text = "into"
			intervals [3544]:
				xmin = 1138.1191
				xmax = 1138.8191
				text = "virginia"
			intervals [3545]:
				xmin = 1138.8191
				xmax = 1139.0333
				text = ""
			intervals [3546]:
				xmin = 1139.0333
				xmax = 1139.6333
				text = "um"
			intervals [3547]:
				xmin = 1139.6333
				xmax = 1139.7974
				text = ""
			intervals [3548]:
				xmin = 1139.7974
				xmax = 1140.4074
				text = "virginia"
			intervals [3549]:
				xmin = 1140.4074
				xmax = 1140.6774
				text = "is"
			intervals [3550]:
				xmin = 1140.6774
				xmax = 1141.2221
				text = ""
			intervals [3551]:
				xmin = 1141.2221
				xmax = 1141.3921
				text = "was"
			intervals [3552]:
				xmin = 1141.3921
				xmax = 1141.4321
				text = "a"
			intervals [3553]:
				xmin = 1141.4321
				xmax = 1141.6321
				text = "little"
			intervals [3554]:
				xmin = 1141.6321
				xmax = 1142.0821
				text = "different"
			intervals [3555]:
				xmin = 1142.0821
				xmax = 1142.2421
				text = "than"
			intervals [3556]:
				xmin = 1142.2421
				xmax = 1142.5621
				text = "maryland"
			intervals [3557]:
				xmin = 1142.5621
				xmax = 1142.6421
				text = "and"
			intervals [3558]:
				xmin = 1142.6421
				xmax = 1143.0721
				text = "dc"
			intervals [3559]:
				xmin = 1143.0721
				xmax = 1143.2221
				text = "in"
			intervals [3560]:
				xmin = 1143.2221
				xmax = 1143.6621
				text = "terms"
			intervals [3561]:
				xmin = 1143.6621
				xmax = 1143.6921
				text = ""
			intervals [3562]:
				xmin = 1143.6921
				xmax = 1144.1121
				text = "of"
			intervals [3563]:
				xmin = 1144.1121
				xmax = 1144.1421
				text = ""
			intervals [3564]:
				xmin = 1144.1421
				xmax = 1144.4821
				text = "young"
			intervals [3565]:
				xmin = 1144.4821
				xmax = 1144.7821
				text = "black"
			intervals [3566]:
				xmin = 1144.7821
				xmax = 1145.1421
				text = "folks"
			intervals [3567]:
				xmin = 1145.1421
				xmax = 1145.4321
				text = "hanging"
			intervals [3568]:
				xmin = 1145.4321
				xmax = 1145.7521
				text = "out"
			intervals [3569]:
				xmin = 1145.7521
				xmax = 1146.2378
				text = ""
			intervals [3570]:
				xmin = 1146.2378
				xmax = 1146.3078
				text = "you"
			intervals [3571]:
				xmin = 1146.3078
				xmax = 1146.4578
				text = "would"
			intervals [3572]:
				xmin = 1146.4578
				xmax = 1146.8978
				text = "get"
			intervals [3573]:
				xmin = 1146.8978
				xmax = 1147.0119
				text = ""
			intervals [3574]:
				xmin = 1147.0119
				xmax = 1147.0719
				text = "it"
			intervals [3575]:
				xmin = 1147.0719
				xmax = 1147.1819
				text = "was"
			intervals [3576]:
				xmin = 1147.1819
				xmax = 1147.2619
				text = "a"
			intervals [3577]:
				xmin = 1147.2619
				xmax = 1147.4919
				text = "lot"
			intervals [3578]:
				xmin = 1147.4919
				xmax = 1147.5519
				text = "of"
			intervals [3579]:
				xmin = 1147.5519
				xmax = 1147.8419
				text = "racial"
			intervals [3580]:
				xmin = 1147.8419
				xmax = 1148.4819
				text = "profiling"
			intervals [3581]:
				xmin = 1148.4819
				xmax = 1148.7236
				text = ""
			intervals [3582]:
				xmin = 1148.7236
				xmax = 1148.8736
				text = "um"
			intervals [3583]:
				xmin = 1148.8736
				xmax = 1148.9036
				text = ""
			intervals [3584]:
				xmin = 1148.9036
				xmax = 1149.2936
				text = "even"
			intervals [3585]:
				xmin = 1149.2936
				xmax = 1149.4436
				text = "in"
			intervals [3586]:
				xmin = 1149.4436
				xmax = 1149.5136
				text = "the"
			intervals [3587]:
				xmin = 1149.5136
				xmax = 1149.8236
				text = "malls"
			intervals [3588]:
				xmin = 1149.8236
				xmax = 1150.0036
				text = "like"
			intervals [3589]:
				xmin = 1150.0036
				xmax = 1150.4036
				text = "pentagon"
			intervals [3590]:
				xmin = 1150.4036
				xmax = 1151.0136
				text = "city"
			intervals [3591]:
				xmin = 1151.0136
				xmax = 1151.5005
				text = ""
			intervals [3592]:
				xmin = 1151.5005
				xmax = 1151.9605
				text = "or"
			intervals [3593]:
				xmin = 1151.9605
				xmax = 1151.9905
				text = ""
			intervals [3594]:
				xmin = 1151.9905
				xmax = 1152.4505
				text = "um"
			intervals [3595]:
				xmin = 1152.4505
				xmax = 1153.4824
				text = ""
			intervals [3596]:
				xmin = 1153.4824
				xmax = 1153.5524
				text = "i"
			intervals [3597]:
				xmin = 1153.5524
				xmax = 1153.8024
				text = "forget"
			intervals [3598]:
				xmin = 1153.8024
				xmax = 1153.9624
				text = "the"
			intervals [3599]:
				xmin = 1153.9624
				xmax = 1154.1224
				text = "other"
			intervals [3600]:
				xmin = 1154.1224
				xmax = 1154.3924
				text = "mall"
			intervals [3601]:
				xmin = 1154.3924
				xmax = 1154.5824
				text = "that"
			intervals [3602]:
				xmin = 1154.5824
				xmax = 1154.6124
				text = ""
			intervals [3603]:
				xmin = 1154.6124
				xmax = 1154.8124
				text = "s"
			intervals [3604]:
				xmin = 1154.8124
				xmax = 1154.8797
				text = ""
			intervals [3605]:
				xmin = 1154.8797
				xmax = 1155.1697
				text = "that"
			intervals [3606]:
				xmin = 1155.1697
				xmax = 1155.3097
				text = "s"
			intervals [3607]:
				xmin = 1155.3097
				xmax = 1155.3397
				text = ""
			intervals [3608]:
				xmin = 1155.3397
				xmax = 1155.5897
				text = "in"
			intervals [3609]:
				xmin = 1155.5897
				xmax = 1156.3597
				text = "alexandria"
			intervals [3610]:
				xmin = 1156.3597
				xmax = 1156.5897
				text = "but"
			intervals [3611]:
				xmin = 1156.5897
				xmax = 1156.6197
				text = ""
			intervals [3612]:
				xmin = 1156.6197
				xmax = 1156.7097
				text = "it"
			intervals [3613]:
				xmin = 1156.7097
				xmax = 1156.8497
				text = "was"
			intervals [3614]:
				xmin = 1156.8497
				xmax = 1156.9097
				text = "a"
			intervals [3615]:
				xmin = 1156.9097
				xmax = 1157.1297
				text = "lot"
			intervals [3616]:
				xmin = 1157.1297
				xmax = 1157.1997
				text = "of"
			intervals [3617]:
				xmin = 1157.1997
				xmax = 1157.4897
				text = "racial"
			intervals [3618]:
				xmin = 1157.4897
				xmax = 1158.0697
				text = "profiling"
			intervals [3619]:
				xmin = 1158.0697
				xmax = 1158.1397
				text = ""
			intervals [3620]:
				xmin = 1158.1397
				xmax = 1158.2997
				text = "in"
			intervals [3621]:
				xmin = 1158.2997
				xmax = 1158.8897
				text = "alexandria"
			intervals [3622]:
				xmin = 1158.8897
				xmax = 1158.9997
				text = "and"
			intervals [3623]:
				xmin = 1158.9997
				xmax = 1159.0997
				text = "we"
			intervals [3624]:
				xmin = 1159.0997
				xmax = 1159.2797
				text = "just"
			intervals [3625]:
				xmin = 1159.2797
				xmax = 1159.4897
				text = "did"
			intervals [3626]:
				xmin = 1159.4897
				xmax = 1159.5197
				text = ""
			intervals [3627]:
				xmin = 1159.5197
				xmax = 1159.6297
				text = "we"
			intervals [3628]:
				xmin = 1159.6297
				xmax = 1159.7697
				text = "did"
			intervals [3629]:
				xmin = 1159.7697
				xmax = 1159.8997
				text = "not"
			intervals [3630]:
				xmin = 1159.8997
				xmax = 1160.0697
				text = "hang"
			intervals [3631]:
				xmin = 1160.0697
				xmax = 1160.2397
				text = "out"
			intervals [3632]:
				xmin = 1160.2397
				xmax = 1160.5297
				text = "there"
			intervals [3633]:
				xmin = 1160.5297
				xmax = 1160.9638
				text = ""
			intervals [3634]:
				xmin = 1160.9638
				xmax = 1161.2038
				text = "once"
			intervals [3635]:
				xmin = 1161.2038
				xmax = 1161.2938
				text = "i"
			intervals [3636]:
				xmin = 1161.2938
				xmax = 1161.5438
				text = "got"
			intervals [3637]:
				xmin = 1161.5438
				xmax = 1161.5738
				text = ""
			intervals [3638]:
				xmin = 1161.5738
				xmax = 1162.1338
				text = "older"
			intervals [3639]:
				xmin = 1162.1338
				xmax = 1162.4061
				text = ""
			intervals [3640]:
				xmin = 1162.4061
				xmax = 1162.5461
				text = "and"
			intervals [3641]:
				xmin = 1162.5461
				xmax = 1162.5761
				text = "i"
			intervals [3642]:
				xmin = 1162.5761
				xmax = 1162.6861
				text = "had"
			intervals [3643]:
				xmin = 1162.6861
				xmax = 1162.7361
				text = "a"
			intervals [3644]:
				xmin = 1162.7361
				xmax = 1163.1861
				text = "car"
			intervals [3645]:
				xmin = 1163.1861
				xmax = 1163.2861
				text = "you"
			intervals [3646]:
				xmin = 1163.2861
				xmax = 1163.3761
				text = "know"
			intervals [3647]:
				xmin = 1163.3761
				xmax = 1163.4361
				text = "i"
			intervals [3648]:
				xmin = 1163.4361
				xmax = 1163.5761
				text = "would"
			intervals [3649]:
				xmin = 1163.5761
				xmax = 1164.0561
				text = "drive"
			intervals [3650]:
				xmin = 1164.0561
				xmax = 1164.1961
				text = "but"
			intervals [3651]:
				xmin = 1164.1961
				xmax = 1164.2261
				text = ""
			intervals [3652]:
				xmin = 1164.2261
				xmax = 1164.3961
				text = "as"
			intervals [3653]:
				xmin = 1164.3961
				xmax = 1164.4561
				text = "a"
			intervals [3654]:
				xmin = 1164.4561
				xmax = 1164.9161
				text = "teenager"
			intervals [3655]:
				xmin = 1164.9161
				xmax = 1165.0561
				text = "on"
			intervals [3656]:
				xmin = 1165.0561
				xmax = 1165.1461
				text = "the"
			intervals [3657]:
				xmin = 1165.1461
				xmax = 1165.7661
				text = "subway"
			intervals [3658]:
				xmin = 1165.7661
				xmax = 1166.2031
				text = ""
			intervals [3659]:
				xmin = 1166.2031
				xmax = 1166.4031
				text = "going"
			intervals [3660]:
				xmin = 1166.4031
				xmax = 1166.5131
				text = "to"
			intervals [3661]:
				xmin = 1166.5131
				xmax = 1166.7531
				text = "northern"
			intervals [3662]:
				xmin = 1166.7531
				xmax = 1167.1031
				text = "virginia"
			intervals [3663]:
				xmin = 1167.1031
				xmax = 1167.1631
				text = "you"
			intervals [3664]:
				xmin = 1167.1631
				xmax = 1167.3631
				text = "just"
			intervals [3665]:
				xmin = 1167.3631
				xmax = 1167.5931
				text = "didn't"
			intervals [3666]:
				xmin = 1167.5931
				xmax = 1167.7531
				text = "do"
			intervals [3667]:
				xmin = 1167.7531
				xmax = 1167.9231
				text = "it"
			intervals [3668]:
				xmin = 1167.9231
				xmax = 1175.0467
				text = ""
			intervals [3669]:
				xmin = 1175.0467
				xmax = 1175.1967
				text = "it"
			intervals [3670]:
				xmin = 1175.1967
				xmax = 1175.2567
				text = ""
			intervals [3671]:
				xmin = 1175.2567
				xmax = 1175.7267
				text = "<unk>"
			intervals [3672]:
				xmin = 1175.7267
				xmax = 1176.1167
				text = "well"
			intervals [3673]:
				xmin = 1176.1167
				xmax = 1176.1567
				text = ""
			intervals [3674]:
				xmin = 1176.1567
				xmax = 1176.4667
				text = "one"
			intervals [3675]:
				xmin = 1176.4667
				xmax = 1176.6767
				text = "thing"
			intervals [3676]:
				xmin = 1176.6767
				xmax = 1177.0767
				text = "about"
			intervals [3677]:
				xmin = 1177.0767
				xmax = 1177.1067
				text = ""
			intervals [3678]:
				xmin = 1177.1067
				xmax = 1177.2067
				text = "this"
			intervals [3679]:
				xmin = 1177.2067
				xmax = 1177.2667
				text = "is"
			intervals [3680]:
				xmin = 1177.2667
				xmax = 1177.4667
				text = "just"
			intervals [3681]:
				xmin = 1177.4667
				xmax = 1177.9967
				text = "washington"
			intervals [3682]:
				xmin = 1177.9967
				xmax = 1178.7267
				text = "dc"
			intervals [3683]:
				xmin = 1178.7267
				xmax = 1179.1107
				text = ""
			intervals [3684]:
				xmin = 1179.1107
				xmax = 1179.3107
				text = "for"
			intervals [3685]:
				xmin = 1179.3107
				xmax = 1179.3407
				text = "a"
			intervals [3686]:
				xmin = 1179.3407
				xmax = 1179.6107
				text = "person"
			intervals [3687]:
				xmin = 1179.6107
				xmax = 1179.7207
				text = "that"
			intervals [3688]:
				xmin = 1179.7207
				xmax = 1179.9007
				text = "lived"
			intervals [3689]:
				xmin = 1179.9007
				xmax = 1180.0407
				text = "in"
			intervals [3690]:
				xmin = 1180.0407
				xmax = 1180.5907
				text = "maryland"
			intervals [3691]:
				xmin = 1180.5907
				xmax = 1180.6476
				text = ""
			intervals [3692]:
				xmin = 1180.6476
				xmax = 1180.7776
				text = "if"
			intervals [3693]:
				xmin = 1180.7776
				xmax = 1180.9376
				text = "you"
			intervals [3694]:
				xmin = 1180.9376
				xmax = 1181.0376
				text = "a"
			intervals [3695]:
				xmin = 1181.0376
				xmax = 1181.9576
				text = "washingtonian"
			intervals [3696]:
				xmin = 1181.9576
				xmax = 1182.0576
				text = "you"
			intervals [3697]:
				xmin = 1182.0576
				xmax = 1182.1576
				text = "would"
			intervals [3698]:
				xmin = 1182.1576
				xmax = 1182.3776
				text = "stay"
			intervals [3699]:
				xmin = 1182.3776
				xmax = 1182.7176
				text = "way"
			intervals [3700]:
				xmin = 1182.7176
				xmax = 1182.8776
				text = "out"
			intervals [3701]:
				xmin = 1182.8776
				xmax = 1182.9376
				text = "in"
			intervals [3702]:
				xmin = 1182.9376
				xmax = 1183.3076
				text = "maryland"
			intervals [3703]:
				xmin = 1183.3076
				xmax = 1183.4776
				text = "for"
			intervals [3704]:
				xmin = 1183.4776
				xmax = 1183.7176
				text = "some"
			intervals [3705]:
				xmin = 1183.7176
				xmax = 1184.2276
				text = "reason"
			intervals [3706]:
				xmin = 1184.2276
				xmax = 1184.7069
				text = ""
			intervals [3707]:
				xmin = 1184.7069
				xmax = 1184.9769
				text = "people"
			intervals [3708]:
				xmin = 1184.9769
				xmax = 1185.1069
				text = "that"
			intervals [3709]:
				xmin = 1185.1069
				xmax = 1185.2869
				text = "lived"
			intervals [3710]:
				xmin = 1185.2869
				xmax = 1185.4169
				text = "in"
			intervals [3711]:
				xmin = 1185.4169
				xmax = 1186.0869
				text = "dc"
			intervals [3712]:
				xmin = 1186.0869
				xmax = 1186.1169
				text = ""
			intervals [3713]:
				xmin = 1186.1169
				xmax = 1186.3069
				text = "during"
			intervals [3714]:
				xmin = 1186.3069
				xmax = 1186.3669
				text = "the"
			intervals [3715]:
				xmin = 1186.3669
				xmax = 1186.5869
				text = "time"
			intervals [3716]:
				xmin = 1186.5869
				xmax = 1186.6969
				text = "that"
			intervals [3717]:
				xmin = 1186.6969
				xmax = 1186.8669
				text = "i"
			intervals [3718]:
				xmin = 1186.8669
				xmax = 1186.9169
				text = ""
			intervals [3719]:
				xmin = 1186.9169
				xmax = 1187.1169
				text = "grew"
			intervals [3720]:
				xmin = 1187.1169
				xmax = 1187.3869
				text = "up"
			intervals [3721]:
				xmin = 1187.3869
				xmax = 1187.4169
				text = ""
			intervals [3722]:
				xmin = 1187.4169
				xmax = 1187.6269
				text = "thought"
			intervals [3723]:
				xmin = 1187.6269
				xmax = 1187.8269
				text = "that"
			intervals [3724]:
				xmin = 1187.8269
				xmax = 1188.1169
				text = "maryland"
			intervals [3725]:
				xmin = 1188.1169
				xmax = 1188.2369
				text = "was"
			intervals [3726]:
				xmin = 1188.2369
				xmax = 1188.4269
				text = "just"
			intervals [3727]:
				xmin = 1188.4269
				xmax = 1188.6369
				text = "this"
			intervals [3728]:
				xmin = 1188.6369
				xmax = 1189.0669
				text = "far"
			intervals [3729]:
				xmin = 1189.0669
				xmax = 1189.6169
				text = "place"
			intervals [3730]:
				xmin = 1189.6169
				xmax = 1189.9729
				text = ""
			intervals [3731]:
				xmin = 1189.9729
				xmax = 1190.1829
				text = "and"
			intervals [3732]:
				xmin = 1190.1829
				xmax = 1190.3129
				text = "then"
			intervals [3733]:
				xmin = 1190.3129
				xmax = 1190.4329
				text = "i'm"
			intervals [3734]:
				xmin = 1190.4329
				xmax = 1190.6229
				text = "like"
			intervals [3735]:
				xmin = 1190.6229
				xmax = 1190.7529
				text = "i'm"
			intervals [3736]:
				xmin = 1190.7529
				xmax = 1190.9629
				text = "from"
			intervals [3737]:
				xmin = 1190.9629
				xmax = 1191.1629
				text = "seat"
			intervals [3738]:
				xmin = 1191.1629
				xmax = 1191.1929
				text = ""
			intervals [3739]:
				xmin = 1191.1929
				xmax = 1191.4429
				text = "pleasant"
			intervals [3740]:
				xmin = 1191.4429
				xmax = 1191.6029
				text = "like"
			intervals [3741]:
				xmin = 1191.6029
				xmax = 1191.6729
				text = "i"
			intervals [3742]:
				xmin = 1191.6729
				xmax = 1191.8129
				text = "can"
			intervals [3743]:
				xmin = 1191.8129
				xmax = 1192.1129
				text = "literally"
			intervals [3744]:
				xmin = 1192.1129
				xmax = 1192.5929
				text = "spit"
			intervals [3745]:
				xmin = 1192.5929
				xmax = 1192.7829
				text = "from"
			intervals [3746]:
				xmin = 1192.7829
				xmax = 1192.9229
				text = "my"
			intervals [3747]:
				xmin = 1192.9229
				xmax = 1193.2229
				text = "house"
			intervals [3748]:
				xmin = 1193.2229
				xmax = 1193.3329
				text = "to"
			intervals [3749]:
				xmin = 1193.3329
				xmax = 1193.5429
				text = "your"
			intervals [3750]:
				xmin = 1193.5429
				xmax = 1193.5729
				text = ""
			intervals [3751]:
				xmin = 1193.5729
				xmax = 1193.9729
				text = "houses"
			intervals [3752]:
				xmin = 1193.9729
				xmax = 1194.3129
				text = "like"
			intervals [3753]:
				xmin = 1194.3129
				xmax = 1194.6749
				text = ""
			intervals [3754]:
				xmin = 1194.6749
				xmax = 1194.8849
				text = "just"
			intervals [3755]:
				xmin = 1194.8849
				xmax = 1195.2049
				text = "that"
			intervals [3756]:
				xmin = 1195.2049
				xmax = 1195.4649
				text = "one"
			intervals [3757]:
				xmin = 1195.4649
				xmax = 1195.7049
				text = "line"
			intervals [3758]:
				xmin = 1195.7049
				xmax = 1195.8249
				text = "just"
			intervals [3759]:
				xmin = 1195.8249
				xmax = 1196.0149
				text = "that"
			intervals [3760]:
				xmin = 1196.0149
				xmax = 1196.4649
				text = "boundary"
			intervals [3761]:
				xmin = 1196.4649
				xmax = 1196.8149
				text = "line"
			intervals [3762]:
				xmin = 1196.8149
				xmax = 1197.0172
				text = ""
			intervals [3763]:
				xmin = 1197.0172
				xmax = 1197.2072
				text = "so"
			intervals [3764]:
				xmin = 1197.2072
				xmax = 1197.4172
				text = "for"
			intervals [3765]:
				xmin = 1197.4172
				xmax = 1197.5972
				text = "me"
			intervals [3766]:
				xmin = 1197.5972
				xmax = 1197.6972
				text = "it"
			intervals [3767]:
				xmin = 1197.6972
				xmax = 1197.8372
				text = "was"
			intervals [3768]:
				xmin = 1197.8372
				xmax = 1198.0472
				text = "kind"
			intervals [3769]:
				xmin = 1198.0472
				xmax = 1198.2172
				text = "of"
			intervals [3770]:
				xmin = 1198.2172
				xmax = 1198.9372
				text = "acceptable"
			intervals [3771]:
				xmin = 1198.9372
				xmax = 1199.2235
				text = ""
			intervals [3772]:
				xmin = 1199.2235
				xmax = 1199.5135
				text = "but"
			intervals [3773]:
				xmin = 1199.5135
				xmax = 1199.8235
				text = "maybe"
			intervals [3774]:
				xmin = 1199.8235
				xmax = 1200.0035
				text = "for"
			intervals [3775]:
				xmin = 1200.0035
				xmax = 1200.0335
				text = "a"
			intervals [3776]:
				xmin = 1200.0335
				xmax = 1200.3535
				text = "person"
			intervals [3777]:
				xmin = 1200.3535
				xmax = 1200.4435
				text = "that"
			intervals [3778]:
				xmin = 1200.4435
				xmax = 1200.6135
				text = "lived"
			intervals [3779]:
				xmin = 1200.6135
				xmax = 1200.7635
				text = "in"
			intervals [3780]:
				xmin = 1200.7635
				xmax = 1201.0935
				text = "bowie"
			intervals [3781]:
				xmin = 1201.0935
				xmax = 1201.2535
				text = "like"
			intervals [3782]:
				xmin = 1201.2535
				xmax = 1201.2835
				text = ""
			intervals [3783]:
				xmin = 1201.2835
				xmax = 1201.3835
				text = "where"
			intervals [3784]:
				xmin = 1201.3835
				xmax = 1201.4135
				text = "i"
			intervals [3785]:
				xmin = 1201.4135
				xmax = 1201.5635
				text = "went"
			intervals [3786]:
				xmin = 1201.5635
				xmax = 1201.6435
				text = "to"
			intervals [3787]:
				xmin = 1201.6435
				xmax = 1201.8335
				text = "high"
			intervals [3788]:
				xmin = 1201.8335
				xmax = 1202.1335
				text = "school"
			intervals [3789]:
				xmin = 1202.1335
				xmax = 1202.1835
				text = ""
			intervals [3790]:
				xmin = 1202.1835
				xmax = 1202.3235
				text = "they"
			intervals [3791]:
				xmin = 1202.3235
				xmax = 1202.4835
				text = "really"
			intervals [3792]:
				xmin = 1202.4835
				xmax = 1202.6835
				text = "didn't"
			intervals [3793]:
				xmin = 1202.6835
				xmax = 1202.8835
				text = "go"
			intervals [3794]:
				xmin = 1202.8835
				xmax = 1203.1235
				text = "into"
			intervals [3795]:
				xmin = 1203.1235
				xmax = 1203.4935
				text = "dc"
			intervals [3796]:
				xmin = 1203.4935
				xmax = 1203.8135
				text = "because"
			intervals [3797]:
				xmin = 1203.8135
				xmax = 1204.1124
				text = ""
			intervals [3798]:
				xmin = 1204.1124
				xmax = 1204.2324
				text = "to"
			intervals [3799]:
				xmin = 1204.2324
				xmax = 1204.4024
				text = "them"
			intervals [3800]:
				xmin = 1204.4024
				xmax = 1204.4824
				text = "it"
			intervals [3801]:
				xmin = 1204.4824
				xmax = 1204.7324
				text = "was"
			intervals [3802]:
				xmin = 1204.7324
				xmax = 1205.0624
				text = ""
			intervals [3803]:
				xmin = 1205.0624
				xmax = 1205.8524
				text = "dangerous"
			intervals [3804]:
				xmin = 1205.8524
				xmax = 1206.5014
				text = ""
			intervals [3805]:
				xmin = 1206.5014
				xmax = 1206.6714
				text = "um"
			intervals [3806]:
				xmin = 1206.6714
				xmax = 1206.7314
				text = "and"
			intervals [3807]:
				xmin = 1206.7314
				xmax = 1206.8914
				text = "then"
			intervals [3808]:
				xmin = 1206.8914
				xmax = 1207.2014
				text = "dc"
			intervals [3809]:
				xmin = 1207.2014
				xmax = 1207.3014
				text = "they"
			intervals [3810]:
				xmin = 1207.3014
				xmax = 1207.5014
				text = "didn't"
			intervals [3811]:
				xmin = 1207.5014
				xmax = 1207.7014
				text = "go"
			intervals [3812]:
				xmin = 1207.7014
				xmax = 1208.2314
				text = "into"
			intervals [3813]:
				xmin = 1208.2314
				xmax = 1208.2814
				text = ""
			intervals [3814]:
				xmin = 1208.2814
				xmax = 1208.4214
				text = "they"
			intervals [3815]:
				xmin = 1208.4214
				xmax = 1208.5914
				text = "didn't"
			intervals [3816]:
				xmin = 1208.5914
				xmax = 1208.8314
				text = "go"
			intervals [3817]:
				xmin = 1208.8314
				xmax = 1209.3014
				text = "out"
			intervals [3818]:
				xmin = 1209.3014
				xmax = 1209.3314
				text = ""
			intervals [3819]:
				xmin = 1209.3314
				xmax = 1209.6314
				text = "maybe"
			intervals [3820]:
				xmin = 1209.6314
				xmax = 1210.0614
				text = "past"
			intervals [3821]:
				xmin = 1210.0614
				xmax = 1210.7314
				text = "landover"
			intervals [3822]:
				xmin = 1210.7314
				xmax = 1210.9566
				text = ""
			intervals [3823]:
				xmin = 1210.9566
				xmax = 1211.1866
				text = "because"
			intervals [3824]:
				xmin = 1211.1866
				xmax = 1211.2666
				text = "of"
			intervals [3825]:
				xmin = 1211.2666
				xmax = 1211.5066
				text = "public"
			intervals [3826]:
				xmin = 1211.5066
				xmax = 1212.2266
				text = "transportation"
			intervals [3827]:
				xmin = 1212.2266
				xmax = 1212.3566
				text = "how"
			intervals [3828]:
				xmin = 1212.3566
				xmax = 1212.4766
				text = "would"
			intervals [3829]:
				xmin = 1212.4766
				xmax = 1212.6066
				text = "they"
			intervals [3830]:
				xmin = 1212.6066
				xmax = 1212.7766
				text = "get"
			intervals [3831]:
				xmin = 1212.7766
				xmax = 1212.9266
				text = "there"
			intervals [3832]:
				xmin = 1212.9266
				xmax = 1213.0066
				text = "they"
			intervals [3833]:
				xmin = 1213.0066
				xmax = 1213.1866
				text = "didn't"
			intervals [3834]:
				xmin = 1213.1866
				xmax = 1213.3466
				text = "have"
			intervals [3835]:
				xmin = 1213.3466
				xmax = 1213.3966
				text = "a"
			intervals [3836]:
				xmin = 1213.3966
				xmax = 1213.9266
				text = "car"
			intervals [3837]:
				xmin = 1213.9266
				xmax = 1214.2664
				text = ""
			intervals [3838]:
				xmin = 1214.2664
				xmax = 1214.3964
				text = "their"
			intervals [3839]:
				xmin = 1214.3964
				xmax = 1214.7164
				text = "parents"
			intervals [3840]:
				xmin = 1214.7164
				xmax = 1214.8364
				text = "didn't"
			intervals [3841]:
				xmin = 1214.8364
				xmax = 1215.0464
				text = "have"
			intervals [3842]:
				xmin = 1215.0464
				xmax = 1215.4564
				text = "cars"
			intervals [3843]:
				xmin = 1215.4564
				xmax = 1215.7264
				text = "so"
			intervals [3844]:
				xmin = 1215.7264
				xmax = 1215.8964
				text = "we"
			intervals [3845]:
				xmin = 1215.8964
				xmax = 1216.3164
				text = "rely"
			intervals [3846]:
				xmin = 1216.3164
				xmax = 1216.6664
				text = "heavily"
			intervals [3847]:
				xmin = 1216.6664
				xmax = 1216.8164
				text = "on"
			intervals [3848]:
				xmin = 1216.8164
				xmax = 1217.0764
				text = "public"
			intervals [3849]:
				xmin = 1217.0764
				xmax = 1217.9064
				text = "transportation"
			intervals [3850]:
				xmin = 1217.9064
				xmax = 1218.1344
				text = ""
			intervals [3851]:
				xmin = 1218.1344
				xmax = 1218.2344
				text = "and"
			intervals [3852]:
				xmin = 1218.2344
				xmax = 1218.3244
				text = "if"
			intervals [3853]:
				xmin = 1218.3244
				xmax = 1218.4244
				text = "a"
			intervals [3854]:
				xmin = 1218.4244
				xmax = 1218.6544
				text = "bus"
			intervals [3855]:
				xmin = 1218.6544
				xmax = 1218.8544
				text = "didn't"
			intervals [3856]:
				xmin = 1218.8544
				xmax = 1219.0544
				text = "go"
			intervals [3857]:
				xmin = 1219.0544
				xmax = 1219.4044
				text = "there"
			intervals [3858]:
				xmin = 1219.4044
				xmax = 1219.4344
				text = ""
			intervals [3859]:
				xmin = 1219.4344
				xmax = 1219.6644
				text = "neither"
			intervals [3860]:
				xmin = 1219.6644
				xmax = 1219.8344
				text = "did"
			intervals [3861]:
				xmin = 1219.8344
				xmax = 1220.0144
				text = "you"
			intervals [3862]:
				xmin = 1220.0144
				xmax = 1220.7837
				text = ""
			intervals [3863]:
				xmin = 1220.7837
				xmax = 1220.8437
				text = "and"
			intervals [3864]:
				xmin = 1220.8437
				xmax = 1220.9837
				text = "that"
			intervals [3865]:
				xmin = 1220.9837
				xmax = 1221.1137
				text = "was"
			intervals [3866]:
				xmin = 1221.1137
				xmax = 1221.3237
				text = "kind"
			intervals [3867]:
				xmin = 1221.3237
				xmax = 1221.4237
				text = "of"
			intervals [3868]:
				xmin = 1221.4237
				xmax = 1221.5837
				text = "the"
			intervals [3869]:
				xmin = 1221.5837
				xmax = 1221.9456
				text = ""
			intervals [3870]:
				xmin = 1221.9456
				xmax = 1222.1656
				text = "the"
			intervals [3871]:
				xmin = 1222.1656
				xmax = 1222.7456
				text = "unspoken"
			intervals [3872]:
				xmin = 1222.7456
				xmax = 1223.1156
				text = "rule"
			intervals [3873]:
				xmin = 1223.1156
				xmax = 1223.6573
				text = ""
			intervals [3874]:
				xmin = 1223.6573
				xmax = 1223.8673
				text = "um"
			intervals [3875]:
				xmin = 1223.8673
				xmax = 1223.9473
				text = "and"
			intervals [3876]:
				xmin = 1223.9473
				xmax = 1224.0973
				text = "then"
			intervals [3877]:
				xmin = 1224.0973
				xmax = 1224.3773
				text = "certain"
			intervals [3878]:
				xmin = 1224.3773
				xmax = 1224.8373
				text = "places"
			intervals [3879]:
				xmin = 1224.8373
				xmax = 1224.8973
				text = "you"
			intervals [3880]:
				xmin = 1224.8973
				xmax = 1225.0673
				text = "just"
			intervals [3881]:
				xmin = 1225.0673
				xmax = 1225.2873
				text = "did"
			intervals [3882]:
				xmin = 1225.2873
				xmax = 1225.4873
				text = "not"
			intervals [3883]:
				xmin = 1225.4873
				xmax = 1225.7073
				text = "go"
			intervals [3884]:
				xmin = 1225.7073
				xmax = 1225.8253
				text = ""
			intervals [3885]:
				xmin = 1225.8253
				xmax = 1226.0053
				text = "like"
			intervals [3886]:
				xmin = 1226.0053
				xmax = 1226.1153
				text = "you"
			intervals [3887]:
				xmin = 1226.1153
				xmax = 1226.2853
				text = "know"
			intervals [3888]:
				xmin = 1226.2853
				xmax = 1226.3653
				text = "in"
			intervals [3889]:
				xmin = 1226.3653
				xmax = 1226.6953
				text = "dc"
			intervals [3890]:
				xmin = 1226.6953
				xmax = 1226.7853
				text = "in"
			intervals [3891]:
				xmin = 1226.7853
				xmax = 1226.8553
				text = "the"
			intervals [3892]:
				xmin = 1226.8553
				xmax = 1227.5053
				text = "nineties"
			intervals [3893]:
				xmin = 1227.5053
				xmax = 1227.9381
				text = ""
			intervals [3894]:
				xmin = 1227.9381
				xmax = 1228.2581
				text = "um"
			intervals [3895]:
				xmin = 1228.2581
				xmax = 1228.3981
				text = ""
			intervals [3896]:
				xmin = 1228.3981
				xmax = 1228.4981
				text = "i"
			intervals [3897]:
				xmin = 1228.4981
				xmax = 1228.6081
				text = "would"
			intervals [3898]:
				xmin = 1228.6081
				xmax = 1228.8381
				text = "say"
			intervals [3899]:
				xmin = 1228.8381
				xmax = 1228.9681
				text = "i"
			intervals [3900]:
				xmin = 1228.9681
				xmax = 1229.2581
				text = "lost"
			intervals [3901]:
				xmin = 1229.2581
				xmax = 1230.0081
				text = "probably"
			intervals [3902]:
				xmin = 1230.0081
				xmax = 1230.0681
				text = ""
			intervals [3903]:
				xmin = 1230.0681
				xmax = 1230.6681
				text = "seventeen"
			intervals [3904]:
				xmin = 1230.6681
				xmax = 1231.2881
				text = "friends"
			intervals [3905]:
				xmin = 1231.2881
				xmax = 1231.3181
				text = ""
			intervals [3906]:
				xmin = 1231.3181
				xmax = 1231.7581
				text = "to"
			intervals [3907]:
				xmin = 1231.7581
				xmax = 1231.8081
				text = ""
			intervals [3908]:
				xmin = 1231.8081
				xmax = 1232.1781
				text = "to"
			intervals [3909]:
				xmin = 1232.1781
				xmax = 1232.3966
				text = ""
			intervals [3910]:
				xmin = 1232.3966
				xmax = 1232.6466
				text = "gun"
			intervals [3911]:
				xmin = 1232.6466
				xmax = 1233.0966
				text = "violence"
			intervals [3912]:
				xmin = 1233.0966
				xmax = 1233.1566
				text = "to"
			intervals [3913]:
				xmin = 1233.1566
				xmax = 1233.5266
				text = "street"
			intervals [3914]:
				xmin = 1233.5266
				xmax = 1234.0866
				text = "violence"
			intervals [3915]:
				xmin = 1234.0866
				xmax = 1234.6563
				text = ""
			intervals [3916]:
				xmin = 1234.6563
				xmax = 1235.2563
				text = "and"
			intervals [3917]:
				xmin = 1235.2563
				xmax = 1235.5563
				text = "certain"
			intervals [3918]:
				xmin = 1235.5563
				xmax = 1236.1363
				text = "neighborhoods"
			intervals [3919]:
				xmin = 1236.1363
				xmax = 1236.2163
				text = "you"
			intervals [3920]:
				xmin = 1236.2163
				xmax = 1236.4263
				text = "just"
			intervals [3921]:
				xmin = 1236.4263
				xmax = 1236.7163
				text = "did"
			intervals [3922]:
				xmin = 1236.7163
				xmax = 1236.9563
				text = "not"
			intervals [3923]:
				xmin = 1236.9563
				xmax = 1236.9863
				text = ""
			intervals [3924]:
				xmin = 1236.9863
				xmax = 1237.2263
				text = "go"
			intervals [3925]:
				xmin = 1237.2263
				xmax = 1237.2563
				text = ""
			intervals [3926]:
				xmin = 1237.2563
				xmax = 1237.5163
				text = "in"
			intervals [3927]:
				xmin = 1237.5163
				xmax = 1237.5463
				text = ""
			intervals [3928]:
				xmin = 1237.5463
				xmax = 1237.7463
				text = "for"
			intervals [3929]:
				xmin = 1237.7463
				xmax = 1237.7763
				text = ""
			intervals [3930]:
				xmin = 1237.7763
				xmax = 1238.0663
				text = "any"
			intervals [3931]:
				xmin = 1238.0663
				xmax = 1238.6063
				text = "reason"
			intervals [3932]:
				xmin = 1238.6063
				xmax = 1238.8504
				text = ""
			intervals [3933]:
				xmin = 1238.8504
				xmax = 1239.0404
				text = "at"
			intervals [3934]:
				xmin = 1239.0404
				xmax = 1239.4004
				text = "all"
			intervals [3935]:
				xmin = 1239.4004
				xmax = 1239.5077
				text = ""
			intervals [3936]:
				xmin = 1239.5077
				xmax = 1239.5877
				text = "it"
			intervals [3937]:
				xmin = 1239.5877
				xmax = 1239.6877
				text = "was"
			intervals [3938]:
				xmin = 1239.6877
				xmax = 1239.8477
				text = "just"
			intervals [3939]:
				xmin = 1239.8477
				xmax = 1240.1077
				text = "that"
			intervals [3940]:
				xmin = 1240.1077
				xmax = 1240.6977
				text = "dangerous"
			intervals [3941]:
				xmin = 1240.6977
				xmax = 1241.1268
				text = ""
			intervals [3942]:
				xmin = 1241.1268
				xmax = 1241.2868
				text = "and"
			intervals [3943]:
				xmin = 1241.2868
				xmax = 1241.3668
				text = "i"
			intervals [3944]:
				xmin = 1241.3668
				xmax = 1241.5468
				text = "ca-"
			intervals [3945]:
				xmin = 1241.5468
				xmax = 1241.6168
				text = "i"
			intervals [3946]:
				xmin = 1241.6168
				xmax = 1241.8368
				text = "do"
			intervals [3947]:
				xmin = 1241.8368
				xmax = 1242.0368
				text = "see"
			intervals [3948]:
				xmin = 1242.0368
				xmax = 1242.0868
				text = "a"
			intervals [3949]:
				xmin = 1242.0868
				xmax = 1242.6868
				text = "change"
			intervals [3950]:
				xmin = 1242.6868
				xmax = 1242.7168
				text = ""
			intervals [3951]:
				xmin = 1242.7168
				xmax = 1243.1368
				text = "um"
			intervals [3952]:
				xmin = 1243.1368
				xmax = 1243.5491
				text = ""
			intervals [3953]:
				xmin = 1243.5491
				xmax = 1243.7191
				text = "in"
			intervals [3954]:
				xmin = 1243.7191
				xmax = 1243.9791
				text = "that"
			intervals [3955]:
				xmin = 1243.9791
				xmax = 1244.1391
				text = "which"
			intervals [3956]:
				xmin = 1244.1391
				xmax = 1244.2391
				text = "is"
			intervals [3957]:
				xmin = 1244.2391
				xmax = 1244.3091
				text = "a"
			intervals [3958]:
				xmin = 1244.3091
				xmax = 1244.4991
				text = "good"
			intervals [3959]:
				xmin = 1244.4991
				xmax = 1244.5291
				text = ""
			intervals [3960]:
				xmin = 1244.5291
				xmax = 1244.8391
				text = "thing"
			intervals [3961]:
				xmin = 1244.8391
				xmax = 1245.3609
				text = ""
			intervals [3962]:
				xmin = 1245.3609
				xmax = 1245.5009
				text = "as"
			intervals [3963]:
				xmin = 1245.5009
				xmax = 1245.6909
				text = "far"
			intervals [3964]:
				xmin = 1245.6909
				xmax = 1245.7909
				text = "as"
			intervals [3965]:
				xmin = 1245.7909
				xmax = 1245.8809
				text = "the"
			intervals [3966]:
				xmin = 1245.8809
				xmax = 1246.4209
				text = "crime"
			intervals [3967]:
				xmin = 1246.4209
				xmax = 1246.4509
				text = ""
			intervals [3968]:
				xmin = 1246.4509
				xmax = 1246.6809
				text = "in"
			intervals [3969]:
				xmin = 1246.6809
				xmax = 1246.7109
				text = ""
			intervals [3970]:
				xmin = 1246.7109
				xmax = 1246.9409
				text = "in"
			intervals [3971]:
				xmin = 1246.9409
				xmax = 1246.9709
				text = ""
			intervals [3972]:
				xmin = 1246.9709
				xmax = 1247.1909
				text = "these"
			intervals [3973]:
				xmin = 1247.1909
				xmax = 1247.6609
				text = "neighborhoods"
			intervals [3974]:
				xmin = 1247.6609
				xmax = 1247.8209
				text = "where"
			intervals [3975]:
				xmin = 1247.8209
				xmax = 1247.9409
				text = "you"
			intervals [3976]:
				xmin = 1247.9409
				xmax = 1248.1609
				text = "can't"
			intervals [3977]:
				xmin = 1248.1609
				xmax = 1248.4509
				text = "even"
			intervals [3978]:
				xmin = 1248.4509
				xmax = 1248.4809
				text = ""
			intervals [3979]:
				xmin = 1248.4809
				xmax = 1248.7809
				text = "walk"
			intervals [3980]:
				xmin = 1248.7809
				xmax = 1249.0009
				text = "into"
			intervals [3981]:
				xmin = 1249.0009
				xmax = 1249.0309
				text = "a"
			intervals [3982]:
				xmin = 1249.0309
				xmax = 1249.4509
				text = "neighborhood"
			intervals [3983]:
				xmin = 1249.4509
				xmax = 1249.9609
				text = "without"
			intervals [3984]:
				xmin = 1249.9609
				xmax = 1250.3332
				text = ""
			intervals [3985]:
				xmin = 1250.3332
				xmax = 1250.4832
				text = "you"
			intervals [3986]:
				xmin = 1250.4832
				xmax = 1250.9732
				text = "know"
			intervals [3987]:
				xmin = 1250.9732
				xmax = 1251.0339
				text = ""
			intervals [3988]:
				xmin = 1251.0339
				xmax = 1251.1439
				text = "a"
			intervals [3989]:
				xmin = 1251.1439
				xmax = 1251.7739
				text = "person"
			intervals [3990]:
				xmin = 1251.7739
				xmax = 1251.8039
				text = ""
			intervals [3991]:
				xmin = 1251.8039
				xmax = 1252.4139
				text = "harassing"
			intervals [3992]:
				xmin = 1252.4139
				xmax = 1252.5139
				text = "you"
			intervals [3993]:
				xmin = 1252.5139
				xmax = 1252.7139
				text = "like"
			intervals [3994]:
				xmin = 1252.7139
				xmax = 1252.8339
				text = "why"
			intervals [3995]:
				xmin = 1252.8339
				xmax = 1252.9539
				text = "are"
			intervals [3996]:
				xmin = 1252.9539
				xmax = 1253.0939
				text = "you"
			intervals [3997]:
				xmin = 1253.0939
				xmax = 1253.3939
				text = "here"
			intervals [3998]:
				xmin = 1253.3939
				xmax = 1253.4239
				text = ""
			intervals [3999]:
				xmin = 1253.4239
				xmax = 1253.5439
				text = "who"
			intervals [4000]:
				xmin = 1253.5439
				xmax = 1253.5839
				text = "are"
			intervals [4001]:
				xmin = 1253.5839
				xmax = 1253.7039
				text = "you"
			intervals [4002]:
				xmin = 1253.7039
				xmax = 1253.8739
				text = "here"
			intervals [4003]:
				xmin = 1253.8739
				xmax = 1253.9739
				text = "to"
			intervals [4004]:
				xmin = 1253.9739
				xmax = 1254.3639
				text = "see"
			intervals [4005]:
				xmin = 1254.3639
				xmax = 1254.7016
				text = ""
			intervals [4006]:
				xmin = 1254.7016
				xmax = 1255.0816
				text = "so"
			intervals [4007]:
				xmin = 1255.0816
				xmax = 1255.1116
				text = ""
			intervals [4008]:
				xmin = 1255.1116
				xmax = 1255.5516
				text = "that"
			intervals [4009]:
				xmin = 1255.5516
				xmax = 1255.5816
				text = ""
			intervals [4010]:
				xmin = 1255.5816
				xmax = 1256.2216
				text = "whole"
			intervals [4011]:
				xmin = 1256.2216
				xmax = 1257.084
				text = ""
			intervals [4012]:
				xmin = 1257.084
				xmax = 1257.234
				text = "i"
			intervals [4013]:
				xmin = 1257.234
				xmax = 1257.584
				text = "guess"
			intervals [4014]:
				xmin = 1257.584
				xmax = 1258.054
				text = "um"
			intervals [4015]:
				xmin = 1258.054
				xmax = 1258.8665
				text = ""
			intervals [4016]:
				xmin = 1258.8665
				xmax = 1259.2465
				text = "era"
			intervals [4017]:
				xmin = 1259.2465
				xmax = 1259.4365
				text = "has"
			intervals [4018]:
				xmin = 1259.4365
				xmax = 1259.6465
				text = "kind"
			intervals [4019]:
				xmin = 1259.6465
				xmax = 1259.7365
				text = "of"
			intervals [4020]:
				xmin = 1259.7365
				xmax = 1259.9765
				text = "died"
			intervals [4021]:
				xmin = 1259.9765
				xmax = 1260.2665
				text = "off"
			intervals [4022]:
				xmin = 1260.2665
				xmax = 1260.4565
				text = "which"
			intervals [4023]:
				xmin = 1260.4565
				xmax = 1260.6565
				text = "is"
			intervals [4024]:
				xmin = 1260.6565
				xmax = 1261.0186
				text = ""
			intervals [4025]:
				xmin = 1261.0186
				xmax = 1261.0786
				text = "a"
			intervals [4026]:
				xmin = 1261.0786
				xmax = 1261.2586
				text = "good"
			intervals [4027]:
				xmin = 1261.2586
				xmax = 1261.2886
				text = ""
			intervals [4028]:
				xmin = 1261.2886
				xmax = 1261.5486
				text = "thing"
			intervals [4029]:
				xmin = 1261.5486
				xmax = 1261.6586
				text = ""
			intervals [4030]:
				xmin = 1261.6586
				xmax = 1261.8486
				text = "because"
			intervals [4031]:
				xmin = 1261.8486
				xmax = 1262.1986
				text = "dc"
			intervals [4032]:
				xmin = 1262.1986
				xmax = 1262.3786
				text = "was"
			intervals [4033]:
				xmin = 1262.3786
				xmax = 1262.7786
				text = "very"
			intervals [4034]:
				xmin = 1262.7786
				xmax = 1263.0786
				text = "very"
			intervals [4035]:
				xmin = 1263.0786
				xmax = 1263.5086
				text = "dangerous"
			intervals [4036]:
				xmin = 1263.5086
				xmax = 1263.6086
				text = "at"
			intervals [4037]:
				xmin = 1263.6086
				xmax = 1263.7386
				text = "one"
			intervals [4038]:
				xmin = 1263.7386
				xmax = 1263.8186
				text = ""
			intervals [4039]:
				xmin = 1263.8186
				xmax = 1264.0886
				text = "point"
			intervals [4040]:
				xmin = 1264.0886
				xmax = 1264.3193
				text = ""
			intervals [4041]:
				xmin = 1264.3193
				xmax = 1264.4893
				text = "it"
			intervals [4042]:
				xmin = 1264.4893
				xmax = 1264.6193
				text = "really"
			intervals [4043]:
				xmin = 1264.6193
				xmax = 1264.9993
				text = "was"
			intervals [4044]:
				xmin = 1264.9993
				xmax = 1267.7259
				text = ""
			intervals [4045]:
				xmin = 1267.7259
				xmax = 1268.0459
				text = "mm-hm"
			intervals [4046]:
				xmin = 1268.0459
				xmax = 1271.8475
				text = ""
			intervals [4047]:
				xmin = 1271.8475
				xmax = 1272.2975
				text = "uh-huh"
			intervals [4048]:
				xmin = 1272.2975
				xmax = 1273.2121
				text = ""
			intervals [4049]:
				xmin = 1273.2121
				xmax = 1273.9621
				text = "absolutely"
			intervals [4050]:
				xmin = 1273.9621
				xmax = 1274.073
				text = ""
			intervals [4051]:
				xmin = 1274.073
				xmax = 1274.543
				text = "um"
			intervals [4052]:
				xmin = 1274.543
				xmax = 1275.4977
				text = ""
			intervals [4053]:
				xmin = 1275.4977
				xmax = 1275.5377
				text = "i"
			intervals [4054]:
				xmin = 1275.5377
				xmax = 1275.6577
				text = "was"
			intervals [4055]:
				xmin = 1275.6577
				xmax = 1275.7477
				text = "in"
			intervals [4056]:
				xmin = 1275.7477
				xmax = 1275.7977
				text = "a"
			intervals [4057]:
				xmin = 1275.7977
				xmax = 1276.3377
				text = "car"
			intervals [4058]:
				xmin = 1276.3377
				xmax = 1276.6996
				text = ""
			intervals [4059]:
				xmin = 1276.6996
				xmax = 1276.8296
				text = "with"
			intervals [4060]:
				xmin = 1276.8296
				xmax = 1277.0196
				text = "some"
			intervals [4061]:
				xmin = 1277.0196
				xmax = 1277.8096
				text = "friends"
			intervals [4062]:
				xmin = 1277.8096
				xmax = 1277.9175
				text = ""
			intervals [4063]:
				xmin = 1277.9175
				xmax = 1278.3975
				text = "and"
			intervals [4064]:
				xmin = 1278.3975
				xmax = 1278.4675
				text = "we"
			intervals [4065]:
				xmin = 1278.4675
				xmax = 1278.5675
				text = "were"
			intervals [4066]:
				xmin = 1278.5675
				xmax = 1278.7075
				text = "in"
			intervals [4067]:
				xmin = 1278.7075
				xmax = 1278.7375
				text = "a"
			intervals [4068]:
				xmin = 1278.7375
				xmax = 1279.5075
				text = "neighborhood"
			intervals [4069]:
				xmin = 1279.5075
				xmax = 1279.5775
				text = "you"
			intervals [4070]:
				xmin = 1279.5775
				xmax = 1279.7375
				text = "know"
			intervals [4071]:
				xmin = 1279.7375
				xmax = 1279.9175
				text = "just"
			intervals [4072]:
				xmin = 1279.9175
				xmax = 1280.1075
				text = "kind"
			intervals [4073]:
				xmin = 1280.1075
				xmax = 1280.1675
				text = "of"
			intervals [4074]:
				xmin = 1280.1675
				xmax = 1280.4975
				text = "hanging"
			intervals [4075]:
				xmin = 1280.4975
				xmax = 1280.8775
				text = "out"
			intervals [4076]:
				xmin = 1280.8775
				xmax = 1281.3784
				text = ""
			intervals [4077]:
				xmin = 1281.3784
				xmax = 1282.0284
				text = "and"
			intervals [4078]:
				xmin = 1282.0284
				xmax = 1282.3193
				text = ""
			intervals [4079]:
				xmin = 1282.3193
				xmax = 1282.5393
				text = "all"
			intervals [4080]:
				xmin = 1282.5393
				xmax = 1282.6093
				text = "of"
			intervals [4081]:
				xmin = 1282.6093
				xmax = 1282.6693
				text = "a"
			intervals [4082]:
				xmin = 1282.6693
				xmax = 1283.1493
				text = "sudden"
			intervals [4083]:
				xmin = 1283.1493
				xmax = 1283.4838
				text = ""
			intervals [4084]:
				xmin = 1283.4838
				xmax = 1283.6238
				text = "you"
			intervals [4085]:
				xmin = 1283.6238
				xmax = 1283.7038
				text = "know"
			intervals [4086]:
				xmin = 1283.7038
				xmax = 1283.7638
				text = "it"
			intervals [4087]:
				xmin = 1283.7638
				xmax = 1283.8538
				text = "was"
			intervals [4088]:
				xmin = 1283.8538
				xmax = 1284.0038
				text = "just"
			intervals [4089]:
				xmin = 1284.0038
				xmax = 1284.1938
				text = "like"
			intervals [4090]:
				xmin = 1284.1938
				xmax = 1284.9138
				text = "gunfire"
			intervals [4091]:
				xmin = 1284.9138
				xmax = 1285.5391
				text = ""
			intervals [4092]:
				xmin = 1285.5391
				xmax = 1285.7291
				text = "and"
			intervals [4093]:
				xmin = 1285.7291
				xmax = 1285.9291
				text = "i'm"
			intervals [4094]:
				xmin = 1285.9291
				xmax = 1285.9891
				text = ""
			intervals [4095]:
				xmin = 1285.9891
				xmax = 1286.2691
				text = "thinking"
			intervals [4096]:
				xmin = 1286.2691
				xmax = 1286.3491
				text = "it"
			intervals [4097]:
				xmin = 1286.3491
				xmax = 1286.4191
				text = "s"
			intervals [4098]:
				xmin = 1286.4191
				xmax = 1286.6691
				text = "like"
			intervals [4099]:
				xmin = 1286.6691
				xmax = 1286.9291
				text = "maybe"
			intervals [4100]:
				xmin = 1286.9291
				xmax = 1287.0291
				text = "a"
			intervals [4101]:
				xmin = 1287.0291
				xmax = 1287.1591
				text = "cause"
			intervals [4102]:
				xmin = 1287.1591
				xmax = 1287.2291
				text = "it"
			intervals [4103]:
				xmin = 1287.2291
				xmax = 1287.4791
				text = "sounds"
			intervals [4104]:
				xmin = 1287.4791
				xmax = 1287.6091
				text = "like"
			intervals [4105]:
				xmin = 1287.6091
				xmax = 1287.6791
				text = "a"
			intervals [4106]:
				xmin = 1287.6791
				xmax = 1288.4491
				text = "firecracker"
			intervals [4107]:
				xmin = 1288.4491
				xmax = 1288.7664
				text = ""
			intervals [4108]:
				xmin = 1288.7664
				xmax = 1289.2764
				text = "but"
			intervals [4109]:
				xmin = 1289.2764
				xmax = 1289.6673
				text = ""
			intervals [4110]:
				xmin = 1289.6673
				xmax = 1290.1473
				text = "not"
			intervals [4111]:
				xmin = 1290.1473
				xmax = 1290.1773
				text = ""
			intervals [4112]:
				xmin = 1290.1773
				xmax = 1290.4873
				text = "that"
			intervals [4113]:
				xmin = 1290.4873
				xmax = 1290.6673
				text = "many"
			intervals [4114]:
				xmin = 1290.6673
				xmax = 1291.4773
				text = "firecrackers"
			intervals [4115]:
				xmin = 1291.4773
				xmax = 1291.8094
				text = ""
			intervals [4116]:
				xmin = 1291.8094
				xmax = 1292.0094
				text = "and"
			intervals [4117]:
				xmin = 1292.0094
				xmax = 1292.4294
				text = "so"
			intervals [4118]:
				xmin = 1292.4294
				xmax = 1292.5994
				text = "i'm"
			intervals [4119]:
				xmin = 1292.5994
				xmax = 1293.1194
				text = "ducking"
			intervals [4120]:
				xmin = 1293.1194
				xmax = 1293.1994
				text = "i'm"
			intervals [4121]:
				xmin = 1293.1994
				xmax = 1293.3894
				text = "like"
			intervals [4122]:
				xmin = 1293.3894
				xmax = 1293.6394
				text = "telling"
			intervals [4123]:
				xmin = 1293.6394
				xmax = 1293.7394
				text = "my"
			intervals [4124]:
				xmin = 1293.7394
				xmax = 1294.1394
				text = "girlfriend"
			intervals [4125]:
				xmin = 1294.1394
				xmax = 1294.1994
				text = "you"
			intervals [4126]:
				xmin = 1294.1994
				xmax = 1294.3094
				text = "know"
			intervals [4127]:
				xmin = 1294.3094
				xmax = 1294.4194
				text = "we"
			intervals [4128]:
				xmin = 1294.4194
				xmax = 1294.5594
				text = "need"
			intervals [4129]:
				xmin = 1294.5594
				xmax = 1294.6494
				text = "to"
			intervals [4130]:
				xmin = 1294.6494
				xmax = 1295.0194
				text = "duck"
			intervals [4131]:
				xmin = 1295.0194
				xmax = 1295.1594
				text = "and"
			intervals [4132]:
				xmin = 1295.1594
				xmax = 1295.3294
				text = "at"
			intervals [4133]:
				xmin = 1295.3294
				xmax = 1295.3894
				text = ""
			intervals [4134]:
				xmin = 1295.3894
				xmax = 1295.6694
				text = "that"
			intervals [4135]:
				xmin = 1295.6694
				xmax = 1296.2294
				text = "moment"
			intervals [4136]:
				xmin = 1296.2294
				xmax = 1296.5515
				text = ""
			intervals [4137]:
				xmin = 1296.5515
				xmax = 1296.6715
				text = "i"
			intervals [4138]:
				xmin = 1296.6715
				xmax = 1297.0015
				text = "think"
			intervals [4139]:
				xmin = 1297.0015
				xmax = 1297.2315
				text = "kind"
			intervals [4140]:
				xmin = 1297.2315
				xmax = 1297.2915
				text = "of"
			intervals [4141]:
				xmin = 1297.2915
				xmax = 1297.6915
				text = "changed"
			intervals [4142]:
				xmin = 1297.6915
				xmax = 1297.8815
				text = "my"
			intervals [4143]:
				xmin = 1297.8815
				xmax = 1298.2215
				text = "life"
			intervals [4144]:
				xmin = 1298.2215
				xmax = 1298.3915
				text = "and"
			intervals [4145]:
				xmin = 1298.3915
				xmax = 1298.4515
				text = "the"
			intervals [4146]:
				xmin = 1298.4515
				xmax = 1298.5115
				text = ""
			intervals [4147]:
				xmin = 1298.5115
				xmax = 1298.6715
				text = "and"
			intervals [4148]:
				xmin = 1298.6715
				xmax = 1298.7815
				text = "the"
			intervals [4149]:
				xmin = 1298.7815
				xmax = 1298.8115
				text = ""
			intervals [4150]:
				xmin = 1298.8115
				xmax = 1299.1715
				text = "course"
			intervals [4151]:
				xmin = 1299.1715
				xmax = 1299.2715
				text = "of"
			intervals [4152]:
				xmin = 1299.2715
				xmax = 1299.4315
				text = "my"
			intervals [4153]:
				xmin = 1299.4315
				xmax = 1299.7515
				text = "life"
			intervals [4154]:
				xmin = 1299.7515
				xmax = 1300.2126
				text = ""
			intervals [4155]:
				xmin = 1300.2126
				xmax = 1300.7926
				text = "because"
			intervals [4156]:
				xmin = 1300.7926
				xmax = 1300.8526
				text = ""
			intervals [4157]:
				xmin = 1300.8526
				xmax = 1300.9526
				text = "i"
			intervals [4158]:
				xmin = 1300.9526
				xmax = 1301.1026
				text = "used"
			intervals [4159]:
				xmin = 1301.1026
				xmax = 1301.1826
				text = "to"
			intervals [4160]:
				xmin = 1301.1826
				xmax = 1301.3426
				text = "like"
			intervals [4161]:
				xmin = 1301.3426
				xmax = 1301.6026
				text = "hanging"
			intervals [4162]:
				xmin = 1301.6026
				xmax = 1301.7626
				text = "out"
			intervals [4163]:
				xmin = 1301.7626
				xmax = 1301.9026
				text = "like"
			intervals [4164]:
				xmin = 1301.9026
				xmax = 1301.9326
				text = ""
			intervals [4165]:
				xmin = 1301.9326
				xmax = 1302.0726
				text = "with"
			intervals [4166]:
				xmin = 1302.0726
				xmax = 1302.3326
				text = "bad"
			intervals [4167]:
				xmin = 1302.3326
				xmax = 1302.7426
				text = "guys"
			intervals [4168]:
				xmin = 1302.7426
				xmax = 1303.1326
				text = "but"
			intervals [4169]:
				xmin = 1303.1326
				xmax = 1303.2355
				text = ""
			intervals [4170]:
				xmin = 1303.2355
				xmax = 1303.6655
				text = "after"
			intervals [4171]:
				xmin = 1303.6655
				xmax = 1304.0255
				text = "that"
			intervals [4172]:
				xmin = 1304.0255
				xmax = 1304.5355
				text = "night"
			intervals [4173]:
				xmin = 1304.5355
				xmax = 1304.9972
				text = ""
			intervals [4174]:
				xmin = 1304.9972
				xmax = 1305.4172
				text = "of"
			intervals [4175]:
				xmin = 1305.4172
				xmax = 1306.1472
				text = "experiencing"
			intervals [4176]:
				xmin = 1306.1472
				xmax = 1306.3872
				text = "that"
			intervals [4177]:
				xmin = 1306.3872
				xmax = 1306.5472
				text = "where"
			intervals [4178]:
				xmin = 1306.5472
				xmax = 1306.6772
				text = "i"
			intervals [4179]:
				xmin = 1306.6772
				xmax = 1307.1072
				text = "literally"
			intervals [4180]:
				xmin = 1307.1072
				xmax = 1307.6972
				text = "thought"
			intervals [4181]:
				xmin = 1307.6972
				xmax = 1307.9209
				text = ""
			intervals [4182]:
				xmin = 1307.9209
				xmax = 1308.0209
				text = "i"
			intervals [4183]:
				xmin = 1308.0209
				xmax = 1308.1609
				text = "don't"
			intervals [4184]:
				xmin = 1308.1609
				xmax = 1308.2709
				text = "know"
			intervals [4185]:
				xmin = 1308.2709
				xmax = 1308.3909
				text = "where"
			intervals [4186]:
				xmin = 1308.3909
				xmax = 1308.5709
				text = "these"
			intervals [4187]:
				xmin = 1308.5709
				xmax = 1308.8109
				text = "bullets"
			intervals [4188]:
				xmin = 1308.8109
				xmax = 1308.8909
				text = "are"
			intervals [4189]:
				xmin = 1308.8909
				xmax = 1309.1909
				text = "coming"
			intervals [4190]:
				xmin = 1309.1909
				xmax = 1309.6409
				text = "from"
			intervals [4191]:
				xmin = 1309.6409
				xmax = 1309.7109
				text = "i"
			intervals [4192]:
				xmin = 1309.7109
				xmax = 1309.9209
				text = "don't"
			intervals [4193]:
				xmin = 1309.9209
				xmax = 1310.0909
				text = "know"
			intervals [4194]:
				xmin = 1310.0909
				xmax = 1310.2909
				text = "where"
			intervals [4195]:
				xmin = 1310.2909
				xmax = 1310.6209
				text = "they're"
			intervals [4196]:
				xmin = 1310.6209
				xmax = 1311.2007
				text = ""
			intervals [4197]:
				xmin = 1311.2007
				xmax = 1311.3407
				text = "who"
			intervals [4198]:
				xmin = 1311.3407
				xmax = 1311.5007
				text = "they're"
			intervals [4199]:
				xmin = 1311.5007
				xmax = 1311.9207
				text = "directed"
			intervals [4200]:
				xmin = 1311.9207
				xmax = 1312.4607
				text = "to"
			intervals [4201]:
				xmin = 1312.4607
				xmax = 1312.6563
				text = ""
			intervals [4202]:
				xmin = 1312.6563
				xmax = 1312.7963
				text = "but"
			intervals [4203]:
				xmin = 1312.7963
				xmax = 1312.8563
				text = "i"
			intervals [4204]:
				xmin = 1312.8563
				xmax = 1313.0263
				text = "know"
			intervals [4205]:
				xmin = 1313.0263
				xmax = 1313.1263
				text = "that"
			intervals [4206]:
				xmin = 1313.1263
				xmax = 1313.2763
				text = "i'm"
			intervals [4207]:
				xmin = 1313.2763
				xmax = 1313.3363
				text = "in"
			intervals [4208]:
				xmin = 1313.3363
				xmax = 1313.3963
				text = "the"
			intervals [4209]:
				xmin = 1313.3963
				xmax = 1313.7063
				text = "middle"
			intervals [4210]:
				xmin = 1313.7063
				xmax = 1313.8263
				text = "of"
			intervals [4211]:
				xmin = 1313.8263
				xmax = 1313.8863
				text = "it"
			intervals [4212]:
				xmin = 1313.8863
				xmax = 1314.0763
				text = "and"
			intervals [4213]:
				xmin = 1314.0763
				xmax = 1314.1263
				text = "i"
			intervals [4214]:
				xmin = 1314.1263
				xmax = 1314.3463
				text = "should"
			intervals [4215]:
				xmin = 1314.3463
				xmax = 1314.5363
				text = "not"
			intervals [4216]:
				xmin = 1314.5363
				xmax = 1314.5663
				text = ""
			intervals [4217]:
				xmin = 1314.5663
				xmax = 1314.7863
				text = "be"
			intervals [4218]:
				xmin = 1314.7863
				xmax = 1314.8663
				text = "i"
			intervals [4219]:
				xmin = 1314.8663
				xmax = 1315.0663
				text = "really"
			intervals [4220]:
				xmin = 1315.0663
				xmax = 1315.2063
				text = "don't"
			intervals [4221]:
				xmin = 1315.2063
				xmax = 1315.3663
				text = "have"
			intervals [4222]:
				xmin = 1315.3663
				xmax = 1315.4063
				text = "a"
			intervals [4223]:
				xmin = 1315.4063
				xmax = 1315.6763
				text = "reason"
			intervals [4224]:
				xmin = 1315.6763
				xmax = 1315.7863
				text = "to"
			intervals [4225]:
				xmin = 1315.7863
				xmax = 1315.9563
				text = "be"
			intervals [4226]:
				xmin = 1315.9563
				xmax = 1316.1263
				text = "here"
			intervals [4227]:
				xmin = 1316.1263
				xmax = 1316.3963
				text = "why"
			intervals [4228]:
				xmin = 1316.3963
				xmax = 1316.5963
				text = "am"
			intervals [4229]:
				xmin = 1316.5963
				xmax = 1316.6963
				text = "i"
			intervals [4230]:
				xmin = 1316.6963
				xmax = 1317.0963
				text = "here"
			intervals [4231]:
				xmin = 1317.0963
				xmax = 1317.451
				text = ""
			intervals [4232]:
				xmin = 1317.451
				xmax = 1317.581
				text = "and"
			intervals [4233]:
				xmin = 1317.581
				xmax = 1317.771
				text = "so"
			intervals [4234]:
				xmin = 1317.771
				xmax = 1317.821
				text = "i"
			intervals [4235]:
				xmin = 1317.821
				xmax = 1318.081
				text = "started"
			intervals [4236]:
				xmin = 1318.081
				xmax = 1318.151
				text = "to"
			intervals [4237]:
				xmin = 1318.151
				xmax = 1318.661
				text = "question"
			intervals [4238]:
				xmin = 1318.661
				xmax = 1319.281
				text = "myself"
			intervals [4239]:
				xmin = 1319.281
				xmax = 1319.5472
				text = ""
			intervals [4240]:
				xmin = 1319.5472
				xmax = 1319.6772
				text = "and"
			intervals [4241]:
				xmin = 1319.6772
				xmax = 1319.7672
				text = "the"
			intervals [4242]:
				xmin = 1319.7672
				xmax = 1320.1872
				text = "direction"
			intervals [4243]:
				xmin = 1320.1872
				xmax = 1320.3172
				text = "that"
			intervals [4244]:
				xmin = 1320.3172
				xmax = 1320.4372
				text = "my"
			intervals [4245]:
				xmin = 1320.4372
				xmax = 1320.7072
				text = "life"
			intervals [4246]:
				xmin = 1320.7072
				xmax = 1320.8572
				text = "was"
			intervals [4247]:
				xmin = 1320.8572
				xmax = 1321.1872
				text = "going"
			intervals [4248]:
				xmin = 1321.1872
				xmax = 1321.2972
				text = "in"
			intervals [4249]:
				xmin = 1321.2972
				xmax = 1321.3772
				text = "and"
			intervals [4250]:
				xmin = 1321.3772
				xmax = 1321.4372
				text = "it"
			intervals [4251]:
				xmin = 1321.4372
				xmax = 1321.5772
				text = "was"
			intervals [4252]:
				xmin = 1321.5772
				xmax = 1321.7372
				text = "kind"
			intervals [4253]:
				xmin = 1321.7372
				xmax = 1321.7972
				text = "of"
			intervals [4254]:
				xmin = 1321.7972
				xmax = 1321.9672
				text = "like"
			intervals [4255]:
				xmin = 1321.9672
				xmax = 1322.0272
				text = "a"
			intervals [4256]:
				xmin = 1322.0272
				xmax = 1322.2772
				text = "turn"
			intervals [4257]:
				xmin = 1322.2772
				xmax = 1322.5472
				text = "around"
			intervals [4258]:
				xmin = 1322.5472
				xmax = 1322.5972
				text = ""
			intervals [4259]:
				xmin = 1322.5972
				xmax = 1322.9772
				text = "point"
			intervals [4260]:
				xmin = 1322.9772
				xmax = 1323.4877
				text = ""
			intervals [4261]:
				xmin = 1323.4877
				xmax = 1323.8277
				text = "uh"
			intervals [4262]:
				xmin = 1323.8277
				xmax = 1324.0077
				text = "for"
			intervals [4263]:
				xmin = 1324.0077
				xmax = 1324.3877
				text = "me"
			intervals [4264]:
				xmin = 1324.3877
				xmax = 1324.743
				text = ""
			intervals [4265]:
				xmin = 1324.743
				xmax = 1324.893
				text = "like"
			intervals [4266]:
				xmin = 1324.893
				xmax = 1325.393
				text = "sixteen"
			intervals [4267]:
				xmin = 1325.393
				xmax = 1326.4914
				text = ""
			intervals [4268]:
				xmin = 1326.4914
				xmax = 1326.5714
				text = "up"
			intervals [4269]:
				xmin = 1326.5714
				xmax = 1326.6214
				text = ""
			intervals [4270]:
				xmin = 1326.6214
				xmax = 1326.8114
				text = "like"
			intervals [4271]:
				xmin = 1326.8114
				xmax = 1327.3714
				text = "sixteen"
			intervals [4272]:
				xmin = 1327.3714
				xmax = 1327.5514
				text = "and"
			intervals [4273]:
				xmin = 1327.5514
				xmax = 1327.8061
				text = ""
			intervals [4274]:
				xmin = 1327.8061
				xmax = 1328.1261
				text = "because"
			intervals [4275]:
				xmin = 1328.1261
				xmax = 1328.1561
				text = ""
			intervals [4276]:
				xmin = 1328.1561
				xmax = 1328.2861
				text = "it"
			intervals [4277]:
				xmin = 1328.2861
				xmax = 1328.5061
				text = "was"
			intervals [4278]:
				xmin = 1328.5061
				xmax = 1328.8261
				text = "cool"
			intervals [4279]:
				xmin = 1328.8261
				xmax = 1328.9161
				text = "to"
			intervals [4280]:
				xmin = 1328.9161
				xmax = 1329.1361
				text = "hang"
			intervals [4281]:
				xmin = 1329.1361
				xmax = 1329.3161
				text = "out"
			intervals [4282]:
				xmin = 1329.3161
				xmax = 1329.4061
				text = "in"
			intervals [4283]:
				xmin = 1329.4061
				xmax = 1329.7661
				text = "dc"
			intervals [4284]:
				xmin = 1329.7661
				xmax = 1330.0961
				text = "even"
			intervals [4285]:
				xmin = 1330.0961
				xmax = 1330.2161
				text = "though"
			intervals [4286]:
				xmin = 1330.2161
				xmax = 1330.2661
				text = "i"
			intervals [4287]:
				xmin = 1330.2661
				xmax = 1330.3961
				text = "was"
			intervals [4288]:
				xmin = 1330.3961
				xmax = 1330.5761
				text = "from"
			intervals [4289]:
				xmin = 1330.5761
				xmax = 1331.0461
				text = "maryland"
			intervals [4290]:
				xmin = 1331.0461
				xmax = 1331.4337
				text = ""
			intervals [4291]:
				xmin = 1331.4337
				xmax = 1331.9537
				text = "and"
			intervals [4292]:
				xmin = 1331.9537
				xmax = 1332.2237
				text = "know"
			intervals [4293]:
				xmin = 1332.2237
				xmax = 1332.2637
				text = ""
			intervals [4294]:
				xmin = 1332.2637
				xmax = 1332.4137
				text = "like"
			intervals [4295]:
				xmin = 1332.4137
				xmax = 1332.4537
				text = ""
			intervals [4296]:
				xmin = 1332.4537
				xmax = 1332.4837
				text = "<unk>"
			intervals [4297]:
				xmin = 1332.4837
				xmax = 1332.5137
				text = ""
			intervals [4298]:
				xmin = 1332.5137
				xmax = 1332.6337
				text = "right"
			intervals [4299]:
				xmin = 1332.6337
				xmax = 1332.7237
				text = ""
			intervals [4300]:
				xmin = 1332.7237
				xmax = 1333.1837
				text = "there"
			intervals [4301]:
				xmin = 1333.1837
				xmax = 1333.2137
				text = ""
			intervals [4302]:
				xmin = 1333.2137
				xmax = 1333.3837
				text = "on"
			intervals [4303]:
				xmin = 1333.3837
				xmax = 1333.4637
				text = "the"
			intervals [4304]:
				xmin = 1333.4637
				xmax = 1333.8637
				text = "district"
			intervals [4305]:
				xmin = 1333.8637
				xmax = 1334.0837
				text = "line"
			intervals [4306]:
				xmin = 1334.0837
				xmax = 1334.1137
				text = ""
			intervals [4307]:
				xmin = 1334.1137
				xmax = 1334.4637
				text = "hanging"
			intervals [4308]:
				xmin = 1334.4637
				xmax = 1334.6137
				text = "out"
			intervals [4309]:
				xmin = 1334.6137
				xmax = 1334.7137
				text = "in"
			intervals [4310]:
				xmin = 1334.7137
				xmax = 1335.1437
				text = "dc"
			intervals [4311]:
				xmin = 1335.1437
				xmax = 1335.1737
				text = ""
			intervals [4312]:
				xmin = 1335.1737
				xmax = 1335.4437
				text = "was"
			intervals [4313]:
				xmin = 1335.4437
				xmax = 1335.8437
				text = "cool"
			intervals [4314]:
				xmin = 1335.8437
				xmax = 1336.1158
				text = ""
			intervals [4315]:
				xmin = 1336.1158
				xmax = 1336.6058
				text = "dc"
			intervals [4316]:
				xmin = 1336.6058
				xmax = 1336.9058
				text = "kids"
			intervals [4317]:
				xmin = 1336.9058
				xmax = 1337.0758
				text = "were"
			intervals [4318]:
				xmin = 1337.0758
				xmax = 1337.7058
				text = "cooler"
			intervals [4319]:
				xmin = 1337.7058
				xmax = 1338.2812
				text = ""
			intervals [4320]:
				xmin = 1338.2812
				xmax = 1338.6612
				text = "um"
			intervals [4321]:
				xmin = 1338.6612
				xmax = 1338.8812
				text = "they"
			intervals [4322]:
				xmin = 1338.8812
				xmax = 1338.9312
				text = ""
			intervals [4323]:
				xmin = 1338.9312
				xmax = 1339.1512
				text = "they"
			intervals [4324]:
				xmin = 1339.1512
				xmax = 1339.2712
				text = "could"
			intervals [4325]:
				xmin = 1339.2712
				xmax = 1339.5312
				text = "stay"
			intervals [4326]:
				xmin = 1339.5312
				xmax = 1339.8212
				text = "out"
			intervals [4327]:
				xmin = 1339.8212
				xmax = 1340.1912
				text = "later"
			intervals [4328]:
				xmin = 1340.1912
				xmax = 1340.3512
				text = "they"
			intervals [4329]:
				xmin = 1340.3512
				xmax = 1340.7312
				text = "dressed"
			intervals [4330]:
				xmin = 1340.7312
				xmax = 1341.1812
				text = "different"
			intervals [4331]:
				xmin = 1341.1812
				xmax = 1341.2712
				text = ""
			intervals [4332]:
				xmin = 1341.2712
				xmax = 1341.4112
				text = "they"
			intervals [4333]:
				xmin = 1341.4112
				xmax = 1341.7912
				text = "had"
			intervals [4334]:
				xmin = 1341.7912
				xmax = 1341.8212
				text = ""
			intervals [4335]:
				xmin = 1341.8212
				xmax = 1341.9412
				text = "you"
			intervals [4336]:
				xmin = 1341.9412
				xmax = 1342.0712
				text = "know"
			intervals [4337]:
				xmin = 1342.0712
				xmax = 1342.3412
				text = "more"
			intervals [4338]:
				xmin = 1342.3412
				xmax = 1342.9312
				text = "freedom"
			intervals [4339]:
				xmin = 1342.9312
				xmax = 1343.417
				text = ""
			intervals [4340]:
				xmin = 1343.417
				xmax = 1343.587
				text = "than"
			intervals [4341]:
				xmin = 1343.587
				xmax = 1343.727
				text = "we"
			intervals [4342]:
				xmin = 1343.727
				xmax = 1344.227
				text = "did"
			intervals [4343]:
				xmin = 1344.227
				xmax = 1344.407
				text = "and"
			intervals [4344]:
				xmin = 1344.407
				xmax = 1344.637
				text = "so"
			intervals [4345]:
				xmin = 1344.637
				xmax = 1344.917
				text = "hanging"
			intervals [4346]:
				xmin = 1344.917
				xmax = 1345.077
				text = "out"
			intervals [4347]:
				xmin = 1345.077
				xmax = 1345.147
				text = "in"
			intervals [4348]:
				xmin = 1345.147
				xmax = 1345.677
				text = "dc"
			intervals [4349]:
				xmin = 1345.677
				xmax = 1345.867
				text = "was"
			intervals [4350]:
				xmin = 1345.867
				xmax = 1346.047
				text = "like"
			intervals [4351]:
				xmin = 1346.047
				xmax = 1346.187
				text = "the"
			intervals [4352]:
				xmin = 1346.187
				xmax = 1346.377
				text = "thing"
			intervals [4353]:
				xmin = 1346.377
				xmax = 1346.517
				text = "to"
			intervals [4354]:
				xmin = 1346.517
				xmax = 1346.837
				text = "do"
			intervals [4355]:
				xmin = 1346.837
				xmax = 1347.077
				text = "but"
			intervals [4356]:
				xmin = 1347.077
				xmax = 1347.107
				text = ""
			intervals [4357]:
				xmin = 1347.107
				xmax = 1347.207
				text = "it"
			intervals [4358]:
				xmin = 1347.207
				xmax = 1347.377
				text = "was"
			intervals [4359]:
				xmin = 1347.377
				xmax = 1347.537
				text = "just"
			intervals [4360]:
				xmin = 1347.537
				xmax = 1348.067
				text = "so"
			intervals [4361]:
				xmin = 1348.067
				xmax = 1348.097
				text = ""
			intervals [4362]:
				xmin = 1348.097
				xmax = 1348.677
				text = "dangerous"
			intervals [4363]:
				xmin = 1348.677
				xmax = 1348.747
				text = ""
			intervals [4364]:
				xmin = 1348.747
				xmax = 1348.827
				text = "in"
			intervals [4365]:
				xmin = 1348.827
				xmax = 1348.897
				text = "the"
			intervals [4366]:
				xmin = 1348.897
				xmax = 1349.407
				text = "nineties"
			intervals [4367]:
				xmin = 1349.407
				xmax = 1349.7407
				text = ""
			intervals [4368]:
				xmin = 1349.7407
				xmax = 1349.9107
				text = "so"
			intervals [4369]:
				xmin = 1349.9107
				xmax = 1350.0707
				text = "it"
			intervals [4370]:
				xmin = 1350.0707
				xmax = 1350.2107
				text = "is"
			intervals [4371]:
				xmin = 1350.2107
				xmax = 1350.3607
				text = "a"
			intervals [4372]:
				xmin = 1350.3607
				xmax = 1350.8807
				text = "blessing"
			intervals [4373]:
				xmin = 1350.8807
				xmax = 1351.0987
				text = ""
			intervals [4374]:
				xmin = 1351.0987
				xmax = 1351.3287
				text = "that"
			intervals [4375]:
				xmin = 1351.3287
				xmax = 1351.4987
				text = "i"
			intervals [4376]:
				xmin = 1351.4987
				xmax = 1351.6287
				text = "am"
			intervals [4377]:
				xmin = 1351.6287
				xmax = 1351.8787
				text = "still"
			intervals [4378]:
				xmin = 1351.8787
				xmax = 1352.2987
				text = "here"
			intervals [4379]:
				xmin = 1352.2987
				xmax = 1352.4287
				text = "and"
			intervals [4380]:
				xmin = 1352.4287
				xmax = 1352.7687
				text = "able"
			intervals [4381]:
				xmin = 1352.7687
				xmax = 1353.0087
				text = "to"
			intervals [4382]:
				xmin = 1353.0087
				xmax = 1353.4376
				text = ""
			intervals [4383]:
				xmin = 1353.4376
				xmax = 1353.5776
				text = "to"
			intervals [4384]:
				xmin = 1353.5776
				xmax = 1353.8676
				text = "talk"
			intervals [4385]:
				xmin = 1353.8676
				xmax = 1354.1576
				text = "about"
			intervals [4386]:
				xmin = 1354.1576
				xmax = 1354.2676
				text = "it"
			intervals [4387]:
				xmin = 1354.2676
				xmax = 1354.5276
				text = "because"
			intervals [4388]:
				xmin = 1354.5276
				xmax = 1354.6476
				text = "a"
			intervals [4389]:
				xmin = 1354.6476
				xmax = 1354.8876
				text = "lot"
			intervals [4390]:
				xmin = 1354.8876
				xmax = 1354.9576
				text = "of"
			intervals [4391]:
				xmin = 1354.9576
				xmax = 1354.9876
				text = ""
			intervals [4392]:
				xmin = 1354.9876
				xmax = 1355.0976
				text = "my"
			intervals [4393]:
				xmin = 1355.0976
				xmax = 1355.4476
				text = "friends"
			intervals [4394]:
				xmin = 1355.4476
				xmax = 1355.5176
				text = "are"
			intervals [4395]:
				xmin = 1355.5176
				xmax = 1355.5476
				text = ""
			intervals [4396]:
				xmin = 1355.5476
				xmax = 1355.8576
				text = "not"
			intervals [4397]:
				xmin = 1355.8576
				xmax = 1369.8494
				text = ""
			intervals [4398]:
				xmin = 1369.8494
				xmax = 1370.0094
				text = "uh-huh"
			intervals [4399]:
				xmin = 1370.0094
				xmax = 1373.8708
				text = ""
			intervals [4400]:
				xmin = 1373.8708
				xmax = 1374.0408
				text = "oh"
			intervals [4401]:
				xmin = 1374.0408
				xmax = 1374.4508
				text = "yeah"
			intervals [4402]:
				xmin = 1374.4508
				xmax = 1374.6208
				text = "i'm"
			intervals [4403]:
				xmin = 1374.6208
				xmax = 1374.9708
				text = "smiling"
			intervals [4404]:
				xmin = 1374.9708
				xmax = 1375.0708
				text = "now"
			intervals [4405]:
				xmin = 1375.0708
				xmax = 1375.2308
				text = "i'm"
			intervals [4406]:
				xmin = 1375.2308
				xmax = 1375.4108
				text = "thinking"
			intervals [4407]:
				xmin = 1375.4108
				xmax = 1375.6608
				text = "about"
			intervals [4408]:
				xmin = 1375.6608
				xmax = 1375.7508
				text = "the"
			intervals [4409]:
				xmin = 1375.7508
				xmax = 1376.2608
				text = "skating"
			intervals [4410]:
				xmin = 1376.2608
				xmax = 1376.5608
				text = "ring"
			intervals [4411]:
				xmin = 1376.5608
				xmax = 1376.6508
				text = "i'm"
			intervals [4412]:
				xmin = 1376.6508
				xmax = 1376.9808
				text = "thinking"
			intervals [4413]:
				xmin = 1376.9808
				xmax = 1377.4208
				text = "about"
			intervals [4414]:
				xmin = 1377.4208
				xmax = 1377.7746
				text = ""
			intervals [4415]:
				xmin = 1377.7746
				xmax = 1377.9146
				text = "you"
			intervals [4416]:
				xmin = 1377.9146
				xmax = 1378.0746
				text = "know"
			intervals [4417]:
				xmin = 1378.0746
				xmax = 1378.3446
				text = "just"
			intervals [4418]:
				xmin = 1378.3446
				xmax = 1378.6146
				text = "going"
			intervals [4419]:
				xmin = 1378.6146
				xmax = 1378.7746
				text = "to"
			intervals [4420]:
				xmin = 1378.7746
				xmax = 1378.8546
				text = "the"
			intervals [4421]:
				xmin = 1378.8546
				xmax = 1379.1246
				text = "go"
			intervals [4422]:
				xmin = 1379.1246
				xmax = 1379.7046
				text = "gos"
			intervals [4423]:
				xmin = 1379.7046
				xmax = 1380.0646
				text = "and"
			intervals [4424]:
				xmin = 1380.0646
				xmax = 1380.1346
				text = ""
			intervals [4425]:
				xmin = 1380.1346
				xmax = 1380.4546
				text = "um"
			intervals [4426]:
				xmin = 1380.4546
				xmax = 1380.9451
				text = ""
			intervals [4427]:
				xmin = 1380.9451
				xmax = 1381.2151
				text = "hanging"
			intervals [4428]:
				xmin = 1381.2151
				xmax = 1381.3451
				text = "out"
			intervals [4429]:
				xmin = 1381.3451
				xmax = 1381.4951
				text = "with"
			intervals [4430]:
				xmin = 1381.4951
				xmax = 1381.6451
				text = "my"
			intervals [4431]:
				xmin = 1381.6451
				xmax = 1382.1751
				text = "friends"
			intervals [4432]:
				xmin = 1382.1751
				xmax = 1382.3251
				text = "and"
			intervals [4433]:
				xmin = 1382.3251
				xmax = 1382.7151
				text = "then"
			intervals [4434]:
				xmin = 1382.7151
				xmax = 1382.9205
				text = ""
			intervals [4435]:
				xmin = 1382.9205
				xmax = 1383.0805
				text = "you"
			intervals [4436]:
				xmin = 1383.0805
				xmax = 1383.4605
				text = "know"
			intervals [4437]:
				xmin = 1383.4605
				xmax = 1383.5477
				text = ""
			intervals [4438]:
				xmin = 1383.5477
				xmax = 1383.7077
				text = "the"
			intervals [4439]:
				xmin = 1383.7077
				xmax = 1384.0177
				text = "band"
			intervals [4440]:
				xmin = 1384.0177
				xmax = 1384.3677
				text = "members"
			intervals [4441]:
				xmin = 1384.3677
				xmax = 1384.4677
				text = "in"
			intervals [4442]:
				xmin = 1384.4677
				xmax = 1384.5677
				text = "the"
			intervals [4443]:
				xmin = 1384.5677
				xmax = 1384.7877
				text = "go"
			intervals [4444]:
				xmin = 1384.7877
				xmax = 1385.0677
				text = "gos"
			intervals [4445]:
				xmin = 1385.0677
				xmax = 1385.1377
				text = "it"
			intervals [4446]:
				xmin = 1385.1377
				xmax = 1385.2977
				text = "was"
			intervals [4447]:
				xmin = 1385.2977
				xmax = 1385.5577
				text = "kind"
			intervals [4448]:
				xmin = 1385.5577
				xmax = 1385.6477
				text = "of"
			intervals [4449]:
				xmin = 1385.6477
				xmax = 1385.7377
				text = "the"
			intervals [4450]:
				xmin = 1385.7377
				xmax = 1385.7677
				text = ""
			intervals [4451]:
				xmin = 1385.7677
				xmax = 1385.9877
				text = "it"
			intervals [4452]:
				xmin = 1385.9877
				xmax = 1386.0177
				text = ""
			intervals [4453]:
				xmin = 1386.0177
				xmax = 1386.2077
				text = "thing"
			intervals [4454]:
				xmin = 1386.2077
				xmax = 1386.2477
				text = ""
			intervals [4455]:
				xmin = 1386.2477
				xmax = 1386.3977
				text = "to"
			intervals [4456]:
				xmin = 1386.3977
				xmax = 1386.5277
				text = "if"
			intervals [4457]:
				xmin = 1386.5277
				xmax = 1386.6277
				text = "you"
			intervals [4458]:
				xmin = 1386.6277
				xmax = 1386.7877
				text = "knew"
			intervals [4459]:
				xmin = 1386.7877
				xmax = 1386.8577
				text = "a"
			intervals [4460]:
				xmin = 1386.8577
				xmax = 1387.1677
				text = "band"
			intervals [4461]:
				xmin = 1387.1677
				xmax = 1387.4077
				text = "member"
			intervals [4462]:
				xmin = 1387.4077
				xmax = 1387.4877
				text = "and"
			intervals [4463]:
				xmin = 1387.4877
				xmax = 1387.6477
				text = "that"
			intervals [4464]:
				xmin = 1387.6477
				xmax = 1387.9977
				text = "means"
			intervals [4465]:
				xmin = 1387.9977
				xmax = 1388.0277
				text = ""
			intervals [4466]:
				xmin = 1388.0277
				xmax = 1388.2377
				text = "that"
			intervals [4467]:
				xmin = 1388.2377
				xmax = 1388.480
				text = ""
			intervals [4468]:
				xmin = 1388.480
				xmax = 1388.630
				text = "they"
			intervals [4469]:
				xmin = 1388.630
				xmax = 1388.760
				text = "would"
			intervals [4470]:
				xmin = 1388.760
				xmax = 1389.090
				text = "shout"
			intervals [4471]:
				xmin = 1389.090
				xmax = 1389.290
				text = "you"
			intervals [4472]:
				xmin = 1389.290
				xmax = 1389.400
				text = "out"
			intervals [4473]:
				xmin = 1389.400
				xmax = 1389.580
				text = "or"
			intervals [4474]:
				xmin = 1389.580
				xmax = 1389.680
				text = "it"
			intervals [4475]:
				xmin = 1389.680
				xmax = 1389.840
				text = "was"
			intervals [4476]:
				xmin = 1389.840
				xmax = 1390.050
				text = "kind"
			intervals [4477]:
				xmin = 1390.050
				xmax = 1390.120
				text = "of"
			intervals [4478]:
				xmin = 1390.120
				xmax = 1390.370
				text = "like"
			intervals [4479]:
				xmin = 1390.370
				xmax = 1390.560
				text = "a"
			intervals [4480]:
				xmin = 1390.560
				xmax = 1390.850
				text = "um"
			intervals [4481]:
				xmin = 1390.850
				xmax = 1391.2969
				text = ""
			intervals [4482]:
				xmin = 1391.2969
				xmax = 1391.4269
				text = "an"
			intervals [4483]:
				xmin = 1391.4269
				xmax = 1392.0569
				text = "acceptance"
			intervals [4484]:
				xmin = 1392.0569
				xmax = 1392.2769
				text = "sort"
			intervals [4485]:
				xmin = 1392.2769
				xmax = 1392.3369
				text = "of"
			intervals [4486]:
				xmin = 1392.3369
				xmax = 1392.5369
				text = "thing"
			intervals [4487]:
				xmin = 1392.5369
				xmax = 1392.8951
				text = ""
			intervals [4488]:
				xmin = 1392.8951
				xmax = 1393.0351
				text = "and"
			intervals [4489]:
				xmin = 1393.0351
				xmax = 1393.1151
				text = "i"
			intervals [4490]:
				xmin = 1393.1151
				xmax = 1393.3251
				text = "had"
			intervals [4491]:
				xmin = 1393.3251
				xmax = 1393.4651
				text = "that"
			intervals [4492]:
				xmin = 1393.4651
				xmax = 1393.5651
				text = "and"
			intervals [4493]:
				xmin = 1393.5651
				xmax = 1393.6151
				text = "i"
			intervals [4494]:
				xmin = 1393.6151
				xmax = 1393.7951
				text = "was"
			intervals [4495]:
				xmin = 1393.7951
				xmax = 1394.0951
				text = "very"
			intervals [4496]:
				xmin = 1394.0951
				xmax = 1394.6351
				text = "popular"
			intervals [4497]:
				xmin = 1394.6351
				xmax = 1394.8504
				text = ""
			intervals [4498]:
				xmin = 1394.8504
				xmax = 1395.1004
				text = "growing"
			intervals [4499]:
				xmin = 1395.1004
				xmax = 1395.3504
				text = "up"
			intervals [4500]:
				xmin = 1395.3504
				xmax = 1395.5778
				text = ""
			intervals [4501]:
				xmin = 1395.5778
				xmax = 1395.7278
				text = "so"
			intervals [4502]:
				xmin = 1395.7278
				xmax = 1395.8578
				text = "i'm"
			intervals [4503]:
				xmin = 1395.8578
				xmax = 1396.0778
				text = "just"
			intervals [4504]:
				xmin = 1396.0778
				xmax = 1396.1478
				text = "you"
			intervals [4505]:
				xmin = 1396.1478
				xmax = 1396.2478
				text = "know"
			intervals [4506]:
				xmin = 1396.2478
				xmax = 1396.8378
				text = "reminiscing"
			intervals [4507]:
				xmin = 1396.8378
				xmax = 1397.0278
				text = "in"
			intervals [4508]:
				xmin = 1397.0278
				xmax = 1397.1778
				text = "my"
			intervals [4509]:
				xmin = 1397.1778
				xmax = 1397.4378
				text = "head"
			intervals [4510]:
				xmin = 1397.4378
				xmax = 1397.8878
				text = "about"
			intervals [4511]:
				xmin = 1397.8878
				xmax = 1398.1611
				text = ""
			intervals [4512]:
				xmin = 1398.1611
				xmax = 1398.4111
				text = "just"
			intervals [4513]:
				xmin = 1398.4111
				xmax = 1398.6711
				text = "those"
			intervals [4514]:
				xmin = 1398.6711
				xmax = 1398.9011
				text = "little"
			intervals [4515]:
				xmin = 1398.9011
				xmax = 1399.2211
				text = "days"
			intervals [4516]:
				xmin = 1399.2211
				xmax = 1399.3811
				text = "where"
			intervals [4517]:
				xmin = 1399.3811
				xmax = 1399.4711
				text = "you"
			intervals [4518]:
				xmin = 1399.4711
				xmax = 1399.7311
				text = "know"
			intervals [4519]:
				xmin = 1399.7311
				xmax = 1399.9511
				text = "like"
			intervals [4520]:
				xmin = 1399.9511
				xmax = 1399.9911
				text = "i"
			intervals [4521]:
				xmin = 1399.9911
				xmax = 1400.1711
				text = "said"
			intervals [4522]:
				xmin = 1400.1711
				xmax = 1400.2011
				text = ""
			intervals [4523]:
				xmin = 1400.2011
				xmax = 1400.2611
				text = "we"
			intervals [4524]:
				xmin = 1400.2611
				xmax = 1400.3811
				text = "may"
			intervals [4525]:
				xmin = 1400.3811
				xmax = 1400.5311
				text = "have"
			intervals [4526]:
				xmin = 1400.5311
				xmax = 1400.7511
				text = "walked"
			intervals [4527]:
				xmin = 1400.7511
				xmax = 1400.8711
				text = "to"
			intervals [4528]:
				xmin = 1400.8711
				xmax = 1400.9811
				text = "the"
			intervals [4529]:
				xmin = 1400.9811
				xmax = 1401.2911
				text = "swimming"
			intervals [4530]:
				xmin = 1401.2911
				xmax = 1401.7111
				text = "pool"
			intervals [4531]:
				xmin = 1401.7111
				xmax = 1402.1951
				text = ""
			intervals [4532]:
				xmin = 1402.1951
				xmax = 1402.3351
				text = "and"
			intervals [4533]:
				xmin = 1402.3351
				xmax = 1402.6151
				text = "hung"
			intervals [4534]:
				xmin = 1402.6151
				xmax = 1402.8351
				text = "out"
			intervals [4535]:
				xmin = 1402.8351
				xmax = 1402.9151
				text = "and"
			intervals [4536]:
				xmin = 1402.9151
				xmax = 1403.1051
				text = "had"
			intervals [4537]:
				xmin = 1403.1051
				xmax = 1403.4951
				text = "fun"
			intervals [4538]:
				xmin = 1403.4951
				xmax = 1403.7651
				text = "and"
			intervals [4539]:
				xmin = 1403.7651
				xmax = 1403.9251
				text = "and"
			intervals [4540]:
				xmin = 1403.9251
				xmax = 1404.0151
				text = "we"
			intervals [4541]:
				xmin = 1404.0151
				xmax = 1404.0651
				text = ""
			intervals [4542]:
				xmin = 1404.0651
				xmax = 1404.2951
				text = "weren't"
			intervals [4543]:
				xmin = 1404.2951
				xmax = 1404.8051
				text = "scared"
			intervals [4544]:
				xmin = 1404.8051
				xmax = 1404.8985
				text = ""
			intervals [4545]:
				xmin = 1404.8985
				xmax = 1405.0185
				text = "you"
			intervals [4546]:
				xmin = 1405.0185
				xmax = 1405.1585
				text = "know"
			intervals [4547]:
				xmin = 1405.1585
				xmax = 1405.2185
				text = "and"
			intervals [4548]:
				xmin = 1405.2185
				xmax = 1405.3285
				text = "we"
			intervals [4549]:
				xmin = 1405.3285
				xmax = 1405.4085
				text = ""
			intervals [4550]:
				xmin = 1405.4085
				xmax = 1405.5385
				text = "it"
			intervals [4551]:
				xmin = 1405.5385
				xmax = 1405.6685
				text = "was"
			intervals [4552]:
				xmin = 1405.6685
				xmax = 1406.0285
				text = "actually"
			intervals [4553]:
				xmin = 1406.0285
				xmax = 1406.2285
				text = "just"
			intervals [4554]:
				xmin = 1406.2285
				xmax = 1406.7185
				text = "enjoying"
			intervals [4555]:
				xmin = 1406.7185
				xmax = 1406.7885
				text = "a"
			intervals [4556]:
				xmin = 1406.7885
				xmax = 1407.3985
				text = "childhood"
			intervals [4557]:
				xmin = 1407.3985
				xmax = 1407.4643
				text = ""
			intervals [4558]:
				xmin = 1407.4643
				xmax = 1407.7543
				text = "so"
			intervals [4559]:
				xmin = 1407.7543
				xmax = 1408.0583
				text = ""
			intervals [4560]:
				xmin = 1408.0583
				xmax = 1408.2483
				text = "there"
			intervals [4561]:
				xmin = 1408.2483
				xmax = 1408.3183
				text = "s"
			intervals [4562]:
				xmin = 1408.3183
				xmax = 1408.6783
				text = "definitely"
			intervals [4563]:
				xmin = 1408.6783
				xmax = 1408.8683
				text = "some"
			intervals [4564]:
				xmin = 1408.8683
				xmax = 1409.0583
				text = "good"
			intervals [4565]:
				xmin = 1409.0583
				xmax = 1409.6983
				text = "memories"
			intervals [4566]:
				xmin = 1409.6983
				xmax = 1409.7283
				text = ""
			intervals [4567]:
				xmin = 1409.7283
				xmax = 1409.9883
				text = "um"
			intervals [4568]:
				xmin = 1409.9883
				xmax = 1410.0383
				text = ""
			intervals [4569]:
				xmin = 1410.0383
				xmax = 1410.2183
				text = "as"
			intervals [4570]:
				xmin = 1410.2183
				xmax = 1410.4083
				text = "well"
			intervals [4571]:
				xmin = 1410.4083
				xmax = 1410.5383
				text = "as"
			intervals [4572]:
				xmin = 1410.5383
				xmax = 1410.9483
				text = "bad"
			intervals [4573]:
				xmin = 1410.9483
				xmax = 1411.022
				text = ""
			intervals [4574]:
				xmin = 1411.022
				xmax = 1411.142
				text = "and"
			intervals [4575]:
				xmin = 1411.142
				xmax = 1411.422
				text = "more"
			intervals [4576]:
				xmin = 1411.422
				xmax = 1411.602
				text = "more"
			intervals [4577]:
				xmin = 1411.602
				xmax = 1411.822
				text = "good"
			intervals [4578]:
				xmin = 1411.822
				xmax = 1411.942
				text = "than"
			intervals [4579]:
				xmin = 1411.942
				xmax = 1412.242
				text = "bad"
			intervals [4580]:
				xmin = 1412.242
				xmax = 1412.6435
				text = ""
			intervals [4581]:
				xmin = 1412.6435
				xmax = 1412.7635
				text = "more"
			intervals [4582]:
				xmin = 1412.7635
				xmax = 1412.8535
				text = "good"
			intervals [4583]:
				xmin = 1412.8535
				xmax = 1412.9435
				text = "than"
			intervals [4584]:
				xmin = 1412.9435
				xmax = 1418.113
				text = ""
			intervals [4585]:
				xmin = 1418.113
				xmax = 1418.393
				text = "mm-hm"
			intervals [4586]:
				xmin = 1418.393
				xmax = 1424.1297
				text = ""
			intervals [4587]:
				xmin = 1424.1297
				xmax = 1424.5797
				text = "after"
			intervals [4588]:
				xmin = 1424.5797
				xmax = 1424.8497
				text = "army"
			intervals [4589]:
				xmin = 1424.8497
				xmax = 1425.0197
				text = "was"
			intervals [4590]:
				xmin = 1425.0197
				xmax = 1425.5897
				text = "marriage"
			intervals [4591]:
				xmin = 1425.5897
				xmax = 1426.0097
				text = "<unk>"
			intervals [4592]:
				xmin = 1426.0097
				xmax = 1426.0997
				text = ""
			intervals [4593]:
				xmin = 1426.0997
				xmax = 1426.2297
				text = "i"
			intervals [4594]:
				xmin = 1426.2297
				xmax = 1426.5397
				text = "came"
			intervals [4595]:
				xmin = 1426.5397
				xmax = 1426.8897
				text = "home"
			intervals [4596]:
				xmin = 1426.8897
				xmax = 1427.2603
				text = ""
			intervals [4597]:
				xmin = 1427.2603
				xmax = 1427.5403
				text = "actually"
			intervals [4598]:
				xmin = 1427.5403
				xmax = 1427.6703
				text = "my"
			intervals [4599]:
				xmin = 1427.6703
				xmax = 1427.9103
				text = "dad"
			intervals [4600]:
				xmin = 1427.9103
				xmax = 1428.1703
				text = "passed"
			intervals [4601]:
				xmin = 1428.1703
				xmax = 1428.4103
				text = "away"
			intervals [4602]:
				xmin = 1428.4103
				xmax = 1428.5203
				text = "and"
			intervals [4603]:
				xmin = 1428.5203
				xmax = 1428.5903
				text = "i"
			intervals [4604]:
				xmin = 1428.5903
				xmax = 1428.8903
				text = "came"
			intervals [4605]:
				xmin = 1428.8903
				xmax = 1429.2203
				text = "home"
			intervals [4606]:
				xmin = 1429.2203
				xmax = 1429.419
				text = ""
			intervals [4607]:
				xmin = 1429.419
				xmax = 1429.639
				text = "um"
			intervals [4608]:
				xmin = 1429.639
				xmax = 1429.679
				text = "i"
			intervals [4609]:
				xmin = 1429.679
				xmax = 1429.929
				text = "didn't"
			intervals [4610]:
				xmin = 1429.929
				xmax = 1430.339
				text = "re-"
			intervals [4611]:
				xmin = 1430.339
				xmax = 1430.459
				text = "<unk>"
			intervals [4612]:
				xmin = 1430.459
				xmax = 1430.8771
				text = ""
			intervals [4613]:
				xmin = 1430.8771
				xmax = 1431.1471
				text = "because"
			intervals [4614]:
				xmin = 1431.1471
				xmax = 1431.3271
				text = "as"
			intervals [4615]:
				xmin = 1431.3271
				xmax = 1431.4871
				text = "the"
			intervals [4616]:
				xmin = 1431.4871
				xmax = 1431.9271
				text = "oldest"
			intervals [4617]:
				xmin = 1431.9271
				xmax = 1431.9571
				text = "i"
			intervals [4618]:
				xmin = 1431.9571
				xmax = 1432.1671
				text = "just"
			intervals [4619]:
				xmin = 1432.1671
				xmax = 1432.4171
				text = "felt"
			intervals [4620]:
				xmin = 1432.4171
				xmax = 1432.6071
				text = "so"
			intervals [4621]:
				xmin = 1432.6071
				xmax = 1433.1471
				text = "responsible"
			intervals [4622]:
				xmin = 1433.1471
				xmax = 1433.2271
				text = "to"
			intervals [4623]:
				xmin = 1433.2271
				xmax = 1433.4371
				text = "come"
			intervals [4624]:
				xmin = 1433.4371
				xmax = 1433.9671
				text = "back"
			intervals [4625]:
				xmin = 1433.9671
				xmax = 1434.1171
				text = "and"
			intervals [4626]:
				xmin = 1434.1171
				xmax = 1434.3471
				text = "kind"
			intervals [4627]:
				xmin = 1434.3471
				xmax = 1434.4171
				text = "of"
			intervals [4628]:
				xmin = 1434.4171
				xmax = 1434.6171
				text = "be"
			intervals [4629]:
				xmin = 1434.6171
				xmax = 1434.7871
				text = "a"
			intervals [4630]:
				xmin = 1434.7871
				xmax = 1435.2371
				text = "leader"
			intervals [4631]:
				xmin = 1435.2371
				xmax = 1435.6171
				text = "to"
			intervals [4632]:
				xmin = 1435.6171
				xmax = 1436.0463
				text = ""
			intervals [4633]:
				xmin = 1436.0463
				xmax = 1436.2163
				text = "my"
			intervals [4634]:
				xmin = 1436.2163
				xmax = 1436.5163
				text = "younger"
			intervals [4635]:
				xmin = 1436.5163
				xmax = 1437.0963
				text = "siblings"
			intervals [4636]:
				xmin = 1437.0963
				xmax = 1437.1263
				text = ""
			intervals [4637]:
				xmin = 1437.1263
				xmax = 1437.3563
				text = "um"
			intervals [4638]:
				xmin = 1437.3563
				xmax = 1437.4863
				text = "so"
			intervals [4639]:
				xmin = 1437.4863
				xmax = 1437.5363
				text = "i"
			intervals [4640]:
				xmin = 1437.5363
				xmax = 1437.7663
				text = "came"
			intervals [4641]:
				xmin = 1437.7663
				xmax = 1437.9363
				text = "back"
			intervals [4642]:
				xmin = 1437.9363
				xmax = 1438.0563
				text = "to"
			intervals [4643]:
				xmin = 1438.0563
				xmax = 1438.1463
				text = "the"
			intervals [4644]:
				xmin = 1438.1463
				xmax = 1438.8663
				text = "states"
			intervals [4645]:
				xmin = 1438.8663
				xmax = 1439.3303
				text = ""
			intervals [4646]:
				xmin = 1439.3303
				xmax = 1439.9803
				text = "and"
			intervals [4647]:
				xmin = 1439.9803
				xmax = 1440.0203
				text = ""
			intervals [4648]:
				xmin = 1440.0203
				xmax = 1440.5203
				text = "um"
			intervals [4649]:
				xmin = 1440.5203
				xmax = 1441.0586
				text = ""
			intervals [4650]:
				xmin = 1441.0586
				xmax = 1441.1086
				text = "i"
			intervals [4651]:
				xmin = 1441.1086
				xmax = 1441.2586
				text = "got"
			intervals [4652]:
				xmin = 1441.2586
				xmax = 1441.6486
				text = "married"
			intervals [4653]:
				xmin = 1441.6486
				xmax = 1442.6334
				text = ""
			intervals [4654]:
				xmin = 1442.6334
				xmax = 1442.6634
				text = "i"
			intervals [4655]:
				xmin = 1442.6634
				xmax = 1442.9134
				text = "married"
			intervals [4656]:
				xmin = 1442.9134
				xmax = 1443.0334
				text = "my"
			intervals [4657]:
				xmin = 1443.0334
				xmax = 1443.1834
				text = "high"
			intervals [4658]:
				xmin = 1443.1834
				xmax = 1443.4334
				text = "school"
			intervals [4659]:
				xmin = 1443.4334
				xmax = 1443.8534
				text = "sweetheart"
			intervals [4660]:
				xmin = 1443.8534
				xmax = 1444.0134
				text = "from"
			intervals [4661]:
				xmin = 1444.0134
				xmax = 1444.6834
				text = "rdx"
			intervals [4662]:
				xmin = 1444.6834
				xmax = 1444.7134
				text = ""
			intervals [4663]:
				xmin = 1444.7134
				xmax = 1444.8434
				text = "that"
			intervals [4664]:
				xmin = 1444.8434
				xmax = 1445.0734
				text = "played"
			intervals [4665]:
				xmin = 1445.0734
				xmax = 1445.5634
				text = "baseball"
			intervals [4666]:
				xmin = 1445.5634
				xmax = 1445.5934
				text = ""
			intervals [4667]:
				xmin = 1445.5934
				xmax = 1446.0934
				text = "<unk>"
			intervals [4668]:
				xmin = 1446.0934
				xmax = 1446.7083
				text = ""
			intervals [4669]:
				xmin = 1446.7083
				xmax = 1447.1283
				text = "and"
			intervals [4670]:
				xmin = 1447.1283
				xmax = 1447.4083
				text = "um"
			intervals [4671]:
				xmin = 1447.4083
				xmax = 1447.6892
				text = ""
			intervals [4672]:
				xmin = 1447.6892
				xmax = 1447.7992
				text = "we"
			intervals [4673]:
				xmin = 1447.7992
				xmax = 1448.0692
				text = "bought"
			intervals [4674]:
				xmin = 1448.0692
				xmax = 1448.0992
				text = ""
			intervals [4675]:
				xmin = 1448.0992
				xmax = 1448.2592
				text = "a"
			intervals [4676]:
				xmin = 1448.2592
				xmax = 1448.5792
				text = "cleaning"
			intervals [4677]:
				xmin = 1448.5792
				xmax = 1449.2692
				text = "franchise"
			intervals [4678]:
				xmin = 1449.2692
				xmax = 1449.3192
				text = "i"
			intervals [4679]:
				xmin = 1449.3192
				xmax = 1449.4592
				text = "was"
			intervals [4680]:
				xmin = 1449.4592
				xmax = 1449.5192
				text = "a"
			intervals [4681]:
				xmin = 1449.5192
				xmax = 1449.8492
				text = "business"
			intervals [4682]:
				xmin = 1449.8492
				xmax = 1450.2192
				text = "owner"
			intervals [4683]:
				xmin = 1450.2192
				xmax = 1450.9199
				text = ""
			intervals [4684]:
				xmin = 1450.9199
				xmax = 1451.2299
				text = "for"
			intervals [4685]:
				xmin = 1451.2299
				xmax = 1451.2599
				text = "a"
			intervals [4686]:
				xmin = 1451.2599
				xmax = 1451.8599
				text = "while"
			intervals [4687]:
				xmin = 1451.8599
				xmax = 1451.8899
				text = ""
			intervals [4688]:
				xmin = 1451.8899
				xmax = 1452.3699
				text = "and"
			intervals [4689]:
				xmin = 1452.3699
				xmax = 1452.5499
				text = "um"
			intervals [4690]:
				xmin = 1452.5499
				xmax = 1453.0799
				text = "enjoying"
			intervals [4691]:
				xmin = 1453.0799
				xmax = 1453.4199
				text = "married"
			intervals [4692]:
				xmin = 1453.4199
				xmax = 1453.8899
				text = "life"
			intervals [4693]:
				xmin = 1453.8899
				xmax = 1453.9399
				text = ""
			intervals [4694]:
				xmin = 1453.9399
				xmax = 1454.2199
				text = "and"
			intervals [4695]:
				xmin = 1454.2199
				xmax = 1454.5299
				text = "just"
			intervals [4696]:
				xmin = 1454.5299
				xmax = 1454.9405
				text = ""
			intervals [4697]:
				xmin = 1454.9405
				xmax = 1455.0805
				text = "you"
			intervals [4698]:
				xmin = 1455.0805
				xmax = 1455.5605
				text = "know"
			intervals [4699]:
				xmin = 1455.5605
				xmax = 1455.9782
				text = ""
			intervals [4700]:
				xmin = 1455.9782
				xmax = 1456.2182
				text = "kind"
			intervals [4701]:
				xmin = 1456.2182
				xmax = 1456.3082
				text = "of"
			intervals [4702]:
				xmin = 1456.3082
				xmax = 1456.5282
				text = "putting"
			intervals [4703]:
				xmin = 1456.5282
				xmax = 1456.7582
				text = "down"
			intervals [4704]:
				xmin = 1456.7582
				xmax = 1456.9382
				text = "my"
			intervals [4705]:
				xmin = 1456.9382
				xmax = 1457.1482
				text = "own"
			intervals [4706]:
				xmin = 1457.1482
				xmax = 1457.6482
				text = "roots"
			intervals [4707]:
				xmin = 1457.6482
				xmax = 1458.9184
				text = ""
			intervals [4708]:
				xmin = 1458.9184
				xmax = 1459.2584
				text = "um"
			intervals [4709]:
				xmin = 1459.2584
				xmax = 1459.2984
				text = ""
			intervals [4710]:
				xmin = 1459.2984
				xmax = 1459.4484
				text = "and"
			intervals [4711]:
				xmin = 1459.4484
				xmax = 1459.9784
				text = "unfortunately"
			intervals [4712]:
				xmin = 1459.9784
				xmax = 1460.1384
				text = "that"
			intervals [4713]:
				xmin = 1460.1384
				xmax = 1460.2584
				text = "n-"
			intervals [4714]:
				xmin = 1460.2584
				xmax = 1460.3384
				text = ""
			intervals [4715]:
				xmin = 1460.3384
				xmax = 1460.6084
				text = "didn't"
			intervals [4716]:
				xmin = 1460.6084
				xmax = 1460.8484
				text = "work"
			intervals [4717]:
				xmin = 1460.8484
				xmax = 1461.1584
				text = "out"
			intervals [4718]:
				xmin = 1461.1584
				xmax = 1461.6754
				text = ""
			intervals [4719]:
				xmin = 1461.6754
				xmax = 1461.8254
				text = "and"
			intervals [4720]:
				xmin = 1461.8254
				xmax = 1461.9354
				text = "then"
			intervals [4721]:
				xmin = 1461.9354
				xmax = 1462.2454
				text = "after"
			intervals [4722]:
				xmin = 1462.2454
				xmax = 1462.4754
				text = "that"
			intervals [4723]:
				xmin = 1462.4754
				xmax = 1462.5354
				text = "i"
			intervals [4724]:
				xmin = 1462.5354
				xmax = 1462.6554
				text = "was"
			intervals [4725]:
				xmin = 1462.6554
				xmax = 1462.8254
				text = "just"
			intervals [4726]:
				xmin = 1462.8254
				xmax = 1463.1154
				text = "kind"
			intervals [4727]:
				xmin = 1463.1154
				xmax = 1463.2454
				text = "of"
			intervals [4728]:
				xmin = 1463.2454
				xmax = 1463.4654
				text = "in"
			intervals [4729]:
				xmin = 1463.4654
				xmax = 1463.6654
				text = "a"
			intervals [4730]:
				xmin = 1463.6654
				xmax = 1463.7054
				text = ""
			intervals [4731]:
				xmin = 1463.7054
				xmax = 1464.0154
				text = "a"
			intervals [4732]:
				xmin = 1464.0154
				xmax = 1464.0654
				text = ""
			intervals [4733]:
				xmin = 1464.0654
				xmax = 1464.6154
				text = "period"
			intervals [4734]:
				xmin = 1464.6154
				xmax = 1464.6454
				text = ""
			intervals [4735]:
				xmin = 1464.6454
				xmax = 1465.0854
				text = "of"
			intervals [4736]:
				xmin = 1465.0854
				xmax = 1465.1154
				text = ""
			intervals [4737]:
				xmin = 1465.1154
				xmax = 1465.2954
				text = "like"
			intervals [4738]:
				xmin = 1465.2954
				xmax = 1465.3754
				text = "a"
			intervals [4739]:
				xmin = 1465.3754
				xmax = 1465.9954
				text = "hiatus"
			intervals [4740]:
				xmin = 1465.9954
				xmax = 1466.2054
				text = "just"
			intervals [4741]:
				xmin = 1466.2054
				xmax = 1466.4454
				text = "like"
			intervals [4742]:
				xmin = 1466.4454
				xmax = 1466.6054
				text = "what're"
			intervals [4743]:
				xmin = 1466.6054
				xmax = 1466.7154
				text = "you"
			intervals [4744]:
				xmin = 1466.7154
				xmax = 1466.9454
				text = "gonna"
			intervals [4745]:
				xmin = 1466.9454
				xmax = 1467.2654
				text = "do"
			intervals [4746]:
				xmin = 1467.2654
				xmax = 1467.2954
				text = ""
			intervals [4747]:
				xmin = 1467.2954
				xmax = 1467.4054
				text = "what"
			intervals [4748]:
				xmin = 1467.4054
				xmax = 1467.4654
				text = "do"
			intervals [4749]:
				xmin = 1467.4654
				xmax = 1467.5954
				text = "you"
			intervals [4750]:
				xmin = 1467.5954
				xmax = 1467.8254
				text = "wanna"
			intervals [4751]:
				xmin = 1467.8254
				xmax = 1468.0554
				text = "do"
			intervals [4752]:
				xmin = 1468.0554
				xmax = 1468.5195
				text = ""
			intervals [4753]:
				xmin = 1468.5195
				xmax = 1468.6895
				text = "and"
			intervals [4754]:
				xmin = 1468.6895
				xmax = 1468.7995
				text = "i"
			intervals [4755]:
				xmin = 1468.7995
				xmax = 1469.1595
				text = "always"
			intervals [4756]:
				xmin = 1469.1595
				xmax = 1469.2595
				text = "would"
			intervals [4757]:
				xmin = 1469.2595
				xmax = 1469.4795
				text = "talk"
			intervals [4758]:
				xmin = 1469.4795
				xmax = 1469.6095
				text = "to"
			intervals [4759]:
				xmin = 1469.6095
				xmax = 1469.7695
				text = "my"
			intervals [4760]:
				xmin = 1469.7695
				xmax = 1469.9295
				text = "ex"
			intervals [4761]:
				xmin = 1469.9295
				xmax = 1470.2795
				text = "husband"
			intervals [4762]:
				xmin = 1470.2795
				xmax = 1470.3095
				text = ""
			intervals [4763]:
				xmin = 1470.3095
				xmax = 1470.7895
				text = "about"
			intervals [4764]:
				xmin = 1470.7895
				xmax = 1470.8195
				text = ""
			intervals [4765]:
				xmin = 1470.8195
				xmax = 1470.9195
				text = "me"
			intervals [4766]:
				xmin = 1470.9195
				xmax = 1471.3395
				text = "either"
			intervals [4767]:
				xmin = 1471.3395
				xmax = 1471.7895
				text = "starting"
			intervals [4768]:
				xmin = 1471.7895
				xmax = 1471.8495
				text = "a"
			intervals [4769]:
				xmin = 1471.8495
				xmax = 1472.1295
				text = "non"
			intervals [4770]:
				xmin = 1472.1295
				xmax = 1472.5595
				text = "profit"
			intervals [4771]:
				xmin = 1472.5595
				xmax = 1473.0272
				text = ""
			intervals [4772]:
				xmin = 1473.0272
				xmax = 1473.1672
				text = "or"
			intervals [4773]:
				xmin = 1473.1672
				xmax = 1473.5772
				text = "working"
			intervals [4774]:
				xmin = 1473.5772
				xmax = 1473.8572
				text = "for"
			intervals [4775]:
				xmin = 1473.8572
				xmax = 1473.8872
				text = "a"
			intervals [4776]:
				xmin = 1473.8872
				xmax = 1474.1572
				text = "non"
			intervals [4777]:
				xmin = 1474.1572
				xmax = 1474.6772
				text = "profit"
			intervals [4778]:
				xmin = 1474.6772
				xmax = 1474.8772
				text = "that"
			intervals [4779]:
				xmin = 1474.8772
				xmax = 1474.9672
				text = "s"
			intervals [4780]:
				xmin = 1474.9672
				xmax = 1475.2872
				text = "been"
			intervals [4781]:
				xmin = 1475.2872
				xmax = 1475.3172
				text = ""
			intervals [4782]:
				xmin = 1475.3172
				xmax = 1475.6572
				text = "like"
			intervals [4783]:
				xmin = 1475.6572
				xmax = 1475.7972
				text = "my"
			intervals [4784]:
				xmin = 1475.7972
				xmax = 1476.3472
				text = "passion"
			intervals [4785]:
				xmin = 1476.3472
				xmax = 1476.8872
				text = "since"
			intervals [4786]:
				xmin = 1476.8872
				xmax = 1477.2755
				text = ""
			intervals [4787]:
				xmin = 1477.2755
				xmax = 1477.4155
				text = "i"
			intervals [4788]:
				xmin = 1477.4155
				xmax = 1477.5855
				text = "can"
			intervals [4789]:
				xmin = 1477.5855
				xmax = 1478.0855
				text = "remember"
			intervals [4790]:
				xmin = 1478.0855
				xmax = 1478.1155
				text = ""
			intervals [4791]:
				xmin = 1478.1155
				xmax = 1478.2255
				text = "you"
			intervals [4792]:
				xmin = 1478.2255
				xmax = 1478.4155
				text = "know"
			intervals [4793]:
				xmin = 1478.4155
				xmax = 1478.6355
				text = "just"
			intervals [4794]:
				xmin = 1478.6355
				xmax = 1478.6655
				text = ""
			intervals [4795]:
				xmin = 1478.6655
				xmax = 1479.1255
				text = "always"
			intervals [4796]:
				xmin = 1479.1255
				xmax = 1479.3555
				text = "being"
			intervals [4797]:
				xmin = 1479.3555
				xmax = 1479.5355
				text = "of"
			intervals [4798]:
				xmin = 1479.5355
				xmax = 1480.1855
				text = "service"
			intervals [4799]:
				xmin = 1480.1855
				xmax = 1480.2555
				text = ""
			intervals [4800]:
				xmin = 1480.2555
				xmax = 1480.5555
				text = "because"
			intervals [4801]:
				xmin = 1480.5555
				xmax = 1480.6955
				text = "like"
			intervals [4802]:
				xmin = 1480.6955
				xmax = 1480.7555
				text = "i"
			intervals [4803]:
				xmin = 1480.7555
				xmax = 1480.9755
				text = "said"
			intervals [4804]:
				xmin = 1480.9755
				xmax = 1481.1755
				text = "that"
			intervals [4805]:
				xmin = 1481.1755
				xmax = 1481.2555
				text = "s"
			intervals [4806]:
				xmin = 1481.2555
				xmax = 1481.4871
				text = ""
			intervals [4807]:
				xmin = 1481.4871
				xmax = 1481.7271
				text = "coming"
			intervals [4808]:
				xmin = 1481.7271
				xmax = 1481.8671
				text = "from"
			intervals [4809]:
				xmin = 1481.8671
				xmax = 1481.9271
				text = "the"
			intervals [4810]:
				xmin = 1481.9271
				xmax = 1482.2971
				text = "neighborhood"
			intervals [4811]:
				xmin = 1482.2971
				xmax = 1482.4071
				text = "that"
			intervals [4812]:
				xmin = 1482.4071
				xmax = 1482.4771
				text = "i"
			intervals [4813]:
				xmin = 1482.4771
				xmax = 1482.7871
				text = "came"
			intervals [4814]:
				xmin = 1482.7871
				xmax = 1483.1371
				text = "from"
			intervals [4815]:
				xmin = 1483.1371
				xmax = 1483.4271
				text = "joining"
			intervals [4816]:
				xmin = 1483.4271
				xmax = 1483.4871
				text = "the"
			intervals [4817]:
				xmin = 1483.4871
				xmax = 1484.0871
				text = "military"
			intervals [4818]:
				xmin = 1484.0871
				xmax = 1484.2871
				text = "that"
			intervals [4819]:
				xmin = 1484.2871
				xmax = 1484.3171
				text = "s"
			intervals [4820]:
				xmin = 1484.3171
				xmax = 1484.4371
				text = "just"
			intervals [4821]:
				xmin = 1484.4371
				xmax = 1484.5871
				text = "what"
			intervals [4822]:
				xmin = 1484.5871
				xmax = 1484.7271
				text = "i've"
			intervals [4823]:
				xmin = 1484.7271
				xmax = 1485.0971
				text = "always"
			intervals [4824]:
				xmin = 1485.0971
				xmax = 1485.3471
				text = "done"
			intervals [4825]:
				xmin = 1485.3471
				xmax = 1485.4871
				text = "was"
			intervals [4826]:
				xmin = 1485.4871
				xmax = 1485.6471
				text = "give"
			intervals [4827]:
				xmin = 1485.6471
				xmax = 1485.6871
				text = ""
			intervals [4828]:
				xmin = 1485.6871
				xmax = 1486.0571
				text = "back"
			intervals [4829]:
				xmin = 1486.0571
				xmax = 1486.7231
				text = ""
			intervals [4830]:
				xmin = 1486.7231
				xmax = 1487.1031
				text = "and"
			intervals [4831]:
				xmin = 1487.1031
				xmax = 1487.3631
				text = "um"
			intervals [4832]:
				xmin = 1487.3631
				xmax = 1487.4731
				text = "i"
			intervals [4833]:
				xmin = 1487.4731
				xmax = 1487.8031
				text = "felt"
			intervals [4834]:
				xmin = 1487.8031
				xmax = 1487.9931
				text = "that"
			intervals [4835]:
				xmin = 1487.9931
				xmax = 1488.1431
				text = "i"
			intervals [4836]:
				xmin = 1488.1431
				xmax = 1488.1731
				text = ""
			intervals [4837]:
				xmin = 1488.1731
				xmax = 1488.4631
				text = "really"
			intervals [4838]:
				xmin = 1488.4631
				xmax = 1488.8531
				text = "had"
			intervals [4839]:
				xmin = 1488.8531
				xmax = 1488.9031
				text = "a"
			intervals [4840]:
				xmin = 1488.9031
				xmax = 1489.3931
				text = "story"
			intervals [4841]:
				xmin = 1489.3931
				xmax = 1489.5331
				text = "to"
			intervals [4842]:
				xmin = 1489.5331
				xmax = 1490.0431
				text = "share"
			intervals [4843]:
				xmin = 1490.0431
				xmax = 1490.3632
				text = ""
			intervals [4844]:
				xmin = 1490.3632
				xmax = 1490.4732
				text = "with"
			intervals [4845]:
				xmin = 1490.4732
				xmax = 1490.5232
				text = "a"
			intervals [4846]:
				xmin = 1490.5232
				xmax = 1490.6932
				text = "lot"
			intervals [4847]:
				xmin = 1490.6932
				xmax = 1490.7632
				text = "of"
			intervals [4848]:
				xmin = 1490.7632
				xmax = 1491.0332
				text = "young"
			intervals [4849]:
				xmin = 1491.0332
				xmax = 1491.4932
				text = "girls"
			intervals [4850]:
				xmin = 1491.4932
				xmax = 1491.6932
				text = "and"
			intervals [4851]:
				xmin = 1491.6932
				xmax = 1491.8932
				text = "then"
			intervals [4852]:
				xmin = 1491.8932
				xmax = 1492.2032
				text = "also"
			intervals [4853]:
				xmin = 1492.2032
				xmax = 1492.3632
				text = "to"
			intervals [4854]:
				xmin = 1492.3632
				xmax = 1492.5532
				text = "just"
			intervals [4855]:
				xmin = 1492.5532
				xmax = 1492.8032
				text = "show"
			intervals [4856]:
				xmin = 1492.8032
				xmax = 1492.9932
				text = "them"
			intervals [4857]:
				xmin = 1492.9932
				xmax = 1493.2032
				text = "that"
			intervals [4858]:
				xmin = 1493.2032
				xmax = 1493.3032
				text = "you"
			intervals [4859]:
				xmin = 1493.3032
				xmax = 1493.5132
				text = "can"
			intervals [4860]:
				xmin = 1493.5132
				xmax = 1493.7832
				text = "come"
			intervals [4861]:
				xmin = 1493.7832
				xmax = 1494.1332
				text = "from"
			intervals [4862]:
				xmin = 1494.1332
				xmax = 1494.5848
				text = ""
			intervals [4863]:
				xmin = 1494.5848
				xmax = 1494.8548
				text = "very"
			intervals [4864]:
				xmin = 1494.8548
				xmax = 1495.1348
				text = "humble"
			intervals [4865]:
				xmin = 1495.1348
				xmax = 1495.8148
				text = "beginnings"
			intervals [4866]:
				xmin = 1495.8148
				xmax = 1495.9448
				text = "but"
			intervals [4867]:
				xmin = 1495.9448
				xmax = 1496.0748
				text = "that"
			intervals [4868]:
				xmin = 1496.0748
				xmax = 1496.3648
				text = "doesn't"
			intervals [4869]:
				xmin = 1496.3648
				xmax = 1496.4948
				text = "mean"
			intervals [4870]:
				xmin = 1496.4948
				xmax = 1496.6148
				text = "that"
			intervals [4871]:
				xmin = 1496.6148
				xmax = 1496.7248
				text = "you"
			intervals [4872]:
				xmin = 1496.7248
				xmax = 1496.8648
				text = "have"
			intervals [4873]:
				xmin = 1496.8648
				xmax = 1496.9848
				text = "to"
			intervals [4874]:
				xmin = 1496.9848
				xmax = 1497.0448
				text = ""
			intervals [4875]:
				xmin = 1497.0448
				xmax = 1497.3448
				text = "be"
			intervals [4876]:
				xmin = 1497.3448
				xmax = 1497.4148
				text = "a"
			intervals [4877]:
				xmin = 1497.4148
				xmax = 1497.4448
				text = ""
			intervals [4878]:
				xmin = 1497.4448
				xmax = 1497.9548
				text = "product"
			intervals [4879]:
				xmin = 1497.9548
				xmax = 1498.0548
				text = "of"
			intervals [4880]:
				xmin = 1498.0548
				xmax = 1498.2248
				text = "your"
			intervals [4881]:
				xmin = 1498.2248
				xmax = 1498.8448
				text = "environment"
			intervals [4882]:
				xmin = 1498.8448
				xmax = 1499.1168
				text = ""
			intervals [4883]:
				xmin = 1499.1168
				xmax = 1499.3168
				text = "and"
			intervals [4884]:
				xmin = 1499.3168
				xmax = 1499.4368
				text = "you"
			intervals [4885]:
				xmin = 1499.4368
				xmax = 1499.7968
				text = "can"
			intervals [4886]:
				xmin = 1499.7968
				xmax = 1500.0068
				text = "get"
			intervals [4887]:
				xmin = 1500.0068
				xmax = 1500.3368
				text = "out"
			intervals [4888]:
				xmin = 1500.3368
				xmax = 1500.3668
				text = ""
			intervals [4889]:
				xmin = 1500.3668
				xmax = 1500.5368
				text = "and"
			intervals [4890]:
				xmin = 1500.5368
				xmax = 1500.6168
				text = "you"
			intervals [4891]:
				xmin = 1500.6168
				xmax = 1500.7268
				text = "know"
			intervals [4892]:
				xmin = 1500.7268
				xmax = 1500.7868
				text = "you"
			intervals [4893]:
				xmin = 1500.7868
				xmax = 1500.8168
				text = ""
			intervals [4894]:
				xmin = 1500.8168
				xmax = 1501.0068
				text = "can"
			intervals [4895]:
				xmin = 1501.0068
				xmax = 1501.2468
				text = "join"
			intervals [4896]:
				xmin = 1501.2468
				xmax = 1501.3068
				text = "the"
			intervals [4897]:
				xmin = 1501.3068
				xmax = 1501.8768
				text = "military"
			intervals [4898]:
				xmin = 1501.8768
				xmax = 1502.2231
				text = ""
			intervals [4899]:
				xmin = 1502.2231
				xmax = 1502.2531
				text = "or"
			intervals [4900]:
				xmin = 1502.2531
				xmax = 1502.4131
				text = "you"
			intervals [4901]:
				xmin = 1502.4131
				xmax = 1502.7031
				text = "can"
			intervals [4902]:
				xmin = 1502.7031
				xmax = 1502.8931
				text = "get"
			intervals [4903]:
				xmin = 1502.8931
				xmax = 1503.3331
				text = "married"
			intervals [4904]:
				xmin = 1503.3331
				xmax = 1503.4131
				text = "you"
			intervals [4905]:
				xmin = 1503.4131
				xmax = 1503.5531
				text = "don't"
			intervals [4906]:
				xmin = 1503.5531
				xmax = 1503.7131
				text = "have"
			intervals [4907]:
				xmin = 1503.7131
				xmax = 1503.7931
				text = "to"
			intervals [4908]:
				xmin = 1503.7931
				xmax = 1504.0531
				text = "just"
			intervals [4909]:
				xmin = 1504.0531
				xmax = 1504.4031
				text = "be"
			intervals [4910]:
				xmin = 1504.4031
				xmax = 1504.5431
				text = "you"
			intervals [4911]:
				xmin = 1504.5431
				xmax = 1504.9831
				text = "know"
			intervals [4912]:
				xmin = 1504.9831
				xmax = 1505.6606
				text = ""
			intervals [4913]:
				xmin = 1505.6606
				xmax = 1505.7406
				text = "a"
			intervals [4914]:
				xmin = 1505.7406
				xmax = 1505.9806
				text = "baby"
			intervals [4915]:
				xmin = 1505.9806
				xmax = 1506.0406
				text = "s"
			intervals [4916]:
				xmin = 1506.0406
				xmax = 1506.3606
				text = "mama"
			intervals [4917]:
				xmin = 1506.3606
				xmax = 1506.5348
				text = ""
			intervals [4918]:
				xmin = 1506.5348
				xmax = 1506.6348
				text = "you"
			intervals [4919]:
				xmin = 1506.6348
				xmax = 1506.7448
				text = "know"
			intervals [4920]:
				xmin = 1506.7448
				xmax = 1506.8548
				text = "you"
			intervals [4921]:
				xmin = 1506.8548
				xmax = 1507.0348
				text = "can"
			intervals [4922]:
				xmin = 1507.0348
				xmax = 1507.2348
				text = "be"
			intervals [4923]:
				xmin = 1507.2348
				xmax = 1507.3448
				text = "a"
			intervals [4924]:
				xmin = 1507.3448
				xmax = 1507.6848
				text = "wife"
			intervals [4925]:
				xmin = 1507.6848
				xmax = 1507.7648
				text = "you"
			intervals [4926]:
				xmin = 1507.7648
				xmax = 1507.9348
				text = "can"
			intervals [4927]:
				xmin = 1507.9348
				xmax = 1508.2248
				text = "<unk>"
			intervals [4928]:
				xmin = 1508.2248
				xmax = 1508.3048
				text = "you"
			intervals [4929]:
				xmin = 1508.3048
				xmax = 1508.5248
				text = "can"
			intervals [4930]:
				xmin = 1508.5248
				xmax = 1508.6748
				text = "be"
			intervals [4931]:
				xmin = 1508.6748
				xmax = 1508.7548
				text = "a"
			intervals [4932]:
				xmin = 1508.7548
				xmax = 1509.0948
				text = "business"
			intervals [4933]:
				xmin = 1509.0948
				xmax = 1509.5048
				text = "owner"
			intervals [4934]:
				xmin = 1509.5048
				xmax = 1509.7688
				text = ""
			intervals [4935]:
				xmin = 1509.7688
				xmax = 1510.0088
				text = "even"
			intervals [4936]:
				xmin = 1510.0088
				xmax = 1510.2588
				text = "though"
			intervals [4937]:
				xmin = 1510.2588
				xmax = 1510.3988
				text = "all"
			intervals [4938]:
				xmin = 1510.3988
				xmax = 1510.4588
				text = "of"
			intervals [4939]:
				xmin = 1510.4588
				xmax = 1510.6788
				text = "these"
			intervals [4940]:
				xmin = 1510.6788
				xmax = 1510.9588
				text = "things"
			intervals [4941]:
				xmin = 1510.9588
				xmax = 1511.1388
				text = "didn't"
			intervals [4942]:
				xmin = 1511.1388
				xmax = 1511.9588
				text = "necessarily"
			intervals [4943]:
				xmin = 1511.9588
				xmax = 1512.2178
				text = ""
			intervals [4944]:
				xmin = 1512.2178
				xmax = 1512.6278
				text = "work"
			intervals [4945]:
				xmin = 1512.6278
				xmax = 1513.0278
				text = "for"
			intervals [4946]:
				xmin = 1513.0278
				xmax = 1513.3678
				text = "me"
			intervals [4947]:
				xmin = 1513.3678
				xmax = 1513.5758
				text = ""
			intervals [4948]:
				xmin = 1513.5758
				xmax = 1513.6658
				text = "i"
			intervals [4949]:
				xmin = 1513.6658
				xmax = 1513.8258
				text = "was"
			intervals [4950]:
				xmin = 1513.8258
				xmax = 1513.9958
				text = "able"
			intervals [4951]:
				xmin = 1513.9958
				xmax = 1514.1458
				text = "to"
			intervals [4952]:
				xmin = 1514.1458
				xmax = 1514.8158
				text = "experience"
			intervals [4953]:
				xmin = 1514.8158
				xmax = 1515.0258
				text = "them"
			intervals [4954]:
				xmin = 1515.0258
				xmax = 1515.1158
				text = "and"
			intervals [4955]:
				xmin = 1515.1158
				xmax = 1515.1758
				text = "i"
			intervals [4956]:
				xmin = 1515.1758
				xmax = 1515.4858
				text = "think"
			intervals [4957]:
				xmin = 1515.4858
				xmax = 1515.8758
				text = "that"
			intervals [4958]:
				xmin = 1515.8758
				xmax = 1516.5395
				text = ""
			intervals [4959]:
				xmin = 1516.5395
				xmax = 1516.6895
				text = "it"
			intervals [4960]:
				xmin = 1516.6895
				xmax = 1516.8995
				text = "makes"
			intervals [4961]:
				xmin = 1516.8995
				xmax = 1517.0295
				text = "me"
			intervals [4962]:
				xmin = 1517.0295
				xmax = 1517.5995
				text = "relatable"
			intervals [4963]:
				xmin = 1517.5995
				xmax = 1518.4814
				text = ""
			intervals [4964]:
				xmin = 1518.4814
				xmax = 1518.5514
				text = "and"
			intervals [4965]:
				xmin = 1518.5514
				xmax = 1518.6514
				text = "then"
			intervals [4966]:
				xmin = 1518.6514
				xmax = 1518.7114
				text = "i"
			intervals [4967]:
				xmin = 1518.7114
				xmax = 1518.8914
				text = "got"
			intervals [4968]:
				xmin = 1518.8914
				xmax = 1518.9614
				text = "the"
			intervals [4969]:
				xmin = 1518.9614
				xmax = 1519.2114
				text = "job"
			intervals [4970]:
				xmin = 1519.2114
				xmax = 1519.2714
				text = "at"
			intervals [4971]:
				xmin = 1519.2714
				xmax = 1519.3514
				text = "the"
			intervals [4972]:
				xmin = 1519.3514
				xmax = 1519.5814
				text = "boys"
			intervals [4973]:
				xmin = 1519.5814
				xmax = 1519.6714
				text = "and"
			intervals [4974]:
				xmin = 1519.6714
				xmax = 1519.9814
				text = "girls"
			intervals [4975]:
				xmin = 1519.9814
				xmax = 1520.3114
				text = "club"
			intervals [4976]:
				xmin = 1520.3114
				xmax = 1520.4414
				text = "and"
			intervals [4977]:
				xmin = 1520.4414
				xmax = 1520.6902
				text = ""
			intervals [4978]:
				xmin = 1520.6902
				xmax = 1520.8402
				text = "here"
			intervals [4979]:
				xmin = 1520.8402
				xmax = 1520.8902
				text = ""
			intervals [4980]:
				xmin = 1520.8902
				xmax = 1520.9702
				text = "i"
			intervals [4981]:
				xmin = 1520.9702
				xmax = 1521.1502
				text = "am"
			intervals [4982]:
				xmin = 1521.1502
				xmax = 1527.6287
				text = ""
			intervals [4983]:
				xmin = 1527.6287
				xmax = 1528.1187
				text = "<unk>"
			intervals [4984]:
				xmin = 1528.1187
				xmax = 1528.6826
				text = ""
			intervals [4985]:
				xmin = 1528.6826
				xmax = 1529.0426
				text = "<unk>"
			intervals [4986]:
				xmin = 1529.0426
				xmax = 1529.7307
				text = ""
			intervals [4987]:
				xmin = 1529.7307
				xmax = 1530.2807
				text = "sorry"
			intervals [4988]:
				xmin = 1530.2807
				xmax = 1531.4053
				text = ""
			intervals [4989]:
				xmin = 1531.4053
				xmax = 1531.4653
				text = "um"
			intervals [4990]:
				xmin = 1531.4653
				xmax = 1532.6002
				text = ""
			intervals [4991]:
				xmin = 1532.6002
				xmax = 1532.9802
				text = "i"
			intervals [4992]:
				xmin = 1532.9802
				xmax = 1533.3602
				text = "am"
			intervals [4993]:
				xmin = 1533.3602
				xmax = 1533.4802
				text = "the"
			intervals [4994]:
				xmin = 1533.4802
				xmax = 1534.0202
				text = "executive"
			intervals [4995]:
				xmin = 1534.0202
				xmax = 1534.2502
				text = "as"
			intervals [4996]:
				xmin = 1534.2502
				xmax = 1534.3002
				text = ""
			intervals [4997]:
				xmin = 1534.3002
				xmax = 1534.4002
				text = "the"
			intervals [4998]:
				xmin = 1534.4002
				xmax = 1534.8802
				text = "executive"
			intervals [4999]:
				xmin = 1534.8802
				xmax = 1535.4402
				text = "administrative"
			intervals [5000]:
				xmin = 1535.4402
				xmax = 1536.0302
				text = "assistant"
			intervals [5001]:
				xmin = 1536.0302
				xmax = 1536.1802
				text = "to"
			intervals [5002]:
				xmin = 1536.1802
				xmax = 1536.2902
				text = "the"
			intervals [5003]:
				xmin = 1536.2902
				xmax = 1536.6402
				text = "regional"
			intervals [5004]:
				xmin = 1536.6402
				xmax = 1536.9202
				text = "vice"
			intervals [5005]:
				xmin = 1536.9202
				xmax = 1537.6702
				text = "presidents"
			intervals [5006]:
				xmin = 1537.6702
				xmax = 1538.2432
				text = ""
			intervals [5007]:
				xmin = 1538.2432
				xmax = 1538.5132
				text = "rdx"
			intervals [5008]:
				xmin = 1538.5132
				xmax = 1539.1473
				text = ""
			intervals [5009]:
				xmin = 1539.1473
				xmax = 1539.4573
				text = "um"
			intervals [5010]:
				xmin = 1539.4573
				xmax = 1540.0415
				text = ""
			intervals [5011]:
				xmin = 1540.0415
				xmax = 1540.1615
				text = "i"
			intervals [5012]:
				xmin = 1540.1615
				xmax = 1540.3315
				text = "love"
			intervals [5013]:
				xmin = 1540.3315
				xmax = 1540.4815
				text = "my"
			intervals [5014]:
				xmin = 1540.4815
				xmax = 1540.8315
				text = "job"
			intervals [5015]:
				xmin = 1540.8315
				xmax = 1541.5272
				text = ""
			intervals [5016]:
				xmin = 1541.5272
				xmax = 1541.6672
				text = "i"
			intervals [5017]:
				xmin = 1541.6672
				xmax = 1541.9472
				text = "like"
			intervals [5018]:
				xmin = 1541.9472
				xmax = 1542.1672
				text = "that"
			intervals [5019]:
				xmin = 1542.1672
				xmax = 1542.1972
				text = ""
			intervals [5020]:
				xmin = 1542.1972
				xmax = 1542.3672
				text = "i'm"
			intervals [5021]:
				xmin = 1542.3672
				xmax = 1542.6572
				text = "making"
			intervals [5022]:
				xmin = 1542.6572
				xmax = 1542.7372
				text = "a"
			intervals [5023]:
				xmin = 1542.7372
				xmax = 1543.1772
				text = "difference"
			intervals [5024]:
				xmin = 1543.1772
				xmax = 1543.2072
				text = ""
			intervals [5025]:
				xmin = 1543.2072
				xmax = 1543.4372
				text = "even"
			intervals [5026]:
				xmin = 1543.4372
				xmax = 1543.5672
				text = "if"
			intervals [5027]:
				xmin = 1543.5672
				xmax = 1543.6272
				text = ""
			intervals [5028]:
				xmin = 1543.6272
				xmax = 1543.7172
				text = "it"
			intervals [5029]:
				xmin = 1543.7172
				xmax = 1543.8172
				text = "s"
			intervals [5030]:
				xmin = 1543.8172
				xmax = 1544.0172
				text = "from"
			intervals [5031]:
				xmin = 1544.0172
				xmax = 1544.1472
				text = "the"
			intervals [5032]:
				xmin = 1544.1472
				xmax = 1544.8472
				text = "background"
			intervals [5033]:
				xmin = 1544.8472
				xmax = 1544.9272
				text = "and"
			intervals [5034]:
				xmin = 1544.9272
				xmax = 1545.0972
				text = "not"
			intervals [5035]:
				xmin = 1545.0972
				xmax = 1545.7072
				text = "necessarily"
			intervals [5036]:
				xmin = 1545.7072
				xmax = 1545.7372
				text = ""
			intervals [5037]:
				xmin = 1545.7372
				xmax = 1546.1072
				text = "right"
			intervals [5038]:
				xmin = 1546.1072
				xmax = 1546.5095
				text = ""
			intervals [5039]:
				xmin = 1546.5095
				xmax = 1546.7195
				text = "out"
			intervals [5040]:
				xmin = 1546.7195
				xmax = 1547.0595
				text = "front"
			intervals [5041]:
				xmin = 1547.0595
				xmax = 1547.1395
				text = "and"
			intervals [5042]:
				xmin = 1547.1395
				xmax = 1547.8695
				text = "directly"
			intervals [5043]:
				xmin = 1547.8695
				xmax = 1547.9095
				text = ""
			intervals [5044]:
				xmin = 1547.9095
				xmax = 1548.4295
				text = "interacting"
			intervals [5045]:
				xmin = 1548.4295
				xmax = 1548.5295
				text = "with"
			intervals [5046]:
				xmin = 1548.5295
				xmax = 1548.5895
				text = "the"
			intervals [5047]:
				xmin = 1548.5895
				xmax = 1548.6195
				text = ""
			intervals [5048]:
				xmin = 1548.6195
				xmax = 1549.1795
				text = "children"
			intervals [5049]:
				xmin = 1549.1795
				xmax = 1549.2095
				text = ""
			intervals [5050]:
				xmin = 1549.2095
				xmax = 1549.4895
				text = "because"
			intervals [5051]:
				xmin = 1549.4895
				xmax = 1549.6195
				text = "what"
			intervals [5052]:
				xmin = 1549.6195
				xmax = 1549.6795
				text = "i"
			intervals [5053]:
				xmin = 1549.6795
				xmax = 1549.8995
				text = "do"
			intervals [5054]:
				xmin = 1549.8995
				xmax = 1550.0495
				text = "is"
			intervals [5055]:
				xmin = 1550.0495
				xmax = 1550.3295
				text = "very"
			intervals [5056]:
				xmin = 1550.3295
				xmax = 1550.8095
				text = "important"
			intervals [5057]:
				xmin = 1550.8095
				xmax = 1551.2841
				text = ""
			intervals [5058]:
				xmin = 1551.2841
				xmax = 1551.4441
				text = "in"
			intervals [5059]:
				xmin = 1551.4441
				xmax = 1551.8841
				text = "terms"
			intervals [5060]:
				xmin = 1551.8841
				xmax = 1551.9141
				text = ""
			intervals [5061]:
				xmin = 1551.9141
				xmax = 1552.3441
				text = "of"
			intervals [5062]:
				xmin = 1552.3441
				xmax = 1552.3741
				text = ""
			intervals [5063]:
				xmin = 1552.3741
				xmax = 1552.8041
				text = "um"
			intervals [5064]:
				xmin = 1552.8041
				xmax = 1552.9699
				text = ""
			intervals [5065]:
				xmin = 1552.9699
				xmax = 1553.3699
				text = "grants"
			intervals [5066]:
				xmin = 1553.3699
				xmax = 1553.4599
				text = "that"
			intervals [5067]:
				xmin = 1553.4599
				xmax = 1553.5799
				text = "we"
			intervals [5068]:
				xmin = 1553.5799
				xmax = 1554.3599
				text = "receive"
			intervals [5069]:
				xmin = 1554.3599
				xmax = 1554.5599
				text = "and"
			intervals [5070]:
				xmin = 1554.5599
				xmax = 1555.072
				text = ""
			intervals [5071]:
				xmin = 1555.072
				xmax = 1555.212
				text = "and"
			intervals [5072]:
				xmin = 1555.212
				xmax = 1555.382
				text = "how"
			intervals [5073]:
				xmin = 1555.382
				xmax = 1555.562
				text = "our"
			intervals [5074]:
				xmin = 1555.562
				xmax = 1555.862
				text = "board"
			intervals [5075]:
				xmin = 1555.862
				xmax = 1556.442
				text = "members"
			intervals [5076]:
				xmin = 1556.442
				xmax = 1556.472
				text = ""
			intervals [5077]:
				xmin = 1556.472
				xmax = 1556.672
				text = "um"
			intervals [5078]:
				xmin = 1556.672
				xmax = 1557.222
				text = "fundraise"
			intervals [5079]:
				xmin = 1557.222
				xmax = 1557.652
				text = "for"
			intervals [5080]:
				xmin = 1557.652
				xmax = 1557.782
				text = "us"
			intervals [5081]:
				xmin = 1557.782
				xmax = 1557.902
				text = "so"
			intervals [5082]:
				xmin = 1557.902
				xmax = 1558.022
				text = "it"
			intervals [5083]:
				xmin = 1558.022
				xmax = 1558.102
				text = "s"
			intervals [5084]:
				xmin = 1558.102
				xmax = 1558.142
				text = "a"
			intervals [5085]:
				xmin = 1558.142
				xmax = 1558.482
				text = "very"
			intervals [5086]:
				xmin = 1558.482
				xmax = 1558.952
				text = "important"
			intervals [5087]:
				xmin = 1558.952
				xmax = 1559.262
				text = "job"
			intervals [5088]:
				xmin = 1559.262
				xmax = 1559.332
				text = "it"
			intervals [5089]:
				xmin = 1559.332
				xmax = 1559.382
				text = "s"
			intervals [5090]:
[truncated: 2,814,356 more chars]
