# Supplementary material for: Considering Performance in the Automated and Manual Coding of Sociolinguistic Variables: Lessons From Variable (ING)
Source: Front Artif Intell. 2021 Apr 29;4:648543. doi: 10.3389/frai.2021.648543 (PMC8117961; doi:10.3389/frai.2021.648543)
Supplement: Supplementary file 6 [file Data_Sheet_6.ZIP › CORAAL_VARAligned_as_TextGrids_p2/DCB_se1_ag2_m_02_1.TextGrid]

File type = "ooTextFile"
Object class = "TextGrid"

xmin = 0.0
xmax = 1431.499977324263
tiers? <exists>
size = 4
item []:
	item [1]:
		class = "IntervalTier"
		name = "DCB_se1_ag3_m_01 - words"
		xmin = 0.0
		xmax = 1431.499977324263
		intervals: size = 1098
			intervals [1]:
				xmin = 0.0
				xmax = 0.7925
				text = ""
			intervals [2]:
				xmin = 0.7925
				xmax = 1.2525
				text = "um"
			intervals [3]:
				xmin = 1.2525
				xmax = 1.3623
				text = ""
			intervals [4]:
				xmin = 1.3623
				xmax = 1.5423
				text = "how"
			intervals [5]:
				xmin = 1.5423
				xmax = 1.7023
				text = "old"
			intervals [6]:
				xmin = 1.7023
				xmax = 1.7423
				text = "are"
			intervals [7]:
				xmin = 1.7423
				xmax = 1.8623
				text = "you"
			intervals [8]:
				xmin = 1.8623
				xmax = 1.8923
				text = ""
			intervals [9]:
				xmin = 1.8923
				xmax = 2.7623
				text = "rdx"
			intervals [10]:
				xmin = 2.7623
				xmax = 4.9025
				text = ""
			intervals [11]:
				xmin = 4.9025
				xmax = 5.2325
				text = "twenty"
			intervals [12]:
				xmin = 5.2325
				xmax = 5.3725
				text = "eight"
			intervals [13]:
				xmin = 5.3725
				xmax = 5.5125
				text = "where"
			intervals [14]:
				xmin = 5.5125
				xmax = 5.6225
				text = "you"
			intervals [15]:
				xmin = 5.6225
				xmax = 5.8325
				text = "from"
			intervals [16]:
				xmin = 5.8325
				xmax = 8.4742
				text = ""
			intervals [17]:
				xmin = 8.4742
				xmax = 8.6242
				text = "what"
			intervals [18]:
				xmin = 8.6242
				xmax = 8.6542
				text = "s"
			intervals [19]:
				xmin = 8.6542
				xmax = 8.7742
				text = "so"
			intervals [20]:
				xmin = 8.7742
				xmax = 9.1342
				text = "special"
			intervals [21]:
				xmin = 9.1342
				xmax = 9.3142
				text = "about"
			intervals [22]:
				xmin = 9.3142
				xmax = 9.6942
				text = "washington"
			intervals [23]:
				xmin = 9.6942
				xmax = 9.9442
				text = "dc"
			intervals [24]:
				xmin = 9.9442
				xmax = 36.248
				text = ""
			intervals [25]:
				xmin = 36.248
				xmax = 36.388
				text = "when"
			intervals [26]:
				xmin = 36.388
				xmax = 36.498
				text = "you"
			intervals [27]:
				xmin = 36.498
				xmax = 36.678
				text = "say"
			intervals [28]:
				xmin = 36.678
				xmax = 37.058
				text = "culture"
			intervals [29]:
				xmin = 37.058
				xmax = 37.198
				text = "what"
			intervals [30]:
				xmin = 37.198
				xmax = 37.258
				text = "s"
			intervals [31]:
				xmin = 37.258
				xmax = 37.348
				text = "a"
			intervals [32]:
				xmin = 37.348
				xmax = 37.488
				text = "give"
			intervals [33]:
				xmin = 37.488
				xmax = 37.678
				text = "me"
			intervals [34]:
				xmin = 37.678
				xmax = 37.798
				text = "give"
			intervals [35]:
				xmin = 37.798
				xmax = 37.868
				text = "me"
			intervals [36]:
				xmin = 37.868
				xmax = 37.938
				text = "an"
			intervals [37]:
				xmin = 37.938
				xmax = 38.378
				text = "example"
			intervals [38]:
				xmin = 38.378
				xmax = 38.408
				text = ""
			intervals [39]:
				xmin = 38.408
				xmax = 38.498
				text = "well"
			intervals [40]:
				xmin = 38.498
				xmax = 38.598
				text = "you"
			intervals [41]:
				xmin = 38.598
				xmax = 38.808
				text = "said"
			intervals [42]:
				xmin = 38.808
				xmax = 39.098
				text = "dc"
			intervals [43]:
				xmin = 39.098
				xmax = 39.238
				text = "has"
			intervals [44]:
				xmin = 39.238
				xmax = 39.328
				text = "its"
			intervals [45]:
				xmin = 39.328
				xmax = 39.488
				text = "own"
			intervals [46]:
				xmin = 39.488
				xmax = 39.788
				text = "culture"
			intervals [47]:
				xmin = 39.788
				xmax = 39.828
				text = ""
			intervals [48]:
				xmin = 39.828
				xmax = 39.918
				text = "give"
			intervals [49]:
				xmin = 39.918
				xmax = 39.978
				text = "me"
			intervals [50]:
				xmin = 39.978
				xmax = 40.038
				text = "an"
			intervals [51]:
				xmin = 40.038
				xmax = 40.428
				text = "example"
			intervals [52]:
				xmin = 40.428
				xmax = 55.8924
				text = ""
			intervals [53]:
				xmin = 55.8924
				xmax = 56.1924
				text = "whether"
			intervals [54]:
				xmin = 56.1924
				xmax = 56.3524
				text = "they're"
			intervals [55]:
				xmin = 56.3524
				xmax = 56.9124
				text = "successful"
			intervals [56]:
				xmin = 56.9124
				xmax = 56.9424
				text = "or"
			intervals [57]:
				xmin = 56.9424
				xmax = 56.9724
				text = ""
			intervals [58]:
				xmin = 56.9724
				xmax = 57.2024
				text = "not"
			intervals [59]:
				xmin = 57.2024
				xmax = 59.5443
				text = ""
			intervals [60]:
				xmin = 59.5443
				xmax = 59.6543
				text = "but"
			intervals [61]:
				xmin = 59.6543
				xmax = 59.7843
				text = "they"
			intervals [62]:
				xmin = 59.7843
				xmax = 59.9643
				text = "gonna"
			intervals [63]:
				xmin = 59.9643
				xmax = 60.1043
				text = "look"
			intervals [64]:
				xmin = 60.1043
				xmax = 60.1943
				text = "the"
			intervals [65]:
				xmin = 60.1943
				xmax = 60.4943
				text = "part"
			intervals [66]:
				xmin = 60.4943
				xmax = 61.9419
				text = ""
			intervals [67]:
				xmin = 61.9419
				xmax = 62.2619
				text = "<unk>"
			intervals [68]:
				xmin = 62.2619
				xmax = 63.3011
				text = ""
			intervals [69]:
				xmin = 63.3011
				xmax = 63.9011
				text = "<unk>"
			intervals [70]:
				xmin = 63.9011
				xmax = 80.7843
				text = ""
			intervals [71]:
				xmin = 80.7843
				xmax = 81.0343
				text = "why"
			intervals [72]:
				xmin = 81.0343
				xmax = 81.1143
				text = "do"
			intervals [73]:
				xmin = 81.1143
				xmax = 81.2543
				text = "you"
			intervals [74]:
				xmin = 81.2543
				xmax = 81.4543
				text = "think"
			intervals [75]:
				xmin = 81.4543
				xmax = 81.5343
				text = "it"
			intervals [76]:
				xmin = 81.5343
				xmax = 81.5843
				text = "s"
			intervals [77]:
				xmin = 81.5843
				xmax = 81.7743
				text = "that"
			intervals [78]:
				xmin = 81.7743
				xmax = 81.9543
				text = "way"
			intervals [79]:
				xmin = 81.9543
				xmax = 81.9843
				text = ""
			intervals [80]:
				xmin = 81.9843
				xmax = 82.1743
				text = "why"
			intervals [81]:
				xmin = 82.1743
				xmax = 82.2743
				text = "do"
			intervals [82]:
				xmin = 82.2743
				xmax = 82.5043
				text = "you"
			intervals [83]:
				xmin = 82.5043
				xmax = 82.5343
				text = ""
			intervals [84]:
				xmin = 82.5343
				xmax = 82.7643
				text = "why"
			intervals [85]:
				xmin = 82.7643
				xmax = 82.8543
				text = "do"
			intervals [86]:
				xmin = 82.8543
				xmax = 83.2143
				text = "you"
			intervals [87]:
				xmin = 83.2143
				xmax = 83.8424
				text = ""
			intervals [88]:
				xmin = 83.8424
				xmax = 84.0324
				text = "why"
			intervals [89]:
				xmin = 84.0324
				xmax = 84.1024
				text = "do"
			intervals [90]:
				xmin = 84.1024
				xmax = 84.2124
				text = "you"
			intervals [91]:
				xmin = 84.2124
				xmax = 84.4124
				text = "think"
			intervals [92]:
				xmin = 84.4124
				xmax = 84.5324
				text = "it"
			intervals [93]:
				xmin = 84.5324
				xmax = 84.7224
				text = "s"
			intervals [94]:
				xmin = 84.7224
				xmax = 84.7524
				text = ""
			intervals [95]:
				xmin = 84.7524
				xmax = 84.9824
				text = "that"
			intervals [96]:
				xmin = 84.9824
				xmax = 85.2224
				text = "way"
			intervals [97]:
				xmin = 85.2224
				xmax = 85.6224
				text = "around"
			intervals [98]:
				xmin = 85.6224
				xmax = 85.8724
				text = "from"
			intervals [99]:
				xmin = 85.8724
				xmax = 85.9624
				text = ""
			intervals [100]:
				xmin = 85.9624
				xmax = 86.1624
				text = "where"
			intervals [101]:
				xmin = 86.1624
				xmax = 86.3024
				text = ""
			intervals [102]:
				xmin = 86.3024
				xmax = 86.5524
				text = "you're"
			intervals [103]:
				xmin = 86.5524
				xmax = 86.973
				text = ""
			intervals [104]:
				xmin = 86.973
				xmax = 87.103
				text = "like"
			intervals [105]:
				xmin = 87.103
				xmax = 87.153
				text = ""
			intervals [106]:
				xmin = 87.153
				xmax = 87.363
				text = "from"
			intervals [107]:
				xmin = 87.363
				xmax = 87.503
				text = "your"
			intervals [108]:
				xmin = 87.503
				xmax = 87.953
				text = "particular"
			intervals [109]:
				xmin = 87.953
				xmax = 87.983
				text = ""
			intervals [110]:
				xmin = 87.983
				xmax = 88.283
				text = "neighborhood"
			intervals [111]:
				xmin = 88.283
				xmax = 88.313
				text = ""
			intervals [112]:
				xmin = 88.313
				xmax = 88.483
				text = "why"
			intervals [113]:
				xmin = 88.483
				xmax = 88.543
				text = "do"
			intervals [114]:
				xmin = 88.543
				xmax = 88.703
				text = "you"
			intervals [115]:
				xmin = 88.703
				xmax = 88.943
				text = "think"
			intervals [116]:
				xmin = 88.943
				xmax = 89.073
				text = "it"
			intervals [117]:
				xmin = 89.073
				xmax = 89.143
				text = "s"
			intervals [118]:
				xmin = 89.143
				xmax = 89.313
				text = "that"
			intervals [119]:
				xmin = 89.313
				xmax = 89.363
				text = ""
			intervals [120]:
				xmin = 89.363
				xmax = 89.513
				text = "way"
			intervals [121]:
				xmin = 89.513
				xmax = 133.5526
				text = ""
			intervals [122]:
				xmin = 133.5526
				xmax = 133.7526
				text = "why"
			intervals [123]:
				xmin = 133.7526
				xmax = 133.8326
				text = "do"
			intervals [124]:
				xmin = 133.8326
				xmax = 133.9326
				text = "you"
			intervals [125]:
				xmin = 133.9326
				xmax = 134.1226
				text = "think"
			intervals [126]:
				xmin = 134.1226
				xmax = 134.2126
				text = "it"
			intervals [127]:
				xmin = 134.2126
				xmax = 134.2726
				text = "s"
			intervals [128]:
				xmin = 134.2726
				xmax = 134.7726
				text = "important"
			intervals [129]:
				xmin = 134.7726
				xmax = 134.9826
				text = "that"
			intervals [130]:
				xmin = 134.9826
				xmax = 135.0426
				text = "s"
			intervals [131]:
				xmin = 135.0426
				xmax = 135.5026
				text = "important"
			intervals [132]:
				xmin = 135.5026
				xmax = 135.6326
				text = "like"
			intervals [133]:
				xmin = 135.6326
				xmax = 135.6626
				text = ""
			intervals [134]:
				xmin = 135.6626
				xmax = 135.8226
				text = "why"
			intervals [135]:
				xmin = 135.8226
				xmax = 135.9026
				text = "do"
			intervals [136]:
				xmin = 135.9026
				xmax = 136.0226
				text = "you"
			intervals [137]:
				xmin = 136.0226
				xmax = 136.2626
				text = "feel"
			intervals [138]:
				xmin = 136.2626
				xmax = 136.4426
				text = "like"
			intervals [139]:
				xmin = 136.4426
				xmax = 136.4926
				text = ""
			intervals [140]:
				xmin = 136.4926
				xmax = 136.8626
				text = "people"
			intervals [141]:
				xmin = 136.8626
				xmax = 136.9326
				text = ""
			intervals [142]:
				xmin = 136.9326
				xmax = 137.0326
				text = "from"
			intervals [143]:
				xmin = 137.0326
				xmax = 137.0826
				text = ""
			intervals [144]:
				xmin = 137.0826
				xmax = 137.4126
				text = "your"
			intervals [145]:
				xmin = 137.4126
				xmax = 137.4426
				text = ""
			intervals [146]:
				xmin = 137.4426
				xmax = 137.6526
				text = "from"
			intervals [147]:
				xmin = 137.6526
				xmax = 137.8826
				text = "your"
			intervals [148]:
				xmin = 137.8826
				xmax = 137.9426
				text = ""
			intervals [149]:
				xmin = 137.9426
				xmax = 138.3226
				text = "neighborhood"
			intervals [150]:
				xmin = 138.3226
				xmax = 138.3726
				text = "or"
			intervals [151]:
				xmin = 138.3726
				xmax = 138.5826
				text = "from"
			intervals [152]:
				xmin = 138.5826
				xmax = 138.8226
				text = "your"
			intervals [153]:
				xmin = 138.8226
				xmax = 138.8526
				text = ""
			intervals [154]:
				xmin = 138.8526
				xmax = 139.0126
				text = "or"
			intervals [155]:
				xmin = 139.0126
				xmax = 139.0526
				text = ""
			intervals [156]:
				xmin = 139.0526
				xmax = 139.2426
				text = "is"
			intervals [157]:
				xmin = 139.2426
				xmax = 139.3826
				text = "your"
			intervals [158]:
				xmin = 139.3826
				xmax = 139.7526
				text = "neighborhood"
			intervals [159]:
				xmin = 139.7526
				xmax = 139.9626
				text = "like"
			intervals [160]:
				xmin = 139.9626
				xmax = 140.0926
				text = "a"
			intervals [161]:
				xmin = 140.0926
				xmax = 140.4438
				text = ""
			intervals [162]:
				xmin = 140.4438
				xmax = 140.6138
				text = "like"
			intervals [163]:
				xmin = 140.6138
				xmax = 140.6838
				text = "a"
			intervals [164]:
				xmin = 140.6838
				xmax = 140.8938
				text = "rich"
			intervals [165]:
				xmin = 140.8938
				xmax = 141.6838
				text = "community"
			intervals [166]:
				xmin = 141.6838
				xmax = 141.8538
				text = ""
			intervals [167]:
				xmin = 141.8538
				xmax = 142.0838
				text = "or"
			intervals [168]:
				xmin = 142.0838
				xmax = 142.1638
				text = ""
			intervals [169]:
				xmin = 142.1638
				xmax = 142.4838
				text = "mid"
			intervals [170]:
				xmin = 142.4838
				xmax = 142.6738
				text = "mid"
			intervals [171]:
				xmin = 142.6738
				xmax = 142.9038
				text = "range"
			intervals [172]:
				xmin = 142.9038
				xmax = 143.1938
				text = "or"
			intervals [173]:
				xmin = 143.1938
				xmax = 143.2838
				text = "is"
			intervals [174]:
				xmin = 143.2838
				xmax = 143.3438
				text = "it"
			intervals [175]:
				xmin = 143.3438
				xmax = 143.4838
				text = "was"
			intervals [176]:
				xmin = 143.4838
				xmax = 143.5438
				text = "it"
			intervals [177]:
				xmin = 143.5438
				xmax = 143.5738
				text = ""
			intervals [178]:
				xmin = 143.5738
				xmax = 143.6238
				text = "a"
			intervals [179]:
				xmin = 143.6238
				xmax = 143.7138
				text = ""
			intervals [180]:
				xmin = 143.7138
				xmax = 143.9538
				text = "poor"
			intervals [181]:
				xmin = 143.9538
				xmax = 144.3238
				text = "community"
			intervals [182]:
				xmin = 144.3238
				xmax = 144.4338
				text = "i"
			intervals [183]:
				xmin = 144.4338
				xmax = 144.6438
				text = "what"
			intervals [184]:
				xmin = 144.6438
				xmax = 144.7438
				text = ""
			intervals [185]:
				xmin = 144.7438
				xmax = 145.1338
				text = "describe"
			intervals [186]:
				xmin = 145.1338
				xmax = 145.2638
				text = "your"
			intervals [187]:
				xmin = 145.2638
				xmax = 145.5438
				text = "neighborhood"
			intervals [188]:
				xmin = 145.5438
				xmax = 192.8518
				text = ""
			intervals [189]:
				xmin = 192.8518
				xmax = 193.0518
				text = "when"
			intervals [190]:
				xmin = 193.0518
				xmax = 193.1518
				text = "you"
			intervals [191]:
				xmin = 193.1518
				xmax = 193.3418
				text = "say"
			intervals [192]:
				xmin = 193.3418
				xmax = 193.6618
				text = "money"
			intervals [193]:
				xmin = 193.6618
				xmax = 193.7918
				text = "like"
			intervals [194]:
				xmin = 193.7918
				xmax = 193.8218
				text = ""
			intervals [195]:
				xmin = 193.8218
				xmax = 194.3918
				text = "millions"
			intervals [196]:
				xmin = 194.3918
				xmax = 194.4818
				text = "and"
			intervals [197]:
				xmin = 194.4818
				xmax = 194.9318
				text = "millions"
			intervals [198]:
				xmin = 194.9318
				xmax = 195.0118
				text = "of"
			intervals [199]:
				xmin = 195.0118
				xmax = 195.5118
				text = "dollars"
			intervals [200]:
				xmin = 195.5118
				xmax = 212.6781
				text = ""
			intervals [201]:
				xmin = 212.6781
				xmax = 213.7681
				text = "mm-hm"
			intervals [202]:
				xmin = 213.7681
				xmax = 229.2091
				text = ""
			intervals [203]:
				xmin = 229.2091
				xmax = 229.4391
				text = "so"
			intervals [204]:
				xmin = 229.4391
				xmax = 229.9224
				text = ""
			intervals [205]:
				xmin = 229.9224
				xmax = 229.9924
				text = "i"
			intervals [206]:
				xmin = 229.9924
				xmax = 230.3724
				text = "aks"
			intervals [207]:
				xmin = 230.3724
				xmax = 230.4624
				text = "you"
			intervals [208]:
				xmin = 230.4624
				xmax = 230.7924
				text = "this"
			intervals [209]:
				xmin = 230.7924
				xmax = 230.8524
				text = "you"
			intervals [210]:
				xmin = 230.8524
				xmax = 230.8824
				text = ""
			intervals [211]:
				xmin = 230.8824
				xmax = 230.9924
				text = "know"
			intervals [212]:
				xmin = 230.9924
				xmax = 231.0224
				text = ""
			intervals [213]:
				xmin = 231.0224
				xmax = 231.3524
				text = "recently"
			intervals [214]:
				xmin = 231.3524
				xmax = 231.4124
				text = "it"
			intervals [215]:
				xmin = 231.4124
				xmax = 231.6624
				text = "came"
			intervals [216]:
				xmin = 231.6624
				xmax = 231.8324
				text = "out"
			intervals [217]:
				xmin = 231.8324
				xmax = 231.8924
				text = ""
			intervals [218]:
				xmin = 231.8924
				xmax = 232.0324
				text = "that"
			intervals [219]:
				xmin = 232.0324
				xmax = 232.0724
				text = ""
			intervals [220]:
				xmin = 232.0724
				xmax = 232.4024
				text = "um"
			intervals [221]:
				xmin = 232.4024
				xmax = 233.3007
				text = ""
			intervals [222]:
				xmin = 233.3007
				xmax = 233.5107
				text = "that"
			intervals [223]:
				xmin = 233.5107
				xmax = 233.6107
				text = "the"
			intervals [224]:
				xmin = 233.6107
				xmax = 233.6507
				text = ""
			intervals [225]:
				xmin = 233.6507
				xmax = 234.0807
				text = "government"
			intervals [226]:
				xmin = 234.0807
				xmax = 234.1107
				text = ""
			intervals [227]:
				xmin = 234.1107
				xmax = 234.3507
				text = "just"
			intervals [228]:
				xmin = 234.3507
				xmax = 234.8407
				text = "admitted"
			intervals [229]:
				xmin = 234.8407
				xmax = 235.607
				text = ""
			intervals [230]:
				xmin = 235.607
				xmax = 236.217
				text = "for"
			intervals [231]:
				xmin = 236.217
				xmax = 236.327
				text = ""
			intervals [232]:
				xmin = 236.327
				xmax = 236.727
				text = "pushing"
			intervals [233]:
				xmin = 236.727
				xmax = 236.767
				text = ""
			intervals [234]:
				xmin = 236.767
				xmax = 237.587
				text = "drugs"
			intervals [235]:
				xmin = 237.587
				xmax = 237.647
				text = ""
			intervals [236]:
				xmin = 237.647
				xmax = 237.997
				text = "into"
			intervals [237]:
				xmin = 237.997
				xmax = 238.107
				text = "the"
			intervals [238]:
				xmin = 238.107
				xmax = 238.717
				text = "community"
			intervals [239]:
				xmin = 238.717
				xmax = 238.747
				text = ""
			intervals [240]:
				xmin = 238.747
				xmax = 238.887
				text = "and"
			intervals [241]:
				xmin = 238.887
				xmax = 239.147
				text = "all"
			intervals [242]:
				xmin = 239.147
				xmax = 239.207
				text = "of"
			intervals [243]:
				xmin = 239.207
				xmax = 239.237
				text = ""
			intervals [244]:
				xmin = 239.237
				xmax = 239.377
				text = "that"
			intervals [245]:
				xmin = 239.377
				xmax = 239.527
				text = "how"
			intervals [246]:
				xmin = 239.527
				xmax = 239.627
				text = "do"
			intervals [247]:
				xmin = 239.627
				xmax = 239.717
				text = "you"
			intervals [248]:
				xmin = 239.717
				xmax = 239.927
				text = "feel"
			intervals [249]:
				xmin = 239.927
				xmax = 240.127
				text = "about"
			intervals [250]:
				xmin = 240.127
				xmax = 240.157
				text = ""
			intervals [251]:
				xmin = 240.157
				xmax = 240.307
				text = "that"
			intervals [252]:
				xmin = 240.307
				xmax = 240.8281
				text = ""
			intervals [253]:
				xmin = 240.8281
				xmax = 240.9981
				text = "like"
			intervals [254]:
				xmin = 240.9981
				xmax = 241.1681
				text = ""
			intervals [255]:
				xmin = 241.1681
				xmax = 241.4581
				text = "they're"
			intervals [256]:
				xmin = 241.4581
				xmax = 241.7081
				text = "they"
			intervals [257]:
				xmin = 241.7081
				xmax = 242.1081
				text = "admitted"
			intervals [258]:
				xmin = 242.1081
				xmax = 242.2981
				text = "that"
			intervals [259]:
				xmin = 242.2981
				xmax = 242.4981
				text = "they"
			intervals [260]:
				xmin = 242.4981
				xmax = 242.7606
				text = ""
			intervals [261]:
				xmin = 242.7606
				xmax = 243.0306
				text = "pumped"
			intervals [262]:
				xmin = 243.0306
				xmax = 243.0706
				text = ""
			intervals [263]:
				xmin = 243.0706
				xmax = 243.4806
				text = "drugs"
			intervals [264]:
				xmin = 243.4806
				xmax = 243.7206
				text = "into"
			intervals [265]:
				xmin = 243.7206
				xmax = 244.495
				text = ""
			intervals [266]:
				xmin = 244.495
				xmax = 245.035
				text = "the"
			intervals [267]:
				xmin = 245.035
				xmax = 245.3752
				text = ""
			intervals [268]:
				xmin = 245.3752
				xmax = 245.9152
				text = "african"
			intervals [269]:
				xmin = 245.9152
				xmax = 246.5552
				text = "community"
			intervals [270]:
				xmin = 246.5552
				xmax = 247.2836
				text = ""
			intervals [271]:
				xmin = 247.2836
				xmax = 247.7136
				text = "to"
			intervals [272]:
				xmin = 247.7136
				xmax = 248.7489
				text = ""
			intervals [273]:
				xmin = 248.7489
				xmax = 249.0189
				text = "try"
			intervals [274]:
				xmin = 249.0189
				xmax = 249.1189
				text = "to"
			intervals [275]:
				xmin = 249.1189
				xmax = 249.1489
				text = ""
			intervals [276]:
				xmin = 249.1489
				xmax = 249.6489
				text = "destroy"
			intervals [277]:
				xmin = 249.6489
				xmax = 249.8189
				text = "that"
			intervals [278]:
				xmin = 249.8189
				xmax = 250.3589
				text = "community"
			intervals [279]:
				xmin = 250.3589
				xmax = 250.5389
				text = "how"
			intervals [280]:
				xmin = 250.5389
				xmax = 250.6389
				text = "do"
			intervals [281]:
				xmin = 250.6389
				xmax = 250.8389
				text = "you"
			intervals [282]:
				xmin = 250.8389
				xmax = 250.8889
				text = ""
			intervals [283]:
				xmin = 250.8889
				xmax = 251.0189
				text = "feel"
			intervals [284]:
				xmin = 251.0189
				xmax = 251.0489
				text = ""
			intervals [285]:
				xmin = 251.0489
				xmax = 251.3389
				text = "about"
			intervals [286]:
				xmin = 251.3389
				xmax = 251.5389
				text = "that"
			intervals [287]:
				xmin = 251.5389
				xmax = 251.7589
				text = "how"
			intervals [288]:
				xmin = 251.7589
				xmax = 251.8789
				text = "do"
			intervals [289]:
				xmin = 251.8789
				xmax = 252.0689
				text = "how"
			intervals [290]:
				xmin = 252.0689
				xmax = 252.0989
				text = ""
			intervals [291]:
				xmin = 252.0989
				xmax = 252.1689
				text = "and"
			intervals [292]:
				xmin = 252.1689
				xmax = 252.4489
				text = "how"
			intervals [293]:
				xmin = 252.4489
				xmax = 252.5489
				text = "has"
			intervals [294]:
				xmin = 252.5489
				xmax = 252.7689
				text = "that"
			intervals [295]:
				xmin = 252.7689
				xmax = 253.2303
				text = ""
			intervals [296]:
				xmin = 253.2303
				xmax = 253.7703
				text = "affected"
			intervals [297]:
				xmin = 253.7703
				xmax = 253.9703
				text = "you"
			intervals [298]:
				xmin = 253.9703
				xmax = 254.0003
				text = ""
			intervals [299]:
				xmin = 254.0003
				xmax = 254.1303
				text = "in"
			intervals [300]:
				xmin = 254.1303
				xmax = 254.2703
				text = "your"
			intervals [301]:
				xmin = 254.2703
				xmax = 254.7803
				text = "neighborhood"
			intervals [302]:
				xmin = 254.7803
				xmax = 254.8803
				text = ""
			intervals [303]:
				xmin = 254.8803
				xmax = 254.9503
				text = "and"
			intervals [304]:
				xmin = 254.9503
				xmax = 255.1503
				text = "how"
			intervals [305]:
				xmin = 255.1503
				xmax = 255.2403
				text = ""
			intervals [306]:
				xmin = 255.2403
				xmax = 255.4503
				text = "people"
			intervals [307]:
				xmin = 255.4503
				xmax = 255.6103
				text = "go"
			intervals [308]:
				xmin = 255.6103
				xmax = 255.6403
				text = ""
			intervals [309]:
				xmin = 255.6403
				xmax = 255.8203
				text = "about"
			intervals [310]:
				xmin = 255.8203
				xmax = 255.8803
				text = ""
			intervals [311]:
				xmin = 255.8803
				xmax = 255.9803
				text = "that"
			intervals [312]:
				xmin = 255.9803
				xmax = 332.1568
				text = ""
			intervals [313]:
				xmin = 332.1568
				xmax = 332.4468
				text = "<unk>"
			intervals [314]:
				xmin = 332.4468
				xmax = 332.8268
				text = ""
			intervals [315]:
				xmin = 332.8268
				xmax = 332.9768
				text = "mm"
			intervals [316]:
				xmin = 332.9768
				xmax = 339.3519
				text = ""
			intervals [317]:
				xmin = 339.3519
				xmax = 339.3819
				text = "uh"
			intervals [318]:
				xmin = 339.3819
				xmax = 339.6119
				text = "that"
			intervals [319]:
				xmin = 339.6119
				xmax = 339.8319
				text = "is"
			intervals [320]:
				xmin = 339.8319
				xmax = 340.4719
				text = "disappointing"
			intervals [321]:
				xmin = 340.4719
				xmax = 340.7219
				text = "knowing"
			intervals [322]:
				xmin = 340.7219
				xmax = 340.9219
				text = "that"
			intervals [323]:
				xmin = 340.9219
				xmax = 341.4539
				text = ""
			intervals [324]:
				xmin = 341.4539
				xmax = 341.6839
				text = "our"
			intervals [325]:
				xmin = 341.6839
				xmax = 341.7139
				text = ""
			intervals [326]:
				xmin = 341.7139
				xmax = 342.1439
				text = "government"
			intervals [327]:
				xmin = 342.1439
				xmax = 342.1739
				text = ""
			intervals [328]:
				xmin = 342.1739
				xmax = 342.2639
				text = "would"
			intervals [329]:
				xmin = 342.2639
				xmax = 342.2939
				text = ""
			intervals [330]:
				xmin = 342.2939
				xmax = 342.4339
				text = "do"
			intervals [331]:
				xmin = 342.4339
				xmax = 342.6839
				text = "something"
			intervals [332]:
				xmin = 342.6839
				xmax = 342.7139
				text = ""
			intervals [333]:
				xmin = 342.7139
				xmax = 342.8639
				text = "like"
			intervals [334]:
				xmin = 342.8639
				xmax = 342.9439
				text = ""
			intervals [335]:
				xmin = 342.9439
				xmax = 343.2139
				text = "that"
			intervals [336]:
				xmin = 343.2139
				xmax = 346.1118
				text = ""
			intervals [337]:
				xmin = 346.1118
				xmax = 346.3818
				text = "yeah"
			intervals [338]:
				xmin = 346.3818
				xmax = 346.4118
				text = ""
			intervals [339]:
				xmin = 346.4118
				xmax = 346.5018
				text = "but"
			intervals [340]:
				xmin = 346.5018
				xmax = 346.6818
				text = ""
			intervals [341]:
				xmin = 346.6818
				xmax = 346.8618
				text = "tell"
			intervals [342]:
				xmin = 346.8618
				xmax = 346.9418
				text = "me"
			intervals [343]:
				xmin = 346.9418
				xmax = 347.1518
				text = "about"
			intervals [344]:
				xmin = 347.1518
				xmax = 347.2518
				text = "your"
			intervals [345]:
				xmin = 347.2518
				xmax = 347.6818
				text = "parents"
			intervals [346]:
				xmin = 347.6818
				xmax = 425.0429
				text = ""
			intervals [347]:
				xmin = 425.0429
				xmax = 425.8229
				text = "mm-hm"
			intervals [348]:
				xmin = 425.8229
				xmax = 426.7311
				text = ""
			intervals [349]:
				xmin = 426.7311
				xmax = 426.7711
				text = "uh"
			intervals [350]:
				xmin = 426.7711
				xmax = 426.8311
				text = "it"
			intervals [351]:
				xmin = 426.8311
				xmax = 427.1011
				text = "ain't"
			intervals [352]:
				xmin = 427.1011
				xmax = 427.2811
				text = "nothing"
			intervals [353]:
				xmin = 427.2811
				xmax = 427.3111
				text = ""
			intervals [354]:
				xmin = 427.3111
				xmax = 427.5511
				text = "wrong"
			intervals [355]:
				xmin = 427.5511
				xmax = 427.6811
				text = "with"
			intervals [356]:
				xmin = 427.6811
				xmax = 427.9211
				text = "that"
			intervals [357]:
				xmin = 427.9211
				xmax = 430.2359
				text = ""
			intervals [358]:
				xmin = 430.2359
				xmax = 430.6459
				text = "so"
			intervals [359]:
				xmin = 430.6459
				xmax = 430.8559
				text = "like"
			intervals [360]:
				xmin = 430.8559
				xmax = 431.162
				text = ""
			intervals [361]:
				xmin = 431.162
				xmax = 431.232
				text = "the"
			intervals [362]:
				xmin = 431.232
				xmax = 431.712
				text = "neighborhood"
			intervals [363]:
				xmin = 431.712
				xmax = 431.832
				text = "you"
			intervals [364]:
				xmin = 431.832
				xmax = 432.052
				text = "grew"
			intervals [365]:
				xmin = 432.052
				xmax = 432.222
				text = "in"
			intervals [366]:
				xmin = 432.222
				xmax = 432.312
				text = "were"
			intervals [367]:
				xmin = 432.312
				xmax = 432.592
				text = "y'all"
			intervals [368]:
				xmin = 432.592
				xmax = 433.092
				text = "tight"
			intervals [369]:
				xmin = 433.092
				xmax = 433.142
				text = ""
			intervals [370]:
				xmin = 433.142
				xmax = 433.262
				text = "were"
			intervals [371]:
				xmin = 433.262
				xmax = 433.322
				text = "you"
			intervals [372]:
				xmin = 433.322
				xmax = 433.442
				text = "like"
			intervals [373]:
				xmin = 433.442
				xmax = 433.472
				text = ""
			intervals [374]:
				xmin = 433.472
				xmax = 433.532
				text = "were"
			intervals [375]:
				xmin = 433.532
				xmax = 433.672
				text = "you"
			intervals [376]:
				xmin = 433.672
				xmax = 433.912
				text = "tight"
			intervals [377]:
				xmin = 433.912
				xmax = 433.942
				text = ""
			intervals [378]:
				xmin = 433.942
				xmax = 434.062
				text = "with"
			intervals [379]:
				xmin = 434.062
				xmax = 434.182
				text = "your"
			intervals [380]:
				xmin = 434.182
				xmax = 434.552
				text = "friends"
			intervals [381]:
				xmin = 434.552
				xmax = 434.582
				text = ""
			intervals [382]:
				xmin = 434.582
				xmax = 434.692
				text = "when"
			intervals [383]:
				xmin = 434.692
				xmax = 434.832
				text = "you"
			intervals [384]:
				xmin = 434.832
				xmax = 435.092
				text = "grew"
			intervals [385]:
				xmin = 435.092
				xmax = 435.402
				text = "up"
			intervals [386]:
				xmin = 435.402
				xmax = 435.482
				text = ""
			intervals [387]:
				xmin = 435.482
				xmax = 435.592
				text = "were"
			intervals [388]:
				xmin = 435.592
				xmax = 435.712
				text = ""
			intervals [389]:
				xmin = 435.712
				xmax = 436.112
				text = "you"
			intervals [390]:
				xmin = 436.112
				xmax = 436.202
				text = ""
			intervals [391]:
				xmin = 436.202
				xmax = 436.302
				text = "you"
			intervals [392]:
				xmin = 436.302
				xmax = 436.332
				text = ""
			intervals [393]:
				xmin = 436.332
				xmax = 436.512
				text = "know"
			intervals [394]:
				xmin = 436.512
				xmax = 436.542
				text = ""
			intervals [395]:
				xmin = 436.542
				xmax = 436.652
				text = "what"
			intervals [396]:
				xmin = 436.652
				xmax = 436.722
				text = "i'm"
			intervals [397]:
				xmin = 436.722
				xmax = 437.092
				text = "saying"
			intervals [398]:
				xmin = 437.092
				xmax = 484.6465
				text = ""
			intervals [399]:
				xmin = 484.6465
				xmax = 484.8065
				text = "what"
			intervals [400]:
				xmin = 484.8065
				xmax = 484.8865
				text = "s"
			intervals [401]:
				xmin = 484.8865
				xmax = 485.2965
				text = "changed"
			intervals [402]:
				xmin = 485.2965
				xmax = 485.3865
				text = "in"
			intervals [403]:
				xmin = 485.3865
				xmax = 485.7765
				text = "dc"
			intervals [404]:
				xmin = 485.7765
				xmax = 485.8065
				text = ""
			intervals [405]:
				xmin = 485.8065
				xmax = 485.9865
				text = "like"
			intervals [406]:
				xmin = 485.9865
				xmax = 486.0165
				text = ""
			intervals [407]:
				xmin = 486.0165
				xmax = 486.2665
				text = "what"
			intervals [408]:
				xmin = 486.2665
				xmax = 486.2965
				text = ""
			intervals [409]:
				xmin = 486.2965
				xmax = 486.5165
				text = "what"
			intervals [410]:
				xmin = 486.5165
				xmax = 486.5865
				text = "s"
			intervals [411]:
				xmin = 486.5865
				xmax = 487.1765
				text = "changed"
			intervals [412]:
				xmin = 487.1765
				xmax = 487.518
				text = ""
			intervals [413]:
				xmin = 487.518
				xmax = 487.708
				text = "if"
			intervals [414]:
				xmin = 487.708
				xmax = 488.118
				text = "anything"
			intervals [415]:
				xmin = 488.118
				xmax = 499.5459
				text = ""
			intervals [416]:
				xmin = 499.5459
				xmax = 500.4059
				text = "gentrification"
			intervals [417]:
				xmin = 500.4059
				xmax = 525.8395
				text = ""
			intervals [418]:
				xmin = 525.8395
				xmax = 526.2195
				text = "mm"
			intervals [419]:
				xmin = 526.2195
				xmax = 528.1372
				text = ""
			intervals [420]:
				xmin = 528.1372
				xmax = 528.2772
				text = "how"
			intervals [421]:
				xmin = 528.2772
				xmax = 528.3472
				text = "do"
			intervals [422]:
				xmin = 528.3472
				xmax = 528.4072
				text = "you"
			intervals [423]:
				xmin = 528.4072
				xmax = 528.6072
				text = "feel"
			intervals [424]:
				xmin = 528.6072
				xmax = 528.8272
				text = "about"
			intervals [425]:
				xmin = 528.8272
				xmax = 528.8572
				text = ""
			intervals [426]:
				xmin = 528.8572
				xmax = 529.0672
				text = "that"
			intervals [427]:
				xmin = 529.0672
				xmax = 531.837
				text = ""
			intervals [428]:
				xmin = 531.837
				xmax = 531.897
				text = "i"
			intervals [429]:
				xmin = 531.897
				xmax = 532.057
				text = "mean"
			intervals [430]:
				xmin = 532.057
				xmax = 532.227
				text = "like"
			intervals [431]:
				xmin = 532.227
				xmax = 532.337
				text = "you"
			intervals [432]:
				xmin = 532.337
				xmax = 532.597
				text = "grew"
			intervals [433]:
				xmin = 532.597
				xmax = 532.667
				text = "up"
			intervals [434]:
				xmin = 532.667
				xmax = 532.897
				text = "you"
			intervals [435]:
				xmin = 532.897
				xmax = 532.927
				text = ""
			intervals [436]:
				xmin = 532.927
				xmax = 533.057
				text = "been"
			intervals [437]:
				xmin = 533.057
				xmax = 533.377
				text = "around"
			intervals [438]:
				xmin = 533.377
				xmax = 533.547
				text = "there"
			intervals [439]:
				xmin = 533.547
				xmax = 533.707
				text = "your"
			intervals [440]:
				xmin = 533.707
				xmax = 534.127
				text = "family"
			intervals [441]:
				xmin = 534.127
				xmax = 534.267
				text = "been"
			intervals [442]:
				xmin = 534.267
				xmax = 534.517
				text = "around"
			intervals [443]:
				xmin = 534.517
				xmax = 534.627
				text = "there"
			intervals [444]:
				xmin = 534.627
				xmax = 534.797
				text = "their"
			intervals [445]:
				xmin = 534.797
				xmax = 535.127
				text = "family"
			intervals [446]:
				xmin = 535.127
				xmax = 535.237
				text = "your"
			intervals [447]:
				xmin = 535.237
				xmax = 535.577
				text = "family"
			intervals [448]:
				xmin = 535.577
				xmax = 535.877
				text = "before"
			intervals [449]:
				xmin = 535.877
				xmax = 536.027
				text = "that"
			intervals [450]:
				xmin = 536.027
				xmax = 536.197
				text = "been"
			intervals [451]:
				xmin = 536.197
				xmax = 536.437
				text = "around"
			intervals [452]:
				xmin = 536.437
				xmax = 536.527
				text = "there"
			intervals [453]:
				xmin = 536.527
				xmax = 536.687
				text = "next"
			intervals [454]:
				xmin = 536.687
				xmax = 536.777
				text = "thing"
			intervals [455]:
				xmin = 536.777
				xmax = 536.837
				text = "you"
			intervals [456]:
				xmin = 536.837
				xmax = 536.967
				text = "know"
			intervals [457]:
				xmin = 536.967
				xmax = 537.267
				text = "someone"
			intervals [458]:
				xmin = 537.267
				xmax = 537.507
				text = "comes"
			intervals [459]:
				xmin = 537.507
				xmax = 537.567
				text = "and"
			intervals [460]:
				xmin = 537.567
				xmax = 537.637
				text = ""
			intervals [461]:
				xmin = 537.637
				xmax = 538.017
				text = "buys"
			intervals [462]:
				xmin = 538.017
				xmax = 538.047
				text = ""
			intervals [463]:
				xmin = 538.047
				xmax = 538.127
				text = "it"
			intervals [464]:
				xmin = 538.127
				xmax = 538.187
				text = ""
			intervals [465]:
				xmin = 538.187
				xmax = 538.257
				text = "and"
			intervals [466]:
				xmin = 538.257
				xmax = 538.287
				text = ""
			intervals [467]:
				xmin = 538.287
				xmax = 538.417
				text = "then"
			intervals [468]:
				xmin = 538.417
				xmax = 538.6727
				text = ""
			intervals [469]:
				xmin = 538.6727
				xmax = 538.8227
				text = "and"
			intervals [470]:
				xmin = 538.8227
				xmax = 538.8927
				text = "they"
			intervals [471]:
				xmin = 538.8927
				xmax = 538.9827
				text = ""
			intervals [472]:
				xmin = 538.9827
				xmax = 539.2427
				text = "raise"
			intervals [473]:
				xmin = 539.2427
				xmax = 539.3027
				text = "the"
			intervals [474]:
				xmin = 539.3027
				xmax = 539.3627
				text = ""
			intervals [475]:
				xmin = 539.3627
				xmax = 539.6327
				text = "price"
			intervals [476]:
				xmin = 539.6327
				xmax = 539.7527
				text = "that"
			intervals [477]:
				xmin = 539.7527
				xmax = 539.8627
				text = "you"
			intervals [478]:
				xmin = 539.8627
				xmax = 540.0627
				text = "can't"
			intervals [479]:
				xmin = 540.0627
				xmax = 540.4427
				text = "afford"
			intervals [480]:
				xmin = 540.4427
				xmax = 540.5027
				text = "it"
			intervals [481]:
				xmin = 540.5027
				xmax = 559.6804
				text = ""
			intervals [482]:
				xmin = 559.6804
				xmax = 559.9004
				text = "<unk>"
			intervals [483]:
				xmin = 559.9004
				xmax = 587.0216
				text = ""
			intervals [484]:
				xmin = 587.0216
				xmax = 587.8116
				text = "mm-hm"
			intervals [485]:
				xmin = 587.8116
				xmax = 606.5548
				text = ""
			intervals [486]:
				xmin = 606.5548
				xmax = 607.4448
				text = "mm-hm"
			intervals [487]:
				xmin = 607.4448
				xmax = 609.9627
				text = ""
			intervals [488]:
				xmin = 609.9627
				xmax = 610.4827
				text = "yeah"
			intervals [489]:
				xmin = 610.4827
				xmax = 610.5627
				text = "i"
			intervals [490]:
				xmin = 610.5627
				xmax = 610.9027
				text = "feel"
			intervals [491]:
				xmin = 610.9027
				xmax = 611.0327
				text = "you"
			intervals [492]:
				xmin = 611.0327
				xmax = 611.3427
				text = "man"
			intervals [493]:
				xmin = 611.3427
				xmax = 611.3927
				text = "i"
			intervals [494]:
				xmin = 611.3927
				xmax = 611.7427
				text = "feel"
			intervals [495]:
				xmin = 611.7427
				xmax = 611.8327
				text = "you"
			intervals [496]:
				xmin = 611.8327
				xmax = 611.8627
				text = ""
			intervals [497]:
				xmin = 611.8627
				xmax = 611.9427
				text = "on"
			intervals [498]:
				xmin = 611.9427
				xmax = 611.9727
				text = ""
			intervals [499]:
				xmin = 611.9727
				xmax = 612.1627
				text = "that"
			intervals [500]:
				xmin = 612.1627
				xmax = 612.6893
				text = ""
			intervals [501]:
				xmin = 612.6893
				xmax = 612.8093
				text = "and"
			intervals [502]:
				xmin = 612.8093
				xmax = 612.9193
				text = "i"
			intervals [503]:
				xmin = 612.9193
				xmax = 613.3193
				text = "understand"
			intervals [504]:
				xmin = 613.3193
				xmax = 613.4093
				text = "what"
			intervals [505]:
				xmin = 613.4093
				xmax = 613.4793
				text = ""
			intervals [506]:
				xmin = 613.4793
				xmax = 613.5593
				text = "you"
			intervals [507]:
				xmin = 613.5593
				xmax = 613.9093
				text = "saying"
			intervals [508]:
				xmin = 613.9093
				xmax = 615.9732
				text = ""
			intervals [509]:
				xmin = 615.9732
				xmax = 616.0632
				text = "i"
			intervals [510]:
				xmin = 616.0632
				xmax = 616.0932
				text = ""
			intervals [511]:
				xmin = 616.0932
				xmax = 616.6032
				text = "understand"
			intervals [512]:
				xmin = 616.6032
				xmax = 617.4893
				text = ""
			intervals [513]:
				xmin = 617.4893
				xmax = 617.7293
				text = "so"
			intervals [514]:
				xmin = 617.7293
				xmax = 617.8793
				text = "what"
			intervals [515]:
				xmin = 617.8793
				xmax = 618.1293
				text = "about"
			intervals [516]:
				xmin = 618.1293
				xmax = 618.2293
				text = "to"
			intervals [517]:
				xmin = 618.2293
				xmax = 618.3993
				text = "like"
			intervals [518]:
				xmin = 618.3993
				xmax = 619.2486
				text = ""
			intervals [519]:
				xmin = 619.2486
				xmax = 619.7986
				text = "so"
			intervals [520]:
				xmin = 619.7986
				xmax = 620.4803
				text = ""
			intervals [521]:
				xmin = 620.4803
				xmax = 620.5903
				text = "but"
			intervals [522]:
				xmin = 620.5903
				xmax = 620.7303
				text = "like"
			intervals [523]:
				xmin = 620.7303
				xmax = 620.8503
				text = "do"
			intervals [524]:
				xmin = 620.8503
				xmax = 621.1103
				text = "you"
			intervals [525]:
				xmin = 621.1103
				xmax = 621.1403
				text = ""
			intervals [526]:
				xmin = 621.1403
				xmax = 621.3003
				text = "what"
			intervals [527]:
				xmin = 621.3003
				xmax = 621.3403
				text = "are"
			intervals [528]:
				xmin = 621.3403
				xmax = 621.3903
				text = "a"
			intervals [529]:
				xmin = 621.3903
				xmax = 621.6703
				text = "couple"
			intervals [530]:
				xmin = 621.6703
				xmax = 621.8303
				text = "what"
			intervals [531]:
				xmin = 621.8303
				xmax = 622.0003
				text = "are"
			intervals [532]:
				xmin = 622.0003
				xmax = 622.1803
				text = "like"
			intervals [533]:
				xmin = 622.1803
				xmax = 622.2403
				text = "a"
			intervals [534]:
				xmin = 622.2403
				xmax = 622.5003
				text = "couple"
			intervals [535]:
				xmin = 622.5003
				xmax = 622.9003
				text = "spots"
			intervals [536]:
				xmin = 622.9003
				xmax = 623.0303
				text = "that"
			intervals [537]:
				xmin = 623.0303
				xmax = 623.1103
				text = ""
			intervals [538]:
				xmin = 623.1103
				xmax = 623.2403
				text = "you"
			intervals [539]:
				xmin = 623.2403
				xmax = 623.2703
				text = ""
			intervals [540]:
				xmin = 623.2703
				xmax = 623.6503
				text = "recommend"
			intervals [541]:
				xmin = 623.6503
				xmax = 623.7103
				text = "to"
			intervals [542]:
				xmin = 623.7103
				xmax = 623.8303
				text = "go"
			intervals [543]:
				xmin = 623.8303
				xmax = 623.8803
				text = ""
			intervals [544]:
				xmin = 623.8803
				xmax = 624.0103
				text = "to"
			intervals [545]:
				xmin = 624.0103
				xmax = 624.0703
				text = ""
			intervals [546]:
				xmin = 624.0703
				xmax = 624.1303
				text = "in"
			intervals [547]:
				xmin = 624.1303
				xmax = 624.1903
				text = ""
			intervals [548]:
				xmin = 624.1903
				xmax = 624.5103
				text = "dc"
			intervals [549]:
				xmin = 624.5103
				xmax = 624.6703
				text = ""
			intervals [550]:
				xmin = 624.6703
				xmax = 624.8103
				text = "like"
			intervals [551]:
				xmin = 624.8103
				xmax = 626.5303
				text = ""
			intervals [552]:
				xmin = 626.5303
				xmax = 626.7503
				text = "what"
			intervals [553]:
				xmin = 626.7503
				xmax = 626.9703
				text = "was"
			intervals [554]:
				xmin = 626.9703
				xmax = 627.4003
				text = "there"
			intervals [555]:
				xmin = 627.4003
				xmax = 627.5503
				text = "when"
			intervals [556]:
				xmin = 627.5503
				xmax = 627.6603
				text = "you"
			intervals [557]:
				xmin = 627.6603
				xmax = 627.7803
				text = "were"
			intervals [558]:
				xmin = 627.7803
				xmax = 628.3003
				text = "younger"
			intervals [559]:
				xmin = 628.3003
				xmax = 628.4703
				text = "as"
			intervals [560]:
				xmin = 628.4703
				xmax = 628.8303
				text = "opposed"
			intervals [561]:
				xmin = 628.8303
				xmax = 628.9003
				text = "to"
			intervals [562]:
				xmin = 628.9003
				xmax = 628.9403
				text = ""
			intervals [563]:
				xmin = 628.9403
				xmax = 629.1903
				text = "now"
			intervals [564]:
				xmin = 629.1903
				xmax = 755.4847
				text = ""
			intervals [565]:
				xmin = 755.4847
				xmax = 756.2547
				text = "mm-hm"
			intervals [566]:
				xmin = 756.2547
				xmax = 757.5818
				text = ""
			intervals [567]:
				xmin = 757.5818
				xmax = 757.6518
				text = "<unk>"
			intervals [568]:
				xmin = 757.6518
				xmax = 757.6918
				text = ""
			intervals [569]:
				xmin = 757.6918
				xmax = 757.8418
				text = "what"
			intervals [570]:
				xmin = 757.8418
				xmax = 757.9218
				text = "are"
			intervals [571]:
				xmin = 757.9218
				xmax = 758.0418
				text = "s"
			intervals [572]:
				xmin = 758.0418
				xmax = 758.2818
				text = "some"
			intervals [573]:
				xmin = 758.2818
				xmax = 758.3618
				text = "of"
			intervals [574]:
				xmin = 758.3618
				xmax = 758.4218
				text = "the"
			intervals [575]:
				xmin = 758.4218
				xmax = 758.7518
				text = "words"
			intervals [576]:
				xmin = 758.7518
				xmax = 758.8518
				text = "what"
			intervals [577]:
				xmin = 758.8518
				xmax = 758.8818
				text = "are"
			intervals [578]:
				xmin = 758.8818
				xmax = 759.0118
				text = "some"
			intervals [579]:
				xmin = 759.0118
				xmax = 759.0718
				text = "of"
			intervals [580]:
				xmin = 759.0718
				xmax = 759.1618
				text = "the"
			intervals [581]:
				xmin = 759.1618
				xmax = 759.6018
				text = "slangs"
			intervals [582]:
				xmin = 759.6018
				xmax = 759.7618
				text = "you"
			intervals [583]:
				xmin = 759.7618
				xmax = 759.8718
				text = ""
			intervals [584]:
				xmin = 759.8718
				xmax = 760.0518
				text = "how"
			intervals [585]:
				xmin = 760.0518
				xmax = 760.1518
				text = "old"
			intervals [586]:
				xmin = 760.1518
				xmax = 760.2118
				text = "you"
			intervals [587]:
				xmin = 760.2118
				xmax = 760.3618
				text = "say"
			intervals [588]:
				xmin = 760.3618
				xmax = 760.4618
				text = "you"
			intervals [589]:
				xmin = 760.4618
				xmax = 760.6018
				text = "was"
			intervals [590]:
				xmin = 760.6018
				xmax = 760.8518
				text = "twenty"
			intervals [591]:
				xmin = 760.8518
				xmax = 761.0018
				text = "eight"
			intervals [592]:
				xmin = 761.0018
				xmax = 761.7679
				text = ""
			intervals [593]:
				xmin = 761.7679
				xmax = 761.8979
				text = "what"
			intervals [594]:
				xmin = 761.8979
				xmax = 761.9479
				text = "are"
			intervals [595]:
				xmin = 761.9479
				xmax = 762.1079
				text = "some"
			intervals [596]:
				xmin = 762.1079
				xmax = 762.1679
				text = "of"
			intervals [597]:
				xmin = 762.1679
				xmax = 762.2279
				text = "the"
			intervals [598]:
				xmin = 762.2279
				xmax = 762.6279
				text = "slangs"
			intervals [599]:
				xmin = 762.6279
				xmax = 762.7679
				text = "that"
			intervals [600]:
				xmin = 762.7679
				xmax = 763.0379
				text = "used"
			intervals [601]:
				xmin = 763.0379
				xmax = 763.1379
				text = "to"
			intervals [602]:
				xmin = 763.1379
				xmax = 763.3179
				text = "be"
			intervals [603]:
				xmin = 763.3179
				xmax = 763.6779
				text = "said"
			intervals [604]:
				xmin = 763.6779
				xmax = 764.0579
				text = "words"
			intervals [605]:
				xmin = 764.0579
				xmax = 764.0879
				text = ""
			intervals [606]:
				xmin = 764.0879
				xmax = 764.2679
				text = "back"
			intervals [607]:
				xmin = 764.2679
				xmax = 764.3179
				text = ""
			intervals [608]:
				xmin = 764.3179
				xmax = 764.4879
				text = "then"
			intervals [609]:
				xmin = 764.4879
				xmax = 765.4885
				text = ""
			intervals [610]:
				xmin = 765.4885
				xmax = 765.9285
				text = "<unk>"
			intervals [611]:
				xmin = 765.9285
				xmax = 783.2932
				text = ""
			intervals [612]:
				xmin = 783.2932
				xmax = 783.3532
				text = "you"
			intervals [613]:
				xmin = 783.3532
				xmax = 783.3832
				text = ""
			intervals [614]:
				xmin = 783.3832
				xmax = 783.4732
				text = "mean"
			intervals [615]:
				xmin = 783.4732
				xmax = 783.6032
				text = "like"
			intervals [616]:
				xmin = 783.6032
				xmax = 783.8232
				text = "some"
			intervals [617]:
				xmin = 783.8232
				xmax = 783.8832
				text = "of"
			intervals [618]:
				xmin = 783.8832
				xmax = 783.9432
				text = "the"
			intervals [619]:
				xmin = 783.9432
				xmax = 784.2032
				text = "same"
			intervals [620]:
				xmin = 784.2032
				xmax = 784.6632
				text = "words"
			intervals [621]:
				xmin = 784.6632
				xmax = 790.1397
				text = ""
			intervals [622]:
				xmin = 790.1397
				xmax = 790.3197
				text = "what"
			intervals [623]:
				xmin = 790.3197
				xmax = 790.5197
				text = "what"
			intervals [624]:
				xmin = 790.5197
				xmax = 790.6197
				text = "does"
			intervals [625]:
				xmin = 790.6197
				xmax = 790.7697
				text = "that"
			intervals [626]:
				xmin = 790.7697
				xmax = 790.9997
				text = "mean"
			intervals [627]:
				xmin = 790.9997
				xmax = 791.0897
				text = ""
			intervals [628]:
				xmin = 791.0897
				xmax = 791.3597
				text = "moe"
			intervals [629]:
				xmin = 791.3597
				xmax = 791.4497
				text = "what"
			intervals [630]:
				xmin = 791.4497
				xmax = 791.6097
				text = ""
			intervals [631]:
				xmin = 791.6097
				xmax = 791.6797
				text = "do"
			intervals [632]:
				xmin = 791.6797
				xmax = 791.7397
				text = "you"
			intervals [633]:
				xmin = 791.7397
				xmax = 791.8897
				text = "mean"
			intervals [634]:
				xmin = 791.8897
				xmax = 791.9197
				text = ""
			intervals [635]:
				xmin = 791.9197
				xmax = 792.1697
				text = "moe"
			intervals [636]:
				xmin = 792.1697
				xmax = 792.2897
				text = "what"
			intervals [637]:
				xmin = 792.2897
				xmax = 792.3797
				text = "does"
			intervals [638]:
				xmin = 792.3797
				xmax = 792.4897
				text = "that"
			intervals [639]:
				xmin = 792.4897
				xmax = 792.5197
				text = ""
			intervals [640]:
				xmin = 792.5197
				xmax = 792.6697
				text = "mean"
			intervals [641]:
				xmin = 792.6697
				xmax = 804.7914
				text = ""
			intervals [642]:
				xmin = 804.7914
				xmax = 804.9814
				text = "so"
			intervals [643]:
				xmin = 804.9814
				xmax = 805.0714
				text = "what"
			intervals [644]:
				xmin = 805.0714
				xmax = 805.1714
				text = "does"
			intervals [645]:
				xmin = 805.1714
				xmax = 805.3214
				text = "that"
			intervals [646]:
				xmin = 805.3214
				xmax = 805.6714
				text = "mean"
			intervals [647]:
				xmin = 805.6714
				xmax = 830.2135
				text = ""
			intervals [648]:
				xmin = 830.2135
				xmax = 830.3035
				text = "now"
			intervals [649]:
				xmin = 830.3035
				xmax = 830.4535
				text = "give"
			intervals [650]:
				xmin = 830.4535
				xmax = 830.5135
				text = "me"
			intervals [651]:
				xmin = 830.5135
				xmax = 830.5935
				text = "an"
			intervals [652]:
				xmin = 830.5935
				xmax = 831.0435
				text = "example"
			intervals [653]:
				xmin = 831.0435
				xmax = 831.2135
				text = "like"
			intervals [654]:
				xmin = 831.2135
				xmax = 831.5335
				text = "use"
			intervals [655]:
				xmin = 831.5335
				xmax = 831.6335
				text = "it"
			intervals [656]:
				xmin = 831.6335
				xmax = 831.8441
				text = ""
			intervals [657]:
				xmin = 831.8441
				xmax = 832.0241
				text = "let"
			intervals [658]:
				xmin = 832.0241
				xmax = 832.1841
				text = "s"
			intervals [659]:
				xmin = 832.1841
				xmax = 832.3841
				text = "have"
			intervals [660]:
				xmin = 832.3841
				xmax = 832.4441
				text = "a"
			intervals [661]:
				xmin = 832.4441
				xmax = 833.1141
				text = "conversation"
			intervals [662]:
				xmin = 833.1141
				xmax = 833.2741
				text = "where"
			intervals [663]:
				xmin = 833.2741
				xmax = 833.4741
				text = "that"
			intervals [664]:
				xmin = 833.4741
				xmax = 833.6141
				text = "where"
			intervals [665]:
				xmin = 833.6141
				xmax = 833.7441
				text = "you"
			intervals [666]:
				xmin = 833.7441
				xmax = 833.8441
				text = "would"
			intervals [667]:
				xmin = 833.8441
				xmax = 833.9741
				text = "have"
			intervals [668]:
				xmin = 833.9741
				xmax = 834.0841
				text = "to"
			intervals [669]:
				xmin = 834.0841
				xmax = 834.2741
				text = "say"
			intervals [670]:
				xmin = 834.2741
				xmax = 834.4441
				text = "that"
			intervals [671]:
				xmin = 834.4441
				xmax = 834.6141
				text = "what"
			intervals [672]:
				xmin = 834.6141
				xmax = 834.7341
				text = "would"
			intervals [673]:
				xmin = 834.7341
				xmax = 834.8341
				text = "i"
			intervals [674]:
				xmin = 834.8341
				xmax = 834.9741
				text = "have"
			intervals [675]:
				xmin = 834.9741
				xmax = 835.0741
				text = "to"
			intervals [676]:
				xmin = 835.0741
				xmax = 835.2741
				text = "say"
			intervals [677]:
				xmin = 835.2741
				xmax = 835.3341
				text = "to"
			intervals [678]:
				xmin = 835.3341
				xmax = 835.5141
				text = "you"
			intervals [679]:
				xmin = 835.5141
				xmax = 835.7041
				text = "right"
			intervals [680]:
				xmin = 835.7041
				xmax = 835.9541
				text = "now"
			intervals [681]:
				xmin = 835.9541
				xmax = 856.5196
				text = ""
			intervals [682]:
				xmin = 856.5196
				xmax = 856.8996
				text = "so"
			intervals [683]:
				xmin = 856.8996
				xmax = 857.0996
				text = "you"
			intervals [684]:
				xmin = 857.0996
				xmax = 857.2796
				text = "not"
			intervals [685]:
				xmin = 857.2796
				xmax = 857.4496
				text = "gonna"
			intervals [686]:
				xmin = 857.4496
				xmax = 857.7396
				text = "use"
			intervals [687]:
				xmin = 857.7396
				xmax = 858.0296
				text = "kill"
			intervals [688]:
				xmin = 858.0296
				xmax = 858.2096
				text = "moe"
			intervals [689]:
				xmin = 858.2096
				xmax = 858.4096
				text = "just"
			intervals [690]:
				xmin = 858.4096
				xmax = 858.5096
				text = "in"
			intervals [691]:
				xmin = 858.5096
				xmax = 858.5596
				text = "a"
			intervals [692]:
				xmin = 858.5596
				xmax = 858.9496
				text = "normal"
			intervals [693]:
				xmin = 858.9496
				xmax = 859.2296
				text = "just"
			intervals [694]:
				xmin = 859.2296
				xmax = 859.5596
				text = "talking"
			intervals [695]:
				xmin = 859.5596
				xmax = 859.6196
				text = "to"
			intervals [696]:
				xmin = 859.6196
				xmax = 859.9196
				text = "somebody"
			intervals [697]:
				xmin = 859.9196
				xmax = 859.9796
				text = "it"
			intervals [698]:
				xmin = 859.9796
				xmax = 860.1596
				text = "has"
			intervals [699]:
				xmin = 860.1596
				xmax = 860.2396
				text = "to"
			intervals [700]:
				xmin = 860.2396
				xmax = 860.3696
				text = "be"
			intervals [701]:
				xmin = 860.3696
				xmax = 860.6396
				text = "something"
			intervals [702]:
				xmin = 860.6396
				xmax = 860.7596
				text = "that"
			intervals [703]:
				xmin = 860.7596
				xmax = 861.1196
				text = "happened"
			intervals [704]:
				xmin = 861.1196
				xmax = 861.2496
				text = "on"
			intervals [705]:
				xmin = 861.2496
				xmax = 861.3296
				text = "the"
			intervals [706]:
				xmin = 861.3296
				xmax = 861.6496
				text = "other"
			intervals [707]:
				xmin = 861.6496
				xmax = 861.9896
				text = "side"
			intervals [708]:
				xmin = 861.9896
				xmax = 862.0696
				text = "to"
			intervals [709]:
				xmin = 862.0696
				xmax = 862.2796
				text = "make"
			intervals [710]:
				xmin = 862.2796
				xmax = 862.3896
				text = "you"
			intervals [711]:
				xmin = 862.3896
				xmax = 862.6496
				text = "say"
			intervals [712]:
				xmin = 862.6496
				xmax = 862.9696
				text = "kill"
			intervals [713]:
				xmin = 862.9696
				xmax = 863.1096
				text = "moe"
			intervals [714]:
				xmin = 863.1096
				xmax = 880.4008
				text = ""
			intervals [715]:
				xmin = 880.4008
				xmax = 881.2608
				text = "mm-hm"
			intervals [716]:
				xmin = 881.2608
				xmax = 883.586
				text = ""
			intervals [717]:
				xmin = 883.586
				xmax = 883.726
				text = "what"
			intervals [718]:
				xmin = 883.726
				xmax = 883.996
				text = "about"
			intervals [719]:
				xmin = 883.996
				xmax = 884.146
				text = "like"
			intervals [720]:
				xmin = 884.146
				xmax = 884.206
				text = "do"
			intervals [721]:
				xmin = 884.206
				xmax = 884.306
				text = "you"
			intervals [722]:
				xmin = 884.306
				xmax = 884.436
				text = "have"
			intervals [723]:
				xmin = 884.436
				xmax = 884.586
				text = "like"
			intervals [724]:
				xmin = 884.586
				xmax = 885.156
				text = "family"
			intervals [725]:
				xmin = 885.156
				xmax = 885.186
				text = ""
			intervals [726]:
				xmin = 885.186
				xmax = 885.366
				text = "like"
			intervals [727]:
				xmin = 885.366
				xmax = 885.476
				text = "is"
			intervals [728]:
				xmin = 885.476
				xmax = 885.596
				text = "your"
			intervals [729]:
				xmin = 885.596
				xmax = 886.016
				text = "family"
			intervals [730]:
				xmin = 886.016
				xmax = 886.266
				text = "still"
			intervals [731]:
				xmin = 886.266
				xmax = 886.546
				text = "here"
			intervals [732]:
				xmin = 886.546
				xmax = 886.696
				text = "like"
			intervals [733]:
				xmin = 886.696
				xmax = 886.846
				text = "all"
			intervals [734]:
				xmin = 886.846
				xmax = 886.956
				text = "your"
			intervals [735]:
				xmin = 886.956
				xmax = 887.376
				text = "family"
			intervals [736]:
				xmin = 887.376
				xmax = 887.416
				text = "s"
			intervals [737]:
				xmin = 887.416
				xmax = 887.576
				text = "here"
			intervals [738]:
				xmin = 887.576
				xmax = 887.836
				text = "and"
			intervals [739]:
				xmin = 887.836
				xmax = 888.016
				text = "all"
			intervals [740]:
				xmin = 888.016
				xmax = 888.206
				text = "that"
			intervals [741]:
				xmin = 888.206
				xmax = 915.5209
				text = ""
			intervals [742]:
				xmin = 915.5209
				xmax = 916.2409
				text = "mm-hm"
			intervals [743]:
				xmin = 916.2409
				xmax = 925.0679
				text = ""
			intervals [744]:
				xmin = 925.0679
				xmax = 925.1579
				text = "your"
			intervals [745]:
				xmin = 925.1579
				xmax = 925.1879
				text = ""
			intervals [746]:
				xmin = 925.1879
				xmax = 925.5579
				text = "grandmother"
			intervals [747]:
				xmin = 925.5579
				xmax = 925.6579
				text = "well"
			intervals [748]:
				xmin = 925.6579
				xmax = 925.8579
				text = "tell"
			intervals [749]:
				xmin = 925.8579
				xmax = 925.9579
				text = "me"
			intervals [750]:
				xmin = 925.9579
				xmax = 926.2179
				text = "about"
			intervals [751]:
				xmin = 926.2179
				xmax = 926.4279
				text = "them"
			intervals [752]:
				xmin = 926.4279
				xmax = 926.5179
				text = "you"
			intervals [753]:
				xmin = 926.5179
				xmax = 926.6579
				text = "have"
			intervals [754]:
				xmin = 926.6579
				xmax = 926.7079
				text = "a"
			intervals [755]:
				xmin = 926.7079
				xmax = 926.7379
				text = ""
			intervals [756]:
				xmin = 926.7379
				xmax = 926.8679
				text = "good"
			intervals [757]:
				xmin = 926.8679
				xmax = 927.2779
				text = "relationship"
			intervals [758]:
				xmin = 927.2779
				xmax = 927.4079
				text = "with"
			intervals [759]:
				xmin = 927.4079
				xmax = 927.4979
				text = "your"
			intervals [760]:
				xmin = 927.4979
				xmax = 927.8679
				text = "grandmother"
			intervals [761]:
				xmin = 927.8679
				xmax = 958.7448
				text = ""
			intervals [762]:
				xmin = 958.7448
				xmax = 959.2748
				text = "mm"
			intervals [763]:
				xmin = 959.2748
				xmax = 961.9569
				text = ""
			intervals [764]:
				xmin = 961.9569
				xmax = 962.0869
				text = "i"
			intervals [765]:
				xmin = 962.0869
				xmax = 962.2169
				text = "know"
			intervals [766]:
				xmin = 962.2169
				xmax = 962.3669
				text = "you"
			intervals [767]:
				xmin = 962.3669
				xmax = 962.3969
				text = "d"
			intervals [768]:
				xmin = 962.3969
				xmax = 962.4969
				text = "have"
			intervals [769]:
				xmin = 962.4969
				xmax = 962.5269
				text = ""
			intervals [770]:
				xmin = 962.5269
				xmax = 962.8269
				text = "loved"
			intervals [771]:
				xmin = 962.8269
				xmax = 962.8869
				text = ""
			intervals [772]:
				xmin = 962.8869
				xmax = 963.2069
				text = "that"
			intervals [773]:
				xmin = 963.2069
				xmax = 968.9338
				text = ""
			intervals [774]:
				xmin = 968.9338
				xmax = 969.0738
				text = "you"
			intervals [775]:
				xmin = 969.0738
				xmax = 969.3038
				text = "said"
			intervals [776]:
				xmin = 969.3038
				xmax = 969.4038
				text = "it"
			intervals [777]:
				xmin = 969.4038
				xmax = 969.5338
				text = "had"
			intervals [778]:
				xmin = 969.5338
				xmax = 969.7338
				text = "been"
			intervals [779]:
				xmin = 969.7338
				xmax = 970.0038
				text = "tight"
			intervals [780]:
				xmin = 970.0038
				xmax = 970.1238
				text = "what"
			intervals [781]:
				xmin = 970.1238
				xmax = 970.1838
				text = "do"
			intervals [782]:
				xmin = 970.1838
				xmax = 970.2438
				text = "you"
			intervals [783]:
				xmin = 970.2438
				xmax = 970.4238
				text = "mean"
			intervals [784]:
				xmin = 970.4238
				xmax = 970.5138
				text = "when"
			intervals [785]:
				xmin = 970.5138
				xmax = 970.5938
				text = "you"
			intervals [786]:
				xmin = 970.5938
				xmax = 970.7238
				text = "say"
			intervals [787]:
				xmin = 970.7238
				xmax = 970.7838
				text = "the"
			intervals [788]:
				xmin = 970.7838
				xmax = 970.8138
				text = ""
			intervals [789]:
				xmin = 970.8138
				xmax = 970.9638
				text = "word"
			intervals [790]:
				xmin = 970.9638
				xmax = 971.0238
				text = ""
			intervals [791]:
				xmin = 971.0238
				xmax = 971.2638
				text = "tight"
			intervals [792]:
				xmin = 971.2638
				xmax = 971.2938
				text = ""
			intervals [793]:
				xmin = 971.2938
				xmax = 971.4638
				text = "that"
			intervals [794]:
				xmin = 971.4638
				xmax = 971.5338
				text = "s"
			intervals [795]:
				xmin = 971.5338
				xmax = 971.6038
				text = "a"
			intervals [796]:
				xmin = 971.6038
				xmax = 971.9138
				text = "slang"
			intervals [797]:
				xmin = 971.9138
				xmax = 972.1438
				text = "word"
			intervals [798]:
				xmin = 972.1438
				xmax = 972.3138
				text = "right"
			intervals [799]:
				xmin = 972.3138
				xmax = 972.5238
				text = "there"
			intervals [800]:
				xmin = 972.5238
				xmax = 972.8138
				text = "right"
			intervals [801]:
				xmin = 972.8138
				xmax = 973.4043
				text = ""
			intervals [802]:
				xmin = 973.4043
				xmax = 973.5743
				text = "what"
			intervals [803]:
				xmin = 973.5743
				xmax = 973.7643
				text = "that"
			intervals [804]:
				xmin = 973.7643
				xmax = 973.9843
				text = "mean"
			intervals [805]:
				xmin = 973.9843
				xmax = 988.365
				text = ""
			intervals [806]:
				xmin = 988.365
				xmax = 988.555
				text = "oh"
			intervals [807]:
				xmin = 988.555
				xmax = 988.805
				text = "saying"
			intervals [808]:
				xmin = 988.805
				xmax = 989.185
				text = "tight"
			intervals [809]:
				xmin = 989.185
				xmax = 989.315
				text = "and"
			intervals [810]:
				xmin = 989.315
				xmax = 989.705
				text = "awesome"
			intervals [811]:
				xmin = 989.705
				xmax = 989.815
				text = "is"
			intervals [812]:
				xmin = 989.815
				xmax = 990.015
				text = "pretty"
			intervals [813]:
				xmin = 990.015
				xmax = 990.225
				text = "much"
			intervals [814]:
				xmin = 990.225
				xmax = 990.335
				text = "the"
			intervals [815]:
				xmin = 990.335
				xmax = 990.545
				text = "same"
			intervals [816]:
				xmin = 990.545
				xmax = 1003.560
				text = ""
			intervals [817]:
				xmin = 1003.560
				xmax = 1004.370
				text = "mm-hm"
			intervals [818]:
				xmin = 1004.370
				xmax = 1006.2185
				text = ""
			intervals [819]:
				xmin = 1006.2185
				xmax = 1006.2785
				text = "do"
			intervals [820]:
				xmin = 1006.2785
				xmax = 1006.3385
				text = "you"
			intervals [821]:
				xmin = 1006.3385
				xmax = 1006.4385
				text = "have"
			intervals [822]:
				xmin = 1006.4385
				xmax = 1006.5485
				text = "any"
			intervals [823]:
				xmin = 1006.5485
				xmax = 1006.8885
				text = "brothers"
			intervals [824]:
				xmin = 1006.8885
				xmax = 1007.4385
				text = "sisters"
			intervals [825]:
				xmin = 1007.4385
				xmax = 1075.6198
				text = ""
			intervals [826]:
				xmin = 1075.6198
				xmax = 1076.0498
				text = "adventure"
			intervals [827]:
				xmin = 1076.0498
				xmax = 1076.4398
				text = "world"
			intervals [828]:
				xmin = 1076.4398
				xmax = 1076.5998
				text = "what"
			intervals [829]:
				xmin = 1076.5998
				xmax = 1076.6798
				text = "s"
			intervals [830]:
				xmin = 1076.6798
				xmax = 1077.0198
				text = "that"
			intervals [831]:
				xmin = 1077.0198
				xmax = 1108.8239
				text = ""
			intervals [832]:
				xmin = 1108.8239
				xmax = 1108.9539
				text = "what"
			intervals [833]:
				xmin = 1108.9539
				xmax = 1109.0139
				text = "s"
			intervals [834]:
				xmin = 1109.0139
				xmax = 1109.1039
				text = "the"
			intervals [835]:
				xmin = 1109.1039
				xmax = 1109.4039
				text = "biggest"
			intervals [836]:
				xmin = 1109.4039
				xmax = 1109.7539
				text = "difference"
			intervals [837]:
				xmin = 1109.7539
				xmax = 1110.2039
				text = "between"
			intervals [838]:
				xmin = 1110.2039
				xmax = 1110.4217
				text = ""
			intervals [839]:
				xmin = 1110.4217
				xmax = 1110.7217
				text = "the"
			intervals [840]:
				xmin = 1110.7217
				xmax = 1110.8617
				text = ""
			intervals [841]:
				xmin = 1110.8617
				xmax = 1111.1817
				text = "the"
			intervals [842]:
				xmin = 1111.1817
				xmax = 1111.4755
				text = ""
			intervals [843]:
				xmin = 1111.4755
				xmax = 1111.5555
				text = "the"
			intervals [844]:
				xmin = 1111.5555
				xmax = 1111.8955
				text = "name"
			intervals [845]:
				xmin = 1111.8955
				xmax = 1112.3055
				text = "changing"
			intervals [846]:
				xmin = 1112.3055
				xmax = 1112.4555
				text = "like"
			intervals [847]:
				xmin = 1112.4555
				xmax = 1112.5455
				text = "do"
			intervals [848]:
				xmin = 1112.5455
				xmax = 1112.6955
				text = "they"
			intervals [849]:
				xmin = 1112.6955
				xmax = 1113.0855
				text = "change"
			intervals [850]:
				xmin = 1113.0855
				xmax = 1113.3155
				text = "how"
			intervals [851]:
				xmin = 1113.3155
				xmax = 1113.3955
				text = "it"
			intervals [852]:
				xmin = 1113.3955
				xmax = 1113.6055
				text = "look"
			intervals [853]:
				xmin = 1113.6055
				xmax = 1113.6355
				text = ""
			intervals [854]:
				xmin = 1113.6355
				xmax = 1113.8455
				text = "like"
			intervals [855]:
				xmin = 1113.8455
				xmax = 1113.9055
				text = ""
			intervals [856]:
				xmin = 1113.9055
				xmax = 1114.0055
				text = "the"
			intervals [857]:
				xmin = 1114.0055
				xmax = 1114.3655
				text = "water"
			intervals [858]:
				xmin = 1114.3655
				xmax = 1114.4855
				text = "you"
			intervals [859]:
				xmin = 1114.4855
				xmax = 1114.6655
				text = "said"
			intervals [860]:
				xmin = 1114.6655
				xmax = 1114.7055
				text = ""
			intervals [861]:
				xmin = 1114.7055
				xmax = 1114.9655
				text = "water"
			intervals [862]:
				xmin = 1114.9655
				xmax = 1115.1055
				text = "what"
			intervals [863]:
				xmin = 1115.1055
				xmax = 1115.1355
				text = "d"
			intervals [864]:
				xmin = 1115.1355
				xmax = 1115.2255
				text = "you"
			intervals [865]:
				xmin = 1115.2255
				xmax = 1115.3955
				text = "say"
			intervals [866]:
				xmin = 1115.3955
				xmax = 1115.4655
				text = "the"
			intervals [867]:
				xmin = 1115.4655
				xmax = 1115.6855
				text = "first"
			intervals [868]:
				xmin = 1115.6855
				xmax = 1115.7155
				text = ""
			intervals [869]:
				xmin = 1115.7155
				xmax = 1115.8155
				text = "one"
			intervals [870]:
				xmin = 1115.8155
				xmax = 1115.9055
				text = "was"
			intervals [871]:
				xmin = 1115.9055
				xmax = 1116.1655
				text = "called"
			intervals [872]:
				xmin = 1116.1655
				xmax = 1117.6237
				text = ""
			intervals [873]:
				xmin = 1117.6237
				xmax = 1117.8137
				text = "what"
			intervals [874]:
				xmin = 1117.8137
				xmax = 1117.8637
				text = "s"
			intervals [875]:
				xmin = 1117.8637
				xmax = 1118.0937
				text = "that"
			intervals [876]:
				xmin = 1118.0937
				xmax = 1118.437
				text = ""
			intervals [877]:
				xmin = 1118.437
				xmax = 1118.587
				text = "like"
			intervals [878]:
				xmin = 1118.587
				xmax = 1118.990
				text = ""
			intervals [879]:
				xmin = 1118.990
				xmax = 1119.170
				text = "what"
			intervals [880]:
				xmin = 1119.170
				xmax = 1119.280
				text = "was"
			intervals [881]:
				xmin = 1119.280
				xmax = 1119.420
				text = "their"
			intervals [882]:
				xmin = 1119.420
				xmax = 1119.820
				text = "theme"
			intervals [883]:
				xmin = 1119.820
				xmax = 1119.960
				text = "like"
			intervals [884]:
				xmin = 1119.960
				xmax = 1120.010
				text = ""
			intervals [885]:
				xmin = 1120.010
				xmax = 1120.180
				text = "what"
			intervals [886]:
				xmin = 1120.180
				xmax = 1120.270
				text = "would"
			intervals [887]:
				xmin = 1120.270
				xmax = 1120.410
				text = "make"
			intervals [888]:
				xmin = 1120.410
				xmax = 1120.620
				text = "people"
			intervals [889]:
				xmin = 1120.620
				xmax = 1120.790
				text = "wanna"
			intervals [890]:
				xmin = 1120.790
				xmax = 1120.920
				text = "go"
			intervals [891]:
				xmin = 1120.920
				xmax = 1121.110
				text = "there"
			intervals [892]:
				xmin = 1121.110
				xmax = 1121.330
				text = "something"
			intervals [893]:
				xmin = 1121.330
				xmax = 1121.540
				text = "called"
			intervals [894]:
				xmin = 1121.540
				xmax = 1121.840
				text = "wild"
			intervals [895]:
				xmin = 1121.840
				xmax = 1121.960
				text = "world"
			intervals [896]:
				xmin = 1121.960
				xmax = 1149.0712
				text = ""
			intervals [897]:
				xmin = 1149.0712
				xmax = 1149.6712
				text = "<unk>"
			intervals [898]:
				xmin = 1149.6712
				xmax = 1164.9051
				text = ""
			intervals [899]:
				xmin = 1164.9051
				xmax = 1165.4751
				text = "<unk>"
			intervals [900]:
				xmin = 1165.4751
				xmax = 1167.3402
				text = ""
			intervals [901]:
				xmin = 1167.3402
				xmax = 1167.4602
				text = "l-"
			intervals [902]:
				xmin = 1167.4602
				xmax = 1167.4902
				text = ""
			intervals [903]:
				xmin = 1167.4902
				xmax = 1167.6402
				text = "what"
			intervals [904]:
				xmin = 1167.6402
				xmax = 1167.8102
				text = "was"
			intervals [905]:
				xmin = 1167.8102
				xmax = 1167.9502
				text = "like"
			intervals [906]:
				xmin = 1167.9502
				xmax = 1168.0902
				text = "what"
			intervals [907]:
				xmin = 1168.0902
				xmax = 1168.1602
				text = "s"
			intervals [908]:
				xmin = 1168.1602
				xmax = 1168.1902
				text = ""
			intervals [909]:
				xmin = 1168.1902
				xmax = 1168.3102
				text = "<unk>"
			intervals [910]:
				xmin = 1168.3102
				xmax = 1168.3502
				text = ""
			intervals [911]:
				xmin = 1168.3502
				xmax = 1168.6602
				text = "some"
			intervals [912]:
				xmin = 1168.6602
				xmax = 1168.7202
				text = "of"
			intervals [913]:
				xmin = 1168.7202
				xmax = 1168.8702
				text = "your"
			intervals [914]:
				xmin = 1168.8702
				xmax = 1169.0602
				text = "like"
			intervals [915]:
				xmin = 1169.0602
				xmax = 1169.5902
				text = "family"
			intervals [916]:
				xmin = 1169.5902
				xmax = 1170.3302
				text = "traditions"
			intervals [917]:
				xmin = 1170.3302
				xmax = 1170.3602
				text = ""
			intervals [918]:
				xmin = 1170.3602
				xmax = 1170.4802
				text = "that"
			intervals [919]:
				xmin = 1170.4802
				xmax = 1170.5102
				text = "s"
			intervals [920]:
				xmin = 1170.5102
				xmax = 1170.7302
				text = "something"
			intervals [921]:
				xmin = 1170.7302
				xmax = 1170.8202
				text = "that"
			intervals [922]:
				xmin = 1170.8202
				xmax = 1170.9302
				text = "you"
			intervals [923]:
				xmin = 1170.9302
				xmax = 1170.9702
				text = "<unk>"
			intervals [924]:
				xmin = 1170.9702
				xmax = 1171.0002
				text = ""
			intervals [925]:
				xmin = 1171.0002
				xmax = 1171.3602
				text = "carry"
			intervals [926]:
				xmin = 1171.3602
				xmax = 1171.6302
				text = "on"
			intervals [927]:
				xmin = 1171.6302
				xmax = 1171.6602
				text = ""
			intervals [928]:
				xmin = 1171.6602
				xmax = 1171.7602
				text = "like"
			intervals [929]:
				xmin = 1171.7602
				xmax = 1171.7902
				text = ""
			intervals [930]:
				xmin = 1171.7902
				xmax = 1171.8502
				text = "do"
			intervals [931]:
				xmin = 1171.8502
				xmax = 1171.9502
				text = "you"
			intervals [932]:
				xmin = 1171.9502
				xmax = 1172.0502
				text = "have"
			intervals [933]:
				xmin = 1172.0502
				xmax = 1172.1502
				text = "any"
			intervals [934]:
				xmin = 1172.1502
				xmax = 1172.4102
				text = "kids"
			intervals [935]:
				xmin = 1172.4102
				xmax = 1173.4726
				text = ""
			intervals [936]:
				xmin = 1173.4726
				xmax = 1173.6826
				text = "that"
			intervals [937]:
				xmin = 1173.6826
				xmax = 1173.7926
				text = "you"
			intervals [938]:
				xmin = 1173.7926
				xmax = 1174.0926
				text = "that"
			intervals [939]:
				xmin = 1174.0926
				xmax = 1174.1826
				text = "you"
			intervals [940]:
				xmin = 1174.1826
				xmax = 1174.2826
				text = "would"
			intervals [941]:
				xmin = 1174.2826
				xmax = 1174.6026
				text = "carry"
			intervals [942]:
				xmin = 1174.6026
				xmax = 1174.7626
				text = "on"
			intervals [943]:
				xmin = 1174.7626
				xmax = 1174.8926
				text = "with"
			intervals [944]:
				xmin = 1174.8926
				xmax = 1175.0126
				text = "your"
			intervals [945]:
				xmin = 1175.0126
				xmax = 1175.3526
				text = "family"
			intervals [946]:
				xmin = 1175.3526
				xmax = 1175.4126
				text = ""
			intervals [947]:
				xmin = 1175.4126
				xmax = 1175.5926
				text = "that"
			intervals [948]:
				xmin = 1175.5926
				xmax = 1175.6926
				text = "you"
			intervals [949]:
				xmin = 1175.6926
				xmax = 1175.7926
				text = "and"
			intervals [950]:
				xmin = 1175.7926
				xmax = 1175.9226
				text = "your"
			intervals [951]:
				xmin = 1175.9226
				xmax = 1176.2126
				text = "family"
			intervals [952]:
				xmin = 1176.2126
				xmax = 1176.3426
				text = "used"
			intervals [953]:
				xmin = 1176.3426
				xmax = 1176.4026
				text = "to"
			intervals [954]:
				xmin = 1176.4026
				xmax = 1176.4826
				text = "do"
			intervals [955]:
				xmin = 1176.4826
				xmax = 1176.5926
				text = ""
			intervals [956]:
				xmin = 1176.5926
				xmax = 1176.6926
				text = "all"
			intervals [957]:
				xmin = 1176.6926
				xmax = 1176.7226
				text = ""
			intervals [958]:
				xmin = 1176.7226
				xmax = 1176.7826
				text = "the"
			intervals [959]:
				xmin = 1176.7826
				xmax = 1177.0326
				text = "time"
			intervals [960]:
				xmin = 1177.0326
				xmax = 1245.1578
				text = ""
			intervals [961]:
				xmin = 1245.1578
				xmax = 1246.1778
				text = "<unk>"
			intervals [962]:
				xmin = 1246.1778
				xmax = 1246.3278
				text = "i"
			intervals [963]:
				xmin = 1246.3278
				xmax = 1246.5878
				text = "feel"
			intervals [964]:
				xmin = 1246.5878
				xmax = 1246.6978
				text = "you"
			intervals [965]:
				xmin = 1246.6978
				xmax = 1246.8578
				text = "there"
			intervals [966]:
				xmin = 1246.8578
				xmax = 1246.9278
				text = "it"
			intervals [967]:
				xmin = 1246.9278
				xmax = 1246.9878
				text = "s"
			intervals [968]:
				xmin = 1246.9878
				xmax = 1247.4178
				text = "important"
			intervals [969]:
				xmin = 1247.4178
				xmax = 1247.4778
				text = "to"
			intervals [970]:
				xmin = 1247.4778
				xmax = 1247.6678
				text = "come"
			intervals [971]:
				xmin = 1247.6678
				xmax = 1248.0778
				text = "together"
			intervals [972]:
				xmin = 1248.0778
				xmax = 1248.1078
				text = ""
			intervals [973]:
				xmin = 1248.1078
				xmax = 1248.2378
				text = "you"
			intervals [974]:
				xmin = 1248.2378
				xmax = 1248.3378
				text = "know"
			intervals [975]:
				xmin = 1248.3378
				xmax = 1248.4378
				text = "what"
			intervals [976]:
				xmin = 1248.4378
				xmax = 1248.4678
				text = "i"
			intervals [977]:
				xmin = 1248.4678
				xmax = 1248.4978
				text = ""
			intervals [978]:
				xmin = 1248.4978
				xmax = 1248.7278
				text = "mean"
			intervals [979]:
				xmin = 1248.7278
				xmax = 1249.9848
				text = ""
			intervals [980]:
				xmin = 1249.9848
				xmax = 1250.1648
				text = "with"
			intervals [981]:
				xmin = 1250.1648
				xmax = 1250.2548
				text = "your"
			intervals [982]:
				xmin = 1250.2548
				xmax = 1250.7548
				text = "family"
			intervals [983]:
				xmin = 1250.7548
				xmax = 1250.9148
				text = "that"
			intervals [984]:
				xmin = 1250.9148
				xmax = 1250.9848
				text = "s"
			intervals [985]:
				xmin = 1250.9848
				xmax = 1251.4748
				text = "important"
			intervals [986]:
				xmin = 1251.4748
				xmax = 1273.3618
				text = ""
			intervals [987]:
				xmin = 1273.3618
				xmax = 1273.7218
				text = "so"
			intervals [988]:
				xmin = 1273.7218
				xmax = 1273.7618
				text = ""
			intervals [989]:
				xmin = 1273.7618
				xmax = 1273.9218
				text = "you're"
			intervals [990]:
				xmin = 1273.9218
				xmax = 1274.3818
				text = "labeled"
			intervals [991]:
				xmin = 1274.3818
				xmax = 1274.5418
				text = "if"
			intervals [992]:
				xmin = 1274.5418
				xmax = 1274.8918
				text = "you're"
			intervals [993]:
				xmin = 1274.8918
				xmax = 1275.0118
				text = "a"
			intervals [994]:
				xmin = 1275.0118
				xmax = 1275.2318
				text = ""
			intervals [995]:
				xmin = 1275.2318
				xmax = 1275.3318
				text = "a"
			intervals [996]:
				xmin = 1275.3318
				xmax = 1275.8118
				text = "muslim"
			intervals [997]:
				xmin = 1275.8118
				xmax = 1275.9218
				text = "you're"
			intervals [998]:
				xmin = 1275.9218
				xmax = 1275.9518
				text = ""
			intervals [999]:
				xmin = 1275.9518
				xmax = 1276.2718
				text = "labeled"
			intervals [1000]:
				xmin = 1276.2718
				xmax = 1276.3818
				text = "if"
			intervals [1001]:
				xmin = 1276.3818
				xmax = 1276.5218
				text = "you're"
			intervals [1002]:
				xmin = 1276.5218
				xmax = 1276.5718
				text = "a"
			intervals [1003]:
				xmin = 1276.5718
				xmax = 1276.6018
				text = ""
			intervals [1004]:
				xmin = 1276.6018
				xmax = 1277.0218
				text = "christian"
			intervals [1005]:
				xmin = 1277.0218
				xmax = 1277.1118
				text = "you're"
			intervals [1006]:
				xmin = 1277.1118
				xmax = 1277.2918
				text = "labeled"
			intervals [1007]:
				xmin = 1277.2918
				xmax = 1277.3918
				text = "like"
			intervals [1008]:
				xmin = 1277.3918
				xmax = 1277.4218
				text = ""
			intervals [1009]:
				xmin = 1277.4218
				xmax = 1277.8918
				text = "this"
			intervals [1010]:
				xmin = 1277.8918
				xmax = 1278.0218
				text = "that"
			intervals [1011]:
				xmin = 1278.0218
				xmax = 1278.0518
				text = "s"
			intervals [1012]:
				xmin = 1278.0518
				xmax = 1278.1718
				text = "what"
			intervals [1013]:
				xmin = 1278.1718
				xmax = 1278.2618
				text = "you"
			intervals [1014]:
				xmin = 1278.2618
				xmax = 1278.2918
				text = ""
			intervals [1015]:
				xmin = 1278.2918
				xmax = 1278.4518
				text = "mean"
			intervals [1016]:
				xmin = 1278.4518
				xmax = 1279.5705
				text = ""
			intervals [1017]:
				xmin = 1279.5705
				xmax = 1279.6905
				text = "s"
			intervals [1018]:
				xmin = 1279.6905
				xmax = 1279.7505
				text = ""
			intervals [1019]:
				xmin = 1279.7505
				xmax = 1280.0405
				text = "so"
			intervals [1020]:
				xmin = 1280.0405
				xmax = 1280.1205
				text = "the"
			intervals [1021]:
				xmin = 1280.1205
				xmax = 1280.4805
				text = "christian"
			intervals [1022]:
				xmin = 1280.4805
				xmax = 1280.6305
				text = "don't"
			intervals [1023]:
				xmin = 1280.6305
				xmax = 1280.7805
				text = "like"
			intervals [1024]:
				xmin = 1280.7805
				xmax = 1280.8505
				text = "the"
			intervals [1025]:
				xmin = 1280.8505
				xmax = 1281.2605
				text = "muslim"
			intervals [1026]:
				xmin = 1281.2605
				xmax = 1281.3305
				text = "the"
			intervals [1027]:
				xmin = 1281.3305
				xmax = 1281.6305
				text = "muslim"
			intervals [1028]:
				xmin = 1281.6305
				xmax = 1281.7705
				text = "don't"
			intervals [1029]:
				xmin = 1281.7705
				xmax = 1281.9305
				text = "like"
			intervals [1030]:
				xmin = 1281.9305
				xmax = 1282.0305
				text = "the"
			intervals [1031]:
				xmin = 1282.0305
				xmax = 1282.3405
				text = "jew"
			intervals [1032]:
				xmin = 1282.3405
				xmax = 1282.7105
				text = "whatever"
			intervals [1033]:
				xmin = 1282.7105
				xmax = 1282.7405
				text = ""
			intervals [1034]:
				xmin = 1282.7405
				xmax = 1283.2605
				text = "yeah"
			intervals [1035]:
				xmin = 1283.2605
				xmax = 1283.4505
				text = "yeah"
			intervals [1036]:
				xmin = 1283.4505
				xmax = 1311.7596
				text = ""
			intervals [1037]:
				xmin = 1311.7596
				xmax = 1312.1996
				text = "speaking"
			intervals [1038]:
				xmin = 1312.1996
				xmax = 1312.2696
				text = "of"
			intervals [1039]:
				xmin = 1312.2696
				xmax = 1312.3096
				text = ""
			intervals [1040]:
				xmin = 1312.3096
				xmax = 1312.6396
				text = "belief"
			intervals [1041]:
				xmin = 1312.6396
				xmax = 1312.7796
				text = "what"
			intervals [1042]:
				xmin = 1312.7796
				xmax = 1312.8396
				text = "do"
			intervals [1043]:
				xmin = 1312.8396
				xmax = 1313.0196
				text = "you"
			intervals [1044]:
				xmin = 1313.0196
				xmax = 1313.3396
				text = "believe"
			intervals [1045]:
				xmin = 1313.3396
				xmax = 1313.5496
				text = "in"
			intervals [1046]:
				xmin = 1313.5496
				xmax = 1339.2769
				text = ""
			intervals [1047]:
				xmin = 1339.2769
				xmax = 1339.5469
				text = "how"
			intervals [1048]:
				xmin = 1339.5469
				xmax = 1353.0871
				text = ""
			intervals [1049]:
				xmin = 1353.0871
				xmax = 1353.7271
				text = "oh"
			intervals [1050]:
				xmin = 1353.7271
				xmax = 1353.7871
				text = ""
			intervals [1051]:
				xmin = 1353.7871
				xmax = 1354.0471
				text = "okay"
			intervals [1052]:
				xmin = 1354.0471
				xmax = 1354.1371
				text = "i"
			intervals [1053]:
				xmin = 1354.1371
				xmax = 1354.3371
				text = "feel"
			intervals [1054]:
				xmin = 1354.3371
				xmax = 1354.6071
				text = "you"
			intervals [1055]:
				xmin = 1354.6071
				xmax = 1354.8715
				text = ""
			intervals [1056]:
				xmin = 1354.8715
				xmax = 1355.4415
				text = "oh"
			intervals [1057]:
				xmin = 1355.4415
				xmax = 1355.4715
				text = ""
			intervals [1058]:
				xmin = 1355.4715
				xmax = 1355.7215
				text = "okay"
			intervals [1059]:
				xmin = 1355.7215
				xmax = 1355.7715
				text = ""
			intervals [1060]:
				xmin = 1355.7715
				xmax = 1355.8815
				text = "so"
			intervals [1061]:
				xmin = 1355.8815
				xmax = 1356.0015
				text = "you"
			intervals [1062]:
				xmin = 1356.0015
				xmax = 1356.1915
				text = "wanna"
			intervals [1063]:
				xmin = 1356.1915
				xmax = 1356.4115
				text = "think"
			intervals [1064]:
				xmin = 1356.4115
				xmax = 1356.5315
				text = "for"
			intervals [1065]:
				xmin = 1356.5315
				xmax = 1357.0915
				text = "yourself"
			intervals [1066]:
				xmin = 1357.0915
				xmax = 1357.3215
				text = "instead"
			intervals [1067]:
				xmin = 1357.3215
				xmax = 1357.5015
				text = "of"
			intervals [1068]:
				xmin = 1357.5015
				xmax = 1357.7415
				text = "being"
			intervals [1069]:
				xmin = 1357.7415
				xmax = 1358.0415
				text = "told"
			intervals [1070]:
				xmin = 1358.0415
				xmax = 1358.0715
				text = ""
			intervals [1071]:
				xmin = 1358.0715
				xmax = 1358.2115
				text = "what"
			intervals [1072]:
				xmin = 1358.2115
				xmax = 1358.4815
				text = ""
			intervals [1073]:
				xmin = 1358.4815
				xmax = 1358.5715
				text = "to"
			intervals [1074]:
				xmin = 1358.5715
				xmax = 1358.7315
				text = "think"
			intervals [1075]:
				xmin = 1358.7315
				xmax = 1377.6735
				text = ""
			intervals [1076]:
				xmin = 1377.6735
				xmax = 1377.7835
				text = "can"
			intervals [1077]:
				xmin = 1377.7835
				xmax = 1377.8435
				text = "you"
			intervals [1078]:
				xmin = 1377.8435
				xmax = 1377.9335
				text = "give"
			intervals [1079]:
				xmin = 1377.9335
				xmax = 1377.9935
				text = "me"
			intervals [1080]:
				xmin = 1377.9935
				xmax = 1378.0535
				text = "an"
			intervals [1081]:
				xmin = 1378.0535
				xmax = 1378.4635
				text = "example"
			intervals [1082]:
				xmin = 1378.4635
				xmax = 1378.5235
				text = "of"
			intervals [1083]:
				xmin = 1378.5235
				xmax = 1378.6635
				text = "that"
			intervals [1084]:
				xmin = 1378.6635
				xmax = 1414.7398
				text = ""
			intervals [1085]:
				xmin = 1414.7398
				xmax = 1414.8498
				text = "go"
			intervals [1086]:
				xmin = 1414.8498
				xmax = 1415.0198
				text = "ahead"
			intervals [1087]:
				xmin = 1415.0198
				xmax = 1415.0998
				text = "go"
			intervals [1088]:
				xmin = 1415.0998
				xmax = 1415.2198
				text = "ahead"
			intervals [1089]:
				xmin = 1415.2198
				xmax = 1415.2498
				text = ""
			intervals [1090]:
				xmin = 1415.2498
				xmax = 1415.3298
				text = "i'm"
			intervals [1091]:
				xmin = 1415.3298
				xmax = 1415.3598
				text = ""
			intervals [1092]:
				xmin = 1415.3598
				xmax = 1415.4998
				text = "just"
			intervals [1093]:
				xmin = 1415.4998
				xmax = 1415.5498
				text = ""
			intervals [1094]:
				xmin = 1415.5498
				xmax = 1415.7898
				text = "messing"
			intervals [1095]:
				xmin = 1415.7898
				xmax = 1415.8198
				text = ""
			intervals [1096]:
				xmin = 1415.8198
				xmax = 1415.9998
				text = "with"
			intervals [1097]:
				xmin = 1415.9998
				xmax = 1416.1898
				text = "this"
			intervals [1098]:
				xmin = 1416.1898
				xmax = 1431.499977324263
				text = ""
	item [2]:
		class = "IntervalTier"
		name = "DCB_se1_ag3_m_01 - phones"
		xmin = 0.0
		xmax = 1431.499977324263
		intervals: size = 2931
			intervals [1]:
				xmin = 0.0
				xmax = 0.7525
				text = ""
			intervals [2]:
				xmin = 0.7525
				xmax = 0.7925
				text = "sil"
			intervals [3]:
				xmin = 0.7925
				xmax = 1.1025
				text = "AH1"
			intervals [4]:
				xmin = 1.1025
				xmax = 1.2525
				text = "M"
			intervals [5]:
				xmin = 1.2525
				xmax = 1.3623
				text = ""
			intervals [6]:
				xmin = 1.3623
				xmax = 1.4623
				text = "HH"
			intervals [7]:
				xmin = 1.4623
				xmax = 1.5423
				text = "AW1"
			intervals [8]:
				xmin = 1.5423
				xmax = 1.6123
				text = "OW1"
			intervals [9]:
				xmin = 1.6123
				xmax = 1.6723
				text = "L"
			intervals [10]:
				xmin = 1.6723
				xmax = 1.7023
				text = "D"
			intervals [11]:
				xmin = 1.7023
				xmax = 1.7423
				text = "ER0"
			intervals [12]:
				xmin = 1.7423
				xmax = 1.7723
				text = "Y"
			intervals [13]:
				xmin = 1.7723
				xmax = 1.8623
				text = "UW1"
			intervals [14]:
				xmin = 1.8623
				xmax = 1.8923
				text = "sp"
			intervals [15]:
				xmin = 1.8923
				xmax = 2.7623
				text = "TN"
			intervals [16]:
				xmin = 2.7623
				xmax = 4.8425
				text = ""
			intervals [17]:
				xmin = 4.8425
				xmax = 4.9025
				text = "sil"
			intervals [18]:
				xmin = 4.9025
				xmax = 4.9625
				text = "T"
			intervals [19]:
				xmin = 4.9625
				xmax = 5.0125
				text = "W"
			intervals [20]:
				xmin = 5.0125
				xmax = 5.0425
				text = "EH1"
			intervals [21]:
				xmin = 5.0425
				xmax = 5.1025
				text = "N"
			intervals [22]:
				xmin = 5.1025
				xmax = 5.2325
				text = "IY0"
			intervals [23]:
				xmin = 5.2325
				xmax = 5.3425
				text = "EY1"
			intervals [24]:
				xmin = 5.3425
				xmax = 5.3725
				text = "T"
			intervals [25]:
				xmin = 5.3725
				xmax = 5.4225
				text = "HH"
			intervals [26]:
				xmin = 5.4225
				xmax = 5.4525
				text = "W"
			intervals [27]:
				xmin = 5.4525
				xmax = 5.4825
				text = "EH1"
			intervals [28]:
				xmin = 5.4825
				xmax = 5.5125
				text = "R"
			intervals [29]:
				xmin = 5.5125
				xmax = 5.5825
				text = "Y"
			intervals [30]:
				xmin = 5.5825
				xmax = 5.6225
				text = "UW1"
			intervals [31]:
				xmin = 5.6225
				xmax = 5.7125
				text = "F"
			intervals [32]:
				xmin = 5.7125
				xmax = 5.7625
				text = "R"
			intervals [33]:
				xmin = 5.7625
				xmax = 5.8025
				text = "AH1"
			intervals [34]:
				xmin = 5.8025
				xmax = 5.8325
				text = "M"
			intervals [35]:
				xmin = 5.8325
				xmax = 8.4742
				text = "sp"
			intervals [36]:
				xmin = 8.4742
				xmax = 8.5142
				text = "HH"
			intervals [37]:
				xmin = 8.5142
				xmax = 8.5542
				text = "W"
			intervals [38]:
				xmin = 8.5542
				xmax = 8.5842
				text = "AH1"
			intervals [39]:
				xmin = 8.5842
				xmax = 8.6242
				text = "T"
			intervals [40]:
				xmin = 8.6242
				xmax = 8.6542
				text = "S"
			intervals [41]:
				xmin = 8.6542
				xmax = 8.7242
				text = "S"
			intervals [42]:
				xmin = 8.7242
				xmax = 8.7742
				text = "OW1"
			intervals [43]:
				xmin = 8.7742
				xmax = 8.8542
				text = "S"
			intervals [44]:
				xmin = 8.8542
				xmax = 8.9242
				text = "P"
			intervals [45]:
				xmin = 8.9242
				xmax = 8.9742
				text = "EH1"
			intervals [46]:
				xmin = 8.9742
				xmax = 9.0642
				text = "SH"
			intervals [47]:
				xmin = 9.0642
				xmax = 9.1042
				text = "AH0"
			intervals [48]:
				xmin = 9.1042
				xmax = 9.1342
				text = "L"
			intervals [49]:
				xmin = 9.1342
				xmax = 9.1642
				text = "AH0"
			intervals [50]:
				xmin = 9.1642
				xmax = 9.1942
				text = "B"
			intervals [51]:
				xmin = 9.1942
				xmax = 9.2642
				text = "AW1"
			intervals [52]:
				xmin = 9.2642
				xmax = 9.3142
				text = "T"
			intervals [53]:
				xmin = 9.3142
				xmax = 9.3542
				text = "W"
			intervals [54]:
				xmin = 9.3542
				xmax = 9.4742
				text = "AA1"
			intervals [55]:
				xmin = 9.4742
				xmax = 9.5442
				text = "SH"
			intervals [56]:
				xmin = 9.5442
				xmax = 9.5742
				text = "IH0"
			intervals [57]:
				xmin = 9.5742
				xmax = 9.6042
				text = "NG"
			intervals [58]:
				xmin = 9.6042
				xmax = 9.6342
				text = "T"
			intervals [59]:
				xmin = 9.6342
				xmax = 9.6642
				text = "AH0"
			intervals [60]:
				xmin = 9.6642
				xmax = 9.6942
				text = "N"
			intervals [61]:
				xmin = 9.6942
				xmax = 9.7342
				text = "D"
			intervals [62]:
				xmin = 9.7342
				xmax = 9.8342
				text = "IY1"
			intervals [63]:
				xmin = 9.8342
				xmax = 9.9142
				text = "S"
			intervals [64]:
				xmin = 9.9142
				xmax = 9.9442
				text = "IY1"
			intervals [65]:
				xmin = 9.9442
				xmax = 36.248
				text = "sp"
			intervals [66]:
				xmin = 36.248
				xmax = 36.308
				text = "W"
			intervals [67]:
				xmin = 36.308
				xmax = 36.338
				text = "IH1"
			intervals [68]:
				xmin = 36.338
				xmax = 36.388
				text = "N"
			intervals [69]:
				xmin = 36.388
				xmax = 36.438
				text = "Y"
			intervals [70]:
				xmin = 36.438
				xmax = 36.498
				text = "UW1"
			intervals [71]:
				xmin = 36.498
				xmax = 36.608
				text = "S"
			intervals [72]:
				xmin = 36.608
				xmax = 36.678
				text = "EY1"
			intervals [73]:
				xmin = 36.678
				xmax = 36.758
				text = "K"
			intervals [74]:
				xmin = 36.758
				xmax = 36.808
				text = "AH1"
			intervals [75]:
				xmin = 36.808
				xmax = 36.918
				text = "L"
			intervals [76]:
				xmin = 36.918
				xmax = 36.998
				text = "CH"
			intervals [77]:
				xmin = 36.998
				xmax = 37.058
				text = "ER0"
			intervals [78]:
				xmin = 37.058
				xmax = 37.118
				text = "W"
			intervals [79]:
				xmin = 37.118
				xmax = 37.158
				text = "AH1"
			intervals [80]:
				xmin = 37.158
				xmax = 37.198
				text = "T"
			intervals [81]:
				xmin = 37.198
				xmax = 37.258
				text = "Z"
			intervals [82]:
				xmin = 37.258
				xmax = 37.348
				text = "AH0"
			intervals [83]:
				xmin = 37.348
				xmax = 37.398
				text = "G"
			intervals [84]:
				xmin = 37.398
				xmax = 37.438
				text = "IH1"
			intervals [85]:
				xmin = 37.438
				xmax = 37.488
				text = "V"
			intervals [86]:
				xmin = 37.488
				xmax = 37.528
				text = "M"
			intervals [87]:
				xmin = 37.528
				xmax = 37.678
				text = "IY1"
			intervals [88]:
				xmin = 37.678
				xmax = 37.738
				text = "G"
			intervals [89]:
				xmin = 37.738
				xmax = 37.768
				text = "IH1"
			intervals [90]:
				xmin = 37.768
				xmax = 37.798
				text = "V"
			intervals [91]:
				xmin = 37.798
				xmax = 37.838
				text = "M"
			intervals [92]:
				xmin = 37.838
				xmax = 37.868
				text = "IY1"
			intervals [93]:
				xmin = 37.868
				xmax = 37.898
				text = "AH0"
			intervals [94]:
				xmin = 37.898
				xmax = 37.938
				text = "N"
			intervals [95]:
				xmin = 37.938
				xmax = 37.988
				text = "IH0"
			intervals [96]:
				xmin = 37.988
				xmax = 38.038
				text = "G"
			intervals [97]:
				xmin = 38.038
				xmax = 38.118
				text = "Z"
			intervals [98]:
				xmin = 38.118
				xmax = 38.228
				text = "AE1"
			intervals [99]:
				xmin = 38.228
				xmax = 38.268
				text = "M"
			intervals [100]:
				xmin = 38.268
				xmax = 38.308
				text = "P"
			intervals [101]:
				xmin = 38.308
				xmax = 38.338
				text = "AH0"
			intervals [102]:
				xmin = 38.338
				xmax = 38.378
				text = "L"
			intervals [103]:
				xmin = 38.378
				xmax = 38.408
				text = "sp"
			intervals [104]:
				xmin = 38.408
				xmax = 38.438
				text = "W"
			intervals [105]:
				xmin = 38.438
				xmax = 38.468
				text = "EH1"
			intervals [106]:
				xmin = 38.468
				xmax = 38.498
				text = "L"
			intervals [107]:
				xmin = 38.498
				xmax = 38.538
				text = "Y"
			intervals [108]:
				xmin = 38.538
				xmax = 38.598
				text = "UW1"
			intervals [109]:
				xmin = 38.598
				xmax = 38.698
				text = "S"
			intervals [110]:
				xmin = 38.698
				xmax = 38.758
				text = "EH1"
			intervals [111]:
				xmin = 38.758
				xmax = 38.808
				text = "D"
			intervals [112]:
				xmin = 38.808
				xmax = 38.858
				text = "D"
			intervals [113]:
				xmin = 38.858
				xmax = 38.948
				text = "IY1"
			intervals [114]:
				xmin = 38.948
				xmax = 39.038
				text = "S"
			intervals [115]:
				xmin = 39.038
				xmax = 39.098
				text = "IY1"
			intervals [116]:
				xmin = 39.098
				xmax = 39.138
				text = "HH"
			intervals [117]:
				xmin = 39.138
				xmax = 39.168
				text = "AE1"
			intervals [118]:
				xmin = 39.168
				xmax = 39.238
				text = "Z"
			intervals [119]:
				xmin = 39.238
				xmax = 39.268
				text = "IH0"
			intervals [120]:
				xmin = 39.268
				xmax = 39.298
				text = "T"
			intervals [121]:
				xmin = 39.298
				xmax = 39.328
				text = "S"
			intervals [122]:
				xmin = 39.328
				xmax = 39.428
				text = "OW1"
			intervals [123]:
				xmin = 39.428
				xmax = 39.488
				text = "N"
			intervals [124]:
				xmin = 39.488
				xmax = 39.558
				text = "K"
			intervals [125]:
				xmin = 39.558
				xmax = 39.628
				text = "AH1"
			intervals [126]:
				xmin = 39.628
				xmax = 39.678
				text = "L"
			intervals [127]:
				xmin = 39.678
				xmax = 39.708
				text = "CH"
			intervals [128]:
				xmin = 39.708
				xmax = 39.788
				text = "ER0"
			intervals [129]:
				xmin = 39.788
				xmax = 39.828
				text = "sp"
			intervals [130]:
				xmin = 39.828
				xmax = 39.858
				text = "G"
			intervals [131]:
				xmin = 39.858
				xmax = 39.888
				text = "IH1"
			intervals [132]:
				xmin = 39.888
				xmax = 39.918
				text = "V"
			intervals [133]:
				xmin = 39.918
				xmax = 39.948
				text = "M"
			intervals [134]:
				xmin = 39.948
				xmax = 39.978
				text = "IY1"
			intervals [135]:
				xmin = 39.978
				xmax = 40.008
				text = "AH0"
			intervals [136]:
				xmin = 40.008
				xmax = 40.038
				text = "N"
			intervals [137]:
				xmin = 40.038
				xmax = 40.068
				text = "IH0"
			intervals [138]:
				xmin = 40.068
				xmax = 40.098
				text = "G"
			intervals [139]:
				xmin = 40.098
				xmax = 40.158
				text = "Z"
			intervals [140]:
				xmin = 40.158
				xmax = 40.298
				text = "AE1"
			intervals [141]:
				xmin = 40.298
				xmax = 40.338
				text = "M"
			intervals [142]:
				xmin = 40.338
				xmax = 40.368
				text = "P"
			intervals [143]:
				xmin = 40.368
				xmax = 40.398
				text = "AH0"
			intervals [144]:
				xmin = 40.398
				xmax = 40.428
				text = "L"
			intervals [145]:
				xmin = 40.428
				xmax = 40.538
				text = "sp"
			intervals [146]:
				xmin = 40.538
				xmax = 55.8924
				text = ""
			intervals [147]:
				xmin = 55.8924
				xmax = 55.9524
				text = "HH"
			intervals [148]:
				xmin = 55.9524
				xmax = 55.9824
				text = "W"
			intervals [149]:
				xmin = 55.9824
				xmax = 56.0724
				text = "EH1"
			intervals [150]:
				xmin = 56.0724
				xmax = 56.1324
				text = "DH"
			intervals [151]:
				xmin = 56.1324
				xmax = 56.1924
				text = "ER0"
			intervals [152]:
				xmin = 56.1924
				xmax = 56.2424
				text = "DH"
			intervals [153]:
				xmin = 56.2424
				xmax = 56.2924
				text = "EH1"
			intervals [154]:
				xmin = 56.2924
				xmax = 56.3524
				text = "R"
			intervals [155]:
				xmin = 56.3524
				xmax = 56.4424
				text = "S"
			intervals [156]:
				xmin = 56.4424
				xmax = 56.4824
				text = "AH0"
			intervals [157]:
				xmin = 56.4824
				xmax = 56.5324
				text = "K"
			intervals [158]:
				xmin = 56.5324
				xmax = 56.6124
				text = "S"
			intervals [159]:
				xmin = 56.6124
				xmax = 56.6924
				text = "EH1"
			intervals [160]:
				xmin = 56.6924
				xmax = 56.7524
				text = "S"
			intervals [161]:
				xmin = 56.7524
				xmax = 56.7924
				text = "F"
			intervals [162]:
				xmin = 56.7924
				xmax = 56.8724
				text = "AH0"
			intervals [163]:
				xmin = 56.8724
				xmax = 56.9124
				text = "L"
			intervals [164]:
				xmin = 56.9124
				xmax = 56.9424
				text = "ER0"
			intervals [165]:
				xmin = 56.9424
				xmax = 56.9724
				text = "sp"
			intervals [166]:
				xmin = 56.9724
				xmax = 57.0324
				text = "N"
			intervals [167]:
				xmin = 57.0324
				xmax = 57.1024
				text = "AA1"
			intervals [168]:
				xmin = 57.1024
				xmax = 57.2024
				text = "T"
			intervals [169]:
				xmin = 57.2024
				xmax = 59.4743
				text = ""
			intervals [170]:
				xmin = 59.4743
				xmax = 59.5443
				text = "sil"
			intervals [171]:
				xmin = 59.5443
				xmax = 59.5743
				text = "B"
			intervals [172]:
				xmin = 59.5743
				xmax = 59.6143
				text = "AH1"
			intervals [173]:
				xmin = 59.6143
				xmax = 59.6543
				text = "T"
			intervals [174]:
				xmin = 59.6543
				xmax = 59.7243
				text = "DH"
			intervals [175]:
				xmin = 59.7243
				xmax = 59.7843
				text = "EY1"
			intervals [176]:
				xmin = 59.7843
				xmax = 59.8143
				text = "G"
			intervals [177]:
				xmin = 59.8143
				xmax = 59.8943
				text = "AH1"
			intervals [178]:
				xmin = 59.8943
				xmax = 59.9343
				text = "N"
			intervals [179]:
				xmin = 59.9343
				xmax = 59.9643
				text = "AH0"
			intervals [180]:
				xmin = 59.9643
				xmax = 60.0043
				text = "L"
			intervals [181]:
				xmin = 60.0043
				xmax = 60.0743
				text = "UH1"
			intervals [182]:
				xmin = 60.0743
				xmax = 60.1043
				text = "K"
			intervals [183]:
				xmin = 60.1043
				xmax = 60.1443
				text = "DH"
			intervals [184]:
				xmin = 60.1443
				xmax = 60.1943
				text = "AH0"
			intervals [185]:
				xmin = 60.1943
				xmax = 60.2843
				text = "P"
			intervals [186]:
				xmin = 60.2843
				xmax = 60.3843
				text = "AA1"
			intervals [187]:
				xmin = 60.3843
				xmax = 60.4643
				text = "R"
			intervals [188]:
				xmin = 60.4643
				xmax = 60.4943
				text = "T"
			intervals [189]:
				xmin = 60.4943
				xmax = 60.5243
				text = "sp"
			intervals [190]:
				xmin = 60.5243
				xmax = 61.9419
				text = ""
			intervals [191]:
				xmin = 61.9419
				xmax = 62.2619
				text = "spn"
			intervals [192]:
				xmin = 62.2619
				xmax = 63.3011
				text = ""
			intervals [193]:
				xmin = 63.3011
				xmax = 63.9011
				text = "spn"
			intervals [194]:
				xmin = 63.9011
				xmax = 80.7843
				text = ""
			intervals [195]:
				xmin = 80.7843
				xmax = 80.8743
				text = "HH"
			intervals [196]:
				xmin = 80.8743
				xmax = 80.9543
				text = "W"
			intervals [197]:
				xmin = 80.9543
				xmax = 81.0343
				text = "AY1"
			intervals [198]:
				xmin = 81.0343
				xmax = 81.0743
				text = "D"
			intervals [199]:
				xmin = 81.0743
				xmax = 81.1143
				text = "UW1"
			intervals [200]:
				xmin = 81.1143
				xmax = 81.1943
				text = "Y"
			intervals [201]:
				xmin = 81.1943
				xmax = 81.2543
				text = "UW1"
			intervals [202]:
				xmin = 81.2543
				xmax = 81.3043
				text = "TH"
			intervals [203]:
				xmin = 81.3043
				xmax = 81.3643
				text = "IH1"
			intervals [204]:
				xmin = 81.3643
				xmax = 81.4043
				text = "NG"
			intervals [205]:
				xmin = 81.4043
				xmax = 81.4543
				text = "K"
			intervals [206]:
				xmin = 81.4543
				xmax = 81.4943
				text = "IH0"
			intervals [207]:
				xmin = 81.4943
				xmax = 81.5343
				text = "T"
			intervals [208]:
				xmin = 81.5343
				xmax = 81.5843
				text = "Z"
			intervals [209]:
				xmin = 81.5843
				xmax = 81.6243
				text = "DH"
			intervals [210]:
				xmin = 81.6243
				xmax = 81.6843
				text = "AE1"
			intervals [211]:
				xmin = 81.6843
				xmax = 81.7743
				text = "T"
			intervals [212]:
				xmin = 81.7743
				xmax = 81.8843
				text = "W"
			intervals [213]:
				xmin = 81.8843
				xmax = 81.9543
				text = "EY1"
			intervals [214]:
				xmin = 81.9543
				xmax = 81.9843
				text = "sp"
			intervals [215]:
				xmin = 81.9843
				xmax = 82.0143
				text = "HH"
			intervals [216]:
				xmin = 82.0143
				xmax = 82.0743
				text = "W"
			intervals [217]:
				xmin = 82.0743
				xmax = 82.1743
				text = "AY1"
			intervals [218]:
				xmin = 82.1743
				xmax = 82.2343
				text = "D"
			intervals [219]:
				xmin = 82.2343
				xmax = 82.2743
				text = "UW1"
			intervals [220]:
				xmin = 82.2743
				xmax = 82.4143
				text = "Y"
			intervals [221]:
				xmin = 82.4143
				xmax = 82.5043
				text = "UW1"
			intervals [222]:
				xmin = 82.5043
				xmax = 82.5343
				text = "sp"
			intervals [223]:
				xmin = 82.5343
				xmax = 82.5943
				text = "HH"
			intervals [224]:
				xmin = 82.5943
				xmax = 82.6743
				text = "W"
			intervals [225]:
				xmin = 82.6743
				xmax = 82.7643
				text = "AY1"
			intervals [226]:
				xmin = 82.7643
				xmax = 82.8143
				text = "D"
			intervals [227]:
				xmin = 82.8143
				xmax = 82.8543
				text = "UW1"
			intervals [228]:
				xmin = 82.8543
				xmax = 83.1443
				text = "Y"
			intervals [229]:
				xmin = 83.1443
				xmax = 83.2143
				text = "UW1"
			intervals [230]:
				xmin = 83.2143
				xmax = 83.3743
				text = "sp"
			intervals [231]:
				xmin = 83.3743
				xmax = 83.8424
				text = ""
			intervals [232]:
				xmin = 83.8424
				xmax = 83.9124
				text = "HH"
			intervals [233]:
				xmin = 83.9124
				xmax = 83.9724
				text = "W"
			intervals [234]:
				xmin = 83.9724
				xmax = 84.0324
				text = "AY1"
			intervals [235]:
				xmin = 84.0324
				xmax = 84.0724
				text = "D"
			intervals [236]:
				xmin = 84.0724
				xmax = 84.1024
				text = "UW1"
			intervals [237]:
				xmin = 84.1024
				xmax = 84.1524
				text = "Y"
			intervals [238]:
				xmin = 84.1524
				xmax = 84.2124
				text = "UW1"
			intervals [239]:
				xmin = 84.2124
				xmax = 84.2724
				text = "TH"
			intervals [240]:
				xmin = 84.2724
				xmax = 84.3224
				text = "IH1"
			intervals [241]:
				xmin = 84.3224
				xmax = 84.3624
				text = "NG"
			intervals [242]:
				xmin = 84.3624
				xmax = 84.4124
				text = "K"
			intervals [243]:
				xmin = 84.4124
				xmax = 84.4624
				text = "IH1"
			intervals [244]:
				xmin = 84.4624
				xmax = 84.5324
				text = "T"
			intervals [245]:
				xmin = 84.5324
				xmax = 84.7224
				text = "S"
			intervals [246]:
				xmin = 84.7224
				xmax = 84.7524
				text = "sp"
			intervals [247]:
				xmin = 84.7524
				xmax = 84.8124
				text = "DH"
			intervals [248]:
				xmin = 84.8124
				xmax = 84.9024
				text = "AE1"
			intervals [249]:
				xmin = 84.9024
				xmax = 84.9824
				text = "T"
			intervals [250]:
				xmin = 84.9824
				xmax = 85.0724
				text = "W"
			intervals [251]:
				xmin = 85.0724
				xmax = 85.2224
				text = "EY1"
			intervals [252]:
				xmin = 85.2224
				xmax = 85.3724
				text = "ER0"
			intervals [253]:
				xmin = 85.3724
				xmax = 85.5624
				text = "AW1"
			intervals [254]:
				xmin = 85.5624
				xmax = 85.5924
				text = "N"
			intervals [255]:
				xmin = 85.5924
				xmax = 85.6224
				text = "D"
			intervals [256]:
				xmin = 85.6224
				xmax = 85.7224
				text = "F"
			intervals [257]:
				xmin = 85.7224
				xmax = 85.7524
				text = "R"
			intervals [258]:
				xmin = 85.7524
				xmax = 85.7824
				text = "AH1"
			intervals [259]:
				xmin = 85.7824
				xmax = 85.8724
				text = "M"
			intervals [260]:
				xmin = 85.8724
				xmax = 85.9624
				text = "sp"
			intervals [261]:
				xmin = 85.9624
				xmax = 86.0024
				text = "W"
			intervals [262]:
				xmin = 86.0024
				xmax = 86.0424
				text = "EH1"
			intervals [263]:
				xmin = 86.0424
				xmax = 86.1624
				text = "R"
			intervals [264]:
				xmin = 86.1624
				xmax = 86.3024
				text = "sp"
			intervals [265]:
				xmin = 86.3024
				xmax = 86.3624
				text = "Y"
			intervals [266]:
				xmin = 86.3624
				xmax = 86.4124
				text = "UW1"
			intervals [267]:
				xmin = 86.4124
				xmax = 86.5524
				text = "R"
			intervals [268]:
				xmin = 86.5524
				xmax = 86.973
				text = "sp"
			intervals [269]:
				xmin = 86.973
				xmax = 87.013
				text = "L"
			intervals [270]:
				xmin = 87.013
				xmax = 87.073
				text = "AY1"
			intervals [271]:
				xmin = 87.073
				xmax = 87.103
				text = "K"
			intervals [272]:
				xmin = 87.103
				xmax = 87.153
				text = "sp"
			intervals [273]:
				xmin = 87.153
				xmax = 87.283
				text = "F"
			intervals [274]:
				xmin = 87.283
				xmax = 87.313
				text = "ER0"
			intervals [275]:
				xmin = 87.313
				xmax = 87.363
				text = "M"
			intervals [276]:
				xmin = 87.363
				xmax = 87.413
				text = "Y"
			intervals [277]:
				xmin = 87.413
				xmax = 87.473
				text = "UH1"
			intervals [278]:
				xmin = 87.473
				xmax = 87.503
				text = "R"
			intervals [279]:
				xmin = 87.503
				xmax = 87.573
				text = "P"
			intervals [280]:
				xmin = 87.573
				xmax = 87.623
				text = "ER0"
			intervals [281]:
				xmin = 87.623
				xmax = 87.703
				text = "T"
			intervals [282]:
				xmin = 87.703
				xmax = 87.753
				text = "IH1"
			intervals [283]:
				xmin = 87.753
				xmax = 87.833
				text = "K"
			intervals [284]:
				xmin = 87.833
				xmax = 87.863
				text = "Y"
			intervals [285]:
				xmin = 87.863
				xmax = 87.893
				text = "AH0"
			intervals [286]:
				xmin = 87.893
				xmax = 87.923
				text = "L"
			intervals [287]:
				xmin = 87.923
				xmax = 87.953
				text = "ER0"
			intervals [288]:
				xmin = 87.953
				xmax = 87.983
				text = "sp"
			intervals [289]:
				xmin = 87.983
				xmax = 88.043
				text = "N"
			intervals [290]:
				xmin = 88.043
				xmax = 88.113
				text = "EY1"
			intervals [291]:
				xmin = 88.113
				xmax = 88.143
				text = "B"
			intervals [292]:
				xmin = 88.143
				xmax = 88.173
				text = "ER0"
			intervals [293]:
				xmin = 88.173
				xmax = 88.223
				text = "HH"
			intervals [294]:
				xmin = 88.223
				xmax = 88.253
				text = "UH2"
			intervals [295]:
				xmin = 88.253
				xmax = 88.283
				text = "D"
			intervals [296]:
				xmin = 88.283
				xmax = 88.313
				text = "sp"
			intervals [297]:
				xmin = 88.313
				xmax = 88.363
				text = "HH"
			intervals [298]:
				xmin = 88.363
				xmax = 88.403
				text = "W"
			intervals [299]:
				xmin = 88.403
				xmax = 88.483
				text = "AY1"
			intervals [300]:
				xmin = 88.483
				xmax = 88.513
				text = "D"
			intervals [301]:
				xmin = 88.513
				xmax = 88.543
				text = "UW1"
			intervals [302]:
				xmin = 88.543
				xmax = 88.643
				text = "Y"
			intervals [303]:
				xmin = 88.643
				xmax = 88.703
				text = "UW1"
			intervals [304]:
				xmin = 88.703
				xmax = 88.793
				text = "TH"
			intervals [305]:
				xmin = 88.793
				xmax = 88.823
				text = "IH1"
			intervals [306]:
				xmin = 88.823
				xmax = 88.873
				text = "NG"
			intervals [307]:
				xmin = 88.873
				xmax = 88.943
				text = "K"
			intervals [308]:
				xmin = 88.943
				xmax = 88.993
				text = "IH0"
			intervals [309]:
				xmin = 88.993
				xmax = 89.073
				text = "T"
			intervals [310]:
				xmin = 89.073
				xmax = 89.143
				text = "S"
			intervals [311]:
				xmin = 89.143
				xmax = 89.183
				text = "DH"
			intervals [312]:
				xmin = 89.183
				xmax = 89.213
				text = "AE1"
			intervals [313]:
				xmin = 89.213
				xmax = 89.313
				text = "T"
			intervals [314]:
				xmin = 89.313
				xmax = 89.363
				text = "sp"
			intervals [315]:
				xmin = 89.363
				xmax = 89.433
				text = "W"
			intervals [316]:
				xmin = 89.433
				xmax = 89.513
				text = "EY1"
			intervals [317]:
				xmin = 89.513
				xmax = 89.573
				text = "sp"
			intervals [318]:
				xmin = 89.573
				xmax = 133.5526
				text = ""
			intervals [319]:
				xmin = 133.5526
				xmax = 133.6026
				text = "HH"
			intervals [320]:
				xmin = 133.6026
				xmax = 133.6526
				text = "W"
			intervals [321]:
				xmin = 133.6526
				xmax = 133.7526
				text = "AY1"
			intervals [322]:
				xmin = 133.7526
				xmax = 133.7926
				text = "D"
			intervals [323]:
				xmin = 133.7926
				xmax = 133.8326
				text = "UW1"
			intervals [324]:
				xmin = 133.8326
				xmax = 133.8726
				text = "Y"
			intervals [325]:
				xmin = 133.8726
				xmax = 133.9326
				text = "UW1"
			intervals [326]:
				xmin = 133.9326
				xmax = 133.9726
				text = "TH"
			intervals [327]:
				xmin = 133.9726
				xmax = 134.0426
				text = "IH1"
			intervals [328]:
				xmin = 134.0426
				xmax = 134.0826
				text = "NG"
			intervals [329]:
				xmin = 134.0826
				xmax = 134.1226
				text = "K"
			intervals [330]:
				xmin = 134.1226
				xmax = 134.1526
				text = "IH1"
			intervals [331]:
				xmin = 134.1526
				xmax = 134.2126
				text = "T"
			intervals [332]:
				xmin = 134.2126
				xmax = 134.2726
				text = "S"
			intervals [333]:
				xmin = 134.2726
				xmax = 134.3326
				text = "IH0"
			intervals [334]:
				xmin = 134.3326
				xmax = 134.3826
				text = "M"
			intervals [335]:
				xmin = 134.3826
				xmax = 134.4826
				text = "P"
			intervals [336]:
				xmin = 134.4826
				xmax = 134.5926
				text = "AO1"
			intervals [337]:
				xmin = 134.5926
				xmax = 134.6526
				text = "R"
			intervals [338]:
				xmin = 134.6526
				xmax = 134.6826
				text = "T"
			intervals [339]:
				xmin = 134.6826
				xmax = 134.7126
				text = "AH0"
			intervals [340]:
				xmin = 134.7126
				xmax = 134.7426
				text = "N"
			intervals [341]:
				xmin = 134.7426
				xmax = 134.7726
				text = "T"
			intervals [342]:
				xmin = 134.7726
				xmax = 134.8026
				text = "DH"
			intervals [343]:
				xmin = 134.8026
				xmax = 134.8826
				text = "AE1"
			intervals [344]:
				xmin = 134.8826
				xmax = 134.9826
				text = "T"
			intervals [345]:
				xmin = 134.9826
				xmax = 135.0426
				text = "S"
			intervals [346]:
				xmin = 135.0426
				xmax = 135.1126
				text = "IH0"
			intervals [347]:
				xmin = 135.1126
				xmax = 135.1626
				text = "M"
			intervals [348]:
				xmin = 135.1626
				xmax = 135.2426
				text = "P"
			intervals [349]:
				xmin = 135.2426
				xmax = 135.3426
				text = "AO1"
			intervals [350]:
				xmin = 135.3426
				xmax = 135.3826
				text = "R"
			intervals [351]:
				xmin = 135.3826
				xmax = 135.4126
				text = "T"
			intervals [352]:
				xmin = 135.4126
				xmax = 135.4426
				text = "AH0"
			intervals [353]:
				xmin = 135.4426
				xmax = 135.4726
				text = "N"
			intervals [354]:
				xmin = 135.4726
				xmax = 135.5026
				text = "T"
			intervals [355]:
				xmin = 135.5026
				xmax = 135.5326
				text = "L"
			intervals [356]:
				xmin = 135.5326
				xmax = 135.6026
				text = "AY1"
			intervals [357]:
				xmin = 135.6026
				xmax = 135.6326
				text = "K"
			intervals [358]:
				xmin = 135.6326
				xmax = 135.6626
				text = "sp"
			intervals [359]:
				xmin = 135.6626
				xmax = 135.6926
				text = "HH"
			intervals [360]:
				xmin = 135.6926
				xmax = 135.7726
				text = "W"
			intervals [361]:
				xmin = 135.7726
				xmax = 135.8226
				text = "AY1"
			intervals [362]:
				xmin = 135.8226
				xmax = 135.8626
				text = "D"
			intervals [363]:
				xmin = 135.8626
				xmax = 135.9026
				text = "UW1"
			intervals [364]:
				xmin = 135.9026
				xmax = 135.9926
				text = "Y"
			intervals [365]:
				xmin = 135.9926
				xmax = 136.0226
				text = "UW1"
			intervals [366]:
				xmin = 136.0226
				xmax = 136.1426
				text = "F"
			intervals [367]:
				xmin = 136.1426
				xmax = 136.1826
				text = "IY1"
			intervals [368]:
				xmin = 136.1826
				xmax = 136.2626
				text = "L"
			intervals [369]:
				xmin = 136.2626
				xmax = 136.3226
				text = "L"
			intervals [370]:
				xmin = 136.3226
				xmax = 136.4026
				text = "AY1"
			intervals [371]:
				xmin = 136.4026
				xmax = 136.4426
				text = "K"
			intervals [372]:
				xmin = 136.4426
				xmax = 136.4926
				text = "sp"
			intervals [373]:
				xmin = 136.4926
				xmax = 136.5526
				text = "P"
			intervals [374]:
				xmin = 136.5526
				xmax = 136.6126
				text = "IY1"
			intervals [375]:
				xmin = 136.6126
				xmax = 136.7126
				text = "P"
			intervals [376]:
				xmin = 136.7126
				xmax = 136.7526
				text = "AH0"
			intervals [377]:
				xmin = 136.7526
				xmax = 136.8626
				text = "L"
			intervals [378]:
				xmin = 136.8626
				xmax = 136.9326
				text = "sp"
			intervals [379]:
				xmin = 136.9326
				xmax = 136.9726
				text = "F"
			intervals [380]:
				xmin = 136.9726
				xmax = 137.0026
				text = "ER0"
			intervals [381]:
				xmin = 137.0026
				xmax = 137.0326
				text = "M"
			intervals [382]:
				xmin = 137.0326
				xmax = 137.0826
				text = "sp"
			intervals [383]:
				xmin = 137.0826
				xmax = 137.1626
				text = "Y"
			intervals [384]:
				xmin = 137.1626
				xmax = 137.1926
				text = "UH1"
			intervals [385]:
				xmin = 137.1926
				xmax = 137.4126
				text = "R"
			intervals [386]:
				xmin = 137.4126
				xmax = 137.4426
				text = "sp"
			intervals [387]:
				xmin = 137.4426
				xmax = 137.5726
				text = "F"
			intervals [388]:
				xmin = 137.5726
				xmax = 137.6026
				text = "ER0"
			intervals [389]:
				xmin = 137.6026
				xmax = 137.6526
				text = "M"
			intervals [390]:
				xmin = 137.6526
				xmax = 137.6926
				text = "Y"
			intervals [391]:
				xmin = 137.6926
				xmax = 137.7226
				text = "UH1"
			intervals [392]:
				xmin = 137.7226
				xmax = 137.8826
				text = "R"
			intervals [393]:
				xmin = 137.8826
				xmax = 137.9426
				text = "sp"
			intervals [394]:
				xmin = 137.9426
				xmax = 137.9926
				text = "N"
			intervals [395]:
				xmin = 137.9926
				xmax = 138.0426
				text = "EY1"
			intervals [396]:
				xmin = 138.0426
				xmax = 138.0726
				text = "B"
			intervals [397]:
				xmin = 138.0726
				xmax = 138.1026
				text = "ER0"
			intervals [398]:
				xmin = 138.1026
				xmax = 138.2626
				text = "HH"
			intervals [399]:
				xmin = 138.2626
				xmax = 138.2926
				text = "UH2"
			intervals [400]:
				xmin = 138.2926
				xmax = 138.3226
				text = "D"
			intervals [401]:
				xmin = 138.3226
				xmax = 138.3726
				text = "ER0"
			intervals [402]:
				xmin = 138.3726
				xmax = 138.4526
				text = "F"
			intervals [403]:
				xmin = 138.4526
				xmax = 138.4826
				text = "R"
			intervals [404]:
				xmin = 138.4826
				xmax = 138.5126
				text = "AH1"
			intervals [405]:
				xmin = 138.5126
				xmax = 138.5826
				text = "M"
			intervals [406]:
				xmin = 138.5826
				xmax = 138.6526
				text = "Y"
			intervals [407]:
				xmin = 138.6526
				xmax = 138.6826
				text = "UH1"
			intervals [408]:
				xmin = 138.6826
				xmax = 138.8226
				text = "R"
			intervals [409]:
				xmin = 138.8226
				xmax = 138.8526
				text = "sp"
			intervals [410]:
				xmin = 138.8526
				xmax = 138.9426
				text = "AO1"
			intervals [411]:
				xmin = 138.9426
				xmax = 139.0126
				text = "R"
			intervals [412]:
				xmin = 139.0126
				xmax = 139.0526
				text = "sp"
			intervals [413]:
				xmin = 139.0526
				xmax = 139.1426
				text = "IH1"
			intervals [414]:
				xmin = 139.1426
				xmax = 139.2426
				text = "Z"
			intervals [415]:
				xmin = 139.2426
				xmax = 139.2726
				text = "Y"
			intervals [416]:
				xmin = 139.2726
				xmax = 139.3226
				text = "UH1"
			intervals [417]:
				xmin = 139.3226
				xmax = 139.3826
				text = "R"
			intervals [418]:
				xmin = 139.3826
				xmax = 139.4326
				text = "N"
			intervals [419]:
				xmin = 139.4326
				xmax = 139.5226
				text = "EY1"
			intervals [420]:
				xmin = 139.5226
				xmax = 139.5726
				text = "B"
			intervals [421]:
				xmin = 139.5726
				xmax = 139.6126
				text = "ER0"
			intervals [422]:
				xmin = 139.6126
				xmax = 139.6426
				text = "HH"
			intervals [423]:
				xmin = 139.6426
				xmax = 139.7226
				text = "UH2"
			intervals [424]:
				xmin = 139.7226
				xmax = 139.7526
				text = "D"
			intervals [425]:
				xmin = 139.7526
				xmax = 139.8126
				text = "L"
			intervals [426]:
				xmin = 139.8126
				xmax = 139.8626
				text = "AY1"
			intervals [427]:
				xmin = 139.8626
				xmax = 139.9626
				text = "K"
			intervals [428]:
				xmin = 139.9626
				xmax = 140.0926
				text = "AH0"
			intervals [429]:
				xmin = 140.0926
				xmax = 140.4438
				text = "sp"
			intervals [430]:
				xmin = 140.4438
				xmax = 140.4938
				text = "L"
			intervals [431]:
				xmin = 140.4938
				xmax = 140.5338
				text = "AY1"
			intervals [432]:
				xmin = 140.5338
				xmax = 140.6138
				text = "K"
			intervals [433]:
				xmin = 140.6138
				xmax = 140.6838
				text = "AH0"
			intervals [434]:
				xmin = 140.6838
				xmax = 140.7538
				text = "R"
			intervals [435]:
				xmin = 140.7538
				xmax = 140.8338
				text = "IH1"
			intervals [436]:
				xmin = 140.8338
				xmax = 140.8938
				text = "CH"
			intervals [437]:
				xmin = 140.8938
				xmax = 140.9738
				text = "K"
			intervals [438]:
				xmin = 140.9738
				xmax = 141.0038
				text = "AH0"
			intervals [439]:
				xmin = 141.0038
				xmax = 141.0538
				text = "M"
			intervals [440]:
				xmin = 141.0538
				xmax = 141.1138
				text = "Y"
			intervals [441]:
				xmin = 141.1138
				xmax = 141.1738
				text = "UW1"
			intervals [442]:
				xmin = 141.1738
				xmax = 141.2038
				text = "N"
			intervals [443]:
				xmin = 141.2038
				xmax = 141.2738
				text = "IH0"
			intervals [444]:
				xmin = 141.2738
				xmax = 141.3238
				text = "T"
			intervals [445]:
				xmin = 141.3238
				xmax = 141.6838
				text = "IY0"
			intervals [446]:
				xmin = 141.6838
				xmax = 141.8538
				text = "sp"
			intervals [447]:
				xmin = 141.8538
				xmax = 142.0238
				text = "AO1"
			intervals [448]:
				xmin = 142.0238
				xmax = 142.0838
				text = "R"
			intervals [449]:
				xmin = 142.0838
				xmax = 142.1638
				text = "sp"
			intervals [450]:
				xmin = 142.1638
				xmax = 142.2138
				text = "M"
			intervals [451]:
				xmin = 142.2138
				xmax = 142.4538
				text = "IH1"
			intervals [452]:
				xmin = 142.4538
				xmax = 142.4838
				text = "D"
			intervals [453]:
				xmin = 142.4838
				xmax = 142.5238
				text = "M"
			intervals [454]:
				xmin = 142.5238
				xmax = 142.6038
				text = "IH1"
			intervals [455]:
				xmin = 142.6038
				xmax = 142.6738
				text = "D"
			intervals [456]:
				xmin = 142.6738
				xmax = 142.7738
				text = "R"
			intervals [457]:
				xmin = 142.7738
				xmax = 142.8338
				text = "EY1"
			intervals [458]:
				xmin = 142.8338
				xmax = 142.8638
				text = "N"
			intervals [459]:
				xmin = 142.8638
				xmax = 142.9038
				text = "JH"
			intervals [460]:
				xmin = 142.9038
				xmax = 143.1538
				text = "AO1"
			intervals [461]:
				xmin = 143.1538
				xmax = 143.1938
				text = "R"
			intervals [462]:
				xmin = 143.1938
				xmax = 143.2238
				text = "IH0"
			intervals [463]:
				xmin = 143.2238
				xmax = 143.2838
				text = "Z"
			intervals [464]:
				xmin = 143.2838
				xmax = 143.3138
				text = "IH0"
			intervals [465]:
				xmin = 143.3138
				xmax = 143.3438
				text = "T"
			intervals [466]:
				xmin = 143.3438
				xmax = 143.3938
				text = "W"
			intervals [467]:
				xmin = 143.3938
				xmax = 143.4338
				text = "AH1"
			intervals [468]:
				xmin = 143.4338
				xmax = 143.4838
				text = "Z"
			intervals [469]:
				xmin = 143.4838
				xmax = 143.5138
				text = "IH0"
			intervals [470]:
				xmin = 143.5138
				xmax = 143.5438
				text = "T"
			intervals [471]:
				xmin = 143.5438
				xmax = 143.5738
				text = "sp"
			intervals [472]:
				xmin = 143.5738
				xmax = 143.6238
				text = "AH0"
			intervals [473]:
				xmin = 143.6238
				xmax = 143.7138
				text = "sp"
			intervals [474]:
				xmin = 143.7138
				xmax = 143.7738
				text = "P"
			intervals [475]:
				xmin = 143.7738
				xmax = 143.9238
				text = "UW1"
			intervals [476]:
				xmin = 143.9238
				xmax = 143.9538
				text = "R"
			intervals [477]:
				xmin = 143.9538
				xmax = 144.0238
				text = "K"
			intervals [478]:
				xmin = 144.0238
				xmax = 144.0538
				text = "AH0"
			intervals [479]:
				xmin = 144.0538
				xmax = 144.1038
				text = "M"
			intervals [480]:
				xmin = 144.1038
				xmax = 144.1338
				text = "Y"
			intervals [481]:
				xmin = 144.1338
				xmax = 144.1638
				text = "UW1"
			intervals [482]:
				xmin = 144.1638
				xmax = 144.1938
				text = "N"
			intervals [483]:
				xmin = 144.1938
				xmax = 144.2238
				text = "IH0"
			intervals [484]:
				xmin = 144.2238
				xmax = 144.2538
				text = "T"
			intervals [485]:
				xmin = 144.2538
				xmax = 144.3238
				text = "IY0"
			intervals [486]:
				xmin = 144.3238
				xmax = 144.4338
				text = "AY1"
			intervals [487]:
				xmin = 144.4338
				xmax = 144.5138
				text = "HH"
			intervals [488]:
				xmin = 144.5138
				xmax = 144.5538
				text = "W"
			intervals [489]:
				xmin = 144.5538
				xmax = 144.6138
				text = "AH1"
			intervals [490]:
				xmin = 144.6138
				xmax = 144.6438
				text = "T"
			intervals [491]:
				xmin = 144.6438
				xmax = 144.7438
				text = "sp"
			intervals [492]:
				xmin = 144.7438
				xmax = 144.8038
				text = "D"
			intervals [493]:
				xmin = 144.8038
				xmax = 144.8438
				text = "IH0"
			intervals [494]:
				xmin = 144.8438
				xmax = 144.9138
				text = "S"
			intervals [495]:
				xmin = 144.9138
				xmax = 144.9538
				text = "K"
			intervals [496]:
				xmin = 144.9538
				xmax = 144.9938
				text = "R"
			intervals [497]:
				xmin = 144.9938
				xmax = 145.1038
				text = "AY1"
			intervals [498]:
				xmin = 145.1038
				xmax = 145.1338
				text = "B"
			intervals [499]:
				xmin = 145.1338
				xmax = 145.1838
				text = "Y"
			intervals [500]:
				xmin = 145.1838
				xmax = 145.2238
				text = "UH1"
			intervals [501]:
				xmin = 145.2238
				xmax = 145.2638
				text = "R"
			intervals [502]:
				xmin = 145.2638
				xmax = 145.3138
				text = "N"
			intervals [503]:
				xmin = 145.3138
				xmax = 145.3838
				text = "EY1"
			intervals [504]:
				xmin = 145.3838
				xmax = 145.4138
				text = "B"
			intervals [505]:
				xmin = 145.4138
				xmax = 145.4438
				text = "ER0"
			intervals [506]:
				xmin = 145.4438
				xmax = 145.4838
				text = "HH"
			intervals [507]:
				xmin = 145.4838
				xmax = 145.5138
				text = "UH2"
			intervals [508]:
				xmin = 145.5138
				xmax = 145.5438
				text = "D"
			intervals [509]:
				xmin = 145.5438
				xmax = 192.8518
				text = ""
			intervals [510]:
				xmin = 192.8518
				xmax = 192.9118
				text = "HH"
			intervals [511]:
				xmin = 192.9118
				xmax = 192.9418
				text = "W"
			intervals [512]:
				xmin = 192.9418
				xmax = 192.9918
				text = "EH1"
			intervals [513]:
				xmin = 192.9918
				xmax = 193.0518
				text = "N"
			intervals [514]:
				xmin = 193.0518
				xmax = 193.1018
				text = "Y"
			intervals [515]:
				xmin = 193.1018
				xmax = 193.1518
				text = "UW1"
			intervals [516]:
				xmin = 193.1518
				xmax = 193.2618
				text = "S"
			intervals [517]:
				xmin = 193.2618
				xmax = 193.3418
				text = "EY1"
			intervals [518]:
				xmin = 193.3418
				xmax = 193.4618
				text = "M"
			intervals [519]:
				xmin = 193.4618
				xmax = 193.5418
				text = "AH1"
			intervals [520]:
				xmin = 193.5418
				xmax = 193.5818
				text = "N"
			intervals [521]:
				xmin = 193.5818
				xmax = 193.6618
				text = "IY0"
			intervals [522]:
				xmin = 193.6618
				xmax = 193.7118
				text = "L"
			intervals [523]:
				xmin = 193.7118
				xmax = 193.7618
				text = "AY1"
			intervals [524]:
				xmin = 193.7618
				xmax = 193.7918
				text = "K"
			intervals [525]:
				xmin = 193.7918
				xmax = 193.8218
				text = "sp"
			intervals [526]:
				xmin = 193.8218
				xmax = 193.9218
				text = "M"
			intervals [527]:
				xmin = 193.9218
				xmax = 194.0518
				text = "IH1"
			intervals [528]:
				xmin = 194.0518
				xmax = 194.1618
				text = "L"
			intervals [529]:
				xmin = 194.1618
				xmax = 194.2518
				text = "Y"
			intervals [530]:
				xmin = 194.2518
				xmax = 194.2818
				text = "AH0"
			intervals [531]:
				xmin = 194.2818
				xmax = 194.3218
				text = "N"
			intervals [532]:
				xmin = 194.3218
				xmax = 194.3918
				text = "Z"
			intervals [533]:
				xmin = 194.3918
				xmax = 194.4218
				text = "AH0"
			intervals [534]:
				xmin = 194.4218
				xmax = 194.4818
				text = "N"
			intervals [535]:
				xmin = 194.4818
				xmax = 194.5118
				text = "M"
			intervals [536]:
				xmin = 194.5118
				xmax = 194.5518
				text = "IH1"
			intervals [537]:
				xmin = 194.5518
				xmax = 194.5818
				text = "L"
			intervals [538]:
				xmin = 194.5818
				xmax = 194.8118
				text = "Y"
			intervals [539]:
				xmin = 194.8118
				xmax = 194.8418
				text = "AH0"
			intervals [540]:
				xmin = 194.8418
				xmax = 194.8818
				text = "N"
			intervals [541]:
				xmin = 194.8818
				xmax = 194.9318
				text = "Z"
			intervals [542]:
				xmin = 194.9318
				xmax = 194.9718
				text = "AH0"
			intervals [543]:
				xmin = 194.9718
				xmax = 195.0118
				text = "V"
			intervals [544]:
				xmin = 195.0118
				xmax = 195.0518
				text = "D"
			intervals [545]:
				xmin = 195.0518
				xmax = 195.2418
				text = "AA1"
			intervals [546]:
				xmin = 195.2418
				xmax = 195.3518
				text = "L"
			intervals [547]:
				xmin = 195.3518
				xmax = 195.3818
				text = "ER0"
			intervals [548]:
				xmin = 195.3818
				xmax = 195.5118
				text = "Z"
			intervals [549]:
				xmin = 195.5118
				xmax = 195.5418
				text = "sp"
			intervals [550]:
				xmin = 195.5418
				xmax = 212.6781
				text = ""
			intervals [551]:
				xmin = 212.6781
				xmax = 213.4881
				text = "M"
			intervals [552]:
				xmin = 213.4881
				xmax = 213.5681
				text = "HH"
			intervals [553]:
				xmin = 213.5681
				xmax = 213.7681
				text = "M"
			intervals [554]:
				xmin = 213.7681
				xmax = 229.1491
				text = ""
			intervals [555]:
				xmin = 229.1491
				xmax = 229.2091
				text = "sil"
			intervals [556]:
				xmin = 229.2091
				xmax = 229.3091
				text = "S"
			intervals [557]:
				xmin = 229.3091
				xmax = 229.4391
				text = "OW1"
			intervals [558]:
				xmin = 229.4391
				xmax = 229.8924
				text = ""
			intervals [559]:
				xmin = 229.8924
				xmax = 229.9224
				text = "sil"
			intervals [560]:
				xmin = 229.9224
				xmax = 229.9924
				text = "AY1"
			intervals [561]:
				xmin = 229.9924
				xmax = 230.2524
				text = "AE1"
			intervals [562]:
				xmin = 230.2524
				xmax = 230.3024
				text = "K"
			intervals [563]:
				xmin = 230.3024
				xmax = 230.3724
				text = "S"
			intervals [564]:
				xmin = 230.3724
				xmax = 230.4124
				text = "Y"
			intervals [565]:
				xmin = 230.4124
				xmax = 230.4624
				text = "UW1"
			intervals [566]:
				xmin = 230.4624
				xmax = 230.5024
				text = "DH"
			intervals [567]:
				xmin = 230.5024
				xmax = 230.6724
				text = "IH1"
			intervals [568]:
				xmin = 230.6724
				xmax = 230.7924
				text = "S"
			intervals [569]:
				xmin = 230.7924
				xmax = 230.8224
				text = "Y"
			intervals [570]:
				xmin = 230.8224
				xmax = 230.8524
				text = "UW1"
			intervals [571]:
				xmin = 230.8524
				xmax = 230.8824
				text = "sp"
			intervals [572]:
				xmin = 230.8824
				xmax = 230.9324
				text = "N"
			intervals [573]:
				xmin = 230.9324
				xmax = 230.9924
				text = "OW1"
			intervals [574]:
				xmin = 230.9924
				xmax = 231.0224
				text = "sp"
			intervals [575]:
				xmin = 231.0224
				xmax = 231.1124
				text = "R"
			intervals [576]:
				xmin = 231.1124
				xmax = 231.1824
				text = "IY1"
			intervals [577]:
				xmin = 231.1824
				xmax = 231.2324
				text = "S"
			intervals [578]:
				xmin = 231.2324
				xmax = 231.2624
				text = "AH0"
			intervals [579]:
				xmin = 231.2624
				xmax = 231.2924
				text = "N"
			intervals [580]:
				xmin = 231.2924
				xmax = 231.3224
				text = "L"
			intervals [581]:
				xmin = 231.3224
				xmax = 231.3524
				text = "IY0"
			intervals [582]:
				xmin = 231.3524
				xmax = 231.3824
				text = "IH0"
			intervals [583]:
				xmin = 231.3824
				xmax = 231.4124
				text = "T"
			intervals [584]:
				xmin = 231.4124
				xmax = 231.4924
				text = "K"
			intervals [585]:
				xmin = 231.4924
				xmax = 231.6124
				text = "EY1"
			intervals [586]:
				xmin = 231.6124
				xmax = 231.6624
				text = "M"
			intervals [587]:
				xmin = 231.6624
				xmax = 231.7824
				text = "AW1"
			intervals [588]:
				xmin = 231.7824
				xmax = 231.8324
				text = "T"
			intervals [589]:
				xmin = 231.8324
				xmax = 231.8924
				text = "sp"
			intervals [590]:
				xmin = 231.8924
				xmax = 231.9324
				text = "DH"
			intervals [591]:
				xmin = 231.9324
				xmax = 231.9924
				text = "AE1"
			intervals [592]:
				xmin = 231.9924
				xmax = 232.0324
				text = "T"
			intervals [593]:
				xmin = 232.0324
				xmax = 232.0724
				text = "sp"
			intervals [594]:
				xmin = 232.0724
				xmax = 232.3124
				text = "AH1"
			intervals [595]:
				xmin = 232.3124
				xmax = 232.4024
				text = "M"
			intervals [596]:
				xmin = 232.4024
				xmax = 233.2407
				text = ""
			intervals [597]:
				xmin = 233.2407
				xmax = 233.3007
				text = "sil"
			intervals [598]:
				xmin = 233.3007
				xmax = 233.3907
				text = "DH"
			intervals [599]:
				xmin = 233.3907
				xmax = 233.4507
				text = "AE1"
			intervals [600]:
				xmin = 233.4507
				xmax = 233.5107
				text = "T"
			intervals [601]:
				xmin = 233.5107
				xmax = 233.5707
				text = "DH"
			intervals [602]:
				xmin = 233.5707
				xmax = 233.6107
				text = "IY0"
			intervals [603]:
				xmin = 233.6107
				xmax = 233.6507
				text = "sp"
			intervals [604]:
				xmin = 233.6507
				xmax = 233.7107
				text = "G"
			intervals [605]:
				xmin = 233.7107
				xmax = 233.8107
				text = "AH1"
			intervals [606]:
				xmin = 233.8107
				xmax = 233.8507
				text = "V"
			intervals [607]:
				xmin = 233.8507
				xmax = 233.8807
				text = "ER0"
			intervals [608]:
				xmin = 233.8807
				xmax = 233.9807
				text = "M"
			intervals [609]:
				xmin = 233.9807
				xmax = 234.0207
				text = "AH0"
			intervals [610]:
				xmin = 234.0207
				xmax = 234.0507
				text = "N"
			intervals [611]:
				xmin = 234.0507
				xmax = 234.0807
				text = "T"
			intervals [612]:
				xmin = 234.0807
				xmax = 234.1107
				text = "sp"
			intervals [613]:
				xmin = 234.1107
				xmax = 234.1807
				text = "JH"
			intervals [614]:
				xmin = 234.1807
				xmax = 234.2407
				text = "IH0"
			intervals [615]:
				xmin = 234.2407
				xmax = 234.3507
				text = "S"
			intervals [616]:
				xmin = 234.3507
				xmax = 234.3907
				text = "AH0"
			intervals [617]:
				xmin = 234.3907
				xmax = 234.4207
				text = "D"
			intervals [618]:
				xmin = 234.4207
				xmax = 234.5607
				text = "M"
			intervals [619]:
				xmin = 234.5607
				xmax = 234.6607
				text = "IH1"
			intervals [620]:
				xmin = 234.6607
				xmax = 234.6907
				text = "T"
			intervals [621]:
				xmin = 234.6907
				xmax = 234.7507
				text = "AH0"
			intervals [622]:
				xmin = 234.7507
				xmax = 234.8407
				text = "D"
			intervals [623]:
				xmin = 234.8407
				xmax = 234.9507
				text = "sp"
			intervals [624]:
				xmin = 234.9507
				xmax = 235.607
				text = ""
			intervals [625]:
				xmin = 235.607
				xmax = 235.887
				text = "F"
			intervals [626]:
				xmin = 235.887
				xmax = 236.147
				text = "AO1"
			intervals [627]:
				xmin = 236.147
				xmax = 236.217
				text = "R"
			intervals [628]:
				xmin = 236.217
				xmax = 236.327
				text = "sp"
			intervals [629]:
				xmin = 236.327
				xmax = 236.377
				text = "P"
			intervals [630]:
				xmin = 236.377
				xmax = 236.427
				text = "UH1"
			intervals [631]:
				xmin = 236.427
				xmax = 236.557
				text = "SH"
			intervals [632]:
				xmin = 236.557
				xmax = 236.587
				text = "IH0"
			intervals [633]:
				xmin = 236.587
				xmax = 236.727
				text = "NG"
			intervals [634]:
				xmin = 236.727
				xmax = 236.767
				text = "sp"
			intervals [635]:
				xmin = 236.767
				xmax = 236.867
				text = "D"
			intervals [636]:
				xmin = 236.867
				xmax = 236.927
				text = "R"
			intervals [637]:
				xmin = 236.927
				xmax = 237.297
				text = "AH1"
			intervals [638]:
				xmin = 237.297
				xmax = 237.327
				text = "G"
			intervals [639]:
				xmin = 237.327
				xmax = 237.587
				text = "Z"
			intervals [640]:
				xmin = 237.587
				xmax = 237.647
				text = "sp"
			intervals [641]:
				xmin = 237.647
				xmax = 237.787
				text = "IH0"
			intervals [642]:
				xmin = 237.787
				xmax = 237.817
				text = "N"
			intervals [643]:
				xmin = 237.817
				xmax = 237.947
				text = "T"
			intervals [644]:
				xmin = 237.947
				xmax = 237.997
				text = "UW1"
			intervals [645]:
				xmin = 237.997
				xmax = 238.047
				text = "DH"
			intervals [646]:
				xmin = 238.047
				xmax = 238.107
				text = "AH0"
			intervals [647]:
				xmin = 238.107
				xmax = 238.187
				text = "K"
			intervals [648]:
				xmin = 238.187
				xmax = 238.237
				text = "AH0"
			intervals [649]:
				xmin = 238.237
				xmax = 238.317
				text = "M"
			intervals [650]:
				xmin = 238.317
				xmax = 238.347
				text = "Y"
			intervals [651]:
				xmin = 238.347
				xmax = 238.387
				text = "UW1"
			intervals [652]:
				xmin = 238.387
				xmax = 238.417
				text = "N"
			intervals [653]:
				xmin = 238.417
				xmax = 238.577
				text = "IH0"
			intervals [654]:
				xmin = 238.577
				xmax = 238.607
				text = "T"
			intervals [655]:
				xmin = 238.607
				xmax = 238.717
				text = "IY0"
			intervals [656]:
				xmin = 238.717
				xmax = 238.747
				text = "sp"
			intervals [657]:
				xmin = 238.747
				xmax = 238.847
				text = "AH0"
			intervals [658]:
				xmin = 238.847
				xmax = 238.887
				text = "N"
			intervals [659]:
				xmin = 238.887
				xmax = 239.117
				text = "AO1"
			intervals [660]:
				xmin = 239.117
				xmax = 239.147
				text = "L"
			intervals [661]:
				xmin = 239.147
				xmax = 239.177
				text = "AH0"
			intervals [662]:
				xmin = 239.177
				xmax = 239.207
				text = "V"
			intervals [663]:
				xmin = 239.207
				xmax = 239.237
				text = "sp"
			intervals [664]:
				xmin = 239.237
				xmax = 239.297
				text = "DH"
			intervals [665]:
				xmin = 239.297
				xmax = 239.347
				text = "AH0"
			intervals [666]:
				xmin = 239.347
				xmax = 239.377
				text = "T"
			intervals [667]:
				xmin = 239.377
				xmax = 239.417
				text = "HH"
			intervals [668]:
				xmin = 239.417
				xmax = 239.527
				text = "AW1"
			intervals [669]:
				xmin = 239.527
				xmax = 239.597
				text = "D"
			intervals [670]:
				xmin = 239.597
				xmax = 239.627
				text = "UW1"
			intervals [671]:
				xmin = 239.627
				xmax = 239.687
				text = "Y"
			intervals [672]:
				xmin = 239.687
				xmax = 239.717
				text = "UW1"
			intervals [673]:
				xmin = 239.717
				xmax = 239.827
				text = "F"
			intervals [674]:
				xmin = 239.827
				xmax = 239.867
				text = "IY1"
			intervals [675]:
				xmin = 239.867
				xmax = 239.927
				text = "L"
			intervals [676]:
				xmin = 239.927
				xmax = 239.987
				text = "AH0"
			intervals [677]:
				xmin = 239.987
				xmax = 240.037
				text = "B"
			intervals [678]:
				xmin = 240.037
				xmax = 240.067
				text = "AW1"
			intervals [679]:
				xmin = 240.067
				xmax = 240.127
				text = "T"
			intervals [680]:
				xmin = 240.127
				xmax = 240.157
				text = "sp"
			intervals [681]:
				xmin = 240.157
				xmax = 240.237
				text = "DH"
			intervals [682]:
				xmin = 240.237
				xmax = 240.277
				text = "AH0"
			intervals [683]:
				xmin = 240.277
				xmax = 240.307
				text = "T"
			intervals [684]:
				xmin = 240.307
				xmax = 240.8281
				text = "sp"
			intervals [685]:
				xmin = 240.8281
				xmax = 240.8681
				text = "L"
			intervals [686]:
				xmin = 240.8681
				xmax = 240.9581
				text = "AY1"
			intervals [687]:
				xmin = 240.9581
				xmax = 240.9981
				text = "K"
			intervals [688]:
				xmin = 240.9981
				xmax = 241.1681
				text = "sp"
			intervals [689]:
				xmin = 241.1681
				xmax = 241.2181
				text = "DH"
			intervals [690]:
				xmin = 241.2181
				xmax = 241.2781
				text = "EH1"
			intervals [691]:
				xmin = 241.2781
				xmax = 241.4581
				text = "R"
			intervals [692]:
				xmin = 241.4581
				xmax = 241.5281
				text = "DH"
			intervals [693]:
				xmin = 241.5281
				xmax = 241.7081
				text = "EY1"
			intervals [694]:
				xmin = 241.7081
				xmax = 241.7581
				text = "AH0"
			intervals [695]:
				xmin = 241.7581
				xmax = 241.7881
				text = "D"
			intervals [696]:
				xmin = 241.7881
				xmax = 241.8581
				text = "M"
			intervals [697]:
				xmin = 241.8581
				xmax = 241.9481
				text = "IH1"
			intervals [698]:
				xmin = 241.9481
				xmax = 241.9781
				text = "T"
			intervals [699]:
				xmin = 241.9781
				xmax = 242.0681
				text = "AH0"
			intervals [700]:
				xmin = 242.0681
				xmax = 242.1081
				text = "D"
			intervals [701]:
				xmin = 242.1081
				xmax = 242.1781
				text = "DH"
			intervals [702]:
				xmin = 242.1781
				xmax = 242.2381
				text = "AE1"
			intervals [703]:
				xmin = 242.2381
				xmax = 242.2981
				text = "T"
			intervals [704]:
				xmin = 242.2981
				xmax = 242.3581
				text = "DH"
			intervals [705]:
				xmin = 242.3581
				xmax = 242.4981
				text = "EY1"
			intervals [706]:
				xmin = 242.4981
				xmax = 242.7606
				text = "sp"
			intervals [707]:
				xmin = 242.7606
				xmax = 242.8406
				text = "P"
			intervals [708]:
				xmin = 242.8406
				xmax = 242.9006
				text = "AH1"
			intervals [709]:
				xmin = 242.9006
				xmax = 242.9606
				text = "M"
			intervals [710]:
				xmin = 242.9606
				xmax = 242.9906
				text = "P"
			intervals [711]:
				xmin = 242.9906
				xmax = 243.0306
				text = "T"
			intervals [712]:
				xmin = 243.0306
				xmax = 243.0706
				text = "sp"
			intervals [713]:
				xmin = 243.0706
				xmax = 243.1106
				text = "D"
			intervals [714]:
				xmin = 243.1106
				xmax = 243.1906
				text = "R"
			intervals [715]:
				xmin = 243.1906
				xmax = 243.3806
				text = "AH1"
			intervals [716]:
				xmin = 243.3806
				xmax = 243.4406
				text = "G"
			intervals [717]:
				xmin = 243.4406
				xmax = 243.4806
				text = "Z"
			intervals [718]:
				xmin = 243.4806
				xmax = 243.5306
				text = "IH0"
			intervals [719]:
				xmin = 243.5306
				xmax = 243.5806
				text = "N"
			intervals [720]:
				xmin = 243.5806
				xmax = 243.6906
				text = "T"
			intervals [721]:
				xmin = 243.6906
				xmax = 243.7206
				text = "UW1"
			intervals [722]:
				xmin = 243.7206
				xmax = 244.495
				text = "sp"
			intervals [723]:
				xmin = 244.495
				xmax = 244.555
				text = "DH"
			intervals [724]:
				xmin = 244.555
				xmax = 245.035
				text = "AH1"
			intervals [725]:
				xmin = 245.035
				xmax = 245.065
				text = "sp"
			intervals [726]:
				xmin = 245.065
				xmax = 245.3752
				text = ""
			intervals [727]:
				xmin = 245.3752
				xmax = 245.5452
				text = "AE1"
			intervals [728]:
				xmin = 245.5452
				xmax = 245.6152
				text = "F"
			intervals [729]:
				xmin = 245.6152
				xmax = 245.6452
				text = "R"
			intervals [730]:
				xmin = 245.6452
				xmax = 245.6952
				text = "AH0"
			intervals [731]:
				xmin = 245.6952
				xmax = 245.7552
				text = "K"
			intervals [732]:
				xmin = 245.7552
				xmax = 245.8652
				text = "AH0"
			intervals [733]:
				xmin = 245.8652
				xmax = 245.9152
				text = "N"
			intervals [734]:
				xmin = 245.9152
				xmax = 245.9952
				text = "K"
			intervals [735]:
				xmin = 245.9952
				xmax = 246.0352
				text = "AH0"
			intervals [736]:
				xmin = 246.0352
				xmax = 246.0952
				text = "M"
			intervals [737]:
				xmin = 246.0952
				xmax = 246.1652
				text = "Y"
			intervals [738]:
				xmin = 246.1652
				xmax = 246.2452
				text = "UW1"
			intervals [739]:
				xmin = 246.2452
				xmax = 246.2952
				text = "N"
			intervals [740]:
				xmin = 246.2952
				xmax = 246.3652
				text = "IH0"
			intervals [741]:
				xmin = 246.3652
				xmax = 246.4052
				text = "T"
			intervals [742]:
				xmin = 246.4052
				xmax = 246.5552
				text = "IY0"
			intervals [743]:
				xmin = 246.5552
				xmax = 246.6052
				text = "sp"
			intervals [744]:
				xmin = 246.6052
				xmax = 247.2836
				text = ""
			intervals [745]:
				xmin = 247.2836
				xmax = 247.4536
				text = "T"
			intervals [746]:
				xmin = 247.4536
				xmax = 247.7136
				text = "IH0"
			intervals [747]:
				xmin = 247.7136
				xmax = 248.1136
				text = "sp"
			intervals [748]:
				xmin = 248.1136
				xmax = 248.7489
				text = ""
			intervals [749]:
				xmin = 248.7489
				xmax = 248.8689
				text = "T"
			intervals [750]:
				xmin = 248.8689
				xmax = 248.9089
				text = "R"
			intervals [751]:
				xmin = 248.9089
				xmax = 249.0189
				text = "AY1"
			intervals [752]:
				xmin = 249.0189
				xmax = 249.0689
				text = "T"
			intervals [753]:
				xmin = 249.0689
				xmax = 249.1189
				text = "AH0"
			intervals [754]:
				xmin = 249.1189
				xmax = 249.1489
				text = "sp"
			intervals [755]:
				xmin = 249.1489
				xmax = 249.2289
				text = "D"
			intervals [756]:
				xmin = 249.2289
				xmax = 249.2789
				text = "IH0"
			intervals [757]:
				xmin = 249.2789
				xmax = 249.3089
				text = "S"
			intervals [758]:
				xmin = 249.3089
				xmax = 249.4289
				text = "T"
			intervals [759]:
				xmin = 249.4289
				xmax = 249.4589
				text = "R"
			intervals [760]:
				xmin = 249.4589
				xmax = 249.6489
				text = "OY1"
			intervals [761]:
				xmin = 249.6489
				xmax = 249.6889
				text = "DH"
			intervals [762]:
				xmin = 249.6889
				xmax = 249.7789
				text = "AH0"
			intervals [763]:
				xmin = 249.7789
				xmax = 249.8189
				text = "T"
			intervals [764]:
				xmin = 249.8189
				xmax = 249.8789
				text = "K"
			intervals [765]:
				xmin = 249.8789
				xmax = 249.9189
				text = "AH0"
			intervals [766]:
				xmin = 249.9189
				xmax = 249.9789
				text = "M"
			intervals [767]:
				xmin = 249.9789
				xmax = 250.0489
				text = "Y"
			intervals [768]:
				xmin = 250.0489
				xmax = 250.0789
				text = "UW1"
			intervals [769]:
				xmin = 250.0789
				xmax = 250.1389
				text = "N"
			intervals [770]:
				xmin = 250.1389
				xmax = 250.2189
				text = "IH0"
			intervals [771]:
				xmin = 250.2189
				xmax = 250.2789
				text = "T"
			intervals [772]:
				xmin = 250.2789
				xmax = 250.3589
				text = "IY0"
			intervals [773]:
				xmin = 250.3589
				xmax = 250.4389
				text = "HH"
			intervals [774]:
				xmin = 250.4389
				xmax = 250.5389
				text = "AW1"
			intervals [775]:
				xmin = 250.5389
				xmax = 250.6089
				text = "D"
			intervals [776]:
				xmin = 250.6089
				xmax = 250.6389
				text = "UW1"
			intervals [777]:
				xmin = 250.6389
				xmax = 250.7889
				text = "Y"
			intervals [778]:
				xmin = 250.7889
				xmax = 250.8389
				text = "UW1"
			intervals [779]:
				xmin = 250.8389
				xmax = 250.8889
				text = "sp"
			intervals [780]:
				xmin = 250.8889
				xmax = 250.9589
				text = "F"
			intervals [781]:
				xmin = 250.9589
				xmax = 250.9889
				text = "IY1"
			intervals [782]:
				xmin = 250.9889
				xmax = 251.0189
				text = "L"
			intervals [783]:
				xmin = 251.0189
				xmax = 251.0489
				text = "sp"
			intervals [784]:
				xmin = 251.0489
				xmax = 251.1289
				text = "AH0"
			intervals [785]:
				xmin = 251.1289
				xmax = 251.1889
				text = "B"
			intervals [786]:
				xmin = 251.1889
				xmax = 251.2889
				text = "AW1"
			intervals [787]:
				xmin = 251.2889
				xmax = 251.3389
				text = "T"
			intervals [788]:
				xmin = 251.3389
				xmax = 251.3889
				text = "DH"
			intervals [789]:
				xmin = 251.3889
				xmax = 251.4989
				text = "AE1"
			intervals [790]:
				xmin = 251.4989
				xmax = 251.5389
				text = "T"
			intervals [791]:
				xmin = 251.5389
				xmax = 251.6489
				text = "HH"
			intervals [792]:
				xmin = 251.6489
				xmax = 251.7589
				text = "AW1"
			intervals [793]:
				xmin = 251.7589
				xmax = 251.8489
				text = "D"
			intervals [794]:
				xmin = 251.8489
				xmax = 251.8789
				text = "UW1"
			intervals [795]:
				xmin = 251.8789
				xmax = 251.9889
				text = "HH"
			intervals [796]:
				xmin = 251.9889
				xmax = 252.0689
				text = "AW1"
			intervals [797]:
				xmin = 252.0689
				xmax = 252.0989
				text = "sp"
			intervals [798]:
				xmin = 252.0989
				xmax = 252.1389
				text = "AH0"
			intervals [799]:
				xmin = 252.1389
				xmax = 252.1689
				text = "N"
			intervals [800]:
				xmin = 252.1689
				xmax = 252.2889
				text = "HH"
			intervals [801]:
				xmin = 252.2889
				xmax = 252.4489
				text = "AW1"
			intervals [802]:
				xmin = 252.4489
				xmax = 252.4789
				text = "HH"
			intervals [803]:
				xmin = 252.4789
				xmax = 252.5089
				text = "AH0"
			intervals [804]:
				xmin = 252.5089
				xmax = 252.5489
				text = "Z"
			intervals [805]:
				xmin = 252.5489
				xmax = 252.5889
				text = "DH"
			intervals [806]:
				xmin = 252.5889
				xmax = 252.7189
				text = "AE1"
			intervals [807]:
				xmin = 252.7189
				xmax = 252.7689
				text = "T"
			intervals [808]:
				xmin = 252.7689
				xmax = 253.2303
				text = "sp"
			intervals [809]:
				xmin = 253.2303
				xmax = 253.3103
				text = "AH0"
			intervals [810]:
				xmin = 253.3103
				xmax = 253.4503
				text = "F"
			intervals [811]:
				xmin = 253.4503
				xmax = 253.4903
				text = "EH1"
			intervals [812]:
				xmin = 253.4903
				xmax = 253.6103
				text = "K"
			intervals [813]:
				xmin = 253.6103
				xmax = 253.6403
				text = "T"
			intervals [814]:
				xmin = 253.6403
				xmax = 253.6903
				text = "IH0"
			intervals [815]:
				xmin = 253.6903
				xmax = 253.7703
				text = "D"
			intervals [816]:
				xmin = 253.7703
				xmax = 253.8603
				text = "Y"
			intervals [817]:
				xmin = 253.8603
				xmax = 253.9703
				text = "UW1"
			intervals [818]:
				xmin = 253.9703
				xmax = 254.0003
				text = "sp"
			intervals [819]:
				xmin = 254.0003
				xmax = 254.0403
				text = "IH0"
			intervals [820]:
				xmin = 254.0403
				xmax = 254.1303
				text = "N"
			intervals [821]:
				xmin = 254.1303
				xmax = 254.1703
				text = "Y"
			intervals [822]:
				xmin = 254.1703
				xmax = 254.2203
				text = "UH1"
			intervals [823]:
				xmin = 254.2203
				xmax = 254.2703
				text = "R"
			intervals [824]:
				xmin = 254.2703
				xmax = 254.3203
				text = "N"
			intervals [825]:
				xmin = 254.3203
				xmax = 254.4303
				text = "EY1"
			intervals [826]:
				xmin = 254.4303
				xmax = 254.4903
				text = "B"
			intervals [827]:
				xmin = 254.4903
				xmax = 254.5303
				text = "ER0"
			intervals [828]:
				xmin = 254.5303
				xmax = 254.7203
				text = "HH"
			intervals [829]:
				xmin = 254.7203
				xmax = 254.7503
				text = "UH2"
			intervals [830]:
				xmin = 254.7503
				xmax = 254.7803
				text = "D"
			intervals [831]:
				xmin = 254.7803
				xmax = 254.8803
				text = "sp"
			intervals [832]:
				xmin = 254.8803
				xmax = 254.9203
				text = "AH0"
			intervals [833]:
				xmin = 254.9203
				xmax = 254.9503
				text = "N"
			intervals [834]:
				xmin = 254.9503
				xmax = 254.9903
				text = "HH"
			intervals [835]:
				xmin = 254.9903
				xmax = 255.1503
				text = "AW1"
			intervals [836]:
				xmin = 255.1503
				xmax = 255.2403
				text = "sp"
			intervals [837]:
				xmin = 255.2403
				xmax = 255.2703
				text = "P"
			intervals [838]:
				xmin = 255.2703
				xmax = 255.3003
				text = "IY1"
			intervals [839]:
				xmin = 255.3003
				xmax = 255.3703
				text = "P"
			intervals [840]:
				xmin = 255.3703
				xmax = 255.4003
				text = "AH0"
			intervals [841]:
				xmin = 255.4003
				xmax = 255.4503
				text = "L"
			intervals [842]:
				xmin = 255.4503
				xmax = 255.5103
				text = "G"
			intervals [843]:
				xmin = 255.5103
				xmax = 255.6103
				text = "OW1"
			intervals [844]:
				xmin = 255.6103
				xmax = 255.6403
				text = "sp"
			intervals [845]:
				xmin = 255.6403
				xmax = 255.6703
				text = "AH0"
			intervals [846]:
				xmin = 255.6703
				xmax = 255.7103
				text = "B"
			intervals [847]:
				xmin = 255.7103
				xmax = 255.7603
				text = "AW1"
			intervals [848]:
				xmin = 255.7603
				xmax = 255.8203
				text = "T"
			intervals [849]:
				xmin = 255.8203
				xmax = 255.8803
				text = "sp"
			intervals [850]:
				xmin = 255.8803
				xmax = 255.9203
				text = "DH"
			intervals [851]:
				xmin = 255.9203
				xmax = 255.9503
				text = "AH0"
			intervals [852]:
				xmin = 255.9503
				xmax = 255.9803
				text = "T"
			intervals [853]:
				xmin = 255.9803
				xmax = 332.1568
				text = "sp"
			intervals [854]:
				xmin = 332.1568
				xmax = 332.4468
				text = "spn"
			intervals [855]:
				xmin = 332.4468
				xmax = 332.8268
				text = "sp"
			intervals [856]:
				xmin = 332.8268
				xmax = 332.9768
				text = "M"
			intervals [857]:
				xmin = 332.9768
				xmax = 339.3519
				text = "sp"
			intervals [858]:
				xmin = 339.3519
				xmax = 339.3819
				text = "AH1"
			intervals [859]:
				xmin = 339.3819
				xmax = 339.4419
				text = "DH"
			intervals [860]:
				xmin = 339.4419
				xmax = 339.5719
				text = "AE1"
			intervals [861]:
				xmin = 339.5719
				xmax = 339.6119
				text = "T"
			intervals [862]:
				xmin = 339.6119
				xmax = 339.7619
				text = "IH1"
			intervals [863]:
				xmin = 339.7619
				xmax = 339.8319
				text = "Z"
			intervals [864]:
				xmin = 339.8319
				xmax = 339.9019
				text = "D"
			intervals [865]:
				xmin = 339.9019
				xmax = 339.9619
				text = "IH2"
			intervals [866]:
				xmin = 339.9619
				xmax = 340.0519
				text = "S"
			intervals [867]:
				xmin = 340.0519
				xmax = 340.1019
				text = "AH0"
			intervals [868]:
				xmin = 340.1019
				xmax = 340.2219
				text = "P"
			intervals [869]:
				xmin = 340.2219
				xmax = 340.3319
				text = "OY1"
			intervals [870]:
				xmin = 340.3319
				xmax = 340.3719
				text = "N"
			intervals [871]:
				xmin = 340.3719
				xmax = 340.4219
				text = "IH0"
			intervals [872]:
				xmin = 340.4219
				xmax = 340.4719
				text = "N"
			intervals [873]:
				xmin = 340.4719
				xmax = 340.5119
				text = "N"
			intervals [874]:
				xmin = 340.5119
				xmax = 340.6419
				text = "OW1"
			intervals [875]:
				xmin = 340.6419
				xmax = 340.6919
				text = "IH0"
			intervals [876]:
				xmin = 340.6919
				xmax = 340.7219
				text = "N"
			intervals [877]:
				xmin = 340.7219
				xmax = 340.7519
				text = "DH"
			intervals [878]:
				xmin = 340.7519
				xmax = 340.8619
				text = "AE1"
			intervals [879]:
				xmin = 340.8619
				xmax = 340.9219
				text = "T"
			intervals [880]:
				xmin = 340.9219
				xmax = 341.4539
				text = "sp"
			intervals [881]:
				xmin = 341.4539
				xmax = 341.6539
				text = "AW1"
			intervals [882]:
				xmin = 341.6539
				xmax = 341.6839
				text = "R"
			intervals [883]:
				xmin = 341.6839
				xmax = 341.7139
				text = "sp"
			intervals [884]:
				xmin = 341.7139
				xmax = 341.7639
				text = "G"
			intervals [885]:
				xmin = 341.7639
				xmax = 341.9239
				text = "AH1"
			intervals [886]:
				xmin = 341.9239
				xmax = 341.9639
				text = "V"
			intervals [887]:
				xmin = 341.9639
				xmax = 341.9939
				text = "ER0"
			intervals [888]:
				xmin = 341.9939
				xmax = 342.0439
				text = "M"
			intervals [889]:
				xmin = 342.0439
				xmax = 342.0739
				text = "AH0"
			intervals [890]:
				xmin = 342.0739
				xmax = 342.1039
				text = "N"
			intervals [891]:
				xmin = 342.1039
				xmax = 342.1439
				text = "T"
			intervals [892]:
				xmin = 342.1439
				xmax = 342.1739
				text = "sp"
			intervals [893]:
				xmin = 342.1739
				xmax = 342.2039
				text = "W"
			intervals [894]:
				xmin = 342.2039
				xmax = 342.2339
				text = "UH1"
			intervals [895]:
				xmin = 342.2339
				xmax = 342.2639
				text = "D"
			intervals [896]:
				xmin = 342.2639
				xmax = 342.2939
				text = "sp"
			intervals [897]:
				xmin = 342.2939
				xmax = 342.3439
				text = "D"
			intervals [898]:
				xmin = 342.3439
				xmax = 342.4339
				text = "UW1"
			intervals [899]:
				xmin = 342.4339
				xmax = 342.5239
				text = "S"
			intervals [900]:
				xmin = 342.5239
				xmax = 342.5539
				text = "AH1"
			intervals [901]:
				xmin = 342.5539
				xmax = 342.5839
				text = "M"
			intervals [902]:
				xmin = 342.5839
				xmax = 342.6239
				text = "TH"
			intervals [903]:
				xmin = 342.6239
				xmax = 342.6539
				text = "IH0"
			intervals [904]:
				xmin = 342.6539
				xmax = 342.6839
				text = "N"
			intervals [905]:
				xmin = 342.6839
				xmax = 342.7139
				text = "sp"
			intervals [906]:
				xmin = 342.7139
				xmax = 342.7939
				text = "L"
			intervals [907]:
				xmin = 342.7939
				xmax = 342.8339
				text = "AY1"
			intervals [908]:
				xmin = 342.8339
				xmax = 342.8639
				text = "K"
			intervals [909]:
				xmin = 342.8639
				xmax = 342.9439
				text = "sp"
			intervals [910]:
				xmin = 342.9439
				xmax = 342.9839
				text = "DH"
			intervals [911]:
				xmin = 342.9839
				xmax = 343.0439
				text = "AE1"
			intervals [912]:
				xmin = 343.0439
				xmax = 343.2139
				text = "T"
			intervals [913]:
				xmin = 343.2139
				xmax = 346.1118
				text = "sp"
			intervals [914]:
				xmin = 346.1118
				xmax = 346.1718
				text = "Y"
			intervals [915]:
				xmin = 346.1718
				xmax = 346.3818
				text = "AE1"
			intervals [916]:
				xmin = 346.3818
				xmax = 346.4118
				text = "sp"
			intervals [917]:
				xmin = 346.4118
				xmax = 346.4418
				text = "B"
			intervals [918]:
				xmin = 346.4418
				xmax = 346.4718
				text = "AH1"
			intervals [919]:
				xmin = 346.4718
				xmax = 346.5018
				text = "T"
			intervals [920]:
				xmin = 346.5018
				xmax = 346.6818
				text = "sp"
			intervals [921]:
				xmin = 346.6818
				xmax = 346.7918
				text = "T"
			intervals [922]:
				xmin = 346.7918
				xmax = 346.8318
				text = "EH1"
			intervals [923]:
				xmin = 346.8318
				xmax = 346.8618
				text = "L"
			intervals [924]:
				xmin = 346.8618
				xmax = 346.9118
				text = "M"
			intervals [925]:
				xmin = 346.9118
				xmax = 346.9418
				text = "IY1"
			intervals [926]:
				xmin = 346.9418
				xmax = 346.9918
				text = "AH0"
			intervals [927]:
				xmin = 346.9918
				xmax = 347.0418
				text = "B"
			intervals [928]:
				xmin = 347.0418
				xmax = 347.0918
				text = "AW1"
			intervals [929]:
				xmin = 347.0918
				xmax = 347.1518
				text = "T"
			intervals [930]:
				xmin = 347.1518
				xmax = 347.1918
				text = "Y"
			intervals [931]:
				xmin = 347.1918
				xmax = 347.2218
				text = "UH1"
			intervals [932]:
				xmin = 347.2218
				xmax = 347.2518
				text = "R"
			intervals [933]:
				xmin = 347.2518
				xmax = 347.3218
				text = "P"
			intervals [934]:
				xmin = 347.3218
				xmax = 347.3518
				text = "EH1"
			intervals [935]:
				xmin = 347.3518
				xmax = 347.4318
				text = "R"
			intervals [936]:
				xmin = 347.4318
				xmax = 347.4818
				text = "AH0"
			intervals [937]:
				xmin = 347.4818
				xmax = 347.5118
				text = "N"
			intervals [938]:
				xmin = 347.5118
				xmax = 347.5418
				text = "T"
			intervals [939]:
				xmin = 347.5418
				xmax = 347.6818
				text = "S"
			intervals [940]:
				xmin = 347.6818
				xmax = 425.0429
				text = ""
			intervals [941]:
				xmin = 425.0429
				xmax = 425.7629
				text = "M"
			intervals [942]:
				xmin = 425.7629
				xmax = 425.7929
				text = "HH"
			intervals [943]:
				xmin = 425.7929
				xmax = 425.8229
				text = "M"
			intervals [944]:
				xmin = 425.8229
				xmax = 426.6511
				text = ""
			intervals [945]:
				xmin = 426.6511
				xmax = 426.7311
				text = "sil"
			intervals [946]:
				xmin = 426.7311
				xmax = 426.7711
				text = "AH1"
			intervals [947]:
				xmin = 426.7711
				xmax = 426.8011
				text = "IH0"
			intervals [948]:
				xmin = 426.8011
				xmax = 426.8311
				text = "T"
			intervals [949]:
				xmin = 426.8311
				xmax = 427.0411
				text = "EY1"
			intervals [950]:
				xmin = 427.0411
				xmax = 427.0711
				text = "N"
			intervals [951]:
				xmin = 427.0711
				xmax = 427.1011
				text = "T"
			intervals [952]:
				xmin = 427.1011
				xmax = 427.1411
				text = "N"
			intervals [953]:
				xmin = 427.1411
				xmax = 427.1911
				text = "AH1"
			intervals [954]:
				xmin = 427.1911
				xmax = 427.2211
				text = "TH"
			intervals [955]:
				xmin = 427.2211
				xmax = 427.2511
				text = "IH0"
			intervals [956]:
				xmin = 427.2511
				xmax = 427.2811
				text = "N"
			intervals [957]:
				xmin = 427.2811
				xmax = 427.3111
				text = "sp"
			intervals [958]:
				xmin = 427.3111
				xmax = 427.3411
				text = "R"
			intervals [959]:
				xmin = 427.3411
				xmax = 427.5211
				text = "AO1"
			intervals [960]:
				xmin = 427.5211
				xmax = 427.5511
				text = "NG"
			intervals [961]:
				xmin = 427.5511
				xmax = 427.5811
				text = "W"
			intervals [962]:
				xmin = 427.5811
				xmax = 427.6111
				text = "IH0"
			intervals [963]:
				xmin = 427.6111
				xmax = 427.6811
				text = "TH"
			intervals [964]:
				xmin = 427.6811
				xmax = 427.7211
				text = "DH"
			intervals [965]:
				xmin = 427.7211
				xmax = 427.7511
				text = "AE1"
			intervals [966]:
				xmin = 427.7511
				xmax = 427.9211
				text = "T"
			intervals [967]:
				xmin = 427.9211
				xmax = 427.9911
				text = "sp"
			intervals [968]:
				xmin = 427.9911
				xmax = 430.2359
				text = ""
			intervals [969]:
				xmin = 430.2359
				xmax = 430.4559
				text = "S"
			intervals [970]:
				xmin = 430.4559
				xmax = 430.6459
				text = "OW1"
			intervals [971]:
				xmin = 430.6459
				xmax = 430.7159
				text = "L"
			intervals [972]:
				xmin = 430.7159
				xmax = 430.8059
				text = "AY1"
			intervals [973]:
				xmin = 430.8059
				xmax = 430.8559
				text = "K"
			intervals [974]:
				xmin = 430.8559
				xmax = 431.162
				text = "sp"
			intervals [975]:
				xmin = 431.162
				xmax = 431.192
				text = "DH"
			intervals [976]:
				xmin = 431.192
				xmax = 431.232
				text = "IY0"
			intervals [977]:
				xmin = 431.232
				xmax = 431.302
				text = "N"
			intervals [978]:
				xmin = 431.302
				xmax = 431.422
				text = "EY1"
			intervals [979]:
				xmin = 431.422
				xmax = 431.462
				text = "B"
			intervals [980]:
				xmin = 431.462
				xmax = 431.502
				text = "ER0"
			intervals [981]:
				xmin = 431.502
				xmax = 431.592
				text = "HH"
			intervals [982]:
				xmin = 431.592
				xmax = 431.652
				text = "UH2"
			intervals [983]:
				xmin = 431.652
				xmax = 431.712
				text = "D"
			intervals [984]:
				xmin = 431.712
				xmax = 431.782
				text = "Y"
			intervals [985]:
				xmin = 431.782
				xmax = 431.832
				text = "UW1"
			intervals [986]:
				xmin = 431.832
				xmax = 431.882
				text = "G"
			intervals [987]:
				xmin = 431.882
				xmax = 431.922
				text = "R"
			intervals [988]:
				xmin = 431.922
				xmax = 432.052
				text = "UW1"
			intervals [989]:
				xmin = 432.052
				xmax = 432.132
				text = "IH0"
			intervals [990]:
				xmin = 432.132
				xmax = 432.222
				text = "N"
			intervals [991]:
				xmin = 432.222
				xmax = 432.262
				text = "W"
			intervals [992]:
				xmin = 432.262
				xmax = 432.312
				text = "ER0"
			intervals [993]:
				xmin = 432.312
				xmax = 432.402
				text = "Y"
			intervals [994]:
				xmin = 432.402
				xmax = 432.532
				text = "AO2"
			intervals [995]:
				xmin = 432.532
				xmax = 432.592
				text = "L"
			intervals [996]:
				xmin = 432.592
				xmax = 432.742
				text = "T"
			intervals [997]:
				xmin = 432.742
				xmax = 432.862
				text = "AY1"
			intervals [998]:
				xmin = 432.862
				xmax = 433.092
				text = "T"
			intervals [999]:
				xmin = 433.092
				xmax = 433.142
				text = "sp"
			intervals [1000]:
				xmin = 433.142
				xmax = 433.232
				text = "W"
			intervals [1001]:
				xmin = 433.232
				xmax = 433.262
				text = "ER0"
			intervals [1002]:
				xmin = 433.262
				xmax = 433.292
				text = "Y"
			intervals [1003]:
				xmin = 433.292
				xmax = 433.322
				text = "UW1"
			intervals [1004]:
				xmin = 433.322
				xmax = 433.362
				text = "L"
			intervals [1005]:
				xmin = 433.362
				xmax = 433.412
				text = "AY1"
			intervals [1006]:
				xmin = 433.412
				xmax = 433.442
				text = "K"
			intervals [1007]:
				xmin = 433.442
				xmax = 433.472
				text = "sp"
			intervals [1008]:
				xmin = 433.472
				xmax = 433.502
				text = "W"
			intervals [1009]:
				xmin = 433.502
				xmax = 433.532
				text = "ER0"
			intervals [1010]:
				xmin = 433.532
				xmax = 433.622
				text = "Y"
			intervals [1011]:
				xmin = 433.622
				xmax = 433.672
				text = "UW1"
			intervals [1012]:
				xmin = 433.672
				xmax = 433.812
				text = "T"
			intervals [1013]:
				xmin = 433.812
				xmax = 433.872
				text = "AY1"
			intervals [1014]:
				xmin = 433.872
				xmax = 433.912
				text = "T"
			intervals [1015]:
				xmin = 433.912
				xmax = 433.942
				text = "sp"
			intervals [1016]:
				xmin = 433.942
				xmax = 433.972
				text = "W"
			intervals [1017]:
				xmin = 433.972
				xmax = 434.012
				text = "IH0"
			intervals [1018]:
				xmin = 434.012
				xmax = 434.062
				text = "TH"
			intervals [1019]:
				xmin = 434.062
				xmax = 434.102
				text = "Y"
			intervals [1020]:
				xmin = 434.102
				xmax = 434.142
				text = "UH1"
			intervals [1021]:
				xmin = 434.142
				xmax = 434.182
				text = "R"
			intervals [1022]:
				xmin = 434.182
				xmax = 434.282
				text = "F"
			intervals [1023]:
				xmin = 434.282
				xmax = 434.322
				text = "R"
			intervals [1024]:
				xmin = 434.322
				xmax = 434.482
				text = "EH1"
			intervals [1025]:
				xmin = 434.482
				xmax = 434.522
				text = "N"
			intervals [1026]:
				xmin = 434.522
				xmax = 434.552
				text = "Z"
			intervals [1027]:
				xmin = 434.552
				xmax = 434.582
				text = "sp"
			intervals [1028]:
				xmin = 434.582
				xmax = 434.612
				text = "W"
			intervals [1029]:
				xmin = 434.612
				xmax = 434.642
				text = "EH1"
			intervals [1030]:
				xmin = 434.642
				xmax = 434.692
				text = "N"
			intervals [1031]:
				xmin = 434.692
				xmax = 434.732
				text = "Y"
			intervals [1032]:
				xmin = 434.732
				xmax = 434.832
				text = "UW1"
			intervals [1033]:
				xmin = 434.832
				xmax = 434.872
				text = "G"
			intervals [1034]:
				xmin = 434.872
				xmax = 434.912
				text = "R"
			intervals [1035]:
				xmin = 434.912
				xmax = 435.092
				text = "UW1"
			intervals [1036]:
				xmin = 435.092
				xmax = 435.372
				text = "AH1"
			intervals [1037]:
				xmin = 435.372
				xmax = 435.402
				text = "P"
			intervals [1038]:
				xmin = 435.402
				xmax = 435.482
				text = "sp"
			intervals [1039]:
				xmin = 435.482
				xmax = 435.542
				text = "W"
			intervals [1040]:
				xmin = 435.542
				xmax = 435.592
				text = "ER0"
			intervals [1041]:
				xmin = 435.592
				xmax = 435.712
				text = "sp"
			intervals [1042]:
				xmin = 435.712
				xmax = 435.762
				text = "Y"
			intervals [1043]:
				xmin = 435.762
				xmax = 436.112
				text = "UW1"
			intervals [1044]:
				xmin = 436.112
				xmax = 436.202
				text = "sp"
			intervals [1045]:
				xmin = 436.202
				xmax = 436.272
				text = "Y"
			intervals [1046]:
				xmin = 436.272
				xmax = 436.302
				text = "UW1"
			intervals [1047]:
				xmin = 436.302
				xmax = 436.332
				text = "sp"
			intervals [1048]:
				xmin = 436.332
				xmax = 436.372
				text = "N"
			intervals [1049]:
				xmin = 436.372
				xmax = 436.512
				text = "OW1"
			intervals [1050]:
				xmin = 436.512
				xmax = 436.542
				text = "sp"
			intervals [1051]:
				xmin = 436.542
				xmax = 436.572
				text = "W"
			intervals [1052]:
				xmin = 436.572
				xmax = 436.622
				text = "AH1"
			intervals [1053]:
				xmin = 436.622
				xmax = 436.652
				text = "T"
			intervals [1054]:
				xmin = 436.652
				xmax = 436.682
				text = "AH0"
			intervals [1055]:
				xmin = 436.682
				xmax = 436.722
				text = "M"
			intervals [1056]:
				xmin = 436.722
				xmax = 436.752
				text = "S"
			intervals [1057]:
				xmin = 436.752
				xmax = 436.942
				text = "EY1"
			intervals [1058]:
				xmin = 436.942
				xmax = 436.972
				text = "IH0"
			intervals [1059]:
				xmin = 436.972
				xmax = 437.092
				text = "N"
			intervals [1060]:
				xmin = 437.092
				xmax = 484.6465
				text = ""
			intervals [1061]:
				xmin = 484.6465
				xmax = 484.6965
				text = "HH"
			intervals [1062]:
				xmin = 484.6965
				xmax = 484.7265
				text = "W"
			intervals [1063]:
				xmin = 484.7265
				xmax = 484.7665
				text = "AH1"
			intervals [1064]:
				xmin = 484.7665
				xmax = 484.8065
				text = "T"
			intervals [1065]:
				xmin = 484.8065
				xmax = 484.8865
				text = "Z"
			intervals [1066]:
				xmin = 484.8865
				xmax = 484.9965
				text = "CH"
			intervals [1067]:
				xmin = 484.9965
				xmax = 485.1765
				text = "EY1"
			intervals [1068]:
				xmin = 485.1765
				xmax = 485.2265
				text = "N"
			intervals [1069]:
				xmin = 485.2265
				xmax = 485.2665
				text = "JH"
			intervals [1070]:
				xmin = 485.2665
				xmax = 485.2965
				text = "D"
			intervals [1071]:
				xmin = 485.2965
				xmax = 485.3465
				text = "IH0"
			intervals [1072]:
				xmin = 485.3465
				xmax = 485.3865
				text = "N"
			intervals [1073]:
				xmin = 485.3865
				xmax = 485.4465
				text = "D"
			intervals [1074]:
				xmin = 485.4465
				xmax = 485.5565
				text = "IY1"
			intervals [1075]:
				xmin = 485.5565
				xmax = 485.6765
				text = "S"
			intervals [1076]:
				xmin = 485.6765
				xmax = 485.7765
				text = "IY1"
			intervals [1077]:
				xmin = 485.7765
				xmax = 485.8065
				text = "sp"
			intervals [1078]:
				xmin = 485.8065
				xmax = 485.8665
				text = "L"
			intervals [1079]:
				xmin = 485.8665
				xmax = 485.9565
				text = "AY1"
			intervals [1080]:
				xmin = 485.9565
				xmax = 485.9865
				text = "K"
			intervals [1081]:
				xmin = 485.9865
				xmax = 486.0165
				text = "sp"
			intervals [1082]:
				xmin = 486.0165
				xmax = 486.1065
				text = "HH"
			intervals [1083]:
				xmin = 486.1065
				xmax = 486.1365
				text = "W"
			intervals [1084]:
				xmin = 486.1365
				xmax = 486.1865
				text = "AH1"
			intervals [1085]:
				xmin = 486.1865
				xmax = 486.2665
				text = "T"
			intervals [1086]:
				xmin = 486.2665
				xmax = 486.2965
				text = "sp"
			intervals [1087]:
				xmin = 486.2965
				xmax = 486.3665
				text = "HH"
			intervals [1088]:
				xmin = 486.3665
				xmax = 486.4065
				text = "W"
			intervals [1089]:
				xmin = 486.4065
				xmax = 486.4565
				text = "AH1"
			intervals [1090]:
				xmin = 486.4565
				xmax = 486.5165
				text = "T"
			intervals [1091]:
				xmin = 486.5165
				xmax = 486.5865
				text = "S"
			intervals [1092]:
				xmin = 486.5865
				xmax = 486.6965
				text = "CH"
			intervals [1093]:
				xmin = 486.6965
				xmax = 486.8465
				text = "EY1"
			intervals [1094]:
				xmin = 486.8465
				xmax = 487.0065
				text = "N"
			intervals [1095]:
				xmin = 487.0065
				xmax = 487.1465
				text = "JH"
			intervals [1096]:
				xmin = 487.1465
				xmax = 487.1765
				text = "D"
			intervals [1097]:
				xmin = 487.1765
				xmax = 487.518
				text = "sp"
			intervals [1098]:
				xmin = 487.518
				xmax = 487.608
				text = "IH0"
			intervals [1099]:
				xmin = 487.608
				xmax = 487.708
				text = "F"
			intervals [1100]:
				xmin = 487.708
				xmax = 487.788
				text = "EH1"
			intervals [1101]:
				xmin = 487.788
				xmax = 487.848
				text = "N"
			intervals [1102]:
				xmin = 487.848
				xmax = 487.908
				text = "IY0"
			intervals [1103]:
				xmin = 487.908
				xmax = 487.988
				text = "TH"
			intervals [1104]:
				xmin = 487.988
				xmax = 488.038
				text = "IH2"
			intervals [1105]:
				xmin = 488.038
				xmax = 488.118
				text = "NG"
			intervals [1106]:
				xmin = 488.118
				xmax = 488.178
				text = "sp"
			intervals [1107]:
				xmin = 488.178
				xmax = 499.5459
				text = ""
			intervals [1108]:
				xmin = 499.5459
				xmax = 499.6959
				text = "JH"
			intervals [1109]:
				xmin = 499.6959
				xmax = 499.7359
				text = "EH2"
			intervals [1110]:
				xmin = 499.7359
				xmax = 499.7959
				text = "N"
			intervals [1111]:
				xmin = 499.7959
				xmax = 499.8359
				text = "T"
			intervals [1112]:
				xmin = 499.8359
				xmax = 499.8659
				text = "R"
			intervals [1113]:
				xmin = 499.8659
				xmax = 499.8959
				text = "IH0"
			intervals [1114]:
				xmin = 499.8959
				xmax = 499.9359
				text = "F"
			intervals [1115]:
				xmin = 499.9359
				xmax = 500.0659
				text = "IH0"
			intervals [1116]:
				xmin = 500.0659
				xmax = 500.1159
				text = "K"
			intervals [1117]:
				xmin = 500.1159
				xmax = 500.2459
				text = "EY1"
			intervals [1118]:
				xmin = 500.2459
				xmax = 500.3459
				text = "SH"
			intervals [1119]:
				xmin = 500.3459
				xmax = 500.3759
				text = "AH0"
			intervals [1120]:
				xmin = 500.3759
				xmax = 500.4059
				text = "N"
			intervals [1121]:
				xmin = 500.4059
				xmax = 500.5059
				text = "sp"
			intervals [1122]:
				xmin = 500.5059
				xmax = 525.8395
				text = ""
			intervals [1123]:
				xmin = 525.8395
				xmax = 526.2195
				text = "M"
			intervals [1124]:
				xmin = 526.2195
				xmax = 526.3295
				text = "sp"
			intervals [1125]:
				xmin = 526.3295
				xmax = 528.1372
				text = ""
			intervals [1126]:
				xmin = 528.1372
				xmax = 528.2272
				text = "HH"
			intervals [1127]:
				xmin = 528.2272
				xmax = 528.2772
				text = "AW1"
			intervals [1128]:
				xmin = 528.2772
				xmax = 528.3172
				text = "D"
			intervals [1129]:
				xmin = 528.3172
				xmax = 528.3472
				text = "UW1"
			intervals [1130]:
				xmin = 528.3472
				xmax = 528.3772
				text = "Y"
			intervals [1131]:
				xmin = 528.3772
				xmax = 528.4072
				text = "UW1"
			intervals [1132]:
				xmin = 528.4072
				xmax = 528.5072
				text = "F"
			intervals [1133]:
				xmin = 528.5072
				xmax = 528.5472
				text = "IY1"
			intervals [1134]:
				xmin = 528.5472
				xmax = 528.6072
				text = "L"
			intervals [1135]:
				xmin = 528.6072
				xmax = 528.6672
				text = "AH0"
			intervals [1136]:
				xmin = 528.6672
				xmax = 528.7172
				text = "B"
			intervals [1137]:
				xmin = 528.7172
				xmax = 528.7972
				text = "AW1"
			intervals [1138]:
				xmin = 528.7972
				xmax = 528.8272
				text = "T"
			intervals [1139]:
				xmin = 528.8272
				xmax = 528.8572
				text = "sp"
			intervals [1140]:
				xmin = 528.8572
				xmax = 528.9172
				text = "DH"
			intervals [1141]:
				xmin = 528.9172
				xmax = 529.0372
				text = "AH0"
			intervals [1142]:
				xmin = 529.0372
				xmax = 529.0672
				text = "T"
			intervals [1143]:
				xmin = 529.0672
				xmax = 531.837
				text = "sp"
			intervals [1144]:
				xmin = 531.837
				xmax = 531.897
				text = "AY1"
			intervals [1145]:
				xmin = 531.897
				xmax = 531.957
				text = "M"
			intervals [1146]:
				xmin = 531.957
				xmax = 532.007
				text = "IY1"
			intervals [1147]:
				xmin = 532.007
				xmax = 532.057
				text = "N"
			intervals [1148]:
				xmin = 532.057
				xmax = 532.107
				text = "L"
			intervals [1149]:
				xmin = 532.107
				xmax = 532.157
				text = "AY1"
			intervals [1150]:
				xmin = 532.157
				xmax = 532.227
				text = "K"
			intervals [1151]:
				xmin = 532.227
				xmax = 532.287
				text = "Y"
			intervals [1152]:
				xmin = 532.287
				xmax = 532.337
				text = "UW1"
			intervals [1153]:
				xmin = 532.337
				xmax = 532.407
				text = "G"
			intervals [1154]:
				xmin = 532.407
				xmax = 532.497
				text = "R"
			intervals [1155]:
				xmin = 532.497
				xmax = 532.597
				text = "UW1"
			intervals [1156]:
				xmin = 532.597
				xmax = 532.637
				text = "AH1"
			intervals [1157]:
				xmin = 532.637
				xmax = 532.667
				text = "P"
			intervals [1158]:
				xmin = 532.667
				xmax = 532.747
				text = "Y"
			intervals [1159]:
				xmin = 532.747
				xmax = 532.897
				text = "UW1"
			intervals [1160]:
				xmin = 532.897
				xmax = 532.927
				text = "sp"
			intervals [1161]:
				xmin = 532.927
				xmax = 532.967
				text = "B"
			intervals [1162]:
				xmin = 532.967
				xmax = 533.017
				text = "IH1"
			intervals [1163]:
				xmin = 533.017
				xmax = 533.057
				text = "N"
			intervals [1164]:
				xmin = 533.057
				xmax = 533.217
				text = "ER0"
			intervals [1165]:
				xmin = 533.217
				xmax = 533.307
				text = "AW1"
			intervals [1166]:
				xmin = 533.307
				xmax = 533.347
				text = "N"
			intervals [1167]:
				xmin = 533.347
				xmax = 533.377
				text = "D"
			intervals [1168]:
				xmin = 533.377
				xmax = 533.407
				text = "DH"
			intervals [1169]:
				xmin = 533.407
				xmax = 533.447
				text = "EH1"
			intervals [1170]:
				xmin = 533.447
				xmax = 533.547
				text = "R"
			intervals [1171]:
				xmin = 533.547
				xmax = 533.617
				text = "Y"
			intervals [1172]:
				xmin = 533.617
				xmax = 533.667
				text = "UH1"
			intervals [1173]:
				xmin = 533.667
				xmax = 533.707
				text = "R"
			intervals [1174]:
				xmin = 533.707
				xmax = 533.817
				text = "F"
			intervals [1175]:
				xmin = 533.817
				xmax = 533.967
				text = "AE1"
			intervals [1176]:
				xmin = 533.967
				xmax = 533.997
				text = "M"
			intervals [1177]:
				xmin = 533.997
				xmax = 534.047
				text = "L"
			intervals [1178]:
				xmin = 534.047
				xmax = 534.127
				text = "IY0"
			intervals [1179]:
				xmin = 534.127
				xmax = 534.177
				text = "B"
			intervals [1180]:
				xmin = 534.177
				xmax = 534.207
				text = "IH1"
			intervals [1181]:
				xmin = 534.207
				xmax = 534.267
				text = "N"
			intervals [1182]:
				xmin = 534.267
				xmax = 534.397
				text = "ER0"
			intervals [1183]:
				xmin = 534.397
				xmax = 534.457
				text = "AW1"
			intervals [1184]:
				xmin = 534.457
				xmax = 534.487
				text = "N"
			intervals [1185]:
				xmin = 534.487
				xmax = 534.517
				text = "D"
			intervals [1186]:
				xmin = 534.517
				xmax = 534.547
				text = "DH"
			intervals [1187]:
				xmin = 534.547
				xmax = 534.597
				text = "EH1"
			intervals [1188]:
				xmin = 534.597
				xmax = 534.627
				text = "R"
			intervals [1189]:
				xmin = 534.627
				xmax = 534.657
				text = "DH"
			intervals [1190]:
				xmin = 534.657
				xmax = 534.737
				text = "EH1"
			intervals [1191]:
				xmin = 534.737
				xmax = 534.797
				text = "R"
			intervals [1192]:
				xmin = 534.797
				xmax = 534.887
				text = "F"
			intervals [1193]:
				xmin = 534.887
				xmax = 535.027
				text = "AE1"
			intervals [1194]:
				xmin = 535.027
				xmax = 535.067
				text = "M"
			intervals [1195]:
				xmin = 535.067
				xmax = 535.097
				text = "L"
			intervals [1196]:
				xmin = 535.097
				xmax = 535.127
				text = "IY0"
			intervals [1197]:
				xmin = 535.127
				xmax = 535.167
				text = "Y"
			intervals [1198]:
				xmin = 535.167
				xmax = 535.197
				text = "UH1"
			intervals [1199]:
				xmin = 535.197
				xmax = 535.237
				text = "R"
			intervals [1200]:
				xmin = 535.237
				xmax = 535.327
				text = "F"
			intervals [1201]:
				xmin = 535.327
				xmax = 535.447
				text = "AE1"
			intervals [1202]:
				xmin = 535.447
				xmax = 535.477
				text = "M"
			intervals [1203]:
				xmin = 535.477
				xmax = 535.517
				text = "L"
			intervals [1204]:
				xmin = 535.517
				xmax = 535.577
				text = "IY0"
			intervals [1205]:
				xmin = 535.577
				xmax = 535.617
				text = "B"
			intervals [1206]:
				xmin = 535.617
				xmax = 535.667
				text = "IH0"
			intervals [1207]:
				xmin = 535.667
				xmax = 535.777
				text = "F"
			intervals [1208]:
				xmin = 535.777
				xmax = 535.847
				text = "AO1"
			intervals [1209]:
				xmin = 535.847
				xmax = 535.877
				text = "R"
			intervals [1210]:
				xmin = 535.877
				xmax = 535.907
				text = "DH"
			intervals [1211]:
				xmin = 535.907
				xmax = 535.967
				text = "AE1"
			intervals [1212]:
				xmin = 535.967
				xmax = 536.027
				text = "T"
			intervals [1213]:
				xmin = 536.027
				xmax = 536.067
				text = "B"
			intervals [1214]:
				xmin = 536.067
				xmax = 536.107
				text = "IH1"
			intervals [1215]:
				xmin = 536.107
				xmax = 536.197
				text = "N"
			intervals [1216]:
				xmin = 536.197
				xmax = 536.297
				text = "ER0"
			intervals [1217]:
				xmin = 536.297
				xmax = 536.377
				text = "AW1"
			intervals [1218]:
				xmin = 536.377
				xmax = 536.407
				text = "N"
			intervals [1219]:
				xmin = 536.407
				xmax = 536.437
				text = "D"
			intervals [1220]:
				xmin = 536.437
				xmax = 536.467
				text = "DH"
			intervals [1221]:
				xmin = 536.467
				xmax = 536.497
				text = "EH1"
			intervals [1222]:
				xmin = 536.497
				xmax = 536.527
				text = "R"
			intervals [1223]:
				xmin = 536.527
				xmax = 536.557
				text = "N"
			intervals [1224]:
				xmin = 536.557
				xmax = 536.597
				text = "EH1"
			intervals [1225]:
				xmin = 536.597
				xmax = 536.657
				text = "K"
			intervals [1226]:
				xmin = 536.657
				xmax = 536.687
				text = "S"
			intervals [1227]:
				xmin = 536.687
				xmax = 536.717
				text = "TH"
			intervals [1228]:
				xmin = 536.717
				xmax = 536.747
				text = "IH1"
			intervals [1229]:
				xmin = 536.747
				xmax = 536.777
				text = "NG"
			intervals [1230]:
				xmin = 536.777
				xmax = 536.807
				text = "Y"
			intervals [1231]:
				xmin = 536.807
				xmax = 536.837
				text = "UW1"
			intervals [1232]:
				xmin = 536.837
				xmax = 536.877
				text = "N"
			intervals [1233]:
				xmin = 536.877
				xmax = 536.967
				text = "OW1"
			intervals [1234]:
				xmin = 536.967
				xmax = 537.067
				text = "S"
			intervals [1235]:
				xmin = 537.067
				xmax = 537.097
				text = "AH1"
			intervals [1236]:
				xmin = 537.097
				xmax = 537.167
				text = "M"
			intervals [1237]:
				xmin = 537.167
				xmax = 537.197
				text = "W"
			intervals [1238]:
				xmin = 537.197
				xmax = 537.227
				text = "AH2"
			intervals [1239]:
				xmin = 537.227
				xmax = 537.267
				text = "N"
			intervals [1240]:
				xmin = 537.267
				xmax = 537.327
				text = "K"
			intervals [1241]:
				xmin = 537.327
				xmax = 537.387
				text = "AH1"
			intervals [1242]:
				xmin = 537.387
				xmax = 537.447
				text = "M"
			intervals [1243]:
				xmin = 537.447
				xmax = 537.507
				text = "Z"
			intervals [1244]:
				xmin = 537.507
				xmax = 537.537
				text = "AH0"
			intervals [1245]:
				xmin = 537.537
				xmax = 537.567
				text = "N"
			intervals [1246]:
				xmin = 537.567
				xmax = 537.637
				text = "sp"
			intervals [1247]:
				xmin = 537.637
				xmax = 537.707
				text = "B"
			intervals [1248]:
				xmin = 537.707
				xmax = 537.927
				text = "AY1"
			intervals [1249]:
				xmin = 537.927
				xmax = 538.017
				text = "Z"
			intervals [1250]:
				xmin = 538.017
				xmax = 538.047
				text = "sp"
			intervals [1251]:
				xmin = 538.047
				xmax = 538.077
				text = "IH0"
			intervals [1252]:
				xmin = 538.077
				xmax = 538.127
				text = "T"
			intervals [1253]:
				xmin = 538.127
				xmax = 538.187
				text = "sp"
			intervals [1254]:
				xmin = 538.187
				xmax = 538.217
				text = "AH0"
			intervals [1255]:
				xmin = 538.217
				xmax = 538.257
				text = "N"
			intervals [1256]:
				xmin = 538.257
				xmax = 538.287
				text = "sp"
			intervals [1257]:
				xmin = 538.287
				xmax = 538.317
				text = "DH"
			intervals [1258]:
				xmin = 538.317
				xmax = 538.357
				text = "EH1"
			intervals [1259]:
				xmin = 538.357
				xmax = 538.417
				text = "N"
			intervals [1260]:
				xmin = 538.417
				xmax = 538.6727
				text = "sp"
			intervals [1261]:
				xmin = 538.6727
				xmax = 538.7727
				text = "AE1"
			intervals [1262]:
				xmin = 538.7727
				xmax = 538.8227
				text = "N"
			intervals [1263]:
				xmin = 538.8227
				xmax = 538.8527
				text = "DH"
			intervals [1264]:
				xmin = 538.8527
				xmax = 538.8927
				text = "EY1"
			intervals [1265]:
				xmin = 538.8927
				xmax = 538.9827
				text = "sp"
			intervals [1266]:
				xmin = 538.9827
				xmax = 539.0527
				text = "R"
			intervals [1267]:
				xmin = 539.0527
				xmax = 539.1727
				text = "EY1"
			intervals [1268]:
				xmin = 539.1727
				xmax = 539.2427
				text = "Z"
			intervals [1269]:
				xmin = 539.2427
				xmax = 539.2727
				text = "DH"
			intervals [1270]:
				xmin = 539.2727
				xmax = 539.3027
				text = "AH0"
			intervals [1271]:
				xmin = 539.3027
				xmax = 539.3627
				text = "sp"
			intervals [1272]:
				xmin = 539.3627
				xmax = 539.3927
				text = "P"
			intervals [1273]:
				xmin = 539.3927
				xmax = 539.4327
				text = "R"
			intervals [1274]:
				xmin = 539.4327
				xmax = 539.5327
				text = "AY1"
			intervals [1275]:
				xmin = 539.5327
				xmax = 539.6327
				text = "S"
			intervals [1276]:
				xmin = 539.6327
				xmax = 539.6627
				text = "DH"
			intervals [1277]:
				xmin = 539.6627
				xmax = 539.6927
				text = "AH0"
			intervals [1278]:
				xmin = 539.6927
				xmax = 539.7527
				text = "T"
			intervals [1279]:
				xmin = 539.7527
				xmax = 539.8127
				text = "Y"
			intervals [1280]:
				xmin = 539.8127
				xmax = 539.8627
				text = "UW1"
			intervals [1281]:
				xmin = 539.8627
				xmax = 539.9427
				text = "K"
			intervals [1282]:
				xmin = 539.9427
				xmax = 540.0127
				text = "AE1"
			intervals [1283]:
				xmin = 540.0127
				xmax = 540.0627
				text = "N"
			intervals [1284]:
				xmin = 540.0627
				xmax = 540.1127
				text = "AH0"
			intervals [1285]:
				xmin = 540.1127
				xmax = 540.2227
				text = "F"
			intervals [1286]:
				xmin = 540.2227
				xmax = 540.3727
				text = "AO1"
			intervals [1287]:
				xmin = 540.3727
				xmax = 540.4127
				text = "R"
			intervals [1288]:
				xmin = 540.4127
				xmax = 540.4427
				text = "D"
			intervals [1289]:
				xmin = 540.4427
				xmax = 540.4727
				text = "IH0"
			intervals [1290]:
				xmin = 540.4727
				xmax = 540.5027
				text = "T"
			intervals [1291]:
				xmin = 540.5027
				xmax = 540.5527
				text = "sp"
			intervals [1292]:
				xmin = 540.5527
				xmax = 559.6804
				text = ""
			intervals [1293]:
				xmin = 559.6804
				xmax = 559.9004
				text = "spn"
			intervals [1294]:
				xmin = 559.9004
				xmax = 560.1204
				text = "sp"
			intervals [1295]:
				xmin = 560.1204
				xmax = 587.0216
				text = ""
			intervals [1296]:
				xmin = 587.0216
				xmax = 587.3516
				text = "M"
			intervals [1297]:
				xmin = 587.3516
				xmax = 587.3916
				text = "HH"
			intervals [1298]:
				xmin = 587.3916
				xmax = 587.8116
				text = "M"
			intervals [1299]:
				xmin = 587.8116
				xmax = 606.5548
				text = ""
			intervals [1300]:
				xmin = 606.5548
				xmax = 607.3748
				text = "M"
			intervals [1301]:
				xmin = 607.3748
				xmax = 607.4148
				text = "HH"
			intervals [1302]:
				xmin = 607.4148
				xmax = 607.4448
				text = "M"
			intervals [1303]:
				xmin = 607.4448
				xmax = 607.4848
				text = "sp"
			intervals [1304]:
				xmin = 607.4848
				xmax = 609.9627
				text = ""
			intervals [1305]:
				xmin = 609.9627
				xmax = 610.1927
				text = "Y"
			intervals [1306]:
				xmin = 610.1927
				xmax = 610.4827
				text = "AE1"
			intervals [1307]:
				xmin = 610.4827
				xmax = 610.5627
				text = "AY1"
			intervals [1308]:
				xmin = 610.5627
				xmax = 610.6727
				text = "F"
			intervals [1309]:
				xmin = 610.6727
				xmax = 610.7627
				text = "IY1"
			intervals [1310]:
				xmin = 610.7627
				xmax = 610.9027
				text = "L"
			intervals [1311]:
				xmin = 610.9027
				xmax = 610.9927
				text = "Y"
			intervals [1312]:
				xmin = 610.9927
				xmax = 611.0327
				text = "UW1"
			intervals [1313]:
				xmin = 611.0327
				xmax = 611.0927
				text = "M"
			intervals [1314]:
				xmin = 611.0927
				xmax = 611.2227
				text = "AE1"
			intervals [1315]:
				xmin = 611.2227
				xmax = 611.3427
				text = "N"
			intervals [1316]:
				xmin = 611.3427
				xmax = 611.3927
				text = "AY1"
			intervals [1317]:
				xmin = 611.3927
				xmax = 611.5127
				text = "F"
			intervals [1318]:
				xmin = 611.5127
				xmax = 611.7127
				text = "IY1"
			intervals [1319]:
				xmin = 611.7127
				xmax = 611.7427
				text = "L"
			intervals [1320]:
				xmin = 611.7427
				xmax = 611.7927
				text = "Y"
			intervals [1321]:
				xmin = 611.7927
				xmax = 611.8327
				text = "UW1"
			intervals [1322]:
				xmin = 611.8327
				xmax = 611.8627
				text = "sp"
			intervals [1323]:
				xmin = 611.8627
				xmax = 611.9027
				text = "AA1"
			intervals [1324]:
				xmin = 611.9027
				xmax = 611.9427
				text = "N"
			intervals [1325]:
				xmin = 611.9427
				xmax = 611.9727
				text = "sp"
			intervals [1326]:
				xmin = 611.9727
				xmax = 612.0027
				text = "DH"
			intervals [1327]:
				xmin = 612.0027
				xmax = 612.0327
				text = "AH0"
			intervals [1328]:
				xmin = 612.0327
				xmax = 612.1627
				text = "T"
			intervals [1329]:
				xmin = 612.1627
				xmax = 612.2727
				text = "sp"
			intervals [1330]:
				xmin = 612.2727
				xmax = 612.6893
				text = ""
			intervals [1331]:
				xmin = 612.6893
				xmax = 612.7593
				text = "AH0"
			intervals [1332]:
				xmin = 612.7593
				xmax = 612.8093
				text = "N"
			intervals [1333]:
				xmin = 612.8093
				xmax = 612.9193
				text = "AY1"
			intervals [1334]:
				xmin = 612.9193
				xmax = 612.9493
				text = "AH2"
			intervals [1335]:
				xmin = 612.9493
				xmax = 612.9793
				text = "N"
			intervals [1336]:
				xmin = 612.9793
				xmax = 613.0093
				text = "D"
			intervals [1337]:
				xmin = 613.0093
				xmax = 613.0493
				text = "ER0"
			intervals [1338]:
				xmin = 613.0493
				xmax = 613.1193
				text = "S"
			intervals [1339]:
				xmin = 613.1193
				xmax = 613.1693
				text = "T"
			intervals [1340]:
				xmin = 613.1693
				xmax = 613.2593
				text = "AE1"
			intervals [1341]:
				xmin = 613.2593
				xmax = 613.2893
				text = "N"
			intervals [1342]:
				xmin = 613.2893
				xmax = 613.3193
				text = "D"
			intervals [1343]:
				xmin = 613.3193
				xmax = 613.3493
				text = "W"
			intervals [1344]:
				xmin = 613.3493
				xmax = 613.3793
				text = "AH1"
			intervals [1345]:
				xmin = 613.3793
				xmax = 613.4093
				text = "T"
			intervals [1346]:
				xmin = 613.4093
				xmax = 613.4793
				text = "sp"
			intervals [1347]:
				xmin = 613.4793
				xmax = 613.5193
				text = "Y"
			intervals [1348]:
				xmin = 613.5193
				xmax = 613.5593
				text = "UW1"
			intervals [1349]:
				xmin = 613.5593
				xmax = 613.6993
				text = "S"
			intervals [1350]:
				xmin = 613.6993
				xmax = 613.7693
				text = "EY1"
			intervals [1351]:
				xmin = 613.7693
				xmax = 613.7993
				text = "IH0"
			intervals [1352]:
				xmin = 613.7993
				xmax = 613.9093
				text = "N"
			intervals [1353]:
				xmin = 613.9093
				xmax = 615.9732
				text = "sp"
			intervals [1354]:
				xmin = 615.9732
				xmax = 616.0632
				text = "AY1"
			intervals [1355]:
				xmin = 616.0632
				xmax = 616.0932
				text = "sp"
			intervals [1356]:
				xmin = 616.0932
				xmax = 616.1232
				text = "AH2"
			intervals [1357]:
				xmin = 616.1232
				xmax = 616.1632
				text = "N"
			intervals [1358]:
				xmin = 616.1632
				xmax = 616.1932
				text = "D"
			intervals [1359]:
				xmin = 616.1932
				xmax = 616.2332
				text = "ER0"
			intervals [1360]:
				xmin = 616.2332
				xmax = 616.3432
				text = "S"
			intervals [1361]:
				xmin = 616.3432
				xmax = 616.3832
				text = "T"
			intervals [1362]:
				xmin = 616.3832
				xmax = 616.4932
				text = "AE1"
			intervals [1363]:
				xmin = 616.4932
				xmax = 616.5232
				text = "N"
			intervals [1364]:
				xmin = 616.5232
				xmax = 616.6032
				text = "D"
			intervals [1365]:
				xmin = 616.6032
				xmax = 617.4893
				text = "sp"
			intervals [1366]:
				xmin = 617.4893
				xmax = 617.5893
				text = "S"
			intervals [1367]:
				xmin = 617.5893
				xmax = 617.7293
				text = "OW1"
			intervals [1368]:
				xmin = 617.7293
				xmax = 617.7993
				text = "W"
			intervals [1369]:
				xmin = 617.7993
				xmax = 617.8493
				text = "AH1"
			intervals [1370]:
				xmin = 617.8493
				xmax = 617.8793
				text = "T"
			intervals [1371]:
				xmin = 617.8793
				xmax = 617.9393
				text = "AH0"
			intervals [1372]:
				xmin = 617.9393
				xmax = 617.9993
				text = "B"
			intervals [1373]:
				xmin = 617.9993
				xmax = 618.0793
				text = "AW1"
			intervals [1374]:
				xmin = 618.0793
				xmax = 618.1293
				text = "T"
			intervals [1375]:
				xmin = 618.1293
				xmax = 618.1893
				text = "T"
			intervals [1376]:
				xmin = 618.1893
				xmax = 618.2293
				text = "UW1"
			intervals [1377]:
				xmin = 618.2293
				xmax = 618.2593
				text = "L"
			intervals [1378]:
				xmin = 618.2593
				xmax = 618.3593
				text = "AY1"
			intervals [1379]:
				xmin = 618.3593
				xmax = 618.3993
				text = "K"
			intervals [1380]:
				xmin = 618.3993
				xmax = 618.4293
				text = "sp"
			intervals [1381]:
				xmin = 618.4293
				xmax = 619.2486
				text = ""
			intervals [1382]:
				xmin = 619.2486
				xmax = 619.4386
				text = "S"
			intervals [1383]:
				xmin = 619.4386
				xmax = 619.7986
				text = "OW1"
			intervals [1384]:
				xmin = 619.7986
				xmax = 619.8286
				text = "sp"
			intervals [1385]:
				xmin = 619.8286
				xmax = 620.4803
				text = ""
			intervals [1386]:
				xmin = 620.4803
				xmax = 620.5303
				text = "B"
			intervals [1387]:
				xmin = 620.5303
				xmax = 620.5603
				text = "AH1"
			intervals [1388]:
				xmin = 620.5603
				xmax = 620.5903
				text = "T"
			intervals [1389]:
				xmin = 620.5903
				xmax = 620.6203
				text = "L"
			intervals [1390]:
				xmin = 620.6203
				xmax = 620.6803
				text = "AY1"
			intervals [1391]:
				xmin = 620.6803
				xmax = 620.7303
				text = "K"
			intervals [1392]:
				xmin = 620.7303
				xmax = 620.7803
				text = "D"
			intervals [1393]:
				xmin = 620.7803
				xmax = 620.8503
				text = "UW1"
			intervals [1394]:
				xmin = 620.8503
				xmax = 621.0303
				text = "Y"
			intervals [1395]:
				xmin = 621.0303
				xmax = 621.1103
				text = "UW1"
			intervals [1396]:
				xmin = 621.1103
				xmax = 621.1403
				text = "sp"
			intervals [1397]:
				xmin = 621.1403
				xmax = 621.1703
				text = "HH"
			intervals [1398]:
				xmin = 621.1703
				xmax = 621.2203
				text = "W"
			intervals [1399]:
				xmin = 621.2203
				xmax = 621.2703
				text = "AH1"
			intervals [1400]:
				xmin = 621.2703
				xmax = 621.3003
				text = "T"
			intervals [1401]:
				xmin = 621.3003
				xmax = 621.3403
				text = "ER0"
			intervals [1402]:
				xmin = 621.3403
				xmax = 621.3903
				text = "AH0"
			intervals [1403]:
				xmin = 621.3903
				xmax = 621.4803
				text = "K"
			intervals [1404]:
				xmin = 621.4803
				xmax = 621.5503
				text = "AH1"
			intervals [1405]:
				xmin = 621.5503
				xmax = 621.6103
				text = "P"
			intervals [1406]:
				xmin = 621.6103
				xmax = 621.6403
				text = "AH0"
			intervals [1407]:
				xmin = 621.6403
				xmax = 621.6703
				text = "L"
			intervals [1408]:
				xmin = 621.6703
				xmax = 621.7003
				text = "HH"
			intervals [1409]:
				xmin = 621.7003
				xmax = 621.7303
				text = "W"
			intervals [1410]:
				xmin = 621.7303
				xmax = 621.7803
				text = "AH1"
			intervals [1411]:
				xmin = 621.7803
				xmax = 621.8303
				text = "T"
			intervals [1412]:
				xmin = 621.8303
				xmax = 621.9303
				text = "AA1"
			intervals [1413]:
				xmin = 621.9303
				xmax = 622.0003
				text = "R"
			intervals [1414]:
				xmin = 622.0003
				xmax = 622.0703
				text = "L"
			intervals [1415]:
				xmin = 622.0703
				xmax = 622.1303
				text = "AY1"
			intervals [1416]:
				xmin = 622.1303
				xmax = 622.1803
				text = "K"
			intervals [1417]:
				xmin = 622.1803
				xmax = 622.2403
				text = "AH0"
			intervals [1418]:
				xmin = 622.2403
				xmax = 622.3103
				text = "K"
			intervals [1419]:
				xmin = 622.3103
				xmax = 622.3603
				text = "AH1"
			intervals [1420]:
				xmin = 622.3603
				xmax = 622.4103
				text = "P"
			intervals [1421]:
				xmin = 622.4103
				xmax = 622.4403
				text = "AH0"
			intervals [1422]:
				xmin = 622.4403
				xmax = 622.5003
				text = "L"
			intervals [1423]:
				xmin = 622.5003
				xmax = 622.5603
				text = "S"
			intervals [1424]:
				xmin = 622.5603
				xmax = 622.6303
				text = "P"
			intervals [1425]:
				xmin = 622.6303
				xmax = 622.7403
				text = "AA1"
			intervals [1426]:
				xmin = 622.7403
				xmax = 622.8403
				text = "T"
			intervals [1427]:
				xmin = 622.8403
				xmax = 622.9003
				text = "S"
			intervals [1428]:
				xmin = 622.9003
				xmax = 622.9503
				text = "DH"
			intervals [1429]:
				xmin = 622.9503
				xmax = 623.0003
				text = "AH0"
			intervals [1430]:
				xmin = 623.0003
				xmax = 623.0303
				text = "T"
			intervals [1431]:
				xmin = 623.0303
				xmax = 623.1103
				text = "sp"
			intervals [1432]:
				xmin = 623.1103
				xmax = 623.1703
				text = "Y"
			intervals [1433]:
				xmin = 623.1703
				xmax = 623.2403
				text = "UW1"
			intervals [1434]:
				xmin = 623.2403
				xmax = 623.2703
				text = "sp"
			intervals [1435]:
				xmin = 623.2703
				xmax = 623.3603
				text = "R"
			intervals [1436]:
				xmin = 623.3603
				xmax = 623.3903
				text = "EH2"
			intervals [1437]:
				xmin = 623.3903
				xmax = 623.4503
				text = "K"
			intervals [1438]:
				xmin = 623.4503
				xmax = 623.5003
				text = "AH0"
			intervals [1439]:
				xmin = 623.5003
				xmax = 623.5503
				text = "M"
			intervals [1440]:
				xmin = 623.5503
				xmax = 623.5803
				text = "EH1"
			intervals [1441]:
				xmin = 623.5803
				xmax = 623.6203
				text = "N"
			intervals [1442]:
				xmin = 623.6203
				xmax = 623.6503
				text = "D"
			intervals [1443]:
				xmin = 623.6503
				xmax = 623.6803
				text = "T"
			intervals [1444]:
				xmin = 623.6803
				xmax = 623.7103
				text = "AH0"
			intervals [1445]:
				xmin = 623.7103
				xmax = 623.7403
				text = "G"
			intervals [1446]:
				xmin = 623.7403
				xmax = 623.8303
				text = "OW1"
			intervals [1447]:
				xmin = 623.8303
				xmax = 623.8803
				text = "sp"
			intervals [1448]:
				xmin = 623.8803
				xmax = 623.9803
				text = "T"
			intervals [1449]:
				xmin = 623.9803
				xmax = 624.0103
				text = "IH0"
			intervals [1450]:
				xmin = 624.0103
				xmax = 624.0703
				text = "sp"
			intervals [1451]:
				xmin = 624.0703
				xmax = 624.1003
				text = "IH0"
			intervals [1452]:
				xmin = 624.1003
				xmax = 624.1303
				text = "N"
			intervals [1453]:
				xmin = 624.1303
				xmax = 624.1903
				text = "sp"
			intervals [1454]:
				xmin = 624.1903
				xmax = 624.2203
				text = "D"
			intervals [1455]:
				xmin = 624.2203
				xmax = 624.3003
				text = "IY1"
			intervals [1456]:
				xmin = 624.3003
				xmax = 624.4203
				text = "S"
			intervals [1457]:
				xmin = 624.4203
				xmax = 624.5103
				text = "IY1"
			intervals [1458]:
				xmin = 624.5103
				xmax = 624.6703
				text = "sp"
			intervals [1459]:
				xmin = 624.6703
				xmax = 624.7503
				text = "L"
			intervals [1460]:
				xmin = 624.7503
				xmax = 624.7803
				text = "AY1"
			intervals [1461]:
				xmin = 624.7803
				xmax = 624.8103
				text = "K"
			intervals [1462]:
				xmin = 624.8103
				xmax = 626.5303
				text = "sp"
			intervals [1463]:
				xmin = 626.5303
				xmax = 626.6203
				text = "HH"
			intervals [1464]:
				xmin = 626.6203
				xmax = 626.6503
				text = "W"
			intervals [1465]:
				xmin = 626.6503
				xmax = 626.6803
				text = "AH1"
			intervals [1466]:
				xmin = 626.6803
				xmax = 626.7503
				text = "T"
			intervals [1467]:
				xmin = 626.7503
				xmax = 626.8203
				text = "W"
			intervals [1468]:
				xmin = 626.8203
				xmax = 626.8703
				text = "AH1"
			intervals [1469]:
				xmin = 626.8703
				xmax = 626.9703
				text = "Z"
			intervals [1470]:
				xmin = 626.9703
				xmax = 627.0203
				text = "DH"
			intervals [1471]:
				xmin = 627.0203
				xmax = 627.3303
				text = "EH1"
			intervals [1472]:
				xmin = 627.3303
				xmax = 627.4003
				text = "R"
			intervals [1473]:
				xmin = 627.4003
				xmax = 627.4303
				text = "HH"
			intervals [1474]:
				xmin = 627.4303
				xmax = 627.4703
				text = "W"
			intervals [1475]:
				xmin = 627.4703
				xmax = 627.5103
				text = "IH1"
			intervals [1476]:
				xmin = 627.5103
				xmax = 627.5503
				text = "N"
			intervals [1477]:
				xmin = 627.5503
				xmax = 627.6003
				text = "Y"
			intervals [1478]:
				xmin = 627.6003
				xmax = 627.6603
				text = "UW1"
			intervals [1479]:
				xmin = 627.6603
				xmax = 627.7203
				text = "W"
			intervals [1480]:
				xmin = 627.7203
				xmax = 627.7803
				text = "ER0"
			intervals [1481]:
				xmin = 627.7803
				xmax = 627.8903
				text = "Y"
			intervals [1482]:
				xmin = 627.8903
				xmax = 627.9703
				text = "AH1"
			intervals [1483]:
				xmin = 627.9703
				xmax = 628.0503
				text = "NG"
			intervals [1484]:
				xmin = 628.0503
				xmax = 628.0803
				text = "G"
			intervals [1485]:
				xmin = 628.0803
				xmax = 628.3003
				text = "ER0"
			intervals [1486]:
				xmin = 628.3003
				xmax = 628.3803
				text = "AE1"
			intervals [1487]:
				xmin = 628.3803
				xmax = 628.4703
				text = "Z"
			intervals [1488]:
				xmin = 628.4703
				xmax = 628.5103
				text = "AH0"
			intervals [1489]:
				xmin = 628.5103
				xmax = 628.5803
				text = "P"
			intervals [1490]:
				xmin = 628.5803
				xmax = 628.7303
				text = "OW1"
			intervals [1491]:
				xmin = 628.7303
				xmax = 628.8003
				text = "Z"
			intervals [1492]:
				xmin = 628.8003
				xmax = 628.8303
				text = "D"
			intervals [1493]:
				xmin = 628.8303
				xmax = 628.8603
				text = "T"
			intervals [1494]:
				xmin = 628.8603
				xmax = 628.9003
				text = "IH0"
			intervals [1495]:
				xmin = 628.9003
				xmax = 628.9403
				text = "sp"
			intervals [1496]:
				xmin = 628.9403
				xmax = 629.0103
				text = "N"
			intervals [1497]:
				xmin = 629.0103
				xmax = 629.1903
				text = "AW1"
			intervals [1498]:
				xmin = 629.1903
				xmax = 629.2803
				text = "sp"
			intervals [1499]:
				xmin = 629.2803
				xmax = 755.4847
				text = ""
			intervals [1500]:
				xmin = 755.4847
				xmax = 756.1947
				text = "M"
			intervals [1501]:
				xmin = 756.1947
				xmax = 756.2247
				text = "HH"
			intervals [1502]:
				xmin = 756.2247
				xmax = 756.2547
				text = "M"
			intervals [1503]:
				xmin = 756.2547
				xmax = 757.5818
				text = "sp"
			intervals [1504]:
				xmin = 757.5818
				xmax = 757.6518
				text = "spn"
			intervals [1505]:
				xmin = 757.6518
				xmax = 757.6918
				text = "sp"
			intervals [1506]:
				xmin = 757.6918
				xmax = 757.7718
				text = "W"
			intervals [1507]:
				xmin = 757.7718
				xmax = 757.8118
				text = "AH1"
			intervals [1508]:
				xmin = 757.8118
				xmax = 757.8418
				text = "T"
			intervals [1509]:
				xmin = 757.8418
				xmax = 757.8818
				text = "AA1"
			intervals [1510]:
				xmin = 757.8818
				xmax = 757.9218
				text = "R"
			intervals [1511]:
				xmin = 757.9218
				xmax = 758.0418
				text = "Z"
			intervals [1512]:
				xmin = 758.0418
				xmax = 758.1118
				text = "S"
			intervals [1513]:
				xmin = 758.1118
				xmax = 758.1618
				text = "AH1"
			intervals [1514]:
				xmin = 758.1618
				xmax = 758.2818
				text = "M"
			intervals [1515]:
				xmin = 758.2818
				xmax = 758.3318
				text = "AH0"
			intervals [1516]:
				xmin = 758.3318
				xmax = 758.3618
				text = "V"
			intervals [1517]:
				xmin = 758.3618
				xmax = 758.3918
				text = "DH"
			intervals [1518]:
				xmin = 758.3918
				xmax = 758.4218
				text = "AH0"
			intervals [1519]:
				xmin = 758.4218
				xmax = 758.5018
				text = "W"
			intervals [1520]:
				xmin = 758.5018
				xmax = 758.6518
				text = "ER1"
			intervals [1521]:
				xmin = 758.6518
				xmax = 758.7018
				text = "D"
			intervals [1522]:
				xmin = 758.7018
				xmax = 758.7518
				text = "Z"
			intervals [1523]:
				xmin = 758.7518
				xmax = 758.7918
				text = "W"
			intervals [1524]:
				xmin = 758.7918
				xmax = 758.8218
				text = "AH1"
			intervals [1525]:
				xmin = 758.8218
				xmax = 758.8518
				text = "T"
			intervals [1526]:
				xmin = 758.8518
				xmax = 758.8818
				text = "ER0"
			intervals [1527]:
				xmin = 758.8818
				xmax = 758.9318
				text = "S"
			intervals [1528]:
				xmin = 758.9318
				xmax = 758.9718
				text = "AH1"
			intervals [1529]:
				xmin = 758.9718
				xmax = 759.0118
				text = "M"
			intervals [1530]:
				xmin = 759.0118
				xmax = 759.0418
				text = "AH0"
			intervals [1531]:
				xmin = 759.0418
				xmax = 759.0718
				text = "V"
			intervals [1532]:
				xmin = 759.0718
				xmax = 759.1018
				text = "DH"
			intervals [1533]:
				xmin = 759.1018
				xmax = 759.1618
				text = "AH0"
			intervals [1534]:
				xmin = 759.1618
				xmax = 759.2718
				text = "S"
			intervals [1535]:
				xmin = 759.2718
				xmax = 759.3618
				text = "L"
			intervals [1536]:
				xmin = 759.3618
				xmax = 759.4418
				text = "EY1"
			intervals [1537]:
				xmin = 759.4418
				xmax = 759.5418
				text = "NG"
			intervals [1538]:
				xmin = 759.5418
				xmax = 759.6018
				text = "Z"
			intervals [1539]:
				xmin = 759.6018
				xmax = 759.6518
				text = "Y"
			intervals [1540]:
				xmin = 759.6518
				xmax = 759.7618
				text = "UW1"
			intervals [1541]:
				xmin = 759.7618
				xmax = 759.8718
				text = "sp"
			intervals [1542]:
				xmin = 759.8718
				xmax = 759.9818
				text = "HH"
			intervals [1543]:
				xmin = 759.9818
				xmax = 760.0518
				text = "AW1"
			intervals [1544]:
				xmin = 760.0518
				xmax = 760.0818
				text = "OW1"
			intervals [1545]:
				xmin = 760.0818
				xmax = 760.1118
				text = "L"
			intervals [1546]:
				xmin = 760.1118
				xmax = 760.1518
				text = "D"
			intervals [1547]:
				xmin = 760.1518
				xmax = 760.1818
				text = "Y"
			intervals [1548]:
				xmin = 760.1818
				xmax = 760.2118
				text = "UW1"
			intervals [1549]:
				xmin = 760.2118
				xmax = 760.3118
				text = "S"
			intervals [1550]:
				xmin = 760.3118
				xmax = 760.3618
				text = "EY1"
			intervals [1551]:
				xmin = 760.3618
				xmax = 760.3918
				text = "Y"
			intervals [1552]:
				xmin = 760.3918
				xmax = 760.4618
				text = "UW1"
			intervals [1553]:
				xmin = 760.4618
				xmax = 760.5218
				text = "W"
			intervals [1554]:
				xmin = 760.5218
				xmax = 760.5618
				text = "AH0"
			intervals [1555]:
				xmin = 760.5618
				xmax = 760.6018
				text = "Z"
			intervals [1556]:
				xmin = 760.6018
				xmax = 760.6718
				text = "T"
			intervals [1557]:
				xmin = 760.6718
				xmax = 760.7018
				text = "W"
			intervals [1558]:
				xmin = 760.7018
				xmax = 760.7418
				text = "EH1"
			intervals [1559]:
				xmin = 760.7418
				xmax = 760.7818
				text = "N"
			intervals [1560]:
				xmin = 760.7818
				xmax = 760.8518
				text = "IY0"
			intervals [1561]:
				xmin = 760.8518
				xmax = 760.9718
				text = "EY1"
			intervals [1562]:
				xmin = 760.9718
				xmax = 761.0018
				text = "T"
			intervals [1563]:
				xmin = 761.0018
				xmax = 761.7679
				text = ""
			intervals [1564]:
				xmin = 761.7679
				xmax = 761.7979
				text = "HH"
			intervals [1565]:
				xmin = 761.7979
				xmax = 761.8379
				text = "W"
			intervals [1566]:
				xmin = 761.8379
				xmax = 761.8679
				text = "AH1"
			intervals [1567]:
				xmin = 761.8679
				xmax = 761.8979
				text = "T"
			intervals [1568]:
				xmin = 761.8979
				xmax = 761.9479
				text = "ER0"
			intervals [1569]:
				xmin = 761.9479
				xmax = 762.0179
				text = "S"
			intervals [1570]:
				xmin = 762.0179
				xmax = 762.0679
				text = "AH1"
			intervals [1571]:
				xmin = 762.0679
				xmax = 762.1079
				text = "M"
			intervals [1572]:
				xmin = 762.1079
				xmax = 762.1379
				text = "AH0"
			intervals [1573]:
				xmin = 762.1379
				xmax = 762.1679
				text = "V"
			intervals [1574]:
				xmin = 762.1679
				xmax = 762.1979
				text = "DH"
			intervals [1575]:
				xmin = 762.1979
				xmax = 762.2279
				text = "AH0"
			intervals [1576]:
				xmin = 762.2279
				xmax = 762.3079
				text = "S"
			intervals [1577]:
				xmin = 762.3079
				xmax = 762.3679
				text = "L"
			intervals [1578]:
				xmin = 762.3679
				xmax = 762.4379
				text = "EY1"
			intervals [1579]:
				xmin = 762.4379
				xmax = 762.5879
				text = "NG"
			intervals [1580]:
				xmin = 762.5879
				xmax = 762.6279
				text = "Z"
			intervals [1581]:
				xmin = 762.6279
				xmax = 762.6679
				text = "DH"
			intervals [1582]:
				xmin = 762.6679
				xmax = 762.7079
				text = "AH0"
			intervals [1583]:
				xmin = 762.7079
				xmax = 762.7679
				text = "T"
			intervals [1584]:
				xmin = 762.7679
				xmax = 762.9079
				text = "Y"
			intervals [1585]:
				xmin = 762.9079
				xmax = 762.9679
				text = "UW1"
			intervals [1586]:
				xmin = 762.9679
				xmax = 763.0079
				text = "Z"
			intervals [1587]:
				xmin = 763.0079
				xmax = 763.0379
				text = "D"
			intervals [1588]:
				xmin = 763.0379
				xmax = 763.0679
				text = "T"
			intervals [1589]:
				xmin = 763.0679
				xmax = 763.1379
				text = "IH0"
			intervals [1590]:
				xmin = 763.1379
				xmax = 763.1779
				text = "B"
			intervals [1591]:
				xmin = 763.1779
				xmax = 763.3179
				text = "IY1"
			intervals [1592]:
				xmin = 763.3179
				xmax = 763.4479
				text = "S"
			intervals [1593]:
				xmin = 763.4479
				xmax = 763.6279
				text = "EH1"
			intervals [1594]:
				xmin = 763.6279
				xmax = 763.6779
				text = "D"
			intervals [1595]:
				xmin = 763.6779
				xmax = 763.8079
				text = "W"
			intervals [1596]:
				xmin = 763.8079
				xmax = 763.9279
				text = "ER1"
			intervals [1597]:
				xmin = 763.9279
				xmax = 763.9779
				text = "D"
			intervals [1598]:
				xmin = 763.9779
				xmax = 764.0579
				text = "Z"
			intervals [1599]:
				xmin = 764.0579
				xmax = 764.0879
				text = "sp"
			intervals [1600]:
				xmin = 764.0879
				xmax = 764.1479
				text = "B"
			intervals [1601]:
				xmin = 764.1479
				xmax = 764.2379
				text = "AE1"
			intervals [1602]:
				xmin = 764.2379
				xmax = 764.2679
				text = "K"
			intervals [1603]:
				xmin = 764.2679
				xmax = 764.3179
				text = "sp"
			intervals [1604]:
				xmin = 764.3179
				xmax = 764.3479
				text = "DH"
			intervals [1605]:
				xmin = 764.3479
				xmax = 764.3779
				text = "EH1"
			intervals [1606]:
				xmin = 764.3779
				xmax = 764.4879
				text = "N"
			intervals [1607]:
				xmin = 764.4879
				xmax = 764.5679
				text = "sp"
			intervals [1608]:
				xmin = 764.5679
				xmax = 765.4885
				text = ""
			intervals [1609]:
				xmin = 765.4885
				xmax = 765.9285
				text = "spn"
			intervals [1610]:
				xmin = 765.9285
				xmax = 783.2932
				text = ""
			intervals [1611]:
				xmin = 783.2932
				xmax = 783.3232
				text = "Y"
			intervals [1612]:
				xmin = 783.3232
				xmax = 783.3532
				text = "UW1"
			intervals [1613]:
				xmin = 783.3532
				xmax = 783.3832
				text = "sp"
			intervals [1614]:
				xmin = 783.3832
				xmax = 783.4132
				text = "M"
			intervals [1615]:
				xmin = 783.4132
				xmax = 783.4432
				text = "IY1"
			intervals [1616]:
				xmin = 783.4432
				xmax = 783.4732
				text = "N"
			intervals [1617]:
				xmin = 783.4732
				xmax = 783.5032
				text = "L"
			intervals [1618]:
				xmin = 783.5032
				xmax = 783.5532
				text = "AY1"
			intervals [1619]:
				xmin = 783.5532
				xmax = 783.6032
				text = "K"
			intervals [1620]:
				xmin = 783.6032
				xmax = 783.6832
				text = "S"
			intervals [1621]:
				xmin = 783.6832
				xmax = 783.7432
				text = "AH1"
			intervals [1622]:
				xmin = 783.7432
				xmax = 783.8232
				text = "M"
			intervals [1623]:
				xmin = 783.8232
				xmax = 783.8532
				text = "AH0"
			intervals [1624]:
				xmin = 783.8532
				xmax = 783.8832
				text = "V"
			intervals [1625]:
				xmin = 783.8832
				xmax = 783.9132
				text = "DH"
			intervals [1626]:
				xmin = 783.9132
				xmax = 783.9432
				text = "AH0"
			intervals [1627]:
				xmin = 783.9432
				xmax = 784.0032
				text = "S"
			intervals [1628]:
				xmin = 784.0032
				xmax = 784.1432
				text = "EY1"
			intervals [1629]:
				xmin = 784.1432
				xmax = 784.2032
				text = "M"
			intervals [1630]:
				xmin = 784.2032
				xmax = 784.2732
				text = "W"
			intervals [1631]:
				xmin = 784.2732
				xmax = 784.4432
				text = "ER1"
			intervals [1632]:
				xmin = 784.4432
				xmax = 784.5232
				text = "D"
			intervals [1633]:
				xmin = 784.5232
				xmax = 784.6632
				text = "Z"
			intervals [1634]:
				xmin = 784.6632
				xmax = 784.6932
				text = "sp"
			intervals [1635]:
				xmin = 784.6932
				xmax = 790.1397
				text = ""
			intervals [1636]:
				xmin = 790.1397
				xmax = 790.1797
				text = "HH"
			intervals [1637]:
				xmin = 790.1797
				xmax = 790.2197
				text = "W"
			intervals [1638]:
				xmin = 790.2197
				xmax = 790.2697
				text = "AH1"
			intervals [1639]:
				xmin = 790.2697
				xmax = 790.3197
				text = "T"
			intervals [1640]:
				xmin = 790.3197
				xmax = 790.3697
				text = "HH"
			intervals [1641]:
				xmin = 790.3697
				xmax = 790.4197
				text = "W"
			intervals [1642]:
				xmin = 790.4197
				xmax = 790.4897
				text = "AH1"
			intervals [1643]:
				xmin = 790.4897
				xmax = 790.5197
				text = "T"
			intervals [1644]:
				xmin = 790.5197
				xmax = 790.5497
				text = "D"
			intervals [1645]:
				xmin = 790.5497
				xmax = 790.5797
				text = "IH0"
			intervals [1646]:
				xmin = 790.5797
				xmax = 790.6197
				text = "Z"
			intervals [1647]:
				xmin = 790.6197
				xmax = 790.6797
				text = "DH"
			intervals [1648]:
				xmin = 790.6797
				xmax = 790.7197
				text = "AE1"
			intervals [1649]:
				xmin = 790.7197
				xmax = 790.7697
				text = "T"
			intervals [1650]:
				xmin = 790.7697
				xmax = 790.8297
				text = "M"
			intervals [1651]:
				xmin = 790.8297
				xmax = 790.9597
				text = "IY1"
			intervals [1652]:
				xmin = 790.9597
				xmax = 790.9997
				text = "N"
			intervals [1653]:
				xmin = 790.9997
				xmax = 791.0897
				text = "sp"
			intervals [1654]:
				xmin = 791.0897
				xmax = 791.2097
				text = "M"
			intervals [1655]:
				xmin = 791.2097
				xmax = 791.3597
				text = "OW1"
			intervals [1656]:
				xmin = 791.3597
				xmax = 791.3897
				text = "W"
			intervals [1657]:
				xmin = 791.3897
				xmax = 791.4197
				text = "AH1"
			intervals [1658]:
				xmin = 791.4197
				xmax = 791.4497
				text = "T"
			intervals [1659]:
				xmin = 791.4497
				xmax = 791.6097
				text = "sp"
			intervals [1660]:
				xmin = 791.6097
				xmax = 791.6497
				text = "D"
			intervals [1661]:
				xmin = 791.6497
				xmax = 791.6797
				text = "UW1"
			intervals [1662]:
				xmin = 791.6797
				xmax = 791.7097
				text = "Y"
			intervals [1663]:
				xmin = 791.7097
				xmax = 791.7397
				text = "UW1"
			intervals [1664]:
				xmin = 791.7397
				xmax = 791.7697
				text = "M"
			intervals [1665]:
				xmin = 791.7697
				xmax = 791.8097
				text = "IY1"
			intervals [1666]:
				xmin = 791.8097
				xmax = 791.8897
				text = "N"
			intervals [1667]:
				xmin = 791.8897
				xmax = 791.9197
				text = "sp"
			intervals [1668]:
				xmin = 791.9197
				xmax = 792.0197
				text = "M"
			intervals [1669]:
				xmin = 792.0197
				xmax = 792.1697
				text = "OW1"
			intervals [1670]:
				xmin = 792.1697
				xmax = 792.1997
				text = "HH"
			intervals [1671]:
				xmin = 792.1997
				xmax = 792.2297
				text = "W"
			intervals [1672]:
				xmin = 792.2297
				xmax = 792.2597
				text = "AH1"
			intervals [1673]:
				xmin = 792.2597
				xmax = 792.2897
				text = "T"
			intervals [1674]:
				xmin = 792.2897
				xmax = 792.3197
				text = "D"
			intervals [1675]:
				xmin = 792.3197
				xmax = 792.3497
				text = "IH0"
			intervals [1676]:
				xmin = 792.3497
				xmax = 792.3797
				text = "Z"
			intervals [1677]:
				xmin = 792.3797
				xmax = 792.4197
				text = "DH"
			intervals [1678]:
				xmin = 792.4197
				xmax = 792.4597
				text = "AH0"
			intervals [1679]:
				xmin = 792.4597
				xmax = 792.4897
				text = "T"
			intervals [1680]:
				xmin = 792.4897
				xmax = 792.5197
				text = "sp"
			intervals [1681]:
				xmin = 792.5197
				xmax = 792.5597
				text = "M"
			intervals [1682]:
				xmin = 792.5597
				xmax = 792.5897
				text = "IY1"
			intervals [1683]:
				xmin = 792.5897
				xmax = 792.6697
				text = "N"
			intervals [1684]:
				xmin = 792.6697
				xmax = 804.7914
				text = ""
			intervals [1685]:
				xmin = 804.7914
				xmax = 804.9414
				text = "S"
			intervals [1686]:
				xmin = 804.9414
				xmax = 804.9814
				text = "OW1"
			intervals [1687]:
				xmin = 804.9814
				xmax = 805.0114
				text = "W"
			intervals [1688]:
				xmin = 805.0114
				xmax = 805.0414
				text = "AH1"
			intervals [1689]:
				xmin = 805.0414
				xmax = 805.0714
				text = "T"
			intervals [1690]:
				xmin = 805.0714
				xmax = 805.1014
				text = "D"
			intervals [1691]:
				xmin = 805.1014
				xmax = 805.1314
				text = "IH0"
			intervals [1692]:
				xmin = 805.1314
				xmax = 805.1714
				text = "Z"
			intervals [1693]:
				xmin = 805.1714
				xmax = 805.2214
				text = "DH"
			intervals [1694]:
				xmin = 805.2214
				xmax = 805.2814
				text = "AE1"
			intervals [1695]:
				xmin = 805.2814
				xmax = 805.3214
				text = "T"
			intervals [1696]:
				xmin = 805.3214
				xmax = 805.3814
				text = "M"
			intervals [1697]:
				xmin = 805.3814
				xmax = 805.6014
				text = "IY1"
			intervals [1698]:
				xmin = 805.6014
				xmax = 805.6714
				text = "N"
			intervals [1699]:
				xmin = 805.6714
				xmax = 830.1435
				text = ""
			intervals [1700]:
				xmin = 830.1435
				xmax = 830.2135
				text = "sil"
			intervals [1701]:
				xmin = 830.2135
				xmax = 830.2435
				text = "N"
			intervals [1702]:
				xmin = 830.2435
				xmax = 830.3035
				text = "AW1"
			intervals [1703]:
				xmin = 830.3035
				xmax = 830.3735
				text = "G"
			intervals [1704]:
				xmin = 830.3735
				xmax = 830.4235
				text = "IH1"
			intervals [1705]:
				xmin = 830.4235
				xmax = 830.4535
				text = "V"
			intervals [1706]:
				xmin = 830.4535
				xmax = 830.4835
				text = "M"
			intervals [1707]:
				xmin = 830.4835
				xmax = 830.5135
				text = "IY1"
			intervals [1708]:
				xmin = 830.5135
				xmax = 830.5435
				text = "AH0"
			intervals [1709]:
				xmin = 830.5435
				xmax = 830.5935
				text = "N"
			intervals [1710]:
				xmin = 830.5935
				xmax = 830.6335
				text = "IH0"
			intervals [1711]:
				xmin = 830.6335
				xmax = 830.6935
				text = "G"
			intervals [1712]:
				xmin = 830.6935
				xmax = 830.7735
				text = "Z"
			intervals [1713]:
				xmin = 830.7735
				xmax = 830.8935
				text = "AE1"
			intervals [1714]:
				xmin = 830.8935
				xmax = 830.9235
				text = "M"
			intervals [1715]:
				xmin = 830.9235
				xmax = 830.9835
				text = "P"
			intervals [1716]:
				xmin = 830.9835
				xmax = 831.0135
				text = "AH0"
			intervals [1717]:
				xmin = 831.0135
				xmax = 831.0435
				text = "L"
			intervals [1718]:
				xmin = 831.0435
				xmax = 831.1035
				text = "L"
			intervals [1719]:
				xmin = 831.1035
				xmax = 831.1635
				text = "AY1"
			intervals [1720]:
				xmin = 831.1635
				xmax = 831.2135
				text = "K"
			intervals [1721]:
				xmin = 831.2135
				xmax = 831.3435
				text = "Y"
			intervals [1722]:
				xmin = 831.3435
				xmax = 831.4535
				text = "UW1"
			intervals [1723]:
				xmin = 831.4535
				xmax = 831.5335
				text = "Z"
			intervals [1724]:
				xmin = 831.5335
				xmax = 831.6035
				text = "IH1"
			intervals [1725]:
				xmin = 831.6035
				xmax = 831.6335
				text = "T"
			intervals [1726]:
				xmin = 831.6335
				xmax = 831.8441
				text = "sp"
			intervals [1727]:
				xmin = 831.8441
				xmax = 831.8941
				text = "L"
			intervals [1728]:
				xmin = 831.8941
				xmax = 831.9641
				text = "EH1"
			intervals [1729]:
				xmin = 831.9641
				xmax = 832.0241
				text = "T"
			intervals [1730]:
				xmin = 832.0241
				xmax = 832.1841
				text = "S"
			intervals [1731]:
				xmin = 832.1841
				xmax = 832.2741
				text = "HH"
			intervals [1732]:
				xmin = 832.2741
				xmax = 832.3341
				text = "AE1"
			intervals [1733]:
				xmin = 832.3341
				xmax = 832.3841
				text = "V"
			intervals [1734]:
				xmin = 832.3841
				xmax = 832.4441
				text = "AH0"
			intervals [1735]:
				xmin = 832.4441
				xmax = 832.5241
				text = "K"
			intervals [1736]:
				xmin = 832.5241
				xmax = 832.6441
				text = "AA2"
			intervals [1737]:
				xmin = 832.6441
				xmax = 832.6741
				text = "N"
			intervals [1738]:
				xmin = 832.6741
				xmax = 832.7041
				text = "V"
			intervals [1739]:
				xmin = 832.7041
				xmax = 832.7641
				text = "ER0"
			intervals [1740]:
				xmin = 832.7641
				xmax = 832.8541
				text = "S"
			intervals [1741]:
				xmin = 832.8541
				xmax = 832.9641
				text = "EY1"
			intervals [1742]:
				xmin = 832.9641
				xmax = 833.0041
				text = "SH"
			intervals [1743]:
				xmin = 833.0041
				xmax = 833.0441
				text = "AH0"
			intervals [1744]:
				xmin = 833.0441
				xmax = 833.1141
				text = "N"
			intervals [1745]:
				xmin = 833.1141
				xmax = 833.1541
				text = "W"
			intervals [1746]:
				xmin = 833.1541
				xmax = 833.2141
				text = "EH1"
			intervals [1747]:
				xmin = 833.2141
				xmax = 833.2741
				text = "R"
			intervals [1748]:
				xmin = 833.2741
				xmax = 833.3241
				text = "DH"
			intervals [1749]:
				xmin = 833.3241
				xmax = 833.4241
				text = "AE1"
			intervals [1750]:
				xmin = 833.4241
				xmax = 833.4741
				text = "T"
			intervals [1751]:
				xmin = 833.4741
				xmax = 833.5241
				text = "HH"
			intervals [1752]:
				xmin = 833.5241
				xmax = 833.5541
				text = "W"
			intervals [1753]:
				xmin = 833.5541
				xmax = 833.5841
				text = "EH1"
			intervals [1754]:
				xmin = 833.5841
				xmax = 833.6141
				text = "R"
			intervals [1755]:
				xmin = 833.6141
				xmax = 833.6841
				text = "Y"
			intervals [1756]:
				xmin = 833.6841
				xmax = 833.7441
				text = "UW1"
			intervals [1757]:
				xmin = 833.7441
				xmax = 833.7841
				text = "W"
			intervals [1758]:
				xmin = 833.7841
				xmax = 833.8141
				text = "UH1"
			intervals [1759]:
				xmin = 833.8141
				xmax = 833.8441
				text = "D"
			intervals [1760]:
				xmin = 833.8441
				xmax = 833.8741
				text = "HH"
			intervals [1761]:
				xmin = 833.8741
				xmax = 833.9241
				text = "AE1"
			intervals [1762]:
				xmin = 833.9241
				xmax = 833.9741
				text = "V"
			intervals [1763]:
				xmin = 833.9741
				xmax = 834.0341
				text = "T"
			intervals [1764]:
				xmin = 834.0341
				xmax = 834.0841
				text = "AH0"
			intervals [1765]:
				xmin = 834.0841
				xmax = 834.1841
				text = "S"
			intervals [1766]:
				xmin = 834.1841
				xmax = 834.2741
				text = "EY1"
			intervals [1767]:
				xmin = 834.2741
				xmax = 834.3541
				text = "DH"
			intervals [1768]:
				xmin = 834.3541
				xmax = 834.4141
				text = "AE1"
			intervals [1769]:
				xmin = 834.4141
				xmax = 834.4441
				text = "T"
			intervals [1770]:
				xmin = 834.4441
				xmax = 834.4841
				text = "HH"
			intervals [1771]:
				xmin = 834.4841
				xmax = 834.5141
				text = "W"
			intervals [1772]:
				xmin = 834.5141
				xmax = 834.5541
				text = "AH1"
			intervals [1773]:
				xmin = 834.5541
				xmax = 834.6141
				text = "T"
			intervals [1774]:
				xmin = 834.6141
				xmax = 834.6641
				text = "W"
			intervals [1775]:
				xmin = 834.6641
				xmax = 834.6941
				text = "UH1"
			intervals [1776]:
				xmin = 834.6941
				xmax = 834.7341
				text = "D"
			intervals [1777]:
				xmin = 834.7341
				xmax = 834.8341
				text = "AY1"
			intervals [1778]:
				xmin = 834.8341
				xmax = 834.8841
				text = "HH"
			intervals [1779]:
				xmin = 834.8841
				xmax = 834.9241
				text = "AE1"
			intervals [1780]:
				xmin = 834.9241
				xmax = 834.9741
				text = "V"
			intervals [1781]:
				xmin = 834.9741
				xmax = 835.0141
				text = "T"
			intervals [1782]:
				xmin = 835.0141
				xmax = 835.0741
				text = "IH0"
			intervals [1783]:
				xmin = 835.0741
				xmax = 835.1941
				text = "S"
			intervals [1784]:
				xmin = 835.1941
				xmax = 835.2741
				text = "EY1"
			intervals [1785]:
				xmin = 835.2741
				xmax = 835.3041
				text = "T"
			intervals [1786]:
				xmin = 835.3041
				xmax = 835.3341
				text = "IH0"
			intervals [1787]:
				xmin = 835.3341
				xmax = 835.3641
				text = "Y"
			intervals [1788]:
				xmin = 835.3641
				xmax = 835.5141
				text = "UW1"
			intervals [1789]:
				xmin = 835.5141
				xmax = 835.5741
				text = "R"
			intervals [1790]:
				xmin = 835.5741
				xmax = 835.6741
				text = "AY1"
			intervals [1791]:
				xmin = 835.6741
				xmax = 835.7041
				text = "T"
			intervals [1792]:
				xmin = 835.7041
				xmax = 835.7641
				text = "N"
			intervals [1793]:
				xmin = 835.7641
				xmax = 835.9541
				text = "AW1"
			intervals [1794]:
				xmin = 835.9541
				xmax = 856.5196
				text = "sp"
			intervals [1795]:
				xmin = 856.5196
				xmax = 856.6596
				text = "S"
			intervals [1796]:
				xmin = 856.6596
				xmax = 856.8996
				text = "OW1"
			intervals [1797]:
				xmin = 856.8996
				xmax = 857.0396
				text = "Y"
			intervals [1798]:
				xmin = 857.0396
				xmax = 857.0996
				text = "UW1"
			intervals [1799]:
				xmin = 857.0996
				xmax = 857.1596
				text = "N"
			intervals [1800]:
				xmin = 857.1596
				xmax = 857.2296
				text = "AA1"
			intervals [1801]:
				xmin = 857.2296
				xmax = 857.2796
				text = "T"
			intervals [1802]:
				xmin = 857.2796
				xmax = 857.3096
				text = "G"
			intervals [1803]:
				xmin = 857.3096
				xmax = 857.3596
				text = "AA1"
			intervals [1804]:
				xmin = 857.3596
				xmax = 857.3896
				text = "N"
			intervals [1805]:
				xmin = 857.3896
				xmax = 857.4496
				text = "AH0"
			intervals [1806]:
				xmin = 857.4496
				xmax = 857.5596
				text = "Y"
			intervals [1807]:
				xmin = 857.5596
				xmax = 857.6596
				text = "UW1"
			intervals [1808]:
				xmin = 857.6596
				xmax = 857.7396
				text = "Z"
			intervals [1809]:
				xmin = 857.7396
				xmax = 857.8296
				text = "K"
			intervals [1810]:
				xmin = 857.8296
				xmax = 857.9496
				text = "IH1"
			intervals [1811]:
				xmin = 857.9496
				xmax = 858.0296
				text = "L"
			intervals [1812]:
				xmin = 858.0296
				xmax = 858.0996
				text = "M"
			intervals [1813]:
				xmin = 858.0996
				xmax = 858.2096
				text = "OW1"
			intervals [1814]:
				xmin = 858.2096
				xmax = 858.2796
				text = "JH"
			intervals [1815]:
				xmin = 858.2796
				xmax = 858.3396
				text = "IH0"
			intervals [1816]:
				xmin = 858.3396
				xmax = 858.4096
				text = "S"
			intervals [1817]:
				xmin = 858.4096
				xmax = 858.4596
				text = "IH0"
			intervals [1818]:
				xmin = 858.4596
				xmax = 858.5096
				text = "N"
			intervals [1819]:
				xmin = 858.5096
				xmax = 858.5596
				text = "AH0"
			intervals [1820]:
				xmin = 858.5596
				xmax = 858.6596
				text = "N"
			intervals [1821]:
				xmin = 858.6596
				xmax = 858.7696
				text = "AO1"
			intervals [1822]:
				xmin = 858.7696
				xmax = 858.8096
				text = "R"
			intervals [1823]:
				xmin = 858.8096
				xmax = 858.8496
				text = "M"
			intervals [1824]:
				xmin = 858.8496
				xmax = 858.8796
				text = "AH0"
			intervals [1825]:
				xmin = 858.8796
				xmax = 858.9496
				text = "L"
			intervals [1826]:
				xmin = 858.9496
				xmax = 859.0096
				text = "JH"
			intervals [1827]:
				xmin = 859.0096
				xmax = 859.0996
				text = "IH0"
			intervals [1828]:
				xmin = 859.0996
				xmax = 859.1996
				text = "S"
			intervals [1829]:
				xmin = 859.1996
				xmax = 859.2296
				text = "T"
			intervals [1830]:
				xmin = 859.2296
				xmax = 859.2996
				text = "T"
			intervals [1831]:
				xmin = 859.2996
				xmax = 859.4196
				text = "AO1"
			intervals [1832]:
				xmin = 859.4196
				xmax = 859.4996
				text = "K"
			intervals [1833]:
				xmin = 859.4996
				xmax = 859.5296
				text = "IH0"
			intervals [1834]:
				xmin = 859.5296
				xmax = 859.5596
				text = "N"
			intervals [1835]:
				xmin = 859.5596
				xmax = 859.5896
				text = "T"
			intervals [1836]:
				xmin = 859.5896
				xmax = 859.6196
				text = "AH0"
			intervals [1837]:
				xmin = 859.6196
				xmax = 859.6696
				text = "S"
			intervals [1838]:
				xmin = 859.6696
				xmax = 859.6996
				text = "AH1"
			intervals [1839]:
				xmin = 859.6996
				xmax = 859.7396
				text = "M"
			intervals [1840]:
				xmin = 859.7396
				xmax = 859.7796
				text = "B"
			intervals [1841]:
				xmin = 859.7796
				xmax = 859.8496
				text = "AA2"
			intervals [1842]:
				xmin = 859.8496
				xmax = 859.8896
				text = "D"
			intervals [1843]:
				xmin = 859.8896
				xmax = 859.9196
				text = "IY0"
			intervals [1844]:
				xmin = 859.9196
				xmax = 859.9496
				text = "IH0"
			intervals [1845]:
				xmin = 859.9496
				xmax = 859.9796
				text = "T"
			intervals [1846]:
				xmin = 859.9796
				xmax = 860.0396
				text = "HH"
			intervals [1847]:
				xmin = 860.0396
				xmax = 860.0896
				text = "AE1"
			intervals [1848]:
				xmin = 860.0896
				xmax = 860.1596
				text = "Z"
			intervals [1849]:
				xmin = 860.1596
				xmax = 860.1996
				text = "T"
			intervals [1850]:
				xmin = 860.1996
				xmax = 860.2396
				text = "AH0"
			intervals [1851]:
				xmin = 860.2396
				xmax = 860.2996
				text = "B"
			intervals [1852]:
				xmin = 860.2996
				xmax = 860.3696
				text = "IY1"
			intervals [1853]:
				xmin = 860.3696
				xmax = 860.4896
				text = "S"
			intervals [1854]:
				xmin = 860.4896
				xmax = 860.5196
				text = "AH1"
			intervals [1855]:
				xmin = 860.5196
				xmax = 860.5496
				text = "M"
			intervals [1856]:
				xmin = 860.5496
				xmax = 860.5796
				text = "TH"
			intervals [1857]:
				xmin = 860.5796
				xmax = 860.6096
				text = "IH0"
			intervals [1858]:
				xmin = 860.6096
				xmax = 860.6396
				text = "N"
			intervals [1859]:
				xmin = 860.6396
				xmax = 860.6796
				text = "DH"
			intervals [1860]:
				xmin = 860.6796
				xmax = 860.7196
				text = "AE1"
			intervals [1861]:
				xmin = 860.7196
				xmax = 860.7596
				text = "T"
			intervals [1862]:
				xmin = 860.7596
				xmax = 860.8096
				text = "HH"
			intervals [1863]:
				xmin = 860.8096
				xmax = 860.9696
				text = "AE1"
			intervals [1864]:
				xmin = 860.9696
				xmax = 861.0296
				text = "P"
			intervals [1865]:
				xmin = 861.0296
				xmax = 861.0596
				text = "AH0"
			intervals [1866]:
				xmin = 861.0596
				xmax = 861.0896
				text = "N"
			intervals [1867]:
				xmin = 861.0896
				xmax = 861.1196
				text = "D"
			intervals [1868]:
				xmin = 861.1196
				xmax = 861.2096
				text = "AO1"
			intervals [1869]:
				xmin = 861.2096
				xmax = 861.2496
				text = "N"
			intervals [1870]:
				xmin = 861.2496
				xmax = 861.2896
				text = "DH"
			intervals [1871]:
				xmin = 861.2896
				xmax = 861.3296
				text = "AH1"
			intervals [1872]:
				xmin = 861.3296
				xmax = 861.5296
				text = "AH1"
			intervals [1873]:
				xmin = 861.5296
				xmax = 861.5896
				text = "DH"
			intervals [1874]:
				xmin = 861.5896
				xmax = 861.6496
				text = "ER0"
			intervals [1875]:
				xmin = 861.6496
				xmax = 861.7696
				text = "S"
			intervals [1876]:
				xmin = 861.7696
				xmax = 861.9396
				text = "AY1"
			intervals [1877]:
				xmin = 861.9396
				xmax = 861.9896
				text = "D"
			intervals [1878]:
				xmin = 861.9896
				xmax = 862.0296
				text = "T"
			intervals [1879]:
				xmin = 862.0296
				xmax = 862.0696
				text = "AH0"
			intervals [1880]:
				xmin = 862.0696
				xmax = 862.1496
				text = "M"
			intervals [1881]:
				xmin = 862.1496
				xmax = 862.2196
				text = "EY1"
			intervals [1882]:
				xmin = 862.2196
				xmax = 862.2796
				text = "K"
			intervals [1883]:
				xmin = 862.2796
				xmax = 862.3296
				text = "Y"
			intervals [1884]:
				xmin = 862.3296
				xmax = 862.3896
				text = "UW1"
			intervals [1885]:
				xmin = 862.3896
				xmax = 862.5196
				text = "S"
			intervals [1886]:
				xmin = 862.5196
				xmax = 862.6496
				text = "EY1"
			intervals [1887]:
				xmin = 862.6496
				xmax = 862.7696
				text = "K"
			intervals [1888]:
				xmin = 862.7696
				xmax = 862.8996
				text = "IH1"
			intervals [1889]:
				xmin = 862.8996
				xmax = 862.9696
				text = "L"
			intervals [1890]:
				xmin = 862.9696
				xmax = 863.0296
				text = "M"
			intervals [1891]:
				xmin = 863.0296
				xmax = 863.1096
				text = "OW1"
			intervals [1892]:
				xmin = 863.1096
				xmax = 880.3208
				text = ""
			intervals [1893]:
				xmin = 880.3208
				xmax = 880.4008
				text = "sil"
			intervals [1894]:
				xmin = 880.4008
				xmax = 881.1408
				text = "M"
			intervals [1895]:
				xmin = 881.1408
				xmax = 881.1708
				text = "HH"
			intervals [1896]:
				xmin = 881.1708
				xmax = 881.2608
				text = "M"
			intervals [1897]:
				xmin = 881.2608
				xmax = 883.526
				text = ""
			intervals [1898]:
				xmin = 883.526
				xmax = 883.586
				text = "sil"
			intervals [1899]:
				xmin = 883.586
				xmax = 883.626
				text = "HH"
			intervals [1900]:
				xmin = 883.626
				xmax = 883.666
				text = "W"
			intervals [1901]:
				xmin = 883.666
				xmax = 883.696
				text = "AH1"
			intervals [1902]:
				xmin = 883.696
				xmax = 883.726
				text = "T"
			intervals [1903]:
				xmin = 883.726
				xmax = 883.806
				text = "AH0"
			intervals [1904]:
				xmin = 883.806
				xmax = 883.866
				text = "B"
			intervals [1905]:
				xmin = 883.866
				xmax = 883.956
				text = "AW1"
			intervals [1906]:
				xmin = 883.956
				xmax = 883.996
				text = "T"
			intervals [1907]:
				xmin = 883.996
				xmax = 884.056
				text = "L"
			intervals [1908]:
				xmin = 884.056
				xmax = 884.106
				text = "AY1"
			intervals [1909]:
				xmin = 884.106
				xmax = 884.146
				text = "K"
			intervals [1910]:
				xmin = 884.146
				xmax = 884.176
				text = "D"
			intervals [1911]:
				xmin = 884.176
				xmax = 884.206
				text = "UW1"
			intervals [1912]:
				xmin = 884.206
				xmax = 884.276
				text = "Y"
			intervals [1913]:
				xmin = 884.276
				xmax = 884.306
				text = "UW1"
			intervals [1914]:
				xmin = 884.306
				xmax = 884.346
				text = "HH"
			intervals [1915]:
				xmin = 884.346
				xmax = 884.376
				text = "AE1"
			intervals [1916]:
				xmin = 884.376
				xmax = 884.436
				text = "V"
			intervals [1917]:
				xmin = 884.436
				xmax = 884.486
				text = "L"
			intervals [1918]:
				xmin = 884.486
				xmax = 884.546
				text = "AY1"
			intervals [1919]:
				xmin = 884.546
				xmax = 884.586
				text = "K"
			intervals [1920]:
				xmin = 884.586
				xmax = 884.716
				text = "F"
			intervals [1921]:
				xmin = 884.716
				xmax = 884.896
				text = "AE1"
			intervals [1922]:
				xmin = 884.896
				xmax = 884.956
				text = "M"
			intervals [1923]:
				xmin = 884.956
				xmax = 885.006
				text = "L"
			intervals [1924]:
				xmin = 885.006
				xmax = 885.156
				text = "IY0"
			intervals [1925]:
				xmin = 885.156
				xmax = 885.186
				text = "sp"
			intervals [1926]:
				xmin = 885.186
				xmax = 885.246
				text = "L"
			intervals [1927]:
				xmin = 885.246
				xmax = 885.316
				text = "AY1"
			intervals [1928]:
				xmin = 885.316
				xmax = 885.366
				text = "K"
			intervals [1929]:
				xmin = 885.366
				xmax = 885.396
				text = "IH1"
			intervals [1930]:
				xmin = 885.396
				xmax = 885.476
				text = "Z"
			intervals [1931]:
				xmin = 885.476
				xmax = 885.506
				text = "Y"
			intervals [1932]:
				xmin = 885.506
				xmax = 885.536
				text = "UH1"
			intervals [1933]:
				xmin = 885.536
				xmax = 885.596
				text = "R"
			intervals [1934]:
				xmin = 885.596
				xmax = 885.696
				text = "F"
			intervals [1935]:
				xmin = 885.696
				xmax = 885.866
				text = "AE1"
			intervals [1936]:
				xmin = 885.866
				xmax = 885.916
				text = "M"
			intervals [1937]:
				xmin = 885.916
				xmax = 885.956
				text = "L"
			intervals [1938]:
				xmin = 885.956
				xmax = 886.016
				text = "IY0"
			intervals [1939]:
				xmin = 886.016
				xmax = 886.076
				text = "S"
			intervals [1940]:
				xmin = 886.076
				xmax = 886.126
				text = "T"
			intervals [1941]:
				xmin = 886.126
				xmax = 886.236
				text = "IH1"
			intervals [1942]:
				xmin = 886.236
				xmax = 886.266
				text = "L"
			intervals [1943]:
				xmin = 886.266
				xmax = 886.336
				text = "HH"
			intervals [1944]:
				xmin = 886.336
				xmax = 886.506
				text = "IY1"
			intervals [1945]:
				xmin = 886.506
				xmax = 886.546
				text = "R"
			intervals [1946]:
				xmin = 886.546
				xmax = 886.586
				text = "L"
			intervals [1947]:
				xmin = 886.586
				xmax = 886.636
				text = "AY1"
			intervals [1948]:
				xmin = 886.636
				xmax = 886.696
				text = "K"
			intervals [1949]:
				xmin = 886.696
				xmax = 886.776
				text = "AO1"
			intervals [1950]:
				xmin = 886.776
				xmax = 886.846
				text = "L"
			intervals [1951]:
				xmin = 886.846
				xmax = 886.876
				text = "Y"
			intervals [1952]:
				xmin = 886.876
				xmax = 886.916
				text = "UH1"
			intervals [1953]:
				xmin = 886.916
				xmax = 886.956
				text = "R"
			intervals [1954]:
				xmin = 886.956
				xmax = 887.046
				text = "F"
			intervals [1955]:
				xmin = 887.046
				xmax = 887.196
				text = "AE1"
			intervals [1956]:
				xmin = 887.196
				xmax = 887.246
				text = "M"
			intervals [1957]:
				xmin = 887.246
				xmax = 887.296
				text = "L"
			intervals [1958]:
				xmin = 887.296
				xmax = 887.376
				text = "IY0"
			intervals [1959]:
				xmin = 887.376
				xmax = 887.416
				text = "S"
			intervals [1960]:
				xmin = 887.416
				xmax = 887.476
				text = "HH"
			intervals [1961]:
				xmin = 887.476
				xmax = 887.546
				text = "IY1"
			intervals [1962]:
				xmin = 887.546
				xmax = 887.576
				text = "R"
			intervals [1963]:
				xmin = 887.576
				xmax = 887.716
				text = "AE1"
			intervals [1964]:
				xmin = 887.716
				xmax = 887.766
				text = "N"
			intervals [1965]:
				xmin = 887.766
				xmax = 887.836
				text = "D"
			intervals [1966]:
				xmin = 887.836
				xmax = 887.986
				text = "AO1"
			intervals [1967]:
				xmin = 887.986
				xmax = 888.016
				text = "L"
			intervals [1968]:
				xmin = 888.016
				xmax = 888.056
				text = "DH"
			intervals [1969]:
				xmin = 888.056
				xmax = 888.156
				text = "AE1"
			intervals [1970]:
				xmin = 888.156
				xmax = 888.206
				text = "T"
			intervals [1971]:
				xmin = 888.206
				xmax = 915.5209
				text = ""
			intervals [1972]:
				xmin = 915.5209
				xmax = 915.8209
				text = "M"
			intervals [1973]:
				xmin = 915.8209
				xmax = 915.8509
				text = "HH"
			intervals [1974]:
				xmin = 915.8509
				xmax = 916.2409
				text = "M"
			intervals [1975]:
				xmin = 916.2409
				xmax = 925.0079
				text = ""
			intervals [1976]:
				xmin = 925.0079
				xmax = 925.0679
				text = "sil"
			intervals [1977]:
				xmin = 925.0679
				xmax = 925.0979
				text = "Y"
			intervals [1978]:
				xmin = 925.0979
				xmax = 925.1279
				text = "UH1"
			intervals [1979]:
				xmin = 925.1279
				xmax = 925.1579
				text = "R"
			intervals [1980]:
				xmin = 925.1579
				xmax = 925.1879
				text = "sp"
			intervals [1981]:
				xmin = 925.1879
				xmax = 925.2179
				text = "G"
			intervals [1982]:
				xmin = 925.2179
				xmax = 925.2579
				text = "R"
			intervals [1983]:
				xmin = 925.2579
				xmax = 925.3579
				text = "AE1"
			intervals [1984]:
				xmin = 925.3579
				xmax = 925.4379
				text = "M"
			intervals [1985]:
				xmin = 925.4379
				xmax = 925.4979
				text = "AH2"
			intervals [1986]:
				xmin = 925.4979
				xmax = 925.5279
				text = "DH"
			intervals [1987]:
				xmin = 925.5279
				xmax = 925.5579
				text = "ER0"
			intervals [1988]:
				xmin = 925.5579
				xmax = 925.5879
				text = "W"
			intervals [1989]:
				xmin = 925.5879
				xmax = 925.6179
				text = "EH1"
			intervals [1990]:
				xmin = 925.6179
				xmax = 925.6579
				text = "L"
			intervals [1991]:
				xmin = 925.6579
				xmax = 925.7679
				text = "T"
			intervals [1992]:
				xmin = 925.7679
				xmax = 925.8279
				text = "EH1"
			intervals [1993]:
				xmin = 925.8279
				xmax = 925.8579
				text = "L"
			intervals [1994]:
				xmin = 925.8579
				xmax = 925.8979
				text = "M"
			intervals [1995]:
				xmin = 925.8979
				xmax = 925.9579
				text = "IY1"
			intervals [1996]:
				xmin = 925.9579
				xmax = 926.0279
				text = "AH0"
			intervals [1997]:
				xmin = 926.0279
				xmax = 926.0779
				text = "B"
			intervals [1998]:
				xmin = 926.0779
				xmax = 926.1579
				text = "AW1"
			intervals [1999]:
				xmin = 926.1579
				xmax = 926.2179
				text = "T"
			intervals [2000]:
				xmin = 926.2179
				xmax = 926.2779
				text = "DH"
			intervals [2001]:
				xmin = 926.2779
				xmax = 926.3479
				text = "EH1"
			intervals [2002]:
				xmin = 926.3479
				xmax = 926.4279
				text = "M"
			intervals [2003]:
				xmin = 926.4279
				xmax = 926.4779
				text = "Y"
			intervals [2004]:
				xmin = 926.4779
				xmax = 926.5179
				text = "UW1"
			intervals [2005]:
				xmin = 926.5179
				xmax = 926.5579
				text = "HH"
			intervals [2006]:
				xmin = 926.5579
				xmax = 926.6079
				text = "AE1"
			intervals [2007]:
				xmin = 926.6079
				xmax = 926.6579
				text = "V"
			intervals [2008]:
				xmin = 926.6579
				xmax = 926.7079
				text = "AH0"
			intervals [2009]:
				xmin = 926.7079
				xmax = 926.7379
				text = "sp"
			intervals [2010]:
				xmin = 926.7379
				xmax = 926.7879
				text = "G"
			intervals [2011]:
				xmin = 926.7879
				xmax = 926.8179
				text = "UH1"
			intervals [2012]:
				xmin = 926.8179
				xmax = 926.8679
				text = "D"
			intervals [2013]:
				xmin = 926.8679
				xmax = 926.9079
				text = "R"
			intervals [2014]:
				xmin = 926.9079
				xmax = 926.9379
				text = "IY0"
			intervals [2015]:
				xmin = 926.9379
				xmax = 927.0079
				text = "L"
			intervals [2016]:
				xmin = 927.0079
				xmax = 927.0579
				text = "EY1"
			intervals [2017]:
				xmin = 927.0579
				xmax = 927.0879
				text = "SH"
			intervals [2018]:
				xmin = 927.0879
				xmax = 927.1179
				text = "AH0"
			intervals [2019]:
				xmin = 927.1179
				xmax = 927.1479
				text = "N"
			intervals [2020]:
				xmin = 927.1479
				xmax = 927.2079
				text = "SH"
			intervals [2021]:
				xmin = 927.2079
				xmax = 927.2479
				text = "IH2"
			intervals [2022]:
				xmin = 927.2479
				xmax = 927.2779
				text = "P"
			intervals [2023]:
				xmin = 927.2779
				xmax = 927.3079
				text = "W"
			intervals [2024]:
				xmin = 927.3079
				xmax = 927.3479
				text = "IH0"
			intervals [2025]:
				xmin = 927.3479
				xmax = 927.4079
				text = "TH"
			intervals [2026]:
				xmin = 927.4079
				xmax = 927.4379
				text = "Y"
			intervals [2027]:
				xmin = 927.4379
				xmax = 927.4679
				text = "UH1"
			intervals [2028]:
				xmin = 927.4679
				xmax = 927.4979
				text = "R"
			intervals [2029]:
				xmin = 927.4979
				xmax = 927.5279
				text = "G"
			intervals [2030]:
				xmin = 927.5279
				xmax = 927.5679
				text = "R"
			intervals [2031]:
				xmin = 927.5679
				xmax = 927.6679
				text = "AE1"
			intervals [2032]:
				xmin = 927.6679
				xmax = 927.7279
				text = "M"
			intervals [2033]:
				xmin = 927.7279
				xmax = 927.7879
				text = "AH2"
			intervals [2034]:
				xmin = 927.7879
				xmax = 927.8179
				text = "DH"
			intervals [2035]:
				xmin = 927.8179
				xmax = 927.8679
				text = "ER0"
			intervals [2036]:
				xmin = 927.8679
				xmax = 958.7448
				text = "sp"
			intervals [2037]:
				xmin = 958.7448
				xmax = 959.2748
				text = "M"
			intervals [2038]:
				xmin = 959.2748
				xmax = 961.9069
				text = ""
			intervals [2039]:
				xmin = 961.9069
				xmax = 961.9569
				text = "sil"
			intervals [2040]:
				xmin = 961.9569
				xmax = 962.0869
				text = "AY1"
			intervals [2041]:
				xmin = 962.0869
				xmax = 962.1469
				text = "N"
			intervals [2042]:
				xmin = 962.1469
				xmax = 962.2169
				text = "OW1"
			intervals [2043]:
				xmin = 962.2169
				xmax = 962.3269
				text = "Y"
			intervals [2044]:
				xmin = 962.3269
				xmax = 962.3669
				text = "UW1"
			intervals [2045]:
				xmin = 962.3669
				xmax = 962.3969
				text = "D"
			intervals [2046]:
				xmin = 962.3969
				xmax = 962.4269
				text = "HH"
			intervals [2047]:
				xmin = 962.4269
				xmax = 962.4669
				text = "AE1"
			intervals [2048]:
				xmin = 962.4669
				xmax = 962.4969
				text = "V"
			intervals [2049]:
				xmin = 962.4969
				xmax = 962.5269
				text = "sp"
			intervals [2050]:
				xmin = 962.5269
				xmax = 962.6069
				text = "L"
			intervals [2051]:
				xmin = 962.6069
				xmax = 962.7569
				text = "AH1"
			intervals [2052]:
				xmin = 962.7569
				xmax = 962.7969
				text = "V"
			intervals [2053]:
				xmin = 962.7969
				xmax = 962.8269
				text = "D"
			intervals [2054]:
				xmin = 962.8269
				xmax = 962.8869
				text = "sp"
			intervals [2055]:
				xmin = 962.8869
				xmax = 962.9169
				text = "DH"
			intervals [2056]:
				xmin = 962.9169
				xmax = 963.1569
				text = "AE1"
			intervals [2057]:
				xmin = 963.1569
				xmax = 963.2069
				text = "T"
			intervals [2058]:
				xmin = 963.2069
				xmax = 968.9338
				text = "sp"
			intervals [2059]:
				xmin = 968.9338
				xmax = 969.0238
				text = "Y"
			intervals [2060]:
				xmin = 969.0238
				xmax = 969.0738
				text = "UW1"
			intervals [2061]:
				xmin = 969.0738
				xmax = 969.1938
				text = "S"
			intervals [2062]:
				xmin = 969.1938
				xmax = 969.2638
				text = "EH1"
			intervals [2063]:
				xmin = 969.2638
				xmax = 969.3038
				text = "D"
			intervals [2064]:
				xmin = 969.3038
				xmax = 969.3638
				text = "IH1"
			intervals [2065]:
				xmin = 969.3638
				xmax = 969.4038
				text = "T"
			intervals [2066]:
				xmin = 969.4038
				xmax = 969.4638
				text = "HH"
			intervals [2067]:
				xmin = 969.4638
				xmax = 969.4938
				text = "AE1"
			intervals [2068]:
				xmin = 969.4938
				xmax = 969.5338
				text = "D"
			intervals [2069]:
				xmin = 969.5338
				xmax = 969.5838
				text = "B"
			intervals [2070]:
				xmin = 969.5838
				xmax = 969.6338
				text = "IH1"
			intervals [2071]:
				xmin = 969.6338
				xmax = 969.7338
				text = "N"
			intervals [2072]:
				xmin = 969.7338
				xmax = 969.8638
				text = "T"
			intervals [2073]:
				xmin = 969.8638
				xmax = 969.9738
				text = "AY1"
			intervals [2074]:
				xmin = 969.9738
				xmax = 970.0038
				text = "T"
			intervals [2075]:
				xmin = 970.0038
				xmax = 970.0338
				text = "HH"
			intervals [2076]:
				xmin = 970.0338
				xmax = 970.0638
				text = "W"
			intervals [2077]:
				xmin = 970.0638
				xmax = 970.0938
				text = "AH1"
			intervals [2078]:
				xmin = 970.0938
				xmax = 970.1238
				text = "T"
			intervals [2079]:
				xmin = 970.1238
				xmax = 970.1538
				text = "D"
			intervals [2080]:
				xmin = 970.1538
				xmax = 970.1838
				text = "UW1"
			intervals [2081]:
				xmin = 970.1838
				xmax = 970.2138
				text = "Y"
			intervals [2082]:
				xmin = 970.2138
				xmax = 970.2438
				text = "UW1"
			intervals [2083]:
				xmin = 970.2438
				xmax = 970.2938
				text = "M"
			intervals [2084]:
				xmin = 970.2938
				xmax = 970.3738
				text = "IY1"
			intervals [2085]:
				xmin = 970.3738
				xmax = 970.4238
				text = "N"
			intervals [2086]:
				xmin = 970.4238
				xmax = 970.4538
				text = "W"
			intervals [2087]:
				xmin = 970.4538
				xmax = 970.4838
				text = "EH1"
			intervals [2088]:
				xmin = 970.4838
				xmax = 970.5138
				text = "N"
			intervals [2089]:
				xmin = 970.5138
				xmax = 970.5538
				text = "Y"
			intervals [2090]:
				xmin = 970.5538
				xmax = 970.5938
				text = "UW1"
			intervals [2091]:
				xmin = 970.5938
				xmax = 970.6838
				text = "S"
			intervals [2092]:
				xmin = 970.6838
				xmax = 970.7238
				text = "EY1"
			intervals [2093]:
				xmin = 970.7238
				xmax = 970.7538
				text = "DH"
			intervals [2094]:
				xmin = 970.7538
				xmax = 970.7838
				text = "AH0"
			intervals [2095]:
				xmin = 970.7838
				xmax = 970.8138
				text = "sp"
			intervals [2096]:
				xmin = 970.8138
				xmax = 970.8838
				text = "W"
			intervals [2097]:
				xmin = 970.8838
				xmax = 970.9138
				text = "ER1"
			intervals [2098]:
				xmin = 970.9138
				xmax = 970.9638
				text = "D"
			intervals [2099]:
				xmin = 970.9638
				xmax = 971.0238
				text = "sp"
			intervals [2100]:
				xmin = 971.0238
				xmax = 971.1138
				text = "T"
			intervals [2101]:
				xmin = 971.1138
				xmax = 971.2238
				text = "AY1"
			intervals [2102]:
				xmin = 971.2238
				xmax = 971.2638
				text = "T"
			intervals [2103]:
				xmin = 971.2638
				xmax = 971.2938
				text = "sp"
			intervals [2104]:
				xmin = 971.2938
				xmax = 971.3438
				text = "DH"
			intervals [2105]:
				xmin = 971.3438
				xmax = 971.3938
				text = "AE1"
			intervals [2106]:
				xmin = 971.3938
				xmax = 971.4638
				text = "T"
			intervals [2107]:
				xmin = 971.4638
				xmax = 971.5338
				text = "S"
			intervals [2108]:
				xmin = 971.5338
				xmax = 971.6038
				text = "AH0"
			intervals [2109]:
				xmin = 971.6038
				xmax = 971.6838
				text = "S"
			intervals [2110]:
				xmin = 971.6838
				xmax = 971.7538
				text = "L"
			intervals [2111]:
				xmin = 971.7538
				xmax = 971.8438
				text = "AE1"
			intervals [2112]:
				xmin = 971.8438
				xmax = 971.9138
				text = "NG"
			intervals [2113]:
				xmin = 971.9138
				xmax = 971.9738
				text = "W"
			intervals [2114]:
				xmin = 971.9738
				xmax = 972.1138
				text = "ER1"
			intervals [2115]:
				xmin = 972.1138
				xmax = 972.1438
				text = "D"
			intervals [2116]:
				xmin = 972.1438
				xmax = 972.1838
				text = "R"
			intervals [2117]:
				xmin = 972.1838
				xmax = 972.2738
				text = "AY1"
			intervals [2118]:
				xmin = 972.2738
				xmax = 972.3138
				text = "T"
			intervals [2119]:
				xmin = 972.3138
				xmax = 972.3738
				text = "DH"
			intervals [2120]:
				xmin = 972.3738
				xmax = 972.4938
				text = "EH1"
			intervals [2121]:
				xmin = 972.4938
				xmax = 972.5238
				text = "R"
			intervals [2122]:
				xmin = 972.5238
				xmax = 972.6038
				text = "R"
			intervals [2123]:
				xmin = 972.6038
				xmax = 972.7738
				text = "AY1"
			intervals [2124]:
				xmin = 972.7738
				xmax = 972.8138
				text = "T"
			intervals [2125]:
				xmin = 972.8138
				xmax = 973.4043
				text = ""
			intervals [2126]:
				xmin = 973.4043
				xmax = 973.4343
				text = "HH"
			intervals [2127]:
				xmin = 973.4343
				xmax = 973.4643
				text = "W"
			intervals [2128]:
				xmin = 973.4643
				xmax = 973.5243
				text = "AH1"
			intervals [2129]:
				xmin = 973.5243
				xmax = 973.5743
				text = "T"
			intervals [2130]:
				xmin = 973.5743
				xmax = 973.6043
				text = "DH"
			intervals [2131]:
				xmin = 973.6043
				xmax = 973.7143
				text = "AE1"
			intervals [2132]:
				xmin = 973.7143
				xmax = 973.7643
				text = "T"
			intervals [2133]:
				xmin = 973.7643
				xmax = 973.8043
				text = "M"
			intervals [2134]:
				xmin = 973.8043
				xmax = 973.9043
				text = "IY1"
			intervals [2135]:
				xmin = 973.9043
				xmax = 973.9843
				text = "N"
			intervals [2136]:
				xmin = 973.9843
				xmax = 988.335
				text = ""
			intervals [2137]:
				xmin = 988.335
				xmax = 988.365
				text = "sil"
			intervals [2138]:
				xmin = 988.365
				xmax = 988.555
				text = "OW1"
			intervals [2139]:
				xmin = 988.555
				xmax = 988.675
				text = "S"
			intervals [2140]:
				xmin = 988.675
				xmax = 988.735
				text = "EY1"
			intervals [2141]:
				xmin = 988.735
				xmax = 988.765
				text = "IH0"
			intervals [2142]:
				xmin = 988.765
				xmax = 988.805
				text = "N"
			intervals [2143]:
				xmin = 988.805
				xmax = 988.945
				text = "T"
			intervals [2144]:
				xmin = 988.945
				xmax = 989.075
				text = "AY1"
			intervals [2145]:
				xmin = 989.075
				xmax = 989.185
				text = "T"
			intervals [2146]:
				xmin = 989.185
				xmax = 989.215
				text = "AH0"
			intervals [2147]:
				xmin = 989.215
				xmax = 989.315
				text = "N"
			intervals [2148]:
				xmin = 989.315
				xmax = 989.515
				text = "AO1"
			intervals [2149]:
				xmin = 989.515
				xmax = 989.605
				text = "S"
			intervals [2150]:
				xmin = 989.605
				xmax = 989.645
				text = "AH0"
			intervals [2151]:
				xmin = 989.645
				xmax = 989.705
				text = "M"
			intervals [2152]:
				xmin = 989.705
				xmax = 989.735
				text = "IH0"
			intervals [2153]:
				xmin = 989.735
				xmax = 989.815
				text = "Z"
			intervals [2154]:
				xmin = 989.815
				xmax = 989.865
				text = "P"
			intervals [2155]:
				xmin = 989.865
				xmax = 989.905
				text = "R"
			intervals [2156]:
				xmin = 989.905
				xmax = 989.935
				text = "IH1"
			intervals [2157]:
				xmin = 989.935
				xmax = 989.965
				text = "T"
			intervals [2158]:
				xmin = 989.965
				xmax = 990.015
				text = "IY0"
			intervals [2159]:
				xmin = 990.015
				xmax = 990.065
				text = "M"
			intervals [2160]:
				xmin = 990.065
				xmax = 990.155
				text = "AH1"
			intervals [2161]:
				xmin = 990.155
				xmax = 990.225
				text = "CH"
			intervals [2162]:
				xmin = 990.225
				xmax = 990.275
				text = "DH"
			intervals [2163]:
				xmin = 990.275
				xmax = 990.335
				text = "AH0"
			intervals [2164]:
				xmin = 990.335
				xmax = 990.435
				text = "S"
			intervals [2165]:
				xmin = 990.435
				xmax = 990.515
				text = "EY1"
			intervals [2166]:
				xmin = 990.515
				xmax = 990.545
				text = "M"
			intervals [2167]:
				xmin = 990.545
				xmax = 990.735
				text = "sp"
			intervals [2168]:
				xmin = 990.735
				xmax = 1003.560
				text = ""
			intervals [2169]:
				xmin = 1003.560
				xmax = 1004.310
				text = "M"
			intervals [2170]:
				xmin = 1004.310
				xmax = 1004.340
				text = "HH"
			intervals [2171]:
				xmin = 1004.340
				xmax = 1004.370
				text = "M"
			intervals [2172]:
				xmin = 1004.370
				xmax = 1006.1085
				text = ""
			intervals [2173]:
				xmin = 1006.1085
				xmax = 1006.2185
				text = "sil"
			intervals [2174]:
				xmin = 1006.2185
				xmax = 1006.2485
				text = "D"
			intervals [2175]:
				xmin = 1006.2485
				xmax = 1006.2785
				text = "UW1"
			intervals [2176]:
				xmin = 1006.2785
				xmax = 1006.3085
				text = "Y"
			intervals [2177]:
				xmin = 1006.3085
				xmax = 1006.3385
				text = "UW1"
			intervals [2178]:
				xmin = 1006.3385
				xmax = 1006.3685
				text = "HH"
			intervals [2179]:
				xmin = 1006.3685
				xmax = 1006.3985
				text = "AE1"
			intervals [2180]:
				xmin = 1006.3985
				xmax = 1006.4385
				text = "V"
			intervals [2181]:
				xmin = 1006.4385
				xmax = 1006.4885
				text = "EH1"
			intervals [2182]:
				xmin = 1006.4885
				xmax = 1006.5185
				text = "N"
			intervals [2183]:
				xmin = 1006.5185
				xmax = 1006.5485
				text = "IY0"
			intervals [2184]:
				xmin = 1006.5485
				xmax = 1006.5985
				text = "B"
			intervals [2185]:
				xmin = 1006.5985
				xmax = 1006.6785
				text = "R"
			intervals [2186]:
				xmin = 1006.6785
				xmax = 1006.7185
				text = "AH1"
			intervals [2187]:
				xmin = 1006.7185
				xmax = 1006.7885
				text = "DH"
			intervals [2188]:
				xmin = 1006.7885
				xmax = 1006.8485
				text = "ER0"
			intervals [2189]:
				xmin = 1006.8485
				xmax = 1006.8885
				text = "Z"
			intervals [2190]:
				xmin = 1006.8885
				xmax = 1006.9785
				text = "S"
			intervals [2191]:
				xmin = 1006.9785
				xmax = 1007.0485
				text = "IH1"
			intervals [2192]:
				xmin = 1007.0485
				xmax = 1007.1085
				text = "S"
			intervals [2193]:
				xmin = 1007.1085
				xmax = 1007.1785
				text = "T"
			intervals [2194]:
				xmin = 1007.1785
				xmax = 1007.2785
				text = "ER0"
			intervals [2195]:
				xmin = 1007.2785
				xmax = 1007.4385
				text = "Z"
			intervals [2196]:
				xmin = 1007.4385
				xmax = 1075.2698
				text = ""
			intervals [2197]:
				xmin = 1075.2698
				xmax = 1075.6198
				text = "sil"
			intervals [2198]:
				xmin = 1075.6198
				xmax = 1075.6498
				text = "AH0"
			intervals [2199]:
				xmin = 1075.6498
				xmax = 1075.6798
				text = "D"
			intervals [2200]:
				xmin = 1075.6798
				xmax = 1075.7098
				text = "V"
			intervals [2201]:
				xmin = 1075.7098
				xmax = 1075.7898
				text = "EH1"
			intervals [2202]:
				xmin = 1075.7898
				xmax = 1075.8598
				text = "N"
			intervals [2203]:
				xmin = 1075.8598
				xmax = 1075.9698
				text = "CH"
			intervals [2204]:
				xmin = 1075.9698
				xmax = 1076.0498
				text = "ER0"
			intervals [2205]:
				xmin = 1076.0498
				xmax = 1076.1398
				text = "W"
			intervals [2206]:
				xmin = 1076.1398
				xmax = 1076.3398
				text = "ER1"
			intervals [2207]:
				xmin = 1076.3398
				xmax = 1076.4098
				text = "L"
			intervals [2208]:
				xmin = 1076.4098
				xmax = 1076.4398
				text = "D"
			intervals [2209]:
				xmin = 1076.4398
				xmax = 1076.4998
				text = "HH"
			intervals [2210]:
				xmin = 1076.4998
				xmax = 1076.5298
				text = "W"
			intervals [2211]:
				xmin = 1076.5298
				xmax = 1076.5698
				text = "AH1"
			intervals [2212]:
				xmin = 1076.5698
				xmax = 1076.5998
				text = "T"
			intervals [2213]:
				xmin = 1076.5998
				xmax = 1076.6798
				text = "Z"
			intervals [2214]:
				xmin = 1076.6798
				xmax = 1076.7198
				text = "DH"
			intervals [2215]:
				xmin = 1076.7198
				xmax = 1076.8498
				text = "AH0"
			intervals [2216]:
				xmin = 1076.8498
				xmax = 1077.0198
				text = "T"
			intervals [2217]:
				xmin = 1077.0198
				xmax = 1108.8239
				text = "sp"
			intervals [2218]:
				xmin = 1108.8239
				xmax = 1108.8839
				text = "W"
			intervals [2219]:
				xmin = 1108.8839
				xmax = 1108.9139
				text = "AH1"
			intervals [2220]:
				xmin = 1108.9139
				xmax = 1108.9539
				text = "T"
			intervals [2221]:
				xmin = 1108.9539
				xmax = 1109.0139
				text = "S"
			intervals [2222]:
				xmin = 1109.0139
				xmax = 1109.0539
				text = "DH"
			intervals [2223]:
				xmin = 1109.0539
				xmax = 1109.1039
				text = "AH0"
			intervals [2224]:
				xmin = 1109.1039
				xmax = 1109.1739
				text = "B"
			intervals [2225]:
				xmin = 1109.1739
				xmax = 1109.2339
				text = "IH1"
			intervals [2226]:
				xmin = 1109.2339
				xmax = 1109.3039
				text = "G"
			intervals [2227]:
				xmin = 1109.3039
				xmax = 1109.3439
				text = "AH0"
			intervals [2228]:
				xmin = 1109.3439
				xmax = 1109.3739
				text = "S"
			intervals [2229]:
				xmin = 1109.3739
				xmax = 1109.4039
				text = "T"
			intervals [2230]:
				xmin = 1109.4039
				xmax = 1109.4339
				text = "D"
			intervals [2231]:
				xmin = 1109.4339
				xmax = 1109.5139
				text = "IH1"
			intervals [2232]:
				xmin = 1109.5139
				xmax = 1109.5639
				text = "F"
			intervals [2233]:
				xmin = 1109.5639
				xmax = 1109.5939
				text = "ER0"
			intervals [2234]:
				xmin = 1109.5939
				xmax = 1109.6239
				text = "AH0"
			intervals [2235]:
				xmin = 1109.6239
				xmax = 1109.6939
				text = "N"
			intervals [2236]:
				xmin = 1109.6939
				xmax = 1109.7539
				text = "S"
			intervals [2237]:
				xmin = 1109.7539
				xmax = 1109.7839
				text = "B"
			intervals [2238]:
				xmin = 1109.7839
				xmax = 1109.8139
				text = "IH0"
			intervals [2239]:
				xmin = 1109.8139
				xmax = 1109.8439
				text = "T"
			intervals [2240]:
				xmin = 1109.8439
				xmax = 1109.8739
				text = "W"
			intervals [2241]:
				xmin = 1109.8739
				xmax = 1109.9739
				text = "IY1"
			intervals [2242]:
				xmin = 1109.9739
				xmax = 1110.2039
				text = "N"
			intervals [2243]:
				xmin = 1110.2039
				xmax = 1110.4217
				text = "sp"
			intervals [2244]:
				xmin = 1110.4217
				xmax = 1110.5117
				text = "DH"
			intervals [2245]:
				xmin = 1110.5117
				xmax = 1110.7217
				text = "AH1"
			intervals [2246]:
				xmin = 1110.7217
				xmax = 1110.8617
				text = "sp"
			intervals [2247]:
				xmin = 1110.8617
				xmax = 1110.9017
				text = "DH"
			intervals [2248]:
				xmin = 1110.9017
				xmax = 1111.1817
				text = "AH1"
			intervals [2249]:
				xmin = 1111.1817
				xmax = 1111.4755
				text = "sp"
			intervals [2250]:
				xmin = 1111.4755
				xmax = 1111.5055
				text = "DH"
			intervals [2251]:
				xmin = 1111.5055
				xmax = 1111.5555
				text = "AH0"
			intervals [2252]:
				xmin = 1111.5555
				xmax = 1111.6555
				text = "N"
			intervals [2253]:
				xmin = 1111.6555
				xmax = 1111.8355
				text = "EY1"
			intervals [2254]:
				xmin = 1111.8355
				xmax = 1111.8955
				text = "M"
			intervals [2255]:
				xmin = 1111.8955
				xmax = 1112.0055
				text = "CH"
			intervals [2256]:
				xmin = 1112.0055
				xmax = 1112.1355
				text = "EY1"
			intervals [2257]:
				xmin = 1112.1355
				xmax = 1112.1855
				text = "N"
			intervals [2258]:
				xmin = 1112.1855
				xmax = 1112.2155
				text = "JH"
			intervals [2259]:
				xmin = 1112.2155
				xmax = 1112.2755
				text = "IH0"
			intervals [2260]:
				xmin = 1112.2755
				xmax = 1112.3055
				text = "N"
			intervals [2261]:
				xmin = 1112.3055
				xmax = 1112.3455
				text = "L"
			intervals [2262]:
				xmin = 1112.3455
				xmax = 1112.4155
				text = "AY1"
			intervals [2263]:
				xmin = 1112.4155
				xmax = 1112.4555
				text = "K"
			intervals [2264]:
				xmin = 1112.4555
				xmax = 1112.4955
				text = "D"
			intervals [2265]:
				xmin = 1112.4955
				xmax = 1112.5455
				text = "UW1"
			intervals [2266]:
				xmin = 1112.5455
				xmax = 1112.5955
				text = "DH"
			intervals [2267]:
				xmin = 1112.5955
				xmax = 1112.6955
				text = "EY1"
			intervals [2268]:
				xmin = 1112.6955
				xmax = 1112.8255
				text = "CH"
			intervals [2269]:
				xmin = 1112.8255
				xmax = 1113.0155
				text = "EY1"
			intervals [2270]:
				xmin = 1113.0155
				xmax = 1113.0555
				text = "N"
			intervals [2271]:
				xmin = 1113.0555
				xmax = 1113.0855
				text = "JH"
			intervals [2272]:
				xmin = 1113.0855
				xmax = 1113.1555
				text = "HH"
			intervals [2273]:
				xmin = 1113.1555
				xmax = 1113.3155
				text = "AW1"
			intervals [2274]:
				xmin = 1113.3155
				xmax = 1113.3555
				text = "IH0"
			intervals [2275]:
				xmin = 1113.3555
				xmax = 1113.3955
				text = "T"
			intervals [2276]:
				xmin = 1113.3955
				xmax = 1113.4355
				text = "L"
			intervals [2277]:
				xmin = 1113.4355
				xmax = 1113.5755
				text = "UH1"
			intervals [2278]:
				xmin = 1113.5755
				xmax = 1113.6055
				text = "K"
			intervals [2279]:
				xmin = 1113.6055
				xmax = 1113.6355
				text = "sp"
			intervals [2280]:
				xmin = 1113.6355
				xmax = 1113.7255
				text = "L"
			intervals [2281]:
				xmin = 1113.7255
				xmax = 1113.8155
				text = "AY1"
			intervals [2282]:
				xmin = 1113.8155
				xmax = 1113.8455
				text = "K"
			intervals [2283]:
				xmin = 1113.8455
				xmax = 1113.9055
				text = "sp"
			intervals [2284]:
				xmin = 1113.9055
				xmax = 1113.9455
				text = "DH"
			intervals [2285]:
				xmin = 1113.9455
				xmax = 1114.0055
				text = "AH0"
			intervals [2286]:
				xmin = 1114.0055
				xmax = 1114.1155
				text = "W"
			intervals [2287]:
				xmin = 1114.1155
				xmax = 1114.2155
				text = "AO1"
			intervals [2288]:
				xmin = 1114.2155
				xmax = 1114.2655
				text = "T"
			intervals [2289]:
				xmin = 1114.2655
				xmax = 1114.3655
				text = "ER0"
			intervals [2290]:
				xmin = 1114.3655
				xmax = 1114.4355
				text = "Y"
			intervals [2291]:
				xmin = 1114.4355
				xmax = 1114.4855
				text = "UW1"
			intervals [2292]:
				xmin = 1114.4855
				xmax = 1114.5655
				text = "S"
			intervals [2293]:
				xmin = 1114.5655
				xmax = 1114.6355
				text = "EH1"
			intervals [2294]:
				xmin = 1114.6355
				xmax = 1114.6655
				text = "D"
			intervals [2295]:
				xmin = 1114.6655
				xmax = 1114.7055
				text = "sp"
			intervals [2296]:
				xmin = 1114.7055
				xmax = 1114.7855
				text = "W"
			intervals [2297]:
				xmin = 1114.7855
				xmax = 1114.8755
				text = "AO1"
			intervals [2298]:
				xmin = 1114.8755
				xmax = 1114.9255
				text = "T"
			intervals [2299]:
				xmin = 1114.9255
				xmax = 1114.9655
				text = "ER0"
			intervals [2300]:
				xmin = 1114.9655
				xmax = 1115.0155
				text = "HH"
			intervals [2301]:
				xmin = 1115.0155
				xmax = 1115.0455
				text = "W"
			intervals [2302]:
				xmin = 1115.0455
				xmax = 1115.0755
				text = "AH1"
			intervals [2303]:
				xmin = 1115.0755
				xmax = 1115.1055
				text = "T"
			intervals [2304]:
				xmin = 1115.1055
				xmax = 1115.1355
				text = "D"
			intervals [2305]:
				xmin = 1115.1355
				xmax = 1115.1855
				text = "Y"
			intervals [2306]:
				xmin = 1115.1855
				xmax = 1115.2255
				text = "UW1"
			intervals [2307]:
				xmin = 1115.2255
				xmax = 1115.3255
				text = "S"
			intervals [2308]:
				xmin = 1115.3255
				xmax = 1115.3955
				text = "EY1"
			intervals [2309]:
				xmin = 1115.3955
				xmax = 1115.4255
				text = "DH"
			intervals [2310]:
				xmin = 1115.4255
				xmax = 1115.4655
				text = "AH0"
			intervals [2311]:
				xmin = 1115.4655
				xmax = 1115.5455
				text = "F"
			intervals [2312]:
				xmin = 1115.5455
				xmax = 1115.6255
				text = "ER1"
			intervals [2313]:
				xmin = 1115.6255
				xmax = 1115.6555
				text = "S"
			intervals [2314]:
				xmin = 1115.6555
				xmax = 1115.6855
				text = "T"
			intervals [2315]:
				xmin = 1115.6855
				xmax = 1115.7155
				text = "sp"
			intervals [2316]:
				xmin = 1115.7155
				xmax = 1115.7555
				text = "W"
			intervals [2317]:
				xmin = 1115.7555
				xmax = 1115.7855
				text = "AH1"
			intervals [2318]:
				xmin = 1115.7855
				xmax = 1115.8155
				text = "N"
			intervals [2319]:
				xmin = 1115.8155
				xmax = 1115.8455
				text = "W"
			intervals [2320]:
				xmin = 1115.8455
				xmax = 1115.8755
				text = "AA1"
			intervals [2321]:
				xmin = 1115.8755
				xmax = 1115.9055
				text = "Z"
			intervals [2322]:
				xmin = 1115.9055
				xmax = 1115.9555
				text = "K"
			intervals [2323]:
				xmin = 1115.9555
				xmax = 1116.1055
				text = "AO1"
			intervals [2324]:
				xmin = 1116.1055
				xmax = 1116.1355
				text = "L"
			intervals [2325]:
				xmin = 1116.1355
				xmax = 1116.1655
				text = "D"
			intervals [2326]:
				xmin = 1116.1655
				xmax = 1116.2055
				text = "sp"
			intervals [2327]:
				xmin = 1116.2055
				xmax = 1117.6237
				text = ""
			intervals [2328]:
				xmin = 1117.6237
				xmax = 1117.6837
				text = "HH"
			intervals [2329]:
				xmin = 1117.6837
				xmax = 1117.7337
				text = "W"
			intervals [2330]:
				xmin = 1117.7337
				xmax = 1117.7737
				text = "AH1"
			intervals [2331]:
				xmin = 1117.7737
				xmax = 1117.8137
				text = "T"
			intervals [2332]:
				xmin = 1117.8137
				xmax = 1117.8637
				text = "S"
			intervals [2333]:
				xmin = 1117.8637
				xmax = 1117.9237
				text = "DH"
			intervals [2334]:
				xmin = 1117.9237
				xmax = 1118.0137
				text = "AE1"
			intervals [2335]:
				xmin = 1118.0137
				xmax = 1118.0937
				text = "T"
			intervals [2336]:
				xmin = 1118.0937
				xmax = 1118.437
				text = "sp"
			intervals [2337]:
				xmin = 1118.437
				xmax = 1118.487
				text = "L"
			intervals [2338]:
				xmin = 1118.487
				xmax = 1118.557
				text = "AY1"
			intervals [2339]:
				xmin = 1118.557
				xmax = 1118.587
				text = "K"
			intervals [2340]:
				xmin = 1118.587
				xmax = 1118.617
				text = "sp"
			intervals [2341]:
				xmin = 1118.617
				xmax = 1118.990
				text = ""
			intervals [2342]:
				xmin = 1118.990
				xmax = 1119.030
				text = "HH"
			intervals [2343]:
				xmin = 1119.030
				xmax = 1119.070
				text = "W"
			intervals [2344]:
				xmin = 1119.070
				xmax = 1119.100
				text = "AH1"
			intervals [2345]:
				xmin = 1119.100
				xmax = 1119.170
				text = "T"
			intervals [2346]:
				xmin = 1119.170
				xmax = 1119.210
				text = "W"
			intervals [2347]:
				xmin = 1119.210
				xmax = 1119.240
				text = "AH0"
			intervals [2348]:
				xmin = 1119.240
				xmax = 1119.280
				text = "Z"
			intervals [2349]:
				xmin = 1119.280
				xmax = 1119.320
				text = "DH"
			intervals [2350]:
				xmin = 1119.320
				xmax = 1119.360
				text = "EH1"
			intervals [2351]:
				xmin = 1119.360
				xmax = 1119.420
				text = "R"
			intervals [2352]:
				xmin = 1119.420
				xmax = 1119.500
				text = "TH"
			intervals [2353]:
				xmin = 1119.500
				xmax = 1119.720
				text = "IY1"
			intervals [2354]:
				xmin = 1119.720
				xmax = 1119.820
				text = "M"
			intervals [2355]:
				xmin = 1119.820
				xmax = 1119.860
				text = "L"
			intervals [2356]:
				xmin = 1119.860
				xmax = 1119.930
				text = "AY1"
			intervals [2357]:
				xmin = 1119.930
				xmax = 1119.960
				text = "K"
			intervals [2358]:
				xmin = 1119.960
				xmax = 1120.010
				text = "sp"
			intervals [2359]:
				xmin = 1120.010
				xmax = 1120.050
				text = "HH"
			intervals [2360]:
				xmin = 1120.050
				xmax = 1120.090
				text = "W"
			intervals [2361]:
				xmin = 1120.090
				xmax = 1120.120
				text = "AH1"
			intervals [2362]:
				xmin = 1120.120
				xmax = 1120.180
				text = "T"
			intervals [2363]:
				xmin = 1120.180
				xmax = 1120.210
				text = "W"
			intervals [2364]:
				xmin = 1120.210
				xmax = 1120.240
				text = "UH1"
			intervals [2365]:
				xmin = 1120.240
				xmax = 1120.270
				text = "D"
			intervals [2366]:
				xmin = 1120.270
				xmax = 1120.330
				text = "M"
			intervals [2367]:
				xmin = 1120.330
				xmax = 1120.380
				text = "EY1"
			intervals [2368]:
				xmin = 1120.380
				xmax = 1120.410
				text = "K"
			intervals [2369]:
				xmin = 1120.410
				xmax = 1120.440
				text = "P"
			intervals [2370]:
				xmin = 1120.440
				xmax = 1120.520
				text = "IY1"
			intervals [2371]:
				xmin = 1120.520
				xmax = 1120.560
				text = "P"
			intervals [2372]:
				xmin = 1120.560
				xmax = 1120.590
				text = "AH0"
			intervals [2373]:
				xmin = 1120.590
				xmax = 1120.620
				text = "L"
			intervals [2374]:
				xmin = 1120.620
				xmax = 1120.650
				text = "W"
			intervals [2375]:
				xmin = 1120.650
				xmax = 1120.690
				text = "AA1"
			intervals [2376]:
				xmin = 1120.690
				xmax = 1120.730
				text = "N"
			intervals [2377]:
				xmin = 1120.730
				xmax = 1120.790
				text = "AH0"
			intervals [2378]:
				xmin = 1120.790
				xmax = 1120.830
				text = "G"
			intervals [2379]:
				xmin = 1120.830
				xmax = 1120.920
				text = "OW1"
			intervals [2380]:
				xmin = 1120.920
				xmax = 1120.970
				text = "DH"
			intervals [2381]:
				xmin = 1120.970
				xmax = 1121.060
				text = "EH1"
			intervals [2382]:
				xmin = 1121.060
				xmax = 1121.110
				text = "R"
			intervals [2383]:
				xmin = 1121.110
				xmax = 1121.180
				text = "S"
			intervals [2384]:
				xmin = 1121.180
				xmax = 1121.210
				text = "AH1"
			intervals [2385]:
				xmin = 1121.210
				xmax = 1121.240
				text = "M"
			intervals [2386]:
				xmin = 1121.240
				xmax = 1121.270
				text = "TH"
			intervals [2387]:
				xmin = 1121.270
				xmax = 1121.300
				text = "IH0"
			intervals [2388]:
				xmin = 1121.300
				xmax = 1121.330
				text = "N"
			intervals [2389]:
				xmin = 1121.330
				xmax = 1121.380
				text = "K"
			intervals [2390]:
				xmin = 1121.380
				xmax = 1121.480
				text = "AO1"
			intervals [2391]:
				xmin = 1121.480
				xmax = 1121.510
				text = "L"
			intervals [2392]:
				xmin = 1121.510
				xmax = 1121.540
				text = "D"
			intervals [2393]:
				xmin = 1121.540
				xmax = 1121.610
				text = "W"
			intervals [2394]:
				xmin = 1121.610
				xmax = 1121.760
				text = "AY1"
			intervals [2395]:
				xmin = 1121.760
				xmax = 1121.810
				text = "L"
			intervals [2396]:
				xmin = 1121.810
				xmax = 1121.840
				text = "D"
			intervals [2397]:
				xmin = 1121.840
				xmax = 1121.870
				text = "W"
			intervals [2398]:
				xmin = 1121.870
				xmax = 1121.900
				text = "ER1"
			intervals [2399]:
				xmin = 1121.900
				xmax = 1121.930
				text = "L"
			intervals [2400]:
				xmin = 1121.930
				xmax = 1121.960
				text = "D"
			intervals [2401]:
				xmin = 1121.960
				xmax = 1149.0712
				text = "sp"
			intervals [2402]:
				xmin = 1149.0712
				xmax = 1149.6712
				text = "spn"
			intervals [2403]:
				xmin = 1149.6712
				xmax = 1164.8451
				text = ""
			intervals [2404]:
				xmin = 1164.8451
				xmax = 1164.9051
				text = "sil"
			intervals [2405]:
				xmin = 1164.9051
				xmax = 1165.4751
				text = "spn"
			intervals [2406]:
				xmin = 1165.4751
				xmax = 1167.3402
				text = "sp"
			intervals [2407]:
				xmin = 1167.3402
				xmax = 1167.4602
				text = "L"
			intervals [2408]:
				xmin = 1167.4602
				xmax = 1167.4902
				text = "sp"
			intervals [2409]:
				xmin = 1167.4902
				xmax = 1167.5402
				text = "HH"
			intervals [2410]:
				xmin = 1167.5402
				xmax = 1167.5802
				text = "W"
			intervals [2411]:
				xmin = 1167.5802
				xmax = 1167.6102
				text = "AH1"
			intervals [2412]:
				xmin = 1167.6102
				xmax = 1167.6402
				text = "T"
			intervals [2413]:
				xmin = 1167.6402
				xmax = 1167.6702
				text = "W"
			intervals [2414]:
				xmin = 1167.6702
				xmax = 1167.7102
				text = "AH0"
			intervals [2415]:
				xmin = 1167.7102
				xmax = 1167.8102
				text = "Z"
			intervals [2416]:
				xmin = 1167.8102
				xmax = 1167.8502
				text = "L"
			intervals [2417]:
				xmin = 1167.8502
				xmax = 1167.9002
				text = "AY1"
			intervals [2418]:
				xmin = 1167.9002
				xmax = 1167.9502
				text = "K"
			intervals [2419]:
				xmin = 1167.9502
				xmax = 1168.0002
				text = "W"
			intervals [2420]:
				xmin = 1168.0002
				xmax = 1168.0402
				text = "AH1"
			intervals [2421]:
				xmin = 1168.0402
				xmax = 1168.0902
				text = "T"
			intervals [2422]:
				xmin = 1168.0902
				xmax = 1168.1602
				text = "S"
			intervals [2423]:
				xmin = 1168.1602
				xmax = 1168.1902
				text = "sp"
			intervals [2424]:
				xmin = 1168.1902
				xmax = 1168.3102
				text = "spn"
			intervals [2425]:
				xmin = 1168.3102
				xmax = 1168.3502
				text = "sp"
			intervals [2426]:
				xmin = 1168.3502
				xmax = 1168.5502
				text = "S"
			intervals [2427]:
				xmin = 1168.5502
				xmax = 1168.5902
				text = "AH1"
			intervals [2428]:
				xmin = 1168.5902
				xmax = 1168.6602
				text = "M"
			intervals [2429]:
				xmin = 1168.6602
				xmax = 1168.6902
				text = "AH0"
			intervals [2430]:
				xmin = 1168.6902
				xmax = 1168.7202
				text = "V"
			intervals [2431]:
				xmin = 1168.7202
				xmax = 1168.7602
				text = "Y"
			intervals [2432]:
				xmin = 1168.7602
				xmax = 1168.8102
				text = "UH1"
			intervals [2433]:
				xmin = 1168.8102
				xmax = 1168.8702
				text = "R"
			intervals [2434]:
				xmin = 1168.8702
				xmax = 1168.9302
				text = "L"
			intervals [2435]:
				xmin = 1168.9302
				xmax = 1169.0102
				text = "AY1"
			intervals [2436]:
				xmin = 1169.0102
				xmax = 1169.0602
				text = "K"
			intervals [2437]:
				xmin = 1169.0602
				xmax = 1169.2902
				text = "F"
			intervals [2438]:
				xmin = 1169.2902
				xmax = 1169.4402
				text = "AE1"
			intervals [2439]:
				xmin = 1169.4402
				xmax = 1169.4902
				text = "M"
			intervals [2440]:
				xmin = 1169.4902
				xmax = 1169.5302
				text = "L"
			intervals [2441]:
				xmin = 1169.5302
				xmax = 1169.5902
				text = "IY0"
			intervals [2442]:
				xmin = 1169.5902
				xmax = 1169.6702
				text = "T"
			intervals [2443]:
				xmin = 1169.6702
				xmax = 1169.7102
				text = "R"
			intervals [2444]:
				xmin = 1169.7102
				xmax = 1169.7502
				text = "AH0"
			intervals [2445]:
				xmin = 1169.7502
				xmax = 1169.8202
				text = "D"
			intervals [2446]:
				xmin = 1169.8202
				xmax = 1169.9202
				text = "IH1"
			intervals [2447]:
				xmin = 1169.9202
				xmax = 1170.0302
				text = "SH"
			intervals [2448]:
				xmin = 1170.0302
				xmax = 1170.0702
				text = "AH0"
			intervals [2449]:
				xmin = 1170.0702
				xmax = 1170.1002
				text = "N"
			intervals [2450]:
				xmin = 1170.1002
				xmax = 1170.3302
				text = "Z"
			intervals [2451]:
				xmin = 1170.3302
				xmax = 1170.3602
				text = "sp"
			intervals [2452]:
				xmin = 1170.3602
				xmax = 1170.4002
				text = "DH"
			intervals [2453]:
				xmin = 1170.4002
				xmax = 1170.4302
				text = "AE1"
			intervals [2454]:
				xmin = 1170.4302
				xmax = 1170.4802
				text = "T"
			intervals [2455]:
				xmin = 1170.4802
				xmax = 1170.5102
				text = "Z"
			intervals [2456]:
				xmin = 1170.5102
				xmax = 1170.5802
				text = "S"
			intervals [2457]:
				xmin = 1170.5802
				xmax = 1170.6102
				text = "AH1"
			intervals [2458]:
				xmin = 1170.6102
				xmax = 1170.6402
				text = "M"
			intervals [2459]:
				xmin = 1170.6402
				xmax = 1170.6702
				text = "TH"
			intervals [2460]:
				xmin = 1170.6702
				xmax = 1170.7002
				text = "IH0"
			intervals [2461]:
				xmin = 1170.7002
				xmax = 1170.7302
				text = "N"
			intervals [2462]:
				xmin = 1170.7302
				xmax = 1170.7602
				text = "DH"
			intervals [2463]:
				xmin = 1170.7602
				xmax = 1170.7902
				text = "AH0"
			intervals [2464]:
				xmin = 1170.7902
				xmax = 1170.8202
				text = "T"
			intervals [2465]:
				xmin = 1170.8202
				xmax = 1170.8602
				text = "Y"
			intervals [2466]:
				xmin = 1170.8602
				xmax = 1170.9302
				text = "UW1"
			intervals [2467]:
				xmin = 1170.9302
				xmax = 1170.9702
				text = "spn"
			intervals [2468]:
				xmin = 1170.9702
				xmax = 1171.0002
				text = "sp"
			intervals [2469]:
				xmin = 1171.0002
				xmax = 1171.0902
				text = "K"
			intervals [2470]:
				xmin = 1171.0902
				xmax = 1171.1402
				text = "EH1"
			intervals [2471]:
				xmin = 1171.1402
				xmax = 1171.2902
				text = "R"
			intervals [2472]:
				xmin = 1171.2902
				xmax = 1171.3602
				text = "IY0"
			intervals [2473]:
				xmin = 1171.3602
				xmax = 1171.6002
				text = "AO1"
			intervals [2474]:
				xmin = 1171.6002
				xmax = 1171.6302
				text = "N"
			intervals [2475]:
				xmin = 1171.6302
				xmax = 1171.6602
				text = "sp"
			intervals [2476]:
				xmin = 1171.6602
				xmax = 1171.6902
				text = "L"
			intervals [2477]:
				xmin = 1171.6902
				xmax = 1171.7302
				text = "AY1"
			intervals [2478]:
				xmin = 1171.7302
				xmax = 1171.7602
				text = "K"
			intervals [2479]:
				xmin = 1171.7602
				xmax = 1171.7902
				text = "sp"
			intervals [2480]:
				xmin = 1171.7902
				xmax = 1171.8202
				text = "D"
			intervals [2481]:
				xmin = 1171.8202
				xmax = 1171.8502
				text = "UW1"
			intervals [2482]:
				xmin = 1171.8502
				xmax = 1171.9102
				text = "Y"
			intervals [2483]:
				xmin = 1171.9102
				xmax = 1171.9502
				text = "UW1"
			intervals [2484]:
				xmin = 1171.9502
				xmax = 1171.9802
				text = "HH"
			intervals [2485]:
				xmin = 1171.9802
				xmax = 1172.0102
				text = "AE1"
			intervals [2486]:
				xmin = 1172.0102
				xmax = 1172.0502
				text = "V"
			intervals [2487]:
				xmin = 1172.0502
				xmax = 1172.0802
				text = "EH1"
			intervals [2488]:
				xmin = 1172.0802
				xmax = 1172.1102
				text = "N"
			intervals [2489]:
				xmin = 1172.1102
				xmax = 1172.1502
				text = "IY0"
			intervals [2490]:
				xmin = 1172.1502
				xmax = 1172.2102
				text = "K"
			intervals [2491]:
				xmin = 1172.2102
				xmax = 1172.3502
				text = "IH1"
			intervals [2492]:
				xmin = 1172.3502
				xmax = 1172.3802
				text = "D"
			intervals [2493]:
				xmin = 1172.3802
				xmax = 1172.4102
				text = "Z"
			intervals [2494]:
				xmin = 1172.4102
				xmax = 1173.4226
				text = ""
			intervals [2495]:
				xmin = 1173.4226
				xmax = 1173.4726
				text = "sil"
			intervals [2496]:
				xmin = 1173.4726
				xmax = 1173.5226
				text = "DH"
			intervals [2497]:
				xmin = 1173.5226
				xmax = 1173.5826
				text = "AE1"
			intervals [2498]:
				xmin = 1173.5826
				xmax = 1173.6826
				text = "T"
			intervals [2499]:
				xmin = 1173.6826
				xmax = 1173.7426
				text = "Y"
			intervals [2500]:
				xmin = 1173.7426
				xmax = 1173.7926
				text = "UW1"
			intervals [2501]:
				xmin = 1173.7926
				xmax = 1173.8426
				text = "DH"
			intervals [2502]:
				xmin = 1173.8426
				xmax = 1173.9326
				text = "AE1"
			intervals [2503]:
				xmin = 1173.9326
				xmax = 1174.0926
				text = "T"
			intervals [2504]:
				xmin = 1174.0926
				xmax = 1174.1326
				text = "Y"
			intervals [2505]:
				xmin = 1174.1326
				xmax = 1174.1826
				text = "UW1"
			intervals [2506]:
				xmin = 1174.1826
				xmax = 1174.2126
				text = "W"
			intervals [2507]:
				xmin = 1174.2126
				xmax = 1174.2426
				text = "UH1"
			intervals [2508]:
				xmin = 1174.2426
				xmax = 1174.2826
				text = "D"
			intervals [2509]:
				xmin = 1174.2826
				xmax = 1174.3726
				text = "K"
			intervals [2510]:
				xmin = 1174.3726
				xmax = 1174.4126
				text = "EH1"
			intervals [2511]:
				xmin = 1174.4126
				xmax = 1174.5426
				text = "R"
			intervals [2512]:
				xmin = 1174.5426
				xmax = 1174.6026
				text = "IY0"
			intervals [2513]:
				xmin = 1174.6026
				xmax = 1174.7226
				text = "AO1"
			intervals [2514]:
				xmin = 1174.7226
				xmax = 1174.7626
				text = "N"
			intervals [2515]:
				xmin = 1174.7626
				xmax = 1174.8026
				text = "W"
			intervals [2516]:
				xmin = 1174.8026
				xmax = 1174.8326
				text = "IH0"
			intervals [2517]:
				xmin = 1174.8326
				xmax = 1174.8926
				text = "TH"
			intervals [2518]:
				xmin = 1174.8926
				xmax = 1174.9226
				text = "Y"
			intervals [2519]:
				xmin = 1174.9226
				xmax = 1174.9626
				text = "UH1"
			intervals [2520]:
				xmin = 1174.9626
				xmax = 1175.0126
				text = "R"
			intervals [2521]:
				xmin = 1175.0126
				xmax = 1175.1026
				text = "F"
			intervals [2522]:
				xmin = 1175.1026
				xmax = 1175.2426
				text = "AE1"
			intervals [2523]:
				xmin = 1175.2426
				xmax = 1175.2926
				text = "M"
			intervals [2524]:
				xmin = 1175.2926
				xmax = 1175.3226
				text = "L"
			intervals [2525]:
				xmin = 1175.3226
				xmax = 1175.3526
				text = "IY0"
			intervals [2526]:
				xmin = 1175.3526
				xmax = 1175.4126
				text = "sp"
			intervals [2527]:
				xmin = 1175.4126
				xmax = 1175.4626
				text = "DH"
			intervals [2528]:
				xmin = 1175.4626
				xmax = 1175.5226
				text = "AH0"
			intervals [2529]:
				xmin = 1175.5226
				xmax = 1175.5926
				text = "T"
			intervals [2530]:
				xmin = 1175.5926
				xmax = 1175.6526
				text = "Y"
			intervals [2531]:
				xmin = 1175.6526
				xmax = 1175.6926
				text = "UW1"
			intervals [2532]:
				xmin = 1175.6926
				xmax = 1175.7426
				text = "AH0"
			intervals [2533]:
				xmin = 1175.7426
				xmax = 1175.7926
				text = "N"
			intervals [2534]:
				xmin = 1175.7926
				xmax = 1175.8426
				text = "Y"
			intervals [2535]:
				xmin = 1175.8426
				xmax = 1175.8826
				text = "UH1"
			intervals [2536]:
				xmin = 1175.8826
				xmax = 1175.9226
				text = "R"
			intervals [2537]:
				xmin = 1175.9226
				xmax = 1176.0126
				text = "F"
			intervals [2538]:
				xmin = 1176.0126
				xmax = 1176.1226
				text = "AE1"
			intervals [2539]:
				xmin = 1176.1226
				xmax = 1176.1526
				text = "M"
			intervals [2540]:
				xmin = 1176.1526
				xmax = 1176.1826
				text = "L"
			intervals [2541]:
				xmin = 1176.1826
				xmax = 1176.2126
				text = "IY0"
			intervals [2542]:
				xmin = 1176.2126
				xmax = 1176.2426
				text = "Y"
			intervals [2543]:
				xmin = 1176.2426
				xmax = 1176.2826
				text = "UW1"
			intervals [2544]:
				xmin = 1176.2826
				xmax = 1176.3126
				text = "Z"
			intervals [2545]:
				xmin = 1176.3126
				xmax = 1176.3426
				text = "D"
			intervals [2546]:
				xmin = 1176.3426
				xmax = 1176.3726
				text = "T"
			intervals [2547]:
				xmin = 1176.3726
				xmax = 1176.4026
				text = "AH0"
			intervals [2548]:
				xmin = 1176.4026
				xmax = 1176.4526
				text = "D"
			intervals [2549]:
				xmin = 1176.4526
				xmax = 1176.4826
				text = "UW1"
			intervals [2550]:
				xmin = 1176.4826
				xmax = 1176.5926
				text = "sp"
			intervals [2551]:
				xmin = 1176.5926
				xmax = 1176.6226
				text = "AO1"
			intervals [2552]:
				xmin = 1176.6226
				xmax = 1176.6926
				text = "L"
			intervals [2553]:
				xmin = 1176.6926
				xmax = 1176.7226
				text = "sp"
			intervals [2554]:
				xmin = 1176.7226
				xmax = 1176.7526
				text = "DH"
			intervals [2555]:
				xmin = 1176.7526
				xmax = 1176.7826
				text = "AH0"
			intervals [2556]:
				xmin = 1176.7826
				xmax = 1176.8826
				text = "T"
			intervals [2557]:
				xmin = 1176.8826
				xmax = 1176.9926
				text = "AY1"
			intervals [2558]:
				xmin = 1176.9926
				xmax = 1177.0326
				text = "M"
			intervals [2559]:
				xmin = 1177.0326
				xmax = 1245.1578
				text = "sp"
			intervals [2560]:
				xmin = 1245.1578
				xmax = 1246.1778
				text = "spn"
			intervals [2561]:
				xmin = 1246.1778
				xmax = 1246.3278
				text = "AY1"
			intervals [2562]:
				xmin = 1246.3278
				xmax = 1246.4578
				text = "F"
			intervals [2563]:
				xmin = 1246.4578
				xmax = 1246.4978
				text = "IY1"
			intervals [2564]:
				xmin = 1246.4978
				xmax = 1246.5878
				text = "L"
			intervals [2565]:
				xmin = 1246.5878
				xmax = 1246.6578
				text = "Y"
			intervals [2566]:
				xmin = 1246.6578
				xmax = 1246.6978
				text = "UW1"
			intervals [2567]:
				xmin = 1246.6978
				xmax = 1246.7278
				text = "DH"
			intervals [2568]:
				xmin = 1246.7278
				xmax = 1246.8278
				text = "EH1"
			intervals [2569]:
				xmin = 1246.8278
				xmax = 1246.8578
				text = "R"
			intervals [2570]:
				xmin = 1246.8578
				xmax = 1246.8878
				text = "IH0"
			intervals [2571]:
				xmin = 1246.8878
				xmax = 1246.9278
				text = "T"
			intervals [2572]:
				xmin = 1246.9278
				xmax = 1246.9878
				text = "S"
			intervals [2573]:
				xmin = 1246.9878
				xmax = 1247.0378
				text = "IH0"
			intervals [2574]:
				xmin = 1247.0378
				xmax = 1247.0878
				text = "M"
			intervals [2575]:
				xmin = 1247.0878
				xmax = 1247.1678
				text = "P"
			intervals [2576]:
				xmin = 1247.1678
				xmax = 1247.2478
				text = "AO1"
			intervals [2577]:
				xmin = 1247.2478
				xmax = 1247.2978
				text = "R"
			intervals [2578]:
				xmin = 1247.2978
				xmax = 1247.3278
				text = "T"
			intervals [2579]:
				xmin = 1247.3278
				xmax = 1247.3578
				text = "AH0"
			intervals [2580]:
				xmin = 1247.3578
				xmax = 1247.3878
				text = "N"
			intervals [2581]:
				xmin = 1247.3878
				xmax = 1247.4178
				text = "T"
			intervals [2582]:
				xmin = 1247.4178
				xmax = 1247.4478
				text = "T"
			intervals [2583]:
				xmin = 1247.4478
				xmax = 1247.4778
				text = "AH0"
			intervals [2584]:
				xmin = 1247.4778
				xmax = 1247.5678
				text = "K"
			intervals [2585]:
				xmin = 1247.5678
				xmax = 1247.5978
				text = "AH1"
			intervals [2586]:
				xmin = 1247.5978
				xmax = 1247.6678
				text = "M"
			intervals [2587]:
				xmin = 1247.6678
				xmax = 1247.7078
				text = "T"
			intervals [2588]:
				xmin = 1247.7078
				xmax = 1247.7378
				text = "AH0"
			intervals [2589]:
				xmin = 1247.7378
				xmax = 1247.8078
				text = "G"
			intervals [2590]:
				xmin = 1247.8078
				xmax = 1247.9278
				text = "EH1"
			intervals [2591]:
				xmin = 1247.9278
				xmax = 1247.9778
				text = "DH"
			intervals [2592]:
				xmin = 1247.9778
				xmax = 1248.0778
				text = "ER0"
			intervals [2593]:
				xmin = 1248.0778
				xmax = 1248.1078
				text = "sp"
			intervals [2594]:
				xmin = 1248.1078
				xmax = 1248.1978
				text = "Y"
			intervals [2595]:
				xmin = 1248.1978
				xmax = 1248.2378
				text = "UW1"
			intervals [2596]:
				xmin = 1248.2378
				xmax = 1248.2878
				text = "N"
			intervals [2597]:
				xmin = 1248.2878
				xmax = 1248.3378
				text = "OW1"
			intervals [2598]:
				xmin = 1248.3378
				xmax = 1248.3678
				text = "W"
			intervals [2599]:
				xmin = 1248.3678
				xmax = 1248.3978
				text = "AH1"
			intervals [2600]:
				xmin = 1248.3978
				xmax = 1248.4378
				text = "T"
			intervals [2601]:
				xmin = 1248.4378
				xmax = 1248.4678
				text = "AY1"
			intervals [2602]:
				xmin = 1248.4678
				xmax = 1248.4978
				text = "sp"
			intervals [2603]:
				xmin = 1248.4978
				xmax = 1248.5378
				text = "M"
			intervals [2604]:
				xmin = 1248.5378
				xmax = 1248.5678
				text = "IY1"
			intervals [2605]:
				xmin = 1248.5678
				xmax = 1248.7278
				text = "N"
			intervals [2606]:
				xmin = 1248.7278
				xmax = 1248.8378
				text = "sp"
			intervals [2607]:
				xmin = 1248.8378
				xmax = 1249.9848
				text = ""
			intervals [2608]:
				xmin = 1249.9848
				xmax = 1250.0448
				text = "W"
			intervals [2609]:
				xmin = 1250.0448
				xmax = 1250.0748
				text = "IH0"
			intervals [2610]:
				xmin = 1250.0748
				xmax = 1250.1648
				text = "TH"
			intervals [2611]:
				xmin = 1250.1648
				xmax = 1250.1948
				text = "Y"
			intervals [2612]:
				xmin = 1250.1948
				xmax = 1250.2248
				text = "UH1"
			intervals [2613]:
				xmin = 1250.2248
				xmax = 1250.2548
				text = "R"
			intervals [2614]:
				xmin = 1250.2548
				xmax = 1250.3848
				text = "F"
			intervals [2615]:
				xmin = 1250.3848
				xmax = 1250.5948
				text = "AE1"
			intervals [2616]:
				xmin = 1250.5948
				xmax = 1250.6548
				text = "M"
			intervals [2617]:
				xmin = 1250.6548
				xmax = 1250.7048
				text = "L"
			intervals [2618]:
				xmin = 1250.7048
				xmax = 1250.7548
				text = "IY0"
			intervals [2619]:
				xmin = 1250.7548
				xmax = 1250.7848
				text = "DH"
			intervals [2620]:
				xmin = 1250.7848
				xmax = 1250.8548
				text = "AE1"
			intervals [2621]:
				xmin = 1250.8548
				xmax = 1250.9148
				text = "T"
			intervals [2622]:
				xmin = 1250.9148
				xmax = 1250.9848
				text = "S"
			intervals [2623]:
				xmin = 1250.9848
				xmax = 1251.0248
				text = "IH0"
			intervals [2624]:
				xmin = 1251.0248
				xmax = 1251.0648
				text = "M"
			intervals [2625]:
				xmin = 1251.0648
				xmax = 1251.1848
				text = "P"
			intervals [2626]:
				xmin = 1251.1848
				xmax = 1251.2848
				text = "AO1"
			intervals [2627]:
				xmin = 1251.2848
				xmax = 1251.3348
				text = "R"
			intervals [2628]:
				xmin = 1251.3348
				xmax = 1251.3648
				text = "T"
			intervals [2629]:
				xmin = 1251.3648
				xmax = 1251.4148
				text = "AH0"
			intervals [2630]:
				xmin = 1251.4148
				xmax = 1251.4448
				text = "N"
			intervals [2631]:
				xmin = 1251.4448
				xmax = 1251.4748
				text = "T"
			intervals [2632]:
				xmin = 1251.4748
				xmax = 1251.5748
				text = "sp"
			intervals [2633]:
				xmin = 1251.5748
				xmax = 1273.3618
				text = ""
			intervals [2634]:
				xmin = 1273.3618
				xmax = 1273.5218
				text = "S"
			intervals [2635]:
				xmin = 1273.5218
				xmax = 1273.7218
				text = "OW1"
			intervals [2636]:
				xmin = 1273.7218
				xmax = 1273.7618
				text = "sp"
			intervals [2637]:
				xmin = 1273.7618
				xmax = 1273.8118
				text = "Y"
			intervals [2638]:
				xmin = 1273.8118
				xmax = 1273.8718
				text = "UH1"
			intervals [2639]:
				xmin = 1273.8718
				xmax = 1273.9218
				text = "R"
			intervals [2640]:
				xmin = 1273.9218
				xmax = 1274.0618
				text = "L"
			intervals [2641]:
				xmin = 1274.0618
				xmax = 1274.2018
				text = "EY1"
			intervals [2642]:
				xmin = 1274.2018
				xmax = 1274.2418
				text = "B"
			intervals [2643]:
				xmin = 1274.2418
				xmax = 1274.2718
				text = "AH0"
			intervals [2644]:
				xmin = 1274.2718
				xmax = 1274.3318
				text = "L"
			intervals [2645]:
				xmin = 1274.3318
				xmax = 1274.3818
				text = "D"
			intervals [2646]:
				xmin = 1274.3818
				xmax = 1274.4418
				text = "IH0"
			intervals [2647]:
				xmin = 1274.4418
				xmax = 1274.5418
				text = "F"
			intervals [2648]:
				xmin = 1274.5418
				xmax = 1274.6118
				text = "Y"
			intervals [2649]:
				xmin = 1274.6118
				xmax = 1274.7218
				text = "UW1"
			intervals [2650]:
				xmin = 1274.7218
				xmax = 1274.8918
				text = "R"
			intervals [2651]:
				xmin = 1274.8918
				xmax = 1275.0118
				text = "AH0"
			intervals [2652]:
				xmin = 1275.0118
				xmax = 1275.2318
				text = "sp"
			intervals [2653]:
				xmin = 1275.2318
				xmax = 1275.3318
				text = "AH0"
			intervals [2654]:
				xmin = 1275.3318
				xmax = 1275.4418
				text = "M"
			intervals [2655]:
				xmin = 1275.4418
				xmax = 1275.5718
				text = "AH1"
			intervals [2656]:
				xmin = 1275.5718
				xmax = 1275.6818
				text = "Z"
			intervals [2657]:
				xmin = 1275.6818
				xmax = 1275.7118
				text = "L"
			intervals [2658]:
				xmin = 1275.7118
				xmax = 1275.7418
				text = "AH0"
			intervals [2659]:
				xmin = 1275.7418
				xmax = 1275.8118
				text = "M"
			intervals [2660]:
				xmin = 1275.8118
				xmax = 1275.8618
				text = "Y"
			intervals [2661]:
				xmin = 1275.8618
				xmax = 1275.8918
				text = "UW1"
			intervals [2662]:
				xmin = 1275.8918
				xmax = 1275.9218
				text = "R"
			intervals [2663]:
				xmin = 1275.9218
				xmax = 1275.9518
				text = "sp"
			intervals [2664]:
				xmin = 1275.9518
				xmax = 1276.0118
				text = "L"
			intervals [2665]:
				xmin = 1276.0118
				xmax = 1276.1418
				text = "EY1"
			intervals [2666]:
				xmin = 1276.1418
				xmax = 1276.1718
				text = "B"
			intervals [2667]:
				xmin = 1276.1718
				xmax = 1276.2018
				text = "AH0"
			intervals [2668]:
				xmin = 1276.2018
				xmax = 1276.2418
				text = "L"
			intervals [2669]:
				xmin = 1276.2418
				xmax = 1276.2718
				text = "D"
			intervals [2670]:
				xmin = 1276.2718
				xmax = 1276.3018
				text = "IH0"
			intervals [2671]:
				xmin = 1276.3018
				xmax = 1276.3818
				text = "F"
			intervals [2672]:
				xmin = 1276.3818
				xmax = 1276.4418
				text = "Y"
			intervals [2673]:
				xmin = 1276.4418
				xmax = 1276.4918
				text = "UW1"
			intervals [2674]:
				xmin = 1276.4918
				xmax = 1276.5218
				text = "R"
			intervals [2675]:
				xmin = 1276.5218
				xmax = 1276.5718
				text = "AH0"
			intervals [2676]:
				xmin = 1276.5718
				xmax = 1276.6018
				text = "sp"
			intervals [2677]:
				xmin = 1276.6018
				xmax = 1276.7018
				text = "K"
			intervals [2678]:
				xmin = 1276.7018
				xmax = 1276.7318
				text = "R"
			intervals [2679]:
				xmin = 1276.7318
				xmax = 1276.8018
				text = "IH1"
			intervals [2680]:
				xmin = 1276.8018
				xmax = 1276.9118
				text = "S"
			intervals [2681]:
				xmin = 1276.9118
				xmax = 1276.9418
				text = "CH"
			intervals [2682]:
				xmin = 1276.9418
				xmax = 1276.9818
				text = "AH0"
			intervals [2683]:
				xmin = 1276.9818
				xmax = 1277.0218
				text = "N"
			intervals [2684]:
				xmin = 1277.0218
				xmax = 1277.0518
				text = "Y"
			intervals [2685]:
				xmin = 1277.0518
				xmax = 1277.0818
				text = "UW1"
			intervals [2686]:
				xmin = 1277.0818
				xmax = 1277.1118
				text = "R"
			intervals [2687]:
				xmin = 1277.1118
				xmax = 1277.1418
				text = "L"
			intervals [2688]:
				xmin = 1277.1418
				xmax = 1277.1718
				text = "EY1"
			intervals [2689]:
				xmin = 1277.1718
				xmax = 1277.2018
				text = "B"
			intervals [2690]:
				xmin = 1277.2018
				xmax = 1277.2318
				text = "AH0"
			intervals [2691]:
				xmin = 1277.2318
				xmax = 1277.2618
				text = "L"
			intervals [2692]:
				xmin = 1277.2618
				xmax = 1277.2918
				text = "D"
			intervals [2693]:
				xmin = 1277.2918
				xmax = 1277.3218
				text = "L"
			intervals [2694]:
				xmin = 1277.3218
				xmax = 1277.3618
				text = "AY1"
			intervals [2695]:
				xmin = 1277.3618
				xmax = 1277.3918
				text = "K"
			intervals [2696]:
				xmin = 1277.3918
				xmax = 1277.4218
				text = "sp"
			intervals [2697]:
				xmin = 1277.4218
				xmax = 1277.4518
				text = "DH"
			intervals [2698]:
				xmin = 1277.4518
				xmax = 1277.8318
				text = "IH0"
			intervals [2699]:
				xmin = 1277.8318
				xmax = 1277.8918
				text = "S"
			intervals [2700]:
				xmin = 1277.8918
				xmax = 1277.9418
				text = "DH"
			intervals [2701]:
				xmin = 1277.9418
				xmax = 1277.9918
				text = "AH0"
			intervals [2702]:
				xmin = 1277.9918
				xmax = 1278.0218
				text = "T"
			intervals [2703]:
				xmin = 1278.0218
				xmax = 1278.0518
				text = "S"
			intervals [2704]:
				xmin = 1278.0518
				xmax = 1278.0818
				text = "W"
			intervals [2705]:
				xmin = 1278.0818
				xmax = 1278.1118
				text = "AH1"
			intervals [2706]:
				xmin = 1278.1118
				xmax = 1278.1718
				text = "T"
			intervals [2707]:
				xmin = 1278.1718
				xmax = 1278.2318
				text = "Y"
			intervals [2708]:
				xmin = 1278.2318
				xmax = 1278.2618
				text = "UW1"
			intervals [2709]:
				xmin = 1278.2618
				xmax = 1278.2918
				text = "sp"
			intervals [2710]:
				xmin = 1278.2918
				xmax = 1278.3418
				text = "M"
			intervals [2711]:
				xmin = 1278.3418
				xmax = 1278.4018
				text = "IY1"
			intervals [2712]:
				xmin = 1278.4018
				xmax = 1278.4518
				text = "N"
			intervals [2713]:
				xmin = 1278.4518
				xmax = 1279.5705
				text = "sp"
			intervals [2714]:
				xmin = 1279.5705
				xmax = 1279.6905
				text = "Z"
			intervals [2715]:
				xmin = 1279.6905
				xmax = 1279.7505
				text = "sp"
			intervals [2716]:
				xmin = 1279.7505
				xmax = 1279.9505
				text = "S"
			intervals [2717]:
				xmin = 1279.9505
				xmax = 1280.0405
				text = "OW1"
			intervals [2718]:
				xmin = 1280.0405
				xmax = 1280.0705
				text = "DH"
			intervals [2719]:
				xmin = 1280.0705
				xmax = 1280.1205
				text = "AH0"
			intervals [2720]:
				xmin = 1280.1205
				xmax = 1280.2105
				text = "K"
			intervals [2721]:
				xmin = 1280.2105
				xmax = 1280.2405
				text = "R"
			intervals [2722]:
				xmin = 1280.2405
				xmax = 1280.3105
				text = "IH1"
			intervals [2723]:
				xmin = 1280.3105
				xmax = 1280.3505
				text = "S"
			intervals [2724]:
				xmin = 1280.3505
				xmax = 1280.4205
				text = "CH"
			intervals [2725]:
				xmin = 1280.4205
				xmax = 1280.4505
				text = "IH0"
			intervals [2726]:
				xmin = 1280.4505
				xmax = 1280.4805
				text = "N"
			intervals [2727]:
				xmin = 1280.4805
				xmax = 1280.5205
				text = "D"
			intervals [2728]:
				xmin = 1280.5205
				xmax = 1280.6005
				text = "OW1"
			intervals [2729]:
				xmin = 1280.6005
				xmax = 1280.6305
				text = "N"
			intervals [2730]:
				xmin = 1280.6305
				xmax = 1280.6705
				text = "L"
			intervals [2731]:
				xmin = 1280.6705
				xmax = 1280.7405
				text = "AY1"
			intervals [2732]:
				xmin = 1280.7405
				xmax = 1280.7805
				text = "K"
			intervals [2733]:
				xmin = 1280.7805
				xmax = 1280.8105
				text = "DH"
			intervals [2734]:
				xmin = 1280.8105
				xmax = 1280.8505
				text = "IY0"
			intervals [2735]:
				xmin = 1280.8505
				xmax = 1280.9205
				text = "M"
			intervals [2736]:
				xmin = 1280.9205
				xmax = 1281.0705
				text = "AH1"
			intervals [2737]:
				xmin = 1281.0705
				xmax = 1281.1505
				text = "Z"
			intervals [2738]:
				xmin = 1281.1505
				xmax = 1281.1805
				text = "L"
			intervals [2739]:
				xmin = 1281.1805
				xmax = 1281.2205
				text = "AH0"
			intervals [2740]:
				xmin = 1281.2205
				xmax = 1281.2605
				text = "M"
			intervals [2741]:
				xmin = 1281.2605
				xmax = 1281.2905
				text = "DH"
			intervals [2742]:
				xmin = 1281.2905
				xmax = 1281.3305
				text = "AH0"
			intervals [2743]:
				xmin = 1281.3305
				xmax = 1281.4005
				text = "M"
			intervals [2744]:
				xmin = 1281.4005
				xmax = 1281.5005
				text = "AH1"
			intervals [2745]:
				xmin = 1281.5005
				xmax = 1281.5405
				text = "Z"
			intervals [2746]:
				xmin = 1281.5405
				xmax = 1281.5705
				text = "L"
			intervals [2747]:
				xmin = 1281.5705
				xmax = 1281.6005
				text = "AH0"
			intervals [2748]:
				xmin = 1281.6005
				xmax = 1281.6305
				text = "M"
			intervals [2749]:
				xmin = 1281.6305
				xmax = 1281.6705
				text = "D"
			intervals [2750]:
				xmin = 1281.6705
				xmax = 1281.7305
				text = "OW1"
			intervals [2751]:
				xmin = 1281.7305
				xmax = 1281.7705
				text = "N"
			intervals [2752]:
				xmin = 1281.7705
				xmax = 1281.8105
				text = "L"
			intervals [2753]:
				xmin = 1281.8105
				xmax = 1281.8705
				text = "AY1"
			intervals [2754]:
				xmin = 1281.8705
				xmax = 1281.9305
				text = "K"
			intervals [2755]:
				xmin = 1281.9305
				xmax = 1281.9705
				text = "DH"
			intervals [2756]:
				xmin = 1281.9705
				xmax = 1282.0305
				text = "IY0"
			intervals [2757]:
				xmin = 1282.0305
				xmax = 1282.1005
				text = "JH"
			intervals [2758]:
				xmin = 1282.1005
				xmax = 1282.3405
				text = "UW1"
			intervals [2759]:
				xmin = 1282.3405
				xmax = 1282.4005
				text = "HH"
			intervals [2760]:
				xmin = 1282.4005
				xmax = 1282.4705
				text = "W"
			intervals [2761]:
				xmin = 1282.4705
				xmax = 1282.5005
				text = "AH2"
			intervals [2762]:
				xmin = 1282.5005
				xmax = 1282.5405
				text = "T"
			intervals [2763]:
				xmin = 1282.5405
				xmax = 1282.6405
				text = "EH1"
			intervals [2764]:
				xmin = 1282.6405
				xmax = 1282.6805
				text = "V"
			intervals [2765]:
				xmin = 1282.6805
				xmax = 1282.7105
				text = "ER0"
			intervals [2766]:
				xmin = 1282.7105
				xmax = 1282.7405
				text = "sp"
			intervals [2767]:
				xmin = 1282.7405
				xmax = 1282.8705
				text = "Y"
			intervals [2768]:
				xmin = 1282.8705
				xmax = 1283.2605
				text = "AE1"
			intervals [2769]:
				xmin = 1283.2605
				xmax = 1283.4205
				text = "Y"
			intervals [2770]:
				xmin = 1283.4205
				xmax = 1283.4505
				text = "AE1"
			intervals [2771]:
				xmin = 1283.4505
				xmax = 1311.7596
				text = "sp"
			intervals [2772]:
				xmin = 1311.7596
				xmax = 1311.8996
				text = "S"
			intervals [2773]:
				xmin = 1311.8996
				xmax = 1311.9396
				text = "P"
			intervals [2774]:
				xmin = 1311.9396
				xmax = 1312.0196
				text = "IY1"
			intervals [2775]:
				xmin = 1312.0196
				xmax = 1312.0796
				text = "K"
			intervals [2776]:
				xmin = 1312.0796
				xmax = 1312.1296
				text = "IH0"
			intervals [2777]:
				xmin = 1312.1296
				xmax = 1312.1996
				text = "N"
			intervals [2778]:
				xmin = 1312.1996
				xmax = 1312.2396
				text = "AH0"
			intervals [2779]:
				xmin = 1312.2396
				xmax = 1312.2696
				text = "V"
			intervals [2780]:
				xmin = 1312.2696
				xmax = 1312.3096
				text = "sp"
			intervals [2781]:
				xmin = 1312.3096
				xmax = 1312.3496
				text = "B"
			intervals [2782]:
				xmin = 1312.3496
				xmax = 1312.4496
				text = "IH0"
			intervals [2783]:
				xmin = 1312.4496
				xmax = 1312.4896
				text = "L"
			intervals [2784]:
				xmin = 1312.4896
				xmax = 1312.6096
				text = "IY1"
			intervals [2785]:
				xmin = 1312.6096
				xmax = 1312.6396
				text = "F"
			intervals [2786]:
				xmin = 1312.6396
				xmax = 1312.6796
				text = "HH"
			intervals [2787]:
				xmin = 1312.6796
				xmax = 1312.7196
				text = "W"
			intervals [2788]:
				xmin = 1312.7196
				xmax = 1312.7496
				text = "AH1"
			intervals [2789]:
				xmin = 1312.7496
				xmax = 1312.7796
				text = "T"
			intervals [2790]:
				xmin = 1312.7796
				xmax = 1312.8096
				text = "D"
			intervals [2791]:
				xmin = 1312.8096
				xmax = 1312.8396
				text = "UW1"
			intervals [2792]:
				xmin = 1312.8396
				xmax = 1312.9396
				text = "Y"
			intervals [2793]:
				xmin = 1312.9396
				xmax = 1313.0196
				text = "UW1"
			intervals [2794]:
				xmin = 1313.0196
				xmax = 1313.0796
				text = "B"
			intervals [2795]:
				xmin = 1313.0796
				xmax = 1313.1196
				text = "IH0"
			intervals [2796]:
				xmin = 1313.1196
				xmax = 1313.1896
				text = "L"
			intervals [2797]:
				xmin = 1313.1896
				xmax = 1313.3096
				text = "IY1"
			intervals [2798]:
				xmin = 1313.3096
				xmax = 1313.3396
				text = "V"
			intervals [2799]:
				xmin = 1313.3396
				xmax = 1313.3696
				text = "IH0"
			intervals [2800]:
				xmin = 1313.3696
				xmax = 1313.5496
				text = "N"
			intervals [2801]:
				xmin = 1313.5496
				xmax = 1339.2769
				text = ""
			intervals [2802]:
				xmin = 1339.2769
				xmax = 1339.3369
				text = "HH"
			intervals [2803]:
				xmin = 1339.3369
				xmax = 1339.5469
				text = "AW1"
			intervals [2804]:
				xmin = 1339.5469
				xmax = 1353.0871
				text = "sp"
			intervals [2805]:
				xmin = 1353.0871
				xmax = 1353.7271
				text = "OW1"
			intervals [2806]:
				xmin = 1353.7271
				xmax = 1353.7871
				text = "sp"
			intervals [2807]:
				xmin = 1353.7871
				xmax = 1353.8171
				text = "OW2"
			intervals [2808]:
				xmin = 1353.8171
				xmax = 1353.9071
				text = "K"
			intervals [2809]:
				xmin = 1353.9071
				xmax = 1354.0471
				text = "EY1"
			intervals [2810]:
				xmin = 1354.0471
				xmax = 1354.1371
				text = "AY1"
			intervals [2811]:
				xmin = 1354.1371
				xmax = 1354.2771
				text = "F"
			intervals [2812]:
				xmin = 1354.2771
				xmax = 1354.3071
				text = "IY1"
			intervals [2813]:
				xmin = 1354.3071
				xmax = 1354.3371
				text = "L"
			intervals [2814]:
				xmin = 1354.3371
				xmax = 1354.4371
				text = "Y"
			intervals [2815]:
				xmin = 1354.4371
				xmax = 1354.6071
				text = "UW1"
			intervals [2816]:
				xmin = 1354.6071
				xmax = 1354.8715
				text = "sp"
			intervals [2817]:
				xmin = 1354.8715
				xmax = 1355.4415
				text = "OW1"
			intervals [2818]:
				xmin = 1355.4415
				xmax = 1355.4715
				text = "sp"
			intervals [2819]:
				xmin = 1355.4715
				xmax = 1355.5915
				text = "OW2"
			intervals [2820]:
				xmin = 1355.5915
				xmax = 1355.6415
				text = "K"
			intervals [2821]:
				xmin = 1355.6415
				xmax = 1355.7215
				text = "EY1"
			intervals [2822]:
				xmin = 1355.7215
				xmax = 1355.7715
				text = "sp"
			intervals [2823]:
				xmin = 1355.7715
				xmax = 1355.8415
				text = "S"
			intervals [2824]:
				xmin = 1355.8415
				xmax = 1355.8815
				text = "OW1"
			intervals [2825]:
				xmin = 1355.8815
				xmax = 1355.9515
				text = "Y"
			intervals [2826]:
				xmin = 1355.9515
				xmax = 1356.0015
				text = "UW1"
			intervals [2827]:
				xmin = 1356.0015
				xmax = 1356.0515
				text = "W"
			intervals [2828]:
				xmin = 1356.0515
				xmax = 1356.1015
				text = "AA1"
			intervals [2829]:
				xmin = 1356.1015
				xmax = 1356.1315
				text = "N"
			intervals [2830]:
				xmin = 1356.1315
				xmax = 1356.1915
				text = "AH0"
			intervals [2831]:
				xmin = 1356.1915
				xmax = 1356.2815
				text = "TH"
			intervals [2832]:
				xmin = 1356.2815
				xmax = 1356.3215
				text = "IH1"
			intervals [2833]:
				xmin = 1356.3215
				xmax = 1356.3715
				text = "NG"
			intervals [2834]:
				xmin = 1356.3715
				xmax = 1356.4115
				text = "K"
			intervals [2835]:
				xmin = 1356.4115
				xmax = 1356.4915
				text = "F"
			intervals [2836]:
				xmin = 1356.4915
				xmax = 1356.5315
				text = "ER0"
			intervals [2837]:
				xmin = 1356.5315
				xmax = 1356.6115
				text = "Y"
			intervals [2838]:
				xmin = 1356.6115
				xmax = 1356.6915
				text = "ER0"
			intervals [2839]:
				xmin = 1356.6915
				xmax = 1356.7915
				text = "S"
			intervals [2840]:
				xmin = 1356.7915
				xmax = 1356.8915
				text = "EH1"
			intervals [2841]:
				xmin = 1356.8915
				xmax = 1357.0415
				text = "L"
			intervals [2842]:
				xmin = 1357.0415
				xmax = 1357.0915
				text = "F"
			intervals [2843]:
				xmin = 1357.0915
				xmax = 1357.1715
				text = "IH0"
			intervals [2844]:
				xmin = 1357.1715
				xmax = 1357.2015
				text = "N"
			intervals [2845]:
				xmin = 1357.2015
				xmax = 1357.2315
				text = "S"
			intervals [2846]:
				xmin = 1357.2315
				xmax = 1357.2615
				text = "T"
			intervals [2847]:
				xmin = 1357.2615
				xmax = 1357.2915
				text = "EH1"
			intervals [2848]:
				xmin = 1357.2915
				xmax = 1357.3215
				text = "D"
			intervals [2849]:
				xmin = 1357.3215
				xmax = 1357.4315
				text = "AH1"
			intervals [2850]:
				xmin = 1357.4315
				xmax = 1357.5015
				text = "V"
			intervals [2851]:
				xmin = 1357.5015
				xmax = 1357.5415
				text = "B"
			intervals [2852]:
				xmin = 1357.5415
				xmax = 1357.6315
				text = "IY1"
			intervals [2853]:
				xmin = 1357.6315
				xmax = 1357.6715
				text = "IH0"
			intervals [2854]:
				xmin = 1357.6715
				xmax = 1357.7415
				text = "N"
			intervals [2855]:
				xmin = 1357.7415
				xmax = 1357.8215
				text = "T"
			intervals [2856]:
				xmin = 1357.8215
				xmax = 1357.9215
				text = "OW1"
			intervals [2857]:
				xmin = 1357.9215
				xmax = 1358.0115
				text = "L"
			intervals [2858]:
				xmin = 1358.0115
				xmax = 1358.0415
				text = "D"
			intervals [2859]:
				xmin = 1358.0415
				xmax = 1358.0715
				text = "sp"
			intervals [2860]:
				xmin = 1358.0715
				xmax = 1358.1215
				text = "HH"
			intervals [2861]:
				xmin = 1358.1215
				xmax = 1358.1515
				text = "W"
			intervals [2862]:
				xmin = 1358.1515
				xmax = 1358.1815
				text = "AH1"
			intervals [2863]:
				xmin = 1358.1815
				xmax = 1358.2115
				text = "T"
			intervals [2864]:
				xmin = 1358.2115
				xmax = 1358.4815
				text = "sp"
			intervals [2865]:
				xmin = 1358.4815
				xmax = 1358.5115
				text = "T"
			intervals [2866]:
				xmin = 1358.5115
				xmax = 1358.5715
				text = "IH0"
			intervals [2867]:
				xmin = 1358.5715
				xmax = 1358.6015
				text = "TH"
			intervals [2868]:
				xmin = 1358.6015
				xmax = 1358.6615
				text = "IH1"
			intervals [2869]:
				xmin = 1358.6615
				xmax = 1358.7015
				text = "NG"
			intervals [2870]:
				xmin = 1358.7015
				xmax = 1358.7315
				text = "K"
			intervals [2871]:
				xmin = 1358.7315
				xmax = 1377.6735
				text = "sp"
			intervals [2872]:
				xmin = 1377.6735
				xmax = 1377.7235
				text = "K"
			intervals [2873]:
				xmin = 1377.7235
				xmax = 1377.7535
				text = "AE1"
			intervals [2874]:
				xmin = 1377.7535
				xmax = 1377.7835
				text = "N"
			intervals [2875]:
				xmin = 1377.7835
				xmax = 1377.8135
				text = "Y"
			intervals [2876]:
				xmin = 1377.8135
				xmax = 1377.8435
				text = "UW1"
			intervals [2877]:
				xmin = 1377.8435
				xmax = 1377.8735
				text = "G"
			intervals [2878]:
				xmin = 1377.8735
				xmax = 1377.9035
				text = "IH1"
			intervals [2879]:
				xmin = 1377.9035
				xmax = 1377.9335
				text = "V"
			intervals [2880]:
				xmin = 1377.9335
				xmax = 1377.9635
				text = "M"
			intervals [2881]:
				xmin = 1377.9635
				xmax = 1377.9935
				text = "IY1"
			intervals [2882]:
				xmin = 1377.9935
				xmax = 1378.0235
				text = "AH0"
			intervals [2883]:
				xmin = 1378.0235
				xmax = 1378.0535
				text = "N"
			intervals [2884]:
				xmin = 1378.0535
				xmax = 1378.1035
				text = "IH0"
			intervals [2885]:
				xmin = 1378.1035
				xmax = 1378.1435
				text = "G"
			intervals [2886]:
				xmin = 1378.1435
				xmax = 1378.1935
				text = "Z"
			intervals [2887]:
				xmin = 1378.1935
				xmax = 1378.2935
				text = "AE1"
			intervals [2888]:
				xmin = 1378.2935
				xmax = 1378.3335
				text = "M"
			intervals [2889]:
				xmin = 1378.3335
				xmax = 1378.3835
				text = "P"
			intervals [2890]:
				xmin = 1378.3835
				xmax = 1378.4135
				text = "AH0"
			intervals [2891]:
				xmin = 1378.4135
				xmax = 1378.4635
				text = "L"
			intervals [2892]:
				xmin = 1378.4635
				xmax = 1378.4935
				text = "AH0"
			intervals [2893]:
				xmin = 1378.4935
				xmax = 1378.5235
				text = "V"
			intervals [2894]:
				xmin = 1378.5235
				xmax = 1378.5535
				text = "DH"
			intervals [2895]:
				xmin = 1378.5535
				xmax = 1378.6035
				text = "AE1"
			intervals [2896]:
				xmin = 1378.6035
				xmax = 1378.6635
				text = "T"
			intervals [2897]:
				xmin = 1378.6635
				xmax = 1414.7398
				text = "sp"
			intervals [2898]:
				xmin = 1414.7398
				xmax = 1414.8198
				text = "G"
			intervals [2899]:
				xmin = 1414.8198
				xmax = 1414.8498
				text = "OW1"
			intervals [2900]:
				xmin = 1414.8498
				xmax = 1414.8798
				text = "AH0"
			intervals [2901]:
				xmin = 1414.8798
				xmax = 1414.9098
				text = "HH"
			intervals [2902]:
				xmin = 1414.9098
				xmax = 1414.9398
				text = "EH1"
			intervals [2903]:
				xmin = 1414.9398
				xmax = 1415.0198
				text = "D"
			intervals [2904]:
				xmin = 1415.0198
				xmax = 1415.0698
				text = "G"
			intervals [2905]:
				xmin = 1415.0698
				xmax = 1415.0998
				text = "OW1"
			intervals [2906]:
				xmin = 1415.0998
				xmax = 1415.1298
				text = "AH0"
			intervals [2907]:
				xmin = 1415.1298
				xmax = 1415.1598
				text = "HH"
			intervals [2908]:
				xmin = 1415.1598
				xmax = 1415.1898
				text = "EH1"
			intervals [2909]:
				xmin = 1415.1898
				xmax = 1415.2198
				text = "D"
			intervals [2910]:
				xmin = 1415.2198
				xmax = 1415.2498
				text = "sp"
			intervals [2911]:
				xmin = 1415.2498
				xmax = 1415.2798
				text = "AH0"
			intervals [2912]:
				xmin = 1415.2798
				xmax = 1415.3298
				text = "M"
			intervals [2913]:
				xmin = 1415.3298
				xmax = 1415.3598
				text = "sp"
			intervals [2914]:
				xmin = 1415.3598
				xmax = 1415.3898
				text = "JH"
			intervals [2915]:
				xmin = 1415.3898
				xmax = 1415.4198
				text = "IH0"
			intervals [2916]:
				xmin = 1415.4198
				xmax = 1415.4998
				text = "S"
			intervals [2917]:
				xmin = 1415.4998
				xmax = 1415.5498
				text = "sp"
			intervals [2918]:
				xmin = 1415.5498
				xmax = 1415.6198
				text = "M"
			intervals [2919]:
				xmin = 1415.6198
				xmax = 1415.6698
				text = "EH1"
			intervals [2920]:
				xmin = 1415.6698
				xmax = 1415.7298
				text = "S"
			intervals [2921]:
				xmin = 1415.7298
				xmax = 1415.7598
				text = "IH0"
			intervals [2922]:
				xmin = 1415.7598
				xmax = 1415.7898
				text = "N"
			intervals [2923]:
				xmin = 1415.7898
				xmax = 1415.8198
				text = "sp"
			intervals [2924]:
				xmin = 1415.8198
				xmax = 1415.8498
				text = "W"
			intervals [2925]:
				xmin = 1415.8498
				xmax = 1415.8798
				text = "IH0"
			intervals [2926]:
				xmin = 1415.8798
				xmax = 1415.9998
				text = "TH"
			intervals [2927]:
				xmin = 1415.9998
				xmax = 1416.0398
				text = "DH"
			intervals [2928]:
				xmin = 1416.0398
				xmax = 1416.0698
				text = "IH0"
			intervals [2929]:
				xmin = 1416.0698
				xmax = 1416.1898
				text = "S"
			intervals [2930]:
				xmin = 1416.1898
				xmax = 1416.2298
				text = "sp"
			intervals [2931]:
				xmin = 1416.2298
				xmax = 1431.499977324263
				text = ""
	item [3]:
		class = "IntervalTier"
		name = "DCB_se1_ag2_m_02 - words"
		xmin = 0.0
		xmax = 1431.499977324263
		intervals: size = 4626
			intervals [1]:
				xmin = 0.0
				xmax = 3.1647
				text = ""
			intervals [2]:
				xmin = 3.1647
				xmax = 3.4747
				text = "twenty"
			intervals [3]:
				xmin = 3.4747
				xmax = 3.7747
				text = "eight"
			intervals [4]:
				xmin = 3.7747
				xmax = 6.7149
				text = ""
			intervals [5]:
				xmin = 6.7149
				xmax = 6.8649
				text = "uh"
			intervals [6]:
				xmin = 6.8649
				xmax = 7.3849
				text = "washington"
			intervals [7]:
				xmin = 7.3849
				xmax = 7.7949
				text = "dc"
			intervals [8]:
				xmin = 7.7949
				xmax = 8.0404
				text = ""
			intervals [9]:
				xmin = 8.0404
				xmax = 8.1904
				text = "clears"
			intervals [10]:
				xmin = 8.1904
				xmax = 8.3104
				text = "throat"
			intervals [11]:
				xmin = 8.3104
				xmax = 10.8208
				text = ""
			intervals [12]:
				xmin = 10.8208
				xmax = 11.3208
				text = "uh"
			intervals [13]:
				xmin = 11.3208
				xmax = 11.7088
				text = ""
			intervals [14]:
				xmin = 11.7088
				xmax = 11.8588
				text = "i"
			intervals [15]:
				xmin = 11.8588
				xmax = 11.8888
				text = ""
			intervals [16]:
				xmin = 11.8888
				xmax = 12.0688
				text = "mean"
			intervals [17]:
				xmin = 12.0688
				xmax = 12.1488
				text = "i"
			intervals [18]:
				xmin = 12.1488
				xmax = 12.4688
				text = "probably"
			intervals [19]:
				xmin = 12.4688
				xmax = 12.5088
				text = ""
			intervals [20]:
				xmin = 12.5088
				xmax = 12.7488
				text = "gotta"
			intervals [21]:
				xmin = 12.7488
				xmax = 12.9188
				text = "say"
			intervals [22]:
				xmin = 12.9188
				xmax = 12.9688
				text = ""
			intervals [23]:
				xmin = 12.9688
				xmax = 13.2288
				text = "just"
			intervals [24]:
				xmin = 13.2288
				xmax = 13.3288
				text = "the"
			intervals [25]:
				xmin = 13.3288
				xmax = 13.9299
				text = ""
			intervals [26]:
				xmin = 13.9299
				xmax = 14.0299
				text = "the"
			intervals [27]:
				xmin = 14.0299
				xmax = 14.4399
				text = "culture"
			intervals [28]:
				xmin = 14.4399
				xmax = 14.5999
				text = "that"
			intervals [29]:
				xmin = 14.5999
				xmax = 14.6599
				text = "it"
			intervals [30]:
				xmin = 14.6599
				xmax = 15.1599
				text = "has"
			intervals [31]:
				xmin = 15.1599
				xmax = 15.3799
				text = "and"
			intervals [32]:
				xmin = 15.3799
				xmax = 16.315
				text = ""
			intervals [33]:
				xmin = 16.315
				xmax = 16.585
				text = "how"
			intervals [34]:
				xmin = 16.585
				xmax = 16.665
				text = "it"
			intervals [35]:
				xmin = 16.665
				xmax = 16.725
				text = "s"
			intervals [36]:
				xmin = 16.725
				xmax = 17.095
				text = "different"
			intervals [37]:
				xmin = 17.095
				xmax = 17.275
				text = "from"
			intervals [38]:
				xmin = 17.275
				xmax = 17.635
				text = "different"
			intervals [39]:
				xmin = 17.635
				xmax = 18.235
				text = "places"
			intervals [40]:
				xmin = 18.235
				xmax = 19.4153
				text = ""
			intervals [41]:
				xmin = 19.4153
				xmax = 19.7153
				text = "just"
			intervals [42]:
				xmin = 19.7153
				xmax = 20.0853
				text = "uh"
			intervals [43]:
				xmin = 20.0853
				xmax = 20.7087
				text = ""
			intervals [44]:
				xmin = 20.7087
				xmax = 20.9187
				text = "every"
			intervals [45]:
				xmin = 20.9187
				xmax = 21.1687
				text = "time"
			intervals [46]:
				xmin = 21.1687
				xmax = 21.2787
				text = "i"
			intervals [47]:
				xmin = 21.2787
				xmax = 21.3087
				text = ""
			intervals [48]:
				xmin = 21.3087
				xmax = 21.3987
				text = "go"
			intervals [49]:
				xmin = 21.3987
				xmax = 21.5487
				text = "out"
			intervals [50]:
				xmin = 21.5487
				xmax = 21.6287
				text = "of"
			intervals [51]:
				xmin = 21.6287
				xmax = 21.8987
				text = "town"
			intervals [52]:
				xmin = 21.8987
				xmax = 21.9687
				text = "i've"
			intervals [53]:
				xmin = 21.9687
				xmax = 21.9987
				text = ""
			intervals [54]:
				xmin = 21.9987
				xmax = 22.1287
				text = "been"
			intervals [55]:
				xmin = 22.1287
				xmax = 22.2687
				text = "out"
			intervals [56]:
				xmin = 22.2687
				xmax = 22.3587
				text = "of"
			intervals [57]:
				xmin = 22.3587
				xmax = 22.7387
				text = "town"
			intervals [58]:
				xmin = 22.7387
				xmax = 23.2803
				text = ""
			intervals [59]:
				xmin = 23.2803
				xmax = 23.6203
				text = "people"
			intervals [60]:
				xmin = 23.6203
				xmax = 24.0203
				text = "always"
			intervals [61]:
				xmin = 24.0203
				xmax = 24.2903
				text = "show"
			intervals [62]:
				xmin = 24.2903
				xmax = 24.5303
				text = "me"
			intervals [63]:
				xmin = 24.5303
				xmax = 24.6003
				text = "a"
			intervals [64]:
				xmin = 24.6003
				xmax = 24.7903
				text = "lot"
			intervals [65]:
				xmin = 24.7903
				xmax = 24.8903
				text = "of"
			intervals [66]:
				xmin = 24.8903
				xmax = 25.1603
				text = "love"
			intervals [67]:
				xmin = 25.1603
				xmax = 25.1903
				text = ""
			intervals [68]:
				xmin = 25.1903
				xmax = 25.4503
				text = "like"
			intervals [69]:
				xmin = 25.4503
				xmax = 26.0125
				text = ""
			intervals [70]:
				xmin = 26.0125
				xmax = 26.3625
				text = "from"
			intervals [71]:
				xmin = 26.3625
				xmax = 26.5225
				text = "me"
			intervals [72]:
				xmin = 26.5225
				xmax = 26.6525
				text = ""
			intervals [73]:
				xmin = 26.6525
				xmax = 26.9225
				text = "being"
			intervals [74]:
				xmin = 26.9225
				xmax = 27.0225
				text = ""
			intervals [75]:
				xmin = 27.0225
				xmax = 27.4325
				text = "from"
			intervals [76]:
				xmin = 27.4325
				xmax = 27.6495
				text = ""
			intervals [77]:
				xmin = 27.6495
				xmax = 28.2895
				text = "washington"
			intervals [78]:
				xmin = 28.2895
				xmax = 28.7595
				text = "dc"
			intervals [79]:
				xmin = 28.7595
				xmax = 28.7895
				text = ""
			intervals [80]:
				xmin = 28.7895
				xmax = 29.0695
				text = "like"
			intervals [81]:
				xmin = 29.0695
				xmax = 29.5894
				text = ""
			intervals [82]:
				xmin = 29.5894
				xmax = 29.6894
				text = "it"
			intervals [83]:
				xmin = 29.6894
				xmax = 29.7494
				text = "s"
			intervals [84]:
				xmin = 29.7494
				xmax = 29.8094
				text = "a"
			intervals [85]:
				xmin = 29.8094
				xmax = 29.8494
				text = ""
			intervals [86]:
				xmin = 29.8494
				xmax = 30.1794
				text = "different"
			intervals [87]:
				xmin = 30.1794
				xmax = 30.2594
				text = "re-"
			intervals [88]:
				xmin = 30.2594
				xmax = 30.3394
				text = ""
			intervals [89]:
				xmin = 30.3394
				xmax = 30.4294
				text = "it"
			intervals [90]:
				xmin = 30.4294
				xmax = 30.5294
				text = "s"
			intervals [91]:
				xmin = 30.5294
				xmax = 30.5594
				text = "a"
			intervals [92]:
				xmin = 30.5594
				xmax = 30.5894
				text = ""
			intervals [93]:
				xmin = 30.5894
				xmax = 31.0094
				text = "respect"
			intervals [94]:
				xmin = 31.0094
				xmax = 31.0394
				text = ""
			intervals [95]:
				xmin = 31.0394
				xmax = 31.1294
				text = "that"
			intervals [96]:
				xmin = 31.1294
				xmax = 31.2394
				text = ""
			intervals [97]:
				xmin = 31.2394
				xmax = 31.3994
				text = "come"
			intervals [98]:
				xmin = 31.3994
				xmax = 31.5294
				text = "with"
			intervals [99]:
				xmin = 31.5294
				xmax = 31.6294
				text = "it"
			intervals [100]:
				xmin = 31.6294
				xmax = 32.9347
				text = ""
			intervals [101]:
				xmin = 32.9347
				xmax = 33.1647
				text = "just"
			intervals [102]:
				xmin = 33.1647
				xmax = 33.1947
				text = ""
			intervals [103]:
				xmin = 33.1947
				xmax = 33.3447
				text = "that"
			intervals [104]:
				xmin = 33.3447
				xmax = 33.4747
				text = "s"
			intervals [105]:
				xmin = 33.4747
				xmax = 33.5047
				text = ""
			intervals [106]:
				xmin = 33.5047
				xmax = 33.6847
				text = "what"
			intervals [107]:
				xmin = 33.6847
				xmax = 33.7947
				text = "i"
			intervals [108]:
				xmin = 33.7947
				xmax = 33.8547
				text = ""
			intervals [109]:
				xmin = 33.8547
				xmax = 34.1947
				text = "feel"
			intervals [110]:
				xmin = 34.1947
				xmax = 39.5151
				text = ""
			intervals [111]:
				xmin = 39.5151
				xmax = 39.6551
				text = "uh"
			intervals [112]:
				xmin = 39.6551
				xmax = 40.0751
				text = "i"
			intervals [113]:
				xmin = 40.0751
				xmax = 40.3251
				text = "mean"
			intervals [114]:
				xmin = 40.3251
				xmax = 40.5651
				text = "just"
			intervals [115]:
				xmin = 40.5651
				xmax = 40.7351
				text = "like"
			intervals [116]:
				xmin = 40.7351
				xmax = 40.9788
				text = ""
			intervals [117]:
				xmin = 40.9788
				xmax = 41.2588
				text = "just"
			intervals [118]:
				xmin = 41.2588
				xmax = 41.5451
				text = ""
			intervals [119]:
				xmin = 41.5451
				xmax = 41.6651
				text = "the"
			intervals [120]:
				xmin = 41.6651
				xmax = 41.8351
				text = "way"
			intervals [121]:
				xmin = 41.8351
				xmax = 42.0551
				text = "they"
			intervals [122]:
				xmin = 42.0551
				xmax = 42.3251
				text = "uh"
			intervals [123]:
				xmin = 42.3251
				xmax = 42.4251
				text = ""
			intervals [124]:
				xmin = 42.4251
				xmax = 42.6551
				text = "carry"
			intervals [125]:
				xmin = 42.6551
				xmax = 43.3251
				text = "yourselves"
			intervals [126]:
				xmin = 43.3251
				xmax = 43.7525
				text = ""
			intervals [127]:
				xmin = 43.7525
				xmax = 44.3225
				text = "um"
			intervals [128]:
				xmin = 44.3225
				xmax = 44.7135
				text = ""
			intervals [129]:
				xmin = 44.7135
				xmax = 45.0335
				text = "most"
			intervals [130]:
				xmin = 45.0335
				xmax = 45.2835
				text = "people"
			intervals [131]:
				xmin = 45.2835
				xmax = 45.5135
				text = "from"
			intervals [132]:
				xmin = 45.5135
				xmax = 45.9235
				text = "dc"
			intervals [133]:
				xmin = 45.9235
				xmax = 46.0535
				text = "they"
			intervals [134]:
				xmin = 46.0535
				xmax = 46.2435
				text = "like"
			intervals [135]:
				xmin = 46.2435
				xmax = 46.3135
				text = ""
			intervals [136]:
				xmin = 46.3135
				xmax = 46.3935
				text = "to"
			intervals [137]:
				xmin = 46.3935
				xmax = 47.085
				text = ""
			intervals [138]:
				xmin = 47.085
				xmax = 47.325
				text = "uh"
			intervals [139]:
				xmin = 47.325
				xmax = 47.375
				text = ""
			intervals [140]:
				xmin = 47.375
				xmax = 47.585
				text = "be"
			intervals [141]:
				xmin = 47.585
				xmax = 47.785
				text = ""
			intervals [142]:
				xmin = 47.785
				xmax = 48.135
				text = "dressed"
			intervals [143]:
				xmin = 48.135
				xmax = 48.535
				text = "nice"
			intervals [144]:
				xmin = 48.535
				xmax = 48.815
				text = "have"
			intervals [145]:
				xmin = 48.815
				xmax = 49.145
				text = "nice"
			intervals [146]:
				xmin = 49.145
				xmax = 49.185
				text = ""
			intervals [147]:
				xmin = 49.185
				xmax = 49.695
				text = "things"
			intervals [148]:
				xmin = 49.695
				xmax = 50.3242
				text = ""
			intervals [149]:
				xmin = 50.3242
				xmax = 50.6242
				text = "like"
			intervals [150]:
				xmin = 50.6242
				xmax = 50.7942
				text = ""
			intervals [151]:
				xmin = 50.7942
				xmax = 51.0442
				text = "hold"
			intervals [152]:
				xmin = 51.0442
				xmax = 51.2242
				text = "up"
			intervals [153]:
				xmin = 51.2242
				xmax = 51.2542
				text = "a"
			intervals [154]:
				xmin = 51.2542
				xmax = 51.7742
				text = "uh"
			intervals [155]:
				xmin = 51.7742
				xmax = 52.7727
				text = ""
			intervals [156]:
				xmin = 52.7727
				xmax = 52.8927
				text = "a"
			intervals [157]:
				xmin = 52.8927
				xmax = 53.2127
				text = "image"
			intervals [158]:
				xmin = 53.2127
				xmax = 53.2827
				text = "of"
			intervals [159]:
				xmin = 53.2827
				xmax = 53.3127
				text = ""
			intervals [160]:
				xmin = 53.3127
				xmax = 53.5527
				text = "being"
			intervals [161]:
				xmin = 53.5527
				xmax = 54.2827
				text = "successful"
			intervals [162]:
				xmin = 54.2827
				xmax = 54.6111
				text = ""
			intervals [163]:
				xmin = 54.6111
				xmax = 54.8011
				text = "you"
			intervals [164]:
				xmin = 54.8011
				xmax = 55.0811
				text = "know"
			intervals [165]:
				xmin = 55.0811
				xmax = 55.2482
				text = ""
			intervals [166]:
				xmin = 55.2482
				xmax = 55.6182
				text = "so"
			intervals [167]:
				xmin = 55.6182
				xmax = 57.4214
				text = ""
			intervals [168]:
				xmin = 57.4214
				xmax = 57.7114
				text = "whether"
			intervals [169]:
				xmin = 57.7114
				xmax = 57.8614
				text = "they're"
			intervals [170]:
				xmin = 57.8614
				xmax = 58.4614
				text = "successful"
			intervals [171]:
				xmin = 58.4614
				xmax = 58.4914
				text = "or"
			intervals [172]:
				xmin = 58.4914
				xmax = 58.8014
				text = "not"
			intervals [173]:
				xmin = 58.8014
				xmax = 59.1841
				text = ""
			intervals [174]:
				xmin = 59.1841
				xmax = 59.3941
				text = "uh"
			intervals [175]:
				xmin = 59.3941
				xmax = 59.4841
				text = ""
			intervals [176]:
				xmin = 59.4841
				xmax = 59.5541
				text = "the"
			intervals [177]:
				xmin = 59.5541
				xmax = 59.6741
				text = "image"
			intervals [178]:
				xmin = 59.6741
				xmax = 60.6465
				text = ""
			intervals [179]:
				xmin = 60.6465
				xmax = 60.7965
				text = "they"
			intervals [180]:
				xmin = 60.7965
				xmax = 61.0165
				text = "gonna"
			intervals [181]:
				xmin = 61.0165
				xmax = 61.1865
				text = "look"
			intervals [182]:
				xmin = 61.1865
				xmax = 61.2865
				text = "the"
			intervals [183]:
				xmin = 61.2865
				xmax = 61.6565
				text = "part"
			intervals [184]:
				xmin = 61.6565
				xmax = 62.0927
				text = ""
			intervals [185]:
				xmin = 62.0927
				xmax = 62.1627
				text = "the"
			intervals [186]:
				xmin = 62.1627
				xmax = 62.6327
				text = "image"
			intervals [187]:
				xmin = 62.6327
				xmax = 62.7127
				text = ""
			intervals [188]:
				xmin = 62.7127
				xmax = 62.8027
				text = "the"
			intervals [189]:
				xmin = 62.8027
				xmax = 63.2527
				text = "image"
			intervals [190]:
				xmin = 63.2527
				xmax = 63.3527
				text = "i"
			intervals [191]:
				xmin = 63.3527
				xmax = 63.4227
				text = ""
			intervals [192]:
				xmin = 63.4227
				xmax = 63.6227
				text = "think"
			intervals [193]:
				xmin = 63.6227
				xmax = 63.6727
				text = ""
			intervals [194]:
				xmin = 63.6727
				xmax = 63.9027
				text = "is"
			intervals [195]:
				xmin = 63.9027
				xmax = 64.1027
				text = "what"
			intervals [196]:
				xmin = 64.1027
				xmax = 64.2427
				text = "it"
			intervals [197]:
				xmin = 64.2427
				xmax = 64.6627
				text = "is"
			intervals [198]:
				xmin = 64.6627
				xmax = 65.5839
				text = ""
			intervals [199]:
				xmin = 65.5839
				xmax = 65.7539
				text = "it"
			intervals [200]:
				xmin = 65.7539
				xmax = 65.8639
				text = "s"
			intervals [201]:
				xmin = 65.8639
				xmax = 65.8939
				text = ""
			intervals [202]:
				xmin = 65.8939
				xmax = 66.0439
				text = "it"
			intervals [203]:
				xmin = 66.0439
				xmax = 66.0839
				text = "s"
			intervals [204]:
				xmin = 66.0839
				xmax = 66.1139
				text = ""
			intervals [205]:
				xmin = 66.1139
				xmax = 66.3739
				text = "more"
			intervals [206]:
				xmin = 66.3739
				xmax = 66.7239
				text = "so"
			intervals [207]:
				xmin = 66.7239
				xmax = 67.3748
				text = ""
			intervals [208]:
				xmin = 67.3748
				xmax = 67.5048
				text = "in"
			intervals [209]:
				xmin = 67.5048
				xmax = 67.7948
				text = "some"
			intervals [210]:
				xmin = 67.7948
				xmax = 68.5148
				text = "situations"
			intervals [211]:
				xmin = 68.5148
				xmax = 68.6248
				text = "i"
			intervals [212]:
				xmin = 68.6248
				xmax = 68.6548
				text = ""
			intervals [213]:
				xmin = 68.6548
				xmax = 68.8148
				text = "think"
			intervals [214]:
				xmin = 68.8148
				xmax = 68.8448
				text = ""
			intervals [215]:
				xmin = 68.8448
				xmax = 68.9348
				text = "it"
			intervals [216]:
				xmin = 68.9348
				xmax = 68.9948
				text = "s"
			intervals [217]:
				xmin = 68.9948
				xmax = 69.0848
				text = "the"
			intervals [218]:
				xmin = 69.0848
				xmax = 69.1148
				text = ""
			intervals [219]:
				xmin = 69.1148
				xmax = 69.4448
				text = "image"
			intervals [220]:
				xmin = 69.4448
				xmax = 69.5548
				text = "that"
			intervals [221]:
				xmin = 69.5548
				xmax = 69.6248
				text = ""
			intervals [222]:
				xmin = 69.6248
				xmax = 69.9148
				text = "people"
			intervals [223]:
				xmin = 69.9148
				xmax = 70.1048
				text = "try"
			intervals [224]:
				xmin = 70.1048
				xmax = 70.2548
				text = "to"
			intervals [225]:
				xmin = 70.2548
				xmax = 70.3248
				text = ""
			intervals [226]:
				xmin = 70.3248
				xmax = 70.7148
				text = "uphold"
			intervals [227]:
				xmin = 70.7148
				xmax = 71.4106
				text = ""
			intervals [228]:
				xmin = 71.4106
				xmax = 71.5406
				text = "it"
			intervals [229]:
				xmin = 71.5406
				xmax = 71.6106
				text = "s"
			intervals [230]:
				xmin = 71.6106
				xmax = 71.8406
				text = "like"
			intervals [231]:
				xmin = 71.8406
				xmax = 72.3206
				text = "a"
			intervals [232]:
				xmin = 72.3206
				xmax = 72.3606
				text = "a"
			intervals [233]:
				xmin = 72.3606
				xmax = 72.7006
				text = "area"
			intervals [234]:
				xmin = 72.7006
				xmax = 72.9506
				text = "where"
			intervals [235]:
				xmin = 72.9506
				xmax = 73.0406
				text = "it"
			intervals [236]:
				xmin = 73.0406
				xmax = 73.1306
				text = "s"
			intervals [237]:
				xmin = 73.1306
				xmax = 73.1606
				text = ""
			intervals [238]:
				xmin = 73.1606
				xmax = 73.4606
				text = "dog"
			intervals [239]:
				xmin = 73.4606
				xmax = 73.4906
				text = ""
			intervals [240]:
				xmin = 73.4906
				xmax = 73.6906
				text = "eat"
			intervals [241]:
				xmin = 73.6906
				xmax = 73.7206
				text = ""
			intervals [242]:
				xmin = 73.7206
				xmax = 74.1406
				text = "dog"
			intervals [243]:
				xmin = 74.1406
				xmax = 74.9505
				text = ""
			intervals [244]:
				xmin = 74.9505
				xmax = 75.1405
				text = "and"
			intervals [245]:
				xmin = 75.1405
				xmax = 75.8405
				text = "everybody"
			intervals [246]:
				xmin = 75.8405
				xmax = 76.9717
				text = ""
			intervals [247]:
				xmin = 76.9717
				xmax = 77.3217
				text = "tryna"
			intervals [248]:
				xmin = 77.3217
				xmax = 77.4517
				text = "be"
			intervals [249]:
				xmin = 77.4517
				xmax = 77.5817
				text = "on"
			intervals [250]:
				xmin = 77.5817
				xmax = 77.6817
				text = "the"
			intervals [251]:
				xmin = 77.6817
				xmax = 78.0117
				text = "top"
			intervals [252]:
				xmin = 78.0117
				xmax = 78.3775
				text = ""
			intervals [253]:
				xmin = 78.3775
				xmax = 78.5375
				text = "but"
			intervals [254]:
				xmin = 78.5375
				xmax = 78.8075
				text = ""
			intervals [255]:
				xmin = 78.8075
				xmax = 78.9975
				text = "i"
			intervals [256]:
				xmin = 78.9975
				xmax = 79.1375
				text = ""
			intervals [257]:
				xmin = 79.1375
				xmax = 79.3175
				text = "that"
			intervals [258]:
				xmin = 79.3175
				xmax = 79.3975
				text = "s"
			intervals [259]:
				xmin = 79.3975
				xmax = 79.6675
				text = "just"
			intervals [260]:
				xmin = 79.6675
				xmax = 79.8675
				text = "my"
			intervals [261]:
				xmin = 79.8675
				xmax = 79.8975
				text = ""
			intervals [262]:
				xmin = 79.8975
				xmax = 80.2075
				text = "opinion"
			intervals [263]:
				xmin = 80.2075
				xmax = 80.2675
				text = "of"
			intervals [264]:
				xmin = 80.2675
				xmax = 80.3375
				text = "it"
			intervals [265]:
				xmin = 80.3375
				xmax = 90.8801
				text = ""
			intervals [266]:
				xmin = 90.8801
				xmax = 91.4601
				text = "uh"
			intervals [267]:
				xmin = 91.4601
				xmax = 91.6301
				text = ""
			intervals [268]:
				xmin = 91.6301
				xmax = 91.7701
				text = "i"
			intervals [269]:
				xmin = 91.7701
				xmax = 91.8001
				text = ""
			intervals [270]:
				xmin = 91.8001
				xmax = 92.1201
				text = "mean"
			intervals [271]:
				xmin = 92.1201
				xmax = 92.2301
				text = "to"
			intervals [272]:
				xmin = 92.2301
				xmax = 92.3801
				text = "be"
			intervals [273]:
				xmin = 92.3801
				xmax = 92.7001
				text = "honest"
			intervals [274]:
				xmin = 92.7001
				xmax = 92.8101
				text = "with"
			intervals [275]:
				xmin = 92.8101
				xmax = 92.8701
				text = "you"
			intervals [276]:
				xmin = 92.8701
				xmax = 92.9501
				text = "i"
			intervals [277]:
				xmin = 92.9501
				xmax = 93.1801
				text = "just"
			intervals [278]:
				xmin = 93.1801
				xmax = 93.4001
				text = "think"
			intervals [279]:
				xmin = 93.4001
				xmax = 93.4901
				text = "it"
			intervals [280]:
				xmin = 93.4901
				xmax = 93.5901
				text = "s"
			intervals [281]:
				xmin = 93.5901
				xmax = 94.2638
				text = ""
			intervals [282]:
				xmin = 94.2638
				xmax = 94.3538
				text = "uh"
			intervals [283]:
				xmin = 94.3538
				xmax = 94.9975
				text = ""
			intervals [284]:
				xmin = 94.9975
				xmax = 95.1075
				text = "it"
			intervals [285]:
				xmin = 95.1075
				xmax = 95.2075
				text = "s"
			intervals [286]:
				xmin = 95.2075
				xmax = 95.2875
				text = "a"
			intervals [287]:
				xmin = 95.2875
				xmax = 95.5775
				text = "lack"
			intervals [288]:
				xmin = 95.5775
				xmax = 95.6475
				text = "of"
			intervals [289]:
				xmin = 95.6475
				xmax = 95.6775
				text = ""
			intervals [290]:
				xmin = 95.6775
				xmax = 96.7175
				text = "communications"
			intervals [291]:
				xmin = 96.7175
				xmax = 96.7475
				text = ""
			intervals [292]:
				xmin = 96.7475
				xmax = 97.2375
				text = "amongst"
			intervals [293]:
				xmin = 97.2375
				xmax = 97.2675
				text = ""
			intervals [294]:
				xmin = 97.2675
				xmax = 97.7075
				text = "people"
			intervals [295]:
				xmin = 97.7075
				xmax = 98.2251
				text = ""
			intervals [296]:
				xmin = 98.2251
				xmax = 98.4551
				text = "from"
			intervals [297]:
				xmin = 98.4551
				xmax = 98.5751
				text = "the"
			intervals [298]:
				xmin = 98.5751
				xmax = 98.9251
				text = "same"
			intervals [299]:
				xmin = 98.9251
				xmax = 99.3351
				text = "area"
			intervals [300]:
				xmin = 99.3351
				xmax = 99.4951
				text = "but"
			intervals [301]:
				xmin = 99.4951
				xmax = 99.5351
				text = ""
			intervals [302]:
				xmin = 99.5351
				xmax = 99.8451
				text = "just"
			intervals [303]:
				xmin = 99.8451
				xmax = 100.1751
				text = "different"
			intervals [304]:
				xmin = 100.1751
				xmax = 100.2251
				text = ""
			intervals [305]:
				xmin = 100.2251
				xmax = 100.5751
				text = "parts"
			intervals [306]:
				xmin = 100.5751
				xmax = 100.6451
				text = "of"
			intervals [307]:
				xmin = 100.6451
				xmax = 100.7551
				text = "the"
			intervals [308]:
				xmin = 100.7551
				xmax = 101.1051
				text = "area"
			intervals [309]:
				xmin = 101.1051
				xmax = 101.5876
				text = ""
			intervals [310]:
				xmin = 101.5876
				xmax = 101.7876
				text = "like"
			intervals [311]:
				xmin = 101.7876
				xmax = 101.9476
				text = "for"
			intervals [312]:
				xmin = 101.9476
				xmax = 102.5176
				text = "instance"
			intervals [313]:
				xmin = 102.5176
				xmax = 102.8659
				text = ""
			intervals [314]:
				xmin = 102.8659
				xmax = 103.0359
				text = "it"
			intervals [315]:
				xmin = 103.0359
				xmax = 103.1859
				text = "can"
			intervals [316]:
				xmin = 103.1859
				xmax = 103.3959
				text = "be"
			intervals [317]:
				xmin = 103.3959
				xmax = 103.4259
				text = ""
			intervals [318]:
				xmin = 103.4259
				xmax = 103.6959
				text = "one"
			intervals [319]:
				xmin = 103.6959
				xmax = 104.2659
				text = "neighborhood"
			intervals [320]:
				xmin = 104.2659
				xmax = 104.4759
				text = "over"
			intervals [321]:
				xmin = 104.4759
				xmax = 104.8859
				text = "here"
			intervals [322]:
				xmin = 104.8859
				xmax = 105.6196
				text = ""
			intervals [323]:
				xmin = 105.6196
				xmax = 105.9696
				text = "that"
			intervals [324]:
				xmin = 105.9696
				xmax = 106.502
				text = ""
			intervals [325]:
				xmin = 106.502
				xmax = 106.752
				text = "might"
			intervals [326]:
				xmin = 106.752
				xmax = 106.992
				text = "not"
			intervals [327]:
				xmin = 106.992
				xmax = 107.232
				text = "like"
			intervals [328]:
				xmin = 107.232
				xmax = 107.262
				text = ""
			intervals [329]:
				xmin = 107.262
				xmax = 107.382
				text = "a"
			intervals [330]:
				xmin = 107.382
				xmax = 107.902
				text = "neighborhood"
			intervals [331]:
				xmin = 107.902
				xmax = 108.092
				text = "over"
			intervals [332]:
				xmin = 108.092
				xmax = 108.342
				text = "here"
			intervals [333]:
				xmin = 108.342
				xmax = 108.502
				text = "for"
			intervals [334]:
				xmin = 108.502
				xmax = 108.892
				text = "no"
			intervals [335]:
				xmin = 108.892
				xmax = 108.922
				text = ""
			intervals [336]:
				xmin = 108.922
				xmax = 109.332
				text = "reason"
			intervals [337]:
				xmin = 109.332
				xmax = 109.492
				text = "at"
			intervals [338]:
				xmin = 109.492
				xmax = 109.702
				text = "all"
			intervals [339]:
				xmin = 109.702
				xmax = 110.1755
				text = ""
			intervals [340]:
				xmin = 110.1755
				xmax = 110.3455
				text = "and"
			intervals [341]:
				xmin = 110.3455
				xmax = 110.4555
				text = "it"
			intervals [342]:
				xmin = 110.4555
				xmax = 111.1555
				text = "separates"
			intervals [343]:
				xmin = 111.1555
				xmax = 111.4755
				text = "them"
			intervals [344]:
				xmin = 111.4755
				xmax = 111.8455
				text = "so"
			intervals [345]:
				xmin = 111.8455
				xmax = 112.5815
				text = ""
			intervals [346]:
				xmin = 112.5815
				xmax = 112.6415
				text = "i"
			intervals [347]:
				xmin = 112.6415
				xmax = 112.9615
				text = "mean"
			intervals [348]:
				xmin = 112.9615
				xmax = 113.0515
				text = "it"
			intervals [349]:
				xmin = 113.0515
				xmax = 113.3615
				text = "makes"
			intervals [350]:
				xmin = 113.3615
				xmax = 113.6015
				text = "them"
			intervals [351]:
				xmin = 113.6015
				xmax = 113.8815
				text = "wanna"
			intervals [352]:
				xmin = 113.8815
				xmax = 114.1871
				text = ""
			intervals [353]:
				xmin = 114.1871
				xmax = 114.4571
				text = "have"
			intervals [354]:
				xmin = 114.4571
				xmax = 114.5171
				text = "a"
			intervals [355]:
				xmin = 114.5171
				xmax = 114.5471
				text = ""
			intervals [356]:
				xmin = 114.5471
				xmax = 114.7371
				text = "little"
			intervals [357]:
				xmin = 114.7371
				xmax = 114.7771
				text = ""
			intervals [358]:
				xmin = 114.7771
				xmax = 114.9571
				text = "bit"
			intervals [359]:
				xmin = 114.9571
				xmax = 115.2171
				text = "more"
			intervals [360]:
				xmin = 115.2171
				xmax = 115.3771
				text = "than"
			intervals [361]:
				xmin = 115.3771
				xmax = 115.6071
				text = "this"
			intervals [362]:
				xmin = 115.6071
				xmax = 116.2471
				text = "neighborhood"
			intervals [363]:
				xmin = 116.2471
				xmax = 116.6259
				text = ""
			intervals [364]:
				xmin = 116.6259
				xmax = 116.7559
				text = "be"
			intervals [365]:
				xmin = 116.7559
				xmax = 117.1659
				text = "seen"
			intervals [366]:
				xmin = 117.1659
				xmax = 117.5259
				text = "better"
			intervals [367]:
				xmin = 117.5259
				xmax = 118.0161
				text = ""
			intervals [368]:
				xmin = 118.0161
				xmax = 118.2961
				text = "well"
			intervals [369]:
				xmin = 118.2961
				xmax = 118.4561
				text = ""
			intervals [370]:
				xmin = 118.4561
				xmax = 118.6861
				text = "when"
			intervals [371]:
				xmin = 118.6861
				xmax = 118.8361
				text = ""
			intervals [372]:
				xmin = 118.8361
				xmax = 119.0461
				text = "uh"
			intervals [373]:
				xmin = 119.0461
				xmax = 119.0761
				text = ""
			intervals [374]:
				xmin = 119.0761
				xmax = 119.4561
				text = "nicer"
			intervals [375]:
				xmin = 119.4561
				xmax = 119.4861
				text = ""
			intervals [376]:
				xmin = 119.4861
				xmax = 120.0561
				text = "cars"
			intervals [377]:
				xmin = 120.0561
				xmax = 120.1461
				text = "and"
			intervals [378]:
				xmin = 120.1461
				xmax = 120.1761
				text = ""
			intervals [379]:
				xmin = 120.1761
				xmax = 120.5661
				text = "nicer"
			intervals [380]:
				xmin = 120.5661
				xmax = 121.1661
				text = "clothes"
			intervals [381]:
				xmin = 121.1661
				xmax = 121.4818
				text = ""
			intervals [382]:
				xmin = 121.4818
				xmax = 121.6118
				text = "than"
			intervals [383]:
				xmin = 121.6118
				xmax = 121.6818
				text = "the"
			intervals [384]:
				xmin = 121.6818
				xmax = 121.7318
				text = ""
			intervals [385]:
				xmin = 121.7318
				xmax = 122.0318
				text = "people"
			intervals [386]:
				xmin = 122.0318
				xmax = 122.3918
				text = "from"
			intervals [387]:
				xmin = 122.3918
				xmax = 122.5949
				text = ""
			intervals [388]:
				xmin = 122.5949
				xmax = 122.7949
				text = "where"
			intervals [389]:
				xmin = 122.7949
				xmax = 122.9849
				text = "you"
			intervals [390]:
				xmin = 122.9849
				xmax = 123.4749
				text = "rival"
			intervals [391]:
				xmin = 123.4749
				xmax = 123.5984
				text = ""
			intervals [392]:
				xmin = 123.5984
				xmax = 123.7684
				text = "you"
			intervals [393]:
				xmin = 123.7684
				xmax = 123.9684
				text = "know"
			intervals [394]:
				xmin = 123.9684
				xmax = 124.2284
				text = "so"
			intervals [395]:
				xmin = 124.2284
				xmax = 124.3384
				text = "it"
			intervals [396]:
				xmin = 124.3384
				xmax = 124.3984
				text = "s"
			intervals [397]:
				xmin = 124.3984
				xmax = 124.5884
				text = "like"
			intervals [398]:
				xmin = 124.5884
				xmax = 124.6884
				text = "a"
			intervals [399]:
				xmin = 124.6884
				xmax = 125.1821
				text = ""
			intervals [400]:
				xmin = 125.1821
				xmax = 125.3921
				text = "i"
			intervals [401]:
				xmin = 125.3921
				xmax = 125.4221
				text = ""
			intervals [402]:
				xmin = 125.4221
				xmax = 125.6821
				text = "guess"
			intervals [403]:
				xmin = 125.6821
				xmax = 125.8721
				text = "like"
			intervals [404]:
				xmin = 125.8721
				xmax = 125.9121
				text = "a"
			intervals [405]:
				xmin = 125.9121
				xmax = 125.9521
				text = ""
			intervals [406]:
				xmin = 125.9521
				xmax = 126.7221
				text = "competition"
			intervals [407]:
				xmin = 126.7221
				xmax = 126.7721
				text = ""
			intervals [408]:
				xmin = 126.7721
				xmax = 127.0421
				text = "thing"
			intervals [409]:
				xmin = 127.0421
				xmax = 128.0481
				text = ""
			intervals [410]:
				xmin = 128.0481
				xmax = 128.2081
				text = "and"
			intervals [411]:
				xmin = 128.2081
				xmax = 128.7281
				text = "everybody"
			intervals [412]:
				xmin = 128.7281
				xmax = 129.0381
				text = "trying"
			intervals [413]:
				xmin = 129.0381
				xmax = 129.1081
				text = "to"
			intervals [414]:
				xmin = 129.1081
				xmax = 129.1381
				text = ""
			intervals [415]:
				xmin = 129.1381
				xmax = 129.4781
				text = "just"
			intervals [416]:
				xmin = 129.4781
				xmax = 130.5096
				text = ""
			intervals [417]:
				xmin = 130.5096
				xmax = 130.7296
				text = "have"
			intervals [418]:
				xmin = 130.7296
				xmax = 130.7596
				text = ""
			intervals [419]:
				xmin = 130.7596
				xmax = 130.9096
				text = "their"
			intervals [420]:
				xmin = 130.9096
				xmax = 131.3096
				text = "image"
			intervals [421]:
				xmin = 131.3096
				xmax = 131.3996
				text = "of"
			intervals [422]:
				xmin = 131.3996
				xmax = 131.8596
				text = "being"
			intervals [423]:
				xmin = 131.8596
				xmax = 132.0306
				text = ""
			intervals [424]:
				xmin = 132.0306
				xmax = 132.1706
				text = "at"
			intervals [425]:
				xmin = 132.1706
				xmax = 132.2606
				text = "the"
			intervals [426]:
				xmin = 132.2606
				xmax = 132.2906
				text = ""
			intervals [427]:
				xmin = 132.2906
				xmax = 132.6106
				text = "top"
			intervals [428]:
				xmin = 132.6106
				xmax = 142.2921
				text = ""
			intervals [429]:
				xmin = 142.2921
				xmax = 142.4821
				text = "not"
			intervals [430]:
				xmin = 142.4821
				xmax = 143.2621
				text = "necessarily"
			intervals [431]:
				xmin = 143.2621
				xmax = 144.9013
				text = ""
			intervals [432]:
				xmin = 144.9013
				xmax = 145.4813
				text = "yeah"
			intervals [433]:
				xmin = 145.4813
				xmax = 145.6588
				text = ""
			intervals [434]:
				xmin = 145.6588
				xmax = 145.8588
				text = "yeah"
			intervals [435]:
				xmin = 145.8588
				xmax = 145.9588
				text = "the"
			intervals [436]:
				xmin = 145.9588
				xmax = 146.2488
				text = "neighbor"
			intervals [437]:
				xmin = 146.2488
				xmax = 146.2788
				text = ""
			intervals [438]:
				xmin = 146.2788
				xmax = 146.3788
				text = "the"
			intervals [439]:
				xmin = 146.3788
				xmax = 146.7988
				text = "neighborhood"
			intervals [440]:
				xmin = 146.7988
				xmax = 146.8788
				text = "is"
			intervals [441]:
				xmin = 146.8788
				xmax = 146.9088
				text = ""
			intervals [442]:
				xmin = 146.9088
				xmax = 147.7088
				text = "definitely"
			intervals [443]:
				xmin = 147.7088
				xmax = 147.7688
				text = ""
			intervals [444]:
				xmin = 147.7688
				xmax = 147.9388
				text = "not"
			intervals [445]:
				xmin = 147.9388
				xmax = 148.0888
				text = "rich"
			intervals [446]:
				xmin = 148.0888
				xmax = 148.1188
				text = "i"
			intervals [447]:
				xmin = 148.1188
				xmax = 148.2088
				text = "mean"
			intervals [448]:
				xmin = 148.2088
				xmax = 148.6188
				text = "everybody"
			intervals [449]:
				xmin = 148.6188
				xmax = 148.8988
				text = "tryna"
			intervals [450]:
				xmin = 148.8988
				xmax = 149.1388
				text = "make"
			intervals [451]:
				xmin = 149.1388
				xmax = 149.2188
				text = "a"
			intervals [452]:
				xmin = 149.2188
				xmax = 149.4788
				text = "way"
			intervals [453]:
				xmin = 149.4788
				xmax = 150.0943
				text = ""
			intervals [454]:
				xmin = 150.0943
				xmax = 150.4243
				text = "uh"
			intervals [455]:
				xmin = 150.4243
				xmax = 150.4643
				text = ""
			intervals [456]:
				xmin = 150.4643
				xmax = 150.8543
				text = "just"
			intervals [457]:
				xmin = 150.8543
				xmax = 150.9843
				text = ""
			intervals [458]:
				xmin = 150.9843
				xmax = 151.1143
				text = "you"
			intervals [459]:
				xmin = 151.1143
				xmax = 151.3843
				text = "know"
			intervals [460]:
				xmin = 151.3843
				xmax = 151.5343
				text = ""
			intervals [461]:
				xmin = 151.5343
				xmax = 151.8443
				text = "working"
			intervals [462]:
				xmin = 151.8443
				xmax = 152.1943
				text = "regular"
			intervals [463]:
				xmin = 152.1943
				xmax = 152.6343
				text = "jobs"
			intervals [464]:
				xmin = 152.6343
				xmax = 152.7743
				text = "for"
			intervals [465]:
				xmin = 152.7743
				xmax = 152.8543
				text = "the"
			intervals [466]:
				xmin = 152.8543
				xmax = 153.1243
				text = "most"
			intervals [467]:
				xmin = 153.1243
				xmax = 153.4843
				text = "part"
			intervals [468]:
				xmin = 153.4843
				xmax = 153.9311
				text = ""
			intervals [469]:
				xmin = 153.9311
				xmax = 154.1611
				text = "not"
			intervals [470]:
				xmin = 154.1611
				xmax = 154.6111
				text = "overly"
			intervals [471]:
				xmin = 154.6111
				xmax = 155.2611
				text = "educated"
			intervals [472]:
				xmin = 155.2611
				xmax = 155.2911
				text = ""
			intervals [473]:
				xmin = 155.2911
				xmax = 155.5111
				text = "you"
			intervals [474]:
				xmin = 155.5111
				xmax = 155.6911
				text = "know"
			intervals [475]:
				xmin = 155.6911
				xmax = 155.7411
				text = "a"
			intervals [476]:
				xmin = 155.7411
				xmax = 155.9211
				text = "lot"
			intervals [477]:
				xmin = 155.9211
				xmax = 155.9811
				text = "of"
			intervals [478]:
				xmin = 155.9811
				xmax = 156.3711
				text = "people"
			intervals [479]:
				xmin = 156.3711
				xmax = 157.0571
				text = ""
			intervals [480]:
				xmin = 157.0571
				xmax = 157.3871
				text = "drop"
			intervals [481]:
				xmin = 157.3871
				xmax = 157.5071
				text = "out"
			intervals [482]:
				xmin = 157.5071
				xmax = 157.5971
				text = "of"
			intervals [483]:
				xmin = 157.5971
				xmax = 158.2471
				text = "school"
			intervals [484]:
				xmin = 158.2471
				xmax = 159.110
				text = ""
			intervals [485]:
				xmin = 159.110
				xmax = 159.240
				text = "or"
			intervals [486]:
				xmin = 159.240
				xmax = 159.810
				text = "uh"
			intervals [487]:
				xmin = 159.810
				xmax = 160.5965
				text = ""
			intervals [488]:
				xmin = 160.5965
				xmax = 160.7565
				text = "you"
			intervals [489]:
				xmin = 160.7565
				xmax = 160.9365
				text = "know"
			intervals [490]:
				xmin = 160.9365
				xmax = 161.2965
				text = "just"
			intervals [491]:
				xmin = 161.2965
				xmax = 161.3265
				text = ""
			intervals [492]:
				xmin = 161.3265
				xmax = 161.5665
				text = "i"
			intervals [493]:
				xmin = 161.5665
				xmax = 161.6765
				text = "i"
			intervals [494]:
				xmin = 161.6765
				xmax = 161.8965
				text = "think"
			intervals [495]:
				xmin = 161.8965
				xmax = 162.0465
				text = "what"
			intervals [496]:
				xmin = 162.0465
				xmax = 162.1365
				text = "it"
			intervals [497]:
				xmin = 162.1365
				xmax = 162.4065
				text = "is"
			intervals [498]:
				xmin = 162.4065
				xmax = 162.5265
				text = "is"
			intervals [499]:
				xmin = 162.5265
				xmax = 162.6565
				text = "that"
			intervals [500]:
				xmin = 162.6565
				xmax = 162.7365
				text = ""
			intervals [501]:
				xmin = 162.7365
				xmax = 163.1165
				text = "dc"
			intervals [502]:
				xmin = 163.1165
				xmax = 163.3365
				text = "got"
			intervals [503]:
				xmin = 163.3365
				xmax = 163.5065
				text = "a"
			intervals [504]:
				xmin = 163.5065
				xmax = 163.9565
				text = "uh"
			intervals [505]:
				xmin = 163.9565
				xmax = 164.6107
				text = ""
			intervals [506]:
				xmin = 164.6107
				xmax = 164.7507
				text = "a"
			intervals [507]:
				xmin = 164.7507
				xmax = 164.7907
				text = ""
			intervals [508]:
				xmin = 164.7907
				xmax = 165.0707
				text = "real"
			intervals [509]:
				xmin = 165.0707
				xmax = 165.6207
				text = "street"
			intervals [510]:
				xmin = 165.6207
				xmax = 165.9453
				text = ""
			intervals [511]:
				xmin = 165.9453
				xmax = 166.1853
				text = "like"
			intervals [512]:
				xmin = 166.1853
				xmax = 166.2153
				text = ""
			intervals [513]:
				xmin = 166.2153
				xmax = 166.7453
				text = "legacy"
			intervals [514]:
				xmin = 166.7453
				xmax = 166.8753
				text = "that"
			intervals [515]:
				xmin = 166.8753
				xmax = 167.2053
				text = "comes"
			intervals [516]:
				xmin = 167.2053
				xmax = 167.4053
				text = "with"
			intervals [517]:
				xmin = 167.4053
				xmax = 167.4653
				text = "it"
			intervals [518]:
				xmin = 167.4653
				xmax = 167.8053
				text = "from"
			intervals [519]:
				xmin = 167.8053
				xmax = 168.4075
				text = ""
			intervals [520]:
				xmin = 168.4075
				xmax = 168.5675
				text = "like"
			intervals [521]:
				xmin = 168.5675
				xmax = 168.6075
				text = ""
			intervals [522]:
				xmin = 168.6075
				xmax = 168.7575
				text = "when"
			intervals [523]:
				xmin = 168.7575
				xmax = 168.9575
				text = "my"
			intervals [524]:
				xmin = 168.9575
				xmax = 169.6675
				text = "generation"
			intervals [525]:
				xmin = 169.6675
				xmax = 170.0057
				text = ""
			intervals [526]:
				xmin = 170.0057
				xmax = 170.2857
				text = "like"
			intervals [527]:
				xmin = 170.2857
				xmax = 170.6457
				text = "selling"
			intervals [528]:
				xmin = 170.6457
				xmax = 171.1657
				text = "drugs"
			intervals [529]:
				xmin = 171.1657
				xmax = 171.2857
				text = "the"
			intervals [530]:
				xmin = 171.2857
				xmax = 171.7757
				text = "persona"
			intervals [531]:
				xmin = 171.7757
				xmax = 171.9057
				text = "of"
			intervals [532]:
				xmin = 171.9057
				xmax = 172.2557
				text = "selling"
			intervals [533]:
				xmin = 172.2557
				xmax = 172.8157
				text = "drugs"
			intervals [534]:
				xmin = 172.8157
				xmax = 173.4106
				text = ""
			intervals [535]:
				xmin = 173.4106
				xmax = 173.5706
				text = "and"
			intervals [536]:
				xmin = 173.5706
				xmax = 173.6506
				text = "the"
			intervals [537]:
				xmin = 173.6506
				xmax = 173.9506
				text = "amount"
			intervals [538]:
				xmin = 173.9506
				xmax = 174.0206
				text = "of"
			intervals [539]:
				xmin = 174.0206
				xmax = 174.2606
				text = "money"
			intervals [540]:
				xmin = 174.2606
				xmax = 174.4206
				text = "that"
			intervals [541]:
				xmin = 174.4206
				xmax = 174.5906
				text = "was"
			intervals [542]:
				xmin = 174.5906
				xmax = 174.9106
				text = "made"
			intervals [543]:
				xmin = 174.9106
				xmax = 175.1006
				text = "by"
			intervals [544]:
				xmin = 175.1006
				xmax = 175.1306
				text = ""
			intervals [545]:
				xmin = 175.1306
				xmax = 175.4106
				text = "drug"
			intervals [546]:
				xmin = 175.4106
				xmax = 175.7106
				text = "dealers"
			intervals [547]:
				xmin = 175.7106
				xmax = 175.8006
				text = "in"
			intervals [548]:
				xmin = 175.8006
				xmax = 175.9406
				text = "the"
			intervals [549]:
				xmin = 175.9406
				xmax = 176.3706
				text = "area"
			intervals [550]:
				xmin = 176.3706
				xmax = 176.888
				text = ""
			intervals [551]:
				xmin = 176.888
				xmax = 177.108
				text = "has"
			intervals [552]:
				xmin = 177.108
				xmax = 177.398
				text = "left"
			intervals [553]:
				xmin = 177.398
				xmax = 177.648
				text = "like"
			intervals [554]:
				xmin = 177.648
				xmax = 177.828
				text = "a"
			intervals [555]:
				xmin = 177.828
				xmax = 178.2755
				text = ""
			intervals [556]:
				xmin = 178.2755
				xmax = 178.3855
				text = "a"
			intervals [557]:
				xmin = 178.3855
				xmax = 179.0055
				text = "lingering"
			intervals [558]:
				xmin = 179.0055
				xmax = 179.4155
				text = "effect"
			intervals [559]:
				xmin = 179.4155
				xmax = 179.653
				text = ""
			intervals [560]:
				xmin = 179.653
				xmax = 180.003
				text = "on"
			intervals [561]:
				xmin = 180.003
				xmax = 180.043
				text = ""
			intervals [562]:
				xmin = 180.043
				xmax = 180.153
				text = "the"
			intervals [563]:
				xmin = 180.153
				xmax = 180.793
				text = "community"
			intervals [564]:
				xmin = 180.793
				xmax = 180.893
				text = "in"
			intervals [565]:
				xmin = 180.893
				xmax = 181.103
				text = "my"
			intervals [566]:
				xmin = 181.103
				xmax = 181.143
				text = ""
			intervals [567]:
				xmin = 181.143
				xmax = 181.513
				text = "opinion"
			intervals [568]:
				xmin = 181.513
				xmax = 182.2888
				text = ""
			intervals [569]:
				xmin = 182.2888
				xmax = 182.8388
				text = "for"
			intervals [570]:
				xmin = 182.8388
				xmax = 183.2188
				text = "even"
			intervals [571]:
				xmin = 183.2188
				xmax = 183.2588
				text = ""
			intervals [572]:
				xmin = 183.2588
				xmax = 183.4788
				text = "to"
			intervals [573]:
				xmin = 183.4788
				xmax = 183.5588
				text = ""
			intervals [574]:
				xmin = 183.5588
				xmax = 184.0788
				text = "today"
			intervals [575]:
				xmin = 184.0788
				xmax = 184.1788
				text = ""
			intervals [576]:
				xmin = 184.1788
				xmax = 184.3188
				text = "you"
			intervals [577]:
				xmin = 184.3188
				xmax = 184.5488
				text = "know"
			intervals [578]:
				xmin = 184.5488
				xmax = 185.1928
				text = ""
			intervals [579]:
				xmin = 185.1928
				xmax = 185.3328
				text = "a"
			intervals [580]:
				xmin = 185.3328
				xmax = 185.5628
				text = "lot"
			intervals [581]:
				xmin = 185.5628
				xmax = 185.6428
				text = "of"
			intervals [582]:
				xmin = 185.6428
				xmax = 185.9328
				text = "money"
			intervals [583]:
				xmin = 185.9328
				xmax = 185.9628
				text = ""
			intervals [584]:
				xmin = 185.9628
				xmax = 186.1328
				text = "was"
			intervals [585]:
				xmin = 186.1328
				xmax = 186.4428
				text = "made"
			intervals [586]:
				xmin = 186.4428
				xmax = 186.7528
				text = "selling"
			intervals [587]:
				xmin = 186.7528
				xmax = 186.7828
				text = ""
			intervals [588]:
				xmin = 186.7828
				xmax = 187.1128
				text = "drugs"
			intervals [589]:
				xmin = 187.1128
				xmax = 187.3428
				text = "so"
			intervals [590]:
				xmin = 187.3428
				xmax = 187.4028
				text = "it"
			intervals [591]:
				xmin = 187.4028
				xmax = 187.4528
				text = "s"
			intervals [592]:
				xmin = 187.4528
				xmax = 187.8628
				text = "always"
			intervals [593]:
				xmin = 187.8628
				xmax = 188.0528
				text = "gonna"
			intervals [594]:
				xmin = 188.0528
				xmax = 188.2828
				text = "looked"
			intervals [595]:
				xmin = 188.2828
				xmax = 188.4328
				text = "at"
			intervals [596]:
				xmin = 188.4328
				xmax = 188.5328
				text = ""
			intervals [597]:
				xmin = 188.5328
				xmax = 188.6828
				text = "be"
			intervals [598]:
				xmin = 188.6828
				xmax = 188.9128
				text = "looked"
			intervals [599]:
				xmin = 188.9128
				xmax = 189.0028
				text = "at"
			intervals [600]:
				xmin = 189.0028
				xmax = 189.0328
				text = ""
			intervals [601]:
				xmin = 189.0328
				xmax = 189.1328
				text = "as"
			intervals [602]:
				xmin = 189.1328
				xmax = 189.4328
				text = "something"
			intervals [603]:
				xmin = 189.4328
				xmax = 189.5928
				text = "that"
			intervals [604]:
				xmin = 189.5928
				xmax = 189.7428
				text = "s"
			intervals [605]:
				xmin = 189.7428
				xmax = 190.4974
				text = ""
			intervals [606]:
				xmin = 190.4974
				xmax = 191.1874
				text = "prosperous"
			intervals [607]:
				xmin = 191.1874
				xmax = 191.5839
				text = ""
			intervals [608]:
				xmin = 191.5839
				xmax = 191.7139
				text = "and"
			intervals [609]:
				xmin = 191.7139
				xmax = 191.8639
				text = "what"
			intervals [610]:
				xmin = 191.8639
				xmax = 192.1939
				text = "comes"
			intervals [611]:
				xmin = 192.1939
				xmax = 192.2239
				text = ""
			intervals [612]:
				xmin = 192.2239
				xmax = 192.3839
				text = "with"
			intervals [613]:
				xmin = 192.3839
				xmax = 192.6539
				text = "drug"
			intervals [614]:
				xmin = 192.6539
				xmax = 193.1239
				text = "dealing"
			intervals [615]:
				xmin = 193.1239
				xmax = 193.1839
				text = "is"
			intervals [616]:
				xmin = 193.1839
				xmax = 195.9811
				text = ""
			intervals [617]:
				xmin = 195.9811
				xmax = 196.1111
				text = "i"
			intervals [618]:
				xmin = 196.1111
				xmax = 196.1411
				text = ""
			intervals [619]:
				xmin = 196.1411
				xmax = 196.4011
				text = "mean"
			intervals [620]:
				xmin = 196.4011
				xmax = 196.5811
				text = "i"
			intervals [621]:
				xmin = 196.5811
				xmax = 196.6886
				text = ""
			intervals [622]:
				xmin = 196.6886
				xmax = 196.9386
				text = "from"
			intervals [623]:
				xmin = 196.9386
				xmax = 197.0986
				text = "what"
			intervals [624]:
				xmin = 197.0986
				xmax = 197.2586
				text = "i've"
			intervals [625]:
				xmin = 197.2586
				xmax = 197.7186
				text = "heard"
			intervals [626]:
				xmin = 197.7186
				xmax = 198.0519
				text = ""
			intervals [627]:
				xmin = 198.0519
				xmax = 198.3319
				text = "drug"
			intervals [628]:
				xmin = 198.3319
				xmax = 198.7419
				text = "dealers"
			intervals [629]:
				xmin = 198.7419
				xmax = 198.8801
				text = ""
			intervals [630]:
				xmin = 198.8801
				xmax = 199.4401
				text = "profited"
			intervals [631]:
				xmin = 199.4401
				xmax = 199.9001
				text = "millions"
			intervals [632]:
				xmin = 199.9001
				xmax = 200.0001
				text = "of"
			intervals [633]:
				xmin = 200.0001
				xmax = 200.0301
				text = ""
			intervals [634]:
				xmin = 200.0301
				xmax = 200.5101
				text = "dollars"
			intervals [635]:
				xmin = 200.5101
				xmax = 201.2491
				text = ""
			intervals [636]:
				xmin = 201.2491
				xmax = 201.6191
				text = "in"
			intervals [637]:
				xmin = 201.6191
				xmax = 201.6591
				text = ""
			intervals [638]:
				xmin = 201.6591
				xmax = 201.8491
				text = "in"
			intervals [639]:
				xmin = 201.8491
				xmax = 201.9691
				text = "the"
			intervals [640]:
				xmin = 201.9691
				xmax = 202.3991
				text = "dc"
			intervals [641]:
				xmin = 202.3991
				xmax = 202.8491
				text = "area"
			intervals [642]:
				xmin = 202.8491
				xmax = 203.5947
				text = ""
			intervals [643]:
				xmin = 203.5947
				xmax = 203.7647
				text = "for"
			intervals [644]:
				xmin = 203.7647
				xmax = 204.1547
				text = "sure"
			intervals [645]:
				xmin = 204.1547
				xmax = 204.9118
				text = ""
			intervals [646]:
				xmin = 204.9118
				xmax = 204.9718
				text = "i"
			intervals [647]:
				xmin = 204.9718
				xmax = 205.4018
				text = "mean"
			intervals [648]:
				xmin = 205.4018
				xmax = 205.7218
				text = "whether"
			intervals [649]:
				xmin = 205.7218
				xmax = 205.9218
				text = "how"
			intervals [650]:
				xmin = 205.9218
				xmax = 206.2118
				text = "long"
			intervals [651]:
				xmin = 206.2118
				xmax = 206.3318
				text = "the"
			intervals [652]:
				xmin = 206.3318
				xmax = 206.6318
				text = "stint"
			intervals [653]:
				xmin = 206.6318
				xmax = 207.2218
				text = "was"
			intervals [654]:
				xmin = 207.2218
				xmax = 207.5935
				text = ""
			intervals [655]:
				xmin = 207.5935
				xmax = 207.7035
				text = "a"
			intervals [656]:
				xmin = 207.7035
				xmax = 207.9335
				text = "lot"
			intervals [657]:
				xmin = 207.9335
				xmax = 208.0435
				text = "of"
			intervals [658]:
				xmin = 208.0435
				xmax = 208.3635
				text = "people"
			intervals [659]:
				xmin = 208.3635
				xmax = 208.5435
				text = "was"
			intervals [660]:
				xmin = 208.5435
				xmax = 208.8735
				text = "making"
			intervals [661]:
				xmin = 208.8735
				xmax = 209.1435
				text = "money"
			intervals [662]:
				xmin = 209.1435
				xmax = 209.1735
				text = ""
			intervals [663]:
				xmin = 209.1735
				xmax = 209.5835
				text = "selling"
			intervals [664]:
				xmin = 209.5835
				xmax = 210.1535
				text = "drugs"
			intervals [665]:
				xmin = 210.1535
				xmax = 210.8635
				text = ""
			intervals [666]:
				xmin = 210.8635
				xmax = 210.9935
				text = "in"
			intervals [667]:
				xmin = 210.9935
				xmax = 211.0735
				text = "the"
			intervals [668]:
				xmin = 211.0735
				xmax = 211.4735
				text = "eighties"
			intervals [669]:
				xmin = 211.4735
				xmax = 211.5835
				text = "i"
			intervals [670]:
				xmin = 211.5835
				xmax = 211.7835
				text = "know"
			intervals [671]:
				xmin = 211.7835
				xmax = 211.9635
				text = "for"
			intervals [672]:
				xmin = 211.9635
				xmax = 212.3235
				text = "sure"
			intervals [673]:
				xmin = 212.3235
				xmax = 212.7081
				text = ""
			intervals [674]:
				xmin = 212.7081
				xmax = 212.8881
				text = "that"
			intervals [675]:
				xmin = 212.8881
				xmax = 212.9381
				text = "s"
			intervals [676]:
				xmin = 212.9381
				xmax = 213.1881
				text = "just"
			intervals [677]:
				xmin = 213.1881
				xmax = 213.4781
				text = ""
			intervals [678]:
				xmin = 213.4781
				xmax = 213.5981
				text = "from"
			intervals [679]:
				xmin = 213.5981
				xmax = 213.6281
				text = ""
			intervals [680]:
				xmin = 213.6281
				xmax = 213.9081
				text = "what"
			intervals [681]:
				xmin = 213.9081
				xmax = 214.455
				text = ""
			intervals [682]:
				xmin = 214.455
				xmax = 214.645
				text = "my"
			intervals [683]:
				xmin = 214.645
				xmax = 215.135
				text = "family"
			intervals [684]:
				xmin = 215.135
				xmax = 215.495
				text = "told"
			intervals [685]:
				xmin = 215.495
				xmax = 215.665
				text = "me"
			intervals [686]:
				xmin = 215.665
				xmax = 215.715
				text = ""
			intervals [687]:
				xmin = 215.715
				xmax = 215.975
				text = "from"
			intervals [688]:
				xmin = 215.975
				xmax = 216.155
				text = ""
			intervals [689]:
				xmin = 216.155
				xmax = 216.295
				text = "you"
			intervals [690]:
				xmin = 216.295
				xmax = 216.475
				text = "know"
			intervals [691]:
				xmin = 216.475
				xmax = 216.795
				text = "seeing"
			intervals [692]:
				xmin = 216.795
				xmax = 216.885
				text = "it"
			intervals [693]:
				xmin = 216.885
				xmax = 216.985
				text = "for"
			intervals [694]:
				xmin = 216.985
				xmax = 217.165
				text = "my"
			intervals [695]:
				xmin = 217.165
				xmax = 217.395
				text = "own"
			intervals [696]:
				xmin = 217.395
				xmax = 217.575
				text = "two"
			intervals [697]:
				xmin = 217.575
				xmax = 217.855
				text = "eyes"
			intervals [698]:
				xmin = 217.855
				xmax = 218.075
				text = "what"
			intervals [699]:
				xmin = 218.075
				xmax = 218.5224
				text = ""
			intervals [700]:
				xmin = 218.5224
				xmax = 218.7224
				text = "my"
			intervals [701]:
				xmin = 218.7224
				xmax = 219.2124
				text = "uncles"
			intervals [702]:
				xmin = 219.2124
				xmax = 219.5524
				text = "doing"
			intervals [703]:
				xmin = 219.5524
				xmax = 219.5824
				text = ""
			intervals [704]:
				xmin = 219.5824
				xmax = 220.0824
				text = "drugs"
			intervals [705]:
				xmin = 220.0824
				xmax = 220.2824
				text = "and"
			intervals [706]:
				xmin = 220.2824
				xmax = 220.3124
				text = ""
			intervals [707]:
				xmin = 220.3124
				xmax = 220.6524
				text = "different"
			intervals [708]:
				xmin = 220.6524
				xmax = 220.9824
				text = "things"
			intervals [709]:
				xmin = 220.9824
				xmax = 221.2424
				text = "so"
			intervals [710]:
				xmin = 221.2424
				xmax = 222.0731
				text = ""
			intervals [711]:
				xmin = 222.0731
				xmax = 222.3231
				text = "like"
			intervals [712]:
				xmin = 222.3231
				xmax = 222.3731
				text = "i"
			intervals [713]:
				xmin = 222.3731
				xmax = 222.5631
				text = "done"
			intervals [714]:
				xmin = 222.5631
				xmax = 222.8731
				text = "seen"
			intervals [715]:
				xmin = 222.8731
				xmax = 223.0031
				text = "it"
			intervals [716]:
				xmin = 223.0031
				xmax = 223.0331
				text = ""
			intervals [717]:
				xmin = 223.0331
				xmax = 223.1131
				text = "in"
			intervals [718]:
				xmin = 223.1131
				xmax = 223.8131
				text = "myself"
			intervals [719]:
				xmin = 223.8131
				xmax = 225.0392
				text = ""
			intervals [720]:
				xmin = 225.0392
				xmax = 225.3692
				text = "the"
			intervals [721]:
				xmin = 225.3692
				xmax = 225.5492
				text = ""
			intervals [722]:
				xmin = 225.5492
				xmax = 225.6892
				text = "the"
			intervals [723]:
				xmin = 225.6892
				xmax = 225.7592
				text = ""
			intervals [724]:
				xmin = 225.7592
				xmax = 226.1092
				text = "drug"
			intervals [725]:
				xmin = 226.1092
				xmax = 226.4892
				text = "effect"
			intervals [726]:
				xmin = 226.4892
				xmax = 226.6692
				text = ""
			intervals [727]:
				xmin = 226.6692
				xmax = 226.9492
				text = "and"
			intervals [728]:
				xmin = 226.9492
				xmax = 227.0692
				text = ""
			intervals [729]:
				xmin = 227.0692
				xmax = 227.2092
				text = "on"
			intervals [730]:
				xmin = 227.2092
				xmax = 227.2892
				text = ""
			intervals [731]:
				xmin = 227.2892
				xmax = 227.4592
				text = "fl-"
			intervals [732]:
				xmin = 227.4592
				xmax = 227.4892
				text = ""
			intervals [733]:
				xmin = 227.4892
				xmax = 227.5892
				text = "on"
			intervals [734]:
				xmin = 227.5892
				xmax = 227.6392
				text = ""
			intervals [735]:
				xmin = 227.6392
				xmax = 227.8992
				text = "both"
			intervals [736]:
				xmin = 227.8992
				xmax = 228.2692
				text = "sides"
			intervals [737]:
				xmin = 228.2692
				xmax = 228.3392
				text = "of"
			intervals [738]:
				xmin = 228.3392
				xmax = 228.4392
				text = "it"
			intervals [739]:
				xmin = 228.4392
				xmax = 228.5492
				text = ""
			intervals [740]:
				xmin = 228.5492
				xmax = 228.8292
				text = "so"
			intervals [741]:
				xmin = 228.8292
				xmax = 256.679
				text = ""
			intervals [742]:
				xmin = 256.679
				xmax = 256.759
				text = "i"
			intervals [743]:
				xmin = 256.759
				xmax = 257.229
				text = "mean"
			intervals [744]:
				xmin = 257.229
				xmax = 258.0573
				text = ""
			intervals [745]:
				xmin = 258.0573
				xmax = 258.1173
				text = "of"
			intervals [746]:
				xmin = 258.1173
				xmax = 258.2173
				text = ""
			intervals [747]:
				xmin = 258.2173
				xmax = 258.5373
				text = "course"
			intervals [748]:
				xmin = 258.5373
				xmax = 258.6173
				text = "it"
			intervals [749]:
				xmin = 258.6173
				xmax = 258.6873
				text = "s"
			intervals [750]:
				xmin = 258.6873
				xmax = 258.7173
				text = ""
			intervals [751]:
				xmin = 258.7173
				xmax = 258.8973
				text = "it"
			intervals [752]:
				xmin = 258.8973
				xmax = 258.9273
				text = "s"
			intervals [753]:
				xmin = 258.9273
				xmax = 259.1873
				text = "just"
			intervals [754]:
				xmin = 259.1873
				xmax = 259.3473
				text = ""
			intervals [755]:
				xmin = 259.3473
				xmax = 259.6973
				text = "hearing"
			intervals [756]:
				xmin = 259.6973
				xmax = 259.8173
				text = "it"
			intervals [757]:
				xmin = 259.8173
				xmax = 260.0673
				text = "is"
			intervals [758]:
				xmin = 260.0673
				xmax = 260.5873
				text = "crazy"
			intervals [759]:
				xmin = 260.5873
				xmax = 260.6173
				text = ""
			intervals [760]:
				xmin = 260.6173
				xmax = 260.9673
				text = "but"
			intervals [761]:
				xmin = 260.9673
				xmax = 261.5138
				text = ""
			intervals [762]:
				xmin = 261.5138
				xmax = 261.6738
				text = "it"
			intervals [763]:
				xmin = 261.6738
				xmax = 261.8138
				text = "s"
			intervals [764]:
				xmin = 261.8138
				xmax = 261.9738
				text = "it"
			intervals [765]:
				xmin = 261.9738
				xmax = 262.0438
				text = "s"
			intervals [766]:
				xmin = 262.0438
				xmax = 262.2738
				text = "not"
			intervals [767]:
				xmin = 262.2738
				xmax = 262.5038
				text = "really"
			intervals [768]:
				xmin = 262.5038
				xmax = 262.7338
				text = "too"
			intervals [769]:
				xmin = 262.7338
				xmax = 263.4538
				text = "surprising"
			intervals [770]:
				xmin = 263.4538
				xmax = 263.6008
				text = ""
			intervals [771]:
				xmin = 263.6008
				xmax = 264.2408
				text = "because"
			intervals [772]:
				xmin = 264.2408
				xmax = 264.6261
				text = ""
			intervals [773]:
				xmin = 264.6261
				xmax = 264.9061
				text = "once"
			intervals [774]:
				xmin = 264.9061
				xmax = 265.0161
				text = "i"
			intervals [775]:
				xmin = 265.0161
				xmax = 265.3261
				text = "really"
			intervals [776]:
				xmin = 265.3261
				xmax = 265.6561
				text = "started"
			intervals [777]:
				xmin = 265.6561
				xmax = 266.0761
				text = "seeing"
			intervals [778]:
				xmin = 266.0761
				xmax = 266.4061
				text = "like"
			intervals [779]:
				xmin = 266.4061
				xmax = 266.721
				text = ""
			intervals [780]:
				xmin = 266.721
				xmax = 266.911
				text = "what"
			intervals [781]:
				xmin = 266.911
				xmax = 267.011
				text = ""
			intervals [782]:
				xmin = 267.011
				xmax = 267.131
				text = "the"
			intervals [783]:
				xmin = 267.131
				xmax = 267.191
				text = ""
			intervals [784]:
				xmin = 267.191
				xmax = 267.841
				text = "drugs"
			intervals [785]:
				xmin = 267.841
				xmax = 268.2495
				text = ""
			intervals [786]:
				xmin = 268.2495
				xmax = 268.5795
				text = "like"
			intervals [787]:
				xmin = 268.5795
				xmax = 268.8095
				text = "the"
			intervals [788]:
				xmin = 268.8095
				xmax = 268.8395
				text = ""
			intervals [789]:
				xmin = 268.8395
				xmax = 269.2695
				text = "amount"
			intervals [790]:
				xmin = 269.2695
				xmax = 269.3495
				text = "of"
			intervals [791]:
				xmin = 269.3495
				xmax = 269.7595
				text = "drugs"
			intervals [792]:
				xmin = 269.7595
				xmax = 269.8695
				text = "that"
			intervals [793]:
				xmin = 269.8695
				xmax = 270.0495
				text = "they"
			intervals [794]:
				xmin = 270.0495
				xmax = 270.1595
				text = "were"
			intervals [795]:
				xmin = 270.1595
				xmax = 270.5095
				text = "sending"
			intervals [796]:
				xmin = 270.5095
				xmax = 270.8295
				text = "people"
			intervals [797]:
				xmin = 270.8295
				xmax = 271.1595
				text = "away"
			intervals [798]:
				xmin = 271.1595
				xmax = 271.5595
				text = "for"
			intervals [799]:
				xmin = 271.5595
				xmax = 272.1264
				text = ""
			intervals [800]:
				xmin = 272.1264
				xmax = 272.4064
				text = "which"
			intervals [801]:
				xmin = 272.4064
				xmax = 272.6564
				text = "was"
			intervals [802]:
				xmin = 272.6564
				xmax = 272.6964
				text = ""
			intervals [803]:
				xmin = 272.6964
				xmax = 272.8764
				text = "a"
			intervals [804]:
				xmin = 272.8764
				xmax = 273.3964
				text = "small"
			intervals [805]:
				xmin = 273.3964
				xmax = 273.8564
				text = "amount"
			intervals [806]:
				xmin = 273.8564
				xmax = 274.2249
				text = ""
			intervals [807]:
				xmin = 274.2249
				xmax = 274.4549
				text = "like"
			intervals [808]:
				xmin = 274.4549
				xmax = 274.6949
				text = ""
			intervals [809]:
				xmin = 274.6949
				xmax = 274.9249
				text = "point"
			intervals [810]:
				xmin = 274.9249
				xmax = 275.0049
				text = ""
			intervals [811]:
				xmin = 275.0049
				xmax = 275.4249
				text = "five"
			intervals [812]:
				xmin = 275.4249
				xmax = 275.9697
				text = ""
			intervals [813]:
				xmin = 275.9697
				xmax = 276.1797
				text = "is"
			intervals [814]:
				xmin = 276.1797
				xmax = 276.4797
				text = "giving"
			intervals [815]:
				xmin = 276.4797
				xmax = 276.7997
				text = "people"
			intervals [816]:
				xmin = 276.7997
				xmax = 277.0797
				text = "ten"
			intervals [817]:
				xmin = 277.0797
				xmax = 277.1697
				text = "and"
			intervals [818]:
				xmin = 277.1697
				xmax = 277.4797
				text = "twenty"
			intervals [819]:
				xmin = 277.4797
				xmax = 277.8597
				text = "years"
			intervals [820]:
				xmin = 277.8597
				xmax = 277.9397
				text = "in"
			intervals [821]:
				xmin = 277.9397
				xmax = 277.9797
				text = ""
			intervals [822]:
				xmin = 277.9797
				xmax = 278.3297
				text = "jail"
			intervals [823]:
				xmin = 278.3297
				xmax = 278.8342
				text = ""
			intervals [824]:
				xmin = 278.8342
				xmax = 279.0542
				text = "that"
			intervals [825]:
				xmin = 279.0542
				xmax = 279.1142
				text = "s"
			intervals [826]:
				xmin = 279.1142
				xmax = 279.3042
				text = "not"
			intervals [827]:
				xmin = 279.3042
				xmax = 279.3742
				text = "a"
			intervals [828]:
				xmin = 279.3742
				xmax = 279.5742
				text = "lot"
			intervals [829]:
				xmin = 279.5742
				xmax = 279.6942
				text = "of"
			intervals [830]:
				xmin = 279.6942
				xmax = 279.7542
				text = ""
			intervals [831]:
				xmin = 279.7542
				xmax = 279.9542
				text = "that"
			intervals [832]:
				xmin = 279.9542
				xmax = 280.0242
				text = "s"
			intervals [833]:
				xmin = 280.0242
				xmax = 280.2142
				text = "not"
			intervals [834]:
				xmin = 280.2142
				xmax = 280.3142
				text = "a"
			intervals [835]:
				xmin = 280.3142
				xmax = 280.6442
				text = "lot"
			intervals [836]:
				xmin = 280.6442
				xmax = 281.3817
				text = ""
			intervals [837]:
				xmin = 281.3817
				xmax = 281.5217
				text = "on"
			intervals [838]:
				xmin = 281.5217
				xmax = 281.6217
				text = "the"
			intervals [839]:
				xmin = 281.6217
				xmax = 281.9617
				text = "street"
			intervals [840]:
				xmin = 281.9617
				xmax = 282.0017
				text = ""
			intervals [841]:
				xmin = 282.0017
				xmax = 282.1517
				text = "that"
			intervals [842]:
				xmin = 282.1517
				xmax = 282.1817
				text = ""
			intervals [843]:
				xmin = 282.1817
				xmax = 282.3917
				text = "that"
			intervals [844]:
				xmin = 282.3917
				xmax = 282.4617
				text = "s"
			intervals [845]:
				xmin = 282.4617
				xmax = 282.6717
				text = "not"
			intervals [846]:
				xmin = 282.6717
				xmax = 282.7117
				text = "a"
			intervals [847]:
				xmin = 282.7117
				xmax = 282.8917
				text = "lot"
			intervals [848]:
				xmin = 282.8917
				xmax = 282.9817
				text = "at"
			intervals [849]:
				xmin = 282.9817
				xmax = 283.1817
				text = "all"
			intervals [850]:
				xmin = 283.1817
				xmax = 283.5417
				text = "so"
			intervals [851]:
				xmin = 283.5417
				xmax = 283.7795
				text = ""
			intervals [852]:
				xmin = 283.7795
				xmax = 284.0295
				text = "just"
			intervals [853]:
				xmin = 284.0295
				xmax = 284.3895
				text = "seeing"
			intervals [854]:
				xmin = 284.3895
				xmax = 284.6595
				text = "that"
			intervals [855]:
				xmin = 284.6595
				xmax = 285.0795
				text = ""
			intervals [856]:
				xmin = 285.0795
				xmax = 285.1895
				text = "i"
			intervals [857]:
				xmin = 285.1895
				xmax = 285.3195
				text = "had"
			intervals [858]:
				xmin = 285.3195
				xmax = 285.3795
				text = ""
			intervals [859]:
				xmin = 285.3795
				xmax = 285.7995
				text = "already"
			intervals [860]:
				xmin = 285.7995
				xmax = 286.1095
				text = "seen"
			intervals [861]:
				xmin = 286.1095
				xmax = 286.2195
				text = "that"
			intervals [862]:
				xmin = 286.2195
				xmax = 286.3795
				text = "they"
			intervals [863]:
				xmin = 286.3795
				xmax = 286.7095
				text = "wasn't"
			intervals [864]:
				xmin = 286.7095
				xmax = 286.9995
				text = "playing"
			intervals [865]:
				xmin = 286.9995
				xmax = 287.1195
				text = "no"
			intervals [866]:
				xmin = 287.1195
				xmax = 287.5495
				text = "games"
			intervals [867]:
				xmin = 287.5495
				xmax = 287.7295
				text = "with"
			intervals [868]:
				xmin = 287.7295
				xmax = 287.8295
				text = ""
			intervals [869]:
				xmin = 287.8295
				xmax = 287.9395
				text = "the"
			intervals [870]:
				xmin = 287.9395
				xmax = 287.9695
				text = ""
			intervals [871]:
				xmin = 287.9695
				xmax = 288.1995
				text = "black"
			intervals [872]:
				xmin = 288.1995
				xmax = 288.8095
				text = "community"
			intervals [873]:
				xmin = 288.8095
				xmax = 289.2049
				text = ""
			intervals [874]:
				xmin = 289.2049
				xmax = 289.4449
				text = "they"
			intervals [875]:
				xmin = 289.4449
				xmax = 289.6549
				text = "was"
			intervals [876]:
				xmin = 289.6549
				xmax = 290.1149
				text = "pressing"
			intervals [877]:
				xmin = 290.1149
				xmax = 290.4549
				text = "down"
			intervals [878]:
				xmin = 290.4549
				xmax = 290.5249
				text = "it"
			intervals [879]:
				xmin = 290.5249
				xmax = 290.5949
				text = "s"
			intervals [880]:
				xmin = 290.5949
				xmax = 290.7549
				text = "like"
			intervals [881]:
				xmin = 290.7549
				xmax = 290.9249
				text = "if"
			intervals [882]:
				xmin = 290.9249
				xmax = 291.1449
				text = "this"
			intervals [883]:
				xmin = 291.1449
				xmax = 291.2449
				text = "is"
			intervals [884]:
				xmin = 291.2449
				xmax = 291.3749
				text = "what"
			intervals [885]:
				xmin = 291.3749
				xmax = 291.5349
				text = "you"
			intervals [886]:
				xmin = 291.5349
				xmax = 291.7549
				text = "gonna"
			intervals [887]:
				xmin = 291.7549
				xmax = 291.9949
				text = "do"
			intervals [888]:
				xmin = 291.9949
				xmax = 292.4412
				text = ""
			intervals [889]:
				xmin = 292.4412
				xmax = 292.6812
				text = "these"
			intervals [890]:
				xmin = 292.6812
				xmax = 292.8312
				text = "the"
			intervals [891]:
				xmin = 292.8312
				xmax = 293.1512
				text = "years"
			intervals [892]:
				xmin = 293.1512
				xmax = 293.2612
				text = "you"
			intervals [893]:
				xmin = 293.2612
				xmax = 293.7212
				text = "facing"
			intervals [894]:
				xmin = 293.7212
				xmax = 294.3371
				text = ""
			intervals [895]:
				xmin = 294.3371
				xmax = 294.4871
				text = "and"
			intervals [896]:
				xmin = 294.4871
				xmax = 294.6071
				text = "it"
			intervals [897]:
				xmin = 294.6071
				xmax = 294.6671
				text = "s"
			intervals [898]:
				xmin = 294.6671
				xmax = 294.9571
				text = "like"
			intervals [899]:
				xmin = 294.9571
				xmax = 295.9031
				text = ""
			intervals [900]:
				xmin = 295.9031
				xmax = 296.1031
				text = "for"
			intervals [901]:
				xmin = 296.1031
				xmax = 296.2731
				text = "them"
			intervals [902]:
				xmin = 296.2731
				xmax = 296.4231
				text = "to"
			intervals [903]:
				xmin = 296.4231
				xmax = 296.8231
				text = "push"
			intervals [904]:
				xmin = 296.8231
				xmax = 297.0531
				text = "it"
			intervals [905]:
				xmin = 297.0531
				xmax = 297.3793
				text = ""
			intervals [906]:
				xmin = 297.3793
				xmax = 297.5893
				text = "in"
			intervals [907]:
				xmin = 297.5893
				xmax = 297.6793
				text = "the"
			intervals [908]:
				xmin = 297.6793
				xmax = 298.5093
				text = "neighborhood"
			intervals [909]:
				xmin = 298.5093
				xmax = 298.9879
				text = ""
			intervals [910]:
				xmin = 298.9879
				xmax = 299.0979
				text = "it"
			intervals [911]:
				xmin = 299.0979
				xmax = 299.1479
				text = "s"
			intervals [912]:
				xmin = 299.1479
				xmax = 299.3879
				text = "like"
			intervals [913]:
				xmin = 299.3879
				xmax = 299.8879
				text = "almost"
			intervals [914]:
				xmin = 299.8879
				xmax = 300.2279
				text = "like"
			intervals [915]:
				xmin = 300.2279
				xmax = 300.9246
				text = ""
			intervals [916]:
				xmin = 300.9246
				xmax = 301.0246
				text = "it"
			intervals [917]:
				xmin = 301.0246
				xmax = 301.1146
				text = "s"
			intervals [918]:
				xmin = 301.1146
				xmax = 301.5746
				text = "crazy"
			intervals [919]:
				xmin = 301.5746
				xmax = 301.6646
				text = "it"
			intervals [920]:
				xmin = 301.6646
				xmax = 301.7046
				text = "s"
			intervals [921]:
				xmin = 301.7046
				xmax = 301.9146
				text = "like"
			intervals [922]:
				xmin = 301.9146
				xmax = 302.0146
				text = "it"
			intervals [923]:
				xmin = 302.0146
				xmax = 302.0846
				text = "s"
			intervals [924]:
				xmin = 302.0846
				xmax = 302.2946
				text = "like"
			intervals [925]:
				xmin = 302.2946
				xmax = 302.3946
				text = "you"
			intervals [926]:
				xmin = 302.3946
				xmax = 302.4546
				text = ""
			intervals [927]:
				xmin = 302.4546
				xmax = 302.6746
				text = "going"
			intervals [928]:
				xmin = 302.6746
				xmax = 302.9646
				text = "into"
			intervals [929]:
				xmin = 302.9646
				xmax = 303.0146
				text = "a"
			intervals [930]:
				xmin = 303.0146
				xmax = 303.3846
				text = "trap"
			intervals [931]:
				xmin = 303.3846
				xmax = 303.5209
				text = ""
			intervals [932]:
				xmin = 303.5209
				xmax = 303.6409
				text = "it"
			intervals [933]:
				xmin = 303.6409
				xmax = 303.7209
				text = "s"
			intervals [934]:
				xmin = 303.7209
				xmax = 303.9309
				text = "like"
			intervals [935]:
				xmin = 303.9309
				xmax = 303.9609
				text = ""
			intervals [936]:
				xmin = 303.9609
				xmax = 304.1409
				text = "wha-"
			intervals [937]:
				xmin = 304.1409
				xmax = 304.2309
				text = ""
			intervals [938]:
				xmin = 304.2309
				xmax = 304.4409
				text = "what"
			intervals [939]:
				xmin = 304.4409
				xmax = 304.7209
				text = "is"
			intervals [940]:
				xmin = 304.7209
				xmax = 305.0942
				text = ""
			intervals [941]:
				xmin = 305.0942
				xmax = 305.1942
				text = "it"
			intervals [942]:
				xmin = 305.1942
				xmax = 305.2542
				text = "s"
			intervals [943]:
				xmin = 305.2542
				xmax = 305.4642
				text = "like"
			intervals [944]:
				xmin = 305.4642
				xmax = 305.5342
				text = ""
			intervals [945]:
				xmin = 305.5342
				xmax = 306.0742
				text = "somebody"
			intervals [946]:
				xmin = 306.0742
				xmax = 306.5042
				text = "holding"
			intervals [947]:
				xmin = 306.5042
				xmax = 306.9042
				text = "cheese"
			intervals [948]:
				xmin = 306.9042
				xmax = 307.0542
				text = "out"
			intervals [949]:
				xmin = 307.0542
				xmax = 307.1142
				text = "in"
			intervals [950]:
				xmin = 307.1142
				xmax = 307.3342
				text = "front"
			intervals [951]:
				xmin = 307.3342
				xmax = 307.4442
				text = "of"
			intervals [952]:
				xmin = 307.4442
				xmax = 307.5042
				text = "a"
			intervals [953]:
				xmin = 307.5042
				xmax = 307.8442
				text = "mouse"
			intervals [954]:
				xmin = 307.8442
				xmax = 307.9142
				text = "it"
			intervals [955]:
				xmin = 307.9142
				xmax = 307.9542
				text = "s"
			intervals [956]:
				xmin = 307.9542
				xmax = 308.1642
				text = "like"
			intervals [957]:
				xmin = 308.1642
				xmax = 308.2942
				text = "what"
			intervals [958]:
				xmin = 308.2942
				xmax = 308.4242
				text = "you"
			intervals [959]:
				xmin = 308.4242
				xmax = 308.6342
				text = "gonna"
			intervals [960]:
				xmin = 308.6342
				xmax = 308.8642
				text = "do"
			intervals [961]:
				xmin = 308.8642
				xmax = 308.8942
				text = ""
			intervals [962]:
				xmin = 308.8942
				xmax = 309.1942
				text = "like"
			intervals [963]:
				xmin = 309.1942
				xmax = 309.6837
				text = ""
			intervals [964]:
				xmin = 309.6837
				xmax = 309.8737
				text = "they"
			intervals [965]:
				xmin = 309.8737
				xmax = 310.2737
				text = "playing"
			intervals [966]:
				xmin = 310.2737
				xmax = 310.4837
				text = "with"
			intervals [967]:
				xmin = 310.4837
				xmax = 310.5737
				text = "you"
			intervals [968]:
				xmin = 310.5737
				xmax = 310.9313
				text = ""
			intervals [969]:
				xmin = 310.9313
				xmax = 311.0413
				text = "it"
			intervals [970]:
				xmin = 311.0413
				xmax = 311.1013
				text = "s"
			intervals [971]:
				xmin = 311.1013
				xmax = 311.1313
				text = ""
			intervals [972]:
				xmin = 311.1313
				xmax = 311.2913
				text = "you"
			intervals [973]:
				xmin = 311.2913
				xmax = 311.5213
				text = "know"
			intervals [974]:
				xmin = 311.5213
				xmax = 311.7102
				text = ""
			intervals [975]:
				xmin = 311.7102
				xmax = 311.8702
				text = "that"
			intervals [976]:
				xmin = 311.8702
				xmax = 311.9102
				text = "s"
			intervals [977]:
				xmin = 311.9102
				xmax = 312.0002
				text = "how"
			intervals [978]:
				xmin = 312.0002
				xmax = 312.1602
				text = "i"
			intervals [979]:
				xmin = 312.1602
				xmax = 312.1902
				text = ""
			intervals [980]:
				xmin = 312.1902
				xmax = 312.3902
				text = "really"
			intervals [981]:
				xmin = 312.3902
				xmax = 312.5902
				text = "feel"
			intervals [982]:
				xmin = 312.5902
				xmax = 312.7602
				text = "like"
			intervals [983]:
				xmin = 312.7602
				xmax = 312.8902
				text = "they"
			intervals [984]:
				xmin = 312.8902
				xmax = 313.2202
				text = "playing"
			intervals [985]:
				xmin = 313.2202
				xmax = 313.4202
				text = "with"
			intervals [986]:
				xmin = 313.4202
				xmax = 313.5002
				text = "you"
			intervals [987]:
				xmin = 313.5002
				xmax = 314.1678
				text = ""
			intervals [988]:
				xmin = 314.1678
				xmax = 314.2778
				text = "and"
			intervals [989]:
				xmin = 314.2778
				xmax = 314.4278
				text = "they"
			intervals [990]:
				xmin = 314.4278
				xmax = 314.8278
				text = "know"
			intervals [991]:
				xmin = 314.8278
				xmax = 315.3723
				text = ""
			intervals [992]:
				xmin = 315.3723
				xmax = 315.5623
				text = "your"
			intervals [993]:
				xmin = 315.5623
				xmax = 316.3223
				text = "situations"
			intervals [994]:
				xmin = 316.3223
				xmax = 316.4623
				text = "is"
			intervals [995]:
				xmin = 316.4623
				xmax = 316.6523
				text = "not"
			intervals [996]:
				xmin = 316.6523
				xmax = 316.7623
				text = "the"
			intervals [997]:
				xmin = 316.7623
				xmax = 317.2023
				text = "best"
			intervals [998]:
				xmin = 317.2023
				xmax = 317.7778
				text = ""
			intervals [999]:
				xmin = 317.7778
				xmax = 318.1078
				text = "and"
			intervals [1000]:
				xmin = 318.1078
				xmax = 318.2449
				text = ""
			intervals [1001]:
				xmin = 318.2449
				xmax = 318.5649
				text = "puss"
			intervals [1002]:
				xmin = 318.5649
				xmax = 319.1449
				text = "plass-"
			intervals [1003]:
				xmin = 319.1449
				xmax = 319.6141
				text = ""
			intervals [1004]:
				xmin = 319.6141
				xmax = 319.9441
				text = "plus"
			intervals [1005]:
				xmin = 319.9441
				xmax = 320.0641
				text = "the"
			intervals [1006]:
				xmin = 320.0641
				xmax = 320.4841
				text = "past"
			intervals [1007]:
				xmin = 320.4841
				xmax = 321.3641
				text = "influences"
			intervals [1008]:
				xmin = 321.3641
				xmax = 321.7454
				text = ""
			intervals [1009]:
				xmin = 321.7454
				xmax = 321.9354
				text = "of"
			intervals [1010]:
				xmin = 321.9354
				xmax = 322.1454
				text = "other"
			intervals [1011]:
				xmin = 322.1454
				xmax = 322.7754
				text = "successful"
			intervals [1012]:
				xmin = 322.7754
				xmax = 323.0254
				text = "drug"
			intervals [1013]:
				xmin = 323.0254
				xmax = 323.0554
				text = ""
			intervals [1014]:
				xmin = 323.0554
				xmax = 323.4754
				text = "dealers"
			intervals [1015]:
				xmin = 323.4754
				xmax = 324.1018
				text = ""
			intervals [1016]:
				xmin = 324.1018
				xmax = 324.2518
				text = "you"
			intervals [1017]:
				xmin = 324.2518
				xmax = 324.4618
				text = "know"
			intervals [1018]:
				xmin = 324.4618
				xmax = 324.6418
				text = "that"
			intervals [1019]:
				xmin = 324.6418
				xmax = 324.7018
				text = "s"
			intervals [1020]:
				xmin = 324.7018
				xmax = 324.9218
				text = "gonna"
			intervals [1021]:
				xmin = 324.9218
				xmax = 325.1018
				text = "play"
			intervals [1022]:
				xmin = 325.1018
				xmax = 325.1518
				text = "a"
			intervals [1023]:
				xmin = 325.1518
				xmax = 325.4618
				text = "part"
			intervals [1024]:
				xmin = 325.4618
				xmax = 325.7218
				text = "too"
			intervals [1025]:
				xmin = 325.7218
				xmax = 325.9767
				text = ""
			intervals [1026]:
				xmin = 325.9767
				xmax = 326.2067
				text = "so"
			intervals [1027]:
				xmin = 326.2067
				xmax = 326.2967
				text = "it"
			intervals [1028]:
				xmin = 326.2967
				xmax = 326.3567
				text = "s"
			intervals [1029]:
				xmin = 326.3567
				xmax = 326.4867
				text = "it"
			intervals [1030]:
				xmin = 326.4867
				xmax = 326.5567
				text = "s"
			intervals [1031]:
				xmin = 326.5567
				xmax = 326.9267
				text = "all"
			intervals [1032]:
				xmin = 326.9267
				xmax = 327.0667
				text = "it"
			intervals [1033]:
				xmin = 327.0667
				xmax = 327.1667
				text = "s"
			intervals [1034]:
				xmin = 327.1667
				xmax = 327.2767
				text = "it"
			intervals [1035]:
				xmin = 327.2767
				xmax = 327.4067
				text = "s"
			intervals [1036]:
				xmin = 327.4067
				xmax = 327.8167
				text = "crazy"
			intervals [1037]:
				xmin = 327.8167
				xmax = 328.0323
				text = ""
			intervals [1038]:
				xmin = 328.0323
				xmax = 328.1823
				text = "i"
			intervals [1039]:
				xmin = 328.1823
				xmax = 328.3023
				text = "i"
			intervals [1040]:
				xmin = 328.3023
				xmax = 328.5723
				text = "really"
			intervals [1041]:
				xmin = 328.5723
				xmax = 328.7323
				text = "do"
			intervals [1042]:
				xmin = 328.7323
				xmax = 328.7623
				text = ""
			intervals [1043]:
				xmin = 328.7623
				xmax = 328.8923
				text = "i"
			intervals [1044]:
				xmin = 328.8923
				xmax = 328.9323
				text = ""
			intervals [1045]:
				xmin = 328.9323
				xmax = 329.0723
				text = "it"
			intervals [1046]:
				xmin = 329.0723
				xmax = 329.1623
				text = "s"
			intervals [1047]:
				xmin = 329.1623
				xmax = 329.5023
				text = "crazy"
			intervals [1048]:
				xmin = 329.5023
				xmax = 330.2788
				text = ""
			intervals [1049]:
				xmin = 330.2788
				xmax = 330.4088
				text = "it"
			intervals [1050]:
				xmin = 330.4088
				xmax = 330.4388
				text = "s"
			intervals [1051]:
				xmin = 330.4388
				xmax = 330.6488
				text = "like"
			intervals [1052]:
				xmin = 330.6488
				xmax = 330.8688
				text = "being"
			intervals [1053]:
				xmin = 330.8688
				xmax = 331.0588
				text = "put"
			intervals [1054]:
				xmin = 331.0588
				xmax = 331.1388
				text = "in"
			intervals [1055]:
				xmin = 331.1388
				xmax = 331.2088
				text = "a"
			intervals [1056]:
				xmin = 331.2088
				xmax = 331.7088
				text = "box"
			intervals [1057]:
				xmin = 331.7088
				xmax = 334.1643
				text = ""
			intervals [1058]:
				xmin = 334.1643
				xmax = 334.2743
				text = "and"
			intervals [1059]:
				xmin = 334.2743
				xmax = 334.7543
				text = "man"
			intervals [1060]:
				xmin = 334.7543
				xmax = 334.7843
				text = ""
			intervals [1061]:
				xmin = 334.7843
				xmax = 334.8643
				text = "i"
			intervals [1062]:
				xmin = 334.8643
				xmax = 334.9443
				text = ""
			intervals [1063]:
				xmin = 334.9443
				xmax = 335.0643
				text = "just"
			intervals [1064]:
				xmin = 335.0643
				xmax = 335.2043
				text = "feel"
			intervals [1065]:
				xmin = 335.2043
				xmax = 335.3143
				text = "like"
			intervals [1066]:
				xmin = 335.3143
				xmax = 335.3443
				text = ""
			intervals [1067]:
				xmin = 335.3443
				xmax = 335.4543
				text = "it"
			intervals [1068]:
				xmin = 335.4543
				xmax = 335.4943
				text = "s"
			intervals [1069]:
				xmin = 335.4943
				xmax = 335.5243
				text = ""
			intervals [1070]:
				xmin = 335.5243
				xmax = 335.6743
				text = "like"
			intervals [1071]:
				xmin = 335.6743
				xmax = 335.7343
				text = ""
			intervals [1072]:
				xmin = 335.7343
				xmax = 335.8743
				text = "being"
			intervals [1073]:
				xmin = 335.8743
				xmax = 335.9743
				text = "in"
			intervals [1074]:
				xmin = 335.9743
				xmax = 336.0043
				text = ""
			intervals [1075]:
				xmin = 336.0043
				xmax = 336.0743
				text = "a"
			intervals [1076]:
				xmin = 336.0743
				xmax = 336.1243
				text = ""
			intervals [1077]:
				xmin = 336.1243
				xmax = 336.3343
				text = "box"
			intervals [1078]:
				xmin = 336.3343
				xmax = 343.3335
				text = ""
			intervals [1079]:
				xmin = 343.3335
				xmax = 343.8135
				text = "yeah"
			intervals [1080]:
				xmin = 343.8135
				xmax = 348.5251
				text = ""
			intervals [1081]:
				xmin = 348.5251
				xmax = 349.1451
				text = "um"
			intervals [1082]:
				xmin = 349.1451
				xmax = 349.4963
				text = ""
			intervals [1083]:
				xmin = 349.4963
				xmax = 349.6763
				text = "well"
			intervals [1084]:
				xmin = 349.6763
				xmax = 349.7863
				text = "my"
			intervals [1085]:
				xmin = 349.7863
				xmax = 350.1263
				text = "mother"
			intervals [1086]:
				xmin = 350.1263
				xmax = 350.3863
				text = "she"
			intervals [1087]:
				xmin = 350.3863
				xmax = 350.7963
				text = "uh"
			intervals [1088]:
				xmin = 350.7963
				xmax = 351.9315
				text = ""
			intervals [1089]:
				xmin = 351.9315
				xmax = 352.2215
				text = "she"
			intervals [1090]:
				xmin = 352.2215
				xmax = 352.4115
				text = "was"
			intervals [1091]:
				xmin = 352.4115
				xmax = 352.5715
				text = "from"
			intervals [1092]:
				xmin = 352.5715
				xmax = 352.8015
				text = "west"
			intervals [1093]:
				xmin = 352.8015
				xmax = 353.3215
				text = "virginia"
			intervals [1094]:
				xmin = 353.3215
				xmax = 353.4415
				text = "well"
			intervals [1095]:
				xmin = 353.4415
				xmax = 353.5715
				text = "she"
			intervals [1096]:
				xmin = 353.5715
				xmax = 353.6915
				text = "was"
			intervals [1097]:
				xmin = 353.6915
				xmax = 353.7215
				text = ""
			intervals [1098]:
				xmin = 353.7215
				xmax = 353.9115
				text = "born"
			intervals [1099]:
				xmin = 353.9115
				xmax = 353.9815
				text = "in"
			intervals [1100]:
				xmin = 353.9815
				xmax = 354.2115
				text = "west"
			intervals [1101]:
				xmin = 354.2115
				xmax = 354.4915
				text = "virginia"
			intervals [1102]:
				xmin = 354.4915
				xmax = 354.6315
				text = "but"
			intervals [1103]:
				xmin = 354.6315
				xmax = 354.8115
				text = "she"
			intervals [1104]:
				xmin = 354.8115
				xmax = 355.1415
				text = "moved"
			intervals [1105]:
				xmin = 355.1415
				xmax = 355.4115
				text = "here"
			intervals [1106]:
				xmin = 355.4115
				xmax = 355.8574
				text = ""
			intervals [1107]:
				xmin = 355.8574
				xmax = 355.9874
				text = "to"
			intervals [1108]:
				xmin = 355.9874
				xmax = 356.5974
				text = "dc"
			intervals [1109]:
				xmin = 356.5974
				xmax = 356.8574
				text = ""
			intervals [1110]:
				xmin = 356.8574
				xmax = 357.0974
				text = "uh"
			intervals [1111]:
				xmin = 357.0974
				xmax = 357.1374
				text = ""
			intervals [1112]:
				xmin = 357.1374
				xmax = 357.2774
				text = "to"
			intervals [1113]:
				xmin = 357.2774
				xmax = 357.9874
				text = "southeast"
			intervals [1114]:
				xmin = 357.9874
				xmax = 358.3881
				text = ""
			intervals [1115]:
				xmin = 358.3881
				xmax = 358.5081
				text = "when"
			intervals [1116]:
				xmin = 358.5081
				xmax = 358.6581
				text = "she"
			intervals [1117]:
				xmin = 358.6581
				xmax = 358.8081
				text = "was"
			intervals [1118]:
				xmin = 358.8081
				xmax = 358.8781
				text = "a"
			intervals [1119]:
				xmin = 358.8781
				xmax = 358.9081
				text = ""
			intervals [1120]:
				xmin = 358.9081
				xmax = 359.1381
				text = "little"
			intervals [1121]:
				xmin = 359.1381
				xmax = 359.5181
				text = "girl"
			intervals [1122]:
				xmin = 359.5181
				xmax = 359.7654
				text = ""
			intervals [1123]:
				xmin = 359.7654
				xmax = 360.2554
				text = "before"
			intervals [1124]:
				xmin = 360.2554
				xmax = 360.3154
				text = "i"
			intervals [1125]:
				xmin = 360.3154
				xmax = 360.5554
				text = "think"
			intervals [1126]:
				xmin = 360.5554
				xmax = 360.7154
				text = "she"
			intervals [1127]:
				xmin = 360.7154
				xmax = 360.9054
				text = "was"
			intervals [1128]:
				xmin = 360.9054
				xmax = 360.9354
				text = ""
			intervals [1129]:
				xmin = 360.9354
				xmax = 361.2154
				text = "one"
			intervals [1130]:
				xmin = 361.2154
				xmax = 361.7299
				text = ""
			intervals [1131]:
				xmin = 361.7299
				xmax = 361.9199
				text = "so"
			intervals [1132]:
				xmin = 361.9199
				xmax = 362.1799
				text = "she"
			intervals [1133]:
				xmin = 362.1799
				xmax = 362.2099
				text = ""
			intervals [1134]:
				xmin = 362.2099
				xmax = 362.4199
				text = "grew"
			intervals [1135]:
				xmin = 362.4199
				xmax = 362.6299
				text = "up"
			intervals [1136]:
				xmin = 362.6299
				xmax = 362.898
				text = ""
			intervals [1137]:
				xmin = 362.898
				xmax = 363.128
				text = "going"
			intervals [1138]:
				xmin = 363.128
				xmax = 363.228
				text = "to"
			intervals [1139]:
				xmin = 363.228
				xmax = 363.948
				text = "schools"
			intervals [1140]:
				xmin = 363.948
				xmax = 364.4905
				text = ""
			intervals [1141]:
				xmin = 364.4905
				xmax = 364.6205
				text = "in"
			intervals [1142]:
				xmin = 364.6205
				xmax = 365.1305
				text = "dc"
			intervals [1143]:
				xmin = 365.1305
				xmax = 365.2405
				text = "and"
			intervals [1144]:
				xmin = 365.2405
				xmax = 365.5505
				text = "having"
			intervals [1145]:
				xmin = 365.5505
				xmax = 365.6905
				text = "to"
			intervals [1146]:
				xmin = 365.6905
				xmax = 366.2005
				text = "walk"
			intervals [1147]:
				xmin = 366.2005
				xmax = 366.7323
				text = ""
			intervals [1148]:
				xmin = 366.7323
				xmax = 366.9423
				text = "going"
			intervals [1149]:
				xmin = 366.9423
				xmax = 367.0323
				text = "to"
			intervals [1150]:
				xmin = 367.0323
				xmax = 367.4023
				text = "school"
			intervals [1151]:
				xmin = 367.4023
				xmax = 367.4323
				text = ""
			intervals [1152]:
				xmin = 367.4323
				xmax = 367.6423
				text = "from"
			intervals [1153]:
				xmin = 367.6423
				xmax = 367.6723
				text = ""
			intervals [1154]:
				xmin = 367.6723
				xmax = 368.0123
				text = "different"
			intervals [1155]:
				xmin = 368.0123
				xmax = 368.6223
				text = "places"
			intervals [1156]:
				xmin = 368.6223
				xmax = 368.9274
				text = ""
			intervals [1157]:
				xmin = 368.9274
				xmax = 369.0674
				text = "um"
			intervals [1158]:
				xmin = 369.0674
				xmax = 370.1514
				text = ""
			intervals [1159]:
				xmin = 370.1514
				xmax = 370.2814
				text = "my"
			intervals [1160]:
				xmin = 370.2814
				xmax = 370.7014
				text = "father"
			intervals [1161]:
				xmin = 370.7014
				xmax = 371.0014
				text = "he"
			intervals [1162]:
				xmin = 371.0014
				xmax = 371.132
				text = ""
			intervals [1163]:
				xmin = 371.132
				xmax = 371.572
				text = "his"
			intervals [1164]:
				xmin = 371.572
				xmax = 371.9885
				text = ""
			intervals [1165]:
				xmin = 371.9885
				xmax = 372.2385
				text = "his"
			intervals [1166]:
				xmin = 372.2385
				xmax = 372.6885
				text = "family"
			intervals [1167]:
				xmin = 372.6885
				xmax = 372.8663
				text = ""
			intervals [1168]:
				xmin = 372.8663
				xmax = 373.1663
				text = "uh"
			intervals [1169]:
				xmin = 373.1663
				xmax = 373.1963
				text = ""
			intervals [1170]:
				xmin = 373.1963
				xmax = 373.3263
				text = "my"
			intervals [1171]:
				xmin = 373.3263
				xmax = 373.3663
				text = ""
			intervals [1172]:
				xmin = 373.3663
				xmax = 373.8663
				text = "grandfather"
			intervals [1173]:
				xmin = 373.8663
				xmax = 374.1763
				text = "originally"
			intervals [1174]:
				xmin = 374.1763
				xmax = 374.2363
				text = ""
			intervals [1175]:
				xmin = 374.2363
				xmax = 374.3463
				text = "from"
			intervals [1176]:
				xmin = 374.3463
				xmax = 374.3863
				text = ""
			intervals [1177]:
				xmin = 374.3863
				xmax = 374.8063
				text = "baltimore"
			intervals [1178]:
				xmin = 374.8063
				xmax = 374.8363
				text = ""
			intervals [1179]:
				xmin = 374.8363
				xmax = 375.0563
				text = "but"
			intervals [1180]:
				xmin = 375.0563
				xmax = 375.6105
				text = ""
			intervals [1181]:
				xmin = 375.6105
				xmax = 375.7905
				text = "like"
			intervals [1182]:
				xmin = 375.7905
				xmax = 375.8705
				text = "my"
			intervals [1183]:
				xmin = 375.8705
				xmax = 376.1705
				text = "mother"
			intervals [1184]:
				xmin = 376.1705
				xmax = 376.3405
				text = "he"
			intervals [1185]:
				xmin = 376.3405
				xmax = 376.6105
				text = "moved"
			intervals [1186]:
				xmin = 376.6105
				xmax = 376.7205
				text = "here"
			intervals [1187]:
				xmin = 376.7205
				xmax = 376.7805
				text = "at"
			intervals [1188]:
				xmin = 376.7805
				xmax = 376.8605
				text = "a"
			intervals [1189]:
				xmin = 376.8605
				xmax = 377.0905
				text = "young"
			intervals [1190]:
				xmin = 377.0905
				xmax = 377.4205
				text = "age"
			intervals [1191]:
				xmin = 377.4205
				xmax = 377.4905
				text = "and"
			intervals [1192]:
				xmin = 377.4905
				xmax = 377.6605
				text = "he"
			intervals [1193]:
				xmin = 377.6605
				xmax = 377.7205
				text = ""
			intervals [1194]:
				xmin = 377.7205
				xmax = 377.8205
				text = "grew"
			intervals [1195]:
				xmin = 377.8205
				xmax = 378.0305
				text = "up"
			intervals [1196]:
				xmin = 378.0305
				xmax = 378.6019
				text = ""
			intervals [1197]:
				xmin = 378.6019
				xmax = 378.7719
[truncated: 1,196,851 more chars]
