# Supplementary material for: Considering Performance in the Automated and Manual Coding of Sociolinguistic Variables: Lessons From Variable (ING)
Source: Front Artif Intell. 2021 Apr 29;4:648543. doi: 10.3389/frai.2021.648543 (PMC8117961; doi:10.3389/frai.2021.648543)
Supplement: Supplementary file 6 [file Data_Sheet_6.ZIP › CORAAL_VARAligned_as_TextGrids_p2/DCB_se2_ag4_f_01_1.TextGrid]

File type = "ooTextFile"
Object class = "TextGrid"

xmin = 0.0
xmax = 4325.400181405896
tiers? <exists>
size = 4
item []:
	item [1]:
		class = "IntervalTier"
		name = "DCB_se2_ag4_f_01 - words"
		xmin = 0.0
		xmax = 4325.400181405896
		intervals: size = 12744
			intervals [1]:
				xmin = 0.0
				xmax = 2.5461
				text = ""
			intervals [2]:
				xmin = 2.5461
				xmax = 2.8361
				text = "four"
			intervals [3]:
				xmin = 2.8361
				xmax = 3.0061
				text = "two"
			intervals [4]:
				xmin = 3.0061
				xmax = 3.3061
				text = "fifty"
			intervals [5]:
				xmin = 3.3061
				xmax = 3.6461
				text = "seven"
			intervals [6]:
				xmin = 3.6461
				xmax = 7.2885
				text = ""
			intervals [7]:
				xmin = 7.2885
				xmax = 7.6985
				text = "dc"
			intervals [8]:
				xmin = 7.6985
				xmax = 8.1085
				text = "general"
			intervals [9]:
				xmin = 8.1085
				xmax = 8.9685
				text = "hospital"
			intervals [10]:
				xmin = 8.9685
				xmax = 9.0085
				text = ""
			intervals [11]:
				xmin = 9.0085
				xmax = 9.5985
				text = "washington"
			intervals [12]:
				xmin = 9.5985
				xmax = 10.3785
				text = "dc"
			intervals [13]:
				xmin = 10.3785
				xmax = 10.4585
				text = ""
			intervals [14]:
				xmin = 10.4585
				xmax = 10.8685
				text = "district"
			intervals [15]:
				xmin = 10.8685
				xmax = 10.8985
				text = ""
			intervals [16]:
				xmin = 10.8985
				xmax = 11.0385
				text = "of"
			intervals [17]:
				xmin = 11.0385
				xmax = 11.0685
				text = ""
			intervals [18]:
				xmin = 11.0685
				xmax = 11.8185
				text = "columbia"
			intervals [19]:
				xmin = 11.8185
				xmax = 14.1784
				text = ""
			intervals [20]:
				xmin = 14.1784
				xmax = 14.3684
				text = "well"
			intervals [21]:
				xmin = 14.3684
				xmax = 14.8284
				text = ""
			intervals [22]:
				xmin = 14.8284
				xmax = 15.0184
				text = "i"
			intervals [23]:
				xmin = 15.0184
				xmax = 15.2284
				text = "grew"
			intervals [24]:
				xmin = 15.2284
				xmax = 15.4284
				text = "up"
			intervals [25]:
				xmin = 15.4284
				xmax = 15.7384
				text = "in"
			intervals [26]:
				xmin = 15.7384
				xmax = 15.9805
				text = ""
			intervals [27]:
				xmin = 15.9805
				xmax = 16.0705
				text = "a"
			intervals [28]:
				xmin = 16.0705
				xmax = 16.4905
				text = "couple"
			intervals [29]:
				xmin = 16.4905
				xmax = 16.5505
				text = "of"
			intervals [30]:
				xmin = 16.5505
				xmax = 17.5005
				text = "neighborhoods"
			intervals [31]:
				xmin = 17.5005
				xmax = 17.5905
				text = "the"
			intervals [32]:
				xmin = 17.5905
				xmax = 17.9805
				text = "first"
			intervals [33]:
				xmin = 17.9805
				xmax = 18.4305
				text = "neighborhood"
			intervals [34]:
				xmin = 18.4305
				xmax = 18.5805
				text = "that"
			intervals [35]:
				xmin = 18.5805
				xmax = 18.8205
				text = "i"
			intervals [36]:
				xmin = 18.8205
				xmax = 19.5123
				text = ""
			intervals [37]:
				xmin = 19.5123
				xmax = 19.9123
				text = "um"
			intervals [38]:
				xmin = 19.9123
				xmax = 21.9459
				text = ""
			intervals [39]:
				xmin = 21.9459
				xmax = 22.4459
				text = "around"
			intervals [40]:
				xmin = 22.4459
				xmax = 22.9559
				text = "um"
			intervals [41]:
				xmin = 22.9559
				xmax = 23.7011
				text = ""
			intervals [42]:
				xmin = 23.7011
				xmax = 23.9711
				text = "fifth"
			intervals [43]:
				xmin = 23.9711
				xmax = 24.0911
				text = "and"
			intervals [44]:
				xmin = 24.0911
				xmax = 24.4211
				text = "p"
			intervals [45]:
				xmin = 24.4211
				xmax = 25.2325
				text = ""
			intervals [46]:
				xmin = 25.2325
				xmax = 25.8725
				text = "um"
			intervals [47]:
				xmin = 25.8725
				xmax = 26.1138
				text = ""
			intervals [48]:
				xmin = 26.1138
				xmax = 26.4338
				text = "shaw"
			intervals [49]:
				xmin = 26.4338
				xmax = 26.7538
				text = "area"
			intervals [50]:
				xmin = 26.7538
				xmax = 27.3382
				text = ""
			intervals [51]:
				xmin = 27.3382
				xmax = 27.6982
				text = "um"
			intervals [52]:
				xmin = 27.6982
				xmax = 28.6166
				text = ""
			intervals [53]:
				xmin = 28.6166
				xmax = 28.7766
				text = "went"
			intervals [54]:
				xmin = 28.7766
				xmax = 28.8766
				text = "to"
			intervals [55]:
				xmin = 28.8766
				xmax = 29.6266
				text = "rdx"
			intervals [56]:
				xmin = 29.6266
				xmax = 30.1366
				text = "elementary"
			intervals [57]:
				xmin = 30.1366
				xmax = 30.4966
				text = "school"
			intervals [58]:
				xmin = 30.4966
				xmax = 31.3757
				text = ""
			intervals [59]:
				xmin = 31.3757
				xmax = 31.5157
				text = "and"
			intervals [60]:
				xmin = 31.5157
				xmax = 31.7157
				text = "then"
			intervals [61]:
				xmin = 31.7157
				xmax = 32.2057
				text = "attend"
			intervals [62]:
				xmin = 32.2057
				xmax = 32.4262
				text = ""
			intervals [63]:
				xmin = 32.4262
				xmax = 32.6762
				text = "i"
			intervals [64]:
				xmin = 32.6762
				xmax = 33.1162
				text = "attended"
			intervals [65]:
				xmin = 33.1162
				xmax = 33.2262
				text = "the"
			intervals [66]:
				xmin = 33.2262
				xmax = 33.7462
				text = "original"
			intervals [67]:
				xmin = 33.7462
				xmax = 34.1262
				text = "rdx"
			intervals [68]:
				xmin = 34.1262
				xmax = 34.3662
				text = "junior"
			intervals [69]:
				xmin = 34.3662
				xmax = 34.6362
				text = "high"
			intervals [70]:
				xmin = 34.6362
				xmax = 35.0562
				text = "school"
			intervals [71]:
				xmin = 35.0562
				xmax = 35.4373
				text = ""
			intervals [72]:
				xmin = 35.4373
				xmax = 35.8673
				text = "on"
			intervals [73]:
				xmin = 35.8673
				xmax = 35.9473
				text = ""
			intervals [74]:
				xmin = 35.9473
				xmax = 36.2873
				text = "um"
			intervals [75]:
				xmin = 36.2873
				xmax = 36.3173
				text = ""
			intervals [76]:
				xmin = 36.3173
				xmax = 36.7773
				text = "seventh"
			intervals [77]:
				xmin = 36.7773
				xmax = 36.8973
				text = "and"
			intervals [78]:
				xmin = 36.8973
				xmax = 37.2573
				text = "rdx"
			intervals [79]:
				xmin = 37.2573
				xmax = 37.6673
				text = "avenue"
			intervals [80]:
				xmin = 37.6673
				xmax = 37.8973
				text = "which"
			intervals [81]:
				xmin = 37.8973
				xmax = 38.0473
				text = "is"
			intervals [82]:
				xmin = 38.0473
				xmax = 38.4573
				text = "now"
			intervals [83]:
				xmin = 38.4573
				xmax = 38.9831
				text = ""
			intervals [84]:
				xmin = 38.9831
				xmax = 39.3731
				text = "um"
			intervals [85]:
				xmin = 39.3731
				xmax = 39.4231
				text = ""
			intervals [86]:
				xmin = 39.4231
				xmax = 39.5331
				text = "a"
			intervals [87]:
				xmin = 39.5331
				xmax = 39.9131
				text = "senior"
			intervals [88]:
				xmin = 39.9131
				xmax = 40.4231
				text = "citizen"
			intervals [89]:
				xmin = 40.4231
				xmax = 40.7231
				text = "home"
			intervals [90]:
				xmin = 40.7231
				xmax = 40.8331
				text = "and"
			intervals [91]:
				xmin = 40.8331
				xmax = 41.0431
				text = "they"
			intervals [92]:
				xmin = 41.0431
				xmax = 41.3067
				text = ""
			intervals [93]:
				xmin = 41.3067
				xmax = 41.5767
				text = "built"
			intervals [94]:
				xmin = 41.5767
				xmax = 41.6367
				text = "a"
			intervals [95]:
				xmin = 41.6367
				xmax = 41.9267
				text = "new"
			intervals [96]:
				xmin = 41.9267
				xmax = 42.4067
				text = "shaw"
			intervals [97]:
				xmin = 42.4067
				xmax = 42.976
				text = ""
			intervals [98]:
				xmin = 42.976
				xmax = 43.286
				text = "uh"
			intervals [99]:
				xmin = 43.286
				xmax = 43.336
				text = ""
			intervals [100]:
				xmin = 43.336
				xmax = 43.756
				text = "further"
			intervals [101]:
				xmin = 43.756
				xmax = 44.116
				text = "down"
			intervals [102]:
				xmin = 44.116
				xmax = 49.2325
				text = ""
			intervals [103]:
				xmin = 49.2325
				xmax = 49.4425
				text = "this"
			intervals [104]:
				xmin = 49.4425
				xmax = 49.5625
				text = "is"
			intervals [105]:
				xmin = 49.5625
				xmax = 50.5925
				text = "northwest"
			intervals [106]:
				xmin = 50.5925
				xmax = 50.8119
				text = ""
			intervals [107]:
				xmin = 50.8119
				xmax = 51.1919
				text = "mm-hm"
			intervals [108]:
				xmin = 51.1919
				xmax = 54.3605
				text = ""
			intervals [109]:
				xmin = 54.3605
				xmax = 54.6005
				text = "shaw"
			intervals [110]:
				xmin = 54.6005
				xmax = 54.8905
				text = "area"
			intervals [111]:
				xmin = 54.8905
				xmax = 54.9905
				text = "is"
			intervals [112]:
				xmin = 54.9905
				xmax = 55.0705
				text = "the"
			intervals [113]:
				xmin = 55.0705
				xmax = 55.4205
				text = "howard"
			intervals [114]:
				xmin = 55.4205
				xmax = 55.6505
				text = "u"
			intervals [115]:
				xmin = 55.6505
				xmax = 55.9105
				text = "near"
			intervals [116]:
				xmin = 55.9105
				xmax = 56.3305
				text = "howard"
			intervals [117]:
				xmin = 56.3305
				xmax = 57.1405
				text = "university"
			intervals [118]:
				xmin = 57.1405
				xmax = 57.6205
				text = "um"
			intervals [119]:
				xmin = 57.6205
				xmax = 58.3582
				text = ""
			intervals [120]:
				xmin = 58.3582
				xmax = 58.7682
				text = "ledroit"
			intervals [121]:
				xmin = 58.7682
				xmax = 59.1982
				text = "park"
			intervals [122]:
				xmin = 59.1982
				xmax = 59.7582
				text = "area"
			intervals [123]:
				xmin = 59.7582
				xmax = 60.3259
				text = ""
			intervals [124]:
				xmin = 60.3259
				xmax = 60.6159
				text = "yeah"
			intervals [125]:
				xmin = 60.6159
				xmax = 64.8731
				text = ""
			intervals [126]:
				xmin = 64.8731
				xmax = 65.0031
				text = "i"
			intervals [127]:
				xmin = 65.0031
				xmax = 65.2731
				text = "have"
			intervals [128]:
				xmin = 65.2731
				xmax = 65.7931
				text = "never"
			intervals [129]:
				xmin = 65.7931
				xmax = 65.8431
				text = ""
			intervals [130]:
				xmin = 65.8431
				xmax = 66.1931
				text = "lived"
			intervals [131]:
				xmin = 66.1931
				xmax = 66.2231
				text = ""
			intervals [132]:
				xmin = 66.2231
				xmax = 66.4331
				text = "in"
			intervals [133]:
				xmin = 66.4331
				xmax = 66.4731
				text = ""
			intervals [134]:
				xmin = 66.4731
				xmax = 66.7231
				text = "any"
			intervals [135]:
				xmin = 66.7231
				xmax = 67.1631
				text = "place"
			intervals [136]:
				xmin = 67.1631
				xmax = 67.5931
				text = "else"
			intervals [137]:
				xmin = 67.5931
				xmax = 67.7034
				text = ""
			intervals [138]:
				xmin = 67.7034
				xmax = 67.9734
				text = "other"
			intervals [139]:
				xmin = 67.9734
				xmax = 68.1334
				text = "than"
			intervals [140]:
				xmin = 68.1334
				xmax = 68.2134
				text = "the"
			intervals [141]:
				xmin = 68.2134
				xmax = 68.5634
				text = "district"
			intervals [142]:
				xmin = 68.5634
				xmax = 68.6534
				text = "of"
			intervals [143]:
				xmin = 68.6534
				xmax = 69.0634
				text = "columbia"
			intervals [144]:
				xmin = 69.0634
				xmax = 72.1674
				text = ""
			intervals [145]:
				xmin = 72.1674
				xmax = 72.2574
				text = "a"
			intervals [146]:
				xmin = 72.2574
				xmax = 72.4774
				text = "true"
			intervals [147]:
				xmin = 72.4774
				xmax = 73.1974
				text = "washingtonian"
			intervals [148]:
				xmin = 73.1974
				xmax = 98.2018
				text = ""
			intervals [149]:
				xmin = 98.2018
				xmax = 98.3918
				text = "right"
			intervals [150]:
				xmin = 98.3918
				xmax = 98.5918
				text = "here"
			intervals [151]:
				xmin = 98.5918
				xmax = 99.065
				text = ""
			intervals [152]:
				xmin = 99.065
				xmax = 99.545
				text = "yeah"
			intervals [153]:
				xmin = 99.545
				xmax = 99.7458
				text = ""
			intervals [154]:
				xmin = 99.7458
				xmax = 100.4158
				text = "yeah"
			intervals [155]:
				xmin = 100.4158
				xmax = 100.8858
				text = "yeah"
			intervals [156]:
				xmin = 100.8858
				xmax = 100.9658
				text = ""
			intervals [157]:
				xmin = 100.9658
				xmax = 101.1558
				text = "this"
			intervals [158]:
				xmin = 101.1558
				xmax = 101.2858
				text = "is"
			intervals [159]:
				xmin = 101.2858
				xmax = 101.7258
				text = "home"
			intervals [160]:
				xmin = 101.7258
				xmax = 102.1658
				text = "um"
			intervals [161]:
				xmin = 102.1658
				xmax = 103.3351
				text = ""
			intervals [162]:
				xmin = 103.3351
				xmax = 103.4851
				text = "my"
			intervals [163]:
				xmin = 103.4851
				xmax = 103.8151
				text = "mom"
			intervals [164]:
				xmin = 103.8151
				xmax = 103.9451
				text = "is"
			intervals [165]:
				xmin = 103.9451
				xmax = 104.1251
				text = "not"
			intervals [166]:
				xmin = 104.1251
				xmax = 104.5351
				text = "originally"
			intervals [167]:
				xmin = 104.5351
				xmax = 104.7451
				text = "from"
			intervals [168]:
				xmin = 104.7451
				xmax = 105.1051
				text = "dc"
			intervals [169]:
				xmin = 105.1051
				xmax = 105.2351
				text = "but"
			intervals [170]:
				xmin = 105.2351
				xmax = 105.3751
				text = "my"
			intervals [171]:
				xmin = 105.3751
				xmax = 105.7851
				text = "dad"
			intervals [172]:
				xmin = 105.7851
				xmax = 105.9751
				text = "is"
			intervals [173]:
				xmin = 105.9751
				xmax = 108.1294
				text = ""
			intervals [174]:
				xmin = 108.1294
				xmax = 108.2094
				text = "my"
			intervals [175]:
				xmin = 108.2094
				xmax = 108.4594
				text = "mother"
			intervals [176]:
				xmin = 108.4594
				xmax = 108.5694
				text = "is"
			intervals [177]:
				xmin = 108.5694
				xmax = 108.7594
				text = "from"
			intervals [178]:
				xmin = 108.7594
				xmax = 109.1494
				text = "augusta"
			intervals [179]:
				xmin = 109.1494
				xmax = 109.6094
				text = "georgia"
			intervals [180]:
				xmin = 109.6094
				xmax = 112.5067
				text = ""
			intervals [181]:
				xmin = 112.5067
				xmax = 112.9867
				text = "uh-huh"
			intervals [182]:
				xmin = 112.9867
				xmax = 114.8221
				text = ""
			intervals [183]:
				xmin = 114.8221
				xmax = 115.0021
				text = "my"
			intervals [184]:
				xmin = 115.0021
				xmax = 115.3021
				text = "father"
			intervals [185]:
				xmin = 115.3021
				xmax = 115.3821
				text = "s"
			intervals [186]:
				xmin = 115.3821
				xmax = 115.5321
				text = "from"
			intervals [187]:
				xmin = 115.5321
				xmax = 116.0121
				text = "dc"
			intervals [188]:
				xmin = 116.0121
				xmax = 116.1621
				text = "my"
			intervals [189]:
				xmin = 116.1621
				xmax = 116.4121
				text = "mother"
			intervals [190]:
				xmin = 116.4121
				xmax = 116.6721
				text = "came"
			intervals [191]:
				xmin = 116.6721
				xmax = 116.7621
				text = "to"
			intervals [192]:
				xmin = 116.7621
				xmax = 117.1121
				text = "dc"
			intervals [193]:
				xmin = 117.1121
				xmax = 117.2521
				text = "when"
			intervals [194]:
				xmin = 117.2521
				xmax = 117.3821
				text = "she"
			intervals [195]:
				xmin = 117.3821
				xmax = 117.4121
				text = ""
			intervals [196]:
				xmin = 117.4121
				xmax = 117.5821
				text = "was"
			intervals [197]:
				xmin = 117.5821
				xmax = 118.3121
				text = "thirteen"
			intervals [198]:
				xmin = 118.3121
				xmax = 118.3521
				text = ""
			intervals [199]:
				xmin = 118.3521
				xmax = 118.5121
				text = "and"
			intervals [200]:
				xmin = 118.5121
				xmax = 118.7821
				text = "never"
			intervals [201]:
				xmin = 118.7821
				xmax = 118.9621
				text = "went"
			intervals [202]:
				xmin = 118.9621
				xmax = 119.0321
				text = ""
			intervals [203]:
				xmin = 119.0321
				xmax = 119.5321
				text = "back"
			intervals [204]:
				xmin = 119.5321
				xmax = 121.5303
				text = ""
			intervals [205]:
				xmin = 121.5303
				xmax = 121.8003
				text = "no"
			intervals [206]:
				xmin = 121.8003
				xmax = 122.0103
				text = "she"
			intervals [207]:
				xmin = 122.0103
				xmax = 122.1703
				text = "is"
			intervals [208]:
				xmin = 122.1703
				xmax = 122.4003
				text = "not"
			intervals [209]:
				xmin = 122.4003
				xmax = 122.6403
				text = "kind"
			intervals [210]:
				xmin = 122.6403
				xmax = 122.7403
				text = "of"
			intervals [211]:
				xmin = 122.7403
				xmax = 123.0303
				text = ""
			intervals [212]:
				xmin = 123.0303
				xmax = 123.2003
				text = "that"
			intervals [213]:
				xmin = 123.2003
				xmax = 123.2803
				text = "s"
			intervals [214]:
				xmin = 123.2803
				xmax = 123.4703
				text = "not"
			intervals [215]:
				xmin = 123.4703
				xmax = 123.9603
				text = "considered"
			intervals [216]:
				xmin = 123.9603
				xmax = 124.3203
				text = "dc"
			intervals [217]:
				xmin = 124.3203
				xmax = 124.9383
				text = ""
			intervals [218]:
				xmin = 124.9383
				xmax = 125.1883
				text = "no"
			intervals [219]:
				xmin = 125.1883
				xmax = 125.3283
				text = "you're"
			intervals [220]:
				xmin = 125.3283
				xmax = 125.5583
				text = "not"
			intervals [221]:
				xmin = 125.5583
				xmax = 125.6583
				text = "when"
			intervals [222]:
				xmin = 125.6583
				xmax = 125.7783
				text = "you"
			intervals [223]:
				xmin = 125.7783
				xmax = 126.0183
				text = "not"
			intervals [224]:
				xmin = 126.0183
				xmax = 126.0583
				text = ""
			intervals [225]:
				xmin = 126.0583
				xmax = 126.2183
				text = "you"
			intervals [226]:
				xmin = 126.2183
				xmax = 126.4983
				text = "have"
			intervals [227]:
				xmin = 126.4983
				xmax = 126.7883
				text = "got"
			intervals [228]:
				xmin = 126.7883
				xmax = 126.8183
				text = ""
			intervals [229]:
				xmin = 126.8183
				xmax = 126.9883
				text = "to"
			intervals [230]:
				xmin = 126.9883
				xmax = 127.3491
				text = ""
			intervals [231]:
				xmin = 127.3491
				xmax = 127.4991
				text = "well"
			intervals [232]:
				xmin = 127.4991
				xmax = 127.5891
				text = "at"
			intervals [233]:
				xmin = 127.5891
				xmax = 127.9191
				text = "one"
			intervals [234]:
				xmin = 127.9191
				xmax = 128.3191
				text = "time"
			intervals [235]:
				xmin = 128.3191
				xmax = 128.4491
				text = "when"
			intervals [236]:
				xmin = 128.4491
				xmax = 128.5791
				text = "i"
			intervals [237]:
				xmin = 128.5791
				xmax = 128.8091
				text = "was"
			intervals [238]:
				xmin = 128.8091
				xmax = 129.1091
				text = "coming"
			intervals [239]:
				xmin = 129.1091
				xmax = 129.2191
				text = "up"
			intervals [240]:
				xmin = 129.2191
				xmax = 129.4091
				text = "m-"
			intervals [241]:
				xmin = 129.4091
				xmax = 129.5266
				text = ""
			intervals [242]:
				xmin = 129.5266
				xmax = 129.9966
				text = "around"
			intervals [243]:
				xmin = 129.9966
				xmax = 130.0866
				text = "the"
			intervals [244]:
				xmin = 130.0866
				xmax = 130.3866
				text = "time"
			intervals [245]:
				xmin = 130.3866
				xmax = 130.5166
				text = "they"
			intervals [246]:
				xmin = 130.5166
				xmax = 130.6966
				text = "would"
			intervals [247]:
				xmin = 130.6966
				xmax = 131.0366
				text = "say"
			intervals [248]:
				xmin = 131.0366
				xmax = 131.3021
				text = ""
			intervals [249]:
				xmin = 131.3021
				xmax = 131.4621
				text = "you"
			intervals [250]:
				xmin = 131.4621
				xmax = 131.6121
				text = "would"
			intervals [251]:
				xmin = 131.6121
				xmax = 131.9721
				text = "have"
			intervals [252]:
				xmin = 131.9721
				xmax = 132.0721
				text = "to"
			intervals [253]:
				xmin = 132.0721
				xmax = 132.3221
				text = "have"
			intervals [254]:
				xmin = 132.3221
				xmax = 132.5421
				text = ""
			intervals [255]:
				xmin = 132.5421
				xmax = 132.8421
				text = "been"
			intervals [256]:
				xmin = 132.8421
				xmax = 132.9121
				text = ""
			intervals [257]:
				xmin = 132.9121
				xmax = 133.0021
				text = "at"
			intervals [258]:
				xmin = 133.0021
				xmax = 133.4821
				text = "least"
			intervals [259]:
				xmin = 133.4821
				xmax = 133.8387
				text = ""
			intervals [260]:
				xmin = 133.8387
				xmax = 134.4287
				text = "minimum"
			intervals [261]:
				xmin = 134.4287
				xmax = 134.5387
				text = "the"
			intervals [262]:
				xmin = 134.5387
				xmax = 134.9387
				text = "second"
			intervals [263]:
				xmin = 134.9387
				xmax = 135.6187
				text = "generation"
			intervals [264]:
				xmin = 135.6187
				xmax = 135.7487
				text = "if"
			intervals [265]:
				xmin = 135.7487
				xmax = 135.9587
				text = "not"
			intervals [266]:
				xmin = 135.9587
				xmax = 135.9887
				text = ""
			intervals [267]:
				xmin = 135.9887
				xmax = 136.0687
				text = "the"
			intervals [268]:
				xmin = 136.0687
				xmax = 136.1387
				text = ""
			intervals [269]:
				xmin = 136.1387
				xmax = 136.3187
				text = "third"
			intervals [270]:
				xmin = 136.3187
				xmax = 138.3219
				text = ""
			intervals [271]:
				xmin = 138.3219
				xmax = 138.7419
				text = "mm-hm"
			intervals [272]:
				xmin = 138.7419
				xmax = 141.0883
				text = ""
			intervals [273]:
				xmin = 141.0883
				xmax = 141.3083
				text = "my"
			intervals [274]:
				xmin = 141.3083
				xmax = 141.9383
				text = "father"
			intervals [275]:
				xmin = 141.9383
				xmax = 142.4321
				text = ""
			intervals [276]:
				xmin = 142.4321
				xmax = 142.8821
				text = "uh"
			intervals [277]:
				xmin = 142.8821
				xmax = 143.1435
				text = ""
			intervals [278]:
				xmin = 143.1435
				xmax = 143.3835
				text = "i"
			intervals [279]:
				xmin = 143.3835
				xmax = 143.6435
				text = "think"
			intervals [280]:
				xmin = 143.6435
				xmax = 144.5035
				text = "initially"
			intervals [281]:
				xmin = 144.5035
				xmax = 144.7123
				text = ""
			intervals [282]:
				xmin = 144.7123
				xmax = 144.9723
				text = "uh"
			intervals [283]:
				xmin = 144.9723
				xmax = 145.0023
				text = ""
			intervals [284]:
				xmin = 145.0023
				xmax = 145.1823
				text = "what"
			intervals [285]:
				xmin = 145.1823
				xmax = 145.2723
				text = "i"
			intervals [286]:
				xmin = 145.2723
				xmax = 145.7323
				text = "recall"
			intervals [287]:
				xmin = 145.7323
				xmax = 146.1023
				text = "most"
			intervals [288]:
				xmin = 146.1023
				xmax = 146.1823
				text = "i"
			intervals [289]:
				xmin = 146.1823
				xmax = 146.4823
				text = "didn't"
			intervals [290]:
				xmin = 146.4823
				xmax = 146.7366
				text = ""
			intervals [291]:
				xmin = 146.7366
				xmax = 146.9066
				text = "live"
			intervals [292]:
				xmin = 146.9066
				xmax = 147.1066
				text = "with"
			intervals [293]:
				xmin = 147.1066
				xmax = 147.2166
				text = "my"
			intervals [294]:
				xmin = 147.2166
				xmax = 147.5766
				text = "dad"
			intervals [295]:
				xmin = 147.5766
				xmax = 147.7758
				text = ""
			intervals [296]:
				xmin = 147.7758
				xmax = 147.8858
				text = "my"
			intervals [297]:
				xmin = 147.8858
				xmax = 148.1758
				text = "mom"
			intervals [298]:
				xmin = 148.1758
				xmax = 148.2358
				text = "and"
			intervals [299]:
				xmin = 148.2358
				xmax = 148.4558
				text = "dad"
			intervals [300]:
				xmin = 148.4558
				xmax = 148.5658
				text = "were"
			intervals [301]:
				xmin = 148.5658
				xmax = 148.5958
				text = ""
			intervals [302]:
				xmin = 148.5958
				xmax = 148.8058
				text = "not"
			intervals [303]:
				xmin = 148.8058
				xmax = 149.3758
				text = "married"
			intervals [304]:
				xmin = 149.3758
				xmax = 149.7917
				text = ""
			intervals [305]:
				xmin = 149.7917
				xmax = 149.8917
				text = "uh"
			intervals [306]:
				xmin = 149.8917
				xmax = 150.1017
				text = "my"
			intervals [307]:
				xmin = 150.1017
				xmax = 150.4317
				text = "father"
			intervals [308]:
				xmin = 150.4317
				xmax = 150.9117
				text = "remarried"
			intervals [309]:
				xmin = 150.9117
				xmax = 151.1217
				text = "and"
			intervals [310]:
				xmin = 151.1217
				xmax = 151.3817
				text = "left"
			intervals [311]:
				xmin = 151.3817
				xmax = 151.9117
				text = "dc"
			intervals [312]:
				xmin = 151.9117
				xmax = 152.3469
				text = ""
			intervals [313]:
				xmin = 152.3469
				xmax = 152.5569
				text = "but"
			intervals [314]:
				xmin = 152.5569
				xmax = 152.7169
				text = "what"
			intervals [315]:
				xmin = 152.7169
				xmax = 152.8269
				text = "i"
			intervals [316]:
				xmin = 152.8269
				xmax = 153.5169
				text = "recall"
			intervals [317]:
				xmin = 153.5169
				xmax = 153.6469
				text = "what"
			intervals [318]:
				xmin = 153.6469
				xmax = 153.7969
				text = "i"
			intervals [319]:
				xmin = 153.7969
				xmax = 153.8669
				text = ""
			intervals [320]:
				xmin = 153.8669
				xmax = 154.0369
				text = "think"
			intervals [321]:
				xmin = 154.0369
				xmax = 154.2069
				text = "he"
			intervals [322]:
				xmin = 154.2069
				xmax = 154.6869
				text = "did"
			intervals [323]:
				xmin = 154.6869
				xmax = 154.8069
				text = ""
			intervals [324]:
				xmin = 154.8069
				xmax = 155.4069
				text = "was"
			intervals [325]:
				xmin = 155.4069
				xmax = 157.0813
				text = ""
			intervals [326]:
				xmin = 157.0813
				xmax = 157.4613
				text = "nothing"
			intervals [327]:
				xmin = 157.4613
				xmax = 158.0513
				text = "important"
			intervals [328]:
				xmin = 158.0513
				xmax = 158.4213
				text = "uh"
			intervals [329]:
				xmin = 158.4213
				xmax = 158.8413
				text = "um"
			intervals [330]:
				xmin = 158.8413
				xmax = 158.9113
				text = ""
			intervals [331]:
				xmin = 158.9113
				xmax = 159.1013
				text = "that"
			intervals [332]:
				xmin = 159.1013
				xmax = 159.2413
				text = "they"
			intervals [333]:
				xmin = 159.2413
				xmax = 159.3613
				text = "would"
			intervals [334]:
				xmin = 159.3613
				xmax = 159.4313
				text = "c"
			intervals [335]:
				xmin = 159.4313
				xmax = 159.5313
				text = ""
			intervals [336]:
				xmin = 159.5313
				xmax = 159.9613
				text = "consider"
			intervals [337]:
				xmin = 159.9613
				xmax = 160.0813
				text = "it"
			intervals [338]:
				xmin = 160.0813
				xmax = 160.2513
				text = "was"
			intervals [339]:
				xmin = 160.2513
				xmax = 160.3613
				text = "an"
			intervals [340]:
				xmin = 160.3613
				xmax = 160.7913
				text = "honest"
			intervals [341]:
				xmin = 160.7913
				xmax = 161.1413
				text = "living"
			intervals [342]:
				xmin = 161.1413
				xmax = 161.6525
				text = ""
			intervals [343]:
				xmin = 161.6525
				xmax = 162.1025
				text = "um"
			intervals [344]:
				xmin = 162.1025
				xmax = 162.1325
				text = ""
			intervals [345]:
				xmin = 162.1325
				xmax = 162.2325
				text = "i"
			intervals [346]:
				xmin = 162.2325
				xmax = 162.4925
				text = "think"
			intervals [347]:
				xmin = 162.4925
				xmax = 162.6725
				text = "he"
			intervals [348]:
				xmin = 162.6725
				xmax = 163.3325
				text = "worked"
			intervals [349]:
				xmin = 163.3325
				xmax = 165.4609
				text = ""
			intervals [350]:
				xmin = 165.4609
				xmax = 165.6809
				text = "for"
			intervals [351]:
				xmin = 165.6809
				xmax = 165.7209
				text = "a"
			intervals [352]:
				xmin = 165.7209
				xmax = 166.3109
				text = "laundry"
			intervals [353]:
				xmin = 166.3109
				xmax = 166.8072
				text = ""
			intervals [354]:
				xmin = 166.8072
				xmax = 166.9372
				text = "or"
			intervals [355]:
				xmin = 166.9372
				xmax = 167.3272
				text = "something"
			intervals [356]:
				xmin = 167.3272
				xmax = 167.7372
				text = "driving"
			intervals [357]:
				xmin = 167.7372
				xmax = 167.8272
				text = "a"
			intervals [358]:
				xmin = 167.8272
				xmax = 168.1872
				text = "truck"
			intervals [359]:
				xmin = 168.1872
				xmax = 168.3072
				text = "or"
			intervals [360]:
				xmin = 168.3072
				xmax = 168.7672
				text = "something"
			intervals [361]:
				xmin = 168.7672
				xmax = 169.3032
				text = ""
			intervals [362]:
				xmin = 169.3032
				xmax = 169.5232
				text = "and"
			intervals [363]:
				xmin = 169.5232
				xmax = 169.6032
				text = "i"
			intervals [364]:
				xmin = 169.6032
				xmax = 169.9332
				text = "think"
			intervals [365]:
				xmin = 169.9332
				xmax = 170.0032
				text = ""
			intervals [366]:
				xmin = 170.0032
				xmax = 170.3632
				text = "um"
			intervals [367]:
				xmin = 170.3632
				xmax = 170.5432
				text = "he"
			intervals [368]:
				xmin = 170.5432
				xmax = 171.0032
				text = "was"
			intervals [369]:
				xmin = 171.0032
				xmax = 171.0332
				text = ""
			intervals [370]:
				xmin = 171.0332
				xmax = 171.6532
				text = "fortunate"
			intervals [371]:
				xmin = 171.6532
				xmax = 171.9332
				text = "enough"
			intervals [372]:
				xmin = 171.9332
				xmax = 172.4032
				text = "to"
			intervals [373]:
				xmin = 172.4032
				xmax = 172.9717
				text = ""
			intervals [374]:
				xmin = 172.9717
				xmax = 173.3417
				text = "um"
			intervals [375]:
				xmin = 173.3417
				xmax = 173.3717
				text = ""
			intervals [376]:
				xmin = 173.3717
				xmax = 173.5317
				text = "get"
			intervals [377]:
				xmin = 173.5317
				xmax = 173.6317
				text = "a"
			intervals [378]:
				xmin = 173.6317
				xmax = 174.0717
				text = "government"
			intervals [379]:
				xmin = 174.0717
				xmax = 174.5517
				text = "job"
			intervals [380]:
				xmin = 174.5517
				xmax = 175.3099
				text = ""
			intervals [381]:
				xmin = 175.3099
				xmax = 175.7299
				text = "and"
			intervals [382]:
				xmin = 175.7299
				xmax = 176.0199
				text = "he"
			intervals [383]:
				xmin = 176.0199
				xmax = 176.0499
				text = ""
			intervals [384]:
				xmin = 176.0499
				xmax = 176.2999
				text = "lived"
			intervals [385]:
				xmin = 176.2999
				xmax = 176.3799
				text = "in"
			intervals [386]:
				xmin = 176.3799
				xmax = 176.4699
				text = "new"
			intervals [387]:
				xmin = 176.4699
				xmax = 176.8199
				text = "york"
			intervals [388]:
				xmin = 176.8199
				xmax = 176.9199
				text = "the"
			intervals [389]:
				xmin = 176.9199
				xmax = 177.1899
				text = "rest"
			intervals [390]:
				xmin = 177.1899
				xmax = 177.2599
				text = "of"
			intervals [391]:
				xmin = 177.2599
				xmax = 177.4399
				text = "his"
			intervals [392]:
				xmin = 177.4399
				xmax = 177.4699
				text = ""
			intervals [393]:
				xmin = 177.4699
				xmax = 177.9799
				text = "life"
			intervals [394]:
				xmin = 177.9799
				xmax = 180.0022
				text = ""
			intervals [395]:
				xmin = 180.0022
				xmax = 180.1422
				text = "my"
			intervals [396]:
				xmin = 180.1422
				xmax = 180.4722
				text = "mom"
			intervals [397]:
				xmin = 180.4722
				xmax = 180.7722
				text = "stayed"
			intervals [398]:
				xmin = 180.7722
				xmax = 180.9622
				text = "here"
			intervals [399]:
				xmin = 180.9622
				xmax = 181.0222
				text = "in"
			intervals [400]:
				xmin = 181.0222
				xmax = 181.6322
				text = "dc"
			intervals [401]:
				xmin = 181.6322
				xmax = 182.3422
				text = "until"
			intervals [402]:
				xmin = 182.3422
				xmax = 182.4887
				text = ""
			intervals [403]:
				xmin = 182.4887
				xmax = 182.5987
				text = "you"
			intervals [404]:
				xmin = 182.5987
				xmax = 182.8287
				text = "know"
			intervals [405]:
				xmin = 182.8287
				xmax = 182.8587
				text = ""
			intervals [406]:
				xmin = 182.8587
				xmax = 183.1987
				text = "um"
			intervals [407]:
				xmin = 183.1987
				xmax = 183.2987
				text = "her"
			intervals [408]:
				xmin = 183.2987
				xmax = 183.9587
				text = "demise"
			intervals [409]:
				xmin = 183.9587
				xmax = 184.9697
				text = ""
			intervals [410]:
				xmin = 184.9697
				xmax = 185.1197
				text = "my"
			intervals [411]:
				xmin = 185.1197
				xmax = 185.4497
				text = "mom"
			intervals [412]:
				xmin = 185.4497
				xmax = 185.8397
				text = "did"
			intervals [413]:
				xmin = 185.8397
				xmax = 186.7031
				text = ""
			intervals [414]:
				xmin = 186.7031
				xmax = 186.9931
				text = "she"
			intervals [415]:
				xmin = 186.9931
				xmax = 187.2131
				text = "was"
			intervals [416]:
				xmin = 187.2131
				xmax = 187.3431
				text = "the"
			intervals [417]:
				xmin = 187.3431
				xmax = 187.7831
				text = "help"
			intervals [418]:
				xmin = 187.7831
				xmax = 189.1079
				text = ""
			intervals [419]:
				xmin = 189.1079
				xmax = 189.2179
				text = "my"
			intervals [420]:
				xmin = 189.2179
				xmax = 189.5379
				text = "mom"
			intervals [421]:
				xmin = 189.5379
				xmax = 189.6979
				text = "was"
			intervals [422]:
				xmin = 189.6979
				xmax = 189.7979
				text = "the"
			intervals [423]:
				xmin = 189.7979
				xmax = 190.2479
				text = "help"
			intervals [424]:
				xmin = 190.2479
				xmax = 190.6946
				text = ""
			intervals [425]:
				xmin = 190.6946
				xmax = 190.8046
				text = "i"
			intervals [426]:
				xmin = 190.8046
				xmax = 191.0246
				text = "hate"
			intervals [427]:
				xmin = 191.0246
				xmax = 191.1946
				text = "that"
			intervals [428]:
				xmin = 191.1946
				xmax = 191.5846
				text = "movie"
			intervals [429]:
				xmin = 191.5846
				xmax = 192.1246
				text = "<unk>"
			intervals [430]:
				xmin = 192.1246
				xmax = 192.3246
				text = "cause"
			intervals [431]:
				xmin = 192.3246
				xmax = 192.4846
				text = "that"
			intervals [432]:
				xmin = 192.4846
				xmax = 192.8846
				text = "remind"
			intervals [433]:
				xmin = 192.8846
				xmax = 192.9846
				text = "me"
			intervals [434]:
				xmin = 192.9846
				xmax = 193.1646
				text = "so"
			intervals [435]:
				xmin = 193.1646
				xmax = 193.4046
				text = "much"
			intervals [436]:
				xmin = 193.4046
				xmax = 193.5446
				text = "of"
			intervals [437]:
				xmin = 193.5446
				xmax = 193.6546
				text = "my"
			intervals [438]:
				xmin = 193.6546
				xmax = 194.0146
				text = "mother"
			intervals [439]:
				xmin = 194.0146
				xmax = 194.3911
				text = ""
			intervals [440]:
				xmin = 194.3911
				xmax = 194.5711
				text = "and"
			intervals [441]:
				xmin = 194.5711
				xmax = 194.7011
				text = "so"
			intervals [442]:
				xmin = 194.7011
				xmax = 194.9611
				text = "much"
			intervals [443]:
				xmin = 194.9611
				xmax = 195.5711
				text = "pain"
			intervals [444]:
				xmin = 195.5711
				xmax = 195.8611
				text = "she"
			intervals [445]:
				xmin = 195.8611
				xmax = 196.2111
				text = "endured"
			intervals [446]:
				xmin = 196.2111
				xmax = 196.8785
				text = ""
			intervals [447]:
				xmin = 196.8785
				xmax = 197.1785
				text = "uh"
			intervals [448]:
				xmin = 197.1785
				xmax = 197.2085
				text = ""
			intervals [449]:
				xmin = 197.2085
				xmax = 197.4885
				text = "she"
			intervals [450]:
				xmin = 197.4885
				xmax = 197.9885
				text = "cleaned"
			intervals [451]:
				xmin = 197.9885
				xmax = 198.1585
				text = "up"
			intervals [452]:
				xmin = 198.1585
				xmax = 198.2785
				text = "the"
			intervals [453]:
				xmin = 198.2785
				xmax = 198.5385
				text = "cleared"
			intervals [454]:
				xmin = 198.5385
				xmax = 198.8685
				text = "people"
			intervals [455]:
				xmin = 198.8685
				xmax = 198.9285
				text = "s"
			intervals [456]:
				xmin = 198.9285
				xmax = 199.5785
				text = "homes"
			intervals [457]:
				xmin = 199.5785
				xmax = 204.0437
				text = ""
			intervals [458]:
				xmin = 204.0437
				xmax = 204.1837
				text = "that"
			intervals [459]:
				xmin = 204.1837
				xmax = 204.3637
				text = "was"
			intervals [460]:
				xmin = 204.3637
				xmax = 204.5137
				text = "in"
			intervals [461]:
				xmin = 204.5137
				xmax = 204.9783
				text = ""
			intervals [462]:
				xmin = 204.9783
				xmax = 205.1883
				text = "that"
			intervals [463]:
				xmin = 205.1883
				xmax = 205.3383
				text = "was"
			intervals [464]:
				xmin = 205.3383
				xmax = 205.4383
				text = "the"
			intervals [465]:
				xmin = 205.4383
				xmax = 206.1183
				text = "fifties"
			intervals [466]:
				xmin = 206.1183
				xmax = 206.3083
				text = "that"
			intervals [467]:
				xmin = 206.3083
				xmax = 206.4483
				text = "was"
			intervals [468]:
				xmin = 206.4483
				xmax = 207.0283
				text = "definitely"
			intervals [469]:
				xmin = 207.0283
				xmax = 207.1283
				text = "the"
			intervals [470]:
				xmin = 207.1283
				xmax = 207.6383
				text = "fifties"
			intervals [471]:
				xmin = 207.6383
				xmax = 207.7083
				text = "i"
			intervals [472]:
				xmin = 207.7083
				xmax = 207.9083
				text = "was"
			intervals [473]:
				xmin = 207.9083
				xmax = 208.1283
				text = "born"
			intervals [474]:
				xmin = 208.1283
				xmax = 208.2383
				text = "in"
			intervals [475]:
				xmin = 208.2383
				xmax = 208.5383
				text = "fifty"
			intervals [476]:
				xmin = 208.5383
				xmax = 208.9183
				text = "seven"
			intervals [477]:
				xmin = 208.9183
				xmax = 209.0783
				text = "she"
			intervals [478]:
				xmin = 209.0783
				xmax = 209.3083
				text = "did"
			intervals [479]:
				xmin = 209.3083
				xmax = 209.4883
				text = "it"
			intervals [480]:
				xmin = 209.4883
				xmax = 209.6883
				text = "up"
			intervals [481]:
				xmin = 209.6883
				xmax = 210.3383
				text = "until"
			intervals [482]:
				xmin = 210.3383
				xmax = 210.6119
				text = ""
			intervals [483]:
				xmin = 210.6119
				xmax = 210.6919
				text = "i"
			intervals [484]:
				xmin = 210.6919
				xmax = 210.9619
				text = "wanna"
			intervals [485]:
				xmin = 210.9619
				xmax = 211.1619
				text = "say"
			intervals [486]:
				xmin = 211.1619
				xmax = 211.3319
				text = "she"
			intervals [487]:
				xmin = 211.3319
				xmax = 211.5619
				text = "did"
			intervals [488]:
				xmin = 211.5619
				xmax = 211.6919
				text = "it"
			intervals [489]:
				xmin = 211.6919
				xmax = 211.8619
				text = "up"
			intervals [490]:
				xmin = 211.8619
				xmax = 212.4419
				text = "until"
			intervals [491]:
				xmin = 212.4419
				xmax = 212.7615
				text = ""
			intervals [492]:
				xmin = 212.7615
				xmax = 213.1315
				text = "early"
			intervals [493]:
				xmin = 213.1315
				xmax = 213.7515
				text = "sixties"
			intervals [494]:
				xmin = 213.7515
				xmax = 213.9215
				text = "and"
			intervals [495]:
				xmin = 213.9215
				xmax = 214.1915
				text = "then"
			intervals [496]:
				xmin = 214.1915
				xmax = 214.4015
				text = "she"
			intervals [497]:
				xmin = 214.4015
				xmax = 214.7415
				text = "did"
			intervals [498]:
				xmin = 214.7415
				xmax = 215.2122
				text = ""
			intervals [499]:
				xmin = 215.2122
				xmax = 215.6722
				text = "always"
			intervals [500]:
				xmin = 215.6722
				xmax = 215.9522
				text = "sometime"
			intervals [501]:
				xmin = 215.9522
				xmax = 216.1422
				text = "type"
			intervals [502]:
				xmin = 216.1422
				xmax = 216.2222
				text = "of"
			intervals [503]:
				xmin = 216.2222
				xmax = 216.9022
				text = "maintenance"
			intervals [504]:
				xmin = 216.9022
				xmax = 217.3122
				text = "work"
			intervals [505]:
				xmin = 217.3122
				xmax = 217.6357
				text = ""
			intervals [506]:
				xmin = 217.6357
				xmax = 218.0357
				text = "um"
			intervals [507]:
				xmin = 218.0357
				xmax = 218.2357
				text = "she"
			intervals [508]:
				xmin = 218.2357
				xmax = 218.5157
				text = "went"
			intervals [509]:
				xmin = 218.5157
				xmax = 218.6957
				text = "from"
			intervals [510]:
				xmin = 218.6957
				xmax = 219.1357
				text = "cleaning"
			intervals [511]:
				xmin = 219.1357
				xmax = 219.5457
				text = "people"
			intervals [512]:
				xmin = 219.5457
				xmax = 219.5957
				text = "s"
			intervals [513]:
				xmin = 219.5957
				xmax = 220.3357
				text = "homes"
			intervals [514]:
				xmin = 220.3357
				xmax = 220.7057
				text = "to"
			intervals [515]:
				xmin = 220.7057
				xmax = 221.0863
				text = ""
			intervals [516]:
				xmin = 221.0863
				xmax = 221.8063
				text = "cleaning"
			intervals [517]:
				xmin = 221.8063
				xmax = 221.8363
				text = ""
			intervals [518]:
				xmin = 221.8363
				xmax = 222.3263
				text = "um"
			intervals [519]:
				xmin = 222.3263
				xmax = 222.4063
				text = ""
			intervals [520]:
				xmin = 222.4063
				xmax = 223.1463
				text = "buildings"
			intervals [521]:
				xmin = 223.1463
				xmax = 223.2105
				text = ""
			intervals [522]:
				xmin = 223.2105
				xmax = 223.3305
				text = "you"
			intervals [523]:
				xmin = 223.3305
				xmax = 223.6905
				text = "know"
			intervals [524]:
				xmin = 223.6905
				xmax = 223.7205
				text = ""
			intervals [525]:
				xmin = 223.7205
				xmax = 224.2305
				text = "um"
			intervals [526]:
				xmin = 224.2305
				xmax = 224.7909
				text = ""
			intervals [527]:
				xmin = 224.7909
				xmax = 225.2809
				text = "apartment"
			intervals [528]:
				xmin = 225.2809
				xmax = 225.7109
				text = "buildings"
			intervals [529]:
				xmin = 225.7109
				xmax = 225.8109
				text = "where"
			intervals [530]:
				xmin = 225.8109
				xmax = 226.1909
				text = "people"
			intervals [531]:
				xmin = 226.1909
				xmax = 226.3109
				text = "would"
			intervals [532]:
				xmin = 226.3109
				xmax = 226.6309
				text = "leave"
			intervals [533]:
				xmin = 226.6309
				xmax = 226.9409
				text = "out"
			intervals [534]:
				xmin = 226.9409
				xmax = 226.9809
				text = ""
			intervals [535]:
				xmin = 226.9809
				xmax = 227.0609
				text = "and"
			intervals [536]:
				xmin = 227.0609
				xmax = 227.6519
				text = ""
			intervals [537]:
				xmin = 227.6519
				xmax = 227.7819
				text = "and"
			intervals [538]:
				xmin = 227.7819
				xmax = 228.0519
				text = "so"
			intervals [539]:
				xmin = 228.0519
				xmax = 228.1919
				text = "sh-"
			intervals [540]:
				xmin = 228.1919
				xmax = 228.3794
				text = ""
			intervals [541]:
				xmin = 228.3794
				xmax = 228.5494
				text = "a"
			intervals [542]:
				xmin = 228.5494
				xmax = 228.6394
				text = ""
			intervals [543]:
				xmin = 228.6394
				xmax = 228.8594
				text = "group"
			intervals [544]:
				xmin = 228.8594
				xmax = 228.9194
				text = "of"
			intervals [545]:
				xmin = 228.9194
				xmax = 229.1994
				text = "people"
			intervals [546]:
				xmin = 229.1994
				xmax = 229.3394
				text = "would"
			intervals [547]:
				xmin = 229.3394
				xmax = 229.5694
				text = "come"
			intervals [548]:
				xmin = 229.5694
				xmax = 229.7094
				text = "in"
			intervals [549]:
				xmin = 229.7094
				xmax = 229.7894
				text = "and"
			intervals [550]:
				xmin = 229.7894
				xmax = 230.0694
				text = "clean"
			intervals [551]:
				xmin = 230.0694
				xmax = 230.1394
				text = "it"
			intervals [552]:
				xmin = 230.1394
				xmax = 230.2394
				text = "but"
			intervals [553]:
				xmin = 230.2394
				xmax = 230.2994
				text = "it"
			intervals [554]:
				xmin = 230.2994
				xmax = 230.5194
				text = "was"
			intervals [555]:
				xmin = 230.5194
				xmax = 230.5694
				text = ""
			intervals [556]:
				xmin = 230.5694
				xmax = 230.7994
				text = "owned"
			intervals [557]:
				xmin = 230.7994
				xmax = 230.9894
				text = "by"
			intervals [558]:
				xmin = 230.9894
				xmax = 231.0494
				text = "a"
			intervals [559]:
				xmin = 231.0494
				xmax = 231.4994
				text = "company"
			intervals [560]:
				xmin = 231.4994
				xmax = 240.0677
				text = ""
			intervals [561]:
				xmin = 240.0677
				xmax = 240.4677
				text = "mm-hm"
			intervals [562]:
				xmin = 240.4677
				xmax = 250.1164
				text = ""
			intervals [563]:
				xmin = 250.1164
				xmax = 250.2364
				text = "i"
			intervals [564]:
				xmin = 250.2364
				xmax = 250.3964
				text = "had"
			intervals [565]:
				xmin = 250.3964
				xmax = 250.5264
				text = "a"
			intervals [566]:
				xmin = 250.5264
				xmax = 250.7364
				text = "lot"
			intervals [567]:
				xmin = 250.7364
				xmax = 250.8164
				text = "of"
			intervals [568]:
				xmin = 250.8164
				xmax = 251.4464
				text = "resentment"
			intervals [569]:
				xmin = 251.4464
				xmax = 251.6318
				text = ""
			intervals [570]:
				xmin = 251.6318
				xmax = 251.8318
				text = "a"
			intervals [571]:
				xmin = 251.8318
				xmax = 252.2618
				text = "lot"
			intervals [572]:
				xmin = 252.2618
				xmax = 252.2918
				text = ""
			intervals [573]:
				xmin = 252.2918
				xmax = 252.4518
				text = "cause"
			intervals [574]:
				xmin = 252.4518
				xmax = 252.5518
				text = "they"
			intervals [575]:
				xmin = 252.5518
				xmax = 252.7218
				text = "didn't"
			intervals [576]:
				xmin = 252.7218
				xmax = 252.9318
				text = "treat"
			intervals [577]:
				xmin = 252.9318
				xmax = 253.0618
				text = "her"
			intervals [578]:
				xmin = 253.0618
				xmax = 253.3518
				text = "right"
			intervals [579]:
				xmin = 253.3518
				xmax = 253.4979
				text = ""
			intervals [580]:
				xmin = 253.4979
				xmax = 253.6279
				text = "they"
			intervals [581]:
				xmin = 253.6279
				xmax = 253.8479
				text = "didn't"
			intervals [582]:
				xmin = 253.8479
				xmax = 254.0379
				text = "treat"
			intervals [583]:
				xmin = 254.0379
				xmax = 254.2079
				text = "her"
			intervals [584]:
				xmin = 254.2079
				xmax = 254.7179
				text = "well"
			intervals [585]:
				xmin = 254.7179
				xmax = 254.7479
				text = ""
			intervals [586]:
				xmin = 254.7479
				xmax = 255.2479
				text = "um"
			intervals [587]:
				xmin = 255.2479
				xmax = 255.347
				text = ""
			intervals [588]:
				xmin = 255.347
				xmax = 255.487
				text = "you"
			intervals [589]:
				xmin = 255.487
				xmax = 255.707
				text = "know"
			intervals [590]:
				xmin = 255.707
				xmax = 255.737
				text = ""
			intervals [591]:
				xmin = 255.737
				xmax = 255.867
				text = "they"
			intervals [592]:
				xmin = 255.867
				xmax = 256.017
				text = "would"
			intervals [593]:
				xmin = 256.017
				xmax = 256.227
				text = "give"
			intervals [594]:
				xmin = 256.227
				xmax = 256.717
				text = "her"
			intervals [595]:
				xmin = 256.717
				xmax = 257.2562
				text = ""
			intervals [596]:
				xmin = 257.2562
				xmax = 257.6562
				text = "food"
			intervals [597]:
				xmin = 257.6562
				xmax = 257.8062
				text = "that"
			intervals [598]:
				xmin = 257.8062
				xmax = 258.1462
				text = "they"
			intervals [599]:
				xmin = 258.1462
				xmax = 258.1762
				text = ""
			intervals [600]:
				xmin = 258.1762
				xmax = 258.3462
				text = "you"
			intervals [601]:
				xmin = 258.3462
				xmax = 258.6962
				text = "know"
			intervals [602]:
				xmin = 258.6962
				xmax = 259.8856
				text = ""
			intervals [603]:
				xmin = 259.8856
				xmax = 260.1956
				text = "didn't"
			intervals [604]:
				xmin = 260.1956
				xmax = 260.4056
				text = "wanna"
			intervals [605]:
				xmin = 260.4056
				xmax = 260.9156
				text = "waste"
			intervals [606]:
				xmin = 260.9156
				xmax = 260.9456
				text = ""
			intervals [607]:
				xmin = 260.9456
				xmax = 261.0356
				text = "what"
			intervals [608]:
				xmin = 261.0356
				xmax = 261.1856
				text = "they"
			intervals [609]:
				xmin = 261.1856
				xmax = 261.4856
				text = "called"
			intervals [610]:
				xmin = 261.4856
				xmax = 261.6456
				text = "not"
			intervals [611]:
				xmin = 261.6456
				xmax = 261.6756
				text = ""
			intervals [612]:
				xmin = 261.6756
				xmax = 261.8956
				text = "wanting"
			intervals [613]:
				xmin = 261.8956
				xmax = 262.0056
				text = "to"
			intervals [614]:
				xmin = 262.0056
				xmax = 262.4456
				text = "waste"
			intervals [615]:
				xmin = 262.4456
				xmax = 262.5656
				text = "and"
			intervals [616]:
				xmin = 262.5656
				xmax = 262.7256
				text = "would"
			intervals [617]:
				xmin = 262.7256
				xmax = 262.9656
				text = "bring"
			intervals [618]:
				xmin = 262.9656
				xmax = 263.4756
				text = "home"
			intervals [619]:
				xmin = 263.4756
				xmax = 264.1141
				text = ""
			intervals [620]:
				xmin = 264.1141
				xmax = 264.7841
				text = "and"
			intervals [621]:
				xmin = 264.7841
				xmax = 264.8341
				text = ""
			intervals [622]:
				xmin = 264.8341
				xmax = 265.5541
				text = "um"
			intervals [623]:
				xmin = 265.5541
				xmax = 267.1306
				text = ""
			intervals [624]:
				xmin = 267.1306
				xmax = 267.2306
				text = "you"
			intervals [625]:
				xmin = 267.2306
				xmax = 267.4206
				text = "know"
			intervals [626]:
				xmin = 267.4206
				xmax = 267.5506
				text = "i"
			intervals [627]:
				xmin = 267.5506
				xmax = 267.8106
				text = "grew"
			intervals [628]:
				xmin = 267.8106
				xmax = 267.9606
				text = "up"
			intervals [629]:
				xmin = 267.9606
				xmax = 268.0506
				text = "in"
			intervals [630]:
				xmin = 268.0506
				xmax = 268.1506
				text = "the"
			intervals [631]:
				xmin = 268.1506
				xmax = 268.4706
				text = "six"
			intervals [632]:
				xmin = 268.4706
				xmax = 268.5006
				text = ""
			intervals [633]:
				xmin = 268.5006
				xmax = 268.6706
				text = "you"
			intervals [634]:
				xmin = 268.6706
				xmax = 268.7406
				text = "know"
			intervals [635]:
				xmin = 268.7406
				xmax = 268.8106
				text = "i"
			intervals [636]:
				xmin = 268.8106
				xmax = 269.1606
				text = "came"
			intervals [637]:
				xmin = 269.1606
				xmax = 269.4106
				text = "up"
			intervals [638]:
				xmin = 269.4106
				xmax = 269.851
				text = ""
			intervals [639]:
				xmin = 269.851
				xmax = 270.221
				text = "when"
			intervals [640]:
				xmin = 270.221
				xmax = 270.271
				text = ""
			intervals [641]:
				xmin = 270.271
				xmax = 270.711
				text = "um"
			intervals [642]:
				xmin = 270.711
				xmax = 270.831
				text = ""
			intervals [643]:
				xmin = 270.831
				xmax = 270.941
				text = "the"
			intervals [644]:
				xmin = 270.941
				xmax = 271.141
				text = "m-"
			intervals [645]:
				xmin = 271.141
				xmax = 271.272
				text = ""
			intervals [646]:
				xmin = 271.272
				xmax = 271.362
				text = "the"
			intervals [647]:
				xmin = 271.362
				xmax = 271.722
				text = "march"
			intervals [648]:
				xmin = 271.722
				xmax = 271.892
				text = "on"
			intervals [649]:
				xmin = 271.892
				xmax = 272.472
				text = "washington"
			intervals [650]:
				xmin = 272.472
				xmax = 272.902
				text = "happened"
			intervals [651]:
				xmin = 272.902
				xmax = 272.982
				text = "and"
			intervals [652]:
				xmin = 272.982
				xmax = 273.112
				text = "we"
			intervals [653]:
				xmin = 273.112
				xmax = 273.372
				text = "lived"
			intervals [654]:
				xmin = 273.372
				xmax = 273.482
				text = "at"
			intervals [655]:
				xmin = 273.482
				xmax = 273.782
				text = "fifth"
			intervals [656]:
				xmin = 273.782
				xmax = 273.872
				text = "and"
			intervals [657]:
				xmin = 273.872
				xmax = 273.912
				text = ""
			intervals [658]:
				xmin = 273.912
				xmax = 274.202
				text = "p"
			intervals [659]:
				xmin = 274.202
				xmax = 274.9977
				text = ""
			intervals [660]:
				xmin = 274.9977
				xmax = 275.1377
				text = "and"
			intervals [661]:
				xmin = 275.1377
				xmax = 275.2377
				text = "i"
			intervals [662]:
				xmin = 275.2377
				xmax = 275.3577
				text = "can"
			intervals [663]:
				xmin = 275.3577
				xmax = 275.8277
				text = "remember"
			intervals [664]:
				xmin = 275.8277
				xmax = 275.9977
				text = "my"
			intervals [665]:
				xmin = 275.9977
				xmax = 276.3477
				text = "mother"
			intervals [666]:
				xmin = 276.3477
				xmax = 276.4677
				text = "when"
			intervals [667]:
				xmin = 276.4677
				xmax = 276.8877
				text = "martin"
			intervals [668]:
				xmin = 276.8877
				xmax = 277.1077
				text = "was"
			intervals [669]:
				xmin = 277.1077
				xmax = 277.4277
				text = "killed"
			intervals [670]:
				xmin = 277.4277
				xmax = 277.5577
				text = "my"
			intervals [671]:
				xmin = 277.5577
				xmax = 277.9277
				text = "mother"
			intervals [672]:
				xmin = 277.9277
				xmax = 278.0777
				text = "was"
			intervals [673]:
				xmin = 278.0777
				xmax = 278.5477
				text = "saying"
			intervals [674]:
				xmin = 278.5477
				xmax = 279.333
				text = ""
			intervals [675]:
				xmin = 279.333
				xmax = 279.463
				text = "i"
			intervals [676]:
				xmin = 279.463
				xmax = 279.723
				text = "just"
			intervals [677]:
				xmin = 279.723
				xmax = 279.873
				text = "got"
			intervals [678]:
				xmin = 279.873
				xmax = 279.963
				text = "to"
			intervals [679]:
				xmin = 279.963
				xmax = 280.233
				text = "be"
			intervals [680]:
				xmin = 280.233
				xmax = 280.603
				text = "there"
			intervals [681]:
				xmin = 280.603
				xmax = 280.633
				text = ""
			intervals [682]:
				xmin = 280.633
				xmax = 280.793
				text = "i"
			intervals [683]:
				xmin = 280.793
				xmax = 281.063
				text = "just"
			intervals [684]:
				xmin = 281.063
				xmax = 281.6659
				text = ""
			intervals [685]:
				xmin = 281.6659
				xmax = 281.8159
				text = "<unk>"
			intervals [686]:
				xmin = 281.8159
				xmax = 281.9722
				text = ""
			intervals [687]:
				xmin = 281.9722
				xmax = 282.1022
				text = "i"
			intervals [688]:
				xmin = 282.1022
				xmax = 282.2722
				text = "don't"
			intervals [689]:
				xmin = 282.2722
				xmax = 282.4222
				text = "think"
			intervals [690]:
				xmin = 282.4222
				xmax = 282.5822
				text = "she"
			intervals [691]:
				xmin = 282.5822
				xmax = 282.7522
				text = "had"
			intervals [692]:
				xmin = 282.7522
				xmax = 282.9622
				text = "any"
			intervals [693]:
				xmin = 282.9622
				xmax = 283.7222
				text = "political"
			intervals [694]:
				xmin = 283.7222
				xmax = 284.2313
				text = ""
			intervals [695]:
				xmin = 284.2313
				xmax = 284.3613
				text = "<unk>"
			intervals [696]:
				xmin = 284.3613
				xmax = 285.5402
				text = ""
			intervals [697]:
				xmin = 285.5402
				xmax = 285.6802
				text = "you"
			intervals [698]:
				xmin = 285.6802
				xmax = 285.9002
				text = "know"
			intervals [699]:
				xmin = 285.9002
				xmax = 286.3802
				text = "um"
			intervals [700]:
				xmin = 286.3802
				xmax = 286.9025
				text = ""
			intervals [701]:
				xmin = 286.9025
				xmax = 287.0025
				text = "s"
			intervals [702]:
				xmin = 287.0025
				xmax = 287.0325
				text = ""
			intervals [703]:
				xmin = 287.0325
				xmax = 287.4725
				text = "stake"
			intervals [704]:
				xmin = 287.4725
				xmax = 287.5925
				text = "in"
			intervals [705]:
				xmin = 287.5925
				xmax = 288.1425
				text = "anything"
			intervals [706]:
				xmin = 288.1425
				xmax = 288.2425
				text = "i"
			intervals [707]:
				xmin = 288.2425
				xmax = 288.5225
				text = "think"
			intervals [708]:
				xmin = 288.5225
				xmax = 288.7325
				text = "she"
			intervals [709]:
				xmin = 288.7325
				xmax = 288.9925
				text = "just"
			intervals [710]:
				xmin = 288.9925
				xmax = 289.2625
				text = "felt"
			intervals [711]:
				xmin = 289.2625
				xmax = 289.4425
				text = "she"
			intervals [712]:
				xmin = 289.4425
				xmax = 289.6725
				text = "needed"
			intervals [713]:
				xmin = 289.6725
				xmax = 289.7125
				text = ""
			intervals [714]:
				xmin = 289.7125
				xmax = 289.8025
				text = "to"
			intervals [715]:
				xmin = 289.8025
				xmax = 290.0225
				text = "be"
			intervals [716]:
				xmin = 290.0225
				xmax = 290.2225
				text = "there"
			intervals [717]:
				xmin = 290.2225
				xmax = 290.3825
				text = "she"
			intervals [718]:
				xmin = 290.3825
				xmax = 290.5425
				text = "took"
			intervals [719]:
				xmin = 290.5425
				xmax = 290.6125
				text = "it"
			intervals [720]:
				xmin = 290.6125
				xmax = 290.8625
				text = "very"
			intervals [721]:
				xmin = 290.8625
				xmax = 291.3225
				text = "hard"
			intervals [722]:
				xmin = 291.3225
				xmax = 291.7527
				text = ""
			intervals [723]:
				xmin = 291.7527
				xmax = 291.8927
				text = "i"
			intervals [724]:
				xmin = 291.8927
				xmax = 292.0227
				text = "can"
			intervals [725]:
				xmin = 292.0227
				xmax = 292.6027
				text = "remember"
			intervals [726]:
				xmin = 292.6027
				xmax = 293.0443
				text = ""
			intervals [727]:
				xmin = 293.0443
				xmax = 293.6243
				text = "um"
			intervals [728]:
				xmin = 293.6243
				xmax = 294.1063
				text = ""
			intervals [729]:
				xmin = 294.1063
				xmax = 294.4163
				text = "we"
			intervals [730]:
				xmin = 294.4163
				xmax = 294.5163
				text = ""
			intervals [731]:
				xmin = 294.5163
				xmax = 294.7663
				text = "she"
			intervals [732]:
				xmin = 294.7663
				xmax = 294.9963
				text = "took"
			intervals [733]:
				xmin = 294.9963
				xmax = 295.1363
				text = "her"
			intervals [734]:
				xmin = 295.1363
				xmax = 295.5463
				text = "children"
			intervals [735]:
				xmin = 295.5463
				xmax = 295.8663
				text = "down"
			intervals [736]:
				xmin = 295.8663
				xmax = 296.1263
				text = "to"
			intervals [737]:
				xmin = 296.1263
				xmax = 296.1963
				text = "the"
			intervals [738]:
				xmin = 296.1963
				xmax = 296.7063
				text = "martin"
			intervals [739]:
				xmin = 296.7063
				xmax = 296.7663
				text = ""
			intervals [740]:
				xmin = 296.7663
				xmax = 297.0063
				text = "uh"
			intervals [741]:
				xmin = 297.0063
				xmax = 297.0663
				text = ""
			intervals [742]:
				xmin = 297.0663
				xmax = 297.2263
				text = "to"
			intervals [743]:
				xmin = 297.2263
				xmax = 297.2963
				text = "the"
			intervals [744]:
				xmin = 297.2963
				xmax = 297.8563
				text = "monument"
			intervals [745]:
				xmin = 297.8563
				xmax = 298.5202
				text = ""
			intervals [746]:
				xmin = 298.5202
				xmax = 298.6602
				text = "we"
			intervals [747]:
				xmin = 298.6602
				xmax = 299.1502
				text = "walked"
			intervals [748]:
				xmin = 299.1502
				xmax = 299.6505
				text = ""
			intervals [749]:
				xmin = 299.6505
				xmax = 299.8005
				text = "you"
			intervals [750]:
				xmin = 299.8005
				xmax = 299.9405
				text = "know"
			intervals [751]:
				xmin = 299.9405
				xmax = 300.1205
				text = "that"
			intervals [752]:
				xmin = 300.1205
				xmax = 300.1505
				text = "s"
			intervals [753]:
				xmin = 300.1505
				xmax = 300.2605
				text = "how"
			intervals [754]:
				xmin = 300.2605
				xmax = 300.6105
				text = "close"
			intervals [755]:
				xmin = 300.6105
				xmax = 300.7105
				text = "we"
			intervals [756]:
				xmin = 300.7105
				xmax = 300.9805
				text = "were"
			intervals [757]:
				xmin = 300.9805
				xmax = 301.0105
				text = ""
			intervals [758]:
				xmin = 301.0105
				xmax = 301.3905
				text = "really"
			intervals [759]:
				xmin = 301.3905
				xmax = 301.715
				text = ""
			intervals [760]:
				xmin = 301.715
				xmax = 301.905
				text = "cause"
			intervals [761]:
				xmin = 301.905
				xmax = 302.025
				text = "when"
			intervals [762]:
				xmin = 302.025
				xmax = 302.115
				text = "you"
			intervals [763]:
				xmin = 302.115
				xmax = 302.275
				text = "live"
			intervals [764]:
				xmin = 302.275
				xmax = 302.415
				text = "on"
			intervals [765]:
				xmin = 302.415
				xmax = 302.665
				text = "fifth"
			intervals [766]:
				xmin = 302.665
				xmax = 302.795
				text = "and"
			intervals [767]:
				xmin = 302.795
				xmax = 303.165
				text = "p"
			intervals [768]:
				xmin = 303.165
				xmax = 303.5009
				text = ""
			intervals [769]:
				xmin = 303.5009
				xmax = 303.6309
				text = "it"
			intervals [770]:
				xmin = 303.6309
				xmax = 303.6709
				text = "s"
			intervals [771]:
				xmin = 303.6709
				xmax = 303.9809
				text = "nothing"
			intervals [772]:
				xmin = 303.9809
				xmax = 304.3809
				text = "keeping"
			intervals [773]:
				xmin = 304.3809
				xmax = 304.4609
				text = "you"
			intervals [774]:
				xmin = 304.4609
				xmax = 304.7209
				text = "from"
			intervals [775]:
				xmin = 304.7209
				xmax = 305.0909
				text = "anything"
			intervals [776]:
				xmin = 305.0909
				xmax = 305.2109
				text = "but"
			intervals [777]:
				xmin = 305.2109
				xmax = 305.3109
				text = "new"
			intervals [778]:
				xmin = 305.3109
				xmax = 305.6509
				text = "york"
			intervals [779]:
				xmin = 305.6509
				xmax = 306.0709
				text = "avenue"
			intervals [780]:
				xmin = 306.0709
				xmax = 306.1509
				text = ""
			intervals [781]:
				xmin = 306.1509
				xmax = 306.5609
				text = "so"
			intervals [782]:
				xmin = 306.5609
				xmax = 306.6809
				text = ""
			intervals [783]:
				xmin = 306.6809
				xmax = 306.8509
				text = "we"
			intervals [784]:
				xmin = 306.8509
				xmax = 307.2009
				text = "walked"
			intervals [785]:
				xmin = 307.2009
				xmax = 307.2909
				text = "a"
			intervals [786]:
				xmin = 307.2909
				xmax = 307.5509
				text = "lot"
			intervals [787]:
				xmin = 307.5509
				xmax = 307.9388
				text = ""
			intervals [788]:
				xmin = 307.9388
				xmax = 308.1988
				text = "so"
			intervals [789]:
				xmin = 308.1988
				xmax = 308.2588
				text = ""
			intervals [790]:
				xmin = 308.2588
				xmax = 308.6488
				text = "often"
			intervals [791]:
				xmin = 308.6488
				xmax = 308.8188
				text = "as"
			intervals [792]:
				xmin = 308.8188
				xmax = 308.8988
				text = "a"
			intervals [793]:
				xmin = 308.8988
				xmax = 309.3388
				text = "child"
			intervals [794]:
				xmin = 309.3388
				xmax = 309.6488
				text = "growing"
			intervals [795]:
				xmin = 309.6488
				xmax = 309.8588
				text = "up"
			intervals [796]:
				xmin = 309.8588
				xmax = 310.3542
				text = ""
			intervals [797]:
				xmin = 310.3542
				xmax = 310.5342
				text = "we"
			intervals [798]:
				xmin = 310.5342
				xmax = 311.1442
				text = "played"
			intervals [799]:
				xmin = 311.1442
				xmax = 311.2038
				text = ""
			intervals [800]:
				xmin = 311.2038
				xmax = 311.5838
				text = "walked"
			intervals [801]:
				xmin = 311.5838
				xmax = 312.5438
				text = "downtown"
			intervals [802]:
				xmin = 312.5438
				xmax = 312.7638
				text = "and"
			intervals [803]:
				xmin = 312.7638
				xmax = 312.9736
				text = ""
			intervals [804]:
				xmin = 312.9736
				xmax = 313.3036
				text = "walked"
			intervals [805]:
				xmin = 313.3036
				xmax = 313.4436
				text = "up"
			intervals [806]:
				xmin = 313.4436
				xmax = 313.5336
				text = "and"
			intervals [807]:
				xmin = 313.5336
				xmax = 313.7536
				text = "down"
			intervals [808]:
				xmin = 313.7536
				xmax = 313.8136
				text = "the"
			intervals [809]:
				xmin = 313.8136
				xmax = 314.3336
				text = "monument"
			intervals [810]:
				xmin = 314.3336
				xmax = 314.8536
				text = "steps"
			intervals [811]:
				xmin = 314.8536
				xmax = 315.1512
				text = ""
			intervals [812]:
				xmin = 315.1512
				xmax = 315.2912
				text = "on"
			intervals [813]:
				xmin = 315.2912
				xmax = 315.3412
				text = "a"
			intervals [814]:
				xmin = 315.3412
				xmax = 315.7012
				text = "number"
			intervals [815]:
				xmin = 315.7012
				xmax = 315.7612
				text = "of"
			intervals [816]:
				xmin = 315.7612
				xmax = 316.4112
				text = "occasions"
			intervals [817]:
				xmin = 316.4112
				xmax = 316.4812
				text = "uh"
			intervals [818]:
				xmin = 316.4812
				xmax = 316.7012
				text = "that"
			intervals [819]:
				xmin = 316.7012
				xmax = 316.8612
				text = "was"
			intervals [820]:
				xmin = 316.8612
				xmax = 317.0612
				text = "what"
			intervals [821]:
				xmin = 317.0612
				xmax = 317.1912
				text = "we"
			intervals [822]:
				xmin = 317.1912
				xmax = 317.4512
				text = "did"
			intervals [823]:
				xmin = 317.4512
				xmax = 317.5512
				text = "with"
			intervals [824]:
				xmin = 317.5512
				xmax = 317.6912
				text = "our"
			intervals [825]:
				xmin = 317.6912
				xmax = 318.0812
				text = "pass"
			intervals [826]:
				xmin = 318.0812
				xmax = 318.3812
				text = "time"
			intervals [827]:
				xmin = 318.3812
				xmax = 318.8057
				text = ""
			intervals [828]:
				xmin = 318.8057
				xmax = 318.9557
				text = "we"
			intervals [829]:
				xmin = 318.9557
				xmax = 319.0657
				text = "would"
			intervals [830]:
				xmin = 319.0657
				xmax = 319.2057
				text = "get"
			intervals [831]:
				xmin = 319.2057
				xmax = 319.3257
				text = "up"
			intervals [832]:
				xmin = 319.3257
				xmax = 319.4057
				text = "in"
			intervals [833]:
				xmin = 319.4057
				xmax = 319.4657
				text = "the"
			intervals [834]:
				xmin = 319.4657
				xmax = 319.8257
				text = "morning"
			intervals [835]:
				xmin = 319.8257
				xmax = 319.9857
				text = "do"
			intervals [836]:
				xmin = 319.9857
				xmax = 320.1457
				text = "our"
			intervals [837]:
				xmin = 320.1457
				xmax = 320.7657
				text = "chores"
			intervals [838]:
				xmin = 320.7657
				xmax = 321.0857
				text = "and"
			intervals [839]:
				xmin = 321.0857
				xmax = 322.1071
				text = ""
			intervals [840]:
				xmin = 322.1071
				xmax = 322.2671
				text = "<unk>"
			intervals [841]:
				xmin = 322.2671
				xmax = 322.2971
				text = ""
			intervals [842]:
				xmin = 322.2971
				xmax = 322.5271
				text = "she"
			intervals [843]:
				xmin = 322.5271
				xmax = 322.7871
				text = "never"
			intervals [844]:
				xmin = 322.7871
				xmax = 323.0071
				text = "said"
			intervals [845]:
				xmin = 323.0071
				xmax = 323.1771
				text = "where"
			intervals [846]:
				xmin = 323.1771
				xmax = 323.3171
				text = "you"
			intervals [847]:
				xmin = 323.3171
				xmax = 323.5771
				text = "going"
			intervals [848]:
				xmin = 323.5771
				xmax = 323.8071
				text = "whatchu"
			intervals [849]:
				xmin = 323.8071
				xmax = 324.0371
				text = "gonna"
			intervals [850]:
				xmin = 324.0371
				xmax = 324.2471
				text = "do"
			intervals [851]:
				xmin = 324.2471
				xmax = 324.4371
				text = "just"
			intervals [852]:
				xmin = 324.4371
				xmax = 324.6471
				text = "stay"
			intervals [853]:
				xmin = 324.6471
				xmax = 324.7571
				text = "out"
			intervals [854]:
				xmin = 324.7571
				xmax = 324.8571
				text = "of"
			intervals [855]:
				xmin = 324.8571
				xmax = 325.2571
				text = "trouble"
			intervals [856]:
				xmin = 325.2571
				xmax = 331.5844
				text = ""
			intervals [857]:
				xmin = 331.5844
				xmax = 331.6744
				text = "i"
			intervals [858]:
				xmin = 331.6744
				xmax = 331.8944
				text = "have"
			intervals [859]:
				xmin = 331.8944
				xmax = 331.9444
				text = "a"
			intervals [860]:
				xmin = 331.9444
				xmax = 332.5044
				text = "sibling"
			intervals [861]:
				xmin = 332.5044
				xmax = 332.5844
				text = "i"
			intervals [862]:
				xmin = 332.5844
				xmax = 332.7644
				text = "have"
			intervals [863]:
				xmin = 332.7644
				xmax = 332.9344
				text = "two"
			intervals [864]:
				xmin = 332.9344
				xmax = 333.1444
				text = "s"
			intervals [865]:
				xmin = 333.1444
				xmax = 333.2491
				text = ""
			intervals [866]:
				xmin = 333.2491
				xmax = 333.4191
				text = "ts"
			intervals [867]:
				xmin = 333.4191
				xmax = 333.4491
				text = ""
			intervals [868]:
				xmin = 333.4491
				xmax = 333.6291
				text = "two"
			intervals [869]:
				xmin = 333.6291
				xmax = 334.0491
				text = "deceased"
			intervals [870]:
				xmin = 334.0491
				xmax = 334.5291
				text = "siblings"
			intervals [871]:
				xmin = 334.5291
				xmax = 334.5891
				text = "i"
			intervals [872]:
				xmin = 334.5891
				xmax = 334.7791
				text = "have"
			intervals [873]:
				xmin = 334.7791
				xmax = 334.8891
				text = "an"
			intervals [874]:
				xmin = 334.8891
				xmax = 335.2091
				text = "older"
			intervals [875]:
				xmin = 335.2091
				xmax = 335.5391
				text = "sister"
			intervals [876]:
				xmin = 335.5391
				xmax = 335.5791
				text = ""
			intervals [877]:
				xmin = 335.5791
				xmax = 335.6991
				text = "who"
			intervals [878]:
				xmin = 335.6991
				xmax = 335.7691
				text = "s"
			intervals [879]:
				xmin = 335.7691
				xmax = 336.3791
				text = "deceased"
			intervals [880]:
				xmin = 336.3791
				xmax = 336.859
				text = ""
			intervals [881]:
				xmin = 336.859
				xmax = 337.139
				text = "and"
			intervals [882]:
				xmin = 337.139
				xmax = 337.229
				text = "i"
			intervals [883]:
				xmin = 337.229
				xmax = 337.449
				text = "have"
			intervals [884]:
				xmin = 337.449
				xmax = 337.479
				text = "a"
			intervals [885]:
				xmin = 337.479
				xmax = 337.809
				text = "younger"
			intervals [886]:
				xmin = 337.809
				xmax = 338.159
				text = "brother"
			intervals [887]:
				xmin = 338.159
				xmax = 338.189
				text = ""
			intervals [888]:
				xmin = 338.189
				xmax = 338.309
				text = "who"
			intervals [889]:
				xmin = 338.309
				xmax = 338.429
				text = "s"
			intervals [890]:
				xmin = 338.429
				xmax = 338.849
				text = "deceased"
			intervals [891]:
				xmin = 338.849
				xmax = 339.109
				text = "so"
			intervals [892]:
				xmin = 339.109
				xmax = 339.299
				text = "i'm"
			intervals [893]:
				xmin = 339.299
				xmax = 339.419
				text = "what"
			intervals [894]:
				xmin = 339.419
				xmax = 339.549
				text = "they"
			intervals [895]:
				xmin = 339.549
				xmax = 339.869
				text = "call"
			intervals [896]:
				xmin = 339.869
				xmax = 339.899
				text = ""
			intervals [897]:
				xmin = 339.899
				xmax = 339.979
				text = "the"
			intervals [898]:
				xmin = 339.979
				xmax = 340.279
				text = "middle"
			intervals [899]:
				xmin = 340.279
				xmax = 340.809
				text = "child"
			intervals [900]:
				xmin = 340.809
				xmax = 340.899
				text = "the"
			intervals [901]:
				xmin = 340.899
				xmax = 341.119
				text = "knee"
			intervals [902]:
				xmin = 341.119
				xmax = 341.149
				text = ""
			intervals [903]:
				xmin = 341.149
				xmax = 341.489
				text = "baby"
			intervals [904]:
				xmin = 341.489
				xmax = 341.709
				text = "but"
			intervals [905]:
				xmin = 341.709
				xmax = 341.829
				text = "my"
			intervals [906]:
				xmin = 341.829
				xmax = 341.959
				text = "mo"
			intervals [907]:
				xmin = 341.959
				xmax = 342.2902
				text = ""
			intervals [908]:
				xmin = 342.2902
				xmax = 342.4002
				text = "the"
			intervals [909]:
				xmin = 342.4002
				xmax = 342.6402
				text = "knee"
			intervals [910]:
				xmin = 342.6402
				xmax = 343.0202
				text = "baby"
			intervals [911]:
				xmin = 343.0202
				xmax = 343.2702
				text = "that"
			intervals [912]:
				xmin = 343.2702
				xmax = 343.3302
				text = "s"
			intervals [913]:
				xmin = 343.3302
				xmax = 343.4602
				text = "what"
			intervals [914]:
				xmin = 343.4602
				xmax = 343.5902
				text = "they"
			intervals [915]:
				xmin = 343.5902
				xmax = 343.9602
				text = "called"
			intervals [916]:
				xmin = 343.9602
				xmax = 344.1102
				text = "you"
			intervals [917]:
				xmin = 344.1102
				xmax = 344.2102
				text = "the"
			intervals [918]:
				xmin = 344.2102
				xmax = 344.4402
				text = "knee"
			intervals [919]:
				xmin = 344.4402
				xmax = 344.8002
				text = "baby"
			intervals [920]:
				xmin = 344.8002
				xmax = 345.0102
				text = "so"
			intervals [921]:
				xmin = 345.0102
				xmax = 345.1402
				text = "i"
			intervals [922]:
				xmin = 345.1402
				xmax = 345.3102
				text = "was"
			intervals [923]:
				xmin = 345.3102
				xmax = 345.3902
				text = "the"
			intervals [924]:
				xmin = 345.3902
				xmax = 345.5902
				text = "one"
			intervals [925]:
				xmin = 345.5902
				xmax = 345.7102
				text = "that"
			intervals [926]:
				xmin = 345.7102
				xmax = 345.9102
				text = "kind"
			intervals [927]:
				xmin = 345.9102
				xmax = 346.0202
				text = "of"
			intervals [928]:
				xmin = 346.0202
				xmax = 346.2916
				text = ""
			intervals [929]:
				xmin = 346.2916
				xmax = 346.9016
				text = "balanced"
			intervals [930]:
				xmin = 346.9016
				xmax = 347.4516
				text = "everything"
			intervals [931]:
				xmin = 347.4516
				xmax = 347.4816
				text = ""
			intervals [932]:
				xmin = 347.4816
				xmax = 347.8616
				text = "out"
			intervals [933]:
				xmin = 347.8616
				xmax = 347.9116
				text = ""
			intervals [934]:
				xmin = 347.9116
				xmax = 348.5916
				text = "um"
			intervals [935]:
				xmin = 348.5916
				xmax = 349.3746
				text = ""
			intervals [936]:
				xmin = 349.3746
				xmax = 349.5546
				text = "i"
			intervals [937]:
				xmin = 349.5546
				xmax = 349.7846
				text = "was"
			intervals [938]:
				xmin = 349.7846
				xmax = 349.8746
				text = "the"
			intervals [939]:
				xmin = 349.8746
				xmax = 350.2746
				text = "one"
			intervals [940]:
				xmin = 350.2746
				xmax = 350.4946
				text = "that"
			intervals [941]:
				xmin = 350.4946
				xmax = 351.4449
				text = ""
			intervals [942]:
				xmin = 351.4449
				xmax = 351.7849
				text = "not"
			intervals [943]:
				xmin = 351.7849
				xmax = 352.2549
				text = "knowing"
			intervals [944]:
				xmin = 352.2549
				xmax = 352.7449
				text = "then"
			intervals [945]:
				xmin = 352.7449
				xmax = 352.8998
				text = ""
			intervals [946]:
				xmin = 352.8998
				xmax = 353.3498
				text = "um"
			intervals [947]:
				xmin = 353.3498
				xmax = 354.3794
				text = ""
			intervals [948]:
				xmin = 354.3794
				xmax = 354.4894
				text = "my"
			intervals [949]:
				xmin = 354.4894
				xmax = 354.7294
				text = "mother"
			intervals [950]:
				xmin = 354.7294
				xmax = 354.9894
				text = "always"
			intervals [951]:
				xmin = 354.9894
				xmax = 355.1494
				text = "said"
			intervals [952]:
				xmin = 355.1494
				xmax = 355.3394
				text = "had"
			intervals [953]:
				xmin = 355.3394
				xmax = 355.4594
				text = "the"
			intervals [954]:
				xmin = 355.4594
				xmax = 355.8094
				text = "level"
			intervals [955]:
				xmin = 355.8094
				xmax = 356.2694
				text = "head"
			intervals [956]:
				xmin = 356.2694
				xmax = 356.5124
				text = ""
			intervals [957]:
				xmin = 356.5124
				xmax = 356.7724
				text = "you"
			intervals [958]:
				xmin = 356.7724
				xmax = 356.9524
				text = "know"
			intervals [959]:
				xmin = 356.9524
				xmax = 357.2324
				text = "more"
			intervals [960]:
				xmin = 357.2324
				xmax = 357.2624
				text = "or"
			intervals [961]:
				xmin = 357.2624
				xmax = 357.2924
				text = ""
			intervals [962]:
				xmin = 357.2924
				xmax = 357.6224
				text = "less"
			intervals [963]:
				xmin = 357.6224
				xmax = 358.0924
				text = "so"
			intervals [964]:
				xmin = 358.0924
				xmax = 358.5174
				text = ""
			intervals [965]:
				xmin = 358.5174
				xmax = 358.8074
				text = "um"
			intervals [966]:
				xmin = 358.8074
				xmax = 358.8774
				text = "i"
			intervals [967]:
				xmin = 358.8774
				xmax = 359.2074
				text = "wasn't"
			intervals [968]:
				xmin = 359.2074
				xmax = 359.8174
				text = "shy"
			intervals [969]:
				xmin = 359.8174
				xmax = 360.1223
				text = ""
			intervals [970]:
				xmin = 360.1223
				xmax = 360.4123
				text = "um"
			intervals [971]:
				xmin = 360.4123
				xmax = 360.6723
				text = ""
			intervals [972]:
				xmin = 360.6723
				xmax = 360.7023
				text = "or"
			intervals [973]:
				xmin = 360.7023
				xmax = 361.0123
				text = "anything"
			intervals [974]:
				xmin = 361.0123
				xmax = 361.1023
				text = ""
			intervals [975]:
				xmin = 361.1023
				xmax = 361.2723
				text = "like"
			intervals [976]:
				xmin = 361.2723
				xmax = 361.3223
				text = ""
			intervals [977]:
				xmin = 361.3223
				xmax = 361.6123
				text = "that"
			intervals [978]:
				xmin = 361.6123
				xmax = 361.7623
				text = ""
			intervals [979]:
				xmin = 361.7623
				xmax = 361.8923
				text = "i"
			intervals [980]:
				xmin = 361.8923
				xmax = 362.0623
				text = "just"
			intervals [981]:
				xmin = 362.0623
				xmax = 362.2823
				text = "did"
			intervals [982]:
				xmin = 362.2823
				xmax = 362.3723
				text = "it"
			intervals [983]:
				xmin = 362.3723
				xmax = 365.0117
				text = ""
			intervals [984]:
				xmin = 365.0117
				xmax = 365.5817
				text = "oh"
			intervals [985]:
				xmin = 365.5817
				xmax = 365.8717
				text = "y-"
			intervals [986]:
				xmin = 365.8717
				xmax = 367.1275
				text = ""
			intervals [987]:
				xmin = 367.1275
				xmax = 367.5575
				text = "yeah"
			intervals [988]:
				xmin = 367.5575
				xmax = 367.6175
				text = "we"
			intervals [989]:
				xmin = 367.6175
				xmax = 367.9075
				text = "played"
			intervals [990]:
				xmin = 367.9075
				xmax = 368.0675
				text = "when"
			intervals [991]:
				xmin = 368.0675
				xmax = 368.1575
				text = "we"
			intervals [992]:
				xmin = 368.1575
				xmax = 368.2575
				text = "were"
			intervals [993]:
				xmin = 368.2575
				xmax = 368.9375
				text = "younger"
			intervals [994]:
				xmin = 368.9375
				xmax = 369.0475
				text = "we"
			intervals [995]:
				xmin = 369.0475
				xmax = 369.4075
				text = "played"
			intervals [996]:
				xmin = 369.4075
				xmax = 369.8675
				text = "together"
			intervals [997]:
				xmin = 369.8675
				xmax = 370.2875
				text = "younger"
			intervals [998]:
				xmin = 370.2875
				xmax = 370.4075
				text = "we"
			intervals [999]:
				xmin = 370.4075
				xmax = 370.6475
				text = "played"
			intervals [1000]:
				xmin = 370.6475
				xmax = 370.7375
				text = "with"
			intervals [1001]:
				xmin = 370.7375
				xmax = 370.8175
				text = "the"
			intervals [1002]:
				xmin = 370.8175
				xmax = 371.2875
				text = "neighborhood"
			intervals [1003]:
				xmin = 371.2875
				xmax = 371.8475
				text = "kids"
			intervals [1004]:
				xmin = 371.8475
				xmax = 371.9675
				text = "til"
			intervals [1005]:
				xmin = 371.9675
				xmax = 372.0275
				text = "the"
			intervals [1006]:
				xmin = 372.0275
				xmax = 372.3275
				text = "street"
			intervals [1007]:
				xmin = 372.3275
				xmax = 372.6375
				text = "lights"
			intervals [1008]:
				xmin = 372.6375
				xmax = 372.9575
				text = "came"
			intervals [1009]:
				xmin = 372.9575
				xmax = 373.2675
				text = "on"
			intervals [1010]:
				xmin = 373.2675
				xmax = 373.7243
				text = ""
			intervals [1011]:
				xmin = 373.7243
				xmax = 374.1743
				text = "um"
			intervals [1012]:
				xmin = 374.1743
				xmax = 374.2043
				text = ""
			intervals [1013]:
				xmin = 374.2043
				xmax = 374.9843
				text = "<unk>"
			intervals [1014]:
				xmin = 374.9843
				xmax = 375.1539
				text = ""
			intervals [1015]:
				xmin = 375.1539
				xmax = 375.4739
				text = "right"
			intervals [1016]:
				xmin = 375.4739
				xmax = 375.6035
				text = ""
			intervals [1017]:
				xmin = 375.6035
				xmax = 375.9335
				text = "growing"
			intervals [1018]:
				xmin = 375.9335
				xmax = 376.1235
				text = "up"
			intervals [1019]:
				xmin = 376.1235
				xmax = 376.5135
				text = "on"
			intervals [1020]:
				xmin = 376.5135
				xmax = 376.7535
				text = "going"
			intervals [1021]:
				xmin = 376.7535
				xmax = 376.8535
				text = "to"
			intervals [1022]:
				xmin = 376.8535
				xmax = 377.4835
				text = "rdx"
			intervals [1023]:
				xmin = 377.4835
				xmax = 377.9635
				text = "elementary"
			intervals [1024]:
				xmin = 377.9635
				xmax = 378.1935
				text = "school"
			intervals [1025]:
				xmin = 378.1935
				xmax = 378.3435
				text = "for"
			intervals [1026]:
				xmin = 378.3435
				xmax = 378.7135
				text = "me"
			intervals [1027]:
				xmin = 378.7135
				xmax = 379.0016
				text = ""
			intervals [1028]:
				xmin = 379.0016
				xmax = 379.0916
				text = "i"
			intervals [1029]:
				xmin = 379.0916
				xmax = 379.2816
				text = "only"
			intervals [1030]:
				xmin = 379.2816
				xmax = 379.4116
				text = "had"
			intervals [1031]:
				xmin = 379.4116
				xmax = 379.4816
				text = "to"
			intervals [1032]:
				xmin = 379.4816
				xmax = 379.7716
				text = "cross"
			intervals [1033]:
				xmin = 379.7716
				xmax = 380.0216
				text = "one"
			intervals [1034]:
				xmin = 380.0216
				xmax = 380.4016
				text = "street"
			intervals [1035]:
				xmin = 380.4016
				xmax = 380.7129
				text = ""
			intervals [1036]:
				xmin = 380.7129
				xmax = 380.8529
				text = "so"
			intervals [1037]:
				xmin = 380.8529
				xmax = 380.9629
				text = "my"
			intervals [1038]:
				xmin = 380.9629
				xmax = 381.2429
				text = "mother"
			intervals [1039]:
				xmin = 381.2429
				xmax = 381.6029
				text = "never"
			intervals [1040]:
				xmin = 381.6029
				xmax = 381.8229
				text = "had"
			intervals [1041]:
				xmin = 381.8229
				xmax = 381.9029
				text = "to"
			intervals [1042]:
				xmin = 381.9029
				xmax = 382.2129
				text = "walk"
			intervals [1043]:
				xmin = 382.2129
				xmax = 382.3729
				text = "us"
			intervals [1044]:
				xmin = 382.3729
				xmax = 382.4729
				text = "to"
			intervals [1045]:
				xmin = 382.4729
				xmax = 382.9929
				text = "school"
			intervals [1046]:
				xmin = 382.9929
				xmax = 383.1929
				text = "she"
			intervals [1047]:
				xmin = 383.1929
				xmax = 383.2229
				text = "d"
			intervals [1048]:
				xmin = 383.2229
				xmax = 383.3929
				text = "just"
			intervals [1049]:
				xmin = 383.3929
				xmax = 383.5229
				text = "say"
			intervals [1050]:
				xmin = 383.5229
				xmax = 383.6629
				text = "go"
			intervals [1051]:
				xmin = 383.6629
				xmax = 383.7529
				text = "to"
			intervals [1052]:
				xmin = 383.7529
				xmax = 384.2129
				text = "school"
			intervals [1053]:
				xmin = 384.2129
				xmax = 384.9164
				text = ""
			intervals [1054]:
				xmin = 384.9164
				xmax = 385.1064
				text = "and"
			intervals [1055]:
				xmin = 385.1064
				xmax = 385.2564
				text = "so"
			intervals [1056]:
				xmin = 385.2564
				xmax = 385.3664
				text = "there"
			intervals [1057]:
				xmin = 385.3664
				xmax = 385.5064
				text = "was"
			intervals [1058]:
				xmin = 385.5064
				xmax = 385.5564
				text = "a"
			intervals [1059]:
				xmin = 385.5564
				xmax = 385.9764
				text = "corner"
			intervals [1060]:
				xmin = 385.9764
				xmax = 386.3764
				text = "store"
			intervals [1061]:
				xmin = 386.3764
				xmax = 386.5864
				text = "where"
			intervals [1062]:
				xmin = 386.5864
				xmax = 386.6464
				text = "we"
			intervals [1063]:
				xmin = 386.6464
				xmax = 386.8564
				text = "bought"
			intervals [1064]:
				xmin = 386.8564
				xmax = 387.0064
				text = "our"
			intervals [1065]:
				xmin = 387.0064
				xmax = 387.2764
				text = "penny"
			intervals [1066]:
				xmin = 387.2764
				xmax = 387.9164
				text = "candy"
			intervals [1067]:
				xmin = 387.9164
				xmax = 388.5034
				text = ""
			intervals [1068]:
				xmin = 388.5034
				xmax = 388.8134
				text = "and"
			intervals [1069]:
				xmin = 388.8134
				xmax = 388.9434
				text = "we"
			intervals [1070]:
				xmin = 388.9434
				xmax = 389.2434
				text = "played"
			intervals [1071]:
				xmin = 389.2434
				xmax = 389.3234
				text = "in"
			intervals [1072]:
				xmin = 389.3234
				xmax = 389.8734
				text = "neighborhood"
			intervals [1073]:
				xmin = 389.8734
				xmax = 390.0422
				text = ""
			intervals [1074]:
				xmin = 390.0422
				xmax = 390.2022
				text = "from"
			intervals [1075]:
				xmin = 390.2022
				xmax = 390.4522
				text = "sun"
			intervals [1076]:
				xmin = 390.4522
				xmax = 390.6222
				text = "up"
			intervals [1077]:
				xmin = 390.6222
				xmax = 390.7122
				text = "to"
			intervals [1078]:
				xmin = 390.7122
				xmax = 390.9522
				text = "sun"
			intervals [1079]:
				xmin = 390.9522
				xmax = 391.2522
				text = "down"
			intervals [1080]:
				xmin = 391.2522
				xmax = 391.4722
				text = "and"
			intervals [1081]:
				xmin = 391.4722
				xmax = 391.5313
				text = ""
			intervals [1082]:
				xmin = 391.5313
				xmax = 391.6413
				text = "you"
			intervals [1083]:
				xmin = 391.6413
				xmax = 391.7713
				text = "know"
			intervals [1084]:
				xmin = 391.7713
				xmax = 391.9213
				text = "we"
			intervals [1085]:
				xmin = 391.9213
				xmax = 392.0813
				text = "went"
			intervals [1086]:
				xmin = 392.0813
				xmax = 392.2113
				text = "out"
			intervals [1087]:
				xmin = 392.2113
				xmax = 392.3013
				text = "of"
			intervals [1088]:
				xmin = 392.3013
				xmax = 392.3713
				text = "the"
			intervals [1089]:
				xmin = 392.3713
				xmax = 393.0613
				text = "neighborhood"
			intervals [1090]:
				xmin = 393.0613
				xmax = 393.4356
				text = ""
			intervals [1091]:
				xmin = 393.4356
				xmax = 393.6356
				text = "we"
			intervals [1092]:
				xmin = 393.6356
				xmax = 393.7556
				text = "were"
			intervals [1093]:
				xmin = 393.7556
				xmax = 394.0656
				text = "never"
			intervals [1094]:
				xmin = 394.0656
				xmax = 394.1556
				text = ""
			intervals [1095]:
				xmin = 394.1556
				xmax = 394.9156
				text = "afraid"
			intervals [1096]:
				xmin = 394.9156
				xmax = 395.3408
				text = ""
			intervals [1097]:
				xmin = 395.3408
				xmax = 395.4508
				text = "uh"
			intervals [1098]:
				xmin = 395.4508
				xmax = 395.8108
				text = "back"
			intervals [1099]:
				xmin = 395.8108
				xmax = 396.0108
				text = "then"
			intervals [1100]:
				xmin = 396.0108
				xmax = 396.0808
				text = "it"
			intervals [1101]:
				xmin = 396.0808
				xmax = 396.5308
				text = "was"
			intervals [1102]:
				xmin = 396.5308
				xmax = 396.8208
				text = "um"
			intervals [1103]:
				xmin = 396.8208
				xmax = 397.3233
				text = ""
			intervals [1104]:
				xmin = 397.3233
				xmax = 397.6033
				text = "at"
			intervals [1105]:
				xmin = 397.6033
				xmax = 398.1133
				text = "um"
			intervals [1106]:
				xmin = 398.1133
				xmax = 398.6429
				text = ""
			intervals [1107]:
				xmin = 398.6429
				xmax = 399.0929
				text = "between"
			intervals [1108]:
				xmin = 399.0929
				xmax = 399.1429
				text = ""
			intervals [1109]:
				xmin = 399.1429
				xmax = 399.3329
				text = "o"
			intervals [1110]:
				xmin = 399.3329
				xmax = 399.5029
				text = "and"
			intervals [1111]:
				xmin = 399.5029
				xmax = 399.8629
				text = "p"
			intervals [1112]:
				xmin = 399.8629
				xmax = 399.8929
				text = ""
			intervals [1113]:
				xmin = 399.8929
				xmax = 400.0829
				text = "and"
			intervals [1114]:
				xmin = 400.0829
				xmax = 400.4429
				text = "seventh"
			intervals [1115]:
				xmin = 400.4429
				xmax = 400.7829
				text = "street"
			intervals [1116]:
				xmin = 400.7829
				xmax = 401.0723
				text = ""
			intervals [1117]:
				xmin = 401.0723
				xmax = 401.3023
				text = "was"
			intervals [1118]:
				xmin = 401.3023
				xmax = 401.3823
				text = "the"
			intervals [1119]:
				xmin = 401.3823
				xmax = 401.8623
				text = "kennedy"
			intervals [1120]:
				xmin = 401.8623
				xmax = 401.9123
				text = ""
			intervals [1121]:
				xmin = 401.9123
				xmax = 402.6323
				text = "playground"
			intervals [1122]:
				xmin = 402.6323
				xmax = 403.1881
				text = ""
			intervals [1123]:
				xmin = 403.1881
				xmax = 403.3581
				text = "and"
			intervals [1124]:
				xmin = 403.3581
				xmax = 403.4181
				text = "it"
			intervals [1125]:
				xmin = 403.4181
				xmax = 403.5781
				text = "was"
			intervals [1126]:
				xmin = 403.5781
				xmax = 403.8981
				text = "named"
			intervals [1127]:
				xmin = 403.8981
				xmax = 404.2481
				text = "after"
			intervals [1128]:
				xmin = 404.2481
				xmax = 404.3781
				text = "the"
			intervals [1129]:
				xmin = 404.3781
				xmax = 404.9881
				text = "kennedys"
			intervals [1130]:
				xmin = 404.9881
				xmax = 405.0181
				text = ""
			intervals [1131]:
				xmin = 405.0181
				xmax = 405.2281
				text = "and"
			intervals [1132]:
				xmin = 405.2281
				xmax = 405.3381
				text = "we"
			intervals [1133]:
				xmin = 405.3381
				xmax = 405.6981
				text = "played"
			intervals [1134]:
				xmin = 405.6981
				xmax = 405.7981
				text = "on"
			intervals [1135]:
				xmin = 405.7981
				xmax = 405.9681
				text = "that"
			intervals [1136]:
				xmin = 405.9681
				xmax = 406.8081
				text = "playground"
			intervals [1137]:
				xmin = 406.8081
				xmax = 407.009
				text = ""
			intervals [1138]:
				xmin = 407.009
				xmax = 407.369
				text = "and"
			intervals [1139]:
				xmin = 407.369
				xmax = 407.699
				text = "we"
			intervals [1140]:
				xmin = 407.699
				xmax = 408.1436
				text = ""
			intervals [1141]:
				xmin = 408.1436
				xmax = 408.2436
				text = "the"
			intervals [1142]:
				xmin = 408.2436
				xmax = 408.7636
				text = "um"
			intervals [1143]:
				xmin = 408.7636
				xmax = 409.5752
				text = ""
			intervals [1144]:
				xmin = 409.5752
				xmax = 409.6852
				text = "<unk>"
			intervals [1145]:
				xmin = 409.6852
				xmax = 409.757
				text = ""
			intervals [1146]:
				xmin = 409.757
				xmax = 410.067
				text = "fire"
			intervals [1147]:
				xmin = 410.067
				xmax = 410.467
				text = "department"
			intervals [1148]:
				xmin = 410.467
				xmax = 410.557
				text = "would"
			intervals [1149]:
				xmin = 410.557
				xmax = 410.757
				text = "come"
			intervals [1150]:
				xmin = 410.757
				xmax = 410.857
				text = "d"
			intervals [1151]:
				xmin = 410.857
				xmax = 411.267
				text = "around"
			intervals [1152]:
				xmin = 411.267
				xmax = 411.347
				text = "and"
			intervals [1153]:
				xmin = 411.347
				xmax = 411.547
				text = "cut"
			intervals [1154]:
				xmin = 411.547
				xmax = 411.627
				text = "the"
			intervals [1155]:
				xmin = 411.627
				xmax = 412.137
				text = "water"
			intervals [1156]:
				xmin = 412.137
				xmax = 412.167
				text = ""
			intervals [1157]:
				xmin = 412.167
				xmax = 412.307
				text = "on"
			intervals [1158]:
				xmin = 412.307
				xmax = 412.337
				text = ""
			intervals [1159]:
				xmin = 412.337
				xmax = 412.437
				text = "when"
			intervals [1160]:
				xmin = 412.437
				xmax = 412.507
				text = "it"
			intervals [1161]:
				xmin = 412.507
				xmax = 412.697
				text = "was"
			intervals [1162]:
				xmin = 412.697
				xmax = 412.937
				text = "real"
			intervals [1163]:
				xmin = 412.937
				xmax = 413.227
				text = "hot"
			intervals [1164]:
				xmin = 413.227
				xmax = 413.5806
				text = ""
			intervals [1165]:
				xmin = 413.5806
				xmax = 413.7006
				text = "so"
			intervals [1166]:
				xmin = 413.7006
				xmax = 413.7906
				text = "we"
			intervals [1167]:
				xmin = 413.7906
				xmax = 414.1506
				text = "played"
			intervals [1168]:
				xmin = 414.1506
				xmax = 414.2406
				text = "in"
			intervals [1169]:
				xmin = 414.2406
				xmax = 414.3406
				text = "the"
			intervals [1170]:
				xmin = 414.3406
				xmax = 414.7806
				text = "water"
			intervals [1171]:
				xmin = 414.7806
				xmax = 416.982
				text = ""
			intervals [1172]:
				xmin = 416.982
				xmax = 417.192
				text = "uh"
			intervals [1173]:
				xmin = 417.192
				xmax = 417.392
				text = "we"
			intervals [1174]:
				xmin = 417.392
				xmax = 417.742
				text = "played"
			intervals [1175]:
				xmin = 417.742
				xmax = 417.832
				text = "in"
			intervals [1176]:
				xmin = 417.832
				xmax = 417.922
				text = "the"
			intervals [1177]:
				xmin = 417.922
				xmax = 418.492
				text = "water"
			intervals [1178]:
				xmin = 418.492
				xmax = 418.532
				text = ""
			intervals [1179]:
				xmin = 418.532
				xmax = 419.112
				text = "um"
			intervals [1180]:
				xmin = 419.112
				xmax = 420.1108
				text = ""
			intervals [1181]:
				xmin = 420.1108
				xmax = 420.4808
				text = "um"
			intervals [1182]:
				xmin = 420.4808
				xmax = 421.715
				text = ""
			intervals [1183]:
				xmin = 421.715
				xmax = 421.885
				text = "all"
			intervals [1184]:
				xmin = 421.885
				xmax = 421.995
				text = "the"
			intervals [1185]:
				xmin = 421.995
				xmax = 422.165
				text = "time"
			intervals [1186]:
				xmin = 422.165
				xmax = 422.405
				text = ""
			intervals [1187]:
				xmin = 422.405
				xmax = 422.485
				text = "we"
			intervals [1188]:
				xmin = 422.485
				xmax = 422.655
				text = "just"
			intervals [1189]:
				xmin = 422.655
				xmax = 422.905
				text = "played"
			intervals [1190]:
				xmin = 422.905
				xmax = 423.305
				text = "outside"
			intervals [1191]:
				xmin = 423.305
				xmax = 423.655
				text = "all"
			intervals [1192]:
				xmin = 423.655
				xmax = 423.765
				text = "the"
			intervals [1193]:
				xmin = 423.765
				xmax = 424.015
				text = "time"
			intervals [1194]:
				xmin = 424.015
				xmax = 430.6305
				text = ""
			intervals [1195]:
				xmin = 430.6305
				xmax = 430.8005
				text = "<unk>"
			intervals [1196]:
				xmin = 430.8005
				xmax = 430.8805
				text = "i"
			intervals [1197]:
				xmin = 430.8805
				xmax = 431.2205
				text = "didn't"
			intervals [1198]:
				xmin = 431.2205
				xmax = 431.5905
				text = "really"
			intervals [1199]:
				xmin = 431.5905
				xmax = 431.6405
				text = ""
			intervals [1200]:
				xmin = 431.6405
				xmax = 432.1105
				text = "start"
			intervals [1201]:
				xmin = 432.1105
				xmax = 432.2605
				text = "to"
			intervals [1202]:
				xmin = 432.2605
				xmax = 432.9205
				text = "really"
			intervals [1203]:
				xmin = 432.9205
				xmax = 433.8605
				text = "feel"
			intervals [1204]:
				xmin = 433.8605
				xmax = 434.0305
				text = ""
			intervals [1205]:
				xmin = 434.0305
				xmax = 434.4105
				text = "that"
			intervals [1206]:
				xmin = 434.4105
				xmax = 435.0705
				text = "until"
			intervals [1207]:
				xmin = 435.0705
				xmax = 435.1005
				text = ""
			intervals [1208]:
				xmin = 435.1005
				xmax = 435.2905
				text = "i"
			intervals [1209]:
				xmin = 435.2905
				xmax = 435.7805
				text = "was"
			intervals [1210]:
				xmin = 435.7805
				xmax = 436.3105
				text = "um"
			intervals [1211]:
				xmin = 436.3105
				xmax = 436.9717
				text = ""
			intervals [1212]:
				xmin = 436.9717
				xmax = 437.1317
				text = "and"
			intervals [1213]:
				xmin = 437.1317
				xmax = 437.4917
				text = "adult"
			intervals [1214]:
				xmin = 437.4917
				xmax = 437.6054
				text = ""
			intervals [1215]:
				xmin = 437.6054
				xmax = 437.7154
				text = "i"
			intervals [1216]:
				xmin = 437.7154
				xmax = 438.0254
				text = "never"
			intervals [1217]:
				xmin = 438.0254
				xmax = 438.3054
				text = "saw"
			intervals [1218]:
				xmin = 438.3054
				xmax = 438.6954
				text = "that"
			intervals [1219]:
				xmin = 438.6954
				xmax = 438.7254
				text = ""
			intervals [1220]:
				xmin = 438.7254
				xmax = 438.7754
				text = "i"
			intervals [1221]:
				xmin = 438.7754
				xmax = 438.9554
				text = "mean"
			intervals [1222]:
				xmin = 438.9554
				xmax = 439.4254
				text = "everybody"
			intervals [1223]:
				xmin = 439.4254
				xmax = 439.6154
				text = "had"
			intervals [1224]:
				xmin = 439.6154
				xmax = 439.7754
				text = "their"
			intervals [1225]:
				xmin = 439.7754
				xmax = 439.9354
				text = "own"
			intervals [1226]:
				xmin = 439.9354
				xmax = 440.5554
				text = "neighborhood"
			intervals [1227]:
				xmin = 440.5554
				xmax = 440.9693
				text = ""
			intervals [1228]:
				xmin = 440.9693
				xmax = 441.0993
				text = "we"
			intervals [1229]:
				xmin = 441.0993
				xmax = 441.3393
				text = "didn't"
			intervals [1230]:
				xmin = 441.3393
				xmax = 441.8893
				text = "have"
			intervals [1231]:
				xmin = 441.8893
				xmax = 441.9793
				text = "you"
			intervals [1232]:
				xmin = 441.9793
				xmax = 442.0493
				text = "know"
			intervals [1233]:
				xmin = 442.0493
				xmax = 442.1093
				text = "it"
			intervals [1234]:
				xmin = 442.1093
				xmax = 442.2293
				text = "was"
			intervals [1235]:
				xmin = 442.2293
				xmax = 442.6393
				text = "always"
			intervals [1236]:
				xmin = 442.6393
				xmax = 442.6993
				text = "a"
			intervals [1237]:
				xmin = 442.6993
				xmax = 443.3393
				text = "sprinkle"
			intervals [1238]:
				xmin = 443.3393
				xmax = 444.053
				text = ""
			intervals [1239]:
				xmin = 444.053
				xmax = 444.163
				text = "of"
			intervals [1240]:
				xmin = 444.163
				xmax = 444.363
				text = ""
			intervals [1241]:
				xmin = 444.363
				xmax = 444.593
				text = "of"
			intervals [1242]:
				xmin = 444.593
				xmax = 444.653
				text = ""
			intervals [1243]:
				xmin = 444.653
				xmax = 444.793
				text = "of"
			intervals [1244]:
				xmin = 444.793
				xmax = 445.133
				text = "white"
			intervals [1245]:
				xmin = 445.133
				xmax = 445.513
				text = "people"
			intervals [1246]:
				xmin = 445.513
				xmax = 445.773
				text = "living"
			intervals [1247]:
				xmin = 445.773
				xmax = 446.073
				text = "in"
			intervals [1248]:
				xmin = 446.073
				xmax = 446.153
				text = ""
			intervals [1249]:
				xmin = 446.153
				xmax = 446.853
				text = "somewhere"
			intervals [1250]:
				xmin = 446.853
				xmax = 446.903
				text = ""
			intervals [1251]:
				xmin = 446.903
				xmax = 447.053
				text = "but"
			intervals [1252]:
				xmin = 447.053
				xmax = 447.193
				text = "they"
			intervals [1253]:
				xmin = 447.193
				xmax = 447.483
				text = "didn't"
			intervals [1254]:
				xmin = 447.483
				xmax = 448.0731
				text = ""
			intervals [1255]:
				xmin = 448.0731
				xmax = 448.5731
				text = "mingle"
			intervals [1256]:
				xmin = 448.5731
				xmax = 448.6899
				text = ""
			intervals [1257]:
				xmin = 448.6899
				xmax = 449.3599
				text = "intermingle"
			intervals [1258]:
				xmin = 449.3599
				xmax = 449.5599
				text = "with"
			intervals [1259]:
				xmin = 449.5599
				xmax = 449.8899
				text = "us"
			intervals [1260]:
				xmin = 449.8899
				xmax = 449.9899
				text = "they"
			intervals [1261]:
				xmin = 449.9899
				xmax = 450.1799
				text = "didn't"
			intervals [1262]:
				xmin = 450.1799
				xmax = 450.6399
				text = "engage"
			intervals [1263]:
				xmin = 450.6399
				xmax = 450.8699
				text = "with"
			intervals [1264]:
				xmin = 450.8699
				xmax = 451.1999
				text = "us"
			intervals [1265]:
				xmin = 451.1999
				xmax = 451.2299
				text = ""
			intervals [1266]:
				xmin = 451.2299
				xmax = 451.7399
				text = "um"
			intervals [1267]:
				xmin = 451.7399
				xmax = 452.1766
				text = ""
			intervals [1268]:
				xmin = 452.1766
				xmax = 452.3366
				text = "they"
			intervals [1269]:
				xmin = 452.3366
				xmax = 452.5466
				text = "weren't"
			intervals [1270]:
				xmin = 452.5466
				xmax = 453.0066
				text = "rude"
			intervals [1271]:
				xmin = 453.0066
				xmax = 453.1566
				text = "or"
			intervals [1272]:
				xmin = 453.1566
				xmax = 453.7266
				text = "anything"
			intervals [1273]:
				xmin = 453.7266
				xmax = 453.7666
				text = ""
			intervals [1274]:
				xmin = 453.7666
				xmax = 454.0466
				text = "um"
			intervals [1275]:
				xmin = 454.0466
				xmax = 454.1466
				text = "it"
			intervals [1276]:
				xmin = 454.1466
				xmax = 454.1866
				text = "s"
			intervals [1277]:
				xmin = 454.1866
				xmax = 454.4266
				text = "just"
			intervals [1278]:
				xmin = 454.4266
				xmax = 454.6766
				text = "like"
			intervals [1279]:
				xmin = 454.6766
				xmax = 454.8566
				text = "they"
			intervals [1280]:
				xmin = 454.8566
				xmax = 455.3066
				text = "said"
			intervals [1281]:
				xmin = 455.3066
				xmax = 455.3866
				text = "you"
			intervals [1282]:
				xmin = 455.3866
				xmax = 455.4666
				text = "know"
			intervals [1283]:
				xmin = 455.4666
				xmax = 455.6066
				text = "you"
			intervals [1284]:
				xmin = 455.6066
				xmax = 455.7666
				text = "didn't"
			intervals [1285]:
				xmin = 455.7666
				xmax = 456.0666
				text = "bother"
			intervals [1286]:
				xmin = 456.0666
				xmax = 456.2966
				text = "them"
			intervals [1287]:
				xmin = 456.2966
				xmax = 456.3966
				text = "they"
			intervals [1288]:
				xmin = 456.3966
				xmax = 456.5466
				text = "didn't"
			intervals [1289]:
				xmin = 456.5466
				xmax = 456.9366
				text = "bother"
			intervals [1290]:
				xmin = 456.9366
				xmax = 457.2466
				text = "us"
			intervals [1291]:
				xmin = 457.2466
				xmax = 457.8129
				text = ""
			intervals [1292]:
				xmin = 457.8129
				xmax = 458.2829
				text = "um"
			intervals [1293]:
				xmin = 458.2829
				xmax = 458.3429
				text = "of"
			intervals [1294]:
				xmin = 458.3429
				xmax = 458.3829
				text = ""
			intervals [1295]:
				xmin = 458.3829
				xmax = 458.6529
				text = "course"
			intervals [1296]:
				xmin = 458.6529
				xmax = 458.7529
				text = "you"
			intervals [1297]:
				xmin = 458.7529
				xmax = 458.8829
				text = "had"
			intervals [1298]:
				xmin = 458.8829
				xmax = 459.1829
				text = "white"
			intervals [1299]:
				xmin = 459.1829
				xmax = 459.6629
				text = "teachers"
			intervals [1300]:
				xmin = 459.6629
				xmax = 459.8829
				text = "back"
			intervals [1301]:
				xmin = 459.8829
				xmax = 459.9529
				text = ""
			intervals [1302]:
				xmin = 459.9529
				xmax = 460.3429
				text = "then"
			intervals [1303]:
				xmin = 460.3429
				xmax = 460.8951
				text = ""
			intervals [1304]:
				xmin = 460.8951
				xmax = 461.4451
				text = "um"
			intervals [1305]:
				xmin = 461.4451
				xmax = 462.3542
				text = ""
			intervals [1306]:
				xmin = 462.3542
				xmax = 462.4242
				text = "i"
			intervals [1307]:
				xmin = 462.4242
				xmax = 462.6042
				text = "didn't"
			intervals [1308]:
				xmin = 462.6042
				xmax = 462.7942
				text = "have"
			intervals [1309]:
				xmin = 462.7942
				xmax = 463.0042
				text = "white"
			intervals [1310]:
				xmin = 463.0042
				xmax = 463.5442
				text = "teachers"
			intervals [1311]:
				xmin = 463.5442
				xmax = 463.5742
				text = ""
			intervals [1312]:
				xmin = 463.5742
				xmax = 463.7542
				text = "in"
			intervals [1313]:
				xmin = 463.7542
				xmax = 464.3942
				text = "elementary"
			intervals [1314]:
				xmin = 464.3942
				xmax = 464.7842
				text = "school"
			intervals [1315]:
				xmin = 464.7842
				xmax = 464.8442
				text = "i"
			intervals [1316]:
				xmin = 464.8442
				xmax = 465.0042
				text = "had"
			intervals [1317]:
				xmin = 465.0042
				xmax = 465.2542
				text = "white"
			intervals [1318]:
				xmin = 465.2542
				xmax = 465.6042
				text = "teachers"
			intervals [1319]:
				xmin = 465.6042
				xmax = 465.7342
				text = "in"
			intervals [1320]:
				xmin = 465.7342
				xmax = 466.0342
				text = "high"
			intervals [1321]:
				xmin = 466.0342
				xmax = 466.3342
				text = "school"
			intervals [1322]:
				xmin = 466.3342
				xmax = 466.3842
				text = "i"
			intervals [1323]:
				xmin = 466.3842
				xmax = 466.5442
				text = "went"
			intervals [1324]:
				xmin = 466.5442
				xmax = 466.6242
				text = "to"
			intervals [1325]:
				xmin = 466.6242
				xmax = 466.6842
				text = "c"
			intervals [1326]:
				xmin = 466.6842
				xmax = 466.7442
				text = "c"
			intervals [1327]:
				xmin = 466.7442
				xmax = 467.1376
				text = ""
			intervals [1328]:
				xmin = 467.1376
				xmax = 467.6076
				text = "rdx"
			intervals [1329]:
				xmin = 467.6076
				xmax = 467.8476
				text = "high"
			intervals [1330]:
				xmin = 467.8476
				xmax = 468.2776
				text = "school"
			intervals [1331]:
				xmin = 468.2776
				xmax = 469.1155
				text = ""
			intervals [1332]:
				xmin = 469.1155
				xmax = 469.7155
				text = "and"
			intervals [1333]:
				xmin = 469.7155
				xmax = 469.8255
				text = ""
			intervals [1334]:
				xmin = 469.8255
				xmax = 470.3955
				text = "um"
			intervals [1335]:
				xmin = 470.3955
				xmax = 470.9413
				text = ""
			intervals [1336]:
				xmin = 470.9413
				xmax = 471.1613
				text = "as"
			intervals [1337]:
				xmin = 471.1613
				xmax = 471.2313
				text = "a"
			intervals [1338]:
				xmin = 471.2313
				xmax = 471.4913
				text = "matter"
			intervals [1339]:
				xmin = 471.4913
				xmax = 471.5513
				text = "of"
			intervals [1340]:
				xmin = 471.5513
				xmax = 472.0013
				text = "fact"
			intervals [1341]:
				xmin = 472.0013
				xmax = 472.1324
				text = ""
			intervals [1342]:
				xmin = 472.1324
				xmax = 472.3724
				text = "one"
			intervals [1343]:
				xmin = 472.3724
				xmax = 472.4624
				text = "of"
			intervals [1344]:
				xmin = 472.4624
				xmax = 472.5624
				text = "the"
			intervals [1345]:
				xmin = 472.5624
				xmax = 472.9224
				text = "teachers"
			intervals [1346]:
				xmin = 472.9224
				xmax = 473.0724
				text = "who"
			intervals [1347]:
				xmin = 473.0724
				xmax = 473.5724
				text = "influenced"
			intervals [1348]:
				xmin = 473.5724
				xmax = 473.6524
				text = "me"
			intervals [1349]:
				xmin = 473.6524
				xmax = 473.7424
				text = "the"
			intervals [1350]:
				xmin = 473.7424
				xmax = 474.0524
				text = "most"
			intervals [1351]:
				xmin = 474.0524
				xmax = 474.1724
				text = "was"
			intervals [1352]:
				xmin = 474.1724
				xmax = 474.4524
				text = "white"
			intervals [1353]:
				xmin = 474.4524
				xmax = 474.4824
				text = ""
			intervals [1354]:
				xmin = 474.4824
				xmax = 474.6324
				text = "her"
			intervals [1355]:
				xmin = 474.6324
				xmax = 474.7824
				text = "name"
			intervals [1356]:
				xmin = 474.7824
				xmax = 474.9424
				text = "was"
			intervals [1357]:
				xmin = 474.9424
				xmax = 475.0924
				text = "miss"
			intervals [1358]:
				xmin = 475.0924
				xmax = 475.7524
				text = "rdx"
			intervals [1359]:
				xmin = 475.7524
				xmax = 477.764
				text = ""
			intervals [1360]:
				xmin = 477.764
				xmax = 477.934
				text = "she"
			intervals [1361]:
				xmin = 477.934
				xmax = 478.074
				text = "was"
			intervals [1362]:
				xmin = 478.074
				xmax = 478.104
				text = "a"
			intervals [1363]:
				xmin = 478.104
				xmax = 478.564
				text = "hippie"
			intervals [1364]:
				xmin = 478.564
				xmax = 479.005
				text = ""
			intervals [1365]:
				xmin = 479.005
				xmax = 479.125
				text = "she"
			intervals [1366]:
				xmin = 479.125
				xmax = 479.525
				text = "drove"
			intervals [1367]:
				xmin = 479.525
				xmax = 479.595
				text = "a"
			intervals [1368]:
				xmin = 479.595
				xmax = 479.755
				text = "she"
			intervals [1369]:
				xmin = 479.755
				xmax = 480.025
				text = "wolk-"
			intervals [1370]:
				xmin = 480.025
				xmax = 480.265
				text = "she"
			intervals [1371]:
				xmin = 480.265
				xmax = 480.515
				text = "drove"
			intervals [1372]:
				xmin = 480.515
				xmax = 480.575
				text = "a"
			intervals [1373]:
				xmin = 480.575
				xmax = 481.345
				text = "volkswagen"
			intervals [1374]:
				xmin = 481.345
				xmax = 481.875
				text = "bus"
			intervals [1375]:
				xmin = 481.875
				xmax = 482.4564
				text = ""
			intervals [1376]:
				xmin = 482.4564
				xmax = 482.6264
				text = "and"
			intervals [1377]:
				xmin = 482.6264
				xmax = 482.7464
				text = "see"
			intervals [1378]:
				xmin = 482.7464
				xmax = 482.8764
				text = "by"
			intervals [1379]:
				xmin = 482.8764
				xmax = 482.9364
				text = "the"
			intervals [1380]:
				xmin = 482.9364
				xmax = 483.1664
				text = "time"
			intervals [1381]:
				xmin = 483.1664
				xmax = 483.2464
				text = "i"
			intervals [1382]:
				xmin = 483.2464
				xmax = 483.4564
				text = "got"
			intervals [1383]:
				xmin = 483.4564
				xmax = 483.5464
				text = "to"
			intervals [1384]:
				xmin = 483.5464
				xmax = 483.8264
				text = "high"
			intervals [1385]:
				xmin = 483.8264
				xmax = 484.3964
				text = "school"
			intervals [1386]:
				xmin = 484.3964
				xmax = 485.3754
				text = ""
			intervals [1387]:
				xmin = 485.3754
				xmax = 485.4954
				text = "i"
			intervals [1388]:
				xmin = 485.4954
				xmax = 485.6754
				text = "was"
			intervals [1389]:
				xmin = 485.6754
				xmax = 486.1054
				text = "married"
			intervals [1390]:
				xmin = 486.1054
				xmax = 487.0276
				text = ""
			intervals [1391]:
				xmin = 487.0276
				xmax = 487.1476
				text = "with"
			intervals [1392]:
				xmin = 487.1476
				xmax = 487.3076
				text = "two"
			intervals [1393]:
				xmin = 487.3076
				xmax = 487.7976
				text = "children"
			intervals [1394]:
				xmin = 487.7976
				xmax = 492.6658
				text = ""
			intervals [1395]:
				xmin = 492.6658
				xmax = 493.1558
				text = "right"
			intervals [1396]:
				xmin = 493.1558
				xmax = 493.3233
				text = ""
			intervals [1397]:
				xmin = 493.3233
				xmax = 493.5033
				text = "but"
			intervals [1398]:
				xmin = 493.5033
				xmax = 493.5933
				text = "it"
			intervals [1399]:
				xmin = 493.5933
				xmax = 493.6433
				text = "s"
			intervals [1400]:
				xmin = 493.6433
				xmax = 493.9033
				text = "not"
			intervals [1401]:
				xmin = 493.9033
				xmax = 493.9433
				text = ""
			intervals [1402]:
				xmin = 493.9433
				xmax = 494.2533
				text = "really"
			intervals [1403]:
				xmin = 494.2533
				xmax = 495.0833
				text = "because"
			intervals [1404]:
				xmin = 495.0833
				xmax = 495.4133
				text = "it"
			intervals [1405]:
				xmin = 495.4133
				xmax = 495.4433
				text = "s"
			intervals [1406]:
				xmin = 495.4433
				xmax = 495.5149
				text = ""
			intervals [1407]:
				xmin = 495.5149
				xmax = 495.6549
				text = "it"
			intervals [1408]:
				xmin = 495.6549
				xmax = 495.7249
				text = "s"
			intervals [1409]:
				xmin = 495.7249
				xmax = 495.8249
				text = "a"
			intervals [1410]:
				xmin = 495.8249
				xmax = 496.1249
				text = "jump"
			intervals [1411]:
				xmin = 496.1249
				xmax = 496.2349
				text = "but"
			intervals [1412]:
				xmin = 496.2349
				xmax = 496.5649
				text = "listen"
			intervals [1413]:
				xmin = 496.5649
				xmax = 497.3949
				text = "okay"
			intervals [1414]:
				xmin = 497.3949
				xmax = 497.464
				text = ""
			intervals [1415]:
				xmin = 497.464
				xmax = 497.574
				text = "let"
			intervals [1416]:
				xmin = 497.574
				xmax = 497.654
				text = "me"
			intervals [1417]:
				xmin = 497.654
				xmax = 497.844
				text = "tell"
			intervals [1418]:
				xmin = 497.844
				xmax = 497.944
				text = "you"
			intervals [1419]:
				xmin = 497.944
				xmax = 498.144
				text = "my"
			intervals [1420]:
				xmin = 498.144
				xmax = 498.554
				text = "story"
			intervals [1421]:
				xmin = 498.554
				xmax = 498.584
				text = ""
			intervals [1422]:
				xmin = 498.584
				xmax = 498.734
				text = "my"
			intervals [1423]:
				xmin = 498.734
				xmax = 499.064
				text = "story"
			intervals [1424]:
				xmin = 499.064
				xmax = 499.624
				text = "consist"
			intervals [1425]:
				xmin = 499.624
				xmax = 499.884
				text = "of"
			intervals [1426]:
				xmin = 499.884
				xmax = 500.1953
				text = ""
			intervals [1427]:
				xmin = 500.1953
				xmax = 500.3153
				text = "there"
			intervals [1428]:
				xmin = 500.3153
				xmax = 500.4653
				text = "were"
			intervals [1429]:
				xmin = 500.4653
				xmax = 500.7353
				text = "three"
			intervals [1430]:
				xmin = 500.7353
				xmax = 501.3253
				text = "children"
			intervals [1431]:
				xmin = 501.3253
				xmax = 501.4353
				text = "my"
			intervals [1432]:
				xmin = 501.4353
				xmax = 501.6953
				text = "mother"
			intervals [1433]:
				xmin = 501.6953
				xmax = 501.8653
				text = "was"
			intervals [1434]:
				xmin = 501.8653
				xmax = 501.9353
				text = "a"
			intervals [1435]:
				xmin = 501.9353
				xmax = 502.2353
				text = "single"
			intervals [1436]:
				xmin = 502.2353
				xmax = 502.6453
				text = "mother"
			intervals [1437]:
				xmin = 502.6453
				xmax = 503.4267
				text = ""
			intervals [1438]:
				xmin = 503.4267
				xmax = 503.8767
				text = "um"
			intervals [1439]:
				xmin = 503.8767
				xmax = 503.9967
				text = ""
			intervals [1440]:
				xmin = 503.9967
				xmax = 504.1867
				text = "all"
			intervals [1441]:
				xmin = 504.1867
				xmax = 504.4067
				text = "three"
			intervals [1442]:
				xmin = 504.4067
				xmax = 504.5267
				text = "of"
			intervals [1443]:
				xmin = 504.5267
				xmax = 504.6567
				text = "us"
			intervals [1444]:
				xmin = 504.6567
				xmax = 504.8367
				text = "had"
			intervals [1445]:
				xmin = 504.8367
				xmax = 505.0067
				text = "three"
			intervals [1446]:
				xmin = 505.0067
				xmax = 505.3467
				text = "different"
			intervals [1447]:
				xmin = 505.3467
				xmax = 506.0167
				text = "fathers"
			intervals [1448]:
				xmin = 506.0167
				xmax = 506.7315
				text = ""
			intervals [1449]:
				xmin = 506.7315
				xmax = 507.4015
				text = "um"
			intervals [1450]:
				xmin = 507.4015
				xmax = 508.4987
				text = ""
			intervals [1451]:
				xmin = 508.4987
				xmax = 508.6787
				text = "we"
			intervals [1452]:
				xmin = 508.6787
				xmax = 509.1687
				text = "moved"
			intervals [1453]:
				xmin = 509.1687
				xmax = 509.6219
				text = ""
			intervals [1454]:
				xmin = 509.6219
				xmax = 509.7719
				text = "you"
			intervals [1455]:
				xmin = 509.7719
				xmax = 510.1719
				text = "know"
			intervals [1456]:
				xmin = 510.1719
				xmax = 510.6819
				text = "um"
			intervals [1457]:
				xmin = 510.6819
				xmax = 511.3813
				text = ""
			intervals [1458]:
				xmin = 511.3813
				xmax = 511.5613
				text = "we"
			intervals [1459]:
				xmin = 511.5613
				xmax = 511.8313
				text = "never"
			intervals [1460]:
				xmin = 511.8313
				xmax = 512.0213
				text = "lived"
			intervals [1461]:
				xmin = 512.0213
				xmax = 512.1513
				text = ""
			intervals [1462]:
				xmin = 512.1513
				xmax = 512.2113
				text = "in"
			intervals [1463]:
				xmin = 512.2113
				xmax = 512.5513
				text = "public"
			intervals [1464]:
				xmin = 512.5513
				xmax = 513.1113
				text = "housing"
			intervals [1465]:
				xmin = 513.1113
				xmax = 513.7734
				text = ""
			intervals [1466]:
				xmin = 513.7734
				xmax = 514.2734
				text = "um"
			intervals [1467]:
				xmin = 514.2734
				xmax = 514.5234
				text = "we"
			intervals [1468]:
				xmin = 514.5234
				xmax = 514.6034
				text = ""
			intervals [1469]:
				xmin = 514.6034
				xmax = 515.0234
				text = "always"
			intervals [1470]:
				xmin = 515.0234
				xmax = 515.2734
				text = "kind"
			intervals [1471]:
				xmin = 515.2734
				xmax = 515.4134
				text = "of"
			intervals [1472]:
				xmin = 515.4134
				xmax = 516.0724
				text = ""
			intervals [1473]:
				xmin = 516.0724
				xmax = 516.1924
				text = "were"
			intervals [1474]:
				xmin = 516.1924
				xmax = 516.2324
				text = ""
			intervals [1475]:
				xmin = 516.2324
				xmax = 516.5524
				text = "able"
			intervals [1476]:
				xmin = 516.5524
				xmax = 516.7024
				text = "to"
			intervals [1477]:
				xmin = 516.7024
				xmax = 517.4924
				text = "maintain"
			intervals [1478]:
				xmin = 517.4924
				xmax = 517.9248
				text = ""
			intervals [1479]:
				xmin = 517.9248
				xmax = 518.0448
				text = "my"
			intervals [1480]:
				xmin = 518.0448
				xmax = 518.7448
				text = "stepfather"
			intervals [1481]:
				xmin = 518.7448
				xmax = 518.9748
				text = "worked"
			intervals [1482]:
				xmin = 518.9748
				xmax = 519.0448
				text = "for"
			intervals [1483]:
				xmin = 519.0448
				xmax = 519.0748
				text = ""
			intervals [1484]:
				xmin = 519.0748
				xmax = 520.6048
				text = "rdx"
			intervals [1485]:
				xmin = 520.6048
				xmax = 520.9417
				text = ""
			intervals [1486]:
				xmin = 520.9417
				xmax = 521.0017
				text = "we"
			intervals [1487]:
				xmin = 521.0017
				xmax = 521.0317
				text = ""
			intervals [1488]:
				xmin = 521.0317
				xmax = 521.1217
				text = "were"
			intervals [1489]:
				xmin = 521.1217
				xmax = 521.2417
				text = "the"
			intervals [1490]:
				xmin = 521.2417
				xmax = 521.5817
				text = "first"
			intervals [1491]:
				xmin = 521.5817
				xmax = 521.8517
				text = "kids"
			intervals [1492]:
				xmin = 521.8517
				xmax = 521.9217
				text = "in"
			intervals [1493]:
				xmin = 521.9217
				xmax = 521.9917
				text = "the"
			intervals [1494]:
				xmin = 521.9917
				xmax = 522.4717
				text = "neighborhood"
			intervals [1495]:
				xmin = 522.4717
				xmax = 522.5517
				text = "to"
			intervals [1496]:
				xmin = 522.5517
				xmax = 522.7317
				text = "have"
			intervals [1497]:
				xmin = 522.7317
				xmax = 522.7717
				text = "a"
			intervals [1498]:
				xmin = 522.7717
				xmax = 523.5217
				text = "television"
			intervals [1499]:
				xmin = 523.5217
				xmax = 523.9108
				text = ""
			intervals [1500]:
				xmin = 523.9108
				xmax = 524.2708
				text = "walkie"
			intervals [1501]:
				xmin = 524.2708
				xmax = 524.8408
				text = "talkies"
			intervals [1502]:
				xmin = 524.8408
				xmax = 524.9808
				text = "and"
			intervals [1503]:
				xmin = 524.9808
				xmax = 525.2808
				text = "things"
			intervals [1504]:
				xmin = 525.2808
				xmax = 525.4608
				text = "like"
			intervals [1505]:
				xmin = 525.4608
				xmax = 525.6708
				text = "that"
			intervals [1506]:
				xmin = 525.6708
				xmax = 525.8506
				text = ""
			intervals [1507]:
				xmin = 525.8506
				xmax = 525.9706
				text = "as"
			intervals [1508]:
				xmin = 525.9706
				xmax = 526.0006
				text = "a"
			intervals [1509]:
				xmin = 526.0006
				xmax = 526.1406
				text = "matter"
			intervals [1510]:
				xmin = 526.1406
				xmax = 526.2006
				text = "of"
			intervals [1511]:
				xmin = 526.2006
				xmax = 526.3506
				text = "fact"
			intervals [1512]:
				xmin = 526.3506
				xmax = 526.4106
				text = "we"
			intervals [1513]:
				xmin = 526.4106
				xmax = 526.5206
				text = "was"
			intervals [1514]:
				xmin = 526.5206
				xmax = 526.6906
				text = "one"
			intervals [1515]:
				xmin = 526.6906
				xmax = 526.7706
				text = "of"
			intervals [1516]:
				xmin = 526.7706
				xmax = 526.8506
				text = "the"
			intervals [1517]:
				xmin = 526.8506
				xmax = 527.1806
				text = "first"
			intervals [1518]:
				xmin = 527.1806
				xmax = 527.2606
				text = "to"
			intervals [1519]:
				xmin = 527.2606
				xmax = 527.4306
				text = "have"
			intervals [1520]:
				xmin = 527.4306
				xmax = 527.4806
				text = "a"
			intervals [1521]:
				xmin = 527.4806
				xmax = 528.0506
				text = "telephone"
			intervals [1522]:
				xmin = 528.0506
				xmax = 529.4885
				text = ""
			intervals [1523]:
				xmin = 529.4885
				xmax = 529.6685
				text = "you"
			intervals [1524]:
				xmin = 529.6685
				xmax = 530.0185
				text = "know"
			intervals [1525]:
				xmin = 530.0185
				xmax = 530.1385
				text = ""
			intervals [1526]:
				xmin = 530.1385
				xmax = 530.7985
				text = "and"
			intervals [1527]:
				xmin = 530.7985
				xmax = 531.0113
				text = ""
			intervals [1528]:
				xmin = 531.0113
				xmax = 531.5413
				text = "so"
			intervals [1529]:
				xmin = 531.5413
				xmax = 531.5713
				text = ""
			intervals [1530]:
				xmin = 531.5713
				xmax = 531.7913
				text = "we"
			intervals [1531]:
				xmin = 531.7913
				xmax = 532.0113
				text = "lived"
			intervals [1532]:
				xmin = 532.0113
				xmax = 532.2713
				text = "din-"
			intervals [1533]:
				xmin = 532.2713
				xmax = 532.3513
				text = ""
			intervals [1534]:
				xmin = 532.3513
				xmax = 532.7813
				text = "lived"
			intervals [1535]:
				xmin = 532.7813
				xmax = 533.3813
				text = "downtown"
			intervals [1536]:
				xmin = 533.3813
				xmax = 533.8113
				text = "dc"
			intervals [1537]:
				xmin = 533.8113
				xmax = 534.0013
				text = "for"
			intervals [1538]:
				xmin = 534.0013
				xmax = 534.0613
				text = "a"
			intervals [1539]:
				xmin = 534.0613
				xmax = 534.4113
				text = "long"
			intervals [1540]:
				xmin = 534.4113
				xmax = 534.9013
				text = "time"
			intervals [1541]:
				xmin = 534.9013
				xmax = 535.4399
				text = ""
			intervals [1542]:
				xmin = 535.4399
				xmax = 535.9599
				text = "um"
			intervals [1543]:
				xmin = 535.9599
				xmax = 536.8201
				text = ""
			intervals [1544]:
				xmin = 536.8201
				xmax = 537.1001
				text = "as"
			intervals [1545]:
				xmin = 537.1001
				xmax = 537.1801
				text = "i"
			intervals [1546]:
				xmin = 537.1801
				xmax = 537.4201
				text = "got"
			intervals [1547]:
				xmin = 537.4201
				xmax = 537.6001
				text = "to"
			intervals [1548]:
				xmin = 537.6001
				xmax = 537.9901
				text = "junior"
			intervals [1549]:
				xmin = 537.9901
				xmax = 538.3601
				text = "high"
			intervals [1550]:
				xmin = 538.3601
				xmax = 538.8601
				text = "school"
			intervals [1551]:
				xmin = 538.8601
				xmax = 539.3241
				text = ""
			intervals [1552]:
				xmin = 539.3241
				xmax = 539.6541
				text = "things"
			intervals [1553]:
				xmin = 539.6541
				xmax = 539.9641
				text = "started"
			intervals [1554]:
				xmin = 539.9641
				xmax = 540.0641
				text = "to"
			intervals [1555]:
				xmin = 540.0641
				xmax = 540.4441
				text = "change"
			intervals [1556]:
				xmin = 540.4441
				xmax = 540.6141
				text = "for"
			intervals [1557]:
				xmin = 540.6141
				xmax = 540.9841
				text = "me"
			intervals [1558]:
				xmin = 540.9841
				xmax = 541.7057
				text = ""
			intervals [1559]:
				xmin = 541.7057
				xmax = 542.3157
				text = "um"
			intervals [1560]:
				xmin = 542.3157
				xmax = 542.6662
				text = ""
			intervals [1561]:
				xmin = 542.6662
				xmax = 542.7962
				text = "the"
			intervals [1562]:
				xmin = 542.7962
				xmax = 543.2262
				text = "family"
			intervals [1563]:
				xmin = 543.2262
				xmax = 543.8362
				text = "dynamic"
			intervals [1564]:
				xmin = 543.8362
				xmax = 544.1762
				text = "started"
			intervals [1565]:
				xmin = 544.1762
				xmax = 544.2862
				text = "to"
			intervals [1566]:
				xmin = 544.2862
				xmax = 544.8862
				text = "changed"
			intervals [1567]:
				xmin = 544.8862
				xmax = 545.5413
				text = ""
			intervals [1568]:
				xmin = 545.5413
				xmax = 546.3313
				text = "and"
			intervals [1569]:
				xmin = 546.3313
				xmax = 546.8213
				text = "um"
			intervals [1570]:
				xmin = 546.8213
				xmax = 547.6684
				text = ""
			intervals [1571]:
				xmin = 547.6684
				xmax = 547.8184
				text = "you"
			intervals [1572]:
				xmin = 547.8184
				xmax = 548.1384
				text = "tryna"
			intervals [1573]:
				xmin = 548.1384
				xmax = 548.3384
				text = "come"
			intervals [1574]:
				xmin = 548.3384
				xmax = 548.5984
				text = "into"
			intervals [1575]:
				xmin = 548.5984
				xmax = 548.7784
				text = "who"
			intervals [1576]:
				xmin = 548.7784
				xmax = 548.9484
				text = "you"
			intervals [1577]:
				xmin = 548.9484
				xmax = 549.1984
				text = "are"
			intervals [1578]:
				xmin = 549.1984
				xmax = 549.3331
				text = ""
			intervals [1579]:
				xmin = 549.3331
				xmax = 549.5431
				text = "who"
			intervals [1580]:
				xmin = 549.5431
				xmax = 549.7931
				text = "are"
			intervals [1581]:
				xmin = 549.7931
				xmax = 549.8231
				text = "y-"
			intervals [1582]:
				xmin = 549.8231
				xmax = 550.0131
				text = "who"
			intervals [1583]:
				xmin = 550.0131
				xmax = 550.2031
				text = "am"
			intervals [1584]:
				xmin = 550.2031
				xmax = 550.3831
				text = "i"
			intervals [1585]:
				xmin = 550.3831
				xmax = 550.7331
				text = "what"
			intervals [1586]:
				xmin = 550.7331
				xmax = 550.8831
				text = "am"
			intervals [1587]:
				xmin = 550.8831
				xmax = 551.0531
				text = "i"
			intervals [1588]:
				xmin = 551.0531
				xmax = 551.2331
				text = "what"
			intervals [1589]:
				xmin = 551.2331
				xmax = 551.3231
				text = "am"
			intervals [1590]:
				xmin = 551.3231
				xmax = 551.4031
				text = "i"
			intervals [1591]:
				xmin = 551.4031
				xmax = 551.6131
				text = "gonna"
			intervals [1592]:
				xmin = 551.6131
				xmax = 551.8831
				text = "do"
			intervals [1593]:
				xmin = 551.8831
				xmax = 551.9931
				text = "what"
			intervals [1594]:
				xmin = 551.9931
				xmax = 552.1131
				text = "am"
			intervals [1595]:
				xmin = 552.1131
				xmax = 552.1931
				text = "i"
			intervals [1596]:
				xmin = 552.1931
				xmax = 552.4031
				text = "gonna"
			intervals [1597]:
				xmin = 552.4031
				xmax = 552.4331
				text = ""
			intervals [1598]:
				xmin = 552.4331
				xmax = 552.7131
				text = "be"
			intervals [1599]:
				xmin = 552.7131
				xmax = 553.328
				text = ""
			intervals [1600]:
				xmin = 553.328
				xmax = 553.608
				text = "but"
			intervals [1601]:
				xmin = 553.608
				xmax = 553.638
				text = ""
			intervals [1602]:
				xmin = 553.638
				xmax = 553.758
				text = "a"
			intervals [1603]:
				xmin = 553.758
				xmax = 553.948
				text = "lot"
			intervals [1604]:
				xmin = 553.948
				xmax = 554.018
				text = "of"
			intervals [1605]:
				xmin = 554.018
				xmax = 554.338
				text = "stuff"
			intervals [1606]:
				xmin = 554.338
				xmax = 554.518
				text = "was"
			intervals [1607]:
				xmin = 554.518
				xmax = 554.718
				text = "going"
			intervals [1608]:
				xmin = 554.718
				xmax = 554.848
				text = "on"
			intervals [1609]:
				xmin = 554.848
				xmax = 554.948
				text = "the"
			intervals [1610]:
				xmin = 554.948
				xmax = 555.428
				text = "riots"
			intervals [1611]:
				xmin = 555.428
				xmax = 556.178
				text = "came"
			intervals [1612]:
				xmin = 556.178
				xmax = 556.208
				text = ""
			intervals [1613]:
				xmin = 556.208
				xmax = 556.398
				text = "and"
			intervals [1614]:
				xmin = 556.398
				xmax = 556.8345
				text = ""
			intervals [1615]:
				xmin = 556.8345
				xmax = 557.2045
				text = "people"
			intervals [1616]:
				xmin = 557.2045
				xmax = 557.3345
				text = "were"
			intervals [1617]:
				xmin = 557.3345
				xmax = 557.5145
				text = "out"
			intervals [1618]:
				xmin = 557.5145
				xmax = 557.6345
				text = "of"
			intervals [1619]:
				xmin = 557.6345
				xmax = 558.0945
				text = "work"
			intervals [1620]:
				xmin = 558.0945
				xmax = 558.3545
				text = ""
			intervals [1621]:
				xmin = 558.3545
				xmax = 558.8345
				text = "and"
			intervals [1622]:
				xmin = 558.8345
				xmax = 558.8645
				text = ""
			intervals [1623]:
				xmin = 558.8645
				xmax = 559.2845
				text = "um"
			intervals [1624]:
				xmin = 559.2845
				xmax = 560.2026
				text = ""
			intervals [1625]:
				xmin = 560.2026
				xmax = 560.3226
				text = "there"
			intervals [1626]:
				xmin = 560.3226
				xmax = 560.4626
				text = "was"
			intervals [1627]:
				xmin = 560.4626
				xmax = 560.5826
				text = "no"
			intervals [1628]:
				xmin = 560.5826
				xmax = 561.1226
				text = "vision"
			intervals [1629]:
				xmin = 561.1226
				xmax = 562.0412
				text = ""
			intervals [1630]:
				xmin = 562.0412
				xmax = 562.1512
				text = "it"
			intervals [1631]:
				xmin = 562.1512
				xmax = 562.2912
				text = "was"
			intervals [1632]:
				xmin = 562.2912
				xmax = 562.6212
				text = "nobody"
			intervals [1633]:
				xmin = 562.6212
				xmax = 563.0312
				text = "telling"
			intervals [1634]:
				xmin = 563.0312
				xmax = 563.2312
				text = "you"
			intervals [1635]:
				xmin = 563.2312
				xmax = 563.2612
				text = ""
			intervals [1636]:
				xmin = 563.2612
				xmax = 563.4812
				text = "that"
			intervals [1637]:
				xmin = 563.4812
				xmax = 563.5912
				text = "you"
			intervals [1638]:
				xmin = 563.5912
				xmax = 563.7412
				text = "could"
			intervals [1639]:
				xmin = 563.7412
				xmax = 563.8812
				text = "go"
			intervals [1640]:
				xmin = 563.8812
				xmax = 563.9712
				text = "to"
			intervals [1641]:
				xmin = 563.9712
				xmax = 564.0012
				text = ""
			intervals [1642]:
				xmin = 564.0012
				xmax = 564.6112
				text = "college"
			intervals [1643]:
				xmin = 564.6112
				xmax = 564.7212
				text = "there"
			intervals [1644]:
				xmin = 564.7212
				xmax = 564.8712
				text = "was"
			intervals [1645]:
				xmin = 564.8712
				xmax = 565.2212
				text = "nobody"
			intervals [1646]:
				xmin = 565.2212
				xmax = 565.2512
				text = ""
			intervals [1647]:
				xmin = 565.2512
				xmax = 565.7612
				text = "telling"
			intervals [1648]:
				xmin = 565.7612
				xmax = 566.0112
				text = "you"
			intervals [1649]:
				xmin = 566.0112
				xmax = 566.641
				text = ""
			intervals [1650]:
				xmin = 566.641
				xmax = 566.711
				text = "um"
			intervals [1651]:
				xmin = 566.711
				xmax = 566.921
				text = ""
			intervals [1652]:
				xmin = 566.921
				xmax = 567.011
				text = "that"
			intervals [1653]:
				xmin = 567.011
				xmax = 567.171
				text = "you"
			intervals [1654]:
				xmin = 567.171
				xmax = 567.311
				text = "could"
			intervals [1655]:
				xmin = 567.311
				xmax = 567.441
				text = "do"
			intervals [1656]:
				xmin = 567.441
				xmax = 567.751
				text = "more"
			intervals [1657]:
				xmin = 567.751
				xmax = 567.951
				text = "than"
			intervals [1658]:
				xmin = 567.951
				xmax = 568.051
				text = "what"
			intervals [1659]:
				xmin = 568.051
				xmax = 568.111
				text = ""
			intervals [1660]:
				xmin = 568.111
				xmax = 568.241
				text = "you"
			intervals [1661]:
				xmin = 568.241
				xmax = 568.321
				text = "were"
			intervals [1662]:
				xmin = 568.321
				xmax = 568.761
				text = "doing"
			intervals [1663]:
				xmin = 568.761
				xmax = 569.4307
				text = ""
			intervals [1664]:
				xmin = 569.4307
				xmax = 569.5807
				text = "there"
			intervals [1665]:
				xmin = 569.5807
				xmax = 569.6907
				text = "were"
			intervals [1666]:
				xmin = 569.6907
				xmax = 569.8107
				text = "a"
			intervals [1667]:
				xmin = 569.8107
				xmax = 570.0607
				text = "lot"
			intervals [1668]:
				xmin = 570.0607
				xmax = 570.2207
				text = ""
			intervals [1669]:
				xmin = 570.2207
				xmax = 570.3607
				text = "of"
			intervals [1670]:
				xmin = 570.3607
				xmax = 570.6807
				text = "people"
			intervals [1671]:
				xmin = 570.6807
				xmax = 571.0707
				text = "telling"
			intervals [1672]:
				xmin = 571.0707
				xmax = 571.1907
				text = "you"
			intervals [1673]:
				xmin = 571.1907
				xmax = 571.4107
				text = "you"
			intervals [1674]:
				xmin = 571.4107
				xmax = 571.4707
				text = ""
			intervals [1675]:
				xmin = 571.4707
				xmax = 571.8607
				text = "know"
			intervals [1676]:
				xmin = 571.8607
				xmax = 573.6941
				text = ""
			intervals [1677]:
				xmin = 573.6941
				xmax = 574.1941
				text = "okay"
			intervals [1678]:
				xmin = 574.1941
				xmax = 576.127
				text = ""
			intervals [1679]:
				xmin = 576.127
				xmax = 576.207
				text = "i"
			intervals [1680]:
				xmin = 576.207
				xmax = 576.437
				text = "think"
			intervals [1681]:
				xmin = 576.437
				xmax = 576.527
				text = "there"
			intervals [1682]:
				xmin = 576.527
				xmax = 576.607
				text = "were"
			intervals [1683]:
				xmin = 576.607
				xmax = 576.647
				text = "a"
			intervals [1684]:
				xmin = 576.647
				xmax = 576.677
				text = ""
			intervals [1685]:
				xmin = 576.677
				xmax = 576.977
				text = "lot"
			intervals [1686]:
				xmin = 576.977
				xmax = 577.137
				text = "of"
			intervals [1687]:
				xmin = 577.137
				xmax = 578.0448
				text = ""
			intervals [1688]:
				xmin = 578.0448
				xmax = 578.4848
				text = "folks"
			intervals [1689]:
				xmin = 578.4848
				xmax = 578.601
				text = ""
			intervals [1690]:
				xmin = 578.601
				xmax = 579.101
				text = "who"
			intervals [1691]:
				xmin = 579.101
				xmax = 580.3562
				text = ""
			intervals [1692]:
				xmin = 580.3562
				xmax = 580.4462
				text = "were"
			intervals [1693]:
				xmin = 580.4462
				xmax = 580.7062
				text = "just"
			intervals [1694]:
				xmin = 580.7062
				xmax = 581.0762
				text = "making"
			intervals [1695]:
				xmin = 581.0762
				xmax = 581.2162
				text = "it"
			intervals [1696]:
				xmin = 581.2162
				xmax = 581.8519
				text = ""
			intervals [1697]:
				xmin = 581.8519
				xmax = 582.0119
				text = "you"
			intervals [1698]:
				xmin = 582.0119
				xmax = 582.3819
				text = "know"
			intervals [1699]:
				xmin = 582.3819
				xmax = 582.8719
				text = "um"
			intervals [1700]:
				xmin = 582.8719
				xmax = 582.9119
				text = ""
			intervals [1701]:
				xmin = 582.9119
				xmax = 583.0119
				text = "a"
			intervals [1702]:
				xmin = 583.0119
				xmax = 583.1919
				text = "lot"
			intervals [1703]:
				xmin = 583.1919
				xmax = 583.2519
				text = "of"
			intervals [1704]:
				xmin = 583.2519
				xmax = 583.5219
				text = "people"
			intervals [1705]:
				xmin = 583.5219
				xmax = 583.8719
				text = "lost"
			intervals [1706]:
				xmin = 583.8719
				xmax = 584.0119
				text = "their"
			intervals [1707]:
				xmin = 584.0119
				xmax = 584.7119
				text = "jobs"
			intervals [1708]:
				xmin = 584.7119
				xmax = 585.3936
				text = ""
			intervals [1709]:
				xmin = 585.3936
				xmax = 585.5136
				text = "the"
			intervals [1710]:
				xmin = 585.5136
				xmax = 585.9436
				text = "neighbors"
			intervals [1711]:
				xmin = 585.9436
				xmax = 586.3136
				text = "helped"
			intervals [1712]:
				xmin = 586.3136
				xmax = 586.5436
				text = "each"
			intervals [1713]:
				xmin = 586.5436
				xmax = 586.9736
				text = "other"
			intervals [1714]:
				xmin = 586.9736
				xmax = 587.117
				text = ""
			intervals [1715]:
				xmin = 587.117
				xmax = 587.297
				text = "you"
			intervals [1716]:
				xmin = 587.297
				xmax = 587.467
				text = "know"
			intervals [1717]:
				xmin = 587.467
				xmax = 587.907
				text = "nobody"
			intervals [1718]:
				xmin = 587.907
				xmax = 587.937
				text = ""
			intervals [1719]:
				xmin = 587.937
				xmax = 588.117
				text = "went"
			intervals [1720]:
				xmin = 588.117
				xmax = 588.707
				text = "hungry"
			intervals [1721]:
				xmin = 588.707
				xmax = 589.286
				text = ""
			intervals [1722]:
				xmin = 589.286
				xmax = 589.916
				text = "um"
			intervals [1723]:
				xmin = 589.916
				xmax = 589.946
				text = ""
			intervals [1724]:
				xmin = 589.946
				xmax = 590.566
				text = "nobody"
			intervals [1725]:
				xmin = 590.566
				xmax = 591.0439
				text = ""
			intervals [1726]:
				xmin = 591.0439
				xmax = 591.3939
				text = "f"
			intervals [1727]:
				xmin = 591.3939
				xmax = 591.9939
				text = "furniture"
			intervals [1728]:
				xmin = 591.9939
				xmax = 592.0939
				text = "and"
			intervals [1729]:
				xmin = 592.0939
				xmax = 592.3739
				text = "stuff"
			intervals [1730]:
				xmin = 592.3739
				xmax = 592.5039
				text = "was"
			intervals [1731]:
				xmin = 592.5039
				xmax = 592.7239
				text = "set"
			intervals [1732]:
				xmin = 592.7239
				xmax = 593.5239
				text = "outdoors"
			intervals [1733]:
				xmin = 593.5239
				xmax = 593.5539
				text = ""
			intervals [1734]:
				xmin = 593.5539
				xmax = 593.6539
				text = "you"
			intervals [1735]:
				xmin = 593.6539
				xmax = 593.7639
				text = "know"
			intervals [1736]:
				xmin = 593.7639
				xmax = 594.0539
				text = "because"
			intervals [1737]:
				xmin = 594.0539
				xmax = 594.3639
				text = "people"
			intervals [1738]:
				xmin = 594.3639
				xmax = 594.5639
				text = "took"
			intervals [1739]:
				xmin = 594.5639
				xmax = 594.6339
				text = "it"
			intervals [1740]:
				xmin = 594.6339
				xmax = 594.9439
				text = "in"
			intervals [1741]:
				xmin = 594.9439
				xmax = 595.1834
				text = ""
			intervals [1742]:
				xmin = 595.1834
				xmax = 595.4434
				text = "people"
			intervals [1743]:
				xmin = 595.4434
				xmax = 595.7434
				text = "cared"
			intervals [1744]:
				xmin = 595.7434
				xmax = 595.9734
				text = "about"
			intervals [1745]:
				xmin = 595.9734
				xmax = 596.0034
				text = ""
			intervals [1746]:
				xmin = 596.0034
				xmax = 596.3134
				text = "people"
			intervals [1747]:
				xmin = 596.3134
				xmax = 596.3634
				text = ""
			intervals [1748]:
				xmin = 596.3634
				xmax = 596.5734
				text = "then"
			intervals [1749]:
				xmin = 596.5734
				xmax = 597.0859
				text = ""
			intervals [1750]:
				xmin = 597.0859
				xmax = 597.2159
				text = "you"
			intervals [1751]:
				xmin = 597.2159
				xmax = 597.4359
				text = "know"
			intervals [1752]:
				xmin = 597.4359
				xmax = 597.5259
				text = "it"
			intervals [1753]:
				xmin = 597.5259
				xmax = 597.8159
				text = "wasn't"
			intervals [1754]:
				xmin = 597.8159
				xmax = 597.8659
				text = "a"
			intervals [1755]:
				xmin = 597.8659
				xmax = 598.3859
				text = "shame"
			intervals [1756]:
				xmin = 598.3859
				xmax = 598.4859
				text = "for"
			intervals [1757]:
				xmin = 598.4859
				xmax = 598.7359
				text = "that"
			intervals [1758]:
				xmin = 598.7359
				xmax = 598.8645
				text = ""
			intervals [1759]:
				xmin = 598.8645
				xmax = 598.9945
				text = "to"
			intervals [1760]:
				xmin = 598.9945
				xmax = 599.5145
				text = "happen"
			intervals [1761]:
				xmin = 599.5145
				xmax = 600.3674
				text = ""
			intervals [1762]:
				xmin = 600.3674
				xmax = 601.1174
				text = "um"
			intervals [1763]:
				xmin = 601.1174
				xmax = 602.2346
				text = ""
			intervals [1764]:
				xmin = 602.2346
				xmax = 602.8646
				text = "and"
			intervals [1765]:
				xmin = 602.8646
				xmax = 603.0486
				text = ""
			intervals [1766]:
				xmin = 603.0486
				xmax = 603.9586
				text = "somehow"
			intervals [1767]:
				xmin = 603.9586
				xmax = 604.1586
				text = "i"
			intervals [1768]:
				xmin = 604.1586
				xmax = 604.8286
				text = "became"
			intervals [1769]:
				xmin = 604.8286
				xmax = 606.484
				text = ""
			intervals [1770]:
				xmin = 606.484
				xmax = 606.684
				text = "a"
			intervals [1771]:
				xmin = 606.684
				xmax = 607.474
				text = "major"
			intervals [1772]:
				xmin = 607.474
				xmax = 607.6711
				text = ""
			intervals [1773]:
				xmin = 607.6711
				xmax = 608.1111
				text = "role"
			intervals [1774]:
				xmin = 608.1111
				xmax = 608.1811
				text = ""
			intervals [1775]:
				xmin = 608.1811
				xmax = 608.3211
				text = "in"
			intervals [1776]:
				xmin = 608.3211
				xmax = 608.4911
				text = "my"
			intervals [1777]:
				xmin = 608.4911
				xmax = 608.5711
				text = ""
			intervals [1778]:
				xmin = 608.5711
				xmax = 608.9211
				text = "family"
			intervals [1779]:
				xmin = 608.9211
				xmax = 609.1011
				text = ""
			intervals [1780]:
				xmin = 609.1011
				xmax = 609.6011
				text = "somehow"
			intervals [1781]:
				xmin = 609.6011
				xmax = 610.1863
				text = ""
			intervals [1782]:
				xmin = 610.1863
				xmax = 610.4263
				text = "my"
			intervals [1783]:
				xmin = 610.4263
				xmax = 611.0063
				text = "mom"
			intervals [1784]:
				xmin = 611.0063
				xmax = 611.8137
				text = ""
			intervals [1785]:
				xmin = 611.8137
				xmax = 612.2537
				text = "started"
			intervals [1786]:
				xmin = 612.2537
				xmax = 612.7937
				text = "drinking"
			intervals [1787]:
				xmin = 612.7937
				xmax = 613.0437
				text = "she"
			intervals [1788]:
				xmin = 613.0437
				xmax = 613.2737
				text = "had"
			intervals [1789]:
				xmin = 613.2737
				xmax = 613.4637
				text = "a"
			intervals [1790]:
				xmin = 613.4637
				xmax = 614.5437
				text = ""
			intervals [1791]:
				xmin = 614.5437
				xmax = 615.3037
				text = "tumultuous"
			intervals [1792]:
				xmin = 615.3037
				xmax = 615.3337
				text = ""
			intervals [1793]:
				xmin = 615.3337
				xmax = 616.0137
				text = "relationship"
			intervals [1794]:
				xmin = 616.0137
				xmax = 616.1337
				text = "with"
			intervals [1795]:
				xmin = 616.1337
				xmax = 616.1637
				text = ""
			intervals [1796]:
				xmin = 616.1637
				xmax = 616.3337
				text = "my"
			intervals [1797]:
				xmin = 616.3337
				xmax = 616.7937
				text = "fath-"
			intervals [1798]:
				xmin = 616.7937
				xmax = 617.6437
				text = "stepfather"
			intervals [1799]:
				xmin = 617.6437
				xmax = 618.1762
				text = ""
			intervals [1800]:
				xmin = 618.1762
				xmax = 618.4562
				text = "um"
			intervals [1801]:
				xmin = 618.4562
				xmax = 618.6462
				text = "as"
			intervals [1802]:
				xmin = 618.6462
				xmax = 619.1362
				text = "children"
			intervals [1803]:
				xmin = 619.1362
				xmax = 619.2462
				text = "you"
			intervals [1804]:
				xmin = 619.2462
				xmax = 619.4062
				text = "know"
			intervals [1805]:
				xmin = 619.4062
				xmax = 619.5362
				text = "you"
			intervals [1806]:
				xmin = 619.5362
				xmax = 619.6662
				text = "had"
			intervals [1807]:
				xmin = 619.6662
				xmax = 619.7262
				text = "a"
			intervals [1808]:
				xmin = 619.7262
				xmax = 620.1462
				text = "place"
			intervals [1809]:
				xmin = 620.1462
				xmax = 620.2262
				text = "you"
			intervals [1810]:
				xmin = 620.2262
				xmax = 620.4062
				text = "didn't"
			intervals [1811]:
				xmin = 620.4062
				xmax = 620.6462
				text = "inter"
			intervals [1812]:
				xmin = 620.6462
				xmax = 620.6762
				text = ""
			intervals [1813]:
				xmin = 620.6762
				xmax = 620.8362
				text = "you"
			intervals [1814]:
				xmin = 620.8362
				xmax = 621.0162
				text = "know"
			intervals [1815]:
				xmin = 621.0162
				xmax = 621.1562
				text = "you"
			intervals [1816]:
				xmin = 621.1562
				xmax = 621.3462
				text = "didn't"
			intervals [1817]:
				xmin = 621.3462
				xmax = 622.1162
				text = "intervene"
			intervals [1818]:
				xmin = 622.1162
				xmax = 622.8764
				text = ""
			intervals [1819]:
				xmin = 622.8764
				xmax = 623.0364
				text = "and"
			intervals [1820]:
				xmin = 623.0364
				xmax = 623.1264
				text = "so"
			intervals [1821]:
				xmin = 623.1264
				xmax = 623.2964
				text = "with"
			intervals [1822]:
				xmin = 623.2964
				xmax = 623.5664
				text = "that"
			intervals [1823]:
				xmin = 623.5664
				xmax = 623.8064
				text = "going"
			intervals [1824]:
				xmin = 623.8064
				xmax = 623.9864
				text = "on"
			intervals [1825]:
				xmin = 623.9864
				xmax = 624.0864
				text = "you"
			intervals [1826]:
				xmin = 624.0864
				xmax = 624.3364
				text = "kind"
			intervals [1827]:
				xmin = 624.3364
				xmax = 624.4164
				text = "of"
			intervals [1828]:
				xmin = 624.4164
				xmax = 624.5564
				text = "get"
			intervals [1829]:
				xmin = 624.5564
				xmax = 625.0864
				text = "lost"
			intervals [1830]:
				xmin = 625.0864
				xmax = 625.1964
				text = "in"
			intervals [1831]:
				xmin = 625.1964
				xmax = 625.2664
				text = "the"
			intervals [1832]:
				xmin = 625.2664
				xmax = 625.8164
				text = "shuffle"
			intervals [1833]:
				xmin = 625.8164
				xmax = 625.9164
				text = "i"
			intervals [1834]:
				xmin = 625.9164
				xmax = 625.9864
				text = ""
			intervals [1835]:
				xmin = 625.9864
				xmax = 626.3464
				text = "think"
			intervals [1836]:
				xmin = 626.3464
				xmax = 626.918
				text = ""
			intervals [1837]:
				xmin = 626.918
				xmax = 627.148
				text = "and"
			intervals [1838]:
				xmin = 627.148
				xmax = 627.498
				text = "in"
			intervals [1839]:
				xmin = 627.498
				xmax = 627.8506
				text = ""
			intervals [1840]:
				xmin = 627.8506
				xmax = 628.2406
				text = "getting"
			intervals [1841]:
				xmin = 628.2406
				xmax = 628.9206
				text = "lost"
			intervals [1842]:
				xmin = 628.9206
				xmax = 629.6225
				text = ""
			intervals [1843]:
				xmin = 629.6225
				xmax = 629.7725
				text = "i"
			intervals [1844]:
				xmin = 629.7725
				xmax = 630.1425
				text = "found"
			intervals [1845]:
				xmin = 630.1425
				xmax = 630.4425
				text = "my"
			intervals [1846]:
				xmin = 630.4425
				xmax = 631.4772
				text = ""
			intervals [1847]:
				xmin = 631.4772
				xmax = 631.9972
				text = "partner"
			intervals [1848]:
				xmin = 631.9972
				xmax = 632.5577
				text = ""
			intervals [1849]:
				xmin = 632.5577
				xmax = 632.8777
				text = "which"
			intervals [1850]:
				xmin = 632.8777
				xmax = 633.3677
				text = "was"
			intervals [1851]:
				xmin = 633.3677
				xmax = 634.175
				text = ""
			intervals [1852]:
				xmin = 634.175
				xmax = 634.485
				text = "young"
			intervals [1853]:
				xmin = 634.485
				xmax = 634.695
				text = "man"
			intervals [1854]:
				xmin = 634.695
				xmax = 634.775
				text = "i"
			intervals [1855]:
				xmin = 634.775
				xmax = 635.255
				text = "married"
			intervals [1856]:
				xmin = 635.255
				xmax = 635.366
				text = ""
			intervals [1857]:
				xmin = 635.366
				xmax = 635.486
				text = "he"
			intervals [1858]:
				xmin = 635.486
				xmax = 635.656
				text = "was"
			intervals [1859]:
				xmin = 635.656
				xmax = 635.816
				text = "my"
			intervals [1860]:
				xmin = 635.816
				xmax = 636.196
				text = "first"
			intervals [1861]:
				xmin = 636.196
				xmax = 636.426
				text = "love"
			intervals [1862]:
				xmin = 636.426
				xmax = 636.556
				text = "and"
			intervals [1863]:
				xmin = 636.556
				xmax = 636.836
				text = "only"
			intervals [1864]:
				xmin = 636.836
				xmax = 637.146
				text = "love"
			intervals [1865]:
				xmin = 637.146
				xmax = 637.5751
				text = ""
			intervals [1866]:
				xmin = 637.5751
				xmax = 637.7551
				text = "we"
			intervals [1867]:
				xmin = 637.7551
				xmax = 637.8651
				text = "were"
			intervals [1868]:
				xmin = 637.8651
				xmax = 638.4451
				text = "kids"
			intervals [1869]:
				xmin = 638.4451
				xmax = 638.6916
				text = ""
			intervals [1870]:
				xmin = 638.6916
				xmax = 638.7816
				text = "i"
			intervals [1871]:
				xmin = 638.7816
				xmax = 638.9116
				text = "was"
			intervals [1872]:
				xmin = 638.9116
				xmax = 639.4916
				text = "thirteen"
			intervals [1873]:
				xmin = 639.4916
				xmax = 639.6216
				text = "when"
			intervals [1874]:
				xmin = 639.6216
				xmax = 639.6816
				text = "i"
			intervals [1875]:
				xmin = 639.6816
				xmax = 639.9016
				text = "met"
			intervals [1876]:
				xmin = 639.9016
				xmax = 640.0816
				text = "him"
			intervals [1877]:
				xmin = 640.0816
				xmax = 640.5501
				text = ""
			intervals [1878]:
				xmin = 640.5501
				xmax = 640.6701
				text = "we"
			intervals [1879]:
				xmin = 640.6701
				xmax = 640.7901
				text = "were"
			intervals [1880]:
				xmin = 640.7901
				xmax = 640.8801
				text = "in"
			intervals [1881]:
				xmin = 640.8801
				xmax = 641.1501
				text = "junior"
			intervals [1882]:
				xmin = 641.1501
				xmax = 641.3601
				text = "high"
			intervals [1883]:
				xmin = 641.3601
				xmax = 641.4001
				text = ""
			intervals [1884]:
				xmin = 641.4001
				xmax = 641.8901
				text = "school"
			intervals [1885]:
				xmin = 641.8901
				xmax = 642.0501
				text = "and"
			intervals [1886]:
				xmin = 642.0501
				xmax = 642.4234
				text = ""
			intervals [1887]:
				xmin = 642.4234
				xmax = 642.5934
				text = "we"
			intervals [1888]:
				xmin = 642.5934
				xmax = 642.7234
				text = "had"
			intervals [1889]:
				xmin = 642.7234
				xmax = 642.9934
				text = "moved"
			intervals [1890]:
				xmin = 642.9934
				xmax = 643.2134
				text = "from"
			intervals [1891]:
				xmin = 643.2134
				xmax = 643.3534
				text = ""
			intervals [1892]:
				xmin = 643.3534
				xmax = 643.5634
				text = "fifth"
			intervals [1893]:
				xmin = 643.5634
				xmax = 644.0834
				text = "street"
			intervals [1894]:
				xmin = 644.0834
				xmax = 644.5217
				text = ""
			intervals [1895]:
				xmin = 644.5217
				xmax = 644.7517
				text = "to"
			intervals [1896]:
				xmin = 644.7517
				xmax = 645.4317
				text = "sixteenth"
			intervals [1897]:
				xmin = 645.4317
				xmax = 645.8217
				text = "street"
			intervals [1898]:
				xmin = 645.8217
				xmax = 645.9017
				text = "oh"
			intervals [1899]:
				xmin = 645.9017
				xmax = 646.0917
				text = "we"
			intervals [1900]:
				xmin = 646.0917
				xmax = 646.1617
				text = "were"
			intervals [1901]:
				xmin = 646.1617
				xmax = 646.5017
				text = "moving"
			intervals [1902]:
				xmin = 646.5017
				xmax = 646.6517
				text = "up"
			intervals [1903]:
				xmin = 646.6517
				xmax = 646.7217
				text = ""
			intervals [1904]:
				xmin = 646.7217
				xmax = 647.0717
				text = "then"
			intervals [1905]:
				xmin = 647.0717
				xmax = 647.464
				text = ""
			intervals [1906]:
				xmin = 647.464
				xmax = 647.614
				text = "we"
			intervals [1907]:
				xmin = 647.614
				xmax = 647.824
				text = "lived"
			intervals [1908]:
				xmin = 647.824
				xmax = 647.884
				text = "at"
			intervals [1909]:
				xmin = 647.884
				xmax = 649.964
				text = "rdx"
			intervals [1910]:
				xmin = 649.964
				xmax = 650.2399
				text = ""
			intervals [1911]:
				xmin = 650.2399
				xmax = 650.4899
				text = "and"
			intervals [1912]:
				xmin = 650.4899
				xmax = 650.6399
				text = "at"
			intervals [1913]:
				xmin = 650.6399
				xmax = 650.8799
				text = "that"
			intervals [1914]:
				xmin = 650.8799
				xmax = 650.9299
				text = ""
			intervals [1915]:
				xmin = 650.9299
				xmax = 651.2099
				text = "point"
			intervals [1916]:
				xmin = 651.2099
				xmax = 651.5149
				text = ""
			intervals [1917]:
				xmin = 651.5149
				xmax = 651.7249
				text = "they"
			intervals [1918]:
				xmin = 651.7249
				xmax = 651.9949
				text = "had"
			intervals [1919]:
				xmin = 651.9949
				xmax = 652.2549
				text = "built"
			intervals [1920]:
				xmin = 652.2549
				xmax = 652.2849
				text = ""
			intervals [1921]:
				xmin = 652.2849
				xmax = 652.4449
				text = "a"
			intervals [1922]:
				xmin = 652.4449
				xmax = 652.8549
				text = "brand"
			intervals [1923]:
				xmin = 652.8549
				xmax = 653.0349
				text = "new"
			intervals [1924]:
				xmin = 653.0349
				xmax = 653.4149
				text = "rdx"
			intervals [1925]:
				xmin = 653.4149
				xmax = 653.6849
				text = "junior"
			intervals [1926]:
				xmin = 653.6849
				xmax = 653.9649
				text = "high"
			intervals [1927]:
				xmin = 653.9649
				xmax = 653.9949
				text = ""
			intervals [1928]:
				xmin = 653.9949
				xmax = 654.3349
				text = "school"
			intervals [1929]:
				xmin = 654.3349
				xmax = 654.7638
				text = ""
			intervals [1930]:
				xmin = 654.7638
				xmax = 654.9038
				text = "so"
			intervals [1931]:
				xmin = 654.9038
				xmax = 654.9938
				text = "i"
			intervals [1932]:
				xmin = 654.9938
				xmax = 655.6238
				text = "transferred"
			intervals [1933]:
				xmin = 655.6238
				xmax = 655.7838
				text = "from"
			intervals [1934]:
				xmin = 655.7838
				xmax = 656.1538
				text = "rdx"
			intervals [1935]:
				xmin = 656.1538
				xmax = 659.3614
				text = ""
			intervals [1936]:
				xmin = 659.3614
				xmax = 660.0014
				text = "and"
			intervals [1937]:
				xmin = 660.0014
				xmax = 660.1969
				text = ""
			intervals [1938]:
				xmin = 660.1969
				xmax = 660.4669
				text = "going"
			intervals [1939]:
				xmin = 660.4669
				xmax = 660.5769
				text = "to"
			intervals [1940]:
				xmin = 660.5769
				xmax = 660.6069
				text = ""
			intervals [1941]:
				xmin = 660.6069
				xmax = 661.1169
				text = "rdx"
			intervals [1942]:
				xmin = 661.1169
				xmax = 661.2069
				text = "i"
			intervals [1943]:
				xmin = 661.2069
				xmax = 661.4769
				text = "met"
			intervals [1944]:
				xmin = 661.4769
				xmax = 661.5069
				text = ""
			intervals [1945]:
				xmin = 661.5069
				xmax = 661.6869
				text = "my"
			intervals [1946]:
				xmin = 661.6869
				xmax = 662.1069
				text = "husband"
			intervals [1947]:
				xmin = 662.1069
				xmax = 662.1869
				text = "he"
			intervals [1948]:
				xmin = 662.1869
				xmax = 662.3669
				text = "was"
			intervals [1949]:
				xmin = 662.3669
				xmax = 662.4369
				text = "a"
			intervals [1950]:
				xmin = 662.4369
				xmax = 663.0969
				text = "basketball"
			intervals [1951]:
				xmin = 663.0969
				xmax = 663.6169
				text = "player"
			intervals [1952]:
				xmin = 663.6169
				xmax = 663.8486
				text = ""
			intervals [1953]:
				xmin = 663.8486
				xmax = 663.9886
				text = "you"
			intervals [1954]:
				xmin = 663.9886
				xmax = 664.3786
				text = "know"
			intervals [1955]:
				xmin = 664.3786
				xmax = 664.7486
				text = "and"
			intervals [1956]:
				xmin = 664.7486
				xmax = 665.2308
				text = ""
			intervals [1957]:
				xmin = 665.2308
				xmax = 665.4408
				text = "other"
			intervals [1958]:
				xmin = 665.4408
				xmax = 665.7708
				text = "things"
			intervals [1959]:
				xmin = 665.7708
				xmax = 665.8908
				text = "were"
			intervals [1960]:
				xmin = 665.8908
				xmax = 666.1608
				text = "going"
			intervals [1961]:
				xmin = 666.1608
				xmax = 666.3608
				text = "on"
			intervals [1962]:
				xmin = 666.3608
				xmax = 666.4808
				text = "and"
			intervals [1963]:
				xmin = 666.4808
				xmax = 666.6008
				text = "i"
			intervals [1964]:
				xmin = 666.6008
				xmax = 667.0908
				text = "realized"
			intervals [1965]:
				xmin = 667.0908
				xmax = 667.1708
				text = "i"
			intervals [1966]:
				xmin = 667.1708
				xmax = 667.3808
				text = "wanted"
			intervals [1967]:
				xmin = 667.3808
				xmax = 667.4508
				text = "to"
			intervals [1968]:
				xmin = 667.4508
				xmax = 667.6708
				text = "do"
			intervals [1969]:
				xmin = 667.6708
				xmax = 667.9008
				text = "other"
			intervals [1970]:
				xmin = 667.9008
				xmax = 668.5108
				text = "things"
			intervals [1971]:
				xmin = 668.5108
				xmax = 668.7408
				text = "and"
			intervals [1972]:
				xmin = 668.7408
				xmax = 669.3884
				text = ""
			intervals [1973]:
				xmin = 669.3884
				xmax = 669.9084
				text = "um"
			intervals [1974]:
				xmin = 669.9084
				xmax = 670.1164
				text = ""
			intervals [1975]:
				xmin = 670.1164
				xmax = 670.2564
				text = "my"
			intervals [1976]:
				xmin = 670.2564
				xmax = 670.5764
				text = "mother"
			intervals [1977]:
				xmin = 670.5764
				xmax = 670.8264
				text = "was"
			intervals [1978]:
				xmin = 670.8264
				xmax = 671.1064
				text = "kind"
			intervals [1979]:
				xmin = 671.1064
				xmax = 671.2264
				text = "of"
			intervals [1980]:
				xmin = 671.2264
				xmax = 671.5264
				text = "going"
			intervals [1981]:
				xmin = 671.5264
				xmax = 671.6864
				text = "through"
			intervals [1982]:
				xmin = 671.6864
				xmax = 672.1064
				text = "something"
			intervals [1983]:
				xmin = 672.1064
				xmax = 672.2564
				text = "at"
			intervals [1984]:
				xmin = 672.2564
				xmax = 672.4564
				text = "that"
			intervals [1985]:
				xmin = 672.4564
				xmax = 672.9164
				text = "time"
			intervals [1986]:
				xmin = 672.9164
				xmax = 673.6817
				text = ""
			intervals [1987]:
				xmin = 673.6817
				xmax = 673.8817
				text = "um"
			intervals [1988]:
				xmin = 673.8817
				xmax = 673.9117
				text = ""
			intervals [1989]:
				xmin = 673.9117
				xmax = 674.0217
				text = "i'm"
			intervals [1990]:
				xmin = 674.0217
				xmax = 674.2017
				text = "not"
			intervals [1991]:
				xmin = 674.2017
				xmax = 674.4217
				text = "sure"
			intervals [1992]:
				xmin = 674.4217
				xmax = 674.5017
				text = "how"
			intervals [1993]:
				xmin = 674.5017
				xmax = 674.7617
				text = "much"
			intervals [1994]:
				xmin = 674.7617
				xmax = 674.8317
				text = "you"
			intervals [1995]:
				xmin = 674.8317
				xmax = 674.8617
				text = ""
			intervals [1996]:
				xmin = 674.8617
				xmax = 675.0817
				text = "wanna"
			intervals [1997]:
				xmin = 675.0817
				xmax = 675.2717
				text = "know"
			intervals [1998]:
				xmin = 675.2717
				xmax = 677.1422
				text = ""
			intervals [1999]:
				xmin = 677.1422
				xmax = 677.6222
				text = "oh"
			intervals [2000]:
				xmin = 677.6222
				xmax = 678.0903
				text = ""
			intervals [2001]:
				xmin = 678.0903
				xmax = 678.5503
				text = "oh"
			intervals [2002]:
				xmin = 678.5503
				xmax = 679.6264
				text = ""
			intervals [2003]:
				xmin = 679.6264
				xmax = 680.1664
				text = "okay"
			intervals [2004]:
				xmin = 680.1664
				xmax = 680.6464
				text = "so"
			intervals [2005]:
				xmin = 680.6464
				xmax = 681.1092
				text = ""
			intervals [2006]:
				xmin = 681.1092
				xmax = 681.6592
				text = "um"
			intervals [2007]:
				xmin = 681.6592
				xmax = 682.7159
				text = ""
			intervals [2008]:
				xmin = 682.7159
				xmax = 682.8859
				text = "we"
			intervals [2009]:
				xmin = 682.8859
				xmax = 683.0859
				text = "all"
			intervals [2010]:
				xmin = 683.0859
				xmax = 683.1759
				text = "th-"
			intervals [2011]:
				xmin = 683.1759
				xmax = 683.3054
				text = ""
			intervals [2012]:
				xmin = 683.3054
				xmax = 683.5454
				text = "all"
			intervals [2013]:
				xmin = 683.5454
				xmax = 683.7354
				text = "three"
			intervals [2014]:
				xmin = 683.7354
				xmax = 683.8254
				text = "of"
			intervals [2015]:
				xmin = 683.8254
				xmax = 683.9654
				text = "us"
			intervals [2016]:
				xmin = 683.9654
				xmax = 684.2054
				text = "kind"
			intervals [2017]:
				xmin = 684.2054
				xmax = 684.3354
				text = "of"
			intervals [2018]:
				xmin = 684.3354
				xmax = 684.5054
				text = "went"
			intervals [2019]:
				xmin = 684.5054
				xmax = 684.7154
				text = "our"
			intervals [2020]:
				xmin = 684.7154
				xmax = 684.7554
				text = ""
			intervals [2021]:
				xmin = 684.7554
				xmax = 684.8954
				text = "we"
			intervals [2022]:
				xmin = 684.8954
				xmax = 685.0054
				text = "k"
			intervals [2023]:
				xmin = 685.0054
				xmax = 685.0354
				text = ""
			intervals [2024]:
				xmin = 685.0354
				xmax = 685.4454
				text = "started"
			intervals [2025]:
				xmin = 685.4454
				xmax = 685.6657
				text = ""
			intervals [2026]:
				xmin = 685.6657
				xmax = 685.8757
				text = "kind"
			intervals [2027]:
				xmin = 685.8757
				xmax = 685.9457
				text = "of"
			intervals [2028]:
				xmin = 685.9457
				xmax = 686.1957
				text = "being"
			intervals [2029]:
				xmin = 686.1957
				xmax = 686.3957
				text = "on"
			intervals [2030]:
				xmin = 686.3957
				xmax = 686.5157
				text = "our"
			intervals [2031]:
				xmin = 686.5157
				xmax = 686.7557
				text = "own"
			intervals [2032]:
				xmin = 686.7557
				xmax = 686.8457
				text = "a"
			intervals [2033]:
				xmin = 686.8457
				xmax = 687.1457
				text = "lot"
			intervals [2034]:
				xmin = 687.1457
				xmax = 687.2039
				text = ""
			intervals [2035]:
				xmin = 687.2039
				xmax = 687.3939
				text = "when"
			intervals [2036]:
				xmin = 687.3939
				xmax = 687.4639
				text = "we"
			intervals [2037]:
				xmin = 687.4639
				xmax = 687.9139
				text = "became"
			intervals [2038]:
				xmin = 687.9139
				xmax = 688.6439
				text = "teenagers"
			intervals [2039]:
				xmin = 688.6439
				xmax = 689.4039
				text = "because"
			intervals [2040]:
				xmin = 689.4039
				xmax = 689.9443
				text = ""
			intervals [2041]:
				xmin = 689.9443
				xmax = 690.0843
				text = "my"
			intervals [2042]:
				xmin = 690.0843
				xmax = 690.3543
				text = "mother"
			intervals [2043]:
				xmin = 690.3543
				xmax = 690.5243
				text = "was"
			intervals [2044]:
				xmin = 690.5243
				xmax = 690.6443
				text = "in"
			intervals [2045]:
				xmin = 690.6443
				xmax = 690.9443
				text = "another"
			intervals [2046]:
				xmin = 690.9443
				xmax = 691.3043
				text = "world"
			intervals [2047]:
				xmin = 691.3043
				xmax = 691.4443
				text = "she"
			intervals [2048]:
				xmin = 691.4443
				xmax = 691.7943
				text = "became"
			intervals [2049]:
				xmin = 691.7943
				xmax = 691.8743
				text = "an"
			intervals [2050]:
				xmin = 691.8743
				xmax = 692.7843
				text = "alcoholic"
			intervals [2051]:
				xmin = 692.7843
				xmax = 693.6642
				text = ""
			intervals [2052]:
				xmin = 693.6642
				xmax = 693.8942
				text = "and"
			intervals [2053]:
				xmin = 693.8942
				xmax = 694.1742
				text = "so"
			intervals [2054]:
				xmin = 694.1742
				xmax = 694.3042
				text = "we"
			intervals [2055]:
				xmin = 694.3042
				xmax = 694.4542
				text = "were"
			intervals [2056]:
				xmin = 694.4542
				xmax = 694.8142
				text = "kind"
			intervals [2057]:
				xmin = 694.8142
				xmax = 694.9242
				text = "of"
			intervals [2058]:
				xmin = 694.9242
				xmax = 695.3742
				text = "raising"
			intervals [2059]:
				xmin = 695.3742
				xmax = 696.0542
				text = "ourselves"
			intervals [2060]:
				xmin = 696.0542
				xmax = 696.1842
				text = "to"
			intervals [2061]:
				xmin = 696.1842
				xmax = 696.2342
				text = "a"
			intervals [2062]:
				xmin = 696.2342
				xmax = 696.5242
				text = "some"
			intervals [2063]:
				xmin = 696.5242
				xmax = 696.8642
				text = "degree"
			intervals [2064]:
				xmin = 696.8642
				xmax = 697.1042
				text = "not"
			intervals [2065]:
				xmin = 697.1042
				xmax = 697.4142
				text = "really"
			intervals [2066]:
				xmin = 697.4142
				xmax = 697.5842
				text = "she"
			intervals [2067]:
				xmin = 697.5842
				xmax = 697.8842
				text = "paid"
			intervals [2068]:
				xmin = 697.8842
				xmax = 697.9942
				text = "o"
			intervals [2069]:
				xmin = 697.9942
				xmax = 698.1234
				text = ""
			intervals [2070]:
				xmin = 698.1234
				xmax = 698.2634
				text = "she"
			intervals [2071]:
				xmin = 698.2634
				xmax = 698.4734
				text = "made"
			intervals [2072]:
				xmin = 698.4734
				xmax = 698.6034
				text = "we"
			intervals [2073]:
				xmin = 698.6034
				xmax = 698.8634
				text = "always"
			intervals [2074]:
				xmin = 698.8634
				xmax = 699.0534
				text = "had"
			intervals [2075]:
				xmin = 699.0534
				xmax = 699.2934
				text = "food"
			intervals [2076]:
				xmin = 699.2934
				xmax = 699.3634
				text = "to"
			intervals [2077]:
				xmin = 699.3634
				xmax = 699.6634
				text = "eat"
			intervals [2078]:
				xmin = 699.6634
				xmax = 699.7546
				text = ""
			intervals [2079]:
				xmin = 699.7546
				xmax = 699.8346
				text = "we"
			intervals [2080]:
				xmin = 699.8346
				xmax = 700.0746
				text = "never"
			intervals [2081]:
				xmin = 700.0746
				xmax = 700.2446
				text = "went"
			intervals [2082]:
				xmin = 700.2446
				xmax = 700.5246
				text = "without"
			intervals [2083]:
				xmin = 700.5246
				xmax = 700.9646
				text = "food"
			intervals [2084]:
				xmin = 700.9646
				xmax = 701.2029
				text = ""
			intervals [2085]:
				xmin = 701.2029
				xmax = 701.2829
				text = "we"
			intervals [2086]:
				xmin = 701.2829
				xmax = 701.5529
				text = "never"
			intervals [2087]:
				xmin = 701.5529
				xmax = 701.7229
				text = "went"
			intervals [2088]:
				xmin = 701.7229
				xmax = 701.9729
				text = "without"
			intervals [2089]:
				xmin = 701.9729
				xmax = 702.0829
				text = "a"
			intervals [2090]:
				xmin = 702.0829
				xmax = 702.2729
				text = "roof"
			intervals [2091]:
				xmin = 702.2729
				xmax = 702.4729
				text = "over"
			intervals [2092]:
				xmin = 702.4729
				xmax = 702.6129
				text = "our"
			intervals [2093]:
				xmin = 702.6129
				xmax = 703.0029
				text = "head"
			intervals [2094]:
				xmin = 703.0029
				xmax = 703.5378
				text = ""
			intervals [2095]:
				xmin = 703.5378
				xmax = 703.9478
				text = "um"
			intervals [2096]:
				xmin = 703.9478
				xmax = 704.0178
				text = ""
			intervals [2097]:
				xmin = 704.0178
				xmax = 704.1578
				text = "and"
			intervals [2098]:
				xmin = 704.1578
				xmax = 704.2478
				text = "we"
			intervals [2099]:
				xmin = 704.2478
				xmax = 704.2778
				text = ""
			intervals [2100]:
				xmin = 704.2778
				xmax = 704.5178
				text = "never"
			intervals [2101]:
				xmin = 704.5178
				xmax = 704.7078
				text = "went"
			intervals [2102]:
				xmin = 704.7078
				xmax = 705.0078
				text = "without"
			intervals [2103]:
				xmin = 705.0078
				xmax = 705.3778
				text = "clothes"
			intervals [2104]:
				xmin = 705.3778
				xmax = 705.5078
				text = "on"
			intervals [2105]:
				xmin = 705.5078
				xmax = 705.5978
				text = "our"
			intervals [2106]:
				xmin = 705.5978
				xmax = 705.9278
				text = "back"
			intervals [2107]:
				xmin = 705.9278
				xmax = 706.6993
				text = ""
			intervals [2108]:
				xmin = 706.6993
				xmax = 706.8393
				text = "they"
			intervals [2109]:
				xmin = 706.8393
				xmax = 706.9793
				text = "may"
			intervals [2110]:
				xmin = 706.9793
				xmax = 707.1793
				text = "not"
			intervals [2111]:
				xmin = 707.1793
				xmax = 707.2093
				text = ""
			intervals [2112]:
				xmin = 707.2093
				xmax = 707.3093
				text = "have"
			intervals [2113]:
				xmin = 707.3093
				xmax = 707.4293
				text = "been"
			intervals [2114]:
				xmin = 707.4293
				xmax = 707.4893
				text = "the"
			intervals [2115]:
				xmin = 707.4893
				xmax = 707.8793
				text = "latest"
			intervals [2116]:
				xmin = 707.8793
				xmax = 708.5093
				text = "fashions"
			intervals [2117]:
				xmin = 708.5093
				xmax = 708.6693
				text = "but"
			intervals [2118]:
				xmin = 708.6693
				xmax = 708.6993
				text = ""
			intervals [2119]:
				xmin = 708.6993
				xmax = 709.0593
				text = "we"
			intervals [2120]:
				xmin = 709.0593
				xmax = 709.4472
				text = ""
			intervals [2121]:
				xmin = 709.4472
				xmax = 709.6072
				text = "were"
			intervals [2122]:
				xmin = 709.6072
				xmax = 710.0672
				text = "never"
			intervals [2123]:
				xmin = 710.0672
				xmax = 710.0972
				text = ""
			intervals [2124]:
				xmin = 710.0972
				xmax = 710.3772
				text = "without"
			intervals [2125]:
				xmin = 710.3772
				xmax = 710.8872
				text = "food"
			intervals [2126]:
				xmin = 710.8872
				xmax = 711.3424
				text = ""
			intervals [2127]:
				xmin = 711.3424
				xmax = 711.8124
				text = "um"
			intervals [2128]:
				xmin = 711.8124
				xmax = 711.8924
				text = ""
			intervals [2129]:
				xmin = 711.8924
				xmax = 712.0324
				text = "we"
			intervals [2130]:
				xmin = 712.0324
				xmax = 712.3724
				text = "always"
			intervals [2131]:
				xmin = 712.3724
				xmax = 712.5724
				text = "had"
			intervals [2132]:
				xmin = 712.5724
				xmax = 712.6424
				text = "a"
			intervals [2133]:
				xmin = 712.6424
				xmax = 713.1224
				text = "spiritual"
			intervals [2134]:
				xmin = 713.1224
				xmax = 713.8924
				text = "foundation"
			intervals [2135]:
				xmin = 713.8924
				xmax = 714.8197
				text = ""
			intervals [2136]:
				xmin = 714.8197
				xmax = 715.0397
				text = "she"
			intervals [2137]:
				xmin = 715.0397
				xmax = 715.3097
				text = "wasn't"
			intervals [2138]:
				xmin = 715.3097
				xmax = 715.3697
				text = "the"
			intervals [2139]:
				xmin = 715.3697
				xmax = 715.6997
				text = "most"
			intervals [2140]:
				xmin = 715.6997
				xmax = 716.2697
				text = "religious"
			intervals [2141]:
				xmin = 716.2697
				xmax = 716.6897
				text = "person"
			intervals [2142]:
				xmin = 716.6897
				xmax = 716.8097
				text = "but"
			intervals [2143]:
				xmin = 716.8097
				xmax = 716.9797
				text = "she"
			intervals [2144]:
				xmin = 716.9797
				xmax = 717.3397
				text = "certainly"
			intervals [2145]:
				xmin = 717.3397
				xmax = 717.7197
				text = "believed"
			intervals [2146]:
				xmin = 717.7197
				xmax = 717.8297
				text = "in"
			intervals [2147]:
				xmin = 717.8297
				xmax = 718.1897
				text = "jesus"
			intervals [2148]:
				xmin = 718.1897
				xmax = 718.2197
				text = ""
			intervals [2149]:
				xmin = 718.2197
				xmax = 718.6097
				text = "christ"
			intervals [2150]:
				xmin = 718.6097
				xmax = 718.6997
				text = "and"
			intervals [2151]:
				xmin = 718.6997
				xmax = 719.0697
				text = "believed"
			intervals [2152]:
				xmin = 719.0697
				xmax = 719.2397
				text = "in"
			intervals [2153]:
				xmin = 719.2397
				xmax = 719.5506
				text = ""
			intervals [2154]:
				xmin = 719.5506
				xmax = 720.1506
				text = "worshiping"
			intervals [2155]:
				xmin = 720.1506
				xmax = 721.5798
				text = ""
			intervals [2156]:
				xmin = 721.5798
				xmax = 721.8798
				text = "and"
			intervals [2157]:
				xmin = 721.8798
				xmax = 722.5998
				text = "so"
			intervals [2158]:
				xmin = 722.5998
				xmax = 722.960
				text = ""
			intervals [2159]:
				xmin = 722.960
				xmax = 723.620
				text = "from"
			intervals [2160]:
				xmin = 723.620
				xmax = 724.4568
				text = ""
			intervals [2161]:
				xmin = 724.4568
				xmax = 724.7868
				text = "junior"
			intervals [2162]:
				xmin = 724.7868
				xmax = 725.0668
				text = "high"
			intervals [2163]:
				xmin = 725.0668
				xmax = 725.5468
				text = "school"
			intervals [2164]:
				xmin = 725.5468
				xmax = 725.8168
				text = "my"
			intervals [2165]:
				xmin = 725.8168
				xmax = 725.8568
				text = ""
			intervals [2166]:
				xmin = 725.8568
				xmax = 726.0168
				text = "that"
			intervals [2167]:
				xmin = 726.0168
				xmax = 726.0968
				text = "s"
			intervals [2168]:
				xmin = 726.0968
				xmax = 726.2068
				text = "when"
			intervals [2169]:
				xmin = 726.2068
				xmax = 726.3868
				text = "my"
			intervals [2170]:
				xmin = 726.3868
				xmax = 726.6768
				text = "life"
			intervals [2171]:
				xmin = 726.6768
				xmax = 727.1968
				text = "started"
			intervals [2172]:
				xmin = 727.1968
				xmax = 727.2469
				text = ""
			intervals [2173]:
				xmin = 727.2469
				xmax = 727.7669
				text = "um"
			intervals [2174]:
				xmin = 727.7669
				xmax = 727.8875
				text = ""
			intervals [2175]:
				xmin = 727.8875
				xmax = 728.0375
				text = "by"
			intervals [2176]:
				xmin = 728.0375
				xmax = 728.2475
				text = "that"
			intervals [2177]:
				xmin = 728.2475
				xmax = 728.6875
				text = "time"
			intervals [2178]:
				xmin = 728.6875
				xmax = 729.0579
				text = ""
			intervals [2179]:
				xmin = 729.0579
				xmax = 729.2179
				text = "my"
			intervals [2180]:
				xmin = 729.2179
				xmax = 729.5579
				text = "sister"
			intervals [2181]:
				xmin = 729.5579
				xmax = 729.7379
				text = "had"
			intervals [2182]:
				xmin = 729.7379
				xmax = 730.0579
				text = "already"
			intervals [2183]:
				xmin = 730.0579
				xmax = 730.3479
				text = "gotten"
			intervals [2184]:
				xmin = 730.3479
				xmax = 730.8179
				text = "pregnant"
			intervals [2185]:
				xmin = 730.8179
				xmax = 734.3258
				text = ""
			intervals [2186]:
				xmin = 734.3258
				xmax = 734.4458
				text = "my"
			intervals [2187]:
				xmin = 734.4458
				xmax = 734.7058
				text = "sister"
			intervals [2188]:
				xmin = 734.7058
				xmax = 734.8858
				text = "got"
			intervals [2189]:
				xmin = 734.8858
				xmax = 735.2158
				text = "pregnant"
			intervals [2190]:
				xmin = 735.2158
				xmax = 735.3158
				text = "when"
			intervals [2191]:
				xmin = 735.3158
				xmax = 735.4358
				text = "she"
			intervals [2192]:
				xmin = 735.4358
				xmax = 735.6158
				text = "was"
			intervals [2193]:
				xmin = 735.6158
				xmax = 735.9958
				text = "twelve"
			intervals [2194]:
				xmin = 735.9958
				xmax = 736.1558
				text = "she"
			intervals [2195]:
				xmin = 736.1558
				xmax = 736.2758
				text = "s"
			intervals [2196]:
				xmin = 736.2758
				xmax = 736.4058
				text = "two"
			intervals [2197]:
				xmin = 736.4058
				xmax = 736.7158
				text = "years"
			intervals [2198]:
				xmin = 736.7158
				xmax = 737.0458
				text = "older"
			intervals [2199]:
				xmin = 737.0458
				xmax = 738.5633
				text = ""
			intervals [2200]:
				xmin = 738.5633
				xmax = 738.9333
				text = "so"
			intervals [2201]:
				xmin = 738.9333
				xmax = 739.2833
				text = "back"
			intervals [2202]:
				xmin = 739.2833
				xmax = 739.8333
				text = "then"
			intervals [2203]:
				xmin = 739.8333
				xmax = 740.0015
				text = ""
			intervals [2204]:
				xmin = 740.0015
				xmax = 740.2015
				text = "there"
			intervals [2205]:
				xmin = 740.2015
				xmax = 740.3515
				text = "was"
			intervals [2206]:
				xmin = 740.3515
				xmax = 740.5115
				text = "no"
			intervals [2207]:
				xmin = 740.5115
				xmax = 741.3715
				text = "abortions"
			intervals [2208]:
				xmin = 741.3715
				xmax = 741.4319
				text = ""
			intervals [2209]:
				xmin = 741.4319
				xmax = 741.7919
				text = "back"
			intervals [2210]:
				xmin = 741.7919
				xmax = 742.3119
				text = "then"
			intervals [2211]:
				xmin = 742.3119
				xmax = 742.3519
				text = ""
			intervals [2212]:
				xmin = 742.3519
				xmax = 742.5019
				text = "my"
			intervals [2213]:
				xmin = 742.5019
				xmax = 742.7819
				text = "mother"
			intervals [2214]:
				xmin = 742.7819
				xmax = 743.0419
				text = "came"
			intervals [2215]:
				xmin = 743.0419
				xmax = 743.2919
				text = "from"
			intervals [2216]:
				xmin = 743.2919
				xmax = 743.3819
				text = "the"
			intervals [2217]:
				xmin = 743.3819
				xmax = 743.8419
				text = "south"
			intervals [2218]:
				xmin = 743.8419
				xmax = 744.3519
				text = "where"
			intervals [2219]:
				xmin = 744.3519
				xmax = 745.0109
				text = ""
			intervals [2220]:
				xmin = 745.0109
				xmax = 745.1609
				text = "it"
			intervals [2221]:
				xmin = 745.1609
				xmax = 745.4909
				text = "wasn't"
			intervals [2222]:
				xmin = 745.4909
				xmax = 745.5909
				text = ""
			intervals [2223]:
				xmin = 745.5909
				xmax = 746.1509
				text = "frowned"
			intervals [2224]:
				xmin = 746.1509
				xmax = 746.6209
				text = "upon"
			intervals [2225]:
				xmin = 746.6209
				xmax = 746.7109
				text = "it"
			intervals [2226]:
				xmin = 746.7109
				xmax = 747.0309
				text = "wasn't"
			intervals [2227]:
				xmin = 747.0309
				xmax = 747.1009
				text = "a"
			intervals [2228]:
				xmin = 747.1009
				xmax = 747.403
				text = ""
			intervals [2229]:
				xmin = 747.403
				xmax = 747.523
				text = "the"
			intervals [2230]:
				xmin = 747.523
				xmax = 747.833
				text = "best"
			intervals [2231]:
				xmin = 747.833
				xmax = 748.653
				text = "situation"
			intervals [2232]:
				xmin = 748.653
				xmax = 749.1422
				text = ""
			intervals [2233]:
				xmin = 749.1422
				xmax = 749.3522
				text = "but"
			intervals [2234]:
				xmin = 749.3522
				xmax = 749.5522
				text = "she"
			intervals [2235]:
				xmin = 749.5522
				xmax = 749.7622
				text = "didn't"
			intervals [2236]:
				xmin = 749.7622
				xmax = 750.1322
				text = "believe"
			intervals [2237]:
				xmin = 750.1322
				xmax = 750.2222
				text = "in"
			intervals [2238]:
				xmin = 750.2222
				xmax = 750.3322
				text = "the"
			intervals [2239]:
				xmin = 750.3322
				xmax = 750.4622
				text = ""
			intervals [2240]:
				xmin = 750.4622
				xmax = 750.7722
				text = "giving"
			intervals [2241]:
				xmin = 750.7722
				xmax = 750.8422
				text = "a"
			intervals [2242]:
				xmin = 750.8422
				xmax = 751.2922
				text = "child"
			intervals [2243]:
				xmin = 751.2922
				xmax = 751.6322
				text = "up"
			intervals [2244]:
				xmin = 751.6322
				xmax = 751.9422
				text = "and"
			intervals [2245]:
				xmin = 751.9422
				xmax = 752.3985
				text = ""
			intervals [2246]:
				xmin = 752.3985
				xmax = 752.5985
				text = "so"
			intervals [2247]:
				xmin = 752.5985
				xmax = 752.7585
				text = "my"
			intervals [2248]:
				xmin = 752.7585
				xmax = 753.2085
				text = "mother"
			intervals [2249]:
				xmin = 753.2085
				xmax = 753.3724
				text = ""
			intervals [2250]:
				xmin = 753.3724
				xmax = 753.7324
				text = "raised"
			intervals [2251]:
				xmin = 753.7324
				xmax = 754.0024
				text = "my"
			intervals [2252]:
				xmin = 754.0024
				xmax = 754.5154
				text = ""
			intervals [2253]:
				xmin = 754.5154
				xmax = 755.1254
				text = "niece"
			intervals [2254]:
				xmin = 755.1254
				xmax = 755.1833
				text = ""
			intervals [2255]:
				xmin = 755.1833
				xmax = 755.5633
				text = "almost"
			intervals [2256]:
				xmin = 755.5633
				xmax = 755.7433
				text = "like"
			intervals [2257]:
				xmin = 755.7433
				xmax = 755.9233
				text = "her"
			intervals [2258]:
				xmin = 755.9233
				xmax = 756.3033
				text = "own"
			intervals [2259]:
				xmin = 756.3033
				xmax = 756.7871
				text = ""
			intervals [2260]:
				xmin = 756.7871
				xmax = 756.9371
				text = "you"
			intervals [2261]:
				xmin = 756.9371
				xmax = 757.2871
				text = "know"
			intervals [2262]:
				xmin = 757.2871
				xmax = 757.3271
				text = ""
			intervals [2263]:
				xmin = 757.3271
				xmax = 757.4971
				text = "but"
			intervals [2264]:
				xmin = 757.4971
				xmax = 757.6371
				text = "for"
			intervals [2265]:
				xmin = 757.6371
				xmax = 758.1971
				text = "somehow"
			intervals [2266]:
				xmin = 758.1971
				xmax = 758.4171
				text = "my"
			intervals [2267]:
				xmin = 758.4171
				xmax = 758.7771
				text = "sister"
			intervals [2268]:
				xmin = 758.7771
				xmax = 759.0871
				text = "just"
			intervals [2269]:
				xmin = 759.0871
				xmax = 759.3771
				text = "never"
			intervals [2270]:
				xmin = 759.3771
				xmax = 759.6671
				text = "got"
			intervals [2271]:
				xmin = 759.6671
				xmax = 759.9371
				text = "back"
			intervals [2272]:
				xmin = 759.9371
				xmax = 760.1171
				text = "on"
			intervals [2273]:
				xmin = 760.1171
				xmax = 760.5371
				text = "track"
			intervals [2274]:
				xmin = 760.5371
				xmax = 761.2915
				text = ""
			intervals [2275]:
				xmin = 761.2915
				xmax = 761.4615
				text = "she"
			intervals [2276]:
				xmin = 761.4615
				xmax = 761.8615
				text = "never"
			intervals [2277]:
				xmin = 761.8615
				xmax = 762.0715
				text = "got"
			intervals [2278]:
				xmin = 762.0715
				xmax = 762.2615
				text = "back"
			intervals [2279]:
				xmin = 762.2615
				xmax = 762.2915
				text = ""
			intervals [2280]:
				xmin = 762.2915
				xmax = 762.4715
				text = "on"
			intervals [2281]:
				xmin = 762.4715
				xmax = 762.8215
				text = "track"
			intervals [2282]:
				xmin = 762.8215
				xmax = 762.8515
				text = ""
			intervals [2283]:
				xmin = 762.8515
				xmax = 763.0715
				text = "she"
			intervals [2284]:
				xmin = 763.0715
				xmax = 763.3315
				text = "kind"
			intervals [2285]:
				xmin = 763.3315
				xmax = 763.4015
				text = "of"
			intervals [2286]:
				xmin = 763.4015
				xmax = 763.6215
				text = "just"
			intervals [2287]:
				xmin = 763.6215
				xmax = 763.8415
				text = "kind"
			intervals [2288]:
				xmin = 763.8415
				xmax = 763.9215
				text = "of"
			intervals [2289]:
				xmin = 763.9215
				xmax = 763.9615
				text = ""
			intervals [2290]:
				xmin = 763.9615
				xmax = 764.4715
				text = "floated"
			intervals [2291]:
				xmin = 764.4715
				xmax = 764.5115
				text = ""
			intervals [2292]:
				xmin = 764.5115
				xmax = 764.7915
				text = "through"
			intervals [2293]:
				xmin = 764.7915
				xmax = 764.8715
				text = "a"
			intervals [2294]:
				xmin = 764.8715
				xmax = 765.0715
				text = "little"
			intervals [2295]:
				xmin = 765.0715
				xmax = 765.1115
				text = ""
			intervals [2296]:
				xmin = 765.1115
				xmax = 765.3815
				text = "bit"
			intervals [2297]:
				xmin = 765.3815
				xmax = 765.9858
				text = ""
			intervals [2298]:
				xmin = 765.9858
				xmax = 766.6058
				text = "um"
			intervals [2299]:
				xmin = 766.6058
				xmax = 767.0303
				text = ""
			intervals [2300]:
				xmin = 767.0303
				xmax = 767.2303
				text = "i"
			intervals [2301]:
				xmin = 767.2303
				xmax = 767.2603
				text = ""
			intervals [2302]:
				xmin = 767.2603
				xmax = 767.4703
				text = "i"
			intervals [2303]:
				xmin = 767.4703
				xmax = 767.7803
				text = "guess"
			intervals [2304]:
				xmin = 767.7803
				xmax = 767.8703
				text = "i"
			intervals [2305]:
				xmin = 767.8703
				xmax = 768.0303
				text = "was"
			intervals [2306]:
				xmin = 768.0303
				xmax = 768.1203
				text = "the"
			intervals [2307]:
				xmin = 768.1203
				xmax = 768.1503
				text = ""
			intervals [2308]:
				xmin = 768.1503
				xmax = 768.3903
				text = "one"
			intervals [2309]:
				xmin = 768.3903
				xmax = 768.5403
				text = "who"
			intervals [2310]:
				xmin = 768.5403
				xmax = 769.2303
				text = "always"
			intervals [2311]:
				xmin = 769.2303
				xmax = 769.8716
				text = ""
			intervals [2312]:
				xmin = 769.8716
				xmax = 770.1716
				text = "wanted"
			intervals [2313]:
				xmin = 770.1716
				xmax = 770.5216
				text = "more"
			intervals [2314]:
				xmin = 770.5216
				xmax = 770.7916
				text = "than"
			intervals [2315]:
				xmin = 770.7916
				xmax = 770.9416
				text = "what"
			intervals [2316]:
				xmin = 770.9416
				xmax = 771.1516
				text = "we"
			intervals [2317]:
				xmin = 771.1516
				xmax = 771.7216
				text = "had"
			intervals [2318]:
				xmin = 771.7216
				xmax = 771.9416
				text = "so"
			intervals [2319]:
				xmin = 771.9416
				xmax = 772.9916
				text = "consequently"
			intervals [2320]:
				xmin = 772.9916
				xmax = 773.6085
				text = ""
			intervals [2321]:
				xmin = 773.6085
				xmax = 774.2185
				text = "um"
			intervals [2322]:
				xmin = 774.2185
				xmax = 774.5773
				text = ""
			intervals [2323]:
				xmin = 774.5773
				xmax = 774.6973
				text = "i"
			intervals [2324]:
				xmin = 774.6973
				xmax = 774.8573
				text = "was"
			intervals [2325]:
				xmin = 774.8573
				xmax = 775.1573
				text = "always"
			intervals [2326]:
				xmin = 775.1573
				xmax = 775.4073
				text = "looking"
			intervals [2327]:
				xmin = 775.4073
				xmax = 775.6073
				text = "for"
			intervals [2328]:
				xmin = 775.6073
				xmax = 775.7173
				text = "an"
			intervals [2329]:
				xmin = 775.7173
				xmax = 775.9573
				text = "out"
			intervals [2330]:
				xmin = 775.9573
				xmax = 776.4984
				text = ""
			intervals [2331]:
				xmin = 776.4984
				xmax = 777.1884
				text = "always"
			intervals [2332]:
				xmin = 777.1884
				xmax = 777.4484
				text = "looking"
			intervals [2333]:
				xmin = 777.4484
				xmax = 777.6484
				text = "for"
			intervals [2334]:
				xmin = 777.6484
				xmax = 777.7584
				text = "an"
			intervals [2335]:
				xmin = 777.7584
				xmax = 777.9684
				text = "out"
			intervals [2336]:
				xmin = 777.9684
				xmax = 778.7945
				text = ""
			intervals [2337]:
				xmin = 778.7945
				xmax = 779.0745
				text = "and"
			intervals [2338]:
				xmin = 779.0745
				xmax = 779.4545
				text = "so"
			intervals [2339]:
				xmin = 779.4545
				xmax = 779.6245
				text = "my"
			intervals [2340]:
				xmin = 779.6245
				xmax = 780.1145
				text = "stepfather"
			intervals [2341]:
				xmin = 780.1145
				xmax = 780.2245
				text = "and"
			intervals [2342]:
				xmin = 780.2245
				xmax = 780.3345
				text = "i"
			intervals [2343]:
				xmin = 780.3345
				xmax = 780.5045
				text = "did"
			intervals [2344]:
				xmin = 780.5045
				xmax = 780.6845
				text = "not"
			intervals [2345]:
				xmin = 780.6845
				xmax = 780.8045
				text = "get"
			intervals [2346]:
				xmin = 780.8045
				xmax = 781.2645
				text = "along"
			intervals [2347]:
				xmin = 781.2645
				xmax = 781.3678
				text = ""
			intervals [2348]:
				xmin = 781.3678
				xmax = 781.5678
				text = "at"
			intervals [2349]:
				xmin = 781.5678
				xmax = 781.8778
				text = "all"
			intervals [2350]:
				xmin = 781.8778
				xmax = 782.3211
				text = ""
			intervals [2351]:
				xmin = 782.3211
				xmax = 782.4511
				text = "i"
			intervals [2352]:
				xmin = 782.4511
				xmax = 782.4811
				text = ""
			intervals [2353]:
				xmin = 782.4811
				xmax = 782.6211
				text = "think"
			intervals [2354]:
				xmin = 782.6211
				xmax = 782.7511
				text = "we"
			intervals [2355]:
				xmin = 782.7511
				xmax = 782.8411
				text = "re-"
			intervals [2356]:
				xmin = 782.8411
				xmax = 782.9111
				text = ""
			intervals [2357]:
				xmin = 782.9111
				xmax = 783.4111
				text = "resented"
			intervals [2358]:
				xmin = 783.4111
				xmax = 783.6311
				text = "each"
			intervals [2359]:
				xmin = 783.6311
				xmax = 783.8011
				text = "other"
			intervals [2360]:
				xmin = 783.8011
				xmax = 783.9011
				text = "i"
			intervals [2361]:
				xmin = 783.9011
				xmax = 784.2711
				text = "resented"
			intervals [2362]:
				xmin = 784.2711
				xmax = 784.4611
				text = "him"
			intervals [2363]:
				xmin = 784.4611
				xmax = 784.9611
				text = "because"
			intervals [2364]:
				xmin = 784.9611
				xmax = 785.6239
				text = ""
			intervals [2365]:
				xmin = 785.6239
				xmax = 785.7439
				text = "he"
			intervals [2366]:
				xmin = 785.7439
				xmax = 785.9539
				text = "didn't"
			intervals [2367]:
				xmin = 785.9539
				xmax = 786.1339
				text = "treat"
			intervals [2368]:
				xmin = 786.1339
				xmax = 786.1639
				text = ""
			intervals [2369]:
				xmin = 786.1639
				xmax = 786.2839
				text = "my"
			intervals [2370]:
				xmin = 786.2839
				xmax = 786.5339
				text = "mother"
			intervals [2371]:
				xmin = 786.5339
				xmax = 787.2139
				text = "nicely"
			intervals [2372]:
				xmin = 787.2139
				xmax = 787.5639
				text = "and"
			intervals [2373]:
				xmin = 787.5639
				xmax = 787.6539
				text = ""
			intervals [2374]:
				xmin = 787.6539
				xmax = 787.8039
				text = "he"
			intervals [2375]:
				xmin = 787.8039
				xmax = 788.2139
				text = "resented"
			intervals [2376]:
				xmin = 788.2139
				xmax = 788.3539
				text = "me"
			intervals [2377]:
				xmin = 788.3539
				xmax = 788.3839
				text = ""
			intervals [2378]:
				xmin = 788.3839
				xmax = 788.5839
				text = "cause"
			intervals [2379]:
				xmin = 788.5839
				xmax = 788.6439
				text = "i"
			intervals [2380]:
				xmin = 788.6439
				xmax = 788.8239
				text = "had"
			intervals [2381]:
				xmin = 788.8239
				xmax = 788.8639
				text = "a"
			intervals [2382]:
				xmin = 788.8639
				xmax = 789.4039
				text = "mouth"
			intervals [2383]:
				xmin = 789.4039
				xmax = 789.866
				text = ""
			intervals [2384]:
				xmin = 789.866
				xmax = 789.926
				text = "i"
			intervals [2385]:
				xmin = 789.926
				xmax = 790.096
				text = "was"
			intervals [2386]:
				xmin = 790.096
				xmax = 790.266
				text = "pretty"
			intervals [2387]:
				xmin = 790.266
				xmax = 790.776
				text = "mouthy"
			intervals [2388]:
				xmin = 790.776
				xmax = 791.7405
				text = ""
			intervals [2389]:
				xmin = 791.7405
				xmax = 791.8505
				text = "i"
			intervals [2390]:
				xmin = 791.8505
				xmax = 792.1905
				text = "did"
			intervals [2391]:
				xmin = 792.1905
				xmax = 792.8023
				text = ""
			intervals [2392]:
				xmin = 792.8023
				xmax = 793.0123
				text = "as"
			intervals [2393]:
				xmin = 793.0123
				xmax = 793.0523
				text = "a"
			intervals [2394]:
				xmin = 793.0523
				xmax = 793.3023
				text = "child"
			intervals [2395]:
				xmin = 793.3023
				xmax = 793.8181
				text = ""
			intervals [2396]:
				xmin = 793.8181
				xmax = 793.9781
				text = "i"
			intervals [2397]:
				xmin = 793.9781
				xmax = 794.2481
				text = "always"
			intervals [2398]:
				xmin = 794.2481
				xmax = 794.4681
				text = "said"
			intervals [2399]:
				xmin = 794.4681
				xmax = 794.7581
				text = "something"
			intervals [2400]:
				xmin = 794.7581
				xmax = 794.7881
				text = ""
			intervals [2401]:
				xmin = 794.7881
				xmax = 794.9381
				text = "and"
			intervals [2402]:
				xmin = 794.9381
				xmax = 795.1281
				text = "he"
			intervals [2403]:
				xmin = 795.1281
				xmax = 795.3381
				text = "told"
			intervals [2404]:
				xmin = 795.3381
				xmax = 795.4581
				text = "my"
			intervals [2405]:
				xmin = 795.4581
				xmax = 795.7281
				text = "mother"
			intervals [2406]:
				xmin = 795.7281
				xmax = 795.8281
				text = "i"
			intervals [2407]:
				xmin = 795.8281
				xmax = 796.0081
				text = "was"
			intervals [2408]:
				xmin = 796.0081
				xmax = 796.1081
				text = "the"
			intervals [2409]:
				xmin = 796.1081
				xmax = 796.5887
				text = ""
			intervals [2410]:
				xmin = 796.5887
				xmax = 796.7387
				text = "i"
			intervals [2411]:
				xmin = 796.7387
				xmax = 796.8687
				text = "was"
			intervals [2412]:
				xmin = 796.8687
				xmax = 796.9487
				text = "the"
			intervals [2413]:
				xmin = 796.9487
				xmax = 797.2887
				text = "meanest"
			intervals [2414]:
				xmin = 797.2887
				xmax = 797.4387
				text = "little"
			intervals [2415]:
				xmin = 797.4387
				xmax = 797.7587
				text = "child"
			intervals [2416]:
				xmin = 797.7587
				xmax = 797.8287
				text = "he"
			intervals [2417]:
				xmin = 797.8287
				xmax = 797.9387
				text = "had"
			intervals [2418]:
				xmin = 797.9387
				xmax = 798.1787
				text = "ever"
			intervals [2419]:
				xmin = 798.1787
				xmax = 798.5087
				text = "seen"
			intervals [2420]:
				xmin = 798.5087
				xmax = 798.9036
				text = ""
			intervals [2421]:
				xmin = 798.9036
				xmax = 799.2536
				text = "and"
			intervals [2422]:
				xmin = 799.2536
				xmax = 799.9647
				text = ""
			intervals [2423]:
				xmin = 799.9647
				xmax = 800.1447
				text = "i"
			intervals [2424]:
				xmin = 800.1447
				xmax = 800.2747
				text = ""
			intervals [2425]:
				xmin = 800.2747
				xmax = 800.5747
				text = "think"
			intervals [2426]:
				xmin = 800.5747
				xmax = 800.8215
				text = ""
			intervals [2427]:
				xmin = 800.8215
				xmax = 801.4715
				text = "then"
			intervals [2428]:
				xmin = 801.4715
				xmax = 801.9666
				text = ""
			intervals [2429]:
				xmin = 801.9666
				xmax = 802.1466
				text = "me"
			intervals [2430]:
				xmin = 802.1466
				xmax = 802.5666
				text = "speaking"
			intervals [2431]:
				xmin = 802.5666
				xmax = 802.7666
				text = "up"
			intervals [2432]:
				xmin = 802.7666
				xmax = 803.0166
				text = "gave"
			intervals [2433]:
				xmin = 803.0166
				xmax = 803.1366
				text = "my"
			intervals [2434]:
				xmin = 803.1366
				xmax = 803.4666
				text = "mother"
			intervals [2435]:
				xmin = 803.4666
				xmax = 803.7166
				text = "some"
			intervals [2436]:
				xmin = 803.7166
				xmax = 804.1866
				text = "support"
			intervals [2437]:
				xmin = 804.1866
				xmax = 804.3166
				text = "cause"
			intervals [2438]:
				xmin = 804.3166
				xmax = 804.4466
				text = "she"
			intervals [2439]:
				xmin = 804.4466
				xmax = 804.7066
				text = "never"
			intervals [2440]:
				xmin = 804.7066
				xmax = 805.0066
				text = "spoke"
			intervals [2441]:
				xmin = 805.0066
				xmax = 805.2766
				text = "up"
			intervals [2442]:
				xmin = 805.2766
				xmax = 806.2245
				text = ""
			intervals [2443]:
				xmin = 806.2245
				xmax = 806.3745
				text = "i"
			intervals [2444]:
				xmin = 806.3745
				xmax = 806.7345
				text = "spoke"
			intervals [2445]:
				xmin = 806.7345
				xmax = 807.0145
				text = "up"
			intervals [2446]:
				xmin = 807.0145
				xmax = 807.0987
				text = ""
			intervals [2447]:
				xmin = 807.0987
				xmax = 807.3087
				text = "i'm"
			intervals [2448]:
				xmin = 807.3087
				xmax = 807.7087
				text = "like"
			intervals [2449]:
				xmin = 807.7087
				xmax = 808.1671
				text = ""
			intervals [2450]:
				xmin = 808.1671
				xmax = 808.5671
				text = "really"
			intervals [2451]:
				xmin = 808.5671
				xmax = 809.1902
				text = ""
			intervals [2452]:
				xmin = 809.1902
				xmax = 809.3402
				text = "you"
			intervals [2453]:
				xmin = 809.3402
				xmax = 809.5702
				text = "you"
			intervals [2454]:
				xmin = 809.5702
				xmax = 809.7202
				text = "don't"
			intervals [2455]:
				xmin = 809.7202
				xmax = 809.8502
				text = "have"
			intervals [2456]:
				xmin = 809.8502
				xmax = 809.9102
				text = "to"
			intervals [2457]:
				xmin = 809.9102
				xmax = 810.0802
				text = "take"
			intervals [2458]:
				xmin = 810.0802
				xmax = 810.2802
				text = "that"
			intervals [2459]:
				xmin = 810.2802
				xmax = 810.4102
				text = "from"
			intervals [2460]:
				xmin = 810.4102
				xmax = 810.6102
				text = "him"
			intervals [2461]:
				xmin = 810.6102
				xmax = 810.7302
				text = "he"
			intervals [2462]:
				xmin = 810.7302
				xmax = 810.8202
				text = "s"
			intervals [2463]:
				xmin = 810.8202
				xmax = 811.0502
				text = "not"
			intervals [2464]:
				xmin = 811.0502
				xmax = 811.2702
				text = "your"
			intervals [2465]:
				xmin = 811.2702
				xmax = 811.3002
				text = ""
			intervals [2466]:
				xmin = 811.3002
				xmax = 811.4502
				text = "you"
			intervals [2467]:
				xmin = 811.4502
				xmax = 811.6302
				text = "know"
			intervals [2468]:
				xmin = 811.6302
				xmax = 811.8947
				text = ""
			intervals [2469]:
				xmin = 811.8947
				xmax = 812.0247
				text = "he"
			intervals [2470]:
				xmin = 812.0247
				xmax = 812.3747
				text = "doesn't"
			intervals [2471]:
				xmin = 812.3747
				xmax = 812.6175
				text = ""
			intervals [2472]:
				xmin = 812.6175
				xmax = 812.9175
				text = "shouldn't"
			intervals [2473]:
				xmin = 812.9175
				xmax = 813.1375
				text = "treat"
			intervals [2474]:
				xmin = 813.1375
				xmax = 813.2475
				text = "you"
			intervals [2475]:
				xmin = 813.2475
				xmax = 813.2775
				text = ""
			intervals [2476]:
				xmin = 813.2775
				xmax = 813.4675
				text = "like"
			intervals [2477]:
				xmin = 813.4675
				xmax = 813.5075
				text = ""
			intervals [2478]:
				xmin = 813.5075
				xmax = 813.6775
				text = "that"
			intervals [2479]:
				xmin = 813.6775
				xmax = 813.7475
				text = "and"
			intervals [2480]:
				xmin = 813.7475
				xmax = 813.8475
				text = "he"
			intervals [2481]:
				xmin = 813.8475
				xmax = 813.9575
				text = "s"
			intervals [2482]:
				xmin = 813.9575
				xmax = 814.2375
				text = "certainly"
			intervals [2483]:
				xmin = 814.2375
				xmax = 814.4175
				text = "not"
			intervals [2484]:
				xmin = 814.4175
				xmax = 814.5875
				text = "my"
			intervals [2485]:
				xmin = 814.5875
				xmax = 814.9775
				text = "father"
			intervals [2486]:
				xmin = 814.9775
				xmax = 815.6845
				text = ""
			intervals [2487]:
				xmin = 815.6845
				xmax = 816.1145
				text = "<unk>"
			intervals [2488]:
				xmin = 816.1145
				xmax = 816.1545
				text = ""
			intervals [2489]:
				xmin = 816.1545
				xmax = 816.5445
				text = "whatever"
			intervals [2490]:
				xmin = 816.5445
				xmax = 816.7745
				text = "that"
			intervals [2491]:
				xmin = 816.7745
				xmax = 816.8045
				text = ""
			intervals [2492]:
				xmin = 816.8045
				xmax = 816.9945
				text = "meant"
			intervals [2493]:
				xmin = 816.9945
				xmax = 817.1845
				text = "as"
			intervals [2494]:
				xmin = 817.1845
				xmax = 817.2445
				text = "a"
			intervals [2495]:
				xmin = 817.2445
				xmax = 817.7945
				text = "child"
			intervals [2496]:
				xmin = 817.7945
				xmax = 817.8245
				text = ""
			intervals [2497]:
				xmin = 817.8245
				xmax = 818.2245
				text = "but"
			intervals [2498]:
				xmin = 818.2245
				xmax = 818.9847
				text = ""
			intervals [2499]:
				xmin = 818.9847
				xmax = 819.7247
				text = "somehow"
			intervals [2500]:
				xmin = 819.7247
				xmax = 819.8247
				text = "i"
			intervals [2501]:
				xmin = 819.8247
				xmax = 820.1747
				text = "took"
			intervals [2502]:
				xmin = 820.1747
				xmax = 820.6947
				text = "on"
			intervals [2503]:
				xmin = 820.6947
				xmax = 821.0024
				text = ""
			intervals [2504]:
				xmin = 821.0024
				xmax = 821.4024
				text = "become"
			intervals [2505]:
				xmin = 821.4024
				xmax = 821.4924
				text = "an"
			intervals [2506]:
				xmin = 821.4924
				xmax = 821.8824
				text = "adult"
			intervals [2507]:
				xmin = 821.8824
				xmax = 821.9896
				text = ""
			intervals [2508]:
				xmin = 821.9896
				xmax = 822.1896
				text = "right"
			intervals [2509]:
				xmin = 822.1896
				xmax = 822.2196
				text = ""
			intervals [2510]:
				xmin = 822.2196
				xmax = 822.3596
				text = "then"
			intervals [2511]:
				xmin = 822.3596
				xmax = 822.4796
				text = "and"
			intervals [2512]:
				xmin = 822.4796
				xmax = 822.7596
				text = "there"
			intervals [2513]:
				xmin = 822.7596
				xmax = 822.8796
				text = "at"
			intervals [2514]:
				xmin = 822.8796
				xmax = 823.3996
				text = "thirteen"
			intervals [2515]:
				xmin = 823.3996
				xmax = 824.4943
				text = ""
			intervals [2516]:
				xmin = 824.4943
				xmax = 824.5743
				text = "i"
			intervals [2517]:
				xmin = 824.5743
				xmax = 824.8843
				text = "became"
			intervals [2518]:
				xmin = 824.8843
				xmax = 824.9943
				text = "an"
			intervals [2519]:
				xmin = 824.9943
				xmax = 825.3343
				text = "adult"
			intervals [2520]:
				xmin = 825.3343
				xmax = 826.269
				text = ""
			intervals [2521]:
				xmin = 826.269
				xmax = 826.749
				text = "um"
			intervals [2522]:
				xmin = 826.749
				xmax = 826.839
				text = ""
			intervals [2523]:
				xmin = 826.839
				xmax = 826.949
				text = "i"
			intervals [2524]:
				xmin = 826.949
				xmax = 827.129
				text = "met"
			intervals [2525]:
				xmin = 827.129
				xmax = 827.159
				text = ""
			intervals [2526]:
				xmin = 827.159
				xmax = 827.289
				text = "my"
			intervals [2527]:
				xmin = 827.289
				xmax = 827.719
				text = "children"
			intervals [2528]:
				xmin = 827.719
				xmax = 827.759
				text = "s"
			intervals [2529]:
				xmin = 827.759
				xmax = 828.219
				text = "father"
			intervals [2530]:
				xmin = 828.219
				xmax = 828.319
				text = "at"
			intervals [2531]:
				xmin = 828.319
				xmax = 828.519
				text = "that"
			intervals [2532]:
				xmin = 828.519
				xmax = 829.129
				text = "time"
			intervals [2533]:
				xmin = 829.129
				xmax = 829.189
				text = ""
			intervals [2534]:
				xmin = 829.189
				xmax = 829.639
				text = "and"
			intervals [2535]:
				xmin = 829.639
				xmax = 830.2558
				text = ""
			intervals [2536]:
				xmin = 830.2558
				xmax = 830.3958
				text = "i"
			intervals [2537]:
				xmin = 830.3958
				xmax = 830.8258
				text = "was"
			intervals [2538]:
				xmin = 830.8258
				xmax = 830.9558
				text = "in"
			intervals [2539]:
				xmin = 830.9558
				xmax = 831.2358
				text = "eight"
			intervals [2540]:
				xmin = 831.2358
				xmax = 831.3158
				text = ""
			intervals [2541]:
				xmin = 831.3158
				xmax = 831.9458
				text = "grade"
			intervals [2542]:
				xmin = 831.9458
				xmax = 832.2958
				text = "and"
			intervals [2543]:
				xmin = 832.2958
				xmax = 832.5981
				text = ""
			intervals [2544]:
				xmin = 832.5981
				xmax = 832.8381
				text = "he"
			intervals [2545]:
				xmin = 832.8381
				xmax = 832.8681
				text = ""
			intervals [2546]:
				xmin = 832.8681
				xmax = 833.1481
				text = "was"
			intervals [2547]:
				xmin = 833.1481
				xmax = 833.5481
				text = "in"
			intervals [2548]:
				xmin = 833.5481
				xmax = 833.7065
				text = ""
			intervals [2549]:
				xmin = 833.7065
				xmax = 834.1165
				text = "ninth"
			intervals [2550]:
				xmin = 834.1165
				xmax = 834.7265
				text = "grade"
			intervals [2551]:
				xmin = 834.7265
				xmax = 834.9865
				text = "and"
			intervals [2552]:
				xmin = 834.9865
				xmax = 835.5497
				text = ""
			intervals [2553]:
				xmin = 835.5497
				xmax = 835.7097
				text = "he"
			intervals [2554]:
				xmin = 835.7097
				xmax = 835.8997
				text = "had"
			intervals [2555]:
				xmin = 835.8997
				xmax = 836.0297
				text = "a"
			intervals [2556]:
				xmin = 836.0297
				xmax = 836.2997
				text = "lot"
			intervals [2557]:
				xmin = 836.2997
				xmax = 836.3297
				text = ""
			intervals [2558]:
				xmin = 836.3297
				xmax = 836.5897
				text = "going"
			intervals [2559]:
				xmin = 836.5897
				xmax = 836.7597
				text = "on"
			intervals [2560]:
				xmin = 836.7597
				xmax = 836.8297
				text = "in"
			intervals [2561]:
				xmin = 836.8297
				xmax = 837.1197
				text = "his"
			intervals [2562]:
				xmin = 837.1197
				xmax = 837.1797
				text = "l-"
			intervals [2563]:
				xmin = 837.1797
				xmax = 838.2837
				text = ""
			intervals [2564]:
				xmin = 838.2837
				xmax = 838.8237
				text = "dish"
			intervals [2565]:
				xmin = 838.8237
				xmax = 840.0969
				text = ""
			intervals [2566]:
				xmin = 840.0969
				xmax = 840.6669
				text = "ruptive"
			intervals [2567]:
				xmin = 840.6669
				xmax = 841.0369
				text = "life"
			intervals [2568]:
				xmin = 841.0369
				xmax = 841.3269
				text = "his"
			intervals [2569]:
				xmin = 841.3269
				xmax = 842.0069
				text = "mother"
			intervals [2570]:
				xmin = 842.0069
				xmax = 842.3797
				text = ""
			intervals [2571]:
				xmin = 842.3797
				xmax = 842.6797
				text = "was"
			intervals [2572]:
				xmin = 842.6797
				xmax = 842.7097
				text = ""
			intervals [2573]:
				xmin = 842.7097
				xmax = 843.1797
				text = "ill"
			intervals [2574]:
				xmin = 843.1797
				xmax = 843.7401
				text = ""
			intervals [2575]:
				xmin = 843.7401
				xmax = 843.9901
				text = "his"
			intervals [2576]:
				xmin = 843.9901
				xmax = 844.7101
				text = "father"
			intervals [2577]:
				xmin = 844.7101
				xmax = 846.0056
				text = ""
			intervals [2578]:
				xmin = 846.0056
				xmax = 846.0956
				text = "m-"
			intervals [2579]:
				xmin = 846.0956
				xmax = 846.2356
				text = ""
			intervals [2580]:
				xmin = 846.2356
				xmax = 846.6356
				text = "moved"
			intervals [2581]:
				xmin = 846.6356
				xmax = 846.8456
				text = "on"
			intervals [2582]:
				xmin = 846.8456
				xmax = 846.9556
				text = "with"
			intervals [2583]:
				xmin = 846.9556
				xmax = 847.1856
				text = "his"
			intervals [2584]:
				xmin = 847.1856
				xmax = 847.4756
				text = "life"
			intervals [2585]:
				xmin = 847.4756
				xmax = 847.6156
				text = "with"
			intervals [2586]:
				xmin = 847.6156
				xmax = 847.9856
				text = "another"
			intervals [2587]:
				xmin = 847.9856
				xmax = 848.6956
				text = "family"
			intervals [2588]:
				xmin = 848.6956
				xmax = 848.9556
				text = "and"
			intervals [2589]:
				xmin = 848.9556
				xmax = 849.4763
				text = ""
			intervals [2590]:
				xmin = 849.4763
				xmax = 849.6163
				text = "it"
			intervals [2591]:
				xmin = 849.6163
				xmax = 849.7763
				text = "was"
			intervals [2592]:
				xmin = 849.7763
				xmax = 849.8863
				text = "h"
			intervals [2593]:
				xmin = 849.8863
				xmax = 850.0012
				text = ""
			intervals [2594]:
				xmin = 850.0012
				xmax = 850.2812
				text = "he"
			intervals [2595]:
				xmin = 850.2812
				xmax = 850.3912
				text = "and"
			intervals [2596]:
				xmin = 850.3912
				xmax = 850.5712
				text = "his"
			intervals [2597]:
				xmin = 850.5712
				xmax = 851.2012
				text = "siblings"
			intervals [2598]:
				xmin = 851.2012
				xmax = 851.5512
				text = "tryna"
			intervals [2599]:
				xmin = 851.5512
				xmax = 851.8512
				text = "make"
			intervals [2600]:
				xmin = 851.8512
				xmax = 852.0112
				text = "it"
			intervals [2601]:
				xmin = 852.0112
				xmax = 853.6289
				text = ""
			intervals [2602]:
				xmin = 853.6289
				xmax = 853.8089
				text = "and"
			intervals [2603]:
				xmin = 853.8089
				xmax = 853.9489
				text = "so"
			intervals [2604]:
				xmin = 853.9489
				xmax = 854.0889
				text = "we"
			intervals [2605]:
				xmin = 854.0889
				xmax = 854.3189
				text = "kind"
			intervals [2606]:
				xmin = 854.3189
				xmax = 854.3989
				text = "of"
			intervals [2607]:
				xmin = 854.3989
				xmax = 854.5489
				text = "l-"
			intervals [2608]:
				xmin = 854.5489
				xmax = 855.006
				text = ""
			intervals [2609]:
				xmin = 855.006
				xmax = 855.466
				text = "latched"
			intervals [2610]:
				xmin = 855.466
				xmax = 855.706
				text = "on"
			intervals [2611]:
				xmin = 855.706
				xmax = 855.926
				text = "to"
			intervals [2612]:
				xmin = 855.926
				xmax = 856.246
				text = "each"
			intervals [2613]:
				xmin = 856.246
				xmax = 856.586
				text = "other"
			intervals [2614]:
				xmin = 856.586
				xmax = 857.7265
				text = ""
			intervals [2615]:
				xmin = 857.7265
				xmax = 858.2865
				text = "and"
			intervals [2616]:
				xmin = 858.2865
				xmax = 858.6365
				text = "um"
			intervals [2617]:
				xmin = 858.6365
				xmax = 859.0865
				text = "became"
			intervals [2618]:
				xmin = 859.0865
				xmax = 859.1665
				text = "an"
			intervals [2619]:
				xmin = 859.1665
				xmax = 859.6865
				text = "item"
			intervals [2620]:
				xmin = 859.6865
				xmax = 860.0093
				text = ""
			intervals [2621]:
				xmin = 860.0093
				xmax = 860.7593
				text = "and"
			intervals [2622]:
				xmin = 860.7593
				xmax = 860.7893
				text = ""
			intervals [2623]:
				xmin = 860.7893
				xmax = 861.2093
				text = "we"
			intervals [2624]:
				xmin = 861.2093
				xmax = 861.2693
				text = ""
			intervals [2625]:
				xmin = 861.2693
				xmax = 861.8793
				text = "had"
			intervals [2626]:
				xmin = 861.8793
				xmax = 862.4022
				text = ""
			intervals [2627]:
				xmin = 862.4022
				xmax = 862.9122
				text = "rdx"
			intervals [2628]:
				xmin = 862.9122
				xmax = 862.9722
				text = "and"
			intervals [2629]:
				xmin = 862.9722
				xmax = 864.4799
				text = ""
			intervals [2630]:
				xmin = 864.4799
				xmax = 864.7899
				text = "we"
			intervals [2631]:
				xmin = 864.7899
				xmax = 864.8999
				text = "were"
			intervals [2632]:
				xmin = 864.8999
				xmax = 865.5499
				text = "married"
			intervals [2633]:
				xmin = 865.5499
				xmax = 866.4663
				text = ""
			intervals [2634]:
				xmin = 866.4663
				xmax = 866.9263
				text = "and"
			intervals [2635]:
				xmin = 866.9263
				xmax = 867.0963
				text = "we"
			intervals [2636]:
				xmin = 867.0963
				xmax = 867.3263
				text = "tried"
			intervals [2637]:
				xmin = 867.3263
				xmax = 867.3863
				text = "to"
			intervals [2638]:
				xmin = 867.3863
				xmax = 867.5963
				text = "make"
			intervals [2639]:
				xmin = 867.5963
				xmax = 867.6863
				text = "the"
			intervals [2640]:
				xmin = 867.6863
				xmax = 868.0563
				text = "best"
			intervals [2641]:
				xmin = 868.0563
				xmax = 868.2463
				text = "of"
			intervals [2642]:
				xmin = 868.2463
				xmax = 868.3763
				text = "it"
			intervals [2643]:
				xmin = 868.3763
				xmax = 870.2488
				text = ""
			intervals [2644]:
				xmin = 870.2488
				xmax = 870.4888
				text = "<unk>"
			intervals [2645]:
				xmin = 870.4888
				xmax = 871.1927
				text = ""
			intervals [2646]:
				xmin = 871.1927
				xmax = 871.3227
				text = "<unk>"
			intervals [2647]:
				xmin = 871.3227
				xmax = 871.7047
				text = ""
			intervals [2648]:
				xmin = 871.7047
				xmax = 872.1247
				text = "rdx"
			intervals [2649]:
				xmin = 872.1247
				xmax = 872.1547
				text = ""
			intervals [2650]:
				xmin = 872.1547
				xmax = 872.2847
				text = "was"
			intervals [2651]:
				xmin = 872.2847
				xmax = 872.4847
				text = "born"
			intervals [2652]:
				xmin = 872.4847
				xmax = 872.5847
				text = "in"
			intervals [2653]:
				xmin = 872.5847
				xmax = 872.9747
				text = "seventy"
			intervals [2654]:
				xmin = 872.9747
				xmax = 873.0347
				text = ""
			intervals [2655]:
				xmin = 873.0347
				xmax = 873.7147
				text = "two"
			intervals [2656]:
				xmin = 873.7147
				xmax = 873.8287
				text = ""
			intervals [2657]:
				xmin = 873.8287
				xmax = 874.2487
				text = "nineteen"
			intervals [2658]:
				xmin = 874.2487
				xmax = 874.3087
				text = ""
			intervals [2659]:
				xmin = 874.3087
				xmax = 874.4587
				text = "<unk>"
			intervals [2660]:
				xmin = 874.4587
				xmax = 874.5087
				text = ""
			intervals [2661]:
				xmin = 874.5087
				xmax = 874.8787
				text = "august"
			intervals [2662]:
				xmin = 874.8787
				xmax = 875.1087
				text = "tenth"
			intervals [2663]:
				xmin = 875.1087
				xmax = 875.5587
				text = "nineteen"
			intervals [2664]:
				xmin = 875.5587
				xmax = 875.9187
				text = "seventy"
			intervals [2665]:
				xmin = 875.9187
				xmax = 875.9787
				text = ""
			intervals [2666]:
				xmin = 875.9787
				xmax = 876.3187
				text = "two"
			intervals [2667]:
				xmin = 876.3187
				xmax = 876.6887
				text = "rdx"
			intervals [2668]:
				xmin = 876.6887
				xmax = 876.7887
				text = "was"
			intervals [2669]:
				xmin = 876.7887
				xmax = 876.9787
				text = "born"
			intervals [2670]:
				xmin = 876.9787
				xmax = 877.0387
				text = "in"
			intervals [2671]:
				xmin = 877.0387
				xmax = 877.4987
				text = "nineteen"
			intervals [2672]:
				xmin = 877.4987
				xmax = 878.2511
				text = ""
			intervals [2673]:
				xmin = 878.2511
				xmax = 878.4911
				text = "uh"
			intervals [2674]:
				xmin = 878.4911
				xmax = 878.5211
				text = ""
			intervals [2675]:
				xmin = 878.5211
				xmax = 878.8911
				text = "august"
			intervals [2676]:
				xmin = 878.8911
				xmax = 879.0811
				text = "tenth"
			intervals [2677]:
				xmin = 879.0811
				xmax = 879.1111
				text = ""
			intervals [2678]:
				xmin = 879.1111
				xmax = 879.5411
				text = "nineteen"
			intervals [2679]:
				xmin = 879.5411
				xmax = 879.8811
				text = "seventy"
			intervals [2680]:
				xmin = 879.8811
				xmax = 880.2311
				text = "three"
			intervals [2681]:
				xmin = 880.2311
				xmax = 880.3611
				text = "and"
			intervals [2682]:
				xmin = 880.3611
				xmax = 880.4511
				text = "we"
			intervals [2683]:
				xmin = 880.4511
				xmax = 880.6511
				text = "got"
			intervals [2684]:
				xmin = 880.6511
				xmax = 881.0311
				text = "married"
			intervals [2685]:
				xmin = 881.0311
				xmax = 881.3511
				text = "august"
			intervals [2686]:
				xmin = 881.3511
				xmax = 881.5711
				text = "tenth"
			intervals [2687]:
				xmin = 881.5711
				xmax = 882.0211
				text = "nineteen"
			intervals [2688]:
				xmin = 882.0211
				xmax = 882.3711
				text = "seventy"
			intervals [2689]:
				xmin = 882.3711
				xmax = 882.7811
				text = "four"
			intervals [2690]:
				xmin = 882.7811
				xmax = 885.0398
				text = ""
			intervals [2691]:
				xmin = 885.0398
				xmax = 885.2498
				text = "very"
			intervals [2692]:
				xmin = 885.2498
				xmax = 885.4598
				text = "much"
			intervals [2693]:
				xmin = 885.4598
				xmax = 885.7598
				text = "so"
			intervals [2694]:
				xmin = 885.7598
				xmax = 888.2207
				text = ""
			intervals [2695]:
				xmin = 888.2207
				xmax = 888.4107
				text = "oh"
			intervals [2696]:
				xmin = 888.4107
				xmax = 888.6207
				text = "we"
			intervals [2697]:
				xmin = 888.6207
				xmax = 888.8907
				text = "always"
			intervals [2698]:
				xmin = 888.8907
				xmax = 889.4307
				text = "did"
			intervals [2699]:
				xmin = 889.4307
				xmax = 889.8407
				text = "yeah"
			intervals [2700]:
				xmin = 889.8407
				xmax = 890.4729
				text = ""
			intervals [2701]:
				xmin = 890.4729
				xmax = 891.0129
				text = "so"
			intervals [2702]:
				xmin = 891.0129
				xmax = 891.0929
				text = ""
			intervals [2703]:
				xmin = 891.0929
				xmax = 891.3729
				text = "at"
			intervals [2704]:
				xmin = 891.3729
				xmax = 891.6929
				text = "that"
			intervals [2705]:
				xmin = 891.6929
				xmax = 891.8329
				text = "at"
			intervals [2706]:
				xmin = 891.8329
				xmax = 892.2929
				text = "thirteen"
			intervals [2707]:
				xmin = 892.2929
				xmax = 892.3829
				text = "i"
			intervals [2708]:
				xmin = 892.3829
				xmax = 892.7229
				text = "became"
			intervals [2709]:
				xmin = 892.7229
				xmax = 892.7929
				text = "an"
			intervals [2710]:
				xmin = 892.7929
				xmax = 893.1429
				text = "adult"
			intervals [2711]:
				xmin = 893.1429
				xmax = 893.456
				text = ""
			intervals [2712]:
				xmin = 893.456
				xmax = 893.616
				text = "so"
			intervals [2713]:
				xmin = 893.616
				xmax = 893.716
				text = "i've"
			intervals [2714]:
				xmin = 893.716
				xmax = 893.866
				text = "been"
			intervals [2715]:
				xmin = 893.866
				xmax = 894.066
				text = "an"
			intervals [2716]:
				xmin = 894.066
				xmax = 894.416
				text = "adult"
			intervals [2717]:
				xmin = 894.416
				xmax = 894.626
				text = "since"
			intervals [2718]:
				xmin = 894.626
				xmax = 894.726
				text = "i"
			intervals [2719]:
				xmin = 894.726
				xmax = 894.896
				text = "was"
			intervals [2720]:
				xmin = 894.896
				xmax = 895.396
				text = "thirteen"
			intervals [2721]:
				xmin = 895.396
				xmax = 897.5342
				text = ""
			intervals [2722]:
				xmin = 897.5342
				xmax = 898.2142
				text = "oh"
			intervals [2723]:
				xmin = 898.2142
				xmax = 898.6642
				text = "no"
			intervals [2724]:
				xmin = 898.6642
				xmax = 898.8042
				text = "of"
			intervals [2725]:
				xmin = 898.8042
				xmax = 899.6452
				text = ""
			intervals [2726]:
				xmin = 899.6452
				xmax = 899.9152
				text = "you"
			intervals [2727]:
				xmin = 899.9152
				xmax = 900.0452
				text = "would"
			intervals [2728]:
				xmin = 900.0452
				xmax = 900.3352
				text = "not"
			intervals [2729]:
				xmin = 900.3352
				xmax = 900.7052
				text = "believe"
			intervals [2730]:
				xmin = 900.7052
				xmax = 901.1252
				text = "this"
			intervals [2731]:
				xmin = 901.1252
				xmax = 901.3752
				text = "most"
			intervals [2732]:
				xmin = 901.3752
				xmax = 901.6052
				text = "people"
			intervals [2733]:
				xmin = 901.6052
				xmax = 901.7252
				text = "when"
			intervals [2734]:
				xmin = 901.7252
				xmax = 901.8252
				text = "i"
			intervals [2735]:
				xmin = 901.8252
				xmax = 902.0452
				text = "tell"
			intervals [2736]:
				xmin = 902.0452
				xmax = 902.2852
				text = "'em"
			intervals [2737]:
				xmin = 902.2852
				xmax = 902.3152
				text = ""
			intervals [2738]:
				xmin = 902.3152
				xmax = 902.4552
				text = "you"
			intervals [2739]:
				xmin = 902.4552
				xmax = 902.6852
				text = "know"
			intervals [2740]:
				xmin = 902.6852
				xmax = 903.2012
				text = ""
			intervals [2741]:
				xmin = 903.2012
				xmax = 903.4412
				text = "very"
			intervals [2742]:
				xmin = 903.4412
				xmax = 903.7012
				text = "few"
			intervals [2743]:
				xmin = 903.7012
				xmax = 904.0512
				text = "people"
			intervals [2744]:
				xmin = 904.0512
				xmax = 904.2212
				text = "this"
			intervals [2745]:
				xmin = 904.2212
				xmax = 904.7812
				text = "story"
			intervals [2746]:
				xmin = 904.7812
				xmax = 904.8492
				text = ""
			intervals [2747]:
				xmin = 904.8492
				xmax = 905.4592
				text = "i"
			intervals [2748]:
				xmin = 905.4592
				xmax = 905.4892
				text = ""
			intervals [2749]:
				xmin = 905.4892
				xmax = 905.6892
				text = "was"
			intervals [2750]:
				xmin = 905.6892
				xmax = 906.0192
				text = "able"
			intervals [2751]:
				xmin = 906.0192
				xmax = 906.1492
				text = "to"
			intervals [2752]:
				xmin = 906.1492
				xmax = 906.2892
				text = "get"
			intervals [2753]:
				xmin = 906.2892
				xmax = 906.3592
				text = "an"
			intervals [2754]:
				xmin = 906.3592
				xmax = 906.9892
				text = "apartment"
			intervals [2755]:
				xmin = 906.9892
				xmax = 908.5771
				text = ""
			intervals [2756]:
				xmin = 908.5771
				xmax = 908.6671
				text = "at"
			intervals [2757]:
				xmin = 908.6671
				xmax = 908.7171
				text = ""
			intervals [2758]:
				xmin = 908.7171
				xmax = 909.2471
				text = "thirteen"
			intervals [2759]:
				xmin = 909.2471
				xmax = 909.8793
				text = ""
			intervals [2760]:
				xmin = 909.8793
				xmax = 909.9993
				text = "the"
			intervals [2761]:
				xmin = 909.9993
				xmax = 910.3193
				text = "people"
			intervals [2762]:
				xmin = 910.3193
				xmax = 910.6193
				text = "never"
			intervals [2763]:
				xmin = 910.6193
				xmax = 911.1293
				text = "asked"
			intervals [2764]:
				xmin = 911.1293
				xmax = 911.2793
				text = "me"
			intervals [2765]:
				xmin = 911.2793
				xmax = 911.5793
				text = "how"
			intervals [2766]:
				xmin = 911.5793
				xmax = 911.9393
				text = "old"
			intervals [2767]:
				xmin = 911.9393
				xmax = 912.0293
				text = "i"
			intervals [2768]:
				xmin = 912.0293
				xmax = 912.6993
				text = "was"
			intervals [2769]:
				xmin = 912.6993
				xmax = 913.3765
				text = ""
			intervals [2770]:
				xmin = 913.3765
				xmax = 913.6065
				text = "all"
			intervals [2771]:
				xmin = 913.6065
				xmax = 913.7265
				text = "they"
			intervals [2772]:
				xmin = 913.7265
				xmax = 914.0065
				text = "cared"
			intervals [2773]:
				xmin = 914.0065
				xmax = 914.2565
				text = "about"
			intervals [2774]:
				xmin = 914.2565
				xmax = 914.3765
				text = "is"
			intervals [2775]:
				xmin = 914.3765
				xmax = 914.5565
				text = "that"
			intervals [2776]:
				xmin = 914.5565
				xmax = 914.6365
				text = "i"
			intervals [2777]:
				xmin = 914.6365
				xmax = 914.8565
				text = "had"
			intervals [2778]:
				xmin = 914.8565
				xmax = 914.9365
				text = "the"
			intervals [2779]:
				xmin = 914.9365
				xmax = 915.2765
				text = "money"
			intervals [2780]:
				xmin = 915.2765
				xmax = 915.3065
				text = ""
			intervals [2781]:
				xmin = 915.3065
				xmax = 915.4665
				text = "i"
			intervals [2782]:
				xmin = 915.4665
				xmax = 915.7465
				text = "worked"
			intervals [2783]:
				xmin = 915.7465
				xmax = 915.9665
				text = "at"
			intervals [2784]:
				xmin = 915.9665
				xmax = 916.0365
				text = ""
			intervals [2785]:
				xmin = 916.0365
				xmax = 916.3865
				text = "<unk>"
			intervals [2786]:
				xmin = 916.3865
				xmax = 916.6365
				text = "s"
			intervals [2787]:
				xmin = 916.6365
				xmax = 917.9076
				text = ""
			intervals [2788]:
				xmin = 917.9076
				xmax = 918.0676
				text = "i"
			intervals [2789]:
				xmin = 918.0676
				xmax = 918.3476
				text = "worked"
			intervals [2790]:
				xmin = 918.3476
				xmax = 918.6076
				text = "at"
			intervals [2791]:
				xmin = 918.6076
				xmax = 918.7376
				text = ""
			intervals [2792]:
				xmin = 918.7376
				xmax = 919.2376
				text = "<unk>"
			intervals [2793]:
				xmin = 919.2376
				xmax = 919.2876
				text = ""
			intervals [2794]:
				xmin = 919.2876
				xmax = 919.5476
				text = "s"
			intervals [2795]:
				xmin = 919.5476
				xmax = 919.7575
				text = ""
			intervals [2796]:
				xmin = 919.7575
				xmax = 919.9275
				text = "on"
			intervals [2797]:
				xmin = 919.9275
				xmax = 920.2475
				text = "ninth"
			intervals [2798]:
				xmin = 920.2475
				xmax = 920.4618
				text = ""
			intervals [2799]:
				xmin = 920.4618
				xmax = 921.1318
				text = "street"
			intervals [2800]:
				xmin = 921.1318
				xmax = 921.4297
				text = ""
			intervals [2801]:
				xmin = 921.4297
				xmax = 921.7397
				text = "ninth"
			intervals [2802]:
				xmin = 921.7397
				xmax = 921.8697
				text = "and"
			intervals [2803]:
				xmin = 921.8697
				xmax = 921.9297
				text = ""
			intervals [2804]:
				xmin = 921.9297
				xmax = 922.1397
				text = "e"
			intervals [2805]:
				xmin = 922.1397
				xmax = 923.1429
				text = ""
			intervals [2806]:
				xmin = 923.1429
				xmax = 923.2929
				text = "that"
			intervals [2807]:
				xmin = 923.2929
				xmax = 923.4529
				text = "was"
			intervals [2808]:
				xmin = 923.4529
				xmax = 923.6229
				text = "my"
			intervals [2809]:
				xmin = 923.6229
				xmax = 924.1029
				text = "first"
			intervals [2810]:
				xmin = 924.1029
				xmax = 924.6229
				text = "job"
			intervals [2811]:
				xmin = 924.6229
				xmax = 924.8263
				text = ""
			intervals [2812]:
				xmin = 924.8263
				xmax = 925.0063
				text = "<unk>"
			intervals [2813]:
				xmin = 925.0063
				xmax = 925.0763
				text = ""
			intervals [2814]:
				xmin = 925.0763
				xmax = 925.1163
				text = "s"
			intervals [2815]:
				xmin = 925.1163
				xmax = 925.2763
				text = "on"
			intervals [2816]:
				xmin = 925.2763
				xmax = 925.7363
				text = "ninth"
			intervals [2817]:
				xmin = 925.7363
				xmax = 925.9663
				text = "and"
			intervals [2818]:
				xmin = 925.9663
				xmax = 925.9963
				text = "e"
			intervals [2819]:
				xmin = 925.9963
				xmax = 926.2663
				text = "they"
			intervals [2820]:
				xmin = 926.2663
				xmax = 926.4063
				text = "were"
			intervals [2821]:
				xmin = 926.4063
				xmax = 926.8363
				text = "building"
			intervals [2822]:
				xmin = 926.8363
				xmax = 926.8763
				text = "a"
			intervals [2823]:
				xmin = 926.8763
				xmax = 927.1363
				text = "new"
			intervals [2824]:
				xmin = 927.1363
				xmax = 927.3263
				text = "f"
			intervals [2825]:
				xmin = 927.3263
				xmax = 927.4689
				text = ""
			intervals [2826]:
				xmin = 927.4689
				xmax = 927.6289
				text = "they"
			intervals [2827]:
				xmin = 927.6289
				xmax = 927.7489
				text = "were"
			intervals [2828]:
				xmin = 927.7489
				xmax = 928.0489
				text = "building"
			intervals [2829]:
				xmin = 928.0489
				xmax = 928.1289
				text = "the"
			intervals [2830]:
				xmin = 928.1289
				xmax = 928.6989
				text = "fbi"
			intervals [2831]:
				xmin = 928.6989
				xmax = 928.7389
				text = ""
			intervals [2832]:
				xmin = 928.7389
				xmax = 929.1689
				text = "building"
			intervals [2833]:
				xmin = 929.1689
				xmax = 929.4647
				text = ""
			intervals [2834]:
				xmin = 929.4647
				xmax = 929.7647
				text = "before"
			intervals [2835]:
				xmin = 929.7647
				xmax = 929.9447
				text = "that"
			intervals [2836]:
				xmin = 929.9447
				xmax = 930.2147
				text = "building"
			intervals [2837]:
				xmin = 930.2147
				xmax = 930.2447
				text = ""
			intervals [2838]:
				xmin = 930.2447
				xmax = 930.4547
				text = "was"
			intervals [2839]:
				xmin = 930.4547
				xmax = 930.7247
				text = "ever"
			intervals [2840]:
				xmin = 930.7247
				xmax = 931.0747
				text = "there"
			intervals [2841]:
				xmin = 931.0747
				xmax = 931.2447
				text = "on"
			intervals [2842]:
				xmin = 931.2447
				xmax = 931.6747
				text = "ninth"
			intervals [2843]:
				xmin = 931.6747
				xmax = 931.7902
				text = ""
			intervals [2844]:
				xmin = 931.7902
				xmax = 932.1102
				text = "ninth"
			intervals [2845]:
				xmin = 932.1102
				xmax = 932.2102
				text = "and"
			intervals [2846]:
				xmin = 932.2102
				xmax = 932.3702
				text = "e"
			intervals [2847]:
				xmin = 932.3702
				xmax = 933.3178
				text = ""
			intervals [2848]:
				xmin = 933.3178
				xmax = 933.8078
				text = "and"
			intervals [2849]:
				xmin = 933.8078
				xmax = 933.9278
				text = "i"
			intervals [2850]:
				xmin = 933.9278
				xmax = 934.4278
				text = "remember"
			intervals [2851]:
				xmin = 934.4278
				xmax = 934.9078
				text = "working"
			intervals [2852]:
				xmin = 934.9078
				xmax = 935.1778
				text = "there"
			intervals [2853]:
				xmin = 935.1778
				xmax = 935.2709
				text = ""
			intervals [2854]:
				xmin = 935.2709
				xmax = 935.5309
				text = "<unk>"
			intervals [2855]:
				xmin = 935.5309
				xmax = 936.3646
				text = ""
			intervals [2856]:
				xmin = 936.3646
				xmax = 936.9046
				text = "and"
			intervals [2857]:
				xmin = 936.9046
				xmax = 937.0055
				text = ""
			intervals [2858]:
				xmin = 937.0055
				xmax = 937.2155
				text = "<unk>"
			intervals [2859]:
				xmin = 937.2155
				xmax = 937.9267
				text = ""
			intervals [2860]:
				xmin = 937.9267
				xmax = 938.3567
				text = "my"
			intervals [2861]:
				xmin = 938.3567
				xmax = 938.4467
				text = ""
			intervals [2862]:
				xmin = 938.4467
				xmax = 938.8767
				text = "husband"
			intervals [2863]:
				xmin = 938.8767
				xmax = 938.9867
				text = "was"
			intervals [2864]:
				xmin = 938.9867
				xmax = 939.2167
				text = "still"
			intervals [2865]:
				xmin = 939.2167
				xmax = 939.3367
				text = "in"
			intervals [2866]:
				xmin = 939.3367
				xmax = 939.4667
				text = "we"
			intervals [2867]:
				xmin = 939.4667
				xmax = 939.7267
				text = "both"
			intervals [2868]:
				xmin = 939.7267
				xmax = 939.8567
				text = "were"
			intervals [2869]:
				xmin = 939.8567
				xmax = 940.1567
				text = "still"
			intervals [2870]:
				xmin = 940.1567
				xmax = 940.2467
				text = "in"
			intervals [2871]:
				xmin = 940.2467
				xmax = 940.2867
				text = "s"
			intervals [2872]:
				xmin = 940.2867
				xmax = 940.3671
				text = ""
			intervals [2873]:
				xmin = 940.3671
				xmax = 940.8071
				text = "tryna-"
			intervals [2874]:
				xmin = 940.8071
				xmax = 940.9271
				text = "i"
			intervals [2875]:
				xmin = 940.9271
				xmax = 941.0771
				text = "was"
			intervals [2876]:
				xmin = 941.0771
				xmax = 941.3971
				text = "tryna"
			intervals [2877]:
				xmin = 941.3971
				xmax = 941.5671
				text = "get"
			intervals [2878]:
				xmin = 941.5671
				xmax = 941.8771
				text = "still"
			intervals [2879]:
				xmin = 941.8771
				xmax = 942.1471
				text = "piece"
			intervals [2880]:
				xmin = 942.1471
				xmax = 942.2971
				text = "my"
			intervals [2881]:
				xmin = 942.2971
				xmax = 942.8271
				text = "education"
			intervals [2882]:
				xmin = 942.8271
				xmax = 943.2371
				text = "together"
			intervals [2883]:
				xmin = 943.2371
				xmax = 943.5163
				text = ""
			intervals [2884]:
				xmin = 943.5163
				xmax = 943.7463
				text = "he"
			intervals [2885]:
				xmin = 943.7463
				xmax = 944.0563
				text = "was"
			intervals [2886]:
				xmin = 944.0563
				xmax = 944.5251
				text = ""
			intervals [2887]:
				xmin = 944.5251
				xmax = 944.8051
				text = "getting"
			intervals [2888]:
				xmin = 944.8051
				xmax = 945.1951
				text = "through"
			intervals [2889]:
				xmin = 945.1951
				xmax = 945.3251
				text = "he"
			intervals [2890]:
				xmin = 945.3251
				xmax = 945.4851
				text = "was"
			intervals [2891]:
				xmin = 945.4851
				xmax = 945.5651
				text = "in"
			intervals [2892]:
				xmin = 945.5651
				xmax = 945.6851
				text = "ba-"
			intervals [2893]:
				xmin = 945.6851
				xmax = 945.7251
				text = ""
			intervals [2894]:
				xmin = 945.7251
				xmax = 946.2251
				text = "athlete"
			intervals [2895]:
				xmin = 946.2251
				xmax = 946.4951
				text = "so"
			intervals [2896]:
				xmin = 946.4951
				xmax = 947.0524
				text = ""
			intervals [2897]:
				xmin = 947.0524
				xmax = 947.1624
				text = "you"
			intervals [2898]:
				xmin = 947.1624
				xmax = 947.3724
				text = "know"
			intervals [2899]:
				xmin = 947.3724
				xmax = 947.9424
				text = "provisions"
			intervals [2900]:
				xmin = 947.9424
				xmax = 948.0624
				text = "were"
			intervals [2901]:
				xmin = 948.0624
				xmax = 948.3224
				text = "being"
			intervals [2902]:
				xmin = 948.3224
				xmax = 948.5824
				text = "made"
			intervals [2903]:
				xmin = 948.5824
				xmax = 948.7524
				text = "for"
			intervals [2904]:
				xmin = 948.7524
				xmax = 949.0824
				text = "him"
			intervals [2905]:
				xmin = 949.0824
				xmax = 949.6123
				text = ""
			intervals [2906]:
				xmin = 949.6123
				xmax = 950.1223
				text = "but"
			intervals [2907]:
				xmin = 950.1223
				xmax = 950.1523
				text = ""
			intervals [2908]:
				xmin = 950.1523
				xmax = 950.6823
				text = "um"
			intervals [2909]:
				xmin = 950.6823
				xmax = 951.8354
				text = ""
			intervals [2910]:
				xmin = 951.8354
				xmax = 952.3654
				text = "we"
			intervals [2911]:
				xmin = 952.3654
				xmax = 952.4748
				text = ""
			intervals [2912]:
				xmin = 952.4748
				xmax = 952.7148
				text = "got"
			intervals [2913]:
				xmin = 952.7148
				xmax = 953.0748
				text = "married"
			intervals [2914]:
				xmin = 953.0748
				xmax = 953.1948
				text = "my"
			intervals [2915]:
				xmin = 953.1948
				xmax = 953.5048
				text = "mother"
			intervals [2916]:
				xmin = 953.5048
				xmax = 953.8748
				text = "signed"
			intervals [2917]:
				xmin = 953.8748
				xmax = 953.9548
				text = "the"
			intervals [2918]:
				xmin = 953.9548
				xmax = 953.9848
				text = ""
			intervals [2919]:
				xmin = 953.9848
				xmax = 954.3548
				text = "papers"
			intervals [2920]:
				xmin = 954.3548
				xmax = 954.4948
				text = "for"
			intervals [2921]:
				xmin = 954.4948
				xmax = 954.6448
				text = "us"
			intervals [2922]:
				xmin = 954.6448
				xmax = 954.7148
				text = "to"
			intervals [2923]:
				xmin = 954.7148
				xmax = 954.8248
				text = "get"
			intervals [2924]:
				xmin = 954.8248
				xmax = 955.2548
				text = "married"
			intervals [2925]:
				xmin = 955.2548
				xmax = 956.5897
				text = ""
			intervals [2926]:
				xmin = 956.5897
				xmax = 957.2997
				text = "and"
			intervals [2927]:
				xmin = 957.2997
				xmax = 957.3297
				text = ""
			intervals [2928]:
				xmin = 957.3297
				xmax = 957.4797
				text = "we"
			intervals [2929]:
				xmin = 957.4797
				xmax = 957.6897
				text = "got"
			intervals [2930]:
				xmin = 957.6897
				xmax = 958.2897
				text = "married"
			intervals [2931]:
				xmin = 958.2897
				xmax = 958.6897
				text = "and"
			intervals [2932]:
				xmin = 958.6897
				xmax = 959.9657
				text = ""
			intervals [2933]:
				xmin = 959.9657
				xmax = 960.0357
				text = "i"
			intervals [2934]:
				xmin = 960.0357
				xmax = 960.3357
				text = "kind"
			intervals [2935]:
				xmin = 960.3357
				xmax = 960.4157
				text = "of"
			intervals [2936]:
				xmin = 960.4157
				xmax = 960.7557
				text = "led"
			intervals [2937]:
				xmin = 960.7557
				xmax = 960.8657
				text = "the"
			intervals [2938]:
				xmin = 960.8657
				xmax = 961.4357
				text = "family"
			intervals [2939]:
				xmin = 961.4357
				xmax = 961.5583
				text = ""
			intervals [2940]:
				xmin = 961.5583
				xmax = 961.9283
				text = "after"
			intervals [2941]:
				xmin = 961.9283
				xmax = 962.2083
				text = "that"
			intervals [2942]:
				xmin = 962.2083
				xmax = 962.7875
				text = ""
			intervals [2943]:
				xmin = 962.7875
				xmax = 962.8975
				text = "i"
			intervals [2944]:
				xmin = 962.8975
				xmax = 963.3675
				text = "became"
			intervals [2945]:
				xmin = 963.3675
				xmax = 963.4375
				text = ""
			intervals [2946]:
				xmin = 963.4375
				xmax = 963.6875
				text = "kind"
			intervals [2947]:
				xmin = 963.6875
				xmax = 963.7975
				text = "of"
			intervals [2948]:
				xmin = 963.7975
				xmax = 963.8275
				text = ""
			intervals [2949]:
				xmin = 963.8275
				xmax = 964.0575
				text = "the"
			intervals [2950]:
				xmin = 964.0575
				xmax = 964.4842
				text = ""
			intervals [2951]:
				xmin = 964.4842
				xmax = 964.8942
				text = "leader"
			intervals [2952]:
				xmin = 964.8942
				xmax = 965.1196
				text = ""
			intervals [2953]:
				xmin = 965.1196
				xmax = 965.3096
				text = "of"
			intervals [2954]:
				xmin = 965.3096
				xmax = 965.3796
				text = "the"
			intervals [2955]:
				xmin = 965.3796
				xmax = 965.4296
				text = ""
			intervals [2956]:
				xmin = 965.4296
				xmax = 965.9096
				text = "family"
			intervals [2957]:
				xmin = 965.9096
				xmax = 966.0396
				text = "at"
			intervals [2958]:
				xmin = 966.0396
				xmax = 966.3096
				text = "such"
			intervals [2959]:
				xmin = 966.3096
				xmax = 966.3496
				text = "a"
			intervals [2960]:
				xmin = 966.3496
				xmax = 966.6796
				text = "very"
			intervals [2961]:
				xmin = 966.6796
				xmax = 966.9296
				text = "young"
			intervals [2962]:
				xmin = 966.9296
				xmax = 967.3396
				text = "age"
			intervals [2963]:
				xmin = 967.3396
				xmax = 970.2637
				text = ""
			intervals [2964]:
				xmin = 970.2637
				xmax = 970.5637
				text = "mm-hm"
			intervals [2965]:
				xmin = 970.5637
				xmax = 972.3866
				text = ""
			intervals [2966]:
				xmin = 972.3866
				xmax = 972.6666
				text = "mm-hm"
			intervals [2967]:
				xmin = 972.6666
				xmax = 979.992
				text = ""
			intervals [2968]:
				xmin = 979.992
				xmax = 980.312
				text = "well"
			intervals [2969]:
				xmin = 980.312
				xmax = 980.412
				text = "i"
			intervals [2970]:
				xmin = 980.412
				xmax = 980.642
				text = "had"
			intervals [2971]:
				xmin = 980.642
				xmax = 980.672
				text = ""
			intervals [2972]:
				xmin = 980.672
				xmax = 980.782
				text = "a"
			intervals [2973]:
				xmin = 980.782
				xmax = 981.482
				text = "child"
			intervals [2974]:
				xmin = 981.482
				xmax = 981.762
				text = "so"
			intervals [2975]:
				xmin = 981.762
				xmax = 981.812
				text = "i"
			intervals [2976]:
				xmin = 981.812
				xmax = 982.032
				text = "was"
			intervals [2977]:
				xmin = 982.032
				xmax = 982.412
				text = "piecing"
			intervals [2978]:
				xmin = 982.412
				xmax = 982.622
				text = "my"
			intervals [2979]:
				xmin = 982.622
				xmax = 983.312
				text = "education"
			intervals [2980]:
				xmin = 983.312
				xmax = 983.342
				text = ""
			intervals [2981]:
				xmin = 983.342
				xmax = 983.652
				text = "back"
			intervals [2982]:
				xmin = 983.652
				xmax = 983.822
				text = "but"
			intervals [2983]:
				xmin = 983.822
				xmax = 984.222
				text = "yes"
			intervals [2984]:
				xmin = 984.222
				xmax = 984.312
				text = "i"
			intervals [2985]:
				xmin = 984.312
				xmax = 984.522
				text = "went"
			intervals [2986]:
				xmin = 984.522
				xmax = 984.612
				text = "to"
			intervals [2987]:
				xmin = 984.612
				xmax = 984.782
				text = "high"
			intervals [2988]:
				xmin = 984.782
				xmax = 984.852
				text = "i"
			intervals [2989]:
				xmin = 984.852
				xmax = 985.022
				text = "was"
			intervals [2990]:
				xmin = 985.022
				xmax = 985.312
				text = "able"
			intervals [2991]:
				xmin = 985.312
				xmax = 985.442
				text = "to"
			intervals [2992]:
				xmin = 985.442
				xmax = 985.572
				text = "get"
			intervals [2993]:
				xmin = 985.572
				xmax = 985.812
				text = "into"
			intervals [2994]:
				xmin = 985.812
				xmax = 986.062
				text = "high"
			intervals [2995]:
				xmin = 986.062
				xmax = 986.132
				text = ""
			intervals [2996]:
				xmin = 986.132
				xmax = 986.592
				text = "school"
			intervals [2997]:
				xmin = 986.592
				xmax = 987.2985
				text = ""
			intervals [2998]:
				xmin = 987.2985
				xmax = 988.1585
				text = "and"
			intervals [2999]:
				xmin = 988.1585
				xmax = 989.0683
				text = ""
			intervals [3000]:
				xmin = 989.0683
				xmax = 989.2383
				text = "still"
			intervals [3001]:
				xmin = 989.2383
				xmax = 989.9859
				text = ""
			intervals [3002]:
				xmin = 989.9859
				xmax = 990.1059
				text = "mm-hm"
			intervals [3003]:
				xmin = 990.1059
				xmax = 990.2387
				text = ""
			intervals [3004]:
				xmin = 990.2387
				xmax = 990.5487
				text = "mm-hm"
			intervals [3005]:
				xmin = 990.5487
				xmax = 990.5987
				text = ""
			intervals [3006]:
				xmin = 990.5987
				xmax = 990.6587
				text = "i"
			intervals [3007]:
				xmin = 990.6587
				xmax = 990.9615
				text = ""
			intervals [3008]:
				xmin = 990.9615
				xmax = 991.3315
				text = "mm-"
			intervals [3009]:
				xmin = 991.3315
				xmax = 991.6504
				text = ""
			intervals [3010]:
				xmin = 991.6504
				xmax = 991.8504
				text = "two"
			intervals [3011]:
				xmin = 991.8504
				xmax = 992.1304
				text = "little"
			intervals [3012]:
				xmin = 992.1304
				xmax = 992.5204
				text = "ones"
			intervals [3013]:
				xmin = 992.5204
				xmax = 992.5704
				text = ""
			intervals [3014]:
				xmin = 992.5704
				xmax = 992.8204
				text = "two"
			intervals [3015]:
				xmin = 992.8204
				xmax = 993.0604
				text = "little"
			intervals [3016]:
				xmin = 993.0604
				xmax = 993.0904
				text = ""
			intervals [3017]:
				xmin = 993.0904
				xmax = 993.3404
				text = "ones"
			intervals [3018]:
				xmin = 993.3404
				xmax = 993.4004
				text = "i"
			intervals [3019]:
				xmin = 993.4004
				xmax = 993.5204
				text = "was"
			intervals [3020]:
				xmin = 993.5204
				xmax = 993.8204
				text = "very"
			intervals [3021]:
				xmin = 993.8204
				xmax = 994.3502
				text = ""
			intervals [3022]:
				xmin = 994.3502
				xmax = 994.5402
				text = "two"
			intervals [3023]:
				xmin = 994.5402
				xmax = 994.8302
				text = "little"
			intervals [3024]:
				xmin = 994.8302
				xmax = 995.1102
				text = "ones"
			intervals [3025]:
				xmin = 995.1102
				xmax = 995.2002
				text = "i"
			intervals [3026]:
				xmin = 995.2002
				xmax = 995.4402
				text = "think"
			intervals [3027]:
				xmin = 995.4402
				xmax = 995.9102
				text = "sometime"
			intervals [3028]:
				xmin = 995.9102
				xmax = 996.0202
				text = "when"
			intervals [3029]:
				xmin = 996.0202
				xmax = 996.1302
				text = "you're"
			intervals [3030]:
				xmin = 996.1302
				xmax = 996.5302
				text = "young"
			intervals [3031]:
				xmin = 996.5302
				xmax = 996.6002
				text = ""
			intervals [3032]:
				xmin = 996.6002
				xmax = 996.7302
				text = "and"
			intervals [3033]:
				xmin = 996.7302
				xmax = 996.9402
				text = "don't"
			intervals [3034]:
				xmin = 996.9402
				xmax = 997.4602
				text = "know"
			intervals [3035]:
				xmin = 997.4602
				xmax = 997.7495
				text = ""
			intervals [3036]:
				xmin = 997.7495
				xmax = 997.9895
				text = "all"
			intervals [3037]:
				xmin = 997.9895
				xmax = 998.0995
				text = "the"
			intervals [3038]:
				xmin = 998.0995
				xmax = 998.5195
				text = "things"
			intervals [3039]:
				xmin = 998.5195
				xmax = 998.6795
				text = "that"
			intervals [3040]:
				xmin = 998.6795
				xmax = 998.8995
				text = "are"
			intervals [3041]:
				xmin = 998.8995
				xmax = 999.4829
				text = ""
			intervals [3042]:
				xmin = 999.4829
				xmax = 999.5929
				text = "you"
			intervals [3043]:
				xmin = 999.5929
				xmax = 999.7929
				text = "don't"
			intervals [3044]:
				xmin = 999.7929
				xmax = 999.8629
				text = ""
			intervals [3045]:
				xmin = 999.8629
				xmax = 999.9729
				text = "you"
			intervals [3046]:
				xmin = 999.9729
				xmax = 1000.1129
				text = "don't"
			intervals [3047]:
				xmin = 1000.1129
				xmax = 1000.3229
				text = "have"
			intervals [3048]:
				xmin = 1000.3229
				xmax = 1000.4129
				text = "to"
			intervals [3049]:
				xmin = 1000.4129
				xmax = 1000.6129
				text = "make"
			intervals [3050]:
				xmin = 1000.6129
				xmax = 1000.7829
				text = "all"
			intervals [3051]:
				xmin = 1000.7829
				xmax = 1000.8429
				text = "of"
			intervals [3052]:
				xmin = 1000.8429
				xmax = 1001.1029
				text = "these"
			intervals [3053]:
				xmin = 1001.1029
				xmax = 1001.1529
				text = ""
			intervals [3054]:
				xmin = 1001.1529
				xmax = 1001.2729
				text = "you"
			intervals [3055]:
				xmin = 1001.2729
				xmax = 1001.4529
				text = "just"
			intervals [3056]:
				xmin = 1001.4529
				xmax = 1001.6929
				text = "do"
			intervals [3057]:
				xmin = 1001.6929
				xmax = 1001.8729
				text = "it"
			intervals [3058]:
				xmin = 1001.8729
				xmax = 1002.1315
				text = ""
			intervals [3059]:
				xmin = 1002.1315
				xmax = 1002.2715
				text = "you"
			intervals [3060]:
				xmin = 1002.2715
				xmax = 1002.3915
				text = "don't"
			intervals [3061]:
				xmin = 1002.3915
				xmax = 1002.7515
				text = "have"
			intervals [3062]:
				xmin = 1002.7515
				xmax = 1002.9415
				text = "all"
			intervals [3063]:
				xmin = 1002.9415
				xmax = 1003.0315
				text = "of"
			intervals [3064]:
				xmin = 1003.0315
				xmax = 1003.0615
				text = ""
			intervals [3065]:
				xmin = 1003.0615
				xmax = 1003.4415
				text = "these"
			intervals [3066]:
				xmin = 1003.4415
				xmax = 1003.4715
				text = ""
			intervals [3067]:
				xmin = 1003.4715
				xmax = 1003.8815
				text = "um"
			intervals [3068]:
				xmin = 1003.8815
				xmax = 1003.9315
				text = ""
			intervals [3069]:
				xmin = 1003.9315
				xmax = 1004.9315
				text = "contemplating"
			intervals [3070]:
				xmin = 1004.9315
				xmax = 1004.9615
				text = ""
			intervals [3071]:
				xmin = 1004.9615
				xmax = 1005.1415
				text = "and"
			intervals [3072]:
				xmin = 1005.1415
				xmax = 1005.5902
				text = ""
			intervals [3073]:
				xmin = 1005.5902
				xmax = 1006.7302
				text = "analyzing"
			intervals [3074]:
				xmin = 1006.7302
				xmax = 1006.7802
				text = ""
			intervals [3075]:
				xmin = 1006.7802
				xmax = 1006.9702
				text = "and"
			intervals [3076]:
				xmin = 1006.9702
				xmax = 1007.1502
				text = "all"
			intervals [3077]:
				xmin = 1007.1502
				xmax = 1007.2502
				text = "of"
			intervals [3078]:
				xmin = 1007.2502
				xmax = 1007.5702
				text = "that"
			intervals [3079]:
				xmin = 1007.5702
				xmax = 1007.847
				text = ""
			intervals [3080]:
				xmin = 1007.847
				xmax = 1007.987
				text = "you"
			intervals [3081]:
				xmin = 1007.987
				xmax = 1008.187
				text = "just"
			intervals [3082]:
				xmin = 1008.187
				xmax = 1008.427
				text = "did"
			intervals [3083]:
				xmin = 1008.427
				xmax = 1008.577
				text = "it"
			intervals [3084]:
				xmin = 1008.577
				xmax = 1008.6332
				text = ""
			intervals [3085]:
				xmin = 1008.6332
				xmax = 1008.7432
				text = "you"
			intervals [3086]:
				xmin = 1008.7432
				xmax = 1008.8932
				text = "did"
			intervals [3087]:
				xmin = 1008.8932
				xmax = 1009.0032
				text = "what"
			intervals [3088]:
				xmin = 1009.0032
				xmax = 1009.1032
				text = "you"
			intervals [3089]:
				xmin = 1009.1032
				xmax = 1009.2832
				text = "had"
			intervals [3090]:
				xmin = 1009.2832
				xmax = 1009.3732
				text = "to"
			intervals [3091]:
				xmin = 1009.3732
				xmax = 1009.6932
				text = "do"
			intervals [3092]:
				xmin = 1009.6932
				xmax = 1009.8874
				text = ""
			intervals [3093]:
				xmin = 1009.8874
				xmax = 1010.1774
				text = "um"
			intervals [3094]:
				xmin = 1010.1774
				xmax = 1010.2874
				text = "one"
			intervals [3095]:
				xmin = 1010.2874
				xmax = 1010.3474
				text = "of"
			intervals [3096]:
				xmin = 1010.3474
				xmax = 1010.4174
				text = "the"
			intervals [3097]:
				xmin = 1010.4174
				xmax = 1010.4774
				text = ""
			intervals [3098]:
				xmin = 1010.4774
				xmax = 1010.7174
				text = "things"
			intervals [3099]:
				xmin = 1010.7174
				xmax = 1010.8274
				text = "my"
			intervals [3100]:
				xmin = 1010.8274
				xmax = 1011.0974
				text = "mother"
			intervals [3101]:
				xmin = 1011.0974
				xmax = 1011.2674
				text = "took"
			intervals [3102]:
				xmin = 1011.2674
				xmax = 1011.6274
				text = "pride"
			intervals [3103]:
				xmin = 1011.6274
				xmax = 1011.7274
				text = "in"
			intervals [3104]:
				xmin = 1011.7274
				xmax = 1011.7574
				text = ""
			intervals [3105]:
				xmin = 1011.7574
				xmax = 1011.8674
				text = "was"
			intervals [3106]:
				xmin = 1011.8674
				xmax = 1011.8974
				text = ""
			intervals [3107]:
				xmin = 1011.8974
				xmax = 1012.1974
				text = "never"
			intervals [3108]:
				xmin = 1012.1974
				xmax = 1012.4374
				text = "being"
			intervals [3109]:
				xmin = 1012.4374
				xmax = 1012.5974
				text = "on"
			intervals [3110]:
				xmin = 1012.5974
				xmax = 1013.1474
				text = "welfare"
			intervals [3111]:
				xmin = 1013.1474
				xmax = 1013.7957
				text = ""
			intervals [3112]:
				xmin = 1013.7957
				xmax = 1013.9857
				text = "she"
			intervals [3113]:
				xmin = 1013.9857
				xmax = 1014.2457
				text = "said"
			intervals [3114]:
				xmin = 1014.2457
				xmax = 1014.4257
				text = "oh"
			intervals [3115]:
				xmin = 1014.4257
				xmax = 1014.5057
				text = ""
			intervals [3116]:
				xmin = 1014.5057
				xmax = 1014.6157
				text = "we"
			intervals [3117]:
				xmin = 1014.6157
				xmax = 1014.9057
				text = "don't"
			intervals [3118]:
				xmin = 1014.9057
				xmax = 1014.9457
				text = ""
			intervals [3119]:
				xmin = 1014.9457
				xmax = 1015.1057
				text = "do"
			intervals [3120]:
				xmin = 1015.1057
				xmax = 1015.1357
				text = ""
			intervals [3121]:
				xmin = 1015.1357
				xmax = 1015.7557
				text = "welfare"
			intervals [3122]:
				xmin = 1015.7557
				xmax = 1015.8757
				text = ""
			intervals [3123]:
				xmin = 1015.8757
				xmax = 1016.2157
				text = "so"
			intervals [3124]:
				xmin = 1016.2157
				xmax = 1016.3825
				text = ""
			intervals [3125]:
				xmin = 1016.3825
				xmax = 1016.5025
				text = "you"
			intervals [3126]:
				xmin = 1016.5025
				xmax = 1016.7525
				text = "make"
			intervals [3127]:
				xmin = 1016.7525
				xmax = 1016.8525
				text = "your"
			intervals [3128]:
				xmin = 1016.8525
				xmax = 1017.2325
				text = "bed"
			intervals [3129]:
				xmin = 1017.2325
				xmax = 1017.3225
				text = "you"
			intervals [3130]:
				xmin = 1017.3225
				xmax = 1017.5125
				text = "got"
			intervals [3131]:
				xmin = 1017.5125
				xmax = 1017.5725
				text = "to"
			intervals [3132]:
				xmin = 1017.5725
				xmax = 1017.8525
				text = "lie"
			intervals [3133]:
				xmin = 1017.8525
				xmax = 1017.8825
				text = ""
			intervals [3134]:
				xmin = 1017.8825
				xmax = 1017.9625
				text = "in"
			intervals [3135]:
				xmin = 1017.9625
				xmax = 1018.0225
				text = "it"
			intervals [3136]:
				xmin = 1018.0225
				xmax = 1018.7792
				text = ""
			intervals [3137]:
				xmin = 1018.7792
				xmax = 1019.0192
				text = "so"
			intervals [3138]:
				xmin = 1019.0192
				xmax = 1019.1792
				text = "we"
			intervals [3139]:
				xmin = 1019.1792
				xmax = 1019.4392
				text = "both"
			intervals [3140]:
				xmin = 1019.4392
				xmax = 1019.7992
				text = "worked"
			intervals [3141]:
				xmin = 1019.7992
				xmax = 1020.6711
				text = ""
			intervals [3142]:
				xmin = 1020.6711
				xmax = 1020.7811
				text = "we"
			intervals [3143]:
				xmin = 1020.7811
				xmax = 1021.0911
				text = "both"
			intervals [3144]:
				xmin = 1021.0911
				xmax = 1021.5511
				text = "worked"
			intervals [3145]:
				xmin = 1021.5511
				xmax = 1021.6011
				text = ""
			intervals [3146]:
				xmin = 1021.6011
				xmax = 1022.1211
				text = "and"
			intervals [3147]:
				xmin = 1022.1211
				xmax = 1022.1511
				text = ""
			intervals [3148]:
				xmin = 1022.1511
				xmax = 1022.2911
				text = "we"
			intervals [3149]:
				xmin = 1022.2911
				xmax = 1022.5311
				text = "put"
			intervals [3150]:
				xmin = 1022.5311
				xmax = 1022.6011
				text = "our"
			intervals [3151]:
				xmin = 1022.6011
				xmax = 1022.9011
				text = "money"
			intervals [3152]:
				xmin = 1022.9011
				xmax = 1023.4811
				text = "together"
			intervals [3153]:
				xmin = 1023.4811
				xmax = 1023.7767
				text = ""
			intervals [3154]:
				xmin = 1023.7767
				xmax = 1024.0067
				text = "my"
			intervals [3155]:
				xmin = 1024.0067
				xmax = 1024.2867
				text = "first"
			intervals [3156]:
				xmin = 1024.2867
				xmax = 1024.8467
				text = "apartment"
			intervals [3157]:
				xmin = 1024.8467
				xmax = 1025.4167
				text = "cost"
			intervals [3158]:
				xmin = 1025.4167
				xmax = 1025.8767
				text = "me"
			intervals [3159]:
				xmin = 1025.8767
				xmax = 1027.3531
				text = ""
			intervals [3160]:
				xmin = 1027.3531
				xmax = 1027.6031
				text = "eighty"
			intervals [3161]:
				xmin = 1027.6031
				xmax = 1027.8531
				text = "five"
			intervals [3162]:
				xmin = 1027.8531
				xmax = 1028.2331
				text = "dollars"
			intervals [3163]:
				xmin = 1028.2331
				xmax = 1028.2631
				text = ""
			intervals [3164]:
				xmin = 1028.2631
				xmax = 1028.2931
				text = "a"
			intervals [3165]:
				xmin = 1028.2931
				xmax = 1028.3231
				text = ""
			intervals [3166]:
				xmin = 1028.3231
				xmax = 1028.5231
				text = "month"
			intervals [3167]:
				xmin = 1028.5231
				xmax = 1029.3104
				text = ""
			intervals [3168]:
				xmin = 1029.3104
				xmax = 1029.4704
				text = "my"
			intervals [3169]:
				xmin = 1029.4704
				xmax = 1029.7904
				text = "second"
			intervals [3170]:
				xmin = 1029.7904
				xmax = 1030.3204
				text = "apartment"
			intervals [3171]:
				xmin = 1030.3204
				xmax = 1030.6404
				text = "cost"
			intervals [3172]:
				xmin = 1030.6404
				xmax = 1030.7204
				text = "me"
			intervals [3173]:
				xmin = 1030.7204
				xmax = 1030.7804
				text = "a"
			intervals [3174]:
				xmin = 1030.7804
				xmax = 1031.1004
				text = "hundred"
			intervals [3175]:
				xmin = 1031.1004
				xmax = 1031.2004
				text = "and"
			intervals [3176]:
				xmin = 1031.2004
				xmax = 1031.2904
				text = ""
			intervals [3177]:
				xmin = 1031.2904
				xmax = 1031.5604
				text = "forty"
			intervals [3178]:
				xmin = 1031.5604
				xmax = 1031.6504
				text = ""
			intervals [3179]:
				xmin = 1031.6504
				xmax = 1031.7804
				text = "four"
			intervals [3180]:
				xmin = 1031.7804
				xmax = 1032.1104
				text = "dollars"
			intervals [3181]:
				xmin = 1032.1104
				xmax = 1032.8935
				text = ""
			intervals [3182]:
				xmin = 1032.8935
				xmax = 1032.9935
				text = "i"
			intervals [3183]:
				xmin = 1032.9935
				xmax = 1033.1135
				text = "can"
			intervals [3184]:
				xmin = 1033.1135
				xmax = 1033.5435
				text = "remember"
			intervals [3185]:
				xmin = 1033.5435
				xmax = 1033.7635
				text = "just"
			intervals [3186]:
				xmin = 1033.7635
				xmax = 1033.9135
				text = "as"
			intervals [3187]:
				xmin = 1033.9135
				xmax = 1034.1735
				text = "clear"
			intervals [3188]:
				xmin = 1034.1735
				xmax = 1034.2935
				text = "as"
			intervals [3189]:
				xmin = 1034.2935
				xmax = 1034.3635
				text = "it"
			intervals [3190]:
				xmin = 1034.3635
				xmax = 1034.3935
				text = ""
			intervals [3191]:
				xmin = 1034.3935
				xmax = 1034.6535
				text = "was"
			intervals [3192]:
				xmin = 1034.6535
				xmax = 1035.0235
				text = "making"
			intervals [3193]:
				xmin = 1035.0235
				xmax = 1035.3551
				text = ""
			intervals [3194]:
				xmin = 1035.3551
				xmax = 1035.4251
				text = "we"
			intervals [3195]:
				xmin = 1035.4251
				xmax = 1035.5551
				text = "didn't"
			intervals [3196]:
				xmin = 1035.5551
				xmax = 1035.7351
				text = "have"
			intervals [3197]:
				xmin = 1035.7351
				xmax = 1036.1051
				text = "checking"
			intervals [3198]:
				xmin = 1036.1051
				xmax = 1036.5351
				text = "accounts"
			intervals [3199]:
				xmin = 1036.5351
				xmax = 1036.6251
				text = "we"
			intervals [3200]:
				xmin = 1036.6251
				xmax = 1036.9251
				text = "used"
			intervals [3201]:
				xmin = 1036.9251
				xmax = 1037.2051
				text = "money"
			intervals [3202]:
				xmin = 1037.2051
				xmax = 1037.7351
				text = "orders"
			intervals [3203]:
				xmin = 1037.7351
				xmax = 1038.5418
				text = ""
			intervals [3204]:
				xmin = 1038.5418
				xmax = 1039.1018
				text = "and"
			intervals [3205]:
				xmin = 1039.1018
				xmax = 1039.9118
				text = "um"
			intervals [3206]:
				xmin = 1039.9118
				xmax = 1041.4829
				text = ""
			intervals [3207]:
				xmin = 1041.4829
				xmax = 1041.6429
				text = "i"
			intervals [3208]:
				xmin = 1041.6429
				xmax = 1041.8329
				text = "was"
			intervals [3209]:
				xmin = 1041.8329
				xmax = 1041.8829
				text = ""
			intervals [3210]:
				xmin = 1041.8829
				xmax = 1042.1629
				text = "i've"
			intervals [3211]:
				xmin = 1042.1629
				xmax = 1042.4829
				text = "always"
			intervals [3212]:
				xmin = 1042.4829
				xmax = 1042.6729
				text = "wanted"
			intervals [3213]:
				xmin = 1042.6729
				xmax = 1042.7629
				text = "to"
			intervals [3214]:
				xmin = 1042.7629
				xmax = 1042.8929
				text = "go"
			intervals [3215]:
				xmin = 1042.8929
				xmax = 1043.0129
				text = "to"
			intervals [3216]:
				xmin = 1043.0129
				xmax = 1043.4829
				text = "school"
			intervals [3217]:
				xmin = 1043.4829
				xmax = 1043.8377
				text = ""
			intervals [3218]:
				xmin = 1043.8377
				xmax = 1044.0277
				text = "i"
			intervals [3219]:
				xmin = 1044.0277
				xmax = 1044.2577
				text = "always"
			intervals [3220]:
				xmin = 1044.2577
				xmax = 1044.4477
				text = "had"
			intervals [3221]:
				xmin = 1044.4477
				xmax = 1044.6077
				text = "this"
			intervals [3222]:
				xmin = 1044.6077
				xmax = 1044.9777
				text = "dream"
			intervals [3223]:
				xmin = 1044.9777
				xmax = 1045.0577
				text = "of"
			intervals [3224]:
				xmin = 1045.0577
				xmax = 1045.3677
				text = "being"
			intervals [3225]:
				xmin = 1045.3677
				xmax = 1045.7777
				text = "something"
			intervals [3226]:
				xmin = 1045.7777
				xmax = 1046.0877
				text = "very"
			intervals [3227]:
				xmin = 1046.0877
				xmax = 1046.4077
				text = "very"
			intervals [3228]:
				xmin = 1046.4077
				xmax = 1047.1677
				text = "successful"
			intervals [3229]:
				xmin = 1047.1677
				xmax = 1047.9119
				text = ""
			intervals [3230]:
				xmin = 1047.9119
				xmax = 1048.6719
				text = "so"
			intervals [3231]:
				xmin = 1048.6719
				xmax = 1048.7019
				text = ""
			intervals [3232]:
				xmin = 1048.7019
				xmax = 1049.1019
				text = "um"
			intervals [3233]:
				xmin = 1049.1019
				xmax = 1049.1519
				text = ""
			intervals [3234]:
				xmin = 1049.1519
				xmax = 1049.2919
				text = "i"
			intervals [3235]:
				xmin = 1049.2919
				xmax = 1049.5319
				text = "went"
			intervals [3236]:
				xmin = 1049.5319
				xmax = 1049.6978
				text = ""
			intervals [3237]:
				xmin = 1049.6978
				xmax = 1049.9378
				text = "back"
			intervals [3238]:
				xmin = 1049.9378
				xmax = 1050.0378
				text = "to"
			intervals [3239]:
				xmin = 1050.0378
				xmax = 1050.2678
				text = "high"
			intervals [3240]:
				xmin = 1050.2678
				xmax = 1050.7478
				text = "school"
			intervals [3241]:
				xmin = 1050.7478
				xmax = 1051.9334
				text = ""
			intervals [3242]:
				xmin = 1051.9334
				xmax = 1052.4134
				text = "and"
			intervals [3243]:
				xmin = 1052.4134
				xmax = 1052.5134
				text = "i"
			intervals [3244]:
				xmin = 1052.5134
				xmax = 1052.5434
				text = "r-"
			intervals [3245]:
				xmin = 1052.5434
				xmax = 1052.7334
				text = ""
			intervals [3246]:
				xmin = 1052.7334
				xmax = 1052.8734
				text = "my"
			intervals [3247]:
				xmin = 1052.8734
				xmax = 1053.2334
				text = "teacher"
			intervals [3248]:
				xmin = 1053.2334
				xmax = 1053.4134
				text = "was"
			intervals [3249]:
				xmin = 1053.4134
				xmax = 1053.6034
				text = "miss"
			intervals [3250]:
				xmin = 1053.6034
				xmax = 1054.3234
				text = "rdx"
			intervals [3251]:
				xmin = 1054.3234
				xmax = 1054.8678
				text = ""
			intervals [3252]:
				xmin = 1054.8678
				xmax = 1054.9678
				text = "you"
			intervals [3253]:
				xmin = 1054.9678
				xmax = 1055.0278
				text = ""
			intervals [3254]:
				xmin = 1055.0278
				xmax = 1055.1878
				text = "want"
			intervals [3255]:
				xmin = 1055.1878
				xmax = 1055.2778
				text = "to"
			intervals [3256]:
				xmin = 1055.2778
				xmax = 1055.3178
				text = ""
			intervals [3257]:
				xmin = 1055.3178
				xmax = 1055.4278
				text = "cut"
			intervals [3258]:
				xmin = 1055.4278
				xmax = 1055.5778
				text = "it"
			intervals [3259]:
				xmin = 1055.5778
				xmax = 1056.9568
				text = ""
			intervals [3260]:
				xmin = 1056.9568
				xmax = 1057.0668
				text = "cut"
			intervals [3261]:
				xmin = 1057.0668
				xmax = 1057.2468
				text = ""
			intervals [3262]:
				xmin = 1057.2468
				xmax = 1057.3368
				text = "that"
			intervals [3263]:
				xmin = 1057.3368
				xmax = 1057.4868
				text = ""
			intervals [3264]:
				xmin = 1057.4868
				xmax = 1057.5668
				text = "out"
			intervals [3265]:
				xmin = 1057.5668
				xmax = 1058.0246
				text = ""
			intervals [3266]:
				xmin = 1058.0246
				xmax = 1058.0846
				text = "you"
			intervals [3267]:
				xmin = 1058.0846
				xmax = 1058.2046
				text = "can"
			intervals [3268]:
				xmin = 1058.2046
				xmax = 1058.3346
				text = "cut"
			intervals [3269]:
				xmin = 1058.3346
				xmax = 1058.5146
				text = "it"
			intervals [3270]:
				xmin = 1058.5146
				xmax = 1058.5546
				text = ""
			intervals [3271]:
				xmin = 1058.5546
				xmax = 1058.6646
				text = "out"
			intervals [3272]:
				xmin = 1058.6646
				xmax = 1066.578
				text = ""
			intervals [3273]:
				xmin = 1066.578
				xmax = 1066.668
				text = "can"
			intervals [3274]:
				xmin = 1066.668
				xmax = 1066.698
				text = ""
			intervals [3275]:
				xmin = 1066.698
				xmax = 1066.758
				text = "you"
			intervals [3276]:
				xmin = 1066.758
				xmax = 1066.788
				text = ""
			intervals [3277]:
				xmin = 1066.788
				xmax = 1066.908
				text = "hear"
			intervals [3278]:
				xmin = 1066.908
				xmax = 1066.988
				text = "me"
			intervals [3279]:
				xmin = 1066.988
				xmax = 1069.2712
				text = ""
			intervals [3280]:
				xmin = 1069.2712
				xmax = 1069.5912
				text = "mkay"
			intervals [3281]:
				xmin = 1069.5912
				xmax = 1070.0659
				text = ""
			intervals [3282]:
				xmin = 1070.0659
				xmax = 1070.3859
				text = "so"
			intervals [3283]:
				xmin = 1070.3859
				xmax = 1072.1603
				text = ""
			intervals [3284]:
				xmin = 1072.1603
				xmax = 1072.2403
				text = "i"
			intervals [3285]:
				xmin = 1072.2403
				xmax = 1072.4103
				text = "went"
			intervals [3286]:
				xmin = 1072.4103
				xmax = 1072.5903
				text = "back"
			intervals [3287]:
				xmin = 1072.5903
				xmax = 1072.7103
				text = "in"
			intervals [3288]:
				xmin = 1072.7103
				xmax = 1073.4303
				text = "school"
			intervals [3289]:
				xmin = 1073.4303
				xmax = 1075.1192
				text = ""
			intervals [3290]:
				xmin = 1075.1192
				xmax = 1075.3192
				text = "here"
			intervals [3291]:
				xmin = 1075.3192
				xmax = 1075.4892
				text = "i"
			intervals [3292]:
				xmin = 1075.4892
				xmax = 1075.8192
				text = "am"
			intervals [3293]:
				xmin = 1075.8192
				xmax = 1077.460
				text = ""
			intervals [3294]:
				xmin = 1077.460
				xmax = 1077.900
				text = "sixteen"
			intervals [3295]:
				xmin = 1077.900
				xmax = 1078.160
				text = "years"
			intervals [3296]:
				xmin = 1078.160
				xmax = 1078.440
				text = "old"
			intervals [3297]:
				xmin = 1078.440
				xmax = 1078.590
				text = "in"
			intervals [3298]:
				xmin = 1078.590
				xmax = 1079.050
				text = "school"
			intervals [3299]:
				xmin = 1079.050
				xmax = 1080.2773
				text = ""
			intervals [3300]:
				xmin = 1080.2773
				xmax = 1080.4973
				text = "with"
			intervals [3301]:
				xmin = 1080.4973
				xmax = 1080.5673
				text = "a"
			intervals [3302]:
				xmin = 1080.5673
				xmax = 1081.1073
				text = "husband"
			intervals [3303]:
				xmin = 1081.1073
				xmax = 1082.5834
				text = ""
			intervals [3304]:
				xmin = 1082.5834
				xmax = 1082.7734
				text = "two"
			intervals [3305]:
				xmin = 1082.7734
				xmax = 1083.2134
				text = "children"
			intervals [3306]:
				xmin = 1083.2134
				xmax = 1084.3941
				text = ""
			intervals [3307]:
				xmin = 1084.3941
				xmax = 1084.8941
				text = "mm-hm"
			intervals [3308]:
				xmin = 1084.8941
				xmax = 1087.1332
				text = ""
			intervals [3309]:
				xmin = 1087.1332
				xmax = 1087.3132
				text = "but"
			intervals [3310]:
				xmin = 1087.3132
				xmax = 1087.3732
				text = "i"
			intervals [3311]:
				xmin = 1087.3732
				xmax = 1087.6332
				text = "wanna"
			intervals [3312]:
				xmin = 1087.6332
				xmax = 1087.7632
				text = "be"
			intervals [3313]:
				xmin = 1087.7632
				xmax = 1087.9132
				text = "in"
			intervals [3314]:
				xmin = 1087.9132
				xmax = 1088.3432
				text = "school"
			intervals [3315]:
				xmin = 1088.3432
				xmax = 1089.0857
				text = ""
			intervals [3316]:
				xmin = 1089.0857
				xmax = 1089.2657
				text = "even"
			intervals [3317]:
				xmin = 1089.2657
				xmax = 1089.3557
				text = "though"
			intervals [3318]:
				xmin = 1089.3557
				xmax = 1089.4757
				text = "i"
			intervals [3319]:
				xmin = 1089.4757
				xmax = 1089.6657
				text = "did"
			intervals [3320]:
				xmin = 1089.6657
				xmax = 1089.8857
				text = "all"
			intervals [3321]:
				xmin = 1089.8857
				xmax = 1089.9757
				text = "the"
			intervals [3322]:
				xmin = 1089.9757
				xmax = 1090.6357
				text = "behaviors"
			intervals [3323]:
				xmin = 1090.6357
				xmax = 1090.7557
				text = "of"
			intervals [3324]:
				xmin = 1090.7557
				xmax = 1090.8857
				text = "an"
			intervals [3325]:
				xmin = 1090.8857
				xmax = 1091.3257
				text = "adult"
			intervals [3326]:
				xmin = 1091.3257
				xmax = 1092.0768
				text = ""
			intervals [3327]:
				xmin = 1092.0768
				xmax = 1092.1468
				text = "a"
			intervals [3328]:
				xmin = 1092.1468
				xmax = 1092.4368
				text = "part"
			intervals [3329]:
				xmin = 1092.4368
				xmax = 1092.4968
				text = "of"
			intervals [3330]:
				xmin = 1092.4968
				xmax = 1092.5268
				text = ""
			intervals [3331]:
				xmin = 1092.5268
				xmax = 1092.8068
				text = "me"
			intervals [3332]:
				xmin = 1092.8068
				xmax = 1093.5063
				text = ""
			intervals [3333]:
				xmin = 1093.5063
				xmax = 1093.8563
				text = "still"
			intervals [3334]:
				xmin = 1093.8563
				xmax = 1094.1663
				text = "tried"
			intervals [3335]:
				xmin = 1094.1663
				xmax = 1094.2563
				text = "to"
			intervals [3336]:
				xmin = 1094.2563
				xmax = 1094.5663
				text = "be"
			intervals [3337]:
				xmin = 1094.5663
				xmax = 1094.8605
				text = ""
			intervals [3338]:
				xmin = 1094.8605
				xmax = 1095.0205
				text = "in"
			intervals [3339]:
				xmin = 1095.0205
				xmax = 1095.4105
				text = "school"
			intervals [3340]:
				xmin = 1095.4105
				xmax = 1096.6499
				text = ""
			intervals [3341]:
				xmin = 1096.6499
				xmax = 1096.7599
				text = "i"
			intervals [3342]:
				xmin = 1096.7599
				xmax = 1097.2899
				text = "tried"
			intervals [3343]:
				xmin = 1097.2899
				xmax = 1097.3499
				text = "i"
			intervals [3344]:
				xmin = 1097.3499
				xmax = 1097.5599
				text = "wanted"
			intervals [3345]:
				xmin = 1097.5599
				xmax = 1097.6199
				text = "to"
			intervals [3346]:
				xmin = 1097.6199
				xmax = 1097.7799
				text = "be"
			intervals [3347]:
				xmin = 1097.7799
				xmax = 1097.8399
				text = "i"
			intervals [3348]:
				xmin = 1097.8399
				xmax = 1098.0299
				text = "wanted"
			intervals [3349]:
				xmin = 1098.0299
				xmax = 1098.1199
				text = "to"
			intervals [3350]:
				xmin = 1098.1199
				xmax = 1098.3399
				text = "be"
			intervals [3351]:
				xmin = 1098.3399
				xmax = 1098.4804
				text = ""
			intervals [3352]:
				xmin = 1098.4804
				xmax = 1098.8204
				text = "all"
			intervals [3353]:
				xmin = 1098.8204
				xmax = 1098.8804
				text = "the"
			intervals [3354]:
				xmin = 1098.8804
				xmax = 1099.1804
				text = "things"
			intervals [3355]:
				xmin = 1099.1804
				xmax = 1099.2804
				text = "that"
			intervals [3356]:
				xmin = 1099.2804
				xmax = 1099.4604
				text = "all"
			intervals [3357]:
				xmin = 1099.4604
				xmax = 1099.6004
				text = "the"
			intervals [3358]:
				xmin = 1099.6004
				xmax = 1099.8104
				text = "other"
			intervals [3359]:
				xmin = 1099.8104
				xmax = 1099.9804
				text = "little"
			intervals [3360]:
				xmin = 1099.9804
				xmax = 1100.3304
				text = "girls"
			intervals [3361]:
				xmin = 1100.3304
				xmax = 1100.3704
				text = ""
			intervals [3362]:
				xmin = 1100.3704
				xmax = 1100.6304
				text = "were"
			intervals [3363]:
				xmin = 1100.6304
				xmax = 1102.7085
				text = ""
			intervals [3364]:
				xmin = 1102.7085
				xmax = 1103.3285
				text = "somehow"
			intervals [3365]:
				xmin = 1103.3285
				xmax = 1103.3585
				text = ""
			intervals [3366]:
				xmin = 1103.3585
				xmax = 1103.6385
				text = "didn't"
			intervals [3367]:
				xmin = 1103.6385
				xmax = 1103.6985
				text = ""
			intervals [3368]:
				xmin = 1103.6985
				xmax = 1103.8285
				text = "you"
			intervals [3369]:
				xmin = 1103.8285
				xmax = 1103.9685
				text = "know"
			intervals [3370]:
				xmin = 1103.9685
				xmax = 1104.0085
				text = "i"
			intervals [3371]:
				xmin = 1104.0085
				xmax = 1104.2885
				text = "missed"
			intervals [3372]:
				xmin = 1104.2885
				xmax = 1104.4785
				text = "that"
			intervals [3373]:
				xmin = 1104.4785
				xmax = 1105.1192
				text = ""
			intervals [3374]:
				xmin = 1105.1192
				xmax = 1105.3292
				text = "point"
			intervals [3375]:
				xmin = 1105.3292
				xmax = 1105.3992
				text = "at"
			intervals [3376]:
				xmin = 1105.3992
				xmax = 1105.4292
				text = ""
			intervals [3377]:
				xmin = 1105.4292
				xmax = 1105.6092
				text = "you"
			intervals [3378]:
				xmin = 1105.6092
				xmax = 1105.8192
				text = "know"
			intervals [3379]:
				xmin = 1105.8192
				xmax = 1105.9292
				text = "and"
			intervals [3380]:
				xmin = 1105.9292
				xmax = 1106.0292
				text = "i"
			intervals [3381]:
				xmin = 1106.0292
				xmax = 1106.4792
				text = "tried"
			intervals [3382]:
				xmin = 1106.4792
				xmax = 1107.6119
				text = ""
			intervals [3383]:
				xmin = 1107.6119
				xmax = 1107.7419
				text = "you"
			intervals [3384]:
				xmin = 1107.7419
				xmax = 1107.9119
				text = "know"
			intervals [3385]:
				xmin = 1107.9119
				xmax = 1108.1519
				text = "i"
			intervals [3386]:
				xmin = 1108.1519
				xmax = 1108.5619
				text = "um"
			intervals [3387]:
				xmin = 1108.5619
				xmax = 1108.7219
				text = ""
			intervals [3388]:
				xmin = 1108.7219
				xmax = 1108.8219
				text = "i"
			intervals [3389]:
				xmin = 1108.8219
				xmax = 1109.1219
				text = "stayed"
			intervals [3390]:
				xmin = 1109.1219
				xmax = 1109.8019
				text = "active"
			intervals [3391]:
				xmin = 1109.8019
				xmax = 1111.0333
				text = ""
			intervals [3392]:
				xmin = 1111.0333
				xmax = 1111.6033
				text = "um"
			intervals [3393]:
				xmin = 1111.6033
				xmax = 1112.3436
				text = ""
			intervals [3394]:
				xmin = 1112.3436
				xmax = 1112.5536
				text = "tried"
			intervals [3395]:
				xmin = 1112.5536
				xmax = 1112.6336
				text = "to"
			intervals [3396]:
				xmin = 1112.6336
				xmax = 1112.7736
				text = "get"
			intervals [3397]:
				xmin = 1112.7736
				xmax = 1113.0536
				text = "into"
			intervals [3398]:
				xmin = 1113.0536
				xmax = 1113.2836
				text = "some"
			intervals [3399]:
				xmin = 1113.2836
				xmax = 1113.9636
				text = "activities"
			intervals [3400]:
				xmin = 1113.9636
				xmax = 1114.0636
				text = "it"
			intervals [3401]:
				xmin = 1114.0636
				xmax = 1114.2936
				text = "just"
			intervals [3402]:
				xmin = 1114.2936
				xmax = 1114.4436
				text = "didn't"
			intervals [3403]:
				xmin = 1114.4436
				xmax = 1114.7436
				text = "work"
			intervals [3404]:
				xmin = 1114.7436
				xmax = 1115.0236
				text = "out"
			intervals [3405]:
				xmin = 1115.0236
				xmax = 1115.3194
				text = ""
			intervals [3406]:
				xmin = 1115.3194
				xmax = 1115.5694
				text = "couldn't"
			intervals [3407]:
				xmin = 1115.5694
				xmax = 1115.6894
				text = "do"
			intervals [3408]:
				xmin = 1115.6894
				xmax = 1115.7894
				text = "it"
			intervals [3409]:
				xmin = 1115.7894
				xmax = 1116.0894
				text = "all"
			intervals [3410]:
				xmin = 1116.0894
				xmax = 1117.6955
				text = ""
			intervals [3411]:
				xmin = 1117.6955
				xmax = 1117.9855
				text = "but"
			intervals [3412]:
				xmin = 1117.9855
				xmax = 1118.1855
				text = "miss"
			intervals [3413]:
				xmin = 1118.1855
				xmax = 1119.0555
				text = "rdx"
			intervals [3414]:
				xmin = 1119.0555
				xmax = 1121.6364
				text = ""
			intervals [3415]:
				xmin = 1121.6364
				xmax = 1122.1764
				text = "um"
			intervals [3416]:
				xmin = 1122.1764
				xmax = 1122.3764
				text = "was"
			intervals [3417]:
				xmin = 1122.3764
				xmax = 1122.5364
				text = "my"
			intervals [3418]:
				xmin = 1122.5364
				xmax = 1122.9364
				text = "literature"
			intervals [3419]:
				xmin = 1122.9364
				xmax = 1123.4964
				text = "teacher"
			intervals [3420]:
				xmin = 1123.4964
				xmax = 1125.4201
				text = ""
			intervals [3421]:
				xmin = 1125.4201
				xmax = 1125.5701
				text = "and"
			intervals [3422]:
				xmin = 1125.5701
				xmax = 1125.7401
				text = "she"
			intervals [3423]:
				xmin = 1125.7401
				xmax = 1125.8901
				text = "and"
			intervals [3424]:
				xmin = 1125.8901
				xmax = 1126.0001
				text = "i"
			intervals [3425]:
				xmin = 1126.0001
				xmax = 1126.6401
				text = "connected"
			intervals [3426]:
				xmin = 1126.6401
				xmax = 1128.4571
				text = ""
			intervals [3427]:
				xmin = 1128.4571
				xmax = 1128.9171
				text = "and"
			intervals [3428]:
				xmin = 1128.9171
				xmax = 1130.3223
				text = ""
			intervals [3429]:
				xmin = 1130.3223
				xmax = 1130.4823
				text = "she"
			intervals [3430]:
				xmin = 1130.4823
				xmax = 1130.6023
				text = "was"
			intervals [3431]:
				xmin = 1130.6023
				xmax = 1130.7023
				text = "the"
			intervals [3432]:
				xmin = 1130.7023
				xmax = 1131.0023
				text = "first"
			intervals [3433]:
				xmin = 1131.0023
				xmax = 1131.3123
				text = "person"
			intervals [3434]:
				xmin = 1131.3123
				xmax = 1131.3823
				text = "i"
			intervals [3435]:
				xmin = 1131.3823
				xmax = 1131.5523
				text = "ever"
			intervals [3436]:
				xmin = 1131.5523
				xmax = 1131.9123
				text = "told"
			intervals [3437]:
				xmin = 1131.9123
				xmax = 1132.2842
				text = ""
			intervals [3438]:
				xmin = 1132.2842
				xmax = 1132.5242
				text = "other"
			intervals [3439]:
				xmin = 1132.5242
				xmax = 1132.6442
				text = "than"
			intervals [3440]:
				xmin = 1132.6442
				xmax = 1132.7742
				text = "my"
			intervals [3441]:
				xmin = 1132.7742
				xmax = 1133.1042
				text = "children"
			intervals [3442]:
				xmin = 1133.1042
				xmax = 1133.1442
				text = "s"
			intervals [3443]:
				xmin = 1133.1442
				xmax = 1133.1742
				text = ""
			intervals [3444]:
				xmin = 1133.1742
				xmax = 1133.4742
				text = "father"
			intervals [3445]:
				xmin = 1133.4742
				xmax = 1133.6042
				text = "what"
			intervals [3446]:
				xmin = 1133.6042
				xmax = 1133.7242
				text = "my"
			intervals [3447]:
				xmin = 1133.7242
				xmax = 1134.1142
				text = "dreams"
			intervals [3448]:
				xmin = 1134.1142
				xmax = 1134.3042
				text = "were"
			intervals [3449]:
				xmin = 1134.3042
				xmax = 1137.2409
				text = ""
			intervals [3450]:
				xmin = 1137.2409
				xmax = 1137.3109
				text = "it"
			intervals [3451]:
				xmin = 1137.3109
				xmax = 1137.5109
				text = "wasn't"
			intervals [3452]:
				xmin = 1137.5109
				xmax = 1137.5409
				text = "a"
			intervals [3453]:
				xmin = 1137.5409
				xmax = 1137.8509
				text = "black"
			intervals [3454]:
				xmin = 1137.8509
				xmax = 1138.0309
				text = "woman"
			intervals [3455]:
				xmin = 1138.0309
				xmax = 1138.1709
				text = "that"
			intervals [3456]:
				xmin = 1138.1709
				xmax = 1138.3809
				text = "told"
			intervals [3457]:
				xmin = 1138.3809
				xmax = 1138.5109
				text = "me"
			intervals [3458]:
				xmin = 1138.5109
				xmax = 1138.6009
				text = "i"
			intervals [3459]:
				xmin = 1138.6009
				xmax = 1138.7209
				text = "could"
			intervals [3460]:
				xmin = 1138.7209
				xmax = 1138.9809
				text = "make"
			intervals [3461]:
				xmin = 1138.9809
				xmax = 1139.1209
				text = "it"
			intervals [3462]:
				xmin = 1139.1209
				xmax = 1141.040
				text = ""
			intervals [3463]:
				xmin = 1141.040
				xmax = 1141.160
				text = "it"
			intervals [3464]:
				xmin = 1141.160
				xmax = 1141.190
				text = ""
			intervals [3465]:
				xmin = 1141.190
				xmax = 1141.280
				text = "was"
			intervals [3466]:
				xmin = 1141.280
				xmax = 1141.310
				text = "a"
			intervals [3467]:
				xmin = 1141.310
				xmax = 1141.520
				text = "white"
			intervals [3468]:
				xmin = 1141.520
				xmax = 1141.550
				text = ""
			intervals [3469]:
				xmin = 1141.550
				xmax = 1141.790
				text = "woman"
			intervals [3470]:
				xmin = 1141.790
				xmax = 1144.2403
				text = ""
			intervals [3471]:
				xmin = 1144.2403
				xmax = 1144.6003
				text = "mm-hm"
			intervals [3472]:
				xmin = 1144.6003
				xmax = 1144.9903
				text = ""
			intervals [3473]:
				xmin = 1144.9903
				xmax = 1145.3303
				text = "mm-hm"
			intervals [3474]:
				xmin = 1145.3303
				xmax = 1146.8535
				text = ""
			intervals [3475]:
				xmin = 1146.8535
				xmax = 1147.3235
				text = "seventy"
			intervals [3476]:
				xmin = 1147.3235
				xmax = 1147.7335
				text = "two"
			intervals [3477]:
				xmin = 1147.7335
				xmax = 1148.0435
				text = "seventy"
			intervals [3478]:
				xmin = 1148.0435
				xmax = 1148.2735
				text = "three"
			intervals [3479]:
				xmin = 1148.2735
				xmax = 1148.7835
				text = "mm-hm"
			intervals [3480]:
				xmin = 1148.7835
				xmax = 1149.6073
				text = ""
			intervals [3481]:
				xmin = 1149.6073
				xmax = 1149.9373
				text = "mm-hm"
			intervals [3482]:
				xmin = 1149.9373
				xmax = 1151.324
				text = ""
			intervals [3483]:
				xmin = 1151.324
				xmax = 1151.784
				text = "so"
			intervals [3484]:
				xmin = 1151.784
				xmax = 1155.5859
				text = ""
			intervals [3485]:
				xmin = 1155.5859
				xmax = 1155.8859
				text = "i"
			intervals [3486]:
				xmin = 1155.8859
				xmax = 1156.4315
				text = ""
			intervals [3487]:
				xmin = 1156.4315
				xmax = 1156.6515
				text = "got"
			intervals [3488]:
				xmin = 1156.6515
				xmax = 1156.7715
				text = "on"
			intervals [3489]:
				xmin = 1156.7715
				xmax = 1156.8715
				text = "the"
			intervals [3490]:
				xmin = 1156.8715
				xmax = 1157.2615
				text = "path"
			intervals [3491]:
				xmin = 1157.2615
				xmax = 1157.2915
				text = ""
			intervals [3492]:
				xmin = 1157.2915
				xmax = 1157.7215
				text = "of"
			intervals [3493]:
				xmin = 1157.7215
				xmax = 1158.3239
				text = ""
			intervals [3494]:
				xmin = 1158.3239
				xmax = 1158.5439
				text = "putting"
			intervals [3495]:
				xmin = 1158.5439
				xmax = 1158.6539
				text = "my"
			intervals [3496]:
				xmin = 1158.6539
				xmax = 1158.9539
				text = "life"
			intervals [3497]:
				xmin = 1158.9539
				xmax = 1159.4039
				text = "together"
			intervals [3498]:
				xmin = 1159.4039
				xmax = 1159.5039
				text = "to"
			intervals [3499]:
				xmin = 1159.5039
				xmax = 1159.7439
				text = "make"
			intervals [3500]:
				xmin = 1159.7439
				xmax = 1159.8739
				text = "it"
			intervals [3501]:
				xmin = 1159.8739
				xmax = 1161.6148
				text = ""
			intervals [3502]:
				xmin = 1161.6148
				xmax = 1161.7248
				text = "you"
			intervals [3503]:
				xmin = 1161.7248
				xmax = 1161.9348
				text = "know"
			intervals [3504]:
				xmin = 1161.9348
				xmax = 1161.9948
				text = "i"
			intervals [3505]:
				xmin = 1161.9948
				xmax = 1162.2048
				text = "wanted"
			intervals [3506]:
				xmin = 1162.2048
				xmax = 1162.2848
				text = "to"
			intervals [3507]:
				xmin = 1162.2848
				xmax = 1162.3948
				text = "go"
			intervals [3508]:
				xmin = 1162.3948
				xmax = 1162.4848
				text = "to"
			intervals [3509]:
				xmin = 1162.4848
				xmax = 1162.5148
				text = ""
			intervals [3510]:
				xmin = 1162.5148
				xmax = 1163.3248
				text = "school"
			intervals [3511]:
				xmin = 1163.3248
				xmax = 1164.234
				text = ""
			intervals [3512]:
				xmin = 1164.234
				xmax = 1164.284
				text = "i"
			intervals [3513]:
				xmin = 1164.284
				xmax = 1164.504
				text = "wanted"
			intervals [3514]:
				xmin = 1164.504
				xmax = 1164.564
				text = "to"
			intervals [3515]:
				xmin = 1164.564
				xmax = 1164.694
				text = "do"
			intervals [3516]:
				xmin = 1164.694
				xmax = 1164.874
				text = "all"
			intervals [3517]:
				xmin = 1164.874
				xmax = 1165.054
				text = "these"
			intervals [3518]:
				xmin = 1165.054
				xmax = 1165.264
				text = "things"
			intervals [3519]:
				xmin = 1165.264
				xmax = 1165.404
				text = "didn't"
			intervals [3520]:
				xmin = 1165.404
				xmax = 1165.514
				text = "know"
			intervals [3521]:
				xmin = 1165.514
				xmax = 1165.614
				text = "how"
			intervals [3522]:
				xmin = 1165.614
				xmax = 1165.704
				text = "i"
			intervals [3523]:
				xmin = 1165.704
				xmax = 1165.854
				text = "was"
			intervals [3524]:
				xmin = 1165.854
				xmax = 1166.024
				text = "gonna"
			intervals [3525]:
				xmin = 1166.024
				xmax = 1166.214
				text = "do"
			intervals [3526]:
				xmin = 1166.214
				xmax = 1166.334
				text = "it"
			intervals [3527]:
				xmin = 1166.334
				xmax = 1166.464
				text = "didn't"
			intervals [3528]:
				xmin = 1166.464
				xmax = 1166.584
				text = "know"
			intervals [3529]:
				xmin = 1166.584
				xmax = 1166.714
				text = "where"
			intervals [3530]:
				xmin = 1166.714
				xmax = 1166.774
				text = "the"
			intervals [3531]:
				xmin = 1166.774
				xmax = 1167.054
				text = "money"
			intervals [3532]:
				xmin = 1167.054
				xmax = 1167.244
				text = "was"
			intervals [3533]:
				xmin = 1167.244
				xmax = 1167.434
				text = "gonna"
			intervals [3534]:
				xmin = 1167.434
				xmax = 1167.714
				text = "come"
			intervals [3535]:
				xmin = 1167.714
				xmax = 1168.064
				text = "from"
			intervals [3536]:
				xmin = 1168.064
				xmax = 1169.3214
				text = ""
			intervals [3537]:
				xmin = 1169.3214
				xmax = 1169.4314
				text = "and"
			intervals [3538]:
				xmin = 1169.4314
				xmax = 1169.7014
				text = "tryna"
			intervals [3539]:
				xmin = 1169.7014
				xmax = 1169.8114
				text = "be"
			intervals [3540]:
				xmin = 1169.8114
				xmax = 1170.1514
				text = "somebody"
			intervals [3541]:
				xmin = 1170.1514
				xmax = 1170.2414
				text = "s"
			intervals [3542]:
				xmin = 1170.2414
				xmax = 1170.5414
				text = "wife"
			intervals [3543]:
				xmin = 1170.5414
				xmax = 1170.7014
				text = "can"
			intervals [3544]:
				xmin = 1170.7014
				xmax = 1170.8014
				text = "you"
			intervals [3545]:
				xmin = 1170.8014
				xmax = 1171.4114
				text = "imagine"
			intervals [3546]:
				xmin = 1171.4114
				xmax = 1171.6714
				text = "that"
			intervals [3547]:
				xmin = 1171.6714
				xmax = 1172.630
				text = ""
			intervals [3548]:
				xmin = 1172.630
				xmax = 1173.070
				text = "so"
			intervals [3549]:
				xmin = 1173.070
				xmax = 1173.129
				text = ""
			intervals [3550]:
				xmin = 1173.129
				xmax = 1173.309
				text = "in"
			intervals [3551]:
				xmin = 1173.309
				xmax = 1173.629
				text = "order"
			intervals [3552]:
				xmin = 1173.629
				xmax = 1173.799
				text = "t"
			intervals [3553]:
				xmin = 1173.799
				xmax = 1173.919
				text = "f"
			intervals [3554]:
				xmin = 1173.919
				xmax = 1174.009
				text = "you"
			intervals [3555]:
				xmin = 1174.009
				xmax = 1174.249
				text = "and"
			intervals [3556]:
				xmin = 1174.249
				xmax = 1174.549
				text = "tryna"
			intervals [3557]:
				xmin = 1174.549
				xmax = 1174.579
				text = ""
			intervals [3558]:
				xmin = 1174.579
				xmax = 1174.719
				text = "pay"
			intervals [3559]:
				xmin = 1174.719
				xmax = 1175.089
				text = "attention"
			intervals [3560]:
				xmin = 1175.089
				xmax = 1175.199
				text = "to"
			intervals [3561]:
				xmin = 1175.199
				xmax = 1175.359
				text = "what"
			intervals [3562]:
				xmin = 1175.359
				xmax = 1175.509
				text = "was"
			intervals [3563]:
				xmin = 1175.509
				xmax = 1175.729
				text = "going"
			intervals [3564]:
				xmin = 1175.729
				xmax = 1175.879
				text = "on"
			intervals [3565]:
				xmin = 1175.879
				xmax = 1176.239
				text = "around"
			intervals [3566]:
				xmin = 1176.239
				xmax = 1176.399
				text = "me"
			intervals [3567]:
				xmin = 1176.399
				xmax = 1176.429
				text = ""
			intervals [3568]:
				xmin = 1176.429
				xmax = 1176.579
				text = "in"
			intervals [3569]:
				xmin = 1176.579
				xmax = 1176.989
				text = "terms"
			intervals [3570]:
				xmin = 1176.989
				xmax = 1177.269
				text = "of"
			intervals [3571]:
				xmin = 1177.269
				xmax = 1177.7441
				text = ""
			intervals [3572]:
				xmin = 1177.7441
				xmax = 1178.5541
				text = "politics"
			intervals [3573]:
				xmin = 1178.5541
				xmax = 1178.7241
				text = "and"
			intervals [3574]:
				xmin = 1178.7241
				xmax = 1179.5041
				text = "democracy"
			intervals [3575]:
				xmin = 1179.5041
				xmax = 1179.6141
				text = "and"
			intervals [3576]:
				xmin = 1179.6141
				xmax = 1179.7541
				text = "all"
			intervals [3577]:
				xmin = 1179.7541
				xmax = 1179.8241
				text = "of"
			intervals [3578]:
				xmin = 1179.8241
				xmax = 1180.0341
				text = "that"
			intervals [3579]:
				xmin = 1180.0341
				xmax = 1180.3495
				text = ""
			intervals [3580]:
				xmin = 1180.3495
				xmax = 1180.4995
				text = "i"
			intervals [3581]:
				xmin = 1180.4995
				xmax = 1180.7195
				text = "wasn't"
			intervals [3582]:
				xmin = 1180.7195
				xmax = 1180.8995
				text = "paying"
			intervals [3583]:
				xmin = 1180.8995
				xmax = 1181.2295
				text = "attention"
			intervals [3584]:
				xmin = 1181.2295
				xmax = 1181.2595
				text = ""
			intervals [3585]:
				xmin = 1181.2595
				xmax = 1181.3195
				text = "to"
			intervals [3586]:
				xmin = 1181.3195
				xmax = 1181.5595
				text = "none"
			intervals [3587]:
				xmin = 1181.5595
				xmax = 1181.6395
				text = "of"
			intervals [3588]:
				xmin = 1181.6395
				xmax = 1181.6895
				text = ""
			intervals [3589]:
				xmin = 1181.6895
				xmax = 1181.7995
				text = "that"
			intervals [3590]:
				xmin = 1181.7995
				xmax = 1183.2731
				text = ""
			intervals [3591]:
				xmin = 1183.2731
				xmax = 1183.3631
				text = "i"
			intervals [3592]:
				xmin = 1183.3631
				xmax = 1183.4931
				text = "mean"
			intervals [3593]:
				xmin = 1183.4931
				xmax = 1183.5831
				text = "you"
			intervals [3594]:
				xmin = 1183.5831
				xmax = 1183.7331
				text = "knew"
			intervals [3595]:
				xmin = 1183.7331
				xmax = 1184.0031
				text = "it"
			intervals [3596]:
				xmin = 1184.0031
				xmax = 1184.2431
				text = "exi-"
			intervals [3597]:
				xmin = 1184.2431
				xmax = 1184.8678
				text = ""
			intervals [3598]:
				xmin = 1184.8678
				xmax = 1185.2678
				text = "uh-huh"
			intervals [3599]:
				xmin = 1185.2678
				xmax = 1186.6739
				text = ""
			intervals [3600]:
				xmin = 1186.6739
				xmax = 1186.8339
				text = "you"
			intervals [3601]:
				xmin = 1186.8339
				xmax = 1186.9639
				text = "knew"
			intervals [3602]:
				xmin = 1186.9639
				xmax = 1187.0439
				text = "it"
			intervals [3603]:
				xmin = 1187.0439
				xmax = 1187.7039
				text = "existed"
			intervals [3604]:
				xmin = 1187.7039
				xmax = 1188.2733
				text = ""
			intervals [3605]:
				xmin = 1188.2733
				xmax = 1188.3833
				text = "you"
			intervals [3606]:
				xmin = 1188.3833
				xmax = 1188.5733
				text = "knew"
			intervals [3607]:
				xmin = 1188.5733
				xmax = 1189.1733
				text = "racism"
			intervals [3608]:
				xmin = 1189.1733
				xmax = 1189.2233
				text = ""
			intervals [3609]:
				xmin = 1189.2233
				xmax = 1189.8333
				text = "existed"
			intervals [3610]:
				xmin = 1189.8333
				xmax = 1189.9833
				text = "you"
			intervals [3611]:
				xmin = 1189.9833
				xmax = 1190.1333
				text = "knew"
			intervals [3612]:
				xmin = 1190.1333
				xmax = 1190.2633
				text = "you"
			intervals [3613]:
				xmin = 1190.2633
				xmax = 1190.4533
				text = "weren't"
			intervals [3614]:
				xmin = 1190.4533
				xmax = 1190.7833
				text = "well"
			intervals [3615]:
				xmin = 1190.7833
				xmax = 1191.1033
				text = "liked"
			intervals [3616]:
				xmin = 1191.1033
				xmax = 1191.6832
				text = ""
			intervals [3617]:
				xmin = 1191.6832
				xmax = 1191.8332
				text = "my"
			intervals [3618]:
				xmin = 1191.8332
				xmax = 1192.3432
				text = "neighborhoods"
			intervals [3619]:
				xmin = 1192.3432
				xmax = 1192.4632
				text = "were"
			intervals [3620]:
				xmin = 1192.4632
				xmax = 1192.7932
				text = "black"
			intervals [3621]:
				xmin = 1192.7932
				xmax = 1196.1964
				text = ""
			intervals [3622]:
				xmin = 1196.1964
				xmax = 1196.3664
				text = "i"
			intervals [3623]:
				xmin = 1196.3664
				xmax = 1196.5264
				text = "grew"
			intervals [3624]:
				xmin = 1196.5264
				xmax = 1196.6464
				text = "up"
			intervals [3625]:
				xmin = 1196.6464
				xmax = 1197.3864
				text = "northwest"
			intervals [3626]:
				xmin = 1197.3864
				xmax = 1198.4874
				text = ""
			intervals [3627]:
				xmin = 1198.4874
				xmax = 1198.9374
				text = "girard"
			intervals [3628]:
				xmin = 1198.9374
				xmax = 1199.3474
				text = "street"
			intervals [3629]:
				xmin = 1199.3474
				xmax = 1199.9274
				text = "fourteenth"
			intervals [3630]:
				xmin = 1199.9274
				xmax = 1200.3374
				text = "street"
			intervals [3631]:
				xmin = 1200.3374
				xmax = 1201.4716
				text = ""
			intervals [3632]:
				xmin = 1201.4716
				xmax = 1201.6416
				text = "you"
			intervals [3633]:
				xmin = 1201.6416
				xmax = 1201.8016
				text = "go"
			intervals [3634]:
				xmin = 1201.8016
				xmax = 1201.9616
				text = "there"
			intervals [3635]:
				xmin = 1201.9616
				xmax = 1202.1516
				text = "now"
			intervals [3636]:
				xmin = 1202.1516
				xmax = 1202.3816
				text = "them"
			intervals [3637]:
				xmin = 1202.3816
				xmax = 1202.6616
				text = "peo-"
			intervals [3638]:
				xmin = 1202.6616
				xmax = 1202.8716
				text = "them"
			intervals [3639]:
				xmin = 1202.8716
				xmax = 1202.9916
				text = "them"
			intervals [3640]:
				xmin = 1202.9916
				xmax = 1203.0616
				text = ""
			intervals [3641]:
				xmin = 1203.0616
				xmax = 1203.1716
				text = "them"
			intervals [3642]:
				xmin = 1203.1716
				xmax = 1203.2716
				text = "them"
			intervals [3643]:
				xmin = 1203.2716
				xmax = 1203.4416
				text = ""
			intervals [3644]:
				xmin = 1203.4416
				xmax = 1203.6016
				text = "not"
			intervals [3645]:
				xmin = 1203.6016
				xmax = 1203.6816
				text = "the"
			intervals [3646]:
				xmin = 1203.6816
				xmax = 1203.9316
				text = "people"
			intervals [3647]:
				xmin = 1203.9316
				xmax = 1204.0516
				text = "i"
			intervals [3648]:
				xmin = 1204.0516
				xmax = 1204.2816
				text = "grew"
			intervals [3649]:
				xmin = 1204.2816
				xmax = 1204.4016
				text = "up"
			intervals [3650]:
				xmin = 1204.4016
				xmax = 1204.6416
				text = "with"
			intervals [3651]:
				xmin = 1204.6416
				xmax = 1205.753
				text = ""
			intervals [3652]:
				xmin = 1205.753
				xmax = 1205.923
				text = "at"
			intervals [3653]:
				xmin = 1205.923
				xmax = 1206.303
				text = "all"
			intervals [3654]:
				xmin = 1206.303
				xmax = 1209.748
				text = ""
			intervals [3655]:
				xmin = 1209.748
				xmax = 1210.238
				text = "ah"
			intervals [3656]:
				xmin = 1210.238
				xmax = 1211.2587
				text = ""
			intervals [3657]:
				xmin = 1211.2587
				xmax = 1211.6987
				text = "ah"
			intervals [3658]:
				xmin = 1211.6987
				xmax = 1212.7928
				text = ""
			intervals [3659]:
				xmin = 1212.7928
				xmax = 1213.1228
				text = "oh"
			intervals [3660]:
				xmin = 1213.1228
				xmax = 1213.5428
				text = "honey"
			intervals [3661]:
				xmin = 1213.5428
				xmax = 1214.0728
				text = "yes"
			intervals [3662]:
				xmin = 1214.0728
				xmax = 1214.2543
				text = ""
			intervals [3663]:
				xmin = 1214.2543
				xmax = 1214.7443
				text = "so"
			intervals [3664]:
				xmin = 1214.7443
				xmax = 1218.2053
				text = ""
			intervals [3665]:
				xmin = 1218.2053
				xmax = 1218.6953
				text = "mm-hm"
			intervals [3666]:
				xmin = 1218.6953
				xmax = 1220.6281
				text = ""
			intervals [3667]:
				xmin = 1220.6281
				xmax = 1220.7881
				text = "that"
			intervals [3668]:
				xmin = 1220.7881
				xmax = 1220.8981
				text = "was"
			intervals [3669]:
				xmin = 1220.8981
				xmax = 1221.0481
				text = "their"
			intervals [3670]:
				xmin = 1221.0481
				xmax = 1221.5181
				text = "childhood"
			intervals [3671]:
				xmin = 1221.5181
				xmax = 1221.6981
				text = "home"
			intervals [3672]:
				xmin = 1221.6981
				xmax = 1222.0281
				text = "because"
			intervals [3673]:
				xmin = 1222.0281
				xmax = 1222.1181
				text = "i"
			intervals [3674]:
				xmin = 1222.1181
				xmax = 1222.3181
				text = "lived"
			intervals [3675]:
				xmin = 1222.3181
				xmax = 1222.4481
				text = "on"
			intervals [3676]:
				xmin = 1222.4481
				xmax = 1222.8981
				text = "girard"
			intervals [3677]:
				xmin = 1222.8981
				xmax = 1223.2981
				text = "street"
			intervals [3678]:
				xmin = 1223.2981
				xmax = 1224.6004
				text = ""
			intervals [3679]:
				xmin = 1224.6004
				xmax = 1225.1304
				text = "then"
			intervals [3680]:
				xmin = 1225.1304
				xmax = 1225.2604
				text = "i"
			intervals [3681]:
				xmin = 1225.2604
				xmax = 1225.5904
				text = "always"
			intervals [3682]:
				xmin = 1225.5904
				xmax = 1225.8404
				text = "wanted"
			intervals [3683]:
				xmin = 1225.8404
				xmax = 1226.2404
				text = "more"
			intervals [3684]:
				xmin = 1226.2404
				xmax = 1227.6046
				text = ""
			intervals [3685]:
				xmin = 1227.6046
				xmax = 1227.7946
				text = "so"
			intervals [3686]:
				xmin = 1227.7946
				xmax = 1227.9346
				text = "we"
			intervals [3687]:
				xmin = 1227.9346
				xmax = 1228.3046
				text = "moved"
			intervals [3688]:
				xmin = 1228.3046
				xmax = 1228.3346
				text = ""
			intervals [3689]:
				xmin = 1228.3346
				xmax = 1228.7146
				text = "to"
			intervals [3690]:
				xmin = 1228.7146
				xmax = 1230.541
				text = ""
			intervals [3691]:
				xmin = 1230.541
				xmax = 1231.061
				text = "fourteenth"
			intervals [3692]:
				xmin = 1231.061
				xmax = 1231.171
				text = "and"
			intervals [3693]:
				xmin = 1231.171
				xmax = 1231.711
				text = "upshur"
			intervals [3694]:
				xmin = 1231.711
				xmax = 1233.8237
				text = ""
			intervals [3695]:
				xmin = 1233.8237
				xmax = 1234.2837
				text = "and"
			intervals [3696]:
				xmin = 1234.2837
				xmax = 1235.3634
				text = ""
			intervals [3697]:
				xmin = 1235.3634
				xmax = 1235.4834
				text = "with"
			intervals [3698]:
				xmin = 1235.4834
				xmax = 1235.6134
				text = "my"
			intervals [3699]:
				xmin = 1235.6134
				xmax = 1236.0334
				text = "husband"
			intervals [3700]:
				xmin = 1236.0334
				xmax = 1236.1334
				text = "and"
			intervals [3701]:
				xmin = 1236.1334
				xmax = 1236.4834
				text = "kids"
			intervals [3702]:
				xmin = 1236.4834
				xmax = 1238.8445
				text = ""
			intervals [3703]:
				xmin = 1238.8445
				xmax = 1238.9345
				text = "it"
			intervals [3704]:
				xmin = 1238.9345
				xmax = 1239.0645
				text = "was"
			intervals [3705]:
				xmin = 1239.0645
				xmax = 1239.1145
				text = "a"
			intervals [3706]:
				xmin = 1239.1145
				xmax = 1239.4845
				text = "nicer"
			intervals [3707]:
				xmin = 1239.4845
				xmax = 1240.1345
				text = "neighborhood"
			intervals [3708]:
				xmin = 1240.1345
				xmax = 1240.3645
				text = "and"
			intervals [3709]:
				xmin = 1240.3645
				xmax = 1241.1442
				text = ""
			intervals [3710]:
				xmin = 1241.1442
				xmax = 1241.5042
				text = "nicer"
			intervals [3711]:
				xmin = 1241.5042
				xmax = 1242.1642
				text = "atmosphere"
			intervals [3712]:
				xmin = 1242.1642
				xmax = 1245.6745
				text = ""
			intervals [3713]:
				xmin = 1245.6745
				xmax = 1246.0245
				text = "maybe"
			intervals [3714]:
				xmin = 1246.0245
				xmax = 1246.3045
				text = "ten"
			intervals [3715]:
				xmin = 1246.3045
				xmax = 1246.7458
				text = ""
			intervals [3716]:
				xmin = 1246.7458
				xmax = 1247.0158
				text = "wasn't"
			intervals [3717]:
				xmin = 1247.0158
				xmax = 1247.1458
				text = "that"
			intervals [3718]:
				xmin = 1247.1458
				xmax = 1247.2358
				text = "it"
			intervals [3719]:
				xmin = 1247.2358
				xmax = 1247.5058
				text = "wasn't"
			intervals [3720]:
				xmin = 1247.5058
				xmax = 1247.6258
				text = "all"
			intervals [3721]:
				xmin = 1247.6258
				xmax = 1247.8117
				text = ""
			intervals [3722]:
				xmin = 1247.8117
				xmax = 1247.9117
				text = "it"
			intervals [3723]:
				xmin = 1247.9117
				xmax = 1248.0617
				text = "was"
			intervals [3724]:
				xmin = 1248.0617
				xmax = 1248.2917
				text = "one"
			intervals [3725]:
				xmin = 1248.2917
				xmax = 1248.5317
				text = "bus"
			intervals [3726]:
				xmin = 1248.5317
				xmax = 1248.8717
				text = "ride"
			intervals [3727]:
				xmin = 1248.8717
				xmax = 1250.7652
				text = ""
			intervals [3728]:
				xmin = 1250.7652
				xmax = 1251.0752
				text = "straight"
			intervals [3729]:
				xmin = 1251.0752
				xmax = 1251.1452
				text = "up"
			intervals [3730]:
				xmin = 1251.1452
				xmax = 1251.5852
				text = "fourteenth"
			intervals [3731]:
				xmin = 1251.5852
				xmax = 1251.8352
				text = "street"
			intervals [3732]:
				xmin = 1251.8352
				xmax = 1253.7131
				text = ""
			intervals [3733]:
				xmin = 1253.7131
				xmax = 1253.9631
				text = "but"
			intervals [3734]:
				xmin = 1253.9631
				xmax = 1255.6189
				text = ""
			intervals [3735]:
				xmin = 1255.6189
				xmax = 1255.8389
				text = "as"
			intervals [3736]:
				xmin = 1255.8389
				xmax = 1256.0989
				text = "time"
			intervals [3737]:
				xmin = 1256.0989
				xmax = 1256.2289
				text = "went"
			intervals [3738]:
				xmin = 1256.2289
				xmax = 1256.5489
				text = "on"
			intervals [3739]:
				xmin = 1256.5489
				xmax = 1257.145
				text = ""
			intervals [3740]:
				xmin = 1257.145
				xmax = 1257.225
				text = "we"
			intervals [3741]:
				xmin = 1257.225
				xmax = 1257.435
				text = "didn't"
			intervals [3742]:
				xmin = 1257.435
				xmax = 1257.625
				text = "have"
			intervals [3743]:
				xmin = 1257.625
				xmax = 1257.655
				text = ""
			intervals [3744]:
				xmin = 1257.655
				xmax = 1257.725
				text = "the"
			intervals [3745]:
				xmin = 1257.725
				xmax = 1258.095
				text = "tools"
			intervals [3746]:
				xmin = 1258.095
				xmax = 1258.185
				text = "to"
			intervals [3747]:
				xmin = 1258.185
				xmax = 1258.335
				text = "be"
			intervals [3748]:
				xmin = 1258.335
				xmax = 1258.765
				text = "married"
			intervals [3749]:
				xmin = 1258.765
				xmax = 1258.795
				text = ""
			intervals [3750]:
				xmin = 1258.795
				xmax = 1258.995
				text = "you"
			intervals [3751]:
				xmin = 1258.995
				xmax = 1259.085
				text = "know"
			intervals [3752]:
				xmin = 1259.085
				xmax = 1259.295
				text = "to"
			intervals [3753]:
				xmin = 1259.295
				xmax = 1259.325
				text = ""
			intervals [3754]:
				xmin = 1259.325
				xmax = 1259.595
				text = "stay"
			intervals [3755]:
				xmin = 1259.595
				xmax = 1260.035
				text = "married"
			intervals [3756]:
				xmin = 1260.035
				xmax = 1261.7654
				text = ""
			intervals [3757]:
				xmin = 1261.7654
				xmax = 1261.8254
				text = "we"
			intervals [3758]:
				xmin = 1261.8254
				xmax = 1261.9654
				text = "didn't"
			intervals [3759]:
				xmin = 1261.9654
				xmax = 1262.1454
				text = "have"
			intervals [3760]:
				xmin = 1262.1454
				xmax = 1262.2054
				text = "a"
			intervals [3761]:
				xmin = 1262.2054
				xmax = 1262.5254
				text = "skill"
			intervals [3762]:
				xmin = 1262.5254
				xmax = 1262.7754
				text = "set"
			intervals [3763]:
				xmin = 1262.7754
				xmax = 1262.9754
				text = "to"
			intervals [3764]:
				xmin = 1262.9754
				xmax = 1263.0454
				text = "kn-"
			intervals [3765]:
				xmin = 1263.0454
				xmax = 1263.2454
				text = "know"
			intervals [3766]:
				xmin = 1263.2454
				xmax = 1263.4454
				text = "how"
			intervals [3767]:
				xmin = 1263.4454
				xmax = 1263.5354
				text = "to"
			intervals [3768]:
				xmin = 1263.5354
				xmax = 1263.8537
				text = ""
			intervals [3769]:
				xmin = 1263.8537
				xmax = 1263.9837
				text = "be"
			intervals [3770]:
				xmin = 1263.9837
				xmax = 1264.0137
				text = ""
			intervals [3771]:
				xmin = 1264.0137
				xmax = 1264.3637
				text = "husband"
			intervals [3772]:
				xmin = 1264.3637
				xmax = 1264.4537
				text = "and"
			intervals [3773]:
				xmin = 1264.4537
				xmax = 1264.7037
				text = "wife"
			intervals [3774]:
				xmin = 1264.7037
				xmax = 1264.8837
				text = "neither"
			intervals [3775]:
				xmin = 1264.8837
				xmax = 1265.0637
				text = "one"
			intervals [3776]:
				xmin = 1265.0637
				xmax = 1265.1437
				text = "of"
			intervals [3777]:
				xmin = 1265.1437
				xmax = 1265.3137
				text = "us"
			intervals [3778]:
				xmin = 1265.3137
				xmax = 1265.5837
				text = "did"
			intervals [3779]:
				xmin = 1265.5837
				xmax = 1267.3645
				text = ""
			intervals [3780]:
				xmin = 1267.3645
				xmax = 1267.4545
				text = "so"
			intervals [3781]:
				xmin = 1267.4545
				xmax = 1267.5545
				text = "we"
			intervals [3782]:
				xmin = 1267.5545
				xmax = 1267.7045
				text = "didn't"
			intervals [3783]:
				xmin = 1267.7045
				xmax = 1267.8645
				text = "stay"
			intervals [3784]:
				xmin = 1267.8645
				xmax = 1268.1945
				text = "married"
			intervals [3785]:
				xmin = 1268.1945
				xmax = 1268.4945
				text = "long"
			intervals [3786]:
				xmin = 1268.4945
				xmax = 1270.9164
				text = ""
			intervals [3787]:
				xmin = 1270.9164
				xmax = 1271.0264
				text = "we"
			intervals [3788]:
				xmin = 1271.0264
				xmax = 1271.2264
				text = "didn't"
			intervals [3789]:
				xmin = 1271.2264
				xmax = 1271.2564
				text = ""
			intervals [3790]:
				xmin = 1271.2564
				xmax = 1271.4964
				text = "l-"
			intervals [3791]:
				xmin = 1271.4964
				xmax = 1271.5364
				text = ""
			intervals [3792]:
				xmin = 1271.5364
				xmax = 1271.7364
				text = "get"
			intervals [3793]:
				xmin = 1271.7364
				xmax = 1271.8064
				text = "a"
			intervals [3794]:
				xmin = 1271.8064
				xmax = 1272.1864
				text = "legal"
			intervals [3795]:
				xmin = 1272.1864
				xmax = 1272.7064
				text = "divorce"
			intervals [3796]:
				xmin = 1272.7064
				xmax = 1272.8464
				text = "but"
			intervals [3797]:
				xmin = 1272.8464
				xmax = 1272.9764
				text = "we"
			intervals [3798]:
				xmin = 1272.9764
				xmax = 1273.6164
				text = "separated"
			intervals [3799]:
				xmin = 1273.6164
				xmax = 1274.1264
				text = "rdx"
			intervals [3800]:
				xmin = 1274.1264
				xmax = 1274.3364
				text = "musta"
			intervals [3801]:
				xmin = 1274.3364
				xmax = 1274.5064
				text = "been"
			intervals [3802]:
				xmin = 1274.5064
				xmax = 1274.8864
				text = "about"
			intervals [3803]:
				xmin = 1274.8864
				xmax = 1276.8598
				text = ""
			intervals [3804]:
				xmin = 1276.8598
				xmax = 1276.8998
				text = "i"
			intervals [3805]:
				xmin = 1276.8998
				xmax = 1277.1598
				text = "wanna"
			intervals [3806]:
				xmin = 1277.1598
				xmax = 1277.3498
				text = "say"
			intervals [3807]:
				xmin = 1277.3498
				xmax = 1277.8898
				text = "five"
			intervals [3808]:
				xmin = 1277.8898
				xmax = 1278.9047
				text = ""
			intervals [3809]:
				xmin = 1278.9047
				xmax = 1279.2847
				text = "rdx"
			intervals [3810]:
				xmin = 1279.2847
				xmax = 1279.5047
				text = "musta"
			intervals [3811]:
				xmin = 1279.5047
				xmax = 1279.5947
				text = "been"
			intervals [3812]:
				xmin = 1279.5947
				xmax = 1279.8047
				text = "about"
			intervals [3813]:
				xmin = 1279.8047
				xmax = 1280.3047
				text = "four"
			intervals [3814]:
				xmin = 1280.3047
				xmax = 1282.2596
				text = ""
			intervals [3815]:
				xmin = 1282.2596
				xmax = 1282.4096
				text = "i"
			intervals [3816]:
				xmin = 1282.4096
				xmax = 1282.6596
				text = "wasn't"
			intervals [3817]:
				xmin = 1282.6596
				xmax = 1282.7896
				text = "one"
			intervals [3818]:
				xmin = 1282.7896
				xmax = 1282.8496
				text = "of"
			intervals [3819]:
				xmin = 1282.8496
				xmax = 1283.0096
				text = "those"
			intervals [3820]:
				xmin = 1283.0096
				xmax = 1283.3496
				text = "women"
			intervals [3821]:
				xmin = 1283.3496
				xmax = 1283.5196
				text = "like"
			intervals [3822]:
				xmin = 1283.5196
				xmax = 1283.5496
				text = ""
			intervals [3823]:
				xmin = 1283.5496
				xmax = 1283.9296
				text = "lord"
			intervals [3824]:
				xmin = 1283.9296
				xmax = 1284.0296
				text = "what"
			intervals [3825]:
				xmin = 1284.0296
				xmax = 1284.1196
				text = "am"
			intervals [3826]:
				xmin = 1284.1196
				xmax = 1284.2096
				text = "i"
			intervals [3827]:
				xmin = 1284.2096
				xmax = 1284.4496
				text = "gonna"
			intervals [3828]:
				xmin = 1284.4496
				xmax = 1284.8096
				text = "do"
			intervals [3829]:
				xmin = 1284.8096
				xmax = 1285.5929
				text = ""
			intervals [3830]:
				xmin = 1285.5929
				xmax = 1285.6829
				text = "you"
			intervals [3831]:
				xmin = 1285.6829
				xmax = 1285.8829
				text = "just"
			intervals [3832]:
				xmin = 1285.8829
				xmax = 1286.1029
				text = "did"
			intervals [3833]:
				xmin = 1286.1029
				xmax = 1286.2529
				text = "it"
			intervals [3834]:
				xmin = 1286.2529
				xmax = 1287.502
				text = ""
			intervals [3835]:
				xmin = 1287.502
				xmax = 1287.562
				text = "you"
			intervals [3836]:
				xmin = 1287.562
				xmax = 1287.722
				text = "just"
			intervals [3837]:
				xmin = 1287.722
				xmax = 1287.812
				text = "made"
			intervals [3838]:
				xmin = 1287.812
				xmax = 1287.992
				text = "it"
			intervals [3839]:
				xmin = 1287.992
				xmax = 1288.292
				text = "work"
			intervals [3840]:
				xmin = 1288.292
				xmax = 1290.9641
				text = ""
			intervals [3841]:
				xmin = 1290.9641
				xmax = 1291.3141
				text = "<unk>"
			intervals [3842]:
				xmin = 1291.3141
				xmax = 1294.8391
				text = ""
			intervals [3843]:
				xmin = 1294.8391
				xmax = 1294.9591
				text = "i"
			intervals [3844]:
				xmin = 1294.9591
				xmax = 1295.0491
				text = "was"
			intervals [3845]:
				xmin = 1295.0491
				xmax = 1295.2791
				text = "still"
			intervals [3846]:
				xmin = 1295.2791
				xmax = 1295.3591
				text = "in"
			intervals [3847]:
				xmin = 1295.3591
				xmax = 1295.5691
				text = "high"
			intervals [3848]:
				xmin = 1295.5691
				xmax = 1295.9391
				text = "school"
			intervals [3849]:
				xmin = 1295.9391
				xmax = 1297.1546
				text = ""
			intervals [3850]:
				xmin = 1297.1546
				xmax = 1297.5446
				text = "mm-hm"
			intervals [3851]:
				xmin = 1297.5446
				xmax = 1300.1697
				text = ""
			intervals [3852]:
				xmin = 1300.1697
				xmax = 1300.2697
				text = "i"
			intervals [3853]:
				xmin = 1300.2697
				xmax = 1300.4897
				text = "got"
			intervals [3854]:
				xmin = 1300.4897
				xmax = 1300.5197
				text = ""
			intervals [3855]:
				xmin = 1300.5197
				xmax = 1300.7097
				text = "sick"
			intervals [3856]:
				xmin = 1300.7097
				xmax = 1304.3036
				text = ""
			intervals [3857]:
				xmin = 1304.3036
				xmax = 1304.4436
				text = "had"
			intervals [3858]:
				xmin = 1304.4436
				xmax = 1304.4736
				text = "a"
			intervals [3859]:
				xmin = 1304.4736
				xmax = 1304.6436
				text = "little"
			intervals [3860]:
				xmin = 1304.6436
				xmax = 1304.9936
				text = "bout"
			intervals [3861]:
				xmin = 1304.9936
				xmax = 1305.1336
				text = "with"
			intervals [3862]:
				xmin = 1305.1336
				xmax = 1305.6436
				text = "cancer"
			intervals [3863]:
				xmin = 1305.6436
				xmax = 1308.7636
				text = ""
			intervals [3864]:
				xmin = 1308.7636
				xmax = 1308.9636
				text = "hm"
			intervals [3865]:
				xmin = 1308.9636
				xmax = 1310.3769
				text = ""
			intervals [3866]:
				xmin = 1310.3769
				xmax = 1310.4269
				text = "i"
			intervals [3867]:
				xmin = 1310.4269
				xmax = 1310.5969
				text = "was"
			intervals [3868]:
				xmin = 1310.5969
				xmax = 1311.1569
				text = "eighteen"
			intervals [3869]:
				xmin = 1311.1569
				xmax = 1311.6707
				text = ""
			intervals [3870]:
				xmin = 1311.6707
				xmax = 1311.9207
				text = "turning"
			intervals [3871]:
				xmin = 1311.9207
				xmax = 1312.4707
				text = "nineteen"
			intervals [3872]:
				xmin = 1312.4707
				xmax = 1315.1912
				text = ""
			intervals [3873]:
				xmin = 1315.1912
				xmax = 1315.3912
				text = "had"
			intervals [3874]:
				xmin = 1315.3912
				xmax = 1315.4912
				text = "my"
			intervals [3875]:
				xmin = 1315.4912
				xmax = 1316.0612
				text = "surgery"
			intervals [3876]:
				xmin = 1316.0612
				xmax = 1318.6786
				text = ""
			intervals [3877]:
				xmin = 1318.6786
				xmax = 1318.8086
				text = "at"
			intervals [3878]:
				xmin = 1318.8086
				xmax = 1319.2386
				text = "columbia"
			intervals [3879]:
				xmin = 1319.2386
				xmax = 1319.6986
				text = "hospital"
			intervals [3880]:
				xmin = 1319.6986
				xmax = 1319.8486
				text = "for"
			intervals [3881]:
				xmin = 1319.8486
				xmax = 1320.2286
				text = "women"
			intervals [3882]:
				xmin = 1320.2286
				xmax = 1322.6114
				text = ""
			intervals [3883]:
				xmin = 1322.6114
				xmax = 1322.7614
				text = "the"
			intervals [3884]:
				xmin = 1322.7614
				xmax = 1322.8114
				text = "n-"
			intervals [3885]:
				xmin = 1322.8114
				xmax = 1322.952
				text = ""
			intervals [3886]:
				xmin = 1322.952
				xmax = 1323.232
				text = "next"
			intervals [3887]:
				xmin = 1323.232
				xmax = 1323.442
				text = "day"
			intervals [3888]:
				xmin = 1323.442
				xmax = 1323.772
				text = "after"
			intervals [3889]:
				xmin = 1323.772
				xmax = 1324.152
				text = "surgery"
			intervals [3890]:
				xmin = 1324.152
				xmax = 1324.242
				text = "i"
			intervals [3891]:
				xmin = 1324.242
				xmax = 1324.412
				text = "went"
			intervals [3892]:
				xmin = 1324.412
				xmax = 1324.492
				text = "to"
			intervals [3893]:
				xmin = 1324.492
				xmax = 1324.902
				text = "work"
			intervals [3894]:
				xmin = 1324.902
				xmax = 1326.6203
				text = ""
			intervals [3895]:
				xmin = 1326.6203
				xmax = 1326.9903
				text = "somebody"
			intervals [3896]:
				xmin = 1326.9903
				xmax = 1327.2903
				text = "offered"
			intervals [3897]:
				xmin = 1327.2903
				xmax = 1327.4203
				text = "me"
			intervals [3898]:
				xmin = 1327.4203
				xmax = 1327.5103
				text = "a"
			intervals [3899]:
				xmin = 1327.5103
				xmax = 1327.8103
				text = "job"
			intervals [3900]:
				xmin = 1327.8103
				xmax = 1327.8403
				text = ""
			intervals [3901]:
				xmin = 1327.8403
				xmax = 1327.9003
				text = "at"
			intervals [3902]:
				xmin = 1327.9003
				xmax = 1328.3703
				text = "rdx"
			intervals [3903]:
				xmin = 1328.3703
				xmax = 1330.0717
				text = ""
			intervals [3904]:
				xmin = 1330.0717
				xmax = 1330.7217
				text = "administration"
			intervals [3905]:
				xmin = 1330.7217
				xmax = 1331.6951
				text = ""
			intervals [3906]:
				xmin = 1331.6951
				xmax = 1332.0651
				text = "so"
			intervals [3907]:
				xmin = 1332.0651
				xmax = 1332.8068
				text = ""
			intervals [3908]:
				xmin = 1332.8068
				xmax = 1332.9668
				text = "i"
			intervals [3909]:
				xmin = 1332.9668
				xmax = 1333.1868
				text = "had"
			intervals [3910]:
				xmin = 1333.1868
				xmax = 1333.3768
				text = "time"
			intervals [3911]:
				xmin = 1333.3768
				xmax = 1333.4568
				text = "to"
			intervals [3912]:
				xmin = 1333.4568
				xmax = 1334.0568
				text = "recover"
			intervals [3913]:
				xmin = 1334.0568
				xmax = 1334.3529
				text = ""
			intervals [3914]:
				xmin = 1334.3529
				xmax = 1334.7029
				text = "<unk>"
			intervals [3915]:
				xmin = 1334.7029
				xmax = 1337.9442
				text = ""
			intervals [3916]:
				xmin = 1337.9442
				xmax = 1338.2542
				text = "next"
			intervals [3917]:
				xmin = 1338.2542
				xmax = 1338.6842
				text = ""
			intervals [3918]:
				xmin = 1338.6842
				xmax = 1338.7642
				text = "day"
			intervals [3919]:
				xmin = 1338.7642
				xmax = 1338.8555
				text = ""
			intervals [3920]:
				xmin = 1338.8555
				xmax = 1339.1055
				text = "mm-hm"
			intervals [3921]:
				xmin = 1339.1055
				xmax = 1342.4754
				text = ""
			intervals [3922]:
				xmin = 1342.4754
				xmax = 1342.6054
				text = "they"
			intervals [3923]:
				xmin = 1342.6054
				xmax = 1342.8854
				text = "called"
			intervals [3924]:
				xmin = 1342.8854
				xmax = 1342.9554
				text = "me"
			intervals [3925]:
				xmin = 1342.9554
				xmax = 1343.0254
				text = "and"
			intervals [3926]:
				xmin = 1343.0254
				xmax = 1343.1354
				text = "said"
			intervals [3927]:
				xmin = 1343.1354
				xmax = 1343.2554
				text = "they"
			intervals [3928]:
				xmin = 1343.2554
				xmax = 1343.3754
				text = "had"
			intervals [3929]:
				xmin = 1343.3754
				xmax = 1343.4754
				text = "a"
			intervals [3930]:
				xmin = 1343.4754
				xmax = 1343.9854
				text = "job"
			intervals [3931]:
				xmin = 1343.9854
				xmax = 1347.2849
				text = ""
			intervals [3932]:
				xmin = 1347.2849
				xmax = 1347.4449
				text = "i"
			intervals [3933]:
				xmin = 1347.4449
				xmax = 1347.7349
				text = "needed"
			intervals [3934]:
				xmin = 1347.7349
				xmax = 1347.7649
				text = "a"
			intervals [3935]:
				xmin = 1347.7649
				xmax = 1348.2349
				text = "job"
			intervals [3936]:
				xmin = 1348.2349
				xmax = 1352.0225
				text = ""
			intervals [3937]:
				xmin = 1352.0225
				xmax = 1352.1725
				text = "and"
			intervals [3938]:
				xmin = 1352.1725
				xmax = 1352.2925
				text = "i'm"
			intervals [3939]:
				xmin = 1352.2925
				xmax = 1352.5225
				text = "like"
			intervals [3940]:
				xmin = 1352.5225
				xmax = 1352.8825
				text = "floored"
			intervals [3941]:
				xmin = 1352.8825
				xmax = 1353.1525
				text = "after"
			intervals [3942]:
				xmin = 1353.1525
				xmax = 1353.4125
				text = "that"
			intervals [3943]:
				xmin = 1353.4125
				xmax = 1354.2023
				text = ""
			intervals [3944]:
				xmin = 1354.2023
				xmax = 1354.2623
				text = "i"
			intervals [3945]:
				xmin = 1354.2623
				xmax = 1354.3923
				text = "don't"
			intervals [3946]:
				xmin = 1354.3923
				xmax = 1354.4923
				text = "have"
			intervals [3947]:
				xmin = 1354.4923
				xmax = 1354.6423
				text = "no"
			intervals [3948]:
				xmin = 1354.6423
				xmax = 1355.1923
				text = "regrets"
			intervals [3949]:
				xmin = 1355.1923
				xmax = 1355.727
				text = ""
			intervals [3950]:
				xmin = 1355.727
				xmax = 1355.797
				text = "it"
			intervals [3951]:
				xmin = 1355.797
				xmax = 1355.827
				text = "s"
			intervals [3952]:
				xmin = 1355.827
				xmax = 1355.997
				text = "just"
			intervals [3953]:
				xmin = 1355.997
				xmax = 1356.357
				text = "sore"
			intervals [3954]:
				xmin = 1356.357
				xmax = 1358.686
				text = ""
			intervals [3955]:
				xmin = 1358.686
				xmax = 1358.886
				text = "from"
			intervals [3956]:
				xmin = 1358.886
				xmax = 1359.256
				text = "there"
			intervals [3957]:
				xmin = 1359.256
				xmax = 1361.6458
				text = ""
			intervals [3958]:
				xmin = 1361.6458
				xmax = 1361.7858
				text = "i"
			intervals [3959]:
				xmin = 1361.7858
				xmax = 1362.0958
				text = "found"
			intervals [3960]:
				xmin = 1362.0958
				xmax = 1362.3258
				text = "ways"
			intervals [3961]:
				xmin = 1362.3258
				xmax = 1362.4158
				text = "to"
			intervals [3962]:
				xmin = 1362.4158
				xmax = 1362.5558
				text = "put"
			intervals [3963]:
				xmin = 1362.5558
				xmax = 1362.9558
				text = "rdx"
			intervals [3964]:
				xmin = 1362.9558
				xmax = 1363.2258
				text = ""
			intervals [3965]:
				xmin = 1363.2258
				xmax = 1363.3758
				text = "in"
			intervals [3966]:
				xmin = 1363.3758
				xmax = 1363.4358
				text = ""
			intervals [3967]:
				xmin = 1363.4358
				xmax = 1363.8158
				text = "private"
			intervals [3968]:
				xmin = 1363.8158
				xmax = 1364.2358
				text = "school"
			intervals [3969]:
				xmin = 1364.2358
				xmax = 1368.126
				text = ""
			intervals [3970]:
				xmin = 1368.126
				xmax = 1368.246
				text = "i"
			intervals [3971]:
				xmin = 1368.246
				xmax = 1368.506
				text = "kind"
			intervals [3972]:
				xmin = 1368.506
				xmax = 1368.646
				text = "of"
			intervals [3973]:
				xmin = 1368.646
				xmax = 1369.086
				text = "mimicked"
			intervals [3974]:
				xmin = 1369.086
				xmax = 1369.206
				text = "the"
			intervals [3975]:
				xmin = 1369.206
				xmax = 1369.546
				text = "women"
			intervals [3976]:
				xmin = 1369.546
				xmax = 1369.696
				text = "that"
			intervals [3977]:
				xmin = 1369.696
				xmax = 1369.806
				text = "were"
			intervals [3978]:
				xmin = 1369.806
				xmax = 1370.166
				text = "around"
			intervals [3979]:
				xmin = 1370.166
				xmax = 1370.296
				text = "me"
			intervals [3980]:
				xmin = 1370.296
				xmax = 1370.486
				text = "that"
			intervals [3981]:
				xmin = 1370.486
				xmax = 1370.576
				text = "were"
			intervals [3982]:
				xmin = 1370.576
				xmax = 1371.316
				text = "successful"
			intervals [3983]:
				xmin = 1371.316
				xmax = 1372.8464
				text = ""
			intervals [3984]:
				xmin = 1372.8464
				xmax = 1372.9264
				text = "i"
			intervals [3985]:
				xmin = 1372.9264
				xmax = 1373.0964
				text = "didn't"
			intervals [3986]:
				xmin = 1373.0964
				xmax = 1373.2864
				text = "have"
			intervals [3987]:
				xmin = 1373.2864
				xmax = 1373.4564
				text = "any"
			intervals [3988]:
				xmin = 1373.4564
				xmax = 1374.1064
				text = "strategic"
			intervals [3989]:
				xmin = 1374.1064
				xmax = 1374.6064
				text = "plan"
			intervals [3990]:
				xmin = 1374.6064
				xmax = 1374.7764
				text = "or"
			intervals [3991]:
				xmin = 1374.7764
				xmax = 1375.4864
				text = "analyzed-"
			intervals [3992]:
				xmin = 1375.4864
				xmax = 1375.5364
				text = ""
			intervals [3993]:
				xmin = 1375.5364
				xmax = 1375.7964
				text = "all"
			intervals [3994]:
				xmin = 1375.7964
				xmax = 1375.8764
				text = "i"
			intervals [3995]:
				xmin = 1375.8764
				xmax = 1376.1664
				text = "knew"
			intervals [3996]:
				xmin = 1376.1664
				xmax = 1376.4064
				text = "is"
			intervals [3997]:
				xmin = 1376.4064
				xmax = 1376.4764
				text = "i"
			intervals [3998]:
				xmin = 1376.4764
				xmax = 1376.7664
				text = "wanted"
			intervals [3999]:
				xmin = 1376.7664
				xmax = 1377.1364
				text = "more"
			intervals [4000]:
				xmin = 1377.1364
				xmax = 1379.8789
				text = ""
			intervals [4001]:
				xmin = 1379.8789
				xmax = 1380.2489
				text = "and"
			intervals [4002]:
				xmin = 1380.2489
				xmax = 1380.6989
				text = "so"
			intervals [4003]:
				xmin = 1380.6989
				xmax = 1383.3668
				text = ""
			intervals [4004]:
				xmin = 1383.3668
				xmax = 1383.6068
				text = "i"
			intervals [4005]:
				xmin = 1383.6068
				xmax = 1383.8868
				text = "didn't"
			intervals [4006]:
				xmin = 1383.8868
				xmax = 1383.9168
				text = ""
			intervals [4007]:
				xmin = 1383.9168
				xmax = 1384.0368
				text = "i"
			intervals [4008]:
				xmin = 1384.0368
				xmax = 1384.3668
				text = "really"
			intervals [4009]:
				xmin = 1384.3668
				xmax = 1384.5968
				text = "didn't"
			intervals [4010]:
				xmin = 1384.5968
				xmax = 1385.0868
				text = "focus"
			intervals [4011]:
				xmin = 1385.0868
				xmax = 1385.4468
				text = "on"
			intervals [4012]:
				xmin = 1385.4468
				xmax = 1385.9749
				text = ""
			intervals [4013]:
				xmin = 1385.9749
				xmax = 1386.6049
				text = "racism"
			intervals [4014]:
				xmin = 1386.6049
				xmax = 1386.6349
				text = ""
			intervals [4015]:
				xmin = 1386.6349
				xmax = 1386.7649
				text = "i"
			intervals [4016]:
				xmin = 1386.7649
				xmax = 1386.9849
				text = "knew"
			intervals [4017]:
				xmin = 1386.9849
				xmax = 1387.0549
				text = "it"
			intervals [4018]:
				xmin = 1387.0549
				xmax = 1387.6349
				text = "exist"
			intervals [4019]:
				xmin = 1387.6349
				xmax = 1387.6649
				text = "i"
			intervals [4020]:
				xmin = 1387.6649
				xmax = 1387.8649
				text = "knew"
			intervals [4021]:
				xmin = 1387.8649
				xmax = 1387.9249
				text = "it"
			intervals [4022]:
				xmin = 1387.9249
				xmax = 1388.1249
				text = "was"
			intervals [4023]:
				xmin = 1388.1249
				xmax = 1388.5049
				text = "there"
			intervals [4024]:
				xmin = 1388.5049
				xmax = 1393.1353
				text = ""
			intervals [4025]:
				xmin = 1393.1353
				xmax = 1393.3753
				text = "mm"
			intervals [4026]:
				xmin = 1393.3753
				xmax = 1394.4949
				text = ""
			intervals [4027]:
				xmin = 1394.4949
				xmax = 1394.6149
				text = "that"
			intervals [4028]:
				xmin = 1394.6149
				xmax = 1394.6949
				text = "s"
			intervals [4029]:
				xmin = 1394.6949
				xmax = 1394.8349
				text = "my"
			intervals [4030]:
				xmin = 1394.8349
				xmax = 1395.2149
				text = "journey"
			intervals [4031]:
				xmin = 1395.2149
				xmax = 1395.4827
				text = ""
			intervals [4032]:
				xmin = 1395.4827
				xmax = 1395.6727
				text = "i'm"
			intervals [4033]:
				xmin = 1395.6727
				xmax = 1396.0827
				text = "writing"
			intervals [4034]:
				xmin = 1396.0827
				xmax = 1397.1169
				text = ""
			intervals [4035]:
				xmin = 1397.1169
				xmax = 1397.1769
				text = "a"
			intervals [4036]:
				xmin = 1397.1769
				xmax = 1397.3969
				text = "little"
			intervals [4037]:
				xmin = 1397.3969
				xmax = 1397.7269
				text = "book"
			intervals [4038]:
				xmin = 1397.7269
				xmax = 1400.0798
				text = ""
			intervals [4039]:
				xmin = 1400.0798
				xmax = 1400.2498
				text = "my"
			intervals [4040]:
				xmin = 1400.2498
				xmax = 1400.6198
				text = "journey"
			intervals [4041]:
				xmin = 1400.6198
				xmax = 1400.7398
				text = "of"
			intervals [4042]:
				xmin = 1400.7398
				xmax = 1401.3198
				text = "survival"
			intervals [4043]:
				xmin = 1401.3198
				xmax = 1401.5614
				text = ""
			intervals [4044]:
				xmin = 1401.5614
				xmax = 1401.7114
				text = "my"
			intervals [4045]:
				xmin = 1401.7114
				xmax = 1401.9814
				text = "life"
			intervals [4046]:
				xmin = 1401.9814
				xmax = 1402.1014
				text = "on"
			intervals [4047]:
				xmin = 1402.1014
				xmax = 1402.5214
				text = "survival"
			intervals [4048]:
				xmin = 1402.5214
				xmax = 1403.9229
				text = ""
			intervals [4049]:
				xmin = 1403.9229
				xmax = 1404.0829
				text = "i"
			intervals [4050]:
				xmin = 1404.0829
				xmax = 1404.1329
				text = ""
			intervals [4051]:
				xmin = 1404.1329
				xmax = 1404.2529
				text = "saw"
			intervals [4052]:
				xmin = 1404.2529
				xmax = 1404.3529
				text = "a"
			intervals [4053]:
				xmin = 1404.3529
				xmax = 1404.7929
				text = "therapist"
			intervals [4054]:
				xmin = 1404.7929
				xmax = 1405.0629
				text = "once"
			intervals [4055]:
				xmin = 1405.0629
				xmax = 1405.1629
				text = "and"
			intervals [4056]:
				xmin = 1405.1629
				xmax = 1405.3329
				text = "she"
			intervals [4057]:
				xmin = 1405.3329
				xmax = 1405.7429
				text = "said"
			intervals [4058]:
				xmin = 1405.7429
				xmax = 1406.243
				text = ""
			intervals [4059]:
				xmin = 1406.243
				xmax = 1406.443
				text = "you"
			intervals [4060]:
				xmin = 1406.443
				xmax = 1406.543
				text = "have"
			intervals [4061]:
				xmin = 1406.543
				xmax = 1406.703
				text = "been"
			intervals [4062]:
				xmin = 1406.703
				xmax = 1407.233
				text = "surviving"
			intervals [4063]:
				xmin = 1407.233
				xmax = 1407.383
				text = "all"
			intervals [4064]:
				xmin = 1407.383
				xmax = 1407.543
				text = "your"
			intervals [4065]:
				xmin = 1407.543
				xmax = 1407.913
				text = "life"
			intervals [4066]:
				xmin = 1407.913
				xmax = 1410.9295
				text = ""
			intervals [4067]:
				xmin = 1410.9295
				xmax = 1411.0095
				text = "it"
			intervals [4068]:
				xmin = 1411.0095
				xmax = 1411.0595
				text = "s"
			intervals [4069]:
				xmin = 1411.0595
				xmax = 1411.2095
				text = "been"
			intervals [4070]:
				xmin = 1411.2095
				xmax = 1411.3295
				text = "on"
			intervals [4071]:
				xmin = 1411.3295
				xmax = 1411.8695
				text = "automatic"
			intervals [4072]:
				xmin = 1411.8695
				xmax = 1420.3782
				text = ""
			intervals [4073]:
				xmin = 1420.3782
				xmax = 1420.5182
				text = "there"
			intervals [4074]:
				xmin = 1420.5182
				xmax = 1420.5682
				text = "are"
			intervals [4075]:
				xmin = 1420.5682
				xmax = 1420.8682
				text = "people"
			intervals [4076]:
				xmin = 1420.8682
				xmax = 1420.9882
				text = "who"
			intervals [4077]:
				xmin = 1420.9882
				xmax = 1421.0482
				text = "i"
			intervals [4078]:
				xmin = 1421.0482
				xmax = 1421.2382
				text = "went"
			intervals [4079]:
				xmin = 1421.2382
				xmax = 1421.3182
				text = "to"
			intervals [4080]:
				xmin = 1421.3182
				xmax = 1421.5782
				text = "junior"
			intervals [4081]:
				xmin = 1421.5782
				xmax = 1421.7982
				text = "high"
			intervals [4082]:
				xmin = 1421.7982
				xmax = 1422.1082
				text = "school"
			intervals [4083]:
				xmin = 1422.1082
				xmax = 1422.2782
				text = "with"
			intervals [4084]:
				xmin = 1422.2782
				xmax = 1422.4082
				text = "and"
			intervals [4085]:
				xmin = 1422.4082
				xmax = 1422.7882
				text = "everything"
			intervals [4086]:
				xmin = 1422.7882
				xmax = 1422.9082
				text = "who"
			intervals [4087]:
				xmin = 1422.9082
				xmax = 1423.1782
				text = "didn't"
			intervals [4088]:
				xmin = 1423.1782
				xmax = 1423.3782
				text = "make"
			intervals [4089]:
				xmin = 1423.3782
				xmax = 1423.4782
				text = "it"
			intervals [4090]:
				xmin = 1423.4782
				xmax = 1423.6982
				text = "out"
			intervals [4091]:
				xmin = 1423.6982
				xmax = 1425.3294
				text = ""
			intervals [4092]:
				xmin = 1425.3294
				xmax = 1425.4494
				text = "they"
			intervals [4093]:
				xmin = 1425.4494
				xmax = 1425.6194
				text = "got"
			intervals [4094]:
				xmin = 1425.6194
				xmax = 1425.8094
				text = "caught"
			intervals [4095]:
				xmin = 1425.8094
				xmax = 1425.9194
				text = "up"
			intervals [4096]:
				xmin = 1425.9194
				xmax = 1426.0494
				text = "in"
			intervals [4097]:
				xmin = 1426.0494
				xmax = 1426.8394
				text = "drugs"
			intervals [4098]:
				xmin = 1426.8394
				xmax = 1427.7903
				text = ""
			intervals [4099]:
				xmin = 1427.7903
				xmax = 1427.8603
				text = "you"
			intervals [4100]:
				xmin = 1427.8603
				xmax = 1427.9603
				text = "know"
			intervals [4101]:
				xmin = 1427.9603
				xmax = 1428.0703
				text = "we"
			intervals [4102]:
				xmin = 1428.0703
				xmax = 1428.3303
				text = "had"
			intervals [4103]:
				xmin = 1428.3303
				xmax = 1428.9454
				text = ""
			intervals [4104]:
				xmin = 1428.9454
				xmax = 1429.0654
				text = "the"
			intervals [4105]:
				xmin = 1429.0654
				xmax = 1429.3354
				text = "big"
			intervals [4106]:
				xmin = 1429.3354
				xmax = 1429.6754
				text = "drug"
			intervals [4107]:
				xmin = 1429.6754
				xmax = 1429.8854
				text = "w"
			intervals [4108]:
				xmin = 1429.8854
				xmax = 1430.0832
				text = ""
			intervals [4109]:
				xmin = 1430.0832
				xmax = 1430.5832
				text = "wave"
			intervals [4110]:
				xmin = 1430.5832
				xmax = 1430.6232
				text = ""
			intervals [4111]:
				xmin = 1430.6232
				xmax = 1430.6832
				text = "and"
			intervals [4112]:
				xmin = 1430.6832
				xmax = 1430.8432
				text = "then"
			intervals [4113]:
				xmin = 1430.8432
				xmax = 1431.1632
				text = "people"
			intervals [4114]:
				xmin = 1431.1632
				xmax = 1431.2532
				text = "were"
			intervals [4115]:
				xmin = 1431.2532
				xmax = 1431.6532
				text = "selling"
			intervals [4116]:
				xmin = 1431.6532
				xmax = 1432.2132
				text = "drugs"
			intervals [4117]:
				xmin = 1432.2132
				xmax = 1432.3632
				text = "and"
			intervals [4118]:
				xmin = 1432.3632
				xmax = 1432.7132
				text = "doing"
			intervals [4119]:
				xmin = 1432.7132
				xmax = 1433.3032
				text = "drugs"
			intervals [4120]:
				xmin = 1433.3032
				xmax = 1434.639
				text = ""
			intervals [4121]:
				xmin = 1434.639
				xmax = 1435.119
				text = "mm-hm"
			intervals [4122]:
				xmin = 1435.119
				xmax = 1435.6368
				text = ""
			intervals [4123]:
				xmin = 1435.6368
				xmax = 1436.1168
				text = "oh"
			intervals [4124]:
				xmin = 1436.1168
				xmax = 1436.4568
				text = "honey"
			intervals [4125]:
				xmin = 1436.4568
				xmax = 1436.6268
				text = "that"
			intervals [4126]:
				xmin = 1436.6268
				xmax = 1436.7768
				text = "was"
			intervals [4127]:
				xmin = 1436.7768
				xmax = 1436.8868
				text = "a"
			intervals [4128]:
				xmin = 1436.8868
				xmax = 1437.1668
				text = "big"
			intervals [4129]:
				xmin = 1437.1668
				xmax = 1437.4768
				text = "thing"
			intervals [4130]:
				xmin = 1437.4768
				xmax = 1437.5812
				text = ""
			intervals [4131]:
				xmin = 1437.5812
				xmax = 1437.7612
				text = "that"
			intervals [4132]:
				xmin = 1437.7612
				xmax = 1437.9412
				text = "was"
			intervals [4133]:
				xmin = 1437.9412
				xmax = 1438.3612
				text = "big"
			intervals [4134]:
				xmin = 1438.3612
				xmax = 1438.4259
				text = ""
			intervals [4135]:
				xmin = 1438.4259
				xmax = 1438.5959
				text = "you"
			intervals [4136]:
				xmin = 1438.5959
				xmax = 1438.7759
				text = "couldn't"
			intervals [4137]:
				xmin = 1438.7759
				xmax = 1438.8959
				text = "even"
			intervals [4138]:
				xmin = 1438.8959
				xmax = 1439.0859
				text = "come"
			intervals [4139]:
				xmin = 1439.0859
				xmax = 1439.2359
				text = "on"
			intervals [4140]:
				xmin = 1439.2359
				xmax = 1439.2959
				text = "the"
			intervals [4141]:
				xmin = 1439.2959
				xmax = 1439.6759
				text = "street"
			intervals [4142]:
				xmin = 1439.6759
				xmax = 1440.0048
				text = ""
			intervals [4143]:
				xmin = 1440.0048
				xmax = 1440.1148
				text = "the"
			intervals [4144]:
				xmin = 1440.1148
				xmax = 1440.5048
				text = "police"
			intervals [4145]:
				xmin = 1440.5048
				xmax = 1440.6148
				text = "were"
			intervals [4146]:
				xmin = 1440.6148
				xmax = 1440.9048
				text = "there"
			intervals [4147]:
				xmin = 1440.9048
				xmax = 1441.3011
				text = ""
			intervals [4148]:
				xmin = 1441.3011
				xmax = 1441.3711
				text = "you"
			intervals [4149]:
				xmin = 1441.3711
				xmax = 1441.6511
				text = "couldn't"
			intervals [4150]:
				xmin = 1441.6511
				xmax = 1441.7911
				text = "even"
			intervals [4151]:
				xmin = 1441.7911
				xmax = 1441.9411
				text = "come"
			intervals [4152]:
				xmin = 1441.9411
				xmax = 1442.0011
				text = "in"
			intervals [4153]:
				xmin = 1442.0011
				xmax = 1442.0711
				text = "the"
			intervals [4154]:
				xmin = 1442.0711
				xmax = 1442.5611
				text = "neighborhood"
			intervals [4155]:
				xmin = 1442.5611
				xmax = 1443.9266
				text = ""
			intervals [4156]:
				xmin = 1443.9266
				xmax = 1444.0366
				text = "they"
			intervals [4157]:
				xmin = 1444.0366
				xmax = 1444.2766
				text = "gotten"
			intervals [4158]:
				xmin = 1444.2766
				xmax = 1444.4266
				text = "so"
			intervals [4159]:
				xmin = 1444.4266
				xmax = 1444.8266
				text = "bad"
			intervals [4160]:
				xmin = 1444.8266
				xmax = 1448.1031
				text = ""
			intervals [4161]:
				xmin = 1448.1031
				xmax = 1448.2231
				text = "i"
			intervals [4162]:
				xmin = 1448.2231
				xmax = 1448.4731
				text = "worked"
			intervals [4163]:
				xmin = 1448.4731
				xmax = 1448.5331
				text = "at"
			intervals [4164]:
				xmin = 1448.5331
				xmax = 1448.5731
				text = "a"
			intervals [4165]:
				xmin = 1448.5731
				xmax = 1449.0631
				text = "hospital"
			intervals [4166]:
				xmin = 1449.0631
				xmax = 1449.3231
				text = "center"
			intervals [4167]:
				xmin = 1449.3231
				xmax = 1449.4731
				text = "for"
			intervals [4168]:
				xmin = 1449.4731
				xmax = 1449.5831
				text = "tw-"
			intervals [4169]:
				xmin = 1449.5831
				xmax = 1449.7653
				text = ""
			intervals [4170]:
				xmin = 1449.7653
				xmax = 1449.8253
				text = "u"
			intervals [4171]:
				xmin = 1449.8253
				xmax = 1449.9053
				text = ""
			intervals [4172]:
				xmin = 1449.9053
				xmax = 1450.1853
				text = "twenty"
			intervals [4173]:
				xmin = 1450.1853
				xmax = 1450.4753
				text = "year"
			intervals [4174]:
				xmin = 1450.4753
				xmax = 1452.5783
				text = ""
			intervals [4175]:
				xmin = 1452.5783
				xmax = 1452.8183
				text = "i"
			intervals [4176]:
				xmin = 1452.8183
				xmax = 1453.3183
				text = "left"
			intervals [4177]:
				xmin = 1453.3183
				xmax = 1453.7207
				text = ""
			intervals [4178]:
				xmin = 1453.7207
				xmax = 1453.8107
				text = "the"
			intervals [4179]:
				xmin = 1453.8107
				xmax = 1454.5107
				text = "neighborhood"
			intervals [4180]:
				xmin = 1454.5107
				xmax = 1454.5907
				text = ""
			intervals [4181]:
				xmin = 1454.5907
				xmax = 1454.7007
				text = "in"
			intervals [4182]:
				xmin = 1454.7007
				xmax = 1455.0007
				text = "ninety"
			intervals [4183]:
				xmin = 1455.0007
				xmax = 1455.5507
				text = "six"
			intervals [4184]:
				xmin = 1455.5507
				xmax = 1458.7769
				text = ""
			intervals [4185]:
				xmin = 1458.7769
				xmax = 1458.9169
				text = "no"
			intervals [4186]:
				xmin = 1458.9169
				xmax = 1458.9769
				text = "it"
			intervals [4187]:
				xmin = 1458.9769
				xmax = 1459.1169
				text = "was"
			intervals [4188]:
				xmin = 1459.1169
				xmax = 1459.4169
				text = "before"
			intervals [4189]:
				xmin = 1459.4169
				xmax = 1459.6769
				text = "ninety"
			intervals [4190]:
				xmin = 1459.6769
				xmax = 1459.8469
				text = "six"
			intervals [4191]:
				xmin = 1459.8469
				xmax = 1459.9069
				text = "it"
			intervals [4192]:
				xmin = 1459.9069
				xmax = 1459.9969
				text = "was"
			intervals [4193]:
				xmin = 1459.9969
				xmax = 1460.4169
				text = "ninety"
			intervals [4194]:
				xmin = 1460.4169
				xmax = 1460.8665
				text = ""
			intervals [4195]:
				xmin = 1460.8665
				xmax = 1460.9465
				text = "i"
			intervals [4196]:
				xmin = 1460.9465
				xmax = 1461.1165
				text = "left"
			intervals [4197]:
				xmin = 1461.1165
				xmax = 1461.1765
				text = "the"
			intervals [4198]:
				xmin = 1461.1765
				xmax = 1461.5365
				text = "neighborhood"
			intervals [4199]:
				xmin = 1461.5365
				xmax = 1461.6165
				text = "in"
			intervals [4200]:
				xmin = 1461.6165
				xmax = 1462.0165
				text = "ninety"
			intervals [4201]:
				xmin = 1462.0165
				xmax = 1464.1027
				text = ""
			intervals [4202]:
				xmin = 1464.1027
				xmax = 1464.2427
				text = "i"
			intervals [4203]:
				xmin = 1464.2427
				xmax = 1464.3927
				text = "bought"
			intervals [4204]:
				xmin = 1464.3927
				xmax = 1464.4527
				text = "a"
			intervals [4205]:
				xmin = 1464.4527
				xmax = 1464.7727
				text = "home"
			intervals [4206]:
				xmin = 1464.7727
				xmax = 1468.1211
				text = ""
			intervals [4207]:
				xmin = 1468.1211
				xmax = 1468.6111
				text = "<unk>"
			intervals [4208]:
				xmin = 1468.6111
				xmax = 1468.951
				text = ""
			intervals [4209]:
				xmin = 1468.951
				xmax = 1469.201
				text = "hm"
			intervals [4210]:
				xmin = 1469.201
				xmax = 1471.6135
				text = ""
			intervals [4211]:
				xmin = 1471.6135
				xmax = 1471.9735
				text = "well"
			intervals [4212]:
				xmin = 1471.9735
				xmax = 1472.0035
				text = ""
			intervals [4213]:
				xmin = 1472.0035
				xmax = 1472.1335
				text = "so"
			intervals [4214]:
				xmin = 1472.1335
				xmax = 1472.2335
				text = "i"
			intervals [4215]:
				xmin = 1472.2335
				xmax = 1472.3835
				text = "done"
			intervals [4216]:
				xmin = 1472.3835
				xmax = 1472.9235
				text = "survived"
			intervals [4217]:
				xmin = 1472.9235
				xmax = 1473.0035
				text = "and"
			intervals [4218]:
				xmin = 1473.0035
				xmax = 1473.1035
				text = "i"
			intervals [4219]:
				xmin = 1473.1035
				xmax = 1473.3335
				text = "got"
			intervals [4220]:
				xmin = 1473.3335
				xmax = 1473.4835
				text = "'em"
			intervals [4221]:
				xmin = 1473.4835
				xmax = 1473.6335
				text = "through"
			intervals [4222]:
				xmin = 1473.6335
				xmax = 1473.7335
				text = "s"
			intervals [4223]:
				xmin = 1473.7335
				xmax = 1473.8086
				text = ""
			intervals [4224]:
				xmin = 1473.8086
				xmax = 1473.9686
				text = "to"
			intervals [4225]:
				xmin = 1473.9686
				xmax = 1474.4586
				text = "school"
			intervals [4226]:
				xmin = 1474.4586
				xmax = 1476.0175
				text = ""
			intervals [4227]:
				xmin = 1476.0175
				xmax = 1476.3275
				text = "never"
			intervals [4228]:
				xmin = 1476.3275
				xmax = 1476.6175
				text = "knowing"
			intervals [4229]:
				xmin = 1476.6175
				xmax = 1476.8275
				text = "from"
			intervals [4230]:
				xmin = 1476.8275
				xmax = 1476.9875
				text = "one"
			intervals [4231]:
				xmin = 1476.9875
				xmax = 1477.2975
				text = "month"
			intervals [4232]:
				xmin = 1477.2975
				xmax = 1477.3675
				text = "to"
			intervals [4233]:
				xmin = 1477.3675
				xmax = 1477.5175
				text = "the"
			intervals [4234]:
				xmin = 1477.5175
				xmax = 1477.7575
				text = "other"
			intervals [4235]:
				xmin = 1477.7575
				xmax = 1477.9375
				text = "how"
			intervals [4236]:
				xmin = 1477.9375
				xmax = 1477.9675
				text = "i"
			intervals [4237]:
				xmin = 1477.9675
				xmax = 1478.0575
				text = "was"
			intervals [4238]:
				xmin = 1478.0575
				xmax = 1478.2075
				text = "gonna"
			intervals [4239]:
				xmin = 1478.2075
				xmax = 1478.4375
				text = "pay"
			intervals [4240]:
				xmin = 1478.4375
				xmax = 1478.7075
				text = "for"
			intervals [4241]:
				xmin = 1478.7075
				xmax = 1478.7775
				text = "it"
			intervals [4242]:
				xmin = 1478.7775
				xmax = 1481.6172
				text = ""
			intervals [4243]:
				xmin = 1481.6172
				xmax = 1481.9672
				text = "somehow"
			intervals [4244]:
				xmin = 1481.9672
				xmax = 1482.2072
				text = "got"
			intervals [4245]:
				xmin = 1482.2072
				xmax = 1482.5572
				text = "paid"
			intervals [4246]:
				xmin = 1482.5572
				xmax = 1484.0092
				text = ""
			intervals [4247]:
				xmin = 1484.0092
				xmax = 1484.1092
				text = "i"
			intervals [4248]:
				xmin = 1484.1092
				xmax = 1484.7392
				text = "volunteered"
			intervals [4249]:
				xmin = 1484.7392
				xmax = 1484.8692
				text = "at"
			intervals [4250]:
				xmin = 1484.8692
				xmax = 1484.9492
				text = "the"
			intervals [4251]:
				xmin = 1484.9492
				xmax = 1485.4392
				text = "school"
			intervals [4252]:
				xmin = 1485.4392
				xmax = 1489.830
				text = ""
			intervals [4253]:
				xmin = 1489.830
				xmax = 1490.580
				text = "rdx"
			intervals [4254]:
				xmin = 1490.580
				xmax = 1492.2236
				text = ""
			intervals [4255]:
				xmin = 1492.2236
				xmax = 1492.8136
				text = "whenever"
			intervals [4256]:
				xmin = 1492.8136
				xmax = 1493.0103
				text = ""
			intervals [4257]:
				xmin = 1493.0103
				xmax = 1493.1803
				text = "they"
			intervals [4258]:
				xmin = 1493.1803
				xmax = 1493.4103
				text = "needed"
			intervals [4259]:
				xmin = 1493.4103
				xmax = 1493.5203
				text = "me"
			intervals [4260]:
				xmin = 1493.5203
				xmax = 1493.6103
				text = "to"
			intervals [4261]:
				xmin = 1493.6103
				xmax = 1493.8003
				text = "do"
			intervals [4262]:
				xmin = 1493.8003
				xmax = 1494.2303
				text = "something"
			intervals [4263]:
				xmin = 1494.2303
				xmax = 1494.2803
				text = "i"
			intervals [4264]:
				xmin = 1494.2803
				xmax = 1494.5803
				text = "always"
			intervals [4265]:
				xmin = 1494.5803
				xmax = 1494.7603
				text = "made"
			intervals [4266]:
				xmin = 1494.7603
				xmax = 1495.1503
				text = "myself"
			intervals [4267]:
				xmin = 1495.1503
				xmax = 1495.7203
				text = "available"
			intervals [4268]:
				xmin = 1495.7203
				xmax = 1495.9253
				text = ""
			intervals [4269]:
				xmin = 1495.9253
				xmax = 1496.0553
				text = "i"
			intervals [4270]:
				xmin = 1496.0553
				xmax = 1496.3153
				text = "always"
			intervals [4271]:
				xmin = 1496.3153
				xmax = 1496.5253
				text = "w"
			intervals [4272]:
				xmin = 1496.5253
				xmax = 1497.4421
				text = ""
			intervals [4273]:
				xmin = 1497.4421
				xmax = 1497.7321
				text = "worked"
			intervals [4274]:
				xmin = 1497.7321
				xmax = 1497.8921
				text = "my"
			intervals [4275]:
				xmin = 1497.8921
				xmax = 1498.3121
				text = "hours"
			intervals [4276]:
				xmin = 1498.3121
				xmax = 1498.4721
				text = "so"
			intervals [4277]:
				xmin = 1498.4721
				xmax = 1498.5921
				text = "i"
			intervals [4278]:
				xmin = 1498.5921
				xmax = 1498.7321
				text = "could"
			intervals [4279]:
				xmin = 1498.7321
				xmax = 1499.0121
				text = "always"
			intervals [4280]:
				xmin = 1499.0121
				xmax = 1499.1521
				text = "be"
			intervals [4281]:
				xmin = 1499.1521
				xmax = 1499.5321
				text = "available"
			intervals [4282]:
				xmin = 1499.5321
				xmax = 1499.7121
				text = "to"
			intervals [4283]:
				xmin = 1499.7121
				xmax = 1499.8882
				text = ""
			intervals [4284]:
				xmin = 1499.8882
				xmax = 1500.0482
				text = "to"
			intervals [4285]:
				xmin = 1500.0482
				xmax = 1500.1682
				text = "go"
			intervals [4286]:
				xmin = 1500.1682
				xmax = 1500.2682
				text = "to"
			intervals [4287]:
				xmin = 1500.2682
				xmax = 1500.6782
				text = "school"
			intervals [4288]:
				xmin = 1500.6782
				xmax = 1500.7982
				text = "for"
			intervals [4289]:
				xmin = 1500.7982
				xmax = 1500.9882
				text = "what"
			intervals [4290]:
				xmin = 1500.9882
				xmax = 1501.1082
				text = "my"
			intervals [4291]:
				xmin = 1501.1082
				xmax = 1501.4382
				text = "kids"
			intervals [4292]:
				xmin = 1501.4382
				xmax = 1501.5782
				text = "cause"
			intervals [4293]:
				xmin = 1501.5782
				xmax = 1501.6982
				text = "my"
			intervals [4294]:
				xmin = 1501.6982
				xmax = 1502.0382
				text = "mother"
			intervals [4295]:
				xmin = 1502.0382
				xmax = 1502.4469
				text = ""
			intervals [4296]:
				xmin = 1502.4469
				xmax = 1502.6269
				text = "never"
			intervals [4297]:
				xmin = 1502.6269
				xmax = 1502.8269
				text = "did"
			intervals [4298]:
				xmin = 1502.8269
				xmax = 1502.9969
				text = "that"
			intervals [4299]:
				xmin = 1502.9969
				xmax = 1503.2369
				text = "for"
			intervals [4300]:
				xmin = 1503.2369
				xmax = 1503.3069
				text = "us"
			intervals [4301]:
				xmin = 1503.3069
				xmax = 1508.1997
				text = ""
			intervals [4302]:
				xmin = 1508.1997
				xmax = 1508.6497
				text = "mm-hm"
			intervals [4303]:
				xmin = 1508.6497
				xmax = 1511.1748
				text = ""
			intervals [4304]:
				xmin = 1511.1748
				xmax = 1511.3148
				text = "we"
			intervals [4305]:
				xmin = 1511.3148
				xmax = 1511.4748
				text = "didn't"
			intervals [4306]:
				xmin = 1511.4748
				xmax = 1511.6148
				text = "have"
			intervals [4307]:
				xmin = 1511.6148
				xmax = 1511.6648
				text = "a"
			intervals [4308]:
				xmin = 1511.6648
				xmax = 1511.8348
				text = "lot"
			intervals [4309]:
				xmin = 1511.8348
				xmax = 1511.8948
				text = "of"
			intervals [4310]:
				xmin = 1511.8948
				xmax = 1512.0948
				text = "love"
			intervals [4311]:
				xmin = 1512.0948
				xmax = 1512.1748
				text = "and"
			intervals [4312]:
				xmin = 1512.1748
				xmax = 1512.6748
				text = "affection"
			intervals [4313]:
				xmin = 1512.6748
				xmax = 1514.8432
				text = ""
			intervals [4314]:
				xmin = 1514.8432
				xmax = 1514.9532
				text = "when"
			intervals [4315]:
				xmin = 1514.9532
				xmax = 1515.0932
				text = "i"
			intervals [4316]:
				xmin = 1515.0932
				xmax = 1515.3232
				text = "first"
			intervals [4317]:
				xmin = 1515.3232
				xmax = 1515.4332
				text = "saw"
			intervals [4318]:
				xmin = 1515.4332
				xmax = 1515.5732
				text = "my"
			intervals [4319]:
				xmin = 1515.5732
				xmax = 1515.8232
				text = "mother"
			intervals [4320]:
				xmin = 1515.8232
				xmax = 1516.0232
				text = "giving"
			intervals [4321]:
				xmin = 1516.0232
				xmax = 1516.1432
				text = "some"
			intervals [4322]:
				xmin = 1516.1432
				xmax = 1516.3632
				text = "love"
			intervals [4323]:
				xmin = 1516.3632
				xmax = 1516.4332
				text = "and"
			intervals [4324]:
				xmin = 1516.4332
				xmax = 1516.9032
				text = "affection"
			intervals [4325]:
				xmin = 1516.9032
				xmax = 1519.098
				text = ""
			intervals [4326]:
				xmin = 1519.098
				xmax = 1519.178
				text = "it"
			intervals [4327]:
				xmin = 1519.178
				xmax = 1519.318
				text = "was"
			intervals [4328]:
				xmin = 1519.318
				xmax = 1519.428
				text = "to"
			intervals [4329]:
				xmin = 1519.428
				xmax = 1519.548
				text = "her"
			intervals [4330]:
				xmin = 1519.548
				xmax = 1520.268
				text = "grandchildren"
			intervals [4331]:
				xmin = 1520.268
				xmax = 1520.338
				text = "and"
			intervals [4332]:
				xmin = 1520.338
				xmax = 1520.428
				text = "i"
			intervals [4333]:
				xmin = 1520.428
				xmax = 1520.558
				text = "was"
			intervals [4334]:
				xmin = 1520.558
				xmax = 1520.718
				text = "like"
			intervals [4335]:
				xmin = 1520.718
				xmax = 1521.198
				text = "wow"
			intervals [4336]:
				xmin = 1521.198
				xmax = 1523.528
				text = "<unk>"
			intervals [4337]:
				xmin = 1523.528
				xmax = 1526.1951
				text = ""
			intervals [4338]:
				xmin = 1526.1951
				xmax = 1526.3951
				text = "so"
			intervals [4339]:
				xmin = 1526.3951
				xmax = 1526.5751
				text = "she"
			intervals [4340]:
				xmin = 1526.5751
				xmax = 1526.8451
				text = "did"
			intervals [4341]:
				xmin = 1526.8451
				xmax = 1527.0797
				text = ""
			intervals [4342]:
				xmin = 1527.0797
				xmax = 1527.2297
				text = "my"
			intervals [4343]:
				xmin = 1527.2297
				xmax = 1527.5597
				text = "mom"
			intervals [4344]:
				xmin = 1527.5597
				xmax = 1527.8597
				text = "really"
			intervals [4345]:
				xmin = 1527.8597
				xmax = 1528.1097
				text = "turned"
			intervals [4346]:
				xmin = 1528.1097
				xmax = 1528.2297
				text = "her"
			intervals [4347]:
				xmin = 1528.2297
				xmax = 1528.4797
				text = "life"
			intervals [4348]:
				xmin = 1528.4797
				xmax = 1528.5097
				text = ""
			intervals [4349]:
				xmin = 1528.5097
				xmax = 1528.9497
				text = "around"
			intervals [4350]:
				xmin = 1528.9497
				xmax = 1532.6747
				text = ""
			intervals [4351]:
				xmin = 1532.6747
				xmax = 1532.8547
				text = "mm-"
			intervals [4352]:
				xmin = 1532.8547
				xmax = 1534.1443
				text = ""
			intervals [4353]:
				xmin = 1534.1443
				xmax = 1534.2543
				text = "i"
			intervals [4354]:
				xmin = 1534.2543
				xmax = 1534.4343
				text = "didn't"
			intervals [4355]:
				xmin = 1534.4343
				xmax = 1534.5743
				text = "think"
			intervals [4356]:
				xmin = 1534.5743
				xmax = 1534.7043
				text = "she"
			intervals [4357]:
				xmin = 1534.7043
				xmax = 1534.9343
				text = "was"
			intervals [4358]:
				xmin = 1534.9343
				xmax = 1535.1743
				text = "going"
			intervals [4359]:
				xmin = 1535.1743
				xmax = 1535.3343
				text = "to"
			intervals [4360]:
				xmin = 1535.3343
				xmax = 1535.4543
				text = "but"
			intervals [4361]:
				xmin = 1535.4543
				xmax = 1535.5943
				text = "she"
			intervals [4362]:
				xmin = 1535.5943
				xmax = 1535.8843
				text = "did"
			intervals [4363]:
				xmin = 1535.8843
				xmax = 1537.5136
				text = ""
			intervals [4364]:
				xmin = 1537.5136
				xmax = 1537.6536
				text = "and"
			intervals [4365]:
				xmin = 1537.6536
				xmax = 1538.0636
				text = "so"
			intervals [4366]:
				xmin = 1538.0636
				xmax = 1538.0936
				text = ""
			intervals [4367]:
				xmin = 1538.0936
				xmax = 1538.5736
				text = "rdx"
			intervals [4368]:
				xmin = 1538.5736
				xmax = 1541.366
				text = ""
			intervals [4369]:
				xmin = 1541.366
				xmax = 1541.476
				text = "when"
			intervals [4370]:
				xmin = 1541.476
				xmax = 1542.126
				text = "rdx"
			intervals [4371]:
				xmin = 1542.126
				xmax = 1548.4918
				text = ""
			intervals [4372]:
				xmin = 1548.4918
				xmax = 1548.7418
				text = "people"
			intervals [4373]:
				xmin = 1548.7418
				xmax = 1549.0218
				text = "always"
			intervals [4374]:
				xmin = 1549.0218
				xmax = 1549.3118
				text = "said"
			intervals [4375]:
				xmin = 1549.3118
				xmax = 1552.123
				text = ""
			intervals [4376]:
				xmin = 1552.123
				xmax = 1552.303
				text = "how"
			intervals [4377]:
				xmin = 1552.303
				xmax = 1552.363
				text = "d"
			intervals [4378]:
				xmin = 1552.363
				xmax = 1552.483
				text = "you"
			intervals [4379]:
				xmin = 1552.483
				xmax = 1552.633
				text = "do"
			intervals [4380]:
				xmin = 1552.633
				xmax = 1552.913
				text = "that"
			intervals [4381]:
				xmin = 1552.913
				xmax = 1554.3638
				text = ""
			intervals [4382]:
				xmin = 1554.3638
				xmax = 1554.4938
				text = "how"
			intervals [4383]:
				xmin = 1554.4938
				xmax = 1554.5738
				text = "d"
			intervals [4384]:
				xmin = 1554.5738
				xmax = 1554.6638
				text = "you"
			intervals [4385]:
				xmin = 1554.6638
				xmax = 1554.7738
				text = "get"
			intervals [4386]:
				xmin = 1554.7738
				xmax = 1554.9138
				text = "them"
			intervals [4387]:
				xmin = 1554.9138
				xmax = 1555.0438
				text = "in"
			intervals [4388]:
				xmin = 1555.0438
				xmax = 1555.1338
				text = "the"
			intervals [4389]:
				xmin = 1555.1338
				xmax = 1555.4438
				text = "school"
			intervals [4390]:
				xmin = 1555.4438
				xmax = 1557.0384
				text = ""
			intervals [4391]:
				xmin = 1557.0384
				xmax = 1557.1984
				text = "and"
			intervals [4392]:
				xmin = 1557.1984
				xmax = 1557.3284
				text = "i"
			intervals [4393]:
				xmin = 1557.3284
				xmax = 1557.4184
				text = "would"
			intervals [4394]:
				xmin = 1557.4184
				xmax = 1557.6784
				text = "say"
			intervals [4395]:
				xmin = 1557.6784
				xmax = 1558.4008
				text = ""
			intervals [4396]:
				xmin = 1558.4008
				xmax = 1558.4708
				text = "i"
			intervals [4397]:
				xmin = 1558.4708
				xmax = 1558.6608
				text = "don't"
			intervals [4398]:
				xmin = 1558.6608
				xmax = 1558.7708
				text = "know"
			intervals [4399]:
				xmin = 1558.7708
				xmax = 1558.8508
				text = "it"
			intervals [4400]:
				xmin = 1558.8508
				xmax = 1558.8808
				text = "s"
			intervals [4401]:
				xmin = 1558.8808
				xmax = 1559.0008
				text = "just"
			intervals [4402]:
				xmin = 1559.0008
				xmax = 1559.1708
				text = "about"
			intervals [4403]:
				xmin = 1559.1708
				xmax = 1559.2508
				text = "the"
			intervals [4404]:
				xmin = 1559.2508
				xmax = 1559.5408
				text = "grades"
			intervals [4405]:
				xmin = 1559.5408
				xmax = 1561.7761
				text = ""
			intervals [4406]:
				xmin = 1561.7761
				xmax = 1561.8961
				text = "ain't"
			intervals [4407]:
				xmin = 1561.8961
				xmax = 1562.0261
				text = "just"
			intervals [4408]:
				xmin = 1562.0261
				xmax = 1562.2061
				text = "about"
			intervals [4409]:
				xmin = 1562.2061
				xmax = 1562.2661
				text = "the"
			intervals [4410]:
				xmin = 1562.2661
				xmax = 1562.5361
				text = "grades"
			intervals [4411]:
				xmin = 1562.5361
				xmax = 1562.6061
				text = "i"
			intervals [4412]:
				xmin = 1562.6061
				xmax = 1562.6961
				text = "ain't"
			intervals [4413]:
				xmin = 1562.6961
				xmax = 1562.8361
				text = "had"
			intervals [4414]:
				xmin = 1562.8361
				xmax = 1562.9461
				text = "no"
			intervals [4415]:
				xmin = 1562.9461
				xmax = 1563.4661
				text = "plan"
			intervals [4416]:
				xmin = 1563.4661
				xmax = 1564.3655
				text = ""
			intervals [4417]:
				xmin = 1564.3655
				xmax = 1564.4955
				text = "i"
			intervals [4418]:
				xmin = 1564.4955
				xmax = 1564.5855
				text = "ain't"
			intervals [4419]:
				xmin = 1564.5855
				xmax = 1564.7455
				text = "had"
			intervals [4420]:
				xmin = 1564.7455
				xmax = 1565.0155
				text = "no"
			intervals [4421]:
				xmin = 1565.0155
				xmax = 1565.1402
				text = ""
			intervals [4422]:
				xmin = 1565.1402
				xmax = 1565.3402
				text = "a"
			intervals [4423]:
				xmin = 1565.3402
				xmax = 1565.7623
				text = ""
			intervals [4424]:
				xmin = 1565.7623
				xmax = 1565.9923
				text = "sit"
			intervals [4425]:
				xmin = 1565.9923
				xmax = 1566.2423
				text = "down"
			intervals [4426]:
				xmin = 1566.2423
				xmax = 1566.3523
				text = "no"
			intervals [4427]:
				xmin = 1566.3523
				xmax = 1566.9123
				text = "strategic"
			intervals [4428]:
				xmin = 1566.9123
				xmax = 1567.2123
				text = "plan"
			intervals [4429]:
				xmin = 1567.2123
				xmax = 1567.3723
				text = "like"
			intervals [4430]:
				xmin = 1567.3723
				xmax = 1567.6423
				text = "people"
			intervals [4431]:
				xmin = 1567.6423
				xmax = 1567.7923
				text = "do"
			intervals [4432]:
				xmin = 1567.7923
				xmax = 1568.1823
				text = "today"
			intervals [4433]:
				xmin = 1568.1823
				xmax = 1568.7513
				text = ""
			intervals [4434]:
				xmin = 1568.7513
				xmax = 1568.9113
				text = "from"
			intervals [4435]:
				xmin = 1568.9113
				xmax = 1568.9913
				text = "the"
			intervals [4436]:
				xmin = 1568.9913
				xmax = 1569.3013
				text = "time"
			intervals [4437]:
				xmin = 1569.3013
				xmax = 1569.4213
				text = "their"
			intervals [4438]:
				xmin = 1569.4213
				xmax = 1569.7913
				text = "children"
			intervals [4439]:
				xmin = 1569.7913
				xmax = 1569.9013
				text = "are"
			intervals [4440]:
				xmin = 1569.9013
				xmax = 1570.2713
				text = "born"
			intervals [4441]:
				xmin = 1570.2713
				xmax = 1570.5413
				text = "and"
			intervals [4442]:
				xmin = 1570.5413
				xmax = 1571.0069
				text = ""
			intervals [4443]:
				xmin = 1571.0069
				xmax = 1571.1869
				text = "they're"
			intervals [4444]:
				xmin = 1571.1869
				xmax = 1571.3769
				text = "gonna"
			intervals [4445]:
				xmin = 1571.3769
				xmax = 1571.5469
				text = "go"
			intervals [4446]:
				xmin = 1571.5469
				xmax = 1571.7069
				text = "to"
			intervals [4447]:
				xmin = 1571.7069
				xmax = 1571.8769
				text = "this"
			intervals [4448]:
				xmin = 1571.8769
				xmax = 1572.2569
				text = "school"
			intervals [4449]:
				xmin = 1572.2569
				xmax = 1572.3269
				text = "and"
			intervals [4450]:
				xmin = 1572.3269
				xmax = 1572.4569
				text = "they"
			intervals [4451]:
				xmin = 1572.4569
				xmax = 1572.6269
				text = "gonna"
			intervals [4452]:
				xmin = 1572.6269
				xmax = 1573.7907
				text = ""
			intervals [4453]:
				xmin = 1573.7907
				xmax = 1573.9207
				text = "and"
			intervals [4454]:
				xmin = 1573.9207
				xmax = 1574.0007
				text = "i'm"
			intervals [4455]:
				xmin = 1574.0007
				xmax = 1574.1207
				text = "gonna"
			intervals [4456]:
				xmin = 1574.1207
				xmax = 1574.2607
				text = "put"
			intervals [4457]:
				xmin = 1574.2607
				xmax = 1574.2907
				text = ""
			intervals [4458]:
				xmin = 1574.2907
				xmax = 1574.4907
				text = "this"
			intervals [4459]:
				xmin = 1574.4907
				xmax = 1574.6907
				text = "kind"
			intervals [4460]:
				xmin = 1574.6907
				xmax = 1574.7507
				text = "of"
			intervals [4461]:
				xmin = 1574.7507
				xmax = 1575.0207
				text = "money"
			intervals [4462]:
				xmin = 1575.0207
				xmax = 1575.2907
				text = "away"
			intervals [4463]:
				xmin = 1575.2907
				xmax = 1575.5793
				text = ""
			intervals [4464]:
				xmin = 1575.5793
				xmax = 1575.6993
				text = "i"
			intervals [4465]:
				xmin = 1575.6993
				xmax = 1575.7893
				text = "ain't"
			intervals [4466]:
				xmin = 1575.7893
				xmax = 1575.8793
				text = "know"
			intervals [4467]:
				xmin = 1575.8793
				xmax = 1575.9993
				text = "what"
			intervals [4468]:
				xmin = 1575.9993
				xmax = 1576.2993
				text = "saving"
			intervals [4469]:
				xmin = 1576.2993
				xmax = 1576.4793
				text = "no"
			intervals [4470]:
				xmin = 1576.4793
				xmax = 1576.8531
				text = ""
			intervals [4471]:
				xmin = 1576.8531
				xmax = 1577.0731
				text = "i"
			intervals [4472]:
				xmin = 1577.0731
				xmax = 1577.2931
				text = "was"
			intervals [4473]:
				xmin = 1577.2931
				xmax = 1577.3231
				text = ""
			intervals [4474]:
				xmin = 1577.3231
				xmax = 1578.1831
				text = "always"
			intervals [4475]:
				xmin = 1578.1831
				xmax = 1579.4923
				text = ""
			intervals [4476]:
				xmin = 1579.4923
				xmax = 1579.6423
				text = "and"
			intervals [4477]:
				xmin = 1579.6423
				xmax = 1579.8323
				text = "then"
			intervals [4478]:
				xmin = 1579.8323
				xmax = 1579.9723
				text = "to"
			intervals [4479]:
				xmin = 1579.9723
				xmax = 1580.0023
				text = ""
			intervals [4480]:
				xmin = 1580.0023
				xmax = 1580.3323
				text = "tryna"
			intervals [4481]:
				xmin = 1580.3323
				xmax = 1580.5623
				text = "make"
			intervals [4482]:
				xmin = 1580.5623
				xmax = 1580.8423
				text = "them"
			intervals [4483]:
				xmin = 1580.8423
				xmax = 1580.907
				text = ""
			intervals [4484]:
				xmin = 1580.907
				xmax = 1581.237
				text = "well"
			intervals [4485]:
				xmin = 1581.237
				xmax = 1581.737
				text = "grounded"
			intervals [4486]:
				xmin = 1581.737
				xmax = 1582.067
				text = "well"
			intervals [4487]:
				xmin = 1582.067
				xmax = 1582.587
				text = "rounded"
			intervals [4488]:
				xmin = 1582.587
				xmax = 1584.3332
				text = ""
			intervals [4489]:
				xmin = 1584.3332
				xmax = 1584.4832
				text = "they"
			intervals [4490]:
				xmin = 1584.4832
				xmax = 1584.6532
				text = "were"
			intervals [4491]:
				xmin = 1584.6532
				xmax = 1586.5134
				text = ""
			intervals [4492]:
				xmin = 1586.5134
				xmax = 1586.7734
				text = "people"
			intervals [4493]:
				xmin = 1586.7734
				xmax = 1586.9234
				text = "didn't"
			intervals [4494]:
				xmin = 1586.9234
				xmax = 1587.1234
				text = "believe"
			intervals [4495]:
				xmin = 1587.1234
				xmax = 1587.2234
				text = "they"
			intervals [4496]:
				xmin = 1587.2234
				xmax = 1587.2834
				text = "were"
			intervals [4497]:
				xmin = 1587.2834
				xmax = 1587.4534
				text = "my"
			intervals [4498]:
				xmin = 1587.4534
				xmax = 1587.8834
				text = "children"
			intervals [4499]:
				xmin = 1587.8834
				xmax = 1591.443
				text = ""
			intervals [4500]:
				xmin = 1591.443
				xmax = 1591.523
				text = "they"
			intervals [4501]:
				xmin = 1591.523
				xmax = 1591.653
				text = "was"
			intervals [4502]:
				xmin = 1591.653
				xmax = 1592.083
				text = "always"
			intervals [4503]:
				xmin = 1592.083
				xmax = 1592.263
				text = "well"
			intervals [4504]:
				xmin = 1592.263
				xmax = 1592.733
				text = "mannered"
			intervals [4505]:
				xmin = 1592.733
				xmax = 1594.1751
				text = ""
			intervals [4506]:
				xmin = 1594.1751
				xmax = 1594.6351
				text = "smart"
			intervals [4507]:
				xmin = 1594.6351
				xmax = 1598.0146
				text = ""
			intervals [4508]:
				xmin = 1598.0146
				xmax = 1598.0846
				text = "i"
			intervals [4509]:
				xmin = 1598.0846
				xmax = 1598.2746
				text = "had"
			intervals [4510]:
				xmin = 1598.2746
				xmax = 1598.3546
				text = "a"
			intervals [4511]:
				xmin = 1598.3546
				xmax = 1598.5246
				text = "lot"
			intervals [4512]:
				xmin = 1598.5246
				xmax = 1598.5846
				text = "of"
			intervals [4513]:
				xmin = 1598.5846
				xmax = 1598.8046
				text = "people"
			intervals [4514]:
				xmin = 1598.8046
				xmax = 1598.9246
				text = "who"
			intervals [4515]:
				xmin = 1598.9246
				xmax = 1599.2946
				text = "cared"
			intervals [4516]:
				xmin = 1599.2946
				xmax = 1599.5146
				text = "about"
			intervals [4517]:
				xmin = 1599.5146
				xmax = 1599.5446
				text = ""
			intervals [4518]:
				xmin = 1599.5446
				xmax = 1599.7046
				text = "me"
			intervals [4519]:
				xmin = 1599.7046
				xmax = 1599.7546
				text = ""
			intervals [4520]:
				xmin = 1599.7546
				xmax = 1600.0346
				text = "coming"
			intervals [4521]:
				xmin = 1600.0346
				xmax = 1600.2446
				text = "up"
			intervals [4522]:
				xmin = 1600.2446
				xmax = 1600.6286
				text = ""
			intervals [4523]:
				xmin = 1600.6286
				xmax = 1600.7486
				text = "cause"
			intervals [4524]:
				xmin = 1600.7486
				xmax = 1600.8686
				text = "they"
			intervals [4525]:
				xmin = 1600.8686
				xmax = 1601.0586
				text = "just"
			intervals [4526]:
				xmin = 1601.0586
				xmax = 1601.2986
				text = "couldn't"
			intervals [4527]:
				xmin = 1601.2986
				xmax = 1601.6086
				text = "believe"
			intervals [4528]:
				xmin = 1601.6086
				xmax = 1601.7686
				text = "this"
			intervals [4529]:
				xmin = 1601.7686
				xmax = 1602.1386
				text = "young"
			intervals [4530]:
				xmin = 1602.1386
				xmax = 1602.1886
				text = ""
			intervals [4531]:
				xmin = 1602.1886
				xmax = 1602.6686
				text = "person"
			intervals [4532]:
				xmin = 1602.6686
				xmax = 1603.7627
				text = ""
			intervals [4533]:
				xmin = 1603.7627
				xmax = 1603.9627
				text = "was"
			intervals [4534]:
				xmin = 1603.9627
				xmax = 1604.2127
				text = "doing"
			intervals [4535]:
				xmin = 1604.2127
				xmax = 1604.2927
				text = "a"
			intervals [4536]:
				xmin = 1604.2927
				xmax = 1604.6727
				text = "job"
			intervals [4537]:
				xmin = 1604.6727
				xmax = 1604.7627
				text = "of"
			intervals [4538]:
				xmin = 1604.7627
				xmax = 1604.7927
				text = ""
			intervals [4539]:
				xmin = 1604.7927
				xmax = 1604.9727
				text = "the"
			intervals [4540]:
				xmin = 1604.9727
				xmax = 1605.4027
				text = "average"
			intervals [4541]:
				xmin = 1605.4027
				xmax = 1607.1675
				text = ""
			intervals [4542]:
				xmin = 1607.1675
				xmax = 1607.4375
				text = "older"
			intervals [4543]:
				xmin = 1607.4375
				xmax = 1607.7375
				text = "woman"
			intervals [4544]:
				xmin = 1607.7375
				xmax = 1609.1239
				text = ""
			intervals [4545]:
				xmin = 1609.1239
				xmax = 1609.5539
				text = "so"
			intervals [4546]:
				xmin = 1609.5539
				xmax = 1611.059
				text = ""
			intervals [4547]:
				xmin = 1611.059
				xmax = 1611.369
				text = "i"
			intervals [4548]:
				xmin = 1611.369
				xmax = 1611.778
				text = ""
			intervals [4549]:
				xmin = 1611.778
				xmax = 1611.998
				text = "i"
			intervals [4550]:
				xmin = 1611.998
				xmax = 1612.498
				text = "surrounded"
			intervals [4551]:
				xmin = 1612.498
				xmax = 1612.868
				text = "myself"
			intervals [4552]:
				xmin = 1612.868
				xmax = 1613.098
				text = "around"
			intervals [4553]:
				xmin = 1613.098
				xmax = 1613.558
				text = "positive"
			intervals [4554]:
				xmin = 1613.558
				xmax = 1613.888
				text = "people"
			intervals [4555]:
				xmin = 1613.888
				xmax = 1615.4923
				text = ""
			intervals [4556]:
				xmin = 1615.4923
				xmax = 1616.0023
				text = "positive"
			intervals [4557]:
				xmin = 1616.0023
				xmax = 1616.2523
				text = "women"
			intervals [4558]:
				xmin = 1616.2523
				xmax = 1616.3323
				text = "who"
			intervals [4559]:
				xmin = 1616.3323
				xmax = 1616.4423
				text = "were"
			intervals [4560]:
				xmin = 1616.4423
				xmax = 1616.7223
				text = "doing"
			intervals [4561]:
				xmin = 1616.7223
				xmax = 1616.8823
				text = "good"
			intervals [4562]:
				xmin = 1616.8823
				xmax = 1617.4223
				text = "things"
			intervals [4563]:
				xmin = 1617.4223
				xmax = 1619.0536
				text = ""
			intervals [4564]:
				xmin = 1619.0536
				xmax = 1619.2136
				text = "that"
			intervals [4565]:
				xmin = 1619.2136
				xmax = 1619.3536
				text = "was"
			intervals [4566]:
				xmin = 1619.3536
				xmax = 1619.5836
				text = "my"
			intervals [4567]:
				xmin = 1619.5836
				xmax = 1619.8236
				text = "founda-"
			intervals [4568]:
				xmin = 1619.8236
				xmax = 1620.571
				text = ""
			intervals [4569]:
				xmin = 1620.571
				xmax = 1620.971
				text = "oh"
			intervals [4570]:
				xmin = 1620.971
				xmax = 1621.3477
				text = ""
			intervals [4571]:
				xmin = 1621.3477
				xmax = 1621.3777
				text = "oh"
			intervals [4572]:
				xmin = 1621.3777
				xmax = 1622.2131
				text = ""
			intervals [4573]:
				xmin = 1622.2131
				xmax = 1623.4531
				text = "absolutely"
			intervals [4574]:
				xmin = 1623.4531
				xmax = 1624.9417
				text = ""
			intervals [4575]:
				xmin = 1624.9417
				xmax = 1626.0717
				text = "absolutely"
			intervals [4576]:
				xmin = 1626.0717
				xmax = 1626.2053
				text = ""
			intervals [4577]:
				xmin = 1626.2053
				xmax = 1626.3253
				text = "i"
			intervals [4578]:
				xmin = 1626.3253
				xmax = 1626.4553
				text = "don't"
			intervals [4579]:
				xmin = 1626.4553
				xmax = 1626.6453
				text = "think"
			intervals [4580]:
				xmin = 1626.6453
				xmax = 1626.7253
				text = "i"
			intervals [4581]:
				xmin = 1626.7253
				xmax = 1626.8653
				text = "could"
			intervals [4582]:
				xmin = 1626.8653
				xmax = 1626.9553
				text = "have"
			intervals [4583]:
				xmin = 1626.9553
				xmax = 1627.2253
				text = "made"
			intervals [4584]:
				xmin = 1627.2253
				xmax = 1627.3953
				text = "it"
			intervals [4585]:
				xmin = 1627.3953
				xmax = 1628.3296
				text = ""
			intervals [4586]:
				xmin = 1628.3296
				xmax = 1628.5496
				text = "they"
			intervals [4587]:
				xmin = 1628.5496
				xmax = 1628.6596
				text = "were"
			intervals [4588]:
				xmin = 1628.6596
				xmax = 1628.7496
				text = "the"
			intervals [4589]:
				xmin = 1628.7496
				xmax = 1629.1196
				text = "ones"
			intervals [4590]:
				xmin = 1629.1196
				xmax = 1629.2496
				text = "who"
			intervals [4591]:
				xmin = 1629.2496
				xmax = 1629.4396
				text = "took"
			intervals [4592]:
				xmin = 1629.4396
				xmax = 1629.5096
				text = "the"
			intervals [4593]:
				xmin = 1629.5096
				xmax = 1630.4596
				text = "responsibility"
			intervals [4594]:
				xmin = 1630.4596
				xmax = 1630.7696
				text = "even"
			intervals [4595]:
				xmin = 1630.7696
				xmax = 1630.8896
				text = "when"
			intervals [4596]:
				xmin = 1630.8896
				xmax = 1630.9396
				text = ""
			intervals [4597]:
				xmin = 1630.9396
				xmax = 1631.2096
				text = "i"
			intervals [4598]:
				xmin = 1631.2096
				xmax = 1631.6296
				text = "became"
			intervals [4599]:
				xmin = 1631.6296
				xmax = 1631.6596
				text = ""
			intervals [4600]:
				xmin = 1631.6596
				xmax = 1631.9996
				text = "out"
			intervals [4601]:
				xmin = 1631.9996
				xmax = 1632.0296
				text = ""
			intervals [4602]:
				xmin = 1632.0296
				xmax = 1632.1796
				text = "of"
			intervals [4603]:
				xmin = 1632.1796
				xmax = 1632.4696
				text = "order"
			intervals [4604]:
				xmin = 1632.4696
				xmax = 1632.9587
				text = ""
			intervals [4605]:
				xmin = 1632.9587
				xmax = 1633.0987
				text = "at"
			intervals [4606]:
				xmin = 1633.0987
				xmax = 1633.3187
				text = "any"
			intervals [4607]:
				xmin = 1633.3187
				xmax = 1633.7387
				text = "point"
			intervals [4608]:
				xmin = 1633.7387
				xmax = 1633.9679
				text = ""
			intervals [4609]:
				xmin = 1633.9679
				xmax = 1634.1179
				text = "to"
			intervals [4610]:
				xmin = 1634.1179
				xmax = 1634.2979
				text = "help"
			intervals [4611]:
				xmin = 1634.2979
				xmax = 1634.616
				text = ""
			intervals [4612]:
				xmin = 1634.616
				xmax = 1634.766
				text = "to"
			intervals [4613]:
				xmin = 1634.766
				xmax = 1634.906
				text = "put"
			intervals [4614]:
				xmin = 1634.906
				xmax = 1634.936
				text = ""
			intervals [4615]:
				xmin = 1634.936
				xmax = 1635.086
				text = "be"
			intervals [4616]:
				xmin = 1635.086
				xmax = 1635.206
				text = "able"
			intervals [4617]:
				xmin = 1635.206
				xmax = 1635.276
				text = "to"
			intervals [4618]:
				xmin = 1635.276
				xmax = 1635.426
				text = "put"
			intervals [4619]:
				xmin = 1635.426
				xmax = 1635.556
				text = "cause"
			intervals [4620]:
				xmin = 1635.556
				xmax = 1635.696
				text = "you"
			intervals [4621]:
				xmin = 1635.696
				xmax = 1635.886
				text = "know"
			intervals [4622]:
				xmin = 1635.886
				xmax = 1636.4468
				text = ""
			intervals [4623]:
				xmin = 1636.4468
				xmax = 1636.6868
				text = "when"
			intervals [4624]:
				xmin = 1636.6868
				xmax = 1636.9468
				text = "you're"
			intervals [4625]:
				xmin = 1636.9468
				xmax = 1636.9768
				text = ""
			intervals [4626]:
				xmin = 1636.9768
				xmax = 1637.1568
				text = "on"
			intervals [4627]:
				xmin = 1637.1568
				xmax = 1637.2268
				text = "<unk>"
			intervals [4628]:
				xmin = 1637.2268
				xmax = 1637.2868
				text = ""
			intervals [4629]:
				xmin = 1637.2868
				xmax = 1637.5568
				text = "<unk>"
			intervals [4630]:
				xmin = 1637.5568
				xmax = 1638.0561
				text = ""
			intervals [4631]:
				xmin = 1638.0561
				xmax = 1638.5261
				text = "survival"
			intervals [4632]:
				xmin = 1638.5261
				xmax = 1638.8661
				text = "mode"
			intervals [4633]:
				xmin = 1638.8661
				xmax = 1640.3429
				text = ""
			intervals [4634]:
				xmin = 1640.3429
				xmax = 1640.4129
				text = "you"
			intervals [4635]:
				xmin = 1640.4129
				xmax = 1640.6029
				text = "don't"
			intervals [4636]:
				xmin = 1640.6029
				xmax = 1640.7629
				text = "think"
			intervals [4637]:
				xmin = 1640.7629
				xmax = 1640.8829
				text = "what"
			intervals [4638]:
				xmin = 1640.8829
				xmax = 1641.0029
				text = "you're"
			intervals [4639]:
				xmin = 1641.0029
				xmax = 1641.1629
				text = "doing"
			intervals [4640]:
				xmin = 1641.1629
				xmax = 1641.5829
				text = "anything"
			intervals [4641]:
				xmin = 1641.5829
				xmax = 1641.7029
				text = "you"
			intervals [4642]:
				xmin = 1641.7029
				xmax = 1641.9029
				text = "could"
			intervals [4643]:
				xmin = 1641.9029
				xmax = 1642.1329
				text = "do"
			intervals [4644]:
				xmin = 1642.1329
				xmax = 1642.2529
				text = "or"
			intervals [4645]:
				xmin = 1642.2529
				xmax = 1642.5129
				text = "say"
			intervals [4646]:
				xmin = 1642.5129
				xmax = 1642.7329
				text = "is"
			intervals [4647]:
				xmin = 1642.7329
				xmax = 1643.1429
				text = "wrong"
			intervals [4648]:
				xmin = 1643.1429
				xmax = 1644.4545
				text = ""
			intervals [4649]:
				xmin = 1644.4545
				xmax = 1644.5545
				text = "you"
			intervals [4650]:
				xmin = 1644.5545
				xmax = 1644.7245
				text = "just"
			intervals [4651]:
				xmin = 1644.7245
				xmax = 1644.9845
				text = "do"
			intervals [4652]:
				xmin = 1644.9845
				xmax = 1645.1445
				text = "it"
			intervals [4653]:
				xmin = 1645.1445
				xmax = 1645.9986
				text = ""
			intervals [4654]:
				xmin = 1645.9986
				xmax = 1646.1586
				text = "you"
			intervals [4655]:
				xmin = 1646.1586
				xmax = 1646.3786
				text = "know"
			intervals [4656]:
				xmin = 1646.3786
				xmax = 1646.7559
				text = ""
			intervals [4657]:
				xmin = 1646.7559
				xmax = 1646.8659
				text = "but"
			intervals [4658]:
				xmin = 1646.8659
				xmax = 1646.8959
				text = ""
			intervals [4659]:
				xmin = 1646.8959
				xmax = 1647.0259
				text = "i"
			intervals [4660]:
				xmin = 1647.0259
				xmax = 1647.3759
				text = "do"
			intervals [4661]:
				xmin = 1647.3759
				xmax = 1647.5759
				text = "know"
			intervals [4662]:
				xmin = 1647.5759
				xmax = 1647.6559
				text = "i"
			intervals [4663]:
				xmin = 1647.6559
				xmax = 1648.0759
				text = "resented"
			intervals [4664]:
				xmin = 1648.0759
				xmax = 1648.3059
				text = "white"
			intervals [4665]:
				xmin = 1648.3059
				xmax = 1648.5859
				text = "people"
			intervals [4666]:
				xmin = 1648.5859
				xmax = 1648.7059
				text = "at"
			intervals [4667]:
				xmin = 1648.7059
				xmax = 1648.8059
				text = "the"
			intervals [4668]:
				xmin = 1648.8059
				xmax = 1649.1059
				text = "time"
			intervals [4669]:
				xmin = 1649.1059
				xmax = 1655.1369
				text = ""
			intervals [4670]:
				xmin = 1655.1369
				xmax = 1655.2669
				text = "that"
			intervals [4671]:
				xmin = 1655.2669
				xmax = 1655.2969
				text = "s"
			intervals [4672]:
				xmin = 1655.2969
				xmax = 1655.3669
				text = "her"
			intervals [4673]:
				xmin = 1655.3669
				xmax = 1655.7669
				text = "name"
			intervals [4674]:
				xmin = 1655.7669
				xmax = 1657.3964
				text = ""
			intervals [4675]:
				xmin = 1657.3964
				xmax = 1657.4664
				text = "it"
			intervals [4676]:
				xmin = 1657.4664
				xmax = 1657.6064
				text = "just"
			intervals [4677]:
				xmin = 1657.6064
				xmax = 1657.7764
				text = "seemed"
			intervals [4678]:
				xmin = 1657.7764
				xmax = 1657.9064
				text = "like"
			intervals [4679]:
				xmin = 1657.9064
				xmax = 1658.0264
				text = "they"
			intervals [4680]:
				xmin = 1658.0264
				xmax = 1658.2464
				text = "had"
			intervals [4681]:
				xmin = 1658.2464
				xmax = 1658.6664
				text = "everything"
			intervals [4682]:
				xmin = 1658.6664
				xmax = 1661.5478
				text = ""
			intervals [4683]:
				xmin = 1661.5478
				xmax = 1661.6978
				text = "i"
			intervals [4684]:
				xmin = 1661.6978
				xmax = 1662.1378
				text = "remember"
			intervals [4685]:
				xmin = 1662.1378
				xmax = 1662.4178
				text = "taking"
			intervals [4686]:
				xmin = 1662.4178
				xmax = 1662.5278
				text = "my"
			intervals [4687]:
				xmin = 1662.5278
				xmax = 1662.8578
				text = "kids"
			intervals [4688]:
				xmin = 1662.8578
				xmax = 1662.9578
				text = "to"
			intervals [4689]:
				xmin = 1662.9578
				xmax = 1663.2278
				text = "school"
			intervals [4690]:
				xmin = 1663.2278
				xmax = 1663.3578
				text = "they"
			intervals [4691]:
				xmin = 1663.3578
				xmax = 1663.5078
				text = "went"
			intervals [4692]:
				xmin = 1663.5078
				xmax = 1663.5778
				text = "to"
			intervals [4693]:
				xmin = 1663.5778
				xmax = 1664.0178
				text = "school"
			intervals [4694]:
				xmin = 1664.0178
				xmax = 1666.1603
				text = ""
			intervals [4695]:
				xmin = 1666.1603
				xmax = 1666.5503
				text = "um"
			intervals [4696]:
				xmin = 1666.5503
				xmax = 1667.4593
				text = ""
			intervals [4697]:
				xmin = 1667.4593
				xmax = 1667.9393
				text = "connecticut"
			intervals [4698]:
				xmin = 1667.9393
				xmax = 1668.3793
				text = "avenue"
			intervals [4699]:
				xmin = 1668.3793
				xmax = 1668.5293
				text = ""
			intervals [4700]:
				xmin = 1668.5293
				xmax = 1668.6293
				text = "and"
			intervals [4701]:
				xmin = 1668.6293
				xmax = 1669.2525
				text = ""
			intervals [4702]:
				xmin = 1669.2525
				xmax = 1669.5725
				text = "woodley"
			intervals [4703]:
				xmin = 1669.5725
				xmax = 1669.9625
				text = "road"
			intervals [4704]:
				xmin = 1669.9625
				xmax = 1671.6279
				text = ""
			intervals [4705]:
				xmin = 1671.6279
				xmax = 1671.9679
				text = "whenever"
			intervals [4706]:
				xmin = 1671.9679
				xmax = 1672.0779
				text = "i"
			intervals [4707]:
				xmin = 1672.0779
				xmax = 1672.2579
				text = "was"
			intervals [4708]:
				xmin = 1672.2579
				xmax = 1672.4279
				text = "there"
			intervals [4709]:
				xmin = 1672.4279
				xmax = 1672.4779
				text = "i"
			intervals [4710]:
				xmin = 1672.4779
				xmax = 1672.6379
				text = "was"
			intervals [4711]:
				xmin = 1672.6379
				xmax = 1672.8279
				text = "like"
			intervals [4712]:
				xmin = 1672.8279
				xmax = 1673.0179
				text = "why"
			intervals [4713]:
				xmin = 1673.0179
				xmax = 1673.1779
				text = "do"
			intervals [4714]:
				xmin = 1673.1779
				xmax = 1673.3879
				text = "they"
			intervals [4715]:
				xmin = 1673.3879
				xmax = 1673.6079
				text = "have"
			intervals [4716]:
				xmin = 1673.6079
				xmax = 1673.7179
				text = "it"
			intervals [4717]:
				xmin = 1673.7179
				xmax = 1674.0079
				text = "all"
			intervals [4718]:
				xmin = 1674.0079
				xmax = 1675.0514
				text = ""
			intervals [4719]:
				xmin = 1675.0514
				xmax = 1675.1614
				text = "cause"
			intervals [4720]:
				xmin = 1675.1614
				xmax = 1675.2214
				text = "i"
			intervals [4721]:
				xmin = 1675.2214
				xmax = 1675.3914
				text = "didn't"
			intervals [4722]:
				xmin = 1675.3914
				xmax = 1675.5314
				text = "know"
			intervals [4723]:
				xmin = 1675.5314
				xmax = 1675.8414
				text = "anybody"
			intervals [4724]:
				xmin = 1675.8414
				xmax = 1675.9114
				text = "who"
			intervals [4725]:
				xmin = 1675.9114
				xmax = 1676.0414
				text = "had"
			intervals [4726]:
				xmin = 1676.0414
				xmax = 1676.0914
				text = "a"
			intervals [4727]:
				xmin = 1676.0914
				xmax = 1676.2614
				text = "lot"
			intervals [4728]:
				xmin = 1676.2614
				xmax = 1676.3214
				text = "of"
			intervals [4729]:
				xmin = 1676.3214
				xmax = 1676.5614
				text = "money"
			intervals [4730]:
				xmin = 1676.5614
				xmax = 1677.766
				text = ""
			intervals [4731]:
				xmin = 1677.766
				xmax = 1677.826
				text = "you"
			intervals [4732]:
				xmin = 1677.826
				xmax = 1677.946
				text = "know"
			intervals [4733]:
				xmin = 1677.946
				xmax = 1678.236
				text = "coming"
			intervals [4734]:
				xmin = 1678.236
				xmax = 1678.476
				text = "up"
			intervals [4735]:
				xmin = 1678.476
				xmax = 1680.3006
				text = ""
			intervals [4736]:
				xmin = 1680.3006
				xmax = 1680.4106
				text = "the"
			intervals [4737]:
				xmin = 1680.4106
				xmax = 1680.7106
				text = "well"
			intervals [4738]:
				xmin = 1680.7106
				xmax = 1681.2606
				text = "manicured"
			intervals [4739]:
				xmin = 1681.2606
				xmax = 1682.1606
				text = "lawns"
			intervals [4740]:
				xmin = 1682.1606
				xmax = 1682.4806
				text = "and"
			intervals [4741]:
				xmin = 1682.4806
				xmax = 1685.482
				text = ""
			intervals [4742]:
				xmin = 1685.482
				xmax = 1685.652
				text = "only"
			intervals [4743]:
				xmin = 1685.652
				xmax = 1685.912
				text = "time"
			intervals [4744]:
				xmin = 1685.912
				xmax = 1686.012
				text = "you"
			intervals [4745]:
				xmin = 1686.012
				xmax = 1686.202
				text = "saw"
			intervals [4746]:
				xmin = 1686.202
				xmax = 1686.382
				text = "us"
			intervals [4747]:
				xmin = 1686.382
				xmax = 1686.762
				text = "was"
			intervals [4748]:
				xmin = 1686.762
				xmax = 1687.8514
				text = ""
			intervals [4749]:
				xmin = 1687.8514
				xmax = 1688.0314
				text = "getting"
			intervals [4750]:
				xmin = 1688.0314
				xmax = 1688.1314
				text = "the"
			intervals [4751]:
				xmin = 1688.1314
				xmax = 1688.7714
				text = "trash"
			intervals [4752]:
				xmin = 1688.7714
				xmax = 1689.0614
				text = "or"
			intervals [4753]:
				xmin = 1689.0614
				xmax = 1690.293
				text = ""
			intervals [4754]:
				xmin = 1690.293
				xmax = 1690.593
				text = "cleaning"
			intervals [4755]:
				xmin = 1690.593
				xmax = 1690.693
				text = "their"
			intervals [4756]:
				xmin = 1690.693
				xmax = 1691.023
				text = "house"
			intervals [4757]:
				xmin = 1691.023
				xmax = 1691.603
				text = "mm-hm"
			intervals [4758]:
				xmin = 1691.603
				xmax = 1691.8623
				text = ""
			intervals [4759]:
				xmin = 1691.8623
				xmax = 1692.3123
				text = "mm-hm"
			intervals [4760]:
				xmin = 1692.3123
				xmax = 1692.4405
				text = ""
			intervals [4761]:
				xmin = 1692.4405
				xmax = 1692.7905
				text = "mm-hm"
			intervals [4762]:
				xmin = 1692.7905
				xmax = 1693.4085
				text = ""
			intervals [4763]:
				xmin = 1693.4085
				xmax = 1693.7885
				text = "so"
			intervals [4764]:
				xmin = 1693.7885
				xmax = 1694.4429
				text = ""
			intervals [4765]:
				xmin = 1694.4429
				xmax = 1694.5229
				text = "i"
			intervals [4766]:
				xmin = 1694.5229
				xmax = 1694.6129
				text = "had"
			intervals [4767]:
				xmin = 1694.6129
				xmax = 1694.8629
				text = "never"
			intervals [4768]:
				xmin = 1694.8629
				xmax = 1695.3729
				text = "understood"
			intervals [4769]:
				xmin = 1695.3729
				xmax = 1695.6829
				text = "that"
			intervals [4770]:
				xmin = 1695.6829
				xmax = 1697.9117
				text = ""
			intervals [4771]:
				xmin = 1697.9117
				xmax = 1698.1417
				text = "and"
			intervals [4772]:
				xmin = 1698.1417
				xmax = 1698.2417
				text = "you"
			intervals [4773]:
				xmin = 1698.2417
				xmax = 1698.3417
				text = "know"
			intervals [4774]:
				xmin = 1698.3417
				xmax = 1698.5117
				text = "your"
			intervals [4775]:
				xmin = 1698.5117
				xmax = 1698.9117
				text = "family"
			intervals [4776]:
				xmin = 1698.9117
				xmax = 1699.1717
				text = "talk"
			intervals [4777]:
				xmin = 1699.1717
				xmax = 1699.5117
				text = "about"
			intervals [4778]:
				xmin = 1699.5117
				xmax = 1700.315
				text = ""
			intervals [4779]:
				xmin = 1700.315
				xmax = 1700.565
				text = "white"
			intervals [4780]:
				xmin = 1700.565
				xmax = 1701.025
				text = "people"
			intervals [4781]:
				xmin = 1701.025
				xmax = 1701.1134
				text = ""
			intervals [4782]:
				xmin = 1701.1134
				xmax = 1701.2134
				text = "in"
			intervals [4783]:
				xmin = 1701.2134
				xmax = 1701.2534
				text = "a"
			intervals [4784]:
				xmin = 1701.2534
				xmax = 1701.6534
				text = "negative"
			intervals [4785]:
				xmin = 1701.6534
				xmax = 1701.8634
				text = "way"
			intervals [4786]:
				xmin = 1701.8634
				xmax = 1702.0534
				text = "so"
			intervals [4787]:
				xmin = 1702.0534
				xmax = 1702.3234
				text = "you"
			intervals [4788]:
				xmin = 1702.3234
				xmax = 1702.4834
				text = "d"
			intervals [4789]:
				xmin = 1702.4834
				xmax = 1702.5234
				text = ""
			intervals [4790]:
				xmin = 1702.5234
				xmax = 1702.9934
				text = "adapt"
			intervals [4791]:
				xmin = 1702.9934
				xmax = 1703.2434
				text = "that"
			intervals [4792]:
				xmin = 1703.2434
				xmax = 1706.0932
				text = ""
			intervals [4793]:
				xmin = 1706.0932
				xmax = 1706.3432
				text = "but"
			intervals [4794]:
				xmin = 1706.3432
				xmax = 1706.9134
				text = ""
			intervals [4795]:
				xmin = 1706.9134
				xmax = 1707.0134
				text = "it"
			intervals [4796]:
				xmin = 1707.0134
				xmax = 1707.2834
				text = "wasn't"
			intervals [4797]:
				xmin = 1707.2834
				xmax = 1707.4234
				text = "til"
			intervals [4798]:
				xmin = 1707.4234
				xmax = 1707.6734
				text = "high"
			intervals [4799]:
				xmin = 1707.6734
				xmax = 1708.1434
				text = "school"
			intervals [4800]:
				xmin = 1708.1434
				xmax = 1710.0255
				text = ""
			intervals [4801]:
				xmin = 1710.0255
				xmax = 1710.1555
				text = "that"
			intervals [4802]:
				xmin = 1710.1555
				xmax = 1710.3155
				text = "my"
			intervals [4803]:
				xmin = 1710.3155
				xmax = 1710.6255
				text = "attitude"
			intervals [4804]:
				xmin = 1710.6255
				xmax = 1710.8355
				text = "about"
			intervals [4805]:
				xmin = 1710.8355
				xmax = 1711.0155
				text = "white"
			intervals [4806]:
				xmin = 1711.0155
				xmax = 1711.2655
				text = "people"
			intervals [4807]:
				xmin = 1711.2655
				xmax = 1711.5655
				text = "changed"
			intervals [4808]:
				xmin = 1711.5655
				xmax = 1714.1544
				text = ""
			intervals [4809]:
				xmin = 1714.1544
				xmax = 1714.3244
				text = "miss"
			intervals [4810]:
				xmin = 1714.3244
				xmax = 1714.8844
				text = "rdx"
			intervals [4811]:
				xmin = 1714.8844
				xmax = 1716.5871
				text = ""
			intervals [4812]:
				xmin = 1716.5871
				xmax = 1716.9771
				text = "mm-hm"
			intervals [4813]:
				xmin = 1716.9771
				xmax = 1718.3756
				text = ""
			intervals [4814]:
				xmin = 1718.3756
				xmax = 1718.6856
				text = "because"
			intervals [4815]:
				xmin = 1718.6856
				xmax = 1718.7656
				text = "i"
			intervals [4816]:
				xmin = 1718.7656
				xmax = 1719.0056
				text = "worked"
			intervals [4817]:
				xmin = 1719.0056
				xmax = 1719.0756
				text = "at"
			intervals [4818]:
				xmin = 1719.0756
				xmax = 1719.1356
				text = "the"
			intervals [4819]:
				xmin = 1719.1356
				xmax = 1719.6656
				text = "rdx"
			intervals [4820]:
				xmin = 1719.6656
				xmax = 1721.2216
				text = ""
			intervals [4821]:
				xmin = 1721.2216
				xmax = 1721.3016
				text = "it"
			intervals [4822]:
				xmin = 1721.3016
				xmax = 1721.4216
				text = "was"
			intervals [4823]:
				xmin = 1721.4216
				xmax = 1721.4816
				text = "an"
			intervals [4824]:
				xmin = 1721.4816
				xmax = 1721.5416
				text = ""
			intervals [4825]:
				xmin = 1721.5416
				xmax = 1721.8816
				text = "older"
			intervals [4826]:
				xmin = 1721.8816
				xmax = 1722.2016
				text = "lady"
			intervals [4827]:
				xmin = 1722.2016
				xmax = 1722.5316
				text = "there"
			intervals [4828]:
				xmin = 1722.5316
				xmax = 1724.0399
				text = ""
			intervals [4829]:
				xmin = 1724.0399
				xmax = 1724.1299
				text = "i"
			intervals [4830]:
				xmin = 1724.1299
				xmax = 1724.2499
				text = "was"
			intervals [4831]:
				xmin = 1724.2499
				xmax = 1724.9199
				text = "nineteen"
			intervals [4832]:
				xmin = 1724.9199
				xmax = 1725.6681
				text = ""
			intervals [4833]:
				xmin = 1725.6681
				xmax = 1725.8981
				text = "worked"
			intervals [4834]:
				xmin = 1725.8981
				xmax = 1725.9581
				text = "in"
			intervals [4835]:
				xmin = 1725.9581
				xmax = 1726.0281
				text = "the"
			intervals [4836]:
				xmin = 1726.0281
				xmax = 1726.4581
				text = "kitchen"
			intervals [4837]:
				xmin = 1726.4581
				xmax = 1728.9788
				text = ""
			intervals [4838]:
				xmin = 1728.9788
				xmax = 1729.0888
				text = "was"
			intervals [4839]:
				xmin = 1729.0888
				xmax = 1729.3788
				text = "proud"
			intervals [4840]:
				xmin = 1729.3788
				xmax = 1729.4488
				text = "to"
			intervals [4841]:
				xmin = 1729.4488
				xmax = 1729.6388
				text = "have"
			intervals [4842]:
				xmin = 1729.6388
				xmax = 1729.6888
				text = "a"
			intervals [4843]:
				xmin = 1729.6888
				xmax = 1730.0288
				text = "job"
			intervals [4844]:
				xmin = 1730.0288
				xmax = 1730.6448
				text = ""
			intervals [4845]:
				xmin = 1730.6448
				xmax = 1731.1248
				text = "eighteen"
			intervals [4846]:
				xmin = 1731.1248
				xmax = 1731.3424
				text = ""
			intervals [4847]:
				xmin = 1731.3424
				xmax = 1731.4224
				text = "i"
			intervals [4848]:
				xmin = 1731.4224
				xmax = 1731.7824
				text = "was"
			intervals [4849]:
				xmin = 1731.7824
				xmax = 1731.9324
				text = "eighteen"
			intervals [4850]:
				xmin = 1731.9324
				xmax = 1734.669
				text = ""
			intervals [4851]:
				xmin = 1734.669
				xmax = 1734.899
				text = "and"
			intervals [4852]:
				xmin = 1734.899
				xmax = 1735.299
				text = "she"
			intervals [4853]:
				xmin = 1735.299
				xmax = 1736.7089
				text = ""
			intervals [4854]:
				xmin = 1736.7089
				xmax = 1736.8189
				text = "i"
			intervals [4855]:
				xmin = 1736.8189
				xmax = 1736.9989
				text = "just"
			intervals [4856]:
				xmin = 1736.9989
				xmax = 1737.1789
				text = "think"
			intervals [4857]:
				xmin = 1737.1789
				xmax = 1737.3889
				text = "people"
			intervals [4858]:
				xmin = 1737.3889
				xmax = 1737.6389
				text = "were"
			intervals [4859]:
				xmin = 1737.6389
				xmax = 1738.2989
				text = "amazed"
			intervals [4860]:
				xmin = 1738.2989
				xmax = 1738.5289
				text = "by"
			intervals [4861]:
				xmin = 1738.5289
				xmax = 1738.7089
				text = "the"
			intervals [4862]:
				xmin = 1738.7089
				xmax = 1739.0889
				text = "things"
			intervals [4863]:
				xmin = 1739.0889
				xmax = 1739.3089
				text = "that"
			intervals [4864]:
				xmin = 1739.3089
				xmax = 1739.8744
				text = ""
			intervals [4865]:
				xmin = 1739.8744
				xmax = 1740.0044
				text = "i"
			intervals [4866]:
				xmin = 1740.0044
				xmax = 1740.2044
				text = "was"
			intervals [4867]:
				xmin = 1740.2044
				xmax = 1740.5844
				text = "doing"
			intervals [4868]:
				xmin = 1740.5844
				xmax = 1740.6868
				text = ""
			intervals [4869]:
				xmin = 1740.6868
				xmax = 1740.8468
				text = "i"
			intervals [4870]:
				xmin = 1740.8468
				xmax = 1741.0668
				text = "think"
			intervals [4871]:
				xmin = 1741.0668
				xmax = 1741.1468
				text = "i"
			intervals [4872]:
				xmin = 1741.1468
				xmax = 1741.4768
				text = "amazed"
			intervals [4873]:
				xmin = 1741.4768
				xmax = 1741.7568
				text = "people"
			intervals [4874]:
				xmin = 1741.7568
				xmax = 1741.8668
				text = "i"
			intervals [4875]:
				xmin = 1741.8668
				xmax = 1742.0068
				text = "don't"
			intervals [4876]:
				xmin = 1742.0068
				xmax = 1742.1268
				text = "know"
			intervals [4877]:
				xmin = 1742.1268
				xmax = 1742.3168
				text = "what"
			intervals [4878]:
				xmin = 1742.3168
				xmax = 1742.4068
				text = "it"
			intervals [4879]:
				xmin = 1742.4068
				xmax = 1742.7768
				text = "was"
			intervals [4880]:
				xmin = 1742.7768
				xmax = 1743.7427
				text = ""
			intervals [4881]:
				xmin = 1743.7427
				xmax = 1743.8827
				text = "but"
			intervals [4882]:
				xmin = 1743.8827
				xmax = 1743.9727
				text = "i"
			intervals [4883]:
				xmin = 1743.9727
				xmax = 1746.0069
				text = ""
			intervals [4884]:
				xmin = 1746.0069
				xmax = 1746.1869
				text = "and"
			intervals [4885]:
				xmin = 1746.1869
				xmax = 1746.2469
				text = "i"
			intervals [4886]:
				xmin = 1746.2469
				xmax = 1746.4269
				text = "had"
			intervals [4887]:
				xmin = 1746.4269
				xmax = 1746.5269
				text = "it"
			intervals [4888]:
				xmin = 1746.5269
				xmax = 1746.6534
				text = ""
			intervals [4889]:
				xmin = 1746.6534
				xmax = 1746.8234
				text = "they"
			intervals [4890]:
				xmin = 1746.8234
				xmax = 1746.9334
				text = "would"
			intervals [4891]:
				xmin = 1746.9334
				xmax = 1747.1134
				text = "say"
			intervals [4892]:
				xmin = 1747.1134
				xmax = 1747.3234
				text = "and"
			intervals [4893]:
				xmin = 1747.3234
				xmax = 1747.4234
				text = "you"
			intervals [4894]:
				xmin = 1747.4234
				xmax = 1747.6134
				text = "have"
			intervals [4895]:
				xmin = 1747.6134
				xmax = 1747.6834
				text = "it"
			intervals [4896]:
				xmin = 1747.6834
				xmax = 1748.1434
				text = "together"
			intervals [4897]:
				xmin = 1748.1434
				xmax = 1749.205
				text = ""
			intervals [4898]:
				xmin = 1749.205
				xmax = 1749.275
				text = "i"
			intervals [4899]:
				xmin = 1749.275
				xmax = 1749.455
				text = "didn't"
			intervals [4900]:
				xmin = 1749.455
				xmax = 1749.845
				text = "complain"
			intervals [4901]:
				xmin = 1749.845
				xmax = 1750.115
				text = "about"
			intervals [4902]:
				xmin = 1750.115
				xmax = 1750.595
				text = "anything"
			intervals [4903]:
				xmin = 1750.595
				xmax = 1754.2471
				text = ""
			intervals [4904]:
				xmin = 1754.2471
				xmax = 1754.6471
				text = "um"
			intervals [4905]:
				xmin = 1754.6471
				xmax = 1756.4475
				text = ""
			intervals [4906]:
				xmin = 1756.4475
				xmax = 1756.7075
				text = "miss"
			intervals [4907]:
				xmin = 1756.7075
				xmax = 1757.1275
				text = "rdx"
			intervals [4908]:
				xmin = 1757.1275
				xmax = 1757.7885
				text = ""
			intervals [4909]:
				xmin = 1757.7885
				xmax = 1757.9785
				text = "god"
			intervals [4910]:
				xmin = 1757.9785
				xmax = 1758.1885
				text = "rest"
			intervals [4911]:
				xmin = 1758.1885
				xmax = 1758.3185
				text = "her"
			intervals [4912]:
				xmin = 1758.3185
				xmax = 1758.6285
				text = "soul"
			intervals [4913]:
				xmin = 1758.6285
				xmax = 1759.928
				text = ""
			intervals [4914]:
				xmin = 1759.928
				xmax = 1760.428
				text = "she"
			intervals [4915]:
				xmin = 1760.428
				xmax = 1760.758
				text = "um"
			intervals [4916]:
				xmin = 1760.758
				xmax = 1761.2079
				text = ""
			intervals [4917]:
				xmin = 1761.2079
				xmax = 1761.4879
				text = "became"
			intervals [4918]:
				xmin = 1761.4879
				xmax = 1761.6179
				text = "my"
			intervals [4919]:
				xmin = 1761.6179
				xmax = 1761.9179
				text = "work"
			intervals [4920]:
				xmin = 1761.9179
				xmax = 1762.2179
				text = "mother"
			intervals [4921]:
				xmin = 1762.2179
				xmax = 1763.9276
				text = ""
			intervals [4922]:
				xmin = 1763.9276
				xmax = 1764.1176
				text = "at"
			intervals [4923]:
				xmin = 1764.1176
				xmax = 1764.5176
				text = "rdx"
			intervals [4924]:
				xmin = 1764.5176
				xmax = 1765.3918
				text = ""
			intervals [4925]:
				xmin = 1765.3918
				xmax = 1765.5718
				text = "so"
			intervals [4926]:
				xmin = 1765.5718
				xmax = 1765.6318
				text = "of"
			intervals [4927]:
				xmin = 1765.6318
				xmax = 1765.9218
				text = "course"
			intervals [4928]:
				xmin = 1765.9218
				xmax = 1766.0018
				text = "i"
			intervals [4929]:
				xmin = 1766.0018
				xmax = 1766.1718
				text = "would"
			intervals [4930]:
				xmin = 1766.1718
				xmax = 1766.3718
				text = "take"
			intervals [4931]:
				xmin = 1766.3718
				xmax = 1766.7818
				text = "lessons"
			intervals [4932]:
				xmin = 1766.7818
				xmax = 1766.9618
				text = "from"
			intervals [4933]:
				xmin = 1766.9618
				xmax = 1767.3918
				text = "her"
			intervals [4934]:
				xmin = 1767.3918
				xmax = 1767.7714
				text = ""
			intervals [4935]:
				xmin = 1767.7714
				xmax = 1767.9214
				text = "you"
			intervals [4936]:
				xmin = 1767.9214
				xmax = 1768.0514
				text = "know"
			intervals [4937]:
				xmin = 1768.0514
				xmax = 1768.3814
				text = "notes"
			intervals [4938]:
				xmin = 1768.3814
				xmax = 1768.5114
				text = "out"
			intervals [4939]:
				xmin = 1768.5114
				xmax = 1768.5714
				text = "of"
			intervals [4940]:
				xmin = 1768.5714
				xmax = 1768.7114
				text = "her"
			intervals [4941]:
				xmin = 1768.7114
				xmax = 1769.0314
				text = "book"
			intervals [4942]:
				xmin = 1769.0314
				xmax = 1770.669
				text = ""
			intervals [4943]:
				xmin = 1770.669
				xmax = 1770.909
				text = "and"
			intervals [4944]:
				xmin = 1770.909
				xmax = 1771.369
				text = "then"
			intervals [4945]:
				xmin = 1771.369
				xmax = 1773.7994
				text = ""
			intervals [4946]:
				xmin = 1773.7994
				xmax = 1774.0194
				text = "right"
			intervals [4947]:
				xmin = 1774.0194
				xmax = 1774.2894
				text = "after"
			intervals [4948]:
				xmin = 1774.2894
				xmax = 1774.4394
				text = "that"
			intervals [4949]:
				xmin = 1774.4394
				xmax = 1774.9394
				text = "summer"
			intervals [4950]:
				xmin = 1774.9394
				xmax = 1778.2824
				text = ""
			intervals [4951]:
				xmin = 1778.2824
				xmax = 1778.3924
				text = "i"
			intervals [4952]:
				xmin = 1778.3924
				xmax = 1778.5924
				text = "went"
			intervals [4953]:
				xmin = 1778.5924
				xmax = 1778.7324
				text = "to"
			intervals [4954]:
				xmin = 1778.7324
				xmax = 1779.1124
				text = "work"
			intervals [4955]:
				xmin = 1779.1124
				xmax = 1781.9909
				text = ""
			intervals [4956]:
				xmin = 1781.9909
				xmax = 1782.1109
				text = "at"
			intervals [4957]:
				xmin = 1782.1109
				xmax = 1782.8709
				text = "rdx"
			intervals [4958]:
				xmin = 1782.8709
				xmax = 1785.8546
				text = ""
			intervals [4959]:
				xmin = 1785.8546
				xmax = 1786.0846
				text = "cause"
			intervals [4960]:
				xmin = 1786.0846
				xmax = 1786.2246
				text = "she"
			intervals [4961]:
				xmin = 1786.2246
				xmax = 1786.3546
				text = "was"
			intervals [4962]:
				xmin = 1786.3546
				xmax = 1786.4446
				text = "the"
			intervals [4963]:
				xmin = 1786.4446
				xmax = 1786.5746
				text = "one"
			intervals [4964]:
				xmin = 1786.5746
				xmax = 1786.6646
				text = "that"
			intervals [4965]:
				xmin = 1786.6646
				xmax = 1786.7946
				text = "said"
			intervals [4966]:
				xmin = 1786.7946
				xmax = 1786.8846
				text = "well"
			intervals [4967]:
				xmin = 1786.8846
				xmax = 1787.0946
				text = "apply"
			intervals [4968]:
				xmin = 1787.0946
				xmax = 1787.3046
				text = "over"
			intervals [4969]:
				xmin = 1787.3046
				xmax = 1787.4746
				text = ""
			intervals [4970]:
				xmin = 1787.4746
				xmax = 1787.6846
				text = "there"
			intervals [4971]:
				xmin = 1787.6846
				xmax = 1790.1159
				text = ""
			intervals [4972]:
				xmin = 1790.1159
				xmax = 1790.1859
				text = "i"
			intervals [4973]:
				xmin = 1790.1859
				xmax = 1790.3559
				text = "never"
			intervals [4974]:
				xmin = 1790.3559
				xmax = 1790.5959
				text = "even"
			intervals [4975]:
				xmin = 1790.5959
				xmax = 1790.6601
				text = ""
			intervals [4976]:
				xmin = 1790.6601
				xmax = 1790.9001
				text = "thought"
			intervals [4977]:
				xmin = 1790.9001
				xmax = 1791.0001
				text = "i"
			intervals [4978]:
				xmin = 1791.0001
				xmax = 1791.4801
				text = "could"
			intervals [4979]:
				xmin = 1791.4801
				xmax = 1793.5586
				text = ""
			intervals [4980]:
				xmin = 1793.5586
				xmax = 1794.0886
				text = "and"
			intervals [4981]:
				xmin = 1794.0886
				xmax = 1794.4486
				text = ""
			intervals [4982]:
				xmin = 1794.4486
				xmax = 1794.5486
				text = "they"
			intervals [4983]:
				xmin = 1794.5486
				xmax = 1794.7286
				text = "didn't"
			intervals [4984]:
				xmin = 1794.7286
				xmax = 1794.9786
				text = "have"
			intervals [4985]:
				xmin = 1794.9786
				xmax = 1795.4486
				text = "anything"
			intervals [4986]:
				xmin = 1795.4486
				xmax = 1795.7508
				text = ""
			intervals [4987]:
				xmin = 1795.7508
				xmax = 1795.9308
				text = "then"
			intervals [4988]:
				xmin = 1795.9308
				xmax = 1796.0508
				text = "i"
			intervals [4989]:
				xmin = 1796.0508
				xmax = 1796.3408
				text = "found"
			intervals [4990]:
				xmin = 1796.3408
				xmax = 1796.3908
				text = "a"
			intervals [4991]:
				xmin = 1796.3908
				xmax = 1797.0708
				text = "contact"
			intervals [4992]:
				xmin = 1797.0708
				xmax = 1798.4941
				text = ""
			intervals [4993]:
				xmin = 1798.4941
				xmax = 1798.7141
				text = "miss"
			intervals [4994]:
				xmin = 1798.7141
				xmax = 1799.2841
				text = "rdx"
			intervals [4995]:
				xmin = 1799.2841
				xmax = 1800.4219
				text = ""
			intervals [4996]:
				xmin = 1800.4219
				xmax = 1800.6519
				text = "white"
			intervals [4997]:
				xmin = 1800.6519
				xmax = 1800.9019
				text = "lady"
			intervals [4998]:
				xmin = 1800.9019
				xmax = 1801.1906
				text = ""
			intervals [4999]:
				xmin = 1801.1906
				xmax = 1802.0706
				text = "<unk>"
			intervals [5000]:
				xmin = 1802.0706
				xmax = 1803.5189
				text = ""
			intervals [5001]:
				xmin = 1803.5189
				xmax = 1803.7289
				text = "she"
			intervals [5002]:
				xmin = 1803.7289
				xmax = 1803.8789
				text = "was"
			intervals [5003]:
				xmin = 1803.8789
				xmax = 1803.9889
				text = "in"
			intervals [5004]:
				xmin = 1803.9889
				xmax = 1804.4189
				text = "charge"
			intervals [5005]:
				xmin = 1804.4189
				xmax = 1805.454
				text = ""
			intervals [5006]:
				xmin = 1805.454
				xmax = 1805.604
				text = "of"
			intervals [5007]:
				xmin = 1805.604
				xmax = 1805.754
				text = "this"
			intervals [5008]:
				xmin = 1805.754
				xmax = 1806.444
				text = "program"
			intervals [5009]:
				xmin = 1806.444
				xmax = 1808.4129
				text = ""
			intervals [5010]:
				xmin = 1808.4129
				xmax = 1808.4829
				text = "it"
			intervals [5011]:
				xmin = 1808.4829
				xmax = 1808.6429
				text = "was"
			intervals [5012]:
				xmin = 1808.6429
				xmax = 1808.7129
				text = "a"
			intervals [5013]:
				xmin = 1808.7129
				xmax = 1809.1629
				text = "surgical"
			intervals [5014]:
				xmin = 1809.1629
				xmax = 1809.4629
				text = "tech"
			intervals [5015]:
				xmin = 1809.4629
				xmax = 1810.0329
				text = "program"
			intervals [5016]:
				xmin = 1810.0329
				xmax = 1811.7238
				text = ""
			intervals [5017]:
				xmin = 1811.7238
				xmax = 1811.8538
				text = "and"
			intervals [5018]:
				xmin = 1811.8538
				xmax = 1811.9338
				text = "i"
			intervals [5019]:
				xmin = 1811.9338
				xmax = 1812.2938
				text = "wanted"
			intervals [5020]:
				xmin = 1812.2938
				xmax = 1812.3738
				text = "it"
			intervals [5021]:
				xmin = 1812.3738
				xmax = 1816.2257
				text = ""
			intervals [5022]:
				xmin = 1816.2257
				xmax = 1816.3657
				text = "i"
			intervals [5023]:
				xmin = 1816.3657
				xmax = 1816.4757
				text = "would"
			intervals [5024]:
				xmin = 1816.4757
				xmax = 1816.7457
				text = "call"
			intervals [5025]:
				xmin = 1816.7457
				xmax = 1816.8857
				text = "her"
			intervals [5026]:
				xmin = 1816.8857
				xmax = 1817.0657
				text = "every"
			intervals [5027]:
				xmin = 1817.0657
				xmax = 1817.2057
				text = "two"
			intervals [5028]:
				xmin = 1817.2057
				xmax = 1817.5357
				text = "weeks"
			intervals [5029]:
				xmin = 1817.5357
				xmax = 1819.0921
				text = ""
			intervals [5030]:
				xmin = 1819.0921
				xmax = 1819.4321
				text = "<unk>"
			intervals [5031]:
				xmin = 1819.4321
				xmax = 1820.369
				text = ""
			intervals [5032]:
				xmin = 1820.369
				xmax = 1820.499
				text = "i"
			intervals [5033]:
				xmin = 1820.499
				xmax = 1820.699
				text = "must"
			intervals [5034]:
				xmin = 1820.699
				xmax = 1820.789
				text = "have"
			intervals [5035]:
				xmin = 1820.789
				xmax = 1821.139
				text = "called"
			intervals [5036]:
				xmin = 1821.139
				xmax = 1821.379
				text = "this"
			intervals [5037]:
				xmin = 1821.379
				xmax = 1821.759
				text = "lady"
			intervals [5038]:
				xmin = 1821.759
				xmax = 1824.3313
				text = ""
			intervals [5039]:
				xmin = 1824.3313
				xmax = 1824.4613
				text = "she"
			intervals [5040]:
				xmin = 1824.4613
				xmax = 1824.6013
				text = "said"
			intervals [5041]:
				xmin = 1824.6013
				xmax = 1824.7113
				text = "i"
			intervals [5042]:
				xmin = 1824.7113
				xmax = 1824.7413
				text = "<unk>"
			intervals [5043]:
				xmin = 1824.7413
				xmax = 1824.8813
				text = "let"
			intervals [5044]:
				xmin = 1824.8813
				xmax = 1824.9913
				text = "you"
			intervals [5045]:
				xmin = 1824.9913
				xmax = 1825.0913
				text = "know"
			intervals [5046]:
				xmin = 1825.0913
				xmax = 1825.2013
				text = "when"
			intervals [5047]:
				xmin = 1825.2013
				xmax = 1825.2613
				text = "the"
			intervals [5048]:
				xmin = 1825.2613
				xmax = 1825.7013
				text = "program"
			intervals [5049]:
				xmin = 1825.7013
				xmax = 1826.0313
				text = "starts"
			intervals [5050]:
				xmin = 1826.0313
				xmax = 1826.2013
				text = "up"
			intervals [5051]:
				xmin = 1826.2013
				xmax = 1826.4713
				text = "again"
			intervals [5052]:
				xmin = 1826.4713
				xmax = 1829.037
				text = ""
			intervals [5053]:
				xmin = 1829.037
				xmax = 1829.187
				text = "but"
			intervals [5054]:
				xmin = 1829.187
				xmax = 1829.247
				text = "the"
			intervals [5055]:
				xmin = 1829.247
				xmax = 1829.577
				text = "program"
			intervals [5056]:
				xmin = 1829.577
				xmax = 1829.817
				text = "never"
			intervals [5057]:
				xmin = 1829.817
				xmax = 1830.177
				text = "started"
			intervals [5058]:
				xmin = 1830.177
				xmax = 1830.297
				text = "up"
			intervals [5059]:
				xmin = 1830.297
				xmax = 1830.657
				text = "again"
			intervals [5060]:
				xmin = 1830.657
				xmax = 1831.9933
				text = ""
			intervals [5061]:
				xmin = 1831.9933
				xmax = 1832.0833
				text = "they"
			intervals [5062]:
				xmin = 1832.0833
				xmax = 1832.2833
				text = "had"
			intervals [5063]:
				xmin = 1832.2833
				xmax = 1832.5833
				text = "another"
			intervals [5064]:
				xmin = 1832.5833
				xmax = 1833.1833
				text = "program"
			intervals [5065]:
				xmin = 1833.1833
				xmax = 1837.577
				text = ""
			intervals [5066]:
				xmin = 1837.577
				xmax = 1837.767
				text = "for"
			intervals [5067]:
				xmin = 1837.767
				xmax = 1838.057
				text = "unit"
			intervals [5068]:
				xmin = 1838.057
				xmax = 1838.487
				text = "clerks"
			intervals [5069]:
				xmin = 1838.487
				xmax = 1840.0791
				text = ""
			intervals [5070]:
				xmin = 1840.0791
				xmax = 1840.2591
				text = "and"
			intervals [5071]:
				xmin = 1840.2591
				xmax = 1840.5091
				text = "unit"
			intervals [5072]:
				xmin = 1840.5091
				xmax = 1840.9291
				text = "clerks"
			intervals [5073]:
				xmin = 1840.9291
				xmax = 1843.4218
				text = ""
			intervals [5074]:
				xmin = 1843.4218
				xmax = 1843.5518
				text = "were"
			intervals [5075]:
				xmin = 1843.5518
				xmax = 1843.6318
				text = "the"
			intervals [5076]:
				xmin = 1843.6318
				xmax = 1844.0918
				text = "ones"
			intervals [5077]:
				xmin = 1844.0918
				xmax = 1844.3818
				text = "to"
			intervals [5078]:
				xmin = 1844.3818
				xmax = 1845.1518
				text = "transcribe"
			intervals [5079]:
				xmin = 1845.1518
				xmax = 1845.5018
				text = "doctor"
			intervals [5080]:
				xmin = 1845.5018
				xmax = 1845.5918
				text = "s"
			intervals [5081]:
				xmin = 1845.5918
				xmax = 1846.0618
				text = "orders"
			intervals [5082]:
				xmin = 1846.0618
				xmax = 1846.1518
				text = "and"
			intervals [5083]:
				xmin = 1846.1518
				xmax = 1846.3218
				text = "all"
			intervals [5084]:
				xmin = 1846.3218
				xmax = 1846.4018
				text = "of"
			intervals [5085]:
				xmin = 1846.4018
				xmax = 1846.6618
				text = "that"
			intervals [5086]:
				xmin = 1846.6618
				xmax = 1848.2294
				text = ""
			intervals [5087]:
				xmin = 1848.2294
				xmax = 1848.7694
				text = "<unk>"
			intervals [5088]:
				xmin = 1848.7694
				xmax = 1849.3991
				text = ""
			intervals [5089]:
				xmin = 1849.3991
				xmax = 1849.5191
				text = "they"
			intervals [5090]:
				xmin = 1849.5191
				xmax = 1849.9691
				text = "manage"
			intervals [5091]:
				xmin = 1849.9691
				xmax = 1850.0591
				text = "the"
			intervals [5092]:
				xmin = 1850.0591
				xmax = 1850.6091
				text = "units"
			intervals [5093]:
				xmin = 1850.6091
				xmax = 1850.732
				text = ""
			intervals [5094]:
				xmin = 1850.732
				xmax = 1850.822
				text = "the"
			intervals [5095]:
				xmin = 1850.822
				xmax = 1851.312
				text = "hospital"
			intervals [5096]:
				xmin = 1851.312
				xmax = 1851.872
				text = "units"
			intervals [5097]:
				xmin = 1851.872
				xmax = 1852.7926
				text = ""
			intervals [5098]:
				xmin = 1852.7926
				xmax = 1852.8626
				text = "and"
			intervals [5099]:
				xmin = 1852.8626
				xmax = 1852.9826
				text = "that"
			intervals [5100]:
				xmin = 1852.9826
[truncated: 4,170,170 more chars]
