# Supplementary material for: Considering Performance in the Automated and Manual Coding of Sociolinguistic Variables: Lessons From Variable (ING)
Source: Front Artif Intell. 2021 Apr 29;4:648543. doi: 10.3389/frai.2021.648543 (PMC8117961; doi:10.3389/frai.2021.648543)
Supplement: Supplementary file 6 [file Data_Sheet_6.ZIP › CORAAL_VARAligned_as_TextGrids_p2/DCB_se1_ag1_f_02_1.TextGrid]

File type = "ooTextFile"
Object class = "TextGrid"

xmin = 0.0
xmax = 2221.600022675737
tiers? <exists>
size = 8
item []:
	item [1]:
		class = "IntervalTier"
		name = "DCB_se1_ag1_m_05 - words"
		xmin = 0.0
		xmax = 2221.600022675737
		intervals: size = 477
			intervals [1]:
				xmin = 0.0
				xmax = 5.3093
				text = ""
			intervals [2]:
				xmin = 5.3093
				xmax = 5.9193
				text = "fourteen"
			intervals [3]:
				xmin = 5.9193
				xmax = 218.513
				text = ""
			intervals [4]:
				xmin = 218.513
				xmax = 219.043
				text = "mm-hm"
			intervals [5]:
				xmin = 219.043
				xmax = 284.5833
				text = ""
			intervals [6]:
				xmin = 284.5833
				xmax = 285.1033
				text = "eighth"
			intervals [7]:
				xmin = 285.1033
				xmax = 286.2594
				text = ""
			intervals [8]:
				xmin = 286.2594
				xmax = 286.6594
				text = "yes"
			intervals [9]:
				xmin = 286.6594
				xmax = 288.8626
				text = ""
			intervals [10]:
				xmin = 288.8626
				xmax = 289.0326
				text = "mm-mm"
			intervals [11]:
				xmin = 289.0326
				xmax = 293.6463
				text = ""
			intervals [12]:
				xmin = 293.6463
				xmax = 293.7963
				text = "yeah"
			intervals [13]:
				xmin = 293.7963
				xmax = 293.8763
				text = "it"
			intervals [14]:
				xmin = 293.8763
				xmax = 293.9463
				text = "s"
			intervals [15]:
				xmin = 293.9463
				xmax = 294.2163
				text = "alright"
			intervals [16]:
				xmin = 294.2163
				xmax = 296.5816
				text = ""
			intervals [17]:
				xmin = 296.5816
				xmax = 296.8916
				text = "yeah"
			intervals [18]:
				xmin = 296.8916
				xmax = 297.1516
				text = "like"
			intervals [19]:
				xmin = 297.1516
				xmax = 297.4416
				text = "rdx"
			intervals [20]:
				xmin = 297.4416
				xmax = 297.9716
				text = "said"
			intervals [21]:
				xmin = 297.9716
				xmax = 298.0316
				text = "i"
			intervals [22]:
				xmin = 298.0316
				xmax = 298.2416
				text = "like"
			intervals [23]:
				xmin = 298.2416
				xmax = 298.3816
				text = "the"
			intervals [24]:
				xmin = 298.3816
				xmax = 298.7816
				text = "school"
			intervals [25]:
				xmin = 298.7816
				xmax = 299.3416
				text = "system"
			intervals [26]:
				xmin = 299.3416
				xmax = 302.4797
				text = ""
			intervals [27]:
				xmin = 302.4797
				xmax = 302.5497
				text = "yeah"
			intervals [28]:
				xmin = 302.5497
				xmax = 309.0478
				text = ""
			intervals [29]:
				xmin = 309.0478
				xmax = 309.4978
				text = "yes"
			intervals [30]:
				xmin = 309.4978
				xmax = 468.7605
				text = ""
			intervals [31]:
				xmin = 468.7605
				xmax = 469.1305
				text = "mm-hm"
			intervals [32]:
				xmin = 469.1305
				xmax = 619.4917
				text = ""
			intervals [33]:
				xmin = 619.4917
				xmax = 619.6817
				text = "to"
			intervals [34]:
				xmin = 619.6817
				xmax = 620.2317
				text = "me"
			intervals [35]:
				xmin = 620.2317
				xmax = 620.4367
				text = ""
			intervals [36]:
				xmin = 620.4367
				xmax = 620.5367
				text = "i"
			intervals [37]:
				xmin = 620.5367
				xmax = 620.7267
				text = "see"
			intervals [38]:
				xmin = 620.7267
				xmax = 621.1767
				text = "myself"
			intervals [39]:
				xmin = 621.1767
				xmax = 621.2567
				text = "in"
			intervals [40]:
				xmin = 621.2567
				xmax = 621.6967
				text = "college"
			intervals [41]:
				xmin = 621.6967
				xmax = 621.9567
				text = "playing"
			intervals [42]:
				xmin = 621.9567
				xmax = 622.5067
				text = "football"
			intervals [43]:
				xmin = 622.5067
				xmax = 622.8967
				text = "cause"
			intervals [44]:
				xmin = 622.8967
				xmax = 623.4183
				text = ""
			intervals [45]:
				xmin = 623.4183
				xmax = 623.8083
				text = "i"
			intervals [46]:
				xmin = 623.8083
				xmax = 623.8483
				text = ""
			intervals [47]:
				xmin = 623.8483
				xmax = 624.1483
				text = "like"
			intervals [48]:
				xmin = 624.1483
				xmax = 624.2283
				text = "to"
			intervals [49]:
				xmin = 624.2283
				xmax = 624.4483
				text = "play"
			intervals [50]:
				xmin = 624.4483
				xmax = 625.0683
				text = "football"
			intervals [51]:
				xmin = 625.0683
				xmax = 625.3627
				text = ""
			intervals [52]:
				xmin = 625.3627
				xmax = 625.4727
				text = "and"
			intervals [53]:
				xmin = 625.4727
				xmax = 625.5927
				text = "it"
			intervals [54]:
				xmin = 625.5927
				xmax = 625.6627
				text = "s"
			intervals [55]:
				xmin = 625.6627
				xmax = 626.0727
				text = "more"
			intervals [56]:
				xmin = 626.0727
				xmax = 626.8252
				text = ""
			intervals [57]:
				xmin = 626.8252
				xmax = 627.3452
				text = "action"
			intervals [58]:
				xmin = 627.3452
				xmax = 628.2712
				text = ""
			intervals [59]:
				xmin = 628.2712
				xmax = 628.4512
				text = "to"
			intervals [60]:
				xmin = 628.4512
				xmax = 628.7412
				text = "me"
			intervals [61]:
				xmin = 628.7412
				xmax = 647.3586
				text = ""
			intervals [62]:
				xmin = 647.3586
				xmax = 647.4986
				text = "get"
			intervals [63]:
				xmin = 647.4986
				xmax = 647.9286
				text = ""
			intervals [64]:
				xmin = 647.9286
				xmax = 648.0386
				text = "all"
			intervals [65]:
				xmin = 648.0386
				xmax = 648.0986
				text = "my"
			intervals [66]:
				xmin = 648.0986
				xmax = 648.3686
				text = "work"
			intervals [67]:
				xmin = 648.3686
				xmax = 648.7086
				text = "done"
			intervals [68]:
				xmin = 648.7086
				xmax = 795.9694
				text = ""
			intervals [69]:
				xmin = 795.9694
				xmax = 796.5694
				text = "elementary"
			intervals [70]:
				xmin = 796.5694
				xmax = 799.0839
				text = ""
			intervals [71]:
				xmin = 799.0839
				xmax = 799.3139
				text = "<unk>"
			intervals [72]:
				xmin = 799.3139
				xmax = 806.560
				text = ""
			intervals [73]:
				xmin = 806.560
				xmax = 806.840
				text = "not"
			intervals [74]:
				xmin = 806.840
				xmax = 806.870
				text = ""
			intervals [75]:
				xmin = 806.870
				xmax = 807.000
				text = "really"
			intervals [76]:
				xmin = 807.000
				xmax = 811.1843
				text = ""
			intervals [77]:
				xmin = 811.1843
				xmax = 811.5343
				text = "yeah"
			intervals [78]:
				xmin = 811.5343
				xmax = 900.0507
				text = ""
			intervals [79]:
				xmin = 900.0507
				xmax = 900.4907
				text = "me"
			intervals [80]:
				xmin = 900.4907
				xmax = 900.7207
				text = "i"
			intervals [81]:
				xmin = 900.7207
				xmax = 900.9165
				text = ""
			intervals [82]:
				xmin = 900.9165
				xmax = 900.9665
				text = "j-"
			intervals [83]:
				xmin = 900.9665
				xmax = 901.3665
				text = "use"
			intervals [84]:
				xmin = 901.3665
				xmax = 901.5465
				text = "my"
			intervals [85]:
				xmin = 901.5465
				xmax = 902.3065
				text = "notes"
			intervals [86]:
				xmin = 902.3065
				xmax = 902.3922
				text = ""
			intervals [87]:
				xmin = 902.3922
				xmax = 902.8622
				text = "and"
			intervals [88]:
				xmin = 902.8622
				xmax = 903.1651
				text = ""
			intervals [89]:
				xmin = 903.1651
				xmax = 903.3451
				text = "if"
			intervals [90]:
				xmin = 903.3451
				xmax = 903.4251
				text = "i"
			intervals [91]:
				xmin = 903.4251
				xmax = 903.6551
				text = "don't"
			intervals [92]:
				xmin = 903.6551
				xmax = 904.1951
				text = "understand"
			intervals [93]:
				xmin = 904.1951
				xmax = 904.5351
				text = "something"
			intervals [94]:
				xmin = 904.5351
				xmax = 904.5651
				text = "i"
			intervals [95]:
				xmin = 904.5651
				xmax = 904.9151
				text = "aks"
			intervals [96]:
				xmin = 904.9151
				xmax = 904.9751
				text = "the"
			intervals [97]:
				xmin = 904.9751
				xmax = 905.5951
				text = "teacher"
			intervals [98]:
				xmin = 905.5951
				xmax = 906.2703
				text = ""
			intervals [99]:
				xmin = 906.2703
				xmax = 906.7003
				text = "uh"
			intervals [100]:
				xmin = 906.7003
				xmax = 906.7303
				text = ""
			intervals [101]:
				xmin = 906.7303
				xmax = 906.9303
				text = "help"
			intervals [102]:
				xmin = 906.9303
				xmax = 907.2403
				text = "me"
			intervals [103]:
				xmin = 907.2403
				xmax = 907.4112
				text = ""
			intervals [104]:
				xmin = 907.4112
				xmax = 907.8412
				text = "better"
			intervals [105]:
				xmin = 907.8412
				xmax = 907.9212
				text = ""
			intervals [106]:
				xmin = 907.9212
				xmax = 908.5812
				text = "understand"
			intervals [107]:
				xmin = 908.5812
				xmax = 908.7412
				text = "the"
			intervals [108]:
				xmin = 908.7412
				xmax = 909.3182
				text = ""
			intervals [109]:
				xmin = 909.3182
				xmax = 909.5682
				text = "thing"
			intervals [110]:
				xmin = 909.5682
				xmax = 909.5982
				text = ""
			intervals [111]:
				xmin = 909.5982
				xmax = 909.7982
				text = "that"
			intervals [112]:
				xmin = 909.7982
				xmax = 909.9682
				text = "i'm"
			intervals [113]:
				xmin = 909.9682
				xmax = 910.3576
				text = ""
			intervals [114]:
				xmin = 910.3576
				xmax = 910.5576
				text = "need"
			intervals [115]:
				xmin = 910.5576
				xmax = 910.7976
				text = "help"
			intervals [116]:
				xmin = 910.7976
				xmax = 911.0076
				text = "with"
			intervals [117]:
				xmin = 911.0076
				xmax = 961.3738
				text = ""
			intervals [118]:
				xmin = 961.3738
				xmax = 961.7938
				text = "mm-hm"
			intervals [119]:
				xmin = 961.7938
				xmax = 1106.0089
				text = ""
			intervals [120]:
				xmin = 1106.0089
				xmax = 1106.1289
				text = "i"
			intervals [121]:
				xmin = 1106.1289
				xmax = 1106.4089
				text = "like"
			intervals [122]:
				xmin = 1106.4089
				xmax = 1106.5189
				text = ""
			intervals [123]:
				xmin = 1106.5189
				xmax = 1106.9689
				text = "about"
			intervals [124]:
				xmin = 1106.9689
				xmax = 1107.1189
				text = "him"
			intervals [125]:
				xmin = 1107.1189
				xmax = 1107.3489
				text = "cause"
			intervals [126]:
				xmin = 1107.3489
				xmax = 1107.7389
				text = "he"
			intervals [127]:
				xmin = 1107.7389
				xmax = 1107.7789
				text = ""
			intervals [128]:
				xmin = 1107.7789
				xmax = 1108.4589
				text = "smart"
			intervals [129]:
				xmin = 1108.4589
				xmax = 1108.5189
				text = "he"
			intervals [130]:
				xmin = 1108.5189
				xmax = 1108.8689
				text = "not"
			intervals [131]:
				xmin = 1108.8689
				xmax = 1108.9581
				text = ""
			intervals [132]:
				xmin = 1108.9581
				xmax = 1109.1781
				text = "a"
			intervals [133]:
				xmin = 1109.1781
				xmax = 1109.4881
				text = "big"
			intervals [134]:
				xmin = 1109.4881
				xmax = 1109.9781
				text = "dog"
			intervals [135]:
				xmin = 1109.9781
				xmax = 1110.6066
				text = ""
			intervals [136]:
				xmin = 1110.6066
				xmax = 1110.8466
				text = "like"
			intervals [137]:
				xmin = 1110.8466
				xmax = 1110.8866
				text = ""
			intervals [138]:
				xmin = 1110.8866
				xmax = 1111.3766
				text = "uh"
			intervals [139]:
				xmin = 1111.3766
				xmax = 1111.4066
				text = ""
			intervals [140]:
				xmin = 1111.4066
				xmax = 1111.5466
				text = "a"
			intervals [141]:
				xmin = 1111.5466
				xmax = 1111.7566
				text = "lot"
			intervals [142]:
				xmin = 1111.7566
				xmax = 1111.8466
				text = "of"
			intervals [143]:
				xmin = 1111.8466
				xmax = 1112.2466
				text = "dogs"
			intervals [144]:
				xmin = 1112.2466
				xmax = 1112.4866
				text = "and"
			intervals [145]:
				xmin = 1112.4866
				xmax = 1112.7524
				text = ""
			intervals [146]:
				xmin = 1112.7524
				xmax = 1112.9124
				text = "he"
			intervals [147]:
				xmin = 1112.9124
				xmax = 1113.1624
				text = "really"
			intervals [148]:
				xmin = 1113.1624
				xmax = 1113.3624
				text = "don't"
			intervals [149]:
				xmin = 1113.3624
				xmax = 1113.4124
				text = ""
			intervals [150]:
				xmin = 1113.4124
				xmax = 1113.7424
				text = "bite"
			intervals [151]:
				xmin = 1113.7424
				xmax = 1204.3681
				text = ""
			intervals [152]:
				xmin = 1204.3681
				xmax = 1204.8881
				text = "yes"
			intervals [153]:
				xmin = 1204.8881
				xmax = 1235.1177
				text = ""
			intervals [154]:
				xmin = 1235.1177
				xmax = 1235.4077
				text = "that"
			intervals [155]:
				xmin = 1235.4077
				xmax = 1235.8577
				text = "he"
			intervals [156]:
				xmin = 1235.8577
				xmax = 1236.5886
				text = ""
			intervals [157]:
				xmin = 1236.5886
				xmax = 1236.9186
				text = "help"
			intervals [158]:
				xmin = 1236.9186
				xmax = 1237.1886
				text = "me"
			intervals [159]:
				xmin = 1237.1886
				xmax = 1237.6458
				text = ""
			intervals [160]:
				xmin = 1237.6458
				xmax = 1237.8558
				text = "with"
			intervals [161]:
				xmin = 1237.8558
				xmax = 1238.0171
				text = ""
			intervals [162]:
				xmin = 1238.0171
				xmax = 1238.6871
				text = "stuff"
			intervals [163]:
				xmin = 1238.6871
				xmax = 1238.9922
				text = ""
			intervals [164]:
				xmin = 1238.9922
				xmax = 1239.1622
				text = "he"
			intervals [165]:
				xmin = 1239.1622
				xmax = 1239.4222
				text = "play"
			intervals [166]:
				xmin = 1239.4222
				xmax = 1239.9422
				text = "sports"
			intervals [167]:
				xmin = 1239.9422
				xmax = 1239.9722
				text = ""
			intervals [168]:
				xmin = 1239.9722
				xmax = 1240.2122
				text = "with"
			intervals [169]:
				xmin = 1240.2122
				xmax = 1240.5022
				text = "me"
			intervals [170]:
				xmin = 1240.5022
				xmax = 1240.9636
				text = ""
			intervals [171]:
				xmin = 1240.9636
				xmax = 1241.0436
				text = "we"
			intervals [172]:
				xmin = 1241.0436
				xmax = 1241.3536
				text = "play"
			intervals [173]:
				xmin = 1241.3536
				xmax = 1241.7936
				text = "games"
			intervals [174]:
				xmin = 1241.7936
				xmax = 1242.3536
				text = "together"
			intervals [175]:
				xmin = 1242.3536
				xmax = 1243.4244
				text = ""
			intervals [176]:
				xmin = 1243.4244
				xmax = 1243.6744
				text = "and"
			intervals [177]:
				xmin = 1243.6744
				xmax = 1243.7244
				text = ""
			intervals [178]:
				xmin = 1243.7244
				xmax = 1243.9544
				text = "he"
			intervals [179]:
				xmin = 1243.9544
				xmax = 1244.1744
				text = "give"
			intervals [180]:
				xmin = 1244.1744
				xmax = 1244.5944
				text = "me"
			intervals [181]:
				xmin = 1244.5944
				xmax = 1244.8344
				text = ""
			intervals [182]:
				xmin = 1244.8344
				xmax = 1245.2144
				text = "that"
			intervals [183]:
				xmin = 1245.2144
				xmax = 1245.3212
				text = ""
			intervals [184]:
				xmin = 1245.3212
				xmax = 1245.6212
				text = "like"
			intervals [185]:
				xmin = 1245.6212
				xmax = 1245.8717
				text = ""
			intervals [186]:
				xmin = 1245.8717
				xmax = 1246.1917
				text = "some"
			intervals [187]:
				xmin = 1246.1917
				xmax = 1246.2517
				text = "of"
			intervals [188]:
				xmin = 1246.2517
				xmax = 1246.5217
				text = "his"
			intervals [189]:
				xmin = 1246.5217
				xmax = 1246.8117
				text = "old"
			intervals [190]:
				xmin = 1246.8117
				xmax = 1247.1317
				text = "shoes"
			intervals [191]:
				xmin = 1247.1317
				xmax = 1247.2617
				text = "that"
			intervals [192]:
				xmin = 1247.2617
				xmax = 1247.3917
				text = "he"
			intervals [193]:
				xmin = 1247.3917
				xmax = 1247.4217
				text = ""
			intervals [194]:
				xmin = 1247.4217
				xmax = 1247.6417
				text = "can't"
			intervals [195]:
				xmin = 1247.6417
				xmax = 1247.8717
				text = "fit"
			intervals [196]:
				xmin = 1247.8717
				xmax = 1248.3017
				text = "anymore"
			intervals [197]:
				xmin = 1248.3017
				xmax = 1353.1847
				text = ""
			intervals [198]:
				xmin = 1353.1847
				xmax = 1353.6047
				text = "um"
			intervals [199]:
				xmin = 1353.6047
				xmax = 1354.0139
				text = ""
			intervals [200]:
				xmin = 1354.0139
				xmax = 1354.1339
				text = "<unk>"
			intervals [201]:
				xmin = 1354.1339
				xmax = 1354.3039
				text = "let"
			intervals [202]:
				xmin = 1354.3039
				xmax = 1354.3939
				text = "me"
			intervals [203]:
				xmin = 1354.3939
				xmax = 1354.6439
				text = "see"
			intervals [204]:
				xmin = 1354.6439
				xmax = 1355.7459
				text = ""
			intervals [205]:
				xmin = 1355.7459
				xmax = 1356.0159
				text = "your"
			intervals [206]:
				xmin = 1356.0159
				xmax = 1356.6159
				text = "shoes"
			intervals [207]:
				xmin = 1356.6159
				xmax = 1356.8159
				text = "is"
			intervals [208]:
				xmin = 1356.8159
				xmax = 1357.0259
				text = "on"
			intervals [209]:
				xmin = 1357.0259
				xmax = 1357.0659
				text = ""
			intervals [210]:
				xmin = 1357.0659
				xmax = 1357.7259
				text = "fleek"
			intervals [211]:
				xmin = 1357.7259
				xmax = 1415.6092
				text = ""
			intervals [212]:
				xmin = 1415.6092
				xmax = 1415.8492
				text = "play"
			intervals [213]:
				xmin = 1415.8492
				xmax = 1416.7692
				text = "sports"
			intervals [214]:
				xmin = 1416.7692
				xmax = 1450.0876
				text = ""
			intervals [215]:
				xmin = 1450.0876
				xmax = 1450.1876
				text = "i"
			intervals [216]:
				xmin = 1450.1876
				xmax = 1450.6176
				text = "guess"
			intervals [217]:
				xmin = 1450.6176
				xmax = 1450.7452
				text = ""
			intervals [218]:
				xmin = 1450.7452
				xmax = 1450.8952
				text = "go"
			intervals [219]:
				xmin = 1450.8952
				xmax = 1451.1752
				text = "with"
			intervals [220]:
				xmin = 1451.1752
				xmax = 1451.3446
				text = ""
			intervals [221]:
				xmin = 1451.3446
				xmax = 1451.5346
				text = "two"
			intervals [222]:
				xmin = 1451.5346
				xmax = 1451.7546
				text = "k"
			intervals [223]:
				xmin = 1451.7546
				xmax = 1452.6146
				text = "sixteen"
			intervals [224]:
				xmin = 1452.6146
				xmax = 1453.1346
				text = "too"
			intervals [225]:
				xmin = 1453.1346
				xmax = 1453.7557
				text = ""
			intervals [226]:
				xmin = 1453.7557
				xmax = 1453.9057
				text = "cause"
			intervals [227]:
				xmin = 1453.9057
				xmax = 1453.9757
				text = "it"
			intervals [228]:
				xmin = 1453.9757
				xmax = 1454.0557
				text = "s"
			intervals [229]:
				xmin = 1454.0557
				xmax = 1454.3857
				text = "more"
			intervals [230]:
				xmin = 1454.3857
				xmax = 1454.8357
				text = "fun"
			intervals [231]:
				xmin = 1454.8357
				xmax = 1455.2525
				text = ""
			intervals [232]:
				xmin = 1455.2525
				xmax = 1455.4125
				text = "like"
			intervals [233]:
				xmin = 1455.4125
				xmax = 1455.4525
				text = ""
			intervals [234]:
				xmin = 1455.4525
				xmax = 1455.9625
				text = "madden"
			intervals [235]:
				xmin = 1455.9625
				xmax = 1456.3169
				text = ""
			intervals [236]:
				xmin = 1456.3169
				xmax = 1456.3769
				text = "it"
			intervals [237]:
				xmin = 1456.3769
				xmax = 1456.5969
				text = "really"
			intervals [238]:
				xmin = 1456.5969
				xmax = 1456.7569
				text = "don't"
			intervals [239]:
				xmin = 1456.7569
				xmax = 1457.1369
				text = "have"
			intervals [240]:
				xmin = 1457.1369
				xmax = 1457.2869
				text = "a"
			intervals [241]:
				xmin = 1457.2869
				xmax = 1457.8269
				text = "purpose"
			intervals [242]:
				xmin = 1457.8269
				xmax = 1457.8569
				text = ""
			intervals [243]:
				xmin = 1457.8569
				xmax = 1457.9569
				text = "of"
			intervals [244]:
				xmin = 1457.9569
				xmax = 1458.0169
				text = ""
			intervals [245]:
				xmin = 1458.0169
				xmax = 1458.3969
				text = "playing"
			intervals [246]:
				xmin = 1458.3969
				xmax = 1458.5769
				text = "it"
			intervals [247]:
				xmin = 1458.5769
				xmax = 1458.7744
				text = ""
			intervals [248]:
				xmin = 1458.7744
				xmax = 1458.9644
				text = "for"
			intervals [249]:
				xmin = 1458.9644
				xmax = 1459.1844
				text = "like"
			intervals [250]:
				xmin = 1459.1844
				xmax = 1459.4144
				text = "a"
			intervals [251]:
				xmin = 1459.4144
				xmax = 1459.8724
				text = ""
			intervals [252]:
				xmin = 1459.8724
				xmax = 1460.2024
				text = "long"
			intervals [253]:
				xmin = 1460.2024
				xmax = 1460.5424
				text = "time"
			intervals [254]:
				xmin = 1460.5424
				xmax = 1460.6424
				text = ""
			intervals [255]:
				xmin = 1460.6424
				xmax = 1460.8124
				text = "or"
			intervals [256]:
				xmin = 1460.8124
				xmax = 1461.1524
				text = "something"
			intervals [257]:
				xmin = 1461.1524
				xmax = 1466.0785
				text = ""
			intervals [258]:
				xmin = 1466.0785
				xmax = 1466.5185
				text = "yes"
			intervals [259]:
				xmin = 1466.5185
				xmax = 1499.1638
				text = ""
			intervals [260]:
				xmin = 1499.1638
				xmax = 1499.6538
				text = "crash"
			intervals [261]:
				xmin = 1499.6538
				xmax = 1499.7138
				text = ""
			intervals [262]:
				xmin = 1499.7138
				xmax = 1500.0738
				text = "course"
			intervals [263]:
				xmin = 1500.0738
				xmax = 1539.8885
				text = ""
			intervals [264]:
				xmin = 1539.8885
				xmax = 1540.3785
				text = "<unk>"
			intervals [265]:
				xmin = 1540.3785
				xmax = 1637.3586
				text = ""
			intervals [266]:
				xmin = 1637.3586
				xmax = 1637.5686
				text = "what"
			intervals [267]:
				xmin = 1637.5686
				xmax = 1637.8686
				text = "makes"
			intervals [268]:
				xmin = 1637.8686
				xmax = 1638.0186
				text = "me"
			intervals [269]:
				xmin = 1638.0186
				xmax = 1638.2486
				text = "me"
			intervals [270]:
				xmin = 1638.2486
				xmax = 1638.5186
				text = "is"
			intervals [271]:
				xmin = 1638.5186
				xmax = 1638.7194
				text = ""
			intervals [272]:
				xmin = 1638.7194
				xmax = 1639.1294
				text = "uh"
			intervals [273]:
				xmin = 1639.1294
				xmax = 1639.4126
				text = ""
			intervals [274]:
				xmin = 1639.4126
				xmax = 1639.7526
				text = "playing"
			intervals [275]:
				xmin = 1639.7526
				xmax = 1640.2326
				text = "football"
			intervals [276]:
				xmin = 1640.2326
				xmax = 1640.4026
				text = "cause"
			intervals [277]:
				xmin = 1640.4026
				xmax = 1640.5326
				text = "that"
			intervals [278]:
				xmin = 1640.5326
				xmax = 1640.5626
				text = "s"
			intervals [279]:
				xmin = 1640.5626
				xmax = 1640.9726
				text = "something"
			intervals [280]:
				xmin = 1640.9726
				xmax = 1641.0726
				text = "i"
			intervals [281]:
				xmin = 1641.0726
				xmax = 1641.2326
				text = "like"
			intervals [282]:
				xmin = 1641.2326
				xmax = 1641.3026
				text = ""
			intervals [283]:
				xmin = 1641.3026
				xmax = 1641.4126
				text = "to"
			intervals [284]:
				xmin = 1641.4126
				xmax = 1641.7326
				text = "do"
			intervals [285]:
				xmin = 1641.7326
				xmax = 1642.5734
				text = ""
			intervals [286]:
				xmin = 1642.5734
				xmax = 1642.8134
				text = "like"
			intervals [287]:
				xmin = 1642.8134
				xmax = 1642.9134
				text = "i"
			intervals [288]:
				xmin = 1642.9134
				xmax = 1643.1234
				text = "like"
			intervals [289]:
				xmin = 1643.1234
				xmax = 1643.3207
				text = ""
			intervals [290]:
				xmin = 1643.3207
				xmax = 1643.6607
				text = "playing"
			intervals [291]:
				xmin = 1643.6607
				xmax = 1643.7607
				text = "with"
			intervals [292]:
				xmin = 1643.7607
				xmax = 1644.0907
				text = "my"
			intervals [293]:
				xmin = 1644.0907
				xmax = 1644.2191
				text = ""
			intervals [294]:
				xmin = 1644.2191
				xmax = 1644.6491
				text = "brothers"
			intervals [295]:
				xmin = 1644.6491
				xmax = 1644.7391
				text = "and"
			intervals [296]:
				xmin = 1644.7391
				xmax = 1645.1791
				text = "sister"
			intervals [297]:
				xmin = 1645.1791
				xmax = 1645.2991
				text = ""
			intervals [298]:
				xmin = 1645.2991
				xmax = 1645.5491
				text = "cause"
			intervals [299]:
				xmin = 1645.5491
				xmax = 1646.0666
				text = ""
			intervals [300]:
				xmin = 1646.0666
				xmax = 1646.3166
				text = "they"
			intervals [301]:
				xmin = 1646.3166
				xmax = 1646.6666
				text = "uh"
			intervals [302]:
				xmin = 1646.6666
				xmax = 1646.6966
				text = ""
			intervals [303]:
				xmin = 1646.6966
				xmax = 1646.8666
				text = "we"
			intervals [304]:
				xmin = 1646.8666
				xmax = 1647.1966
				text = "always"
			intervals [305]:
				xmin = 1647.1966
				xmax = 1647.4266
				text = "have"
			intervals [306]:
				xmin = 1647.4266
				xmax = 1647.8166
				text = "fun"
			intervals [307]:
				xmin = 1647.8166
				xmax = 1648.4446
				text = ""
			intervals [308]:
				xmin = 1648.4446
				xmax = 1648.7546
				text = "like"
			intervals [309]:
				xmin = 1648.7546
				xmax = 1649.7128
				text = ""
			intervals [310]:
				xmin = 1649.7128
				xmax = 1649.9828
				text = "meet"
			intervals [311]:
				xmin = 1649.9828
				xmax = 1650.1728
				text = "new"
			intervals [312]:
				xmin = 1650.1728
				xmax = 1650.8428
				text = "people"
			intervals [313]:
				xmin = 1650.8428
				xmax = 1651.4539
				text = ""
			intervals [314]:
				xmin = 1651.4539
				xmax = 1651.5039
				text = "i"
			intervals [315]:
				xmin = 1651.5039
				xmax = 1651.7139
				text = "like"
			intervals [316]:
				xmin = 1651.7139
				xmax = 1651.8139
				text = "to"
			intervals [317]:
				xmin = 1651.8139
				xmax = 1652.2539
				text = "uh"
			intervals [318]:
				xmin = 1652.2539
				xmax = 1652.5647
				text = ""
			intervals [319]:
				xmin = 1652.5647
				xmax = 1652.7647
				text = "be"
			intervals [320]:
				xmin = 1652.7647
				xmax = 1653.2347
				text = "cool"
			intervals [321]:
				xmin = 1653.2347
				xmax = 1653.5647
				text = "with"
			intervals [322]:
				xmin = 1653.5647
				xmax = 1653.6847
				text = ""
			intervals [323]:
				xmin = 1653.6847
				xmax = 1654.4847
				text = "everybody"
			intervals [324]:
				xmin = 1654.4847
				xmax = 1655.0633
				text = ""
			intervals [325]:
				xmin = 1655.0633
				xmax = 1655.2433
				text = "and"
			intervals [326]:
				xmin = 1655.2433
				xmax = 1655.4833
				text = "like"
			intervals [327]:
				xmin = 1655.4833
				xmax = 1655.7033
				text = "stay"
			intervals [328]:
				xmin = 1655.7033
				xmax = 1655.8833
				text = "to"
			intervals [329]:
				xmin = 1655.8833
				xmax = 1656.3033
				text = "myself"
			intervals [330]:
				xmin = 1656.3033
				xmax = 1657.1733
				text = "sometimes"
			intervals [331]:
				xmin = 1657.1733
				xmax = 1658.2074
				text = ""
			intervals [332]:
				xmin = 1658.2074
				xmax = 1658.3174
				text = "and"
			intervals [333]:
				xmin = 1658.3174
				xmax = 1658.5574
				text = "don't"
			intervals [334]:
				xmin = 1658.5574
				xmax = 1658.8774
				text = "start"
			intervals [335]:
				xmin = 1658.8774
				xmax = 1659.1174
				text = "any"
			intervals [336]:
				xmin = 1659.1174
				xmax = 1659.1474
				text = ""
			intervals [337]:
				xmin = 1659.1474
				xmax = 1659.5974
				text = "drama"
			intervals [338]:
				xmin = 1659.5974
				xmax = 1759.3406
				text = ""
			intervals [339]:
				xmin = 1759.3406
				xmax = 1759.4206
				text = "i"
			intervals [340]:
				xmin = 1759.4206
				xmax = 1759.6406
				text = "say"
			intervals [341]:
				xmin = 1759.6406
				xmax = 1759.7606
				text = "the"
			intervals [342]:
				xmin = 1759.7606
				xmax = 1760.0506
				text = "world"
			intervals [343]:
				xmin = 1760.0506
				xmax = 1760.2006
				text = "is"
			intervals [344]:
				xmin = 1760.2006
				xmax = 1760.6606
				text = "crazy"
			intervals [345]:
				xmin = 1760.6606
				xmax = 1761.1806
				text = "cause"
			intervals [346]:
				xmin = 1761.1806
				xmax = 1761.5724
				text = ""
			intervals [347]:
				xmin = 1761.5724
				xmax = 1761.6624
				text = "we"
			intervals [348]:
				xmin = 1761.6624
				xmax = 1761.9224
				text = "got"
			intervals [349]:
				xmin = 1761.9224
				xmax = 1762.0024
				text = ""
			intervals [350]:
				xmin = 1762.0024
				xmax = 1762.3124
				text = "people"
			intervals [351]:
				xmin = 1762.3124
				xmax = 1762.9024
				text = "killing"
			intervals [352]:
				xmin = 1762.9024
				xmax = 1762.9924
				text = ""
			intervals [353]:
				xmin = 1762.9924
				xmax = 1763.3724
				text = "each"
			intervals [354]:
				xmin = 1763.3724
				xmax = 1763.7924
				text = "other"
			intervals [355]:
				xmin = 1763.7924
				xmax = 1764.2596
				text = ""
			intervals [356]:
				xmin = 1764.2596
				xmax = 1764.6196
				text = "people"
			intervals [357]:
				xmin = 1764.6196
				xmax = 1765.0796
				text = "robbing"
			intervals [358]:
				xmin = 1765.0796
				xmax = 1765.2996
				text = "each"
			intervals [359]:
				xmin = 1765.2996
				xmax = 1765.6296
				text = "other"
			intervals [360]:
				xmin = 1765.6296
				xmax = 1766.0596
				text = "stealing"
			intervals [361]:
				xmin = 1766.0596
				xmax = 1766.3496
				text = "from"
			intervals [362]:
				xmin = 1766.3496
				xmax = 1766.3796
				text = ""
			intervals [363]:
				xmin = 1766.3796
				xmax = 1766.6496
				text = "each"
			intervals [364]:
				xmin = 1766.6496
				xmax = 1766.8996
				text = "other"
			intervals [365]:
				xmin = 1766.8996
				xmax = 1767.5096
				text = "fighting"
			intervals [366]:
				xmin = 1767.5096
				xmax = 1768.2926
				text = ""
			intervals [367]:
				xmin = 1768.2926
				xmax = 1768.5926
				text = "and"
			intervals [368]:
				xmin = 1768.5926
				xmax = 1770.0984
				text = ""
			intervals [369]:
				xmin = 1770.0984
				xmax = 1770.2584
				text = "yeah"
			intervals [370]:
				xmin = 1770.2584
				xmax = 1847.6986
				text = ""
			intervals [371]:
				xmin = 1847.6986
				xmax = 1847.7586
				text = "yeah"
			intervals [372]:
				xmin = 1847.7586
				xmax = 1848.524
				text = ""
			intervals [373]:
				xmin = 1848.524
				xmax = 1848.634
				text = "me"
			intervals [374]:
				xmin = 1848.634
				xmax = 1848.794
				text = "neither"
			intervals [375]:
				xmin = 1848.794
				xmax = 1937.5679
				text = ""
			intervals [376]:
				xmin = 1937.5679
				xmax = 1937.6679
				text = "i"
			intervals [377]:
				xmin = 1937.6679
				xmax = 1938.0079
				text = "say"
			intervals [378]:
				xmin = 1938.0079
				xmax = 1938.4479
				text = "racim"
			intervals [379]:
				xmin = 1938.4479
				xmax = 1938.5879
				text = "i"
			intervals [380]:
				xmin = 1938.5879
				xmax = 1938.7279
				text = ""
			intervals [381]:
				xmin = 1938.7279
				xmax = 1939.4579
				text = "racism"
			intervals [382]:
				xmin = 1939.4579
				xmax = 1939.7079
				text = "is"
			intervals [383]:
				xmin = 1939.7079
				xmax = 1939.8879
				text = "like"
			intervals [384]:
				xmin = 1939.8879
				xmax = 1940.5965
				text = ""
			intervals [385]:
				xmin = 1940.5965
				xmax = 1940.6365
				text = "a"
			intervals [386]:
				xmin = 1940.6365
				xmax = 1940.6865
				text = ""
			intervals [387]:
				xmin = 1940.6865
				xmax = 1941.3665
				text = "person"
			intervals [388]:
				xmin = 1941.3665
				xmax = 1941.950
				text = ""
			intervals [389]:
				xmin = 1941.950
				xmax = 1942.330
				text = "like"
			intervals [390]:
				xmin = 1942.330
				xmax = 1942.420
				text = "a"
			intervals [391]:
				xmin = 1942.420
				xmax = 1942.450
				text = ""
			intervals [392]:
				xmin = 1942.450
				xmax = 1942.790
				text = "different"
			intervals [393]:
				xmin = 1942.790
				xmax = 1943.100
				text = "color"
			intervals [394]:
				xmin = 1943.100
				xmax = 1943.400
				text = "from"
			intervals [395]:
				xmin = 1943.400
				xmax = 1944.219
				text = ""
			intervals [396]:
				xmin = 1944.219
				xmax = 1944.329
				text = "the"
			intervals [397]:
				xmin = 1944.329
				xmax = 1944.639
				text = "uh"
			intervals [398]:
				xmin = 1944.639
				xmax = 1944.819
				text = ""
			intervals [399]:
				xmin = 1944.819
				xmax = 1945.089
				text = "that"
			intervals [400]:
				xmin = 1945.089
				xmax = 1945.679
				text = "person"
			intervals [401]:
				xmin = 1945.679
				xmax = 1946.2424
				text = ""
			intervals [402]:
				xmin = 1946.2424
				xmax = 1946.5524
				text = "say"
			intervals [403]:
				xmin = 1946.5524
				xmax = 1946.7824
				text = "that"
			intervals [404]:
				xmin = 1946.7824
				xmax = 1946.9824
				text = "like"
			intervals [405]:
				xmin = 1946.9824
				xmax = 1947.0824
				text = ""
			intervals [406]:
				xmin = 1947.0824
				xmax = 1947.6824
				text = "they're"
			intervals [407]:
				xmin = 1947.6824
				xmax = 1948.6599
				text = ""
			intervals [408]:
				xmin = 1948.6599
				xmax = 1948.8499
				text = "that"
			intervals [409]:
				xmin = 1948.8499
				xmax = 1949.0899
				text = "like"
			intervals [410]:
				xmin = 1949.0899
				xmax = 1949.3399
				text = "they're"
			intervals [411]:
				xmin = 1949.3399
				xmax = 1949.5499
				text = "uh"
			intervals [412]:
				xmin = 1949.5499
				xmax = 1950.598
				text = ""
			intervals [413]:
				xmin = 1950.598
				xmax = 1950.978
				text = "yeah"
			intervals [414]:
				xmin = 1950.978
				xmax = 1951.3839
				text = ""
			intervals [415]:
				xmin = 1951.3839
				xmax = 1951.4839
				text = "a"
			intervals [416]:
				xmin = 1951.4839
				xmax = 1952.455
				text = ""
			intervals [417]:
				xmin = 1952.455
				xmax = 1952.945
				text = "black"
			intervals [418]:
				xmin = 1952.945
				xmax = 1954.140
				text = ""
			intervals [419]:
				xmin = 1954.140
				xmax = 1954.360
				text = "like"
			intervals [420]:
				xmin = 1954.360
				xmax = 1954.450
				text = "just"
			intervals [421]:
				xmin = 1954.450
				xmax = 1954.800
				text = "start"
			intervals [422]:
				xmin = 1954.800
				xmax = 1955.080
				text = "calling"
			intervals [423]:
				xmin = 1955.080
				xmax = 1955.250
				text = "them"
			intervals [424]:
				xmin = 1955.250
				xmax = 1955.870
				text = "names"
			intervals [425]:
				xmin = 1955.870
				xmax = 1956.4029
				text = ""
			intervals [426]:
				xmin = 1956.4029
				xmax = 1956.5029
				text = "and"
			intervals [427]:
				xmin = 1956.5029
				xmax = 1956.6629
				text = "all"
			intervals [428]:
				xmin = 1956.6629
				xmax = 1956.9229
				text = "that"
			intervals [429]:
				xmin = 1956.9229
				xmax = 2012.0206
				text = ""
			intervals [430]:
				xmin = 2012.0206
				xmax = 2012.1106
				text = "i"
			intervals [431]:
				xmin = 2012.1106
				xmax = 2012.5606
				text = "say"
			intervals [432]:
				xmin = 2012.5606
				xmax = 2012.9601
				text = ""
			intervals [433]:
				xmin = 2012.9601
				xmax = 2013.1601
				text = "that"
			intervals [434]:
				xmin = 2013.1601
				xmax = 2013.3501
				text = "he"
			intervals [435]:
				xmin = 2013.3501
				xmax = 2013.6601
				text = "did"
			intervals [436]:
				xmin = 2013.6601
				xmax = 2014.0801
				text = "help"
			intervals [437]:
				xmin = 2014.0801
				xmax = 2014.5622
				text = ""
			intervals [438]:
				xmin = 2014.5622
				xmax = 2014.7822
				text = "f"
			intervals [439]:
				xmin = 2014.7822
				xmax = 2014.8722
				text = ""
			intervals [440]:
				xmin = 2014.8722
				xmax = 2015.2222
				text = "some"
			intervals [441]:
				xmin = 2015.2222
				xmax = 2015.7822
				text = "people"
			intervals [442]:
				xmin = 2015.7822
				xmax = 2016.376
				text = ""
			intervals [443]:
				xmin = 2016.376
				xmax = 2016.616
				text = "well"
			intervals [444]:
				xmin = 2016.616
				xmax = 2016.856
				text = "like"
			intervals [445]:
				xmin = 2016.856
				xmax = 2017.516
				text = "mostly"
			intervals [446]:
				xmin = 2017.516
				xmax = 2017.8021
				text = ""
			intervals [447]:
				xmin = 2017.8021
				xmax = 2017.9921
				text = "s"
			intervals [448]:
				xmin = 2017.9921
				xmax = 2018.0321
				text = ""
			intervals [449]:
				xmin = 2018.0321
				xmax = 2018.7021
				text = "people"
			intervals [450]:
				xmin = 2018.7021
				xmax = 2018.7621
				text = ""
			intervals [451]:
				xmin = 2018.7621
				xmax = 2018.8521
				text = "that"
			intervals [452]:
				xmin = 2018.8521
				xmax = 2018.9121
				text = "h"
			intervals [453]:
				xmin = 2018.9121
				xmax = 2018.9821
				text = ""
			intervals [454]:
				xmin = 2018.9821
				xmax = 2019.2021
				text = "he"
			intervals [455]:
				xmin = 2019.2021
				xmax = 2019.4621
				text = "helped"
			intervals [456]:
				xmin = 2019.4621
				xmax = 2019.6021
				text = "them"
			intervals [457]:
				xmin = 2019.6021
				xmax = 2020.4021
				text = "succeed"
			intervals [458]:
				xmin = 2020.4021
				xmax = 2020.9074
				text = ""
			intervals [459]:
				xmin = 2020.9074
				xmax = 2021.1274
				text = "in"
			intervals [460]:
				xmin = 2021.1274
				xmax = 2021.6374
				text = "life"
			intervals [461]:
				xmin = 2021.6374
				xmax = 2049.4581
				text = ""
			intervals [462]:
				xmin = 2049.4581
				xmax = 2049.5781
				text = "we"
			intervals [463]:
				xmin = 2049.5781
				xmax = 2049.6481
				text = "s"
			intervals [464]:
				xmin = 2049.6481
				xmax = 2053.7077
				text = ""
			intervals [465]:
				xmin = 2053.7077
				xmax = 2053.7677
				text = "we"
			intervals [466]:
				xmin = 2053.7677
				xmax = 2053.7977
				text = ""
			intervals [467]:
				xmin = 2053.7977
				xmax = 2054.2077
				text = "seen"
			intervals [468]:
				xmin = 2054.2077
				xmax = 2054.3277
				text = "our"
			intervals [469]:
				xmin = 2054.3277
				xmax = 2054.3577
				text = ""
			intervals [470]:
				xmin = 2054.3577
				xmax = 2055.0577
				text = "family"
			intervals [471]:
				xmin = 2055.0577
				xmax = 2170.4163
				text = ""
			intervals [472]:
				xmin = 2170.4163
				xmax = 2170.4763
				text = "yeah"
			intervals [473]:
				xmin = 2170.4763
				xmax = 2173.1906
				text = ""
			intervals [474]:
				xmin = 2173.1906
				xmax = 2173.2806
				text = "cause"
			intervals [475]:
				xmin = 2173.2806
				xmax = 2174.9521
				text = ""
			intervals [476]:
				xmin = 2174.9521
				xmax = 2175.0321
				text = "yeah"
			intervals [477]:
				xmin = 2175.0321
				xmax = 2221.600022675737
				text = ""
	item [2]:
		class = "IntervalTier"
		name = "DCB_se1_ag1_m_05 - phones"
		xmin = 0.0
		xmax = 2221.600022675737
		intervals: size = 1192
			intervals [1]:
				xmin = 0.0
				xmax = 5.2293
				text = ""
			intervals [2]:
				xmin = 5.2293
				xmax = 5.3093
				text = "sil"
			intervals [3]:
				xmin = 5.3093
				xmax = 5.3893
				text = "F"
			intervals [4]:
				xmin = 5.3893
				xmax = 5.4193
				text = "AO1"
			intervals [5]:
				xmin = 5.4193
				xmax = 5.4793
				text = "R"
			intervals [6]:
				xmin = 5.4793
				xmax = 5.6493
				text = "T"
			intervals [7]:
				xmin = 5.6493
				xmax = 5.7693
				text = "IY1"
			intervals [8]:
				xmin = 5.7693
				xmax = 5.9193
				text = "N"
			intervals [9]:
				xmin = 5.9193
				xmax = 218.513
				text = "sp"
			intervals [10]:
				xmin = 218.513
				xmax = 218.873
				text = "M"
			intervals [11]:
				xmin = 218.873
				xmax = 218.933
				text = "HH"
			intervals [12]:
				xmin = 218.933
				xmax = 219.043
				text = "M"
			intervals [13]:
				xmin = 219.043
				xmax = 284.5833
				text = ""
			intervals [14]:
				xmin = 284.5833
				xmax = 284.8733
				text = "EY1"
			intervals [15]:
				xmin = 284.8733
				xmax = 285.1033
				text = "TH"
			intervals [16]:
				xmin = 285.1033
				xmax = 286.2094
				text = ""
			intervals [17]:
				xmin = 286.2094
				xmax = 286.2594
				text = "sil"
			intervals [18]:
				xmin = 286.2594
				xmax = 286.2994
				text = "Y"
			intervals [19]:
				xmin = 286.2994
				xmax = 286.3894
				text = "EH1"
			intervals [20]:
				xmin = 286.3894
				xmax = 286.6594
				text = "S"
			intervals [21]:
				xmin = 286.6594
				xmax = 288.8626
				text = ""
			intervals [22]:
				xmin = 288.8626
				xmax = 288.9826
				text = "M"
			intervals [23]:
				xmin = 288.9826
				xmax = 289.0326
				text = "M"
			intervals [24]:
				xmin = 289.0326
				xmax = 293.6463
				text = "sp"
			intervals [25]:
				xmin = 293.6463
				xmax = 293.7363
				text = "Y"
			intervals [26]:
				xmin = 293.7363
				xmax = 293.7963
				text = "AE1"
			intervals [27]:
				xmin = 293.7963
				xmax = 293.8363
				text = "IH0"
			intervals [28]:
				xmin = 293.8363
				xmax = 293.8763
				text = "T"
			intervals [29]:
				xmin = 293.8763
				xmax = 293.9463
				text = "Z"
			intervals [30]:
				xmin = 293.9463
				xmax = 293.9763
				text = "AO2"
			intervals [31]:
				xmin = 293.9763
				xmax = 294.0063
				text = "L"
			intervals [32]:
				xmin = 294.0063
				xmax = 294.0363
				text = "R"
			intervals [33]:
				xmin = 294.0363
				xmax = 294.1563
				text = "AY1"
			intervals [34]:
				xmin = 294.1563
				xmax = 294.2163
				text = "T"
			intervals [35]:
				xmin = 294.2163
				xmax = 296.5816
				text = "sp"
			intervals [36]:
				xmin = 296.5816
				xmax = 296.6316
				text = "Y"
			intervals [37]:
				xmin = 296.6316
				xmax = 296.8916
				text = "AE1"
			intervals [38]:
				xmin = 296.8916
				xmax = 296.9616
				text = "L"
			intervals [39]:
				xmin = 296.9616
				xmax = 297.0516
				text = "AY1"
			intervals [40]:
				xmin = 297.0516
				xmax = 297.1516
				text = "K"
			intervals [41]:
				xmin = 297.1516
				xmax = 297.4416
				text = "TN"
			intervals [42]:
				xmin = 297.4416
				xmax = 297.5416
				text = "S"
			intervals [43]:
				xmin = 297.5416
				xmax = 297.8916
				text = "EH1"
			intervals [44]:
				xmin = 297.8916
				xmax = 297.9716
				text = "D"
			intervals [45]:
				xmin = 297.9716
				xmax = 298.0316
				text = "AY1"
			intervals [46]:
				xmin = 298.0316
				xmax = 298.1016
				text = "L"
			intervals [47]:
				xmin = 298.1016
				xmax = 298.1516
				text = "AY1"
			intervals [48]:
				xmin = 298.1516
				xmax = 298.2416
				text = "K"
			intervals [49]:
				xmin = 298.2416
				xmax = 298.2916
				text = "DH"
			intervals [50]:
				xmin = 298.2916
				xmax = 298.3816
				text = "AH0"
			intervals [51]:
				xmin = 298.3816
				xmax = 298.5016
				text = "S"
			intervals [52]:
				xmin = 298.5016
				xmax = 298.5516
				text = "K"
			intervals [53]:
				xmin = 298.5516
				xmax = 298.6816
				text = "UW1"
			intervals [54]:
				xmin = 298.6816
				xmax = 298.7816
				text = "L"
			intervals [55]:
				xmin = 298.7816
				xmax = 298.8716
				text = "S"
			intervals [56]:
				xmin = 298.8716
				xmax = 298.9616
				text = "IH1"
			intervals [57]:
				xmin = 298.9616
				xmax = 299.0916
				text = "S"
			intervals [58]:
				xmin = 299.0916
				xmax = 299.1416
				text = "T"
			intervals [59]:
				xmin = 299.1416
				xmax = 299.1716
				text = "AH0"
			intervals [60]:
				xmin = 299.1716
				xmax = 299.3416
				text = "M"
			intervals [61]:
				xmin = 299.3416
				xmax = 302.4797
				text = "sp"
			intervals [62]:
				xmin = 302.4797
				xmax = 302.5197
				text = "Y"
			intervals [63]:
				xmin = 302.5197
				xmax = 302.5497
				text = "AE1"
			intervals [64]:
				xmin = 302.5497
				xmax = 302.7897
				text = "sp"
			intervals [65]:
				xmin = 302.7897
				xmax = 309.0478
				text = ""
			intervals [66]:
				xmin = 309.0478
				xmax = 309.1578
				text = "Y"
			intervals [67]:
				xmin = 309.1578
				xmax = 309.2978
				text = "EH1"
			intervals [68]:
				xmin = 309.2978
				xmax = 309.4978
				text = "S"
			intervals [69]:
				xmin = 309.4978
				xmax = 468.7605
				text = "sp"
			intervals [70]:
				xmin = 468.7605
				xmax = 468.9405
				text = "M"
			intervals [71]:
				xmin = 468.9405
				xmax = 469.0505
				text = "HH"
			intervals [72]:
				xmin = 469.0505
				xmax = 469.1305
				text = "M"
			intervals [73]:
				xmin = 469.1305
				xmax = 619.4917
				text = "sp"
			intervals [74]:
				xmin = 619.4917
				xmax = 619.6417
				text = "T"
			intervals [75]:
				xmin = 619.6417
				xmax = 619.6817
				text = "UW1"
			intervals [76]:
				xmin = 619.6817
				xmax = 619.7917
				text = "M"
			intervals [77]:
				xmin = 619.7917
				xmax = 620.2317
				text = "IY1"
			intervals [78]:
				xmin = 620.2317
				xmax = 620.3967
				text = ""
			intervals [79]:
				xmin = 620.3967
				xmax = 620.4367
				text = "sil"
			intervals [80]:
				xmin = 620.4367
				xmax = 620.5367
				text = "AY1"
			intervals [81]:
				xmin = 620.5367
				xmax = 620.6567
				text = "S"
			intervals [82]:
				xmin = 620.6567
				xmax = 620.7267
				text = "IY1"
			intervals [83]:
				xmin = 620.7267
				xmax = 620.7767
				text = "M"
			intervals [84]:
				xmin = 620.7767
				xmax = 620.8767
				text = "AY2"
			intervals [85]:
				xmin = 620.8767
				xmax = 620.9867
				text = "S"
			intervals [86]:
				xmin = 620.9867
				xmax = 621.0367
				text = "EH1"
			intervals [87]:
				xmin = 621.0367
				xmax = 621.0967
				text = "L"
			intervals [88]:
				xmin = 621.0967
				xmax = 621.1767
				text = "F"
			intervals [89]:
				xmin = 621.1767
				xmax = 621.2067
				text = "IH0"
			intervals [90]:
				xmin = 621.2067
				xmax = 621.2567
				text = "N"
			intervals [91]:
				xmin = 621.2567
				xmax = 621.3467
				text = "K"
			intervals [92]:
				xmin = 621.3467
				xmax = 621.5067
				text = "AA1"
			intervals [93]:
				xmin = 621.5067
				xmax = 621.5467
				text = "L"
			intervals [94]:
				xmin = 621.5467
				xmax = 621.5767
				text = "IH0"
			intervals [95]:
				xmin = 621.5767
				xmax = 621.6967
				text = "JH"
			intervals [96]:
				xmin = 621.6967
				xmax = 621.7767
				text = "P"
			intervals [97]:
				xmin = 621.7767
				xmax = 621.8367
				text = "L"
			intervals [98]:
				xmin = 621.8367
				xmax = 621.8867
				text = "EY1"
			intervals [99]:
				xmin = 621.8867
				xmax = 621.9167
				text = "IH0"
			intervals [100]:
				xmin = 621.9167
				xmax = 621.9567
				text = "N"
			intervals [101]:
				xmin = 621.9567
				xmax = 622.1067
				text = "F"
			intervals [102]:
				xmin = 622.1067
				xmax = 622.1867
				text = "UH1"
			intervals [103]:
				xmin = 622.1867
				xmax = 622.2567
				text = "T"
			intervals [104]:
				xmin = 622.2567
				xmax = 622.2867
				text = "B"
			intervals [105]:
				xmin = 622.2867
				xmax = 622.4267
				text = "AO2"
			intervals [106]:
				xmin = 622.4267
				xmax = 622.5067
				text = "L"
			intervals [107]:
				xmin = 622.5067
				xmax = 622.5867
				text = "K"
			intervals [108]:
				xmin = 622.5867
				xmax = 622.7067
				text = "AO1"
			intervals [109]:
				xmin = 622.7067
				xmax = 622.8967
				text = "Z"
			intervals [110]:
				xmin = 622.8967
				xmax = 623.3783
				text = ""
			intervals [111]:
				xmin = 623.3783
				xmax = 623.4183
				text = "sil"
			intervals [112]:
				xmin = 623.4183
				xmax = 623.8083
				text = "AY1"
			intervals [113]:
				xmin = 623.8083
				xmax = 623.8483
				text = "sp"
			intervals [114]:
				xmin = 623.8483
				xmax = 623.9483
				text = "L"
			intervals [115]:
				xmin = 623.9483
				xmax = 624.0383
				text = "AY1"
			intervals [116]:
				xmin = 624.0383
				xmax = 624.1483
				text = "K"
			intervals [117]:
				xmin = 624.1483
				xmax = 624.1783
				text = "T"
			intervals [118]:
				xmin = 624.1783
				xmax = 624.2283
				text = "AH0"
			intervals [119]:
				xmin = 624.2283
				xmax = 624.3183
				text = "P"
			intervals [120]:
				xmin = 624.3183
				xmax = 624.3483
				text = "L"
			intervals [121]:
				xmin = 624.3483
				xmax = 624.4483
				text = "EY1"
			intervals [122]:
				xmin = 624.4483
				xmax = 624.5783
				text = "F"
			intervals [123]:
				xmin = 624.5783
				xmax = 624.6583
				text = "UH1"
			intervals [124]:
				xmin = 624.6583
				xmax = 624.7083
				text = "T"
			intervals [125]:
				xmin = 624.7083
				xmax = 624.7483
				text = "B"
			intervals [126]:
				xmin = 624.7483
				xmax = 624.9583
				text = "AO2"
			intervals [127]:
				xmin = 624.9583
				xmax = 625.0683
				text = "L"
			intervals [128]:
				xmin = 625.0683
				xmax = 625.3327
				text = ""
			intervals [129]:
				xmin = 625.3327
				xmax = 625.3627
				text = "sil"
			intervals [130]:
				xmin = 625.3627
				xmax = 625.4427
				text = "AH0"
			intervals [131]:
				xmin = 625.4427
				xmax = 625.4727
				text = "N"
			intervals [132]:
				xmin = 625.4727
				xmax = 625.5527
				text = "IH0"
			intervals [133]:
				xmin = 625.5527
				xmax = 625.5927
				text = "T"
			intervals [134]:
				xmin = 625.5927
				xmax = 625.6627
				text = "S"
			intervals [135]:
				xmin = 625.6627
				xmax = 625.7527
				text = "M"
			intervals [136]:
				xmin = 625.7527
				xmax = 625.8527
				text = "AO1"
			intervals [137]:
				xmin = 625.8527
				xmax = 626.0727
				text = "R"
			intervals [138]:
				xmin = 626.0727
				xmax = 626.8252
				text = ""
			intervals [139]:
				xmin = 626.8252
				xmax = 627.0352
				text = "AE1"
			intervals [140]:
				xmin = 627.0352
				xmax = 627.1052
				text = "K"
			intervals [141]:
				xmin = 627.1052
				xmax = 627.2152
				text = "SH"
			intervals [142]:
				xmin = 627.2152
				xmax = 627.2852
				text = "AH0"
			intervals [143]:
				xmin = 627.2852
				xmax = 627.3452
				text = "N"
			intervals [144]:
				xmin = 627.3452
				xmax = 627.5352
				text = "sp"
			intervals [145]:
				xmin = 627.5352
				xmax = 628.2712
				text = ""
			intervals [146]:
				xmin = 628.2712
				xmax = 628.4112
				text = "T"
			intervals [147]:
				xmin = 628.4112
				xmax = 628.4512
				text = "UW1"
			intervals [148]:
				xmin = 628.4512
				xmax = 628.5312
				text = "M"
			intervals [149]:
				xmin = 628.5312
				xmax = 628.7412
				text = "IY1"
			intervals [150]:
				xmin = 628.7412
				xmax = 647.3586
				text = ""
			intervals [151]:
				xmin = 647.3586
				xmax = 647.4386
				text = "G"
			intervals [152]:
				xmin = 647.4386
				xmax = 647.4686
				text = "IH1"
			intervals [153]:
				xmin = 647.4686
				xmax = 647.4986
				text = "T"
			intervals [154]:
				xmin = 647.4986
				xmax = 647.9286
				text = "sp"
			intervals [155]:
				xmin = 647.9286
				xmax = 647.9986
				text = "AO1"
			intervals [156]:
				xmin = 647.9986
				xmax = 648.0386
				text = "L"
			intervals [157]:
				xmin = 648.0386
				xmax = 648.0686
				text = "M"
			intervals [158]:
				xmin = 648.0686
				xmax = 648.0986
				text = "AY1"
			intervals [159]:
				xmin = 648.0986
				xmax = 648.1386
				text = "W"
			intervals [160]:
				xmin = 648.1386
				xmax = 648.2686
				text = "ER1"
			intervals [161]:
				xmin = 648.2686
				xmax = 648.3686
				text = "K"
			intervals [162]:
				xmin = 648.3686
				xmax = 648.3986
				text = "D"
			intervals [163]:
				xmin = 648.3986
				xmax = 648.5386
				text = "AH1"
			intervals [164]:
				xmin = 648.5386
				xmax = 648.7086
				text = "N"
			intervals [165]:
				xmin = 648.7086
				xmax = 795.9394
				text = ""
			intervals [166]:
				xmin = 795.9394
				xmax = 795.9694
				text = "sil"
			intervals [167]:
				xmin = 795.9694
				xmax = 796.0194
				text = "EH2"
			intervals [168]:
				xmin = 796.0194
				xmax = 796.1194
				text = "L"
			intervals [169]:
				xmin = 796.1194
				xmax = 796.1794
				text = "AH0"
			intervals [170]:
				xmin = 796.1794
				xmax = 796.2794
				text = "M"
			intervals [171]:
				xmin = 796.2794
				xmax = 796.3294
				text = "EH1"
			intervals [172]:
				xmin = 796.3294
				xmax = 796.3994
				text = "N"
			intervals [173]:
				xmin = 796.3994
				xmax = 796.4994
				text = "CH"
			intervals [174]:
				xmin = 796.4994
				xmax = 796.5394
				text = "R"
			intervals [175]:
				xmin = 796.5394
				xmax = 796.5694
				text = "IY0"
			intervals [176]:
				xmin = 796.5694
				xmax = 799.0839
				text = "sp"
			intervals [177]:
				xmin = 799.0839
				xmax = 799.3139
				text = "spn"
			intervals [178]:
				xmin = 799.3139
				xmax = 799.7539
				text = "sp"
			intervals [179]:
				xmin = 799.7539
				xmax = 806.560
				text = ""
			intervals [180]:
				xmin = 806.560
				xmax = 806.700
				text = "N"
			intervals [181]:
				xmin = 806.700
				xmax = 806.740
				text = "AA1"
			intervals [182]:
				xmin = 806.740
				xmax = 806.840
				text = "T"
			intervals [183]:
				xmin = 806.840
				xmax = 806.870
				text = "sp"
			intervals [184]:
				xmin = 806.870
				xmax = 806.900
				text = "R"
			intervals [185]:
				xmin = 806.900
				xmax = 806.940
				text = "IY1"
			intervals [186]:
				xmin = 806.940
				xmax = 806.970
				text = "L"
			intervals [187]:
				xmin = 806.970
				xmax = 807.000
				text = "IY0"
			intervals [188]:
				xmin = 807.000
				xmax = 807.210
				text = "sp"
			intervals [189]:
				xmin = 807.210
				xmax = 811.1843
				text = ""
			intervals [190]:
				xmin = 811.1843
				xmax = 811.3143
				text = "Y"
			intervals [191]:
				xmin = 811.3143
				xmax = 811.5343
				text = "AE1"
			intervals [192]:
				xmin = 811.5343
				xmax = 811.6143
				text = "sp"
			intervals [193]:
				xmin = 811.6143
				xmax = 900.0507
				text = ""
			intervals [194]:
				xmin = 900.0507
				xmax = 900.1607
				text = "M"
			intervals [195]:
				xmin = 900.1607
				xmax = 900.4907
				text = "IY1"
			intervals [196]:
				xmin = 900.4907
				xmax = 900.7207
				text = "AY1"
			intervals [197]:
				xmin = 900.7207
				xmax = 900.8807
				text = "sp"
			intervals [198]:
				xmin = 900.8807
				xmax = 900.9165
				text = ""
			intervals [199]:
				xmin = 900.9165
				xmax = 900.9665
				text = "JH"
			intervals [200]:
				xmin = 900.9665
				xmax = 901.1565
				text = "Y"
			intervals [201]:
				xmin = 901.1565
				xmax = 901.2865
				text = "UW1"
			intervals [202]:
				xmin = 901.2865
				xmax = 901.3665
				text = "Z"
			intervals [203]:
				xmin = 901.3665
				xmax = 901.4565
				text = "M"
			intervals [204]:
				xmin = 901.4565
				xmax = 901.5465
				text = "AY1"
			intervals [205]:
				xmin = 901.5465
				xmax = 901.7065
				text = "N"
			intervals [206]:
				xmin = 901.7065
				xmax = 901.9165
				text = "OW1"
			intervals [207]:
				xmin = 901.9165
				xmax = 902.0165
				text = "T"
			intervals [208]:
				xmin = 902.0165
				xmax = 902.3065
				text = "S"
			intervals [209]:
				xmin = 902.3065
				xmax = 902.3922
				text = ""
			intervals [210]:
				xmin = 902.3922
				xmax = 902.5122
				text = "AE1"
			intervals [211]:
				xmin = 902.5122
				xmax = 902.7122
				text = "N"
			intervals [212]:
				xmin = 902.7122
				xmax = 902.8622
				text = "D"
			intervals [213]:
				xmin = 902.8622
				xmax = 903.1351
				text = ""
			intervals [214]:
				xmin = 903.1351
				xmax = 903.1651
				text = "sil"
			intervals [215]:
				xmin = 903.1651
				xmax = 903.2151
				text = "IH0"
			intervals [216]:
				xmin = 903.2151
				xmax = 903.3451
				text = "F"
			intervals [217]:
				xmin = 903.3451
				xmax = 903.4251
				text = "AY1"
			intervals [218]:
				xmin = 903.4251
				xmax = 903.5051
				text = "D"
			intervals [219]:
				xmin = 903.5051
				xmax = 903.6251
				text = "OW1"
			intervals [220]:
				xmin = 903.6251
				xmax = 903.6551
				text = "N"
			intervals [221]:
				xmin = 903.6551
				xmax = 903.7051
				text = "AH2"
			intervals [222]:
				xmin = 903.7051
				xmax = 903.7351
				text = "N"
			intervals [223]:
				xmin = 903.7351
				xmax = 903.7651
				text = "D"
			intervals [224]:
				xmin = 903.7651
				xmax = 903.8251
				text = "ER0"
			intervals [225]:
				xmin = 903.8251
				xmax = 903.9351
				text = "S"
			intervals [226]:
				xmin = 903.9351
				xmax = 903.9851
				text = "T"
			intervals [227]:
				xmin = 903.9851
				xmax = 904.1051
				text = "AE1"
			intervals [228]:
				xmin = 904.1051
				xmax = 904.1451
				text = "N"
			intervals [229]:
				xmin = 904.1451
				xmax = 904.1951
				text = "D"
			intervals [230]:
				xmin = 904.1951
				xmax = 904.2751
				text = "S"
			intervals [231]:
				xmin = 904.2751
				xmax = 904.3351
				text = "AH1"
			intervals [232]:
				xmin = 904.3351
				xmax = 904.3751
				text = "M"
			intervals [233]:
				xmin = 904.3751
				xmax = 904.4051
				text = "TH"
			intervals [234]:
				xmin = 904.4051
				xmax = 904.4351
				text = "IH0"
			intervals [235]:
				xmin = 904.4351
				xmax = 904.5351
				text = "N"
			intervals [236]:
				xmin = 904.5351
				xmax = 904.5651
				text = "AY1"
			intervals [237]:
				xmin = 904.5651
				xmax = 904.7451
				text = "AE1"
			intervals [238]:
				xmin = 904.7451
				xmax = 904.8151
				text = "K"
			intervals [239]:
				xmin = 904.8151
				xmax = 904.9151
				text = "S"
			intervals [240]:
				xmin = 904.9151
				xmax = 904.9451
				text = "DH"
			intervals [241]:
				xmin = 904.9451
				xmax = 904.9751
				text = "AH0"
			intervals [242]:
				xmin = 904.9751
				xmax = 905.0951
				text = "T"
			intervals [243]:
				xmin = 905.0951
				xmax = 905.1551
				text = "IY1"
			intervals [244]:
				xmin = 905.1551
				xmax = 905.3751
				text = "CH"
			intervals [245]:
				xmin = 905.3751
				xmax = 905.5951
				text = "ER0"
			intervals [246]:
				xmin = 905.5951
				xmax = 905.7351
				text = "sp"
			intervals [247]:
				xmin = 905.7351
				xmax = 906.2703
				text = ""
			intervals [248]:
				xmin = 906.2703
				xmax = 906.7003
				text = "AH1"
			intervals [249]:
				xmin = 906.7003
				xmax = 906.7303
				text = "sp"
			intervals [250]:
				xmin = 906.7303
				xmax = 906.7603
				text = "HH"
			intervals [251]:
				xmin = 906.7603
				xmax = 906.8003
				text = "EH1"
			intervals [252]:
				xmin = 906.8003
				xmax = 906.8903
				text = "L"
			intervals [253]:
				xmin = 906.8903
				xmax = 906.9303
				text = "P"
			intervals [254]:
				xmin = 906.9303
				xmax = 906.9603
				text = "M"
			intervals [255]:
				xmin = 906.9603
				xmax = 907.2403
				text = "IY1"
			intervals [256]:
				xmin = 907.2403
				xmax = 907.4112
				text = ""
			intervals [257]:
				xmin = 907.4112
				xmax = 907.4912
				text = "B"
			intervals [258]:
				xmin = 907.4912
				xmax = 907.5512
				text = "EH1"
			intervals [259]:
				xmin = 907.5512
				xmax = 907.7612
				text = "T"
			intervals [260]:
				xmin = 907.7612
				xmax = 907.8412
				text = "ER0"
			intervals [261]:
				xmin = 907.8412
				xmax = 907.9212
				text = "sp"
			intervals [262]:
				xmin = 907.9212
				xmax = 908.0112
				text = "AH2"
			intervals [263]:
				xmin = 908.0112
				xmax = 908.0412
				text = "N"
			intervals [264]:
				xmin = 908.0412
				xmax = 908.0712
				text = "D"
			intervals [265]:
				xmin = 908.0712
				xmax = 908.1512
				text = "ER0"
			intervals [266]:
				xmin = 908.1512
				xmax = 908.2612
				text = "S"
			intervals [267]:
				xmin = 908.2612
				xmax = 908.3212
				text = "T"
			intervals [268]:
				xmin = 908.3212
				xmax = 908.4612
				text = "AE1"
			intervals [269]:
				xmin = 908.4612
				xmax = 908.5412
				text = "N"
			intervals [270]:
				xmin = 908.5412
				xmax = 908.5812
				text = "D"
			intervals [271]:
				xmin = 908.5812
				xmax = 908.6412
				text = "DH"
			intervals [272]:
				xmin = 908.6412
				xmax = 908.7412
				text = "AH0"
			intervals [273]:
				xmin = 908.7412
				xmax = 908.8112
				text = "sp"
			intervals [274]:
				xmin = 908.8112
				xmax = 909.3182
				text = ""
			intervals [275]:
				xmin = 909.3182
				xmax = 909.3982
				text = "TH"
			intervals [276]:
				xmin = 909.3982
				xmax = 909.4482
				text = "IH1"
			intervals [277]:
				xmin = 909.4482
				xmax = 909.5682
				text = "NG"
			intervals [278]:
				xmin = 909.5682
				xmax = 909.5982
				text = "sp"
			intervals [279]:
				xmin = 909.5982
				xmax = 909.6782
				text = "DH"
			intervals [280]:
				xmin = 909.6782
				xmax = 909.7582
				text = "AH0"
			intervals [281]:
				xmin = 909.7582
				xmax = 909.7982
				text = "T"
			intervals [282]:
				xmin = 909.7982
				xmax = 909.8682
				text = "AY1"
			intervals [283]:
				xmin = 909.8682
				xmax = 909.9682
				text = "M"
			intervals [284]:
				xmin = 909.9682
				xmax = 910.3576
				text = "sp"
			intervals [285]:
				xmin = 910.3576
				xmax = 910.3876
				text = "N"
			intervals [286]:
				xmin = 910.3876
				xmax = 910.4976
				text = "IY1"
			intervals [287]:
				xmin = 910.4976
				xmax = 910.5576
				text = "D"
			intervals [288]:
				xmin = 910.5576
				xmax = 910.5976
				text = "HH"
			intervals [289]:
				xmin = 910.5976
				xmax = 910.6476
				text = "EH1"
			intervals [290]:
				xmin = 910.6476
				xmax = 910.7076
				text = "L"
			intervals [291]:
				xmin = 910.7076
				xmax = 910.7976
				text = "P"
			intervals [292]:
				xmin = 910.7976
				xmax = 910.8476
				text = "W"
			intervals [293]:
				xmin = 910.8476
				xmax = 910.9276
				text = "IH0"
			intervals [294]:
				xmin = 910.9276
				xmax = 911.0076
				text = "TH"
			intervals [295]:
				xmin = 911.0076
				xmax = 911.1476
				text = "sp"
			intervals [296]:
				xmin = 911.1476
				xmax = 961.3738
				text = ""
			intervals [297]:
				xmin = 961.3738
				xmax = 961.4038
				text = "M"
			intervals [298]:
				xmin = 961.4038
				xmax = 961.4338
				text = "HH"
			intervals [299]:
				xmin = 961.4338
				xmax = 961.7938
				text = "M"
			intervals [300]:
				xmin = 961.7938
				xmax = 1106.0089
				text = "sp"
			intervals [301]:
				xmin = 1106.0089
				xmax = 1106.1289
				text = "AY1"
			intervals [302]:
				xmin = 1106.1289
				xmax = 1106.2189
				text = "L"
			intervals [303]:
				xmin = 1106.2189
				xmax = 1106.2989
				text = "AY1"
			intervals [304]:
				xmin = 1106.2989
				xmax = 1106.4089
				text = "K"
			intervals [305]:
				xmin = 1106.4089
				xmax = 1106.5189
				text = "sp"
			intervals [306]:
				xmin = 1106.5189
				xmax = 1106.7189
				text = "AH0"
			intervals [307]:
				xmin = 1106.7189
				xmax = 1106.7889
				text = "B"
			intervals [308]:
				xmin = 1106.7889
				xmax = 1106.9189
				text = "AW1"
			intervals [309]:
				xmin = 1106.9189
				xmax = 1106.9689
				text = "T"
			intervals [310]:
				xmin = 1106.9689
				xmax = 1107.0489
				text = "IH0"
			intervals [311]:
				xmin = 1107.0489
				xmax = 1107.1189
				text = "M"
			intervals [312]:
				xmin = 1107.1189
				xmax = 1107.1989
				text = "K"
			intervals [313]:
				xmin = 1107.1989
				xmax = 1107.2389
				text = "AA1"
			intervals [314]:
				xmin = 1107.2389
				xmax = 1107.3489
				text = "Z"
			intervals [315]:
				xmin = 1107.3489
				xmax = 1107.4389
				text = "HH"
			intervals [316]:
				xmin = 1107.4389
				xmax = 1107.7389
				text = "IY1"
			intervals [317]:
				xmin = 1107.7389
				xmax = 1107.7789
				text = "sp"
			intervals [318]:
				xmin = 1107.7789
				xmax = 1108.1289
				text = "S"
			intervals [319]:
				xmin = 1108.1289
				xmax = 1108.2089
				text = "M"
			intervals [320]:
				xmin = 1108.2089
				xmax = 1108.3789
				text = "AA1"
			intervals [321]:
				xmin = 1108.3789
				xmax = 1108.4289
				text = "R"
			intervals [322]:
				xmin = 1108.4289
				xmax = 1108.4589
				text = "T"
			intervals [323]:
				xmin = 1108.4589
				xmax = 1108.4889
				text = "HH"
			intervals [324]:
				xmin = 1108.4889
				xmax = 1108.5189
				text = "IY1"
			intervals [325]:
				xmin = 1108.5189
				xmax = 1108.5989
				text = "N"
			intervals [326]:
				xmin = 1108.5989
				xmax = 1108.7189
				text = "AA1"
			intervals [327]:
				xmin = 1108.7189
				xmax = 1108.8689
				text = "T"
			intervals [328]:
				xmin = 1108.8689
				xmax = 1108.9581
				text = ""
			intervals [329]:
				xmin = 1108.9581
				xmax = 1109.1781
				text = "AH0"
			intervals [330]:
				xmin = 1109.1781
				xmax = 1109.2381
				text = "B"
			intervals [331]:
				xmin = 1109.2381
				xmax = 1109.3681
				text = "IH1"
			intervals [332]:
				xmin = 1109.3681
				xmax = 1109.4881
				text = "G"
			intervals [333]:
				xmin = 1109.4881
				xmax = 1109.5481
				text = "D"
			intervals [334]:
				xmin = 1109.5481
				xmax = 1109.9381
				text = "AO1"
			intervals [335]:
				xmin = 1109.9381
				xmax = 1109.9781
				text = "G"
			intervals [336]:
				xmin = 1109.9781
				xmax = 1110.6066
				text = "sp"
			intervals [337]:
				xmin = 1110.6066
				xmax = 1110.6666
				text = "L"
			intervals [338]:
				xmin = 1110.6666
				xmax = 1110.7466
				text = "AY1"
			intervals [339]:
				xmin = 1110.7466
				xmax = 1110.8466
				text = "K"
			intervals [340]:
				xmin = 1110.8466
				xmax = 1110.8866
				text = "sp"
			intervals [341]:
				xmin = 1110.8866
				xmax = 1111.3766
				text = "AH1"
			intervals [342]:
				xmin = 1111.3766
				xmax = 1111.4066
				text = "sp"
			intervals [343]:
				xmin = 1111.4066
				xmax = 1111.5466
				text = "AH0"
			intervals [344]:
				xmin = 1111.5466
				xmax = 1111.5866
				text = "L"
			intervals [345]:
				xmin = 1111.5866
				xmax = 1111.6766
				text = "AA1"
			intervals [346]:
				xmin = 1111.6766
				xmax = 1111.7566
				text = "T"
			intervals [347]:
				xmin = 1111.7566
				xmax = 1111.7966
				text = "AH0"
			intervals [348]:
				xmin = 1111.7966
				xmax = 1111.8466
				text = "V"
			intervals [349]:
				xmin = 1111.8466
				xmax = 1111.9266
				text = "D"
			intervals [350]:
				xmin = 1111.9266
				xmax = 1112.1266
				text = "AA1"
			intervals [351]:
				xmin = 1112.1266
				xmax = 1112.1666
				text = "G"
			intervals [352]:
				xmin = 1112.1666
				xmax = 1112.2466
				text = "Z"
			intervals [353]:
				xmin = 1112.2466
				xmax = 1112.3066
				text = "AH0"
			intervals [354]:
				xmin = 1112.3066
				xmax = 1112.4866
				text = "N"
			intervals [355]:
				xmin = 1112.4866
				xmax = 1112.7524
				text = "sp"
			intervals [356]:
				xmin = 1112.7524
				xmax = 1112.8024
				text = "HH"
			intervals [357]:
				xmin = 1112.8024
				xmax = 1112.9124
				text = "IY1"
			intervals [358]:
				xmin = 1112.9124
				xmax = 1112.9624
				text = "R"
			intervals [359]:
				xmin = 1112.9624
				xmax = 1113.0324
				text = "IH1"
			intervals [360]:
				xmin = 1113.0324
				xmax = 1113.0824
				text = "L"
			intervals [361]:
				xmin = 1113.0824
				xmax = 1113.1624
				text = "IY0"
			intervals [362]:
				xmin = 1113.1624
				xmax = 1113.2224
				text = "D"
			intervals [363]:
				xmin = 1113.2224
				xmax = 1113.3124
				text = "OW1"
			intervals [364]:
				xmin = 1113.3124
				xmax = 1113.3624
				text = "N"
			intervals [365]:
				xmin = 1113.3624
				xmax = 1113.4124
				text = "sp"
			intervals [366]:
				xmin = 1113.4124
				xmax = 1113.4824
				text = "B"
			intervals [367]:
				xmin = 1113.4824
				xmax = 1113.6124
				text = "AY1"
			intervals [368]:
				xmin = 1113.6124
				xmax = 1113.7424
				text = "T"
			intervals [369]:
				xmin = 1113.7424
				xmax = 1113.7724
				text = "sp"
			intervals [370]:
				xmin = 1113.7724
				xmax = 1204.3681
				text = ""
			intervals [371]:
				xmin = 1204.3681
				xmax = 1204.5281
				text = "Y"
			intervals [372]:
				xmin = 1204.5281
				xmax = 1204.7081
				text = "EH1"
			intervals [373]:
				xmin = 1204.7081
				xmax = 1204.8881
				text = "S"
			intervals [374]:
				xmin = 1204.8881
				xmax = 1235.1177
				text = "sp"
			intervals [375]:
				xmin = 1235.1177
				xmax = 1235.1777
				text = "DH"
			intervals [376]:
				xmin = 1235.1777
				xmax = 1235.3477
				text = "AE1"
			intervals [377]:
				xmin = 1235.3477
				xmax = 1235.4077
				text = "T"
			intervals [378]:
				xmin = 1235.4077
				xmax = 1235.4777
				text = "HH"
			intervals [379]:
				xmin = 1235.4777
				xmax = 1235.8577
				text = "IY1"
			intervals [380]:
				xmin = 1235.8577
				xmax = 1236.5886
				text = "sp"
			intervals [381]:
				xmin = 1236.5886
				xmax = 1236.7186
				text = "HH"
			intervals [382]:
				xmin = 1236.7186
				xmax = 1236.7586
				text = "EH1"
			intervals [383]:
				xmin = 1236.7586
				xmax = 1236.8886
				text = "L"
			intervals [384]:
				xmin = 1236.8886
				xmax = 1236.9186
				text = "P"
			intervals [385]:
				xmin = 1236.9186
				xmax = 1236.9686
				text = "M"
			intervals [386]:
				xmin = 1236.9686
				xmax = 1237.1886
				text = "IY1"
			intervals [387]:
				xmin = 1237.1886
				xmax = 1237.6458
				text = "sp"
			intervals [388]:
				xmin = 1237.6458
				xmax = 1237.6958
				text = "W"
			intervals [389]:
				xmin = 1237.6958
				xmax = 1237.7658
				text = "IH1"
			intervals [390]:
				xmin = 1237.7658
				xmax = 1237.8558
				text = "DH"
			intervals [391]:
				xmin = 1237.8558
				xmax = 1237.9158
				text = "sp"
			intervals [392]:
				xmin = 1237.9158
				xmax = 1238.0171
				text = ""
			intervals [393]:
				xmin = 1238.0171
				xmax = 1238.2771
				text = "S"
			intervals [394]:
				xmin = 1238.2771
				xmax = 1238.3371
				text = "T"
			intervals [395]:
				xmin = 1238.3371
				xmax = 1238.5071
				text = "AH1"
			intervals [396]:
				xmin = 1238.5071
				xmax = 1238.6871
				text = "F"
			intervals [397]:
				xmin = 1238.6871
				xmax = 1238.9922
				text = ""
			intervals [398]:
				xmin = 1238.9922
				xmax = 1239.0922
				text = "HH"
			intervals [399]:
				xmin = 1239.0922
				xmax = 1239.1622
				text = "IY1"
			intervals [400]:
				xmin = 1239.1622
				xmax = 1239.2922
				text = "P"
			intervals [401]:
				xmin = 1239.2922
				xmax = 1239.3322
				text = "L"
			intervals [402]:
				xmin = 1239.3322
				xmax = 1239.4222
				text = "EY1"
			intervals [403]:
				xmin = 1239.4222
				xmax = 1239.5322
				text = "S"
			intervals [404]:
				xmin = 1239.5322
				xmax = 1239.6322
				text = "P"
			intervals [405]:
				xmin = 1239.6322
				xmax = 1239.7222
				text = "AO1"
			intervals [406]:
				xmin = 1239.7222
				xmax = 1239.8122
				text = "R"
			intervals [407]:
				xmin = 1239.8122
				xmax = 1239.8522
				text = "T"
			intervals [408]:
				xmin = 1239.8522
				xmax = 1239.9422
				text = "S"
			intervals [409]:
				xmin = 1239.9422
				xmax = 1239.9722
				text = "sp"
			intervals [410]:
				xmin = 1239.9722
				xmax = 1240.0522
				text = "W"
			intervals [411]:
				xmin = 1240.0522
				xmax = 1240.1222
				text = "IH0"
			intervals [412]:
				xmin = 1240.1222
				xmax = 1240.2122
				text = "TH"
			intervals [413]:
				xmin = 1240.2122
				xmax = 1240.2822
				text = "M"
			intervals [414]:
				xmin = 1240.2822
				xmax = 1240.5022
				text = "IY1"
			intervals [415]:
				xmin = 1240.5022
				xmax = 1240.8936
				text = ""
			intervals [416]:
				xmin = 1240.8936
				xmax = 1240.9636
				text = "sil"
			intervals [417]:
				xmin = 1240.9636
				xmax = 1240.9936
				text = "W"
			intervals [418]:
				xmin = 1240.9936
				xmax = 1241.0436
				text = "IY1"
			intervals [419]:
				xmin = 1241.0436
				xmax = 1241.1636
				text = "P"
			intervals [420]:
				xmin = 1241.1636
				xmax = 1241.2036
				text = "L"
			intervals [421]:
				xmin = 1241.2036
				xmax = 1241.3536
				text = "EY1"
			intervals [422]:
				xmin = 1241.3536
				xmax = 1241.4636
				text = "G"
			intervals [423]:
				xmin = 1241.4636
				xmax = 1241.6336
				text = "EY1"
			intervals [424]:
				xmin = 1241.6336
				xmax = 1241.6936
				text = "M"
			intervals [425]:
				xmin = 1241.6936
				xmax = 1241.7936
				text = "Z"
			intervals [426]:
				xmin = 1241.7936
				xmax = 1241.8436
				text = "T"
			intervals [427]:
				xmin = 1241.8436
				xmax = 1241.9236
				text = "AH0"
			intervals [428]:
				xmin = 1241.9236
				xmax = 1242.0136
				text = "G"
			intervals [429]:
				xmin = 1242.0136
				xmax = 1242.1536
				text = "EH1"
			intervals [430]:
				xmin = 1242.1536
				xmax = 1242.2236
				text = "DH"
			intervals [431]:
				xmin = 1242.2236
				xmax = 1242.3536
				text = "ER0"
			intervals [432]:
				xmin = 1242.3536
				xmax = 1243.4244
				text = "sp"
			intervals [433]:
				xmin = 1243.4244
				xmax = 1243.5044
				text = "AE1"
			intervals [434]:
				xmin = 1243.5044
				xmax = 1243.6744
				text = "N"
			intervals [435]:
				xmin = 1243.6744
				xmax = 1243.7244
				text = "sp"
			intervals [436]:
				xmin = 1243.7244
				xmax = 1243.8344
				text = "HH"
			intervals [437]:
				xmin = 1243.8344
				xmax = 1243.9544
				text = "IY1"
			intervals [438]:
				xmin = 1243.9544
				xmax = 1244.0244
				text = "G"
			intervals [439]:
				xmin = 1244.0244
				xmax = 1244.1144
				text = "IH1"
			intervals [440]:
				xmin = 1244.1144
				xmax = 1244.1744
				text = "V"
			intervals [441]:
				xmin = 1244.1744
				xmax = 1244.2244
				text = "M"
			intervals [442]:
				xmin = 1244.2244
				xmax = 1244.5944
				text = "IY1"
			intervals [443]:
				xmin = 1244.5944
				xmax = 1244.8344
				text = "sp"
			intervals [444]:
				xmin = 1244.8344
				xmax = 1244.9044
				text = "DH"
			intervals [445]:
				xmin = 1244.9044
				xmax = 1245.0044
				text = "AE1"
			intervals [446]:
				xmin = 1245.0044
				xmax = 1245.2144
				text = "T"
			intervals [447]:
				xmin = 1245.2144
				xmax = 1245.3212
				text = ""
			intervals [448]:
				xmin = 1245.3212
				xmax = 1245.4412
				text = "L"
			intervals [449]:
				xmin = 1245.4412
				xmax = 1245.5112
				text = "AY1"
			intervals [450]:
				xmin = 1245.5112
				xmax = 1245.6212
				text = "K"
			intervals [451]:
				xmin = 1245.6212
				xmax = 1245.6912
				text = "sp"
			intervals [452]:
				xmin = 1245.6912
				xmax = 1245.8717
				text = ""
			intervals [453]:
				xmin = 1245.8717
				xmax = 1246.0617
				text = "S"
			intervals [454]:
				xmin = 1246.0617
				xmax = 1246.1017
				text = "AH1"
			intervals [455]:
				xmin = 1246.1017
				xmax = 1246.1917
				text = "M"
			intervals [456]:
				xmin = 1246.1917
				xmax = 1246.2217
				text = "AH0"
			intervals [457]:
				xmin = 1246.2217
				xmax = 1246.2517
				text = "V"
			intervals [458]:
				xmin = 1246.2517
				xmax = 1246.3117
				text = "HH"
			intervals [459]:
				xmin = 1246.3117
				xmax = 1246.3517
				text = "IH1"
			intervals [460]:
				xmin = 1246.3517
				xmax = 1246.5217
				text = "Z"
			intervals [461]:
				xmin = 1246.5217
				xmax = 1246.7017
				text = "OW1"
			intervals [462]:
				xmin = 1246.7017
				xmax = 1246.7617
				text = "L"
			intervals [463]:
				xmin = 1246.7617
				xmax = 1246.8117
				text = "D"
			intervals [464]:
				xmin = 1246.8117
				xmax = 1246.9417
				text = "SH"
			intervals [465]:
				xmin = 1246.9417
				xmax = 1247.0617
				text = "UW1"
			intervals [466]:
				xmin = 1247.0617
				xmax = 1247.1317
				text = "Z"
			intervals [467]:
				xmin = 1247.1317
				xmax = 1247.2017
				text = "DH"
			intervals [468]:
				xmin = 1247.2017
				xmax = 1247.2317
				text = "AH0"
			intervals [469]:
				xmin = 1247.2317
				xmax = 1247.2617
				text = "T"
			intervals [470]:
				xmin = 1247.2617
				xmax = 1247.2917
				text = "HH"
			intervals [471]:
				xmin = 1247.2917
				xmax = 1247.3917
				text = "IY1"
			intervals [472]:
				xmin = 1247.3917
				xmax = 1247.4217
				text = "sp"
			intervals [473]:
				xmin = 1247.4217
				xmax = 1247.5117
				text = "K"
			intervals [474]:
				xmin = 1247.5117
				xmax = 1247.5817
				text = "AE1"
			intervals [475]:
				xmin = 1247.5817
				xmax = 1247.6417
				text = "N"
			intervals [476]:
				xmin = 1247.6417
				xmax = 1247.7717
				text = "F"
			intervals [477]:
				xmin = 1247.7717
				xmax = 1247.8417
				text = "IH1"
			intervals [478]:
				xmin = 1247.8417
				xmax = 1247.8717
				text = "T"
			intervals [479]:
				xmin = 1247.8717
				xmax = 1247.9017
				text = "EH2"
			intervals [480]:
				xmin = 1247.9017
				xmax = 1247.9917
				text = "N"
			intervals [481]:
				xmin = 1247.9917
				xmax = 1248.0417
				text = "IY0"
			intervals [482]:
				xmin = 1248.0417
				xmax = 1248.1417
				text = "M"
			intervals [483]:
				xmin = 1248.1417
				xmax = 1248.1917
				text = "AO1"
			intervals [484]:
				xmin = 1248.1917
				xmax = 1248.3017
				text = "R"
			intervals [485]:
				xmin = 1248.3017
				xmax = 1353.1447
				text = ""
			intervals [486]:
				xmin = 1353.1447
				xmax = 1353.1847
				text = "sil"
			intervals [487]:
				xmin = 1353.1847
				xmax = 1353.4347
				text = "AH1"
			intervals [488]:
				xmin = 1353.4347
				xmax = 1353.6047
				text = "M"
			intervals [489]:
				xmin = 1353.6047
				xmax = 1354.0139
				text = "sp"
			intervals [490]:
				xmin = 1354.0139
				xmax = 1354.1339
				text = "spn"
			intervals [491]:
				xmin = 1354.1339
				xmax = 1354.2439
				text = "L"
			intervals [492]:
				xmin = 1354.2439
				xmax = 1354.2739
				text = "EH1"
			intervals [493]:
				xmin = 1354.2739
				xmax = 1354.3039
				text = "T"
			intervals [494]:
				xmin = 1354.3039
				xmax = 1354.3339
				text = "M"
			intervals [495]:
				xmin = 1354.3339
				xmax = 1354.3939
				text = "IY1"
			intervals [496]:
				xmin = 1354.3939
				xmax = 1354.5139
				text = "S"
			intervals [497]:
				xmin = 1354.5139
				xmax = 1354.6439
				text = "IY1"
			intervals [498]:
				xmin = 1354.6439
				xmax = 1355.7459
				text = ""
			intervals [499]:
				xmin = 1355.7459
				xmax = 1355.8459
				text = "Y"
			intervals [500]:
				xmin = 1355.8459
				xmax = 1355.9159
				text = "UH1"
			intervals [501]:
				xmin = 1355.9159
				xmax = 1356.0159
				text = "R"
			intervals [502]:
				xmin = 1356.0159
				xmax = 1356.1959
				text = "SH"
			intervals [503]:
				xmin = 1356.1959
				xmax = 1356.4959
				text = "UW1"
			intervals [504]:
				xmin = 1356.4959
				xmax = 1356.6159
				text = "Z"
			intervals [505]:
				xmin = 1356.6159
				xmax = 1356.6959
				text = "IH1"
			intervals [506]:
				xmin = 1356.6959
				xmax = 1356.8159
				text = "Z"
			intervals [507]:
				xmin = 1356.8159
				xmax = 1356.9959
				text = "AO1"
			intervals [508]:
				xmin = 1356.9959
				xmax = 1357.0259
				text = "N"
			intervals [509]:
				xmin = 1357.0259
				xmax = 1357.0659
				text = "sp"
			intervals [510]:
				xmin = 1357.0659
				xmax = 1357.2559
				text = "F"
			intervals [511]:
				xmin = 1357.2559
				xmax = 1357.3359
				text = "L"
			intervals [512]:
				xmin = 1357.3359
				xmax = 1357.4159
				text = "IY1"
			intervals [513]:
				xmin = 1357.4159
				xmax = 1357.7259
				text = "K"
			intervals [514]:
				xmin = 1357.7259
				xmax = 1415.6092
				text = ""
			intervals [515]:
				xmin = 1415.6092
				xmax = 1415.6892
				text = "P"
			intervals [516]:
				xmin = 1415.6892
				xmax = 1415.7492
				text = "L"
			intervals [517]:
				xmin = 1415.7492
				xmax = 1415.8492
				text = "EY1"
			intervals [518]:
				xmin = 1415.8492
				xmax = 1416.0692
				text = "S"
			intervals [519]:
				xmin = 1416.0692
				xmax = 1416.1592
				text = "P"
			intervals [520]:
				xmin = 1416.1592
				xmax = 1416.3092
				text = "AO1"
			intervals [521]:
				xmin = 1416.3092
				xmax = 1416.4392
				text = "R"
			intervals [522]:
				xmin = 1416.4392
				xmax = 1416.5092
				text = "T"
			intervals [523]:
				xmin = 1416.5092
				xmax = 1416.7692
				text = "S"
			intervals [524]:
				xmin = 1416.7692
				xmax = 1450.0876
				text = "sp"
			intervals [525]:
				xmin = 1450.0876
				xmax = 1450.1876
				text = "AY1"
			intervals [526]:
				xmin = 1450.1876
				xmax = 1450.2576
				text = "G"
			intervals [527]:
				xmin = 1450.2576
				xmax = 1450.4476
				text = "EH1"
			intervals [528]:
				xmin = 1450.4476
				xmax = 1450.6176
				text = "S"
			intervals [529]:
				xmin = 1450.6176
				xmax = 1450.7452
				text = "sp"
			intervals [530]:
				xmin = 1450.7452
				xmax = 1450.7952
				text = "G"
			intervals [531]:
				xmin = 1450.7952
				xmax = 1450.8952
				text = "OW1"
			intervals [532]:
				xmin = 1450.8952
				xmax = 1450.9352
				text = "W"
			intervals [533]:
				xmin = 1450.9352
				xmax = 1451.1152
				text = "IH1"
			intervals [534]:
				xmin = 1451.1152
				xmax = 1451.1752
				text = "DH"
			intervals [535]:
				xmin = 1451.1752
				xmax = 1451.2946
				text = ""
			intervals [536]:
				xmin = 1451.2946
				xmax = 1451.3446
				text = "sil"
			intervals [537]:
				xmin = 1451.3446
				xmax = 1451.4746
				text = "T"
			intervals [538]:
				xmin = 1451.4746
				xmax = 1451.5346
				text = "UW1"
			intervals [539]:
				xmin = 1451.5346
				xmax = 1451.6746
				text = "K"
			intervals [540]:
				xmin = 1451.6746
				xmax = 1451.7546
				text = "EY1"
			intervals [541]:
				xmin = 1451.7546
				xmax = 1451.8846
				text = "S"
			intervals [542]:
				xmin = 1451.8846
				xmax = 1451.9546
				text = "IH0"
			intervals [543]:
				xmin = 1451.9546
				xmax = 1452.0146
				text = "K"
			intervals [544]:
				xmin = 1452.0146
				xmax = 1452.1546
				text = "S"
			intervals [545]:
				xmin = 1452.1546
				xmax = 1452.1946
				text = "T"
			intervals [546]:
				xmin = 1452.1946
				xmax = 1452.5046
				text = "IY1"
			intervals [547]:
				xmin = 1452.5046
				xmax = 1452.6146
				text = "N"
			intervals [548]:
				xmin = 1452.6146
				xmax = 1452.7746
				text = "T"
			intervals [549]:
				xmin = 1452.7746
				xmax = 1453.1346
				text = "UW1"
			intervals [550]:
				xmin = 1453.1346
				xmax = 1453.7257
				text = ""
			intervals [551]:
				xmin = 1453.7257
				xmax = 1453.7557
				text = "sil"
			intervals [552]:
				xmin = 1453.7557
				xmax = 1453.8257
				text = "K"
			intervals [553]:
				xmin = 1453.8257
				xmax = 1453.8757
				text = "AA1"
			intervals [554]:
				xmin = 1453.8757
				xmax = 1453.9057
				text = "Z"
			intervals [555]:
				xmin = 1453.9057
				xmax = 1453.9457
				text = "IH0"
			intervals [556]:
				xmin = 1453.9457
				xmax = 1453.9757
				text = "T"
			intervals [557]:
				xmin = 1453.9757
				xmax = 1454.0557
				text = "Z"
			intervals [558]:
				xmin = 1454.0557
				xmax = 1454.2157
				text = "M"
			intervals [559]:
				xmin = 1454.2157
				xmax = 1454.2457
				text = "AO1"
			intervals [560]:
				xmin = 1454.2457
				xmax = 1454.3857
				text = "R"
			intervals [561]:
				xmin = 1454.3857
				xmax = 1454.5157
				text = "F"
			intervals [562]:
				xmin = 1454.5157
				xmax = 1454.6157
				text = "AH1"
			intervals [563]:
				xmin = 1454.6157
				xmax = 1454.8357
				text = "N"
			intervals [564]:
				xmin = 1454.8357
				xmax = 1455.2125
				text = ""
			intervals [565]:
				xmin = 1455.2125
				xmax = 1455.2525
				text = "sil"
			intervals [566]:
				xmin = 1455.2525
				xmax = 1455.3025
				text = "L"
			intervals [567]:
				xmin = 1455.3025
				xmax = 1455.3725
				text = "AY1"
			intervals [568]:
				xmin = 1455.3725
				xmax = 1455.4125
				text = "K"
			intervals [569]:
				xmin = 1455.4125
				xmax = 1455.4525
				text = "sp"
			intervals [570]:
				xmin = 1455.4525
				xmax = 1455.5525
				text = "M"
			intervals [571]:
				xmin = 1455.5525
				xmax = 1455.7225
				text = "AE1"
			intervals [572]:
				xmin = 1455.7225
				xmax = 1455.8025
				text = "D"
			intervals [573]:
				xmin = 1455.8025
				xmax = 1455.8725
				text = "AH0"
			intervals [574]:
				xmin = 1455.8725
				xmax = 1455.9625
				text = "N"
			intervals [575]:
				xmin = 1455.9625
				xmax = 1456.3169
				text = ""
			intervals [576]:
				xmin = 1456.3169
				xmax = 1456.3469
				text = "IH0"
			intervals [577]:
				xmin = 1456.3469
				xmax = 1456.3769
				text = "T"
			intervals [578]:
				xmin = 1456.3769
				xmax = 1456.4069
				text = "R"
			intervals [579]:
				xmin = 1456.4069
				xmax = 1456.4369
				text = "IH1"
			intervals [580]:
				xmin = 1456.4369
				xmax = 1456.5369
				text = "L"
			intervals [581]:
				xmin = 1456.5369
				xmax = 1456.5969
				text = "IY0"
			intervals [582]:
				xmin = 1456.5969
				xmax = 1456.6569
				text = "D"
			intervals [583]:
				xmin = 1456.6569
				xmax = 1456.7269
				text = "OW1"
			intervals [584]:
				xmin = 1456.7269
				xmax = 1456.7569
				text = "N"
			intervals [585]:
				xmin = 1456.7569
				xmax = 1456.8369
				text = "HH"
			intervals [586]:
				xmin = 1456.8369
				xmax = 1456.9969
				text = "AE1"
			intervals [587]:
				xmin = 1456.9969
				xmax = 1457.1369
				text = "V"
			intervals [588]:
				xmin = 1457.1369
				xmax = 1457.2869
				text = "AH0"
			intervals [589]:
				xmin = 1457.2869
				xmax = 1457.3869
				text = "P"
			intervals [590]:
				xmin = 1457.3869
				xmax = 1457.4869
				text = "ER1"
			intervals [591]:
				xmin = 1457.4869
				xmax = 1457.5769
				text = "P"
			intervals [592]:
				xmin = 1457.5769
				xmax = 1457.6769
				text = "AH0"
			intervals [593]:
				xmin = 1457.6769
				xmax = 1457.8269
				text = "S"
			intervals [594]:
				xmin = 1457.8269
				xmax = 1457.8569
				text = "sp"
			intervals [595]:
				xmin = 1457.8569
				xmax = 1457.9269
				text = "AH1"
			intervals [596]:
				xmin = 1457.9269
				xmax = 1457.9569
				text = "V"
			intervals [597]:
				xmin = 1457.9569
				xmax = 1458.0169
				text = "sp"
			intervals [598]:
				xmin = 1458.0169
				xmax = 1458.1369
				text = "P"
			intervals [599]:
				xmin = 1458.1369
				xmax = 1458.1869
				text = "L"
			intervals [600]:
				xmin = 1458.1869
				xmax = 1458.2969
				text = "EY1"
			intervals [601]:
				xmin = 1458.2969
				xmax = 1458.3269
				text = "IH0"
			intervals [602]:
				xmin = 1458.3269
				xmax = 1458.3969
				text = "N"
			intervals [603]:
				xmin = 1458.3969
				xmax = 1458.4769
				text = "IH1"
			intervals [604]:
				xmin = 1458.4769
				xmax = 1458.5769
				text = "T"
			intervals [605]:
				xmin = 1458.5769
				xmax = 1458.7744
				text = ""
			intervals [606]:
				xmin = 1458.7744
				xmax = 1458.9044
				text = "F"
			intervals [607]:
				xmin = 1458.9044
				xmax = 1458.9644
				text = "ER0"
			intervals [608]:
				xmin = 1458.9644
				xmax = 1459.0244
				text = "L"
			intervals [609]:
				xmin = 1459.0244
				xmax = 1459.0644
				text = "AY1"
			intervals [610]:
				xmin = 1459.0644
				xmax = 1459.1844
				text = "K"
			intervals [611]:
				xmin = 1459.1844
				xmax = 1459.4144
				text = "AH0"
			intervals [612]:
				xmin = 1459.4144
				xmax = 1459.8424
				text = ""
			intervals [613]:
				xmin = 1459.8424
				xmax = 1459.8724
				text = "sil"
			intervals [614]:
				xmin = 1459.8724
				xmax = 1459.9424
				text = "L"
			intervals [615]:
				xmin = 1459.9424
				xmax = 1460.1024
				text = "AO1"
			intervals [616]:
				xmin = 1460.1024
				xmax = 1460.2024
				text = "NG"
			intervals [617]:
				xmin = 1460.2024
				xmax = 1460.3224
				text = "T"
			intervals [618]:
				xmin = 1460.3224
				xmax = 1460.5024
				text = "AY1"
			intervals [619]:
				xmin = 1460.5024
				xmax = 1460.5424
				text = "M"
			intervals [620]:
				xmin = 1460.5424
				xmax = 1460.6424
				text = "sp"
			intervals [621]:
				xmin = 1460.6424
				xmax = 1460.7324
				text = "AO1"
			intervals [622]:
				xmin = 1460.7324
				xmax = 1460.8124
				text = "R"
			intervals [623]:
				xmin = 1460.8124
				xmax = 1460.9024
				text = "S"
			intervals [624]:
				xmin = 1460.9024
				xmax = 1460.9524
				text = "AH1"
			intervals [625]:
				xmin = 1460.9524
				xmax = 1461.0424
				text = "M"
			intervals [626]:
				xmin = 1461.0424
				xmax = 1461.0824
				text = "TH"
			intervals [627]:
				xmin = 1461.0824
				xmax = 1461.1124
				text = "IH0"
			intervals [628]:
				xmin = 1461.1124
				xmax = 1461.1524
				text = "N"
			intervals [629]:
				xmin = 1461.1524
				xmax = 1461.2824
				text = "sp"
			intervals [630]:
				xmin = 1461.2824
				xmax = 1466.0785
				text = ""
			intervals [631]:
				xmin = 1466.0785
				xmax = 1466.4185
				text = "Y"
			intervals [632]:
				xmin = 1466.4185
				xmax = 1466.4585
				text = "EH1"
			intervals [633]:
				xmin = 1466.4585
				xmax = 1466.5185
				text = "S"
			intervals [634]:
				xmin = 1466.5185
				xmax = 1466.7485
				text = "sp"
			intervals [635]:
				xmin = 1466.7485
				xmax = 1499.1638
				text = ""
			intervals [636]:
				xmin = 1499.1638
				xmax = 1499.3138
				text = "K"
			intervals [637]:
				xmin = 1499.3138
				xmax = 1499.3638
				text = "R"
			intervals [638]:
				xmin = 1499.3638
				xmax = 1499.4938
				text = "AE1"
			intervals [639]:
				xmin = 1499.4938
				xmax = 1499.6538
				text = "SH"
			intervals [640]:
				xmin = 1499.6538
				xmax = 1499.7138
				text = "sp"
			intervals [641]:
				xmin = 1499.7138
				xmax = 1499.7538
				text = "K"
			intervals [642]:
				xmin = 1499.7538
				xmax = 1499.8138
				text = "AO1"
			intervals [643]:
				xmin = 1499.8138
				xmax = 1499.8838
				text = "R"
			intervals [644]:
				xmin = 1499.8838
				xmax = 1500.0738
				text = "S"
			intervals [645]:
				xmin = 1500.0738
				xmax = 1539.8885
				text = "sp"
			intervals [646]:
				xmin = 1539.8885
				xmax = 1540.3785
				text = "spn"
			intervals [647]:
				xmin = 1540.3785
				xmax = 1637.3586
				text = ""
			intervals [648]:
				xmin = 1637.3586
				xmax = 1637.4286
				text = "HH"
			intervals [649]:
				xmin = 1637.4286
				xmax = 1637.4786
				text = "W"
			intervals [650]:
				xmin = 1637.4786
				xmax = 1637.5286
				text = "AH1"
			intervals [651]:
				xmin = 1637.5286
				xmax = 1637.5686
				text = "T"
			intervals [652]:
				xmin = 1637.5686
				xmax = 1637.6386
				text = "M"
			intervals [653]:
				xmin = 1637.6386
				xmax = 1637.7686
				text = "EY1"
			intervals [654]:
				xmin = 1637.7686
				xmax = 1637.7986
				text = "K"
			intervals [655]:
				xmin = 1637.7986
				xmax = 1637.8686
				text = "S"
			intervals [656]:
				xmin = 1637.8686
				xmax = 1637.9186
				text = "M"
			intervals [657]:
				xmin = 1637.9186
				xmax = 1638.0186
				text = "IY1"
			intervals [658]:
				xmin = 1638.0186
				xmax = 1638.1186
				text = "M"
			intervals [659]:
				xmin = 1638.1186
				xmax = 1638.2486
				text = "IY1"
			intervals [660]:
				xmin = 1638.2486
				xmax = 1638.4086
				text = "IH1"
			intervals [661]:
				xmin = 1638.4086
				xmax = 1638.5186
				text = "Z"
			intervals [662]:
				xmin = 1638.5186
				xmax = 1638.5486
				text = "sp"
			intervals [663]:
				xmin = 1638.5486
				xmax = 1638.7194
				text = ""
			intervals [664]:
				xmin = 1638.7194
				xmax = 1639.1294
				text = "AH1"
			intervals [665]:
				xmin = 1639.1294
				xmax = 1639.1994
				text = "sp"
			intervals [666]:
				xmin = 1639.1994
				xmax = 1639.4126
				text = ""
			intervals [667]:
				xmin = 1639.4126
				xmax = 1639.5126
				text = "P"
			intervals [668]:
				xmin = 1639.5126
				xmax = 1639.5826
				text = "L"
			intervals [669]:
				xmin = 1639.5826
				xmax = 1639.6426
				text = "EY1"
			intervals [670]:
				xmin = 1639.6426
				xmax = 1639.7026
				text = "IH0"
			intervals [671]:
				xmin = 1639.7026
				xmax = 1639.7526
				text = "N"
			intervals [672]:
				xmin = 1639.7526
				xmax = 1639.8626
				text = "F"
			intervals [673]:
				xmin = 1639.8626
				xmax = 1639.9326
				text = "UH1"
			intervals [674]:
				xmin = 1639.9326
				xmax = 1639.9726
				text = "T"
			intervals [675]:
				xmin = 1639.9726
				xmax = 1640.0026
				text = "B"
			intervals [676]:
				xmin = 1640.0026
				xmax = 1640.1026
				text = "AO2"
			intervals [677]:
				xmin = 1640.1026
				xmax = 1640.2326
				text = "L"
			intervals [678]:
				xmin = 1640.2326
				xmax = 1640.2726
				text = "K"
			intervals [679]:
				xmin = 1640.2726
				xmax = 1640.3226
				text = "AA1"
			intervals [680]:
				xmin = 1640.3226
				xmax = 1640.4026
				text = "Z"
			intervals [681]:
				xmin = 1640.4026
				xmax = 1640.4626
				text = "DH"
			intervals [682]:
				xmin = 1640.4626
				xmax = 1640.4926
				text = "AH0"
			intervals [683]:
				xmin = 1640.4926
				xmax = 1640.5326
				text = "T"
			intervals [684]:
				xmin = 1640.5326
				xmax = 1640.5626
				text = "Z"
			intervals [685]:
				xmin = 1640.5626
				xmax = 1640.6426
				text = "S"
			intervals [686]:
				xmin = 1640.6426
				xmax = 1640.6826
				text = "AH1"
			intervals [687]:
				xmin = 1640.6826
				xmax = 1640.7526
				text = "M"
			intervals [688]:
				xmin = 1640.7526
				xmax = 1640.8426
				text = "TH"
			intervals [689]:
				xmin = 1640.8426
				xmax = 1640.8826
				text = "IH0"
			intervals [690]:
				xmin = 1640.8826
				xmax = 1640.9726
				text = "N"
			intervals [691]:
				xmin = 1640.9726
				xmax = 1641.0726
				text = "AY1"
			intervals [692]:
				xmin = 1641.0726
				xmax = 1641.1426
				text = "L"
			intervals [693]:
				xmin = 1641.1426
				xmax = 1641.1926
				text = "AY1"
			intervals [694]:
				xmin = 1641.1926
				xmax = 1641.2326
				text = "K"
			intervals [695]:
				xmin = 1641.2326
				xmax = 1641.3026
				text = "sp"
			intervals [696]:
				xmin = 1641.3026
				xmax = 1641.3326
				text = "T"
			intervals [697]:
				xmin = 1641.3326
				xmax = 1641.4126
				text = "AH0"
			intervals [698]:
				xmin = 1641.4126
				xmax = 1641.5226
				text = "D"
			intervals [699]:
				xmin = 1641.5226
				xmax = 1641.7326
				text = "UW1"
			intervals [700]:
				xmin = 1641.7326
				xmax = 1642.5734
				text = "sp"
			intervals [701]:
				xmin = 1642.5734
				xmax = 1642.6234
				text = "L"
			intervals [702]:
				xmin = 1642.6234
				xmax = 1642.6934
				text = "AY1"
			intervals [703]:
				xmin = 1642.6934
				xmax = 1642.8134
				text = "K"
			intervals [704]:
				xmin = 1642.8134
				xmax = 1642.9134
				text = "AY1"
			intervals [705]:
				xmin = 1642.9134
				xmax = 1642.9734
				text = "L"
			intervals [706]:
				xmin = 1642.9734
				xmax = 1643.0534
				text = "AY1"
			intervals [707]:
				xmin = 1643.0534
				xmax = 1643.1234
				text = "K"
			intervals [708]:
				xmin = 1643.1234
				xmax = 1643.3207
				text = "sp"
			intervals [709]:
				xmin = 1643.3207
				xmax = 1643.3907
				text = "P"
			intervals [710]:
				xmin = 1643.3907
				xmax = 1643.4407
				text = "L"
			intervals [711]:
				xmin = 1643.4407
				xmax = 1643.5307
				text = "EY1"
			intervals [712]:
				xmin = 1643.5307
				xmax = 1643.5807
				text = "IH0"
			intervals [713]:
				xmin = 1643.5807
				xmax = 1643.6607
				text = "N"
			intervals [714]:
				xmin = 1643.6607
				xmax = 1643.6907
				text = "W"
			intervals [715]:
				xmin = 1643.6907
				xmax = 1643.7207
				text = "IH0"
			intervals [716]:
				xmin = 1643.7207
				xmax = 1643.7607
				text = "DH"
			intervals [717]:
				xmin = 1643.7607
				xmax = 1643.8107
				text = "M"
			intervals [718]:
				xmin = 1643.8107
				xmax = 1644.0907
				text = "AY1"
			intervals [719]:
				xmin = 1644.0907
				xmax = 1644.1707
				text = "sp"
			intervals [720]:
				xmin = 1644.1707
				xmax = 1644.2191
				text = ""
			intervals [721]:
				xmin = 1644.2191
				xmax = 1644.2591
				text = "B"
			intervals [722]:
				xmin = 1644.2591
				xmax = 1644.2991
				text = "R"
			intervals [723]:
				xmin = 1644.2991
				xmax = 1644.3891
				text = "AH1"
			intervals [724]:
				xmin = 1644.3891
				xmax = 1644.4591
				text = "DH"
			intervals [725]:
				xmin = 1644.4591
				xmax = 1644.5691
				text = "ER0"
			intervals [726]:
				xmin = 1644.5691
				xmax = 1644.6491
				text = "Z"
			intervals [727]:
				xmin = 1644.6491
				xmax = 1644.6891
				text = "AH0"
			intervals [728]:
				xmin = 1644.6891
				xmax = 1644.7391
				text = "N"
			intervals [729]:
				xmin = 1644.7391
				xmax = 1644.8791
				text = "S"
			intervals [730]:
				xmin = 1644.8791
				xmax = 1644.9591
				text = "IH1"
			intervals [731]:
				xmin = 1644.9591
				xmax = 1645.0491
				text = "S"
			intervals [732]:
				xmin = 1645.0491
				xmax = 1645.1491
				text = "T"
			intervals [733]:
				xmin = 1645.1491
				xmax = 1645.1791
				text = "ER0"
			intervals [734]:
				xmin = 1645.1791
				xmax = 1645.2991
				text = "sp"
			intervals [735]:
				xmin = 1645.2991
				xmax = 1645.3291
				text = "K"
			intervals [736]:
				xmin = 1645.3291
				xmax = 1645.4391
				text = "AA1"
			intervals [737]:
				xmin = 1645.4391
				xmax = 1645.5491
				text = "Z"
			intervals [738]:
				xmin = 1645.5491
				xmax = 1645.5791
				text = "sp"
			intervals [739]:
				xmin = 1645.5791
				xmax = 1646.0666
				text = ""
			intervals [740]:
				xmin = 1646.0666
				xmax = 1646.1966
				text = "DH"
			intervals [741]:
				xmin = 1646.1966
				xmax = 1646.3166
				text = "EY1"
			intervals [742]:
				xmin = 1646.3166
				xmax = 1646.6666
				text = "AH1"
			intervals [743]:
				xmin = 1646.6666
				xmax = 1646.6966
				text = "sp"
			intervals [744]:
				xmin = 1646.6966
				xmax = 1646.7566
				text = "W"
			intervals [745]:
				xmin = 1646.7566
				xmax = 1646.8666
				text = "IY1"
			intervals [746]:
				xmin = 1646.8666
				xmax = 1646.9566
				text = "AO1"
			intervals [747]:
				xmin = 1646.9566
				xmax = 1646.9866
				text = "L"
			intervals [748]:
				xmin = 1646.9866
				xmax = 1647.0466
				text = "W"
			intervals [749]:
				xmin = 1647.0466
				xmax = 1647.1166
				text = "IY0"
			intervals [750]:
				xmin = 1647.1166
				xmax = 1647.1966
				text = "Z"
			intervals [751]:
				xmin = 1647.1966
				xmax = 1647.2866
				text = "HH"
			intervals [752]:
				xmin = 1647.2866
				xmax = 1647.3666
				text = "AE1"
			intervals [753]:
				xmin = 1647.3666
				xmax = 1647.4266
				text = "V"
			intervals [754]:
				xmin = 1647.4266
				xmax = 1647.5866
				text = "F"
			intervals [755]:
				xmin = 1647.5866
				xmax = 1647.6766
				text = "AH1"
			intervals [756]:
				xmin = 1647.6766
				xmax = 1647.8166
				text = "N"
			intervals [757]:
				xmin = 1647.8166
				xmax = 1647.9166
				text = "sp"
			intervals [758]:
				xmin = 1647.9166
				xmax = 1648.4446
				text = ""
			intervals [759]:
				xmin = 1648.4446
				xmax = 1648.5946
				text = "L"
			intervals [760]:
				xmin = 1648.5946
				xmax = 1648.6846
				text = "AY1"
			intervals [761]:
				xmin = 1648.6846
				xmax = 1648.7546
				text = "K"
			intervals [762]:
				xmin = 1648.7546
				xmax = 1649.7128
				text = "sp"
			intervals [763]:
				xmin = 1649.7128
				xmax = 1649.7928
				text = "M"
			intervals [764]:
				xmin = 1649.7928
				xmax = 1649.9528
				text = "IY1"
			intervals [765]:
				xmin = 1649.9528
				xmax = 1649.9828
				text = "T"
			intervals [766]:
				xmin = 1649.9828
				xmax = 1650.0328
				text = "N"
			intervals [767]:
				xmin = 1650.0328
				xmax = 1650.1728
				text = "UW1"
			intervals [768]:
				xmin = 1650.1728
				xmax = 1650.3028
				text = "P"
			intervals [769]:
				xmin = 1650.3028
				xmax = 1650.4428
				text = "IY1"
			intervals [770]:
				xmin = 1650.4428
				xmax = 1650.5228
				text = "P"
			intervals [771]:
				xmin = 1650.5228
				xmax = 1650.5728
				text = "AH0"
			intervals [772]:
				xmin = 1650.5728
				xmax = 1650.8428
				text = "L"
			intervals [773]:
				xmin = 1650.8428
				xmax = 1651.4039
				text = ""
			intervals [774]:
				xmin = 1651.4039
				xmax = 1651.4539
				text = "sil"
			intervals [775]:
				xmin = 1651.4539
				xmax = 1651.5039
				text = "AY1"
			intervals [776]:
				xmin = 1651.5039
				xmax = 1651.5639
				text = "L"
			intervals [777]:
				xmin = 1651.5639
				xmax = 1651.6239
				text = "AY1"
			intervals [778]:
				xmin = 1651.6239
				xmax = 1651.7139
				text = "K"
			intervals [779]:
				xmin = 1651.7139
				xmax = 1651.7839
				text = "T"
			intervals [780]:
				xmin = 1651.7839
				xmax = 1651.8139
				text = "AH0"
			intervals [781]:
				xmin = 1651.8139
				xmax = 1652.2539
				text = "AH1"
			intervals [782]:
				xmin = 1652.2539
				xmax = 1652.4439
				text = "sp"
			intervals [783]:
				xmin = 1652.4439
				xmax = 1652.5647
				text = ""
			intervals [784]:
				xmin = 1652.5647
				xmax = 1652.6447
				text = "B"
			intervals [785]:
				xmin = 1652.6447
				xmax = 1652.7647
				text = "IY0"
			intervals [786]:
				xmin = 1652.7647
				xmax = 1652.9547
				text = "K"
			intervals [787]:
				xmin = 1652.9547
				xmax = 1653.1447
				text = "UW1"
			intervals [788]:
				xmin = 1653.1447
				xmax = 1653.2347
				text = "L"
			intervals [789]:
				xmin = 1653.2347
				xmax = 1653.3047
				text = "W"
			intervals [790]:
				xmin = 1653.3047
				xmax = 1653.4147
				text = "IH0"
			intervals [791]:
				xmin = 1653.4147
				xmax = 1653.5647
				text = "TH"
			intervals [792]:
				xmin = 1653.5647
				xmax = 1653.6847
				text = "sp"
			intervals [793]:
				xmin = 1653.6847
				xmax = 1653.8447
				text = "EH1"
			intervals [794]:
				xmin = 1653.8447
				xmax = 1653.9247
				text = "V"
			intervals [795]:
				xmin = 1653.9247
				xmax = 1653.9847
				text = "R"
			intervals [796]:
				xmin = 1653.9847
				xmax = 1654.0547
				text = "IY0"
			intervals [797]:
				xmin = 1654.0547
				xmax = 1654.1347
				text = "B"
			intervals [798]:
				xmin = 1654.1347
				xmax = 1654.2647
				text = "AA2"
			intervals [799]:
				xmin = 1654.2647
				xmax = 1654.3747
				text = "D"
			intervals [800]:
				xmin = 1654.3747
				xmax = 1654.4847
				text = "IY0"
			intervals [801]:
				xmin = 1654.4847
				xmax = 1655.0633
				text = "sp"
			intervals [802]:
				xmin = 1655.0633
				xmax = 1655.1433
				text = "AH0"
			intervals [803]:
				xmin = 1655.1433
				xmax = 1655.2433
				text = "N"
			intervals [804]:
				xmin = 1655.2433
				xmax = 1655.3033
				text = "L"
			intervals [805]:
				xmin = 1655.3033
				xmax = 1655.3733
				text = "AY1"
			intervals [806]:
				xmin = 1655.3733
				xmax = 1655.4833
				text = "K"
			intervals [807]:
				xmin = 1655.4833
				xmax = 1655.5633
				text = "S"
			intervals [808]:
				xmin = 1655.5633
				xmax = 1655.6233
				text = "T"
			intervals [809]:
				xmin = 1655.6233
				xmax = 1655.7033
				text = "EY1"
			intervals [810]:
				xmin = 1655.7033
				xmax = 1655.8533
				text = "T"
			intervals [811]:
				xmin = 1655.8533
				xmax = 1655.8833
				text = "UW1"
			intervals [812]:
				xmin = 1655.8833
				xmax = 1655.9133
				text = "M"
			intervals [813]:
				xmin = 1655.9133
				xmax = 1656.0133
				text = "AY2"
			intervals [814]:
				xmin = 1656.0133
				xmax = 1656.1333
				text = "S"
			intervals [815]:
				xmin = 1656.1333
				xmax = 1656.1833
				text = "EH1"
			intervals [816]:
				xmin = 1656.1833
				xmax = 1656.2433
				text = "L"
			intervals [817]:
				xmin = 1656.2433
				xmax = 1656.3033
				text = "F"
			intervals [818]:
				xmin = 1656.3033
				xmax = 1656.4033
				text = "S"
			intervals [819]:
				xmin = 1656.4033
				xmax = 1656.4433
				text = "AH1"
			intervals [820]:
				xmin = 1656.4433
				xmax = 1656.4933
				text = "M"
			intervals [821]:
				xmin = 1656.4933
				xmax = 1656.6333
				text = "T"
			intervals [822]:
				xmin = 1656.6333
				xmax = 1656.8633
				text = "AY2"
			intervals [823]:
				xmin = 1656.8633
				xmax = 1656.9133
				text = "M"
			intervals [824]:
				xmin = 1656.9133
				xmax = 1657.1733
				text = "Z"
			intervals [825]:
				xmin = 1657.1733
				xmax = 1658.1674
				text = ""
			intervals [826]:
				xmin = 1658.1674
				xmax = 1658.2074
				text = "sil"
			intervals [827]:
				xmin = 1658.2074
				xmax = 1658.2374
				text = "AH0"
			intervals [828]:
				xmin = 1658.2374
				xmax = 1658.2674
				text = "N"
			intervals [829]:
				xmin = 1658.2674
				xmax = 1658.3174
				text = "D"
			intervals [830]:
				xmin = 1658.3174
				xmax = 1658.3974
				text = "D"
			intervals [831]:
				xmin = 1658.3974
				xmax = 1658.4674
				text = "OW1"
			intervals [832]:
				xmin = 1658.4674
				xmax = 1658.5574
				text = "N"
			intervals [833]:
				xmin = 1658.5574
				xmax = 1658.6474
				text = "S"
			intervals [834]:
				xmin = 1658.6474
				xmax = 1658.6974
				text = "T"
			intervals [835]:
				xmin = 1658.6974
				xmax = 1658.8074
				text = "AA1"
			intervals [836]:
				xmin = 1658.8074
				xmax = 1658.8474
				text = "R"
			intervals [837]:
				xmin = 1658.8474
				xmax = 1658.8774
				text = "T"
			intervals [838]:
				xmin = 1658.8774
				xmax = 1658.9074
				text = "EH1"
			intervals [839]:
				xmin = 1658.9074
				xmax = 1659.0474
				text = "N"
			intervals [840]:
				xmin = 1659.0474
				xmax = 1659.1174
				text = "IY0"
			intervals [841]:
				xmin = 1659.1174
				xmax = 1659.1474
				text = "sp"
			intervals [842]:
				xmin = 1659.1474
				xmax = 1659.2474
				text = "D"
			intervals [843]:
				xmin = 1659.2474
				xmax = 1659.2874
				text = "R"
			intervals [844]:
				xmin = 1659.2874
				xmax = 1659.4374
				text = "AA1"
			intervals [845]:
				xmin = 1659.4374
				xmax = 1659.5574
				text = "M"
			intervals [846]:
				xmin = 1659.5574
				xmax = 1659.5974
				text = "AH0"
			intervals [847]:
				xmin = 1659.5974
				xmax = 1759.3406
				text = "sp"
			intervals [848]:
				xmin = 1759.3406
				xmax = 1759.4206
				text = "AY1"
			intervals [849]:
				xmin = 1759.4206
				xmax = 1759.5706
				text = "S"
			intervals [850]:
				xmin = 1759.5706
				xmax = 1759.6406
				text = "EY1"
			intervals [851]:
				xmin = 1759.6406
				xmax = 1759.6706
				text = "DH"
			intervals [852]:
				xmin = 1759.6706
				xmax = 1759.7606
				text = "AH0"
			intervals [853]:
				xmin = 1759.7606
				xmax = 1759.8506
				text = "W"
			intervals [854]:
				xmin = 1759.8506
				xmax = 1759.9906
				text = "ER1"
			intervals [855]:
				xmin = 1759.9906
				xmax = 1760.0206
				text = "L"
			intervals [856]:
				xmin = 1760.0206
				xmax = 1760.0506
				text = "D"
			intervals [857]:
				xmin = 1760.0506
				xmax = 1760.0806
				text = "IH0"
			intervals [858]:
				xmin = 1760.0806
				xmax = 1760.2006
				text = "Z"
			intervals [859]:
				xmin = 1760.2006
				xmax = 1760.3206
				text = "K"
			intervals [860]:
				xmin = 1760.3206
				xmax = 1760.3706
				text = "R"
			intervals [861]:
				xmin = 1760.3706
				xmax = 1760.4906
				text = "EY1"
			intervals [862]:
				xmin = 1760.4906
				xmax = 1760.6106
				text = "Z"
			intervals [863]:
				xmin = 1760.6106
				xmax = 1760.6606
				text = "IY0"
			intervals [864]:
				xmin = 1760.6606
				xmax = 1760.7806
				text = "K"
			intervals [865]:
				xmin = 1760.7806
				xmax = 1760.8606
				text = "AA1"
			intervals [866]:
				xmin = 1760.8606
				xmax = 1761.1806
				text = "Z"
			intervals [867]:
				xmin = 1761.1806
				xmax = 1761.5324
				text = ""
			intervals [868]:
				xmin = 1761.5324
				xmax = 1761.5724
				text = "sil"
			intervals [869]:
				xmin = 1761.5724
				xmax = 1761.6124
				text = "W"
			intervals [870]:
				xmin = 1761.6124
				xmax = 1761.6624
				text = "IY1"
			intervals [871]:
				xmin = 1761.6624
				xmax = 1761.7224
				text = "G"
			intervals [872]:
				xmin = 1761.7224
				xmax = 1761.8324
				text = "AA1"
			intervals [873]:
				xmin = 1761.8324
				xmax = 1761.9224
				text = "T"
			intervals [874]:
				xmin = 1761.9224
				xmax = 1762.0024
				text = "sp"
			intervals [875]:
				xmin = 1762.0024
				xmax = 1762.0624
				text = "P"
			intervals [876]:
				xmin = 1762.0624
				xmax = 1762.1124
				text = "IY1"
			intervals [877]:
				xmin = 1762.1124
				xmax = 1762.1524
				text = "P"
			intervals [878]:
				xmin = 1762.1524
				xmax = 1762.2524
				text = "AH0"
			intervals [879]:
				xmin = 1762.2524
				xmax = 1762.3124
				text = "L"
			intervals [880]:
				xmin = 1762.3124
				xmax = 1762.4124
				text = "K"
			intervals [881]:
				xmin = 1762.4124
				xmax = 1762.4824
				text = "IH1"
			intervals [882]:
				xmin = 1762.4824
				xmax = 1762.5824
				text = "L"
			intervals [883]:
				xmin = 1762.5824
				xmax = 1762.6424
				text = "IH0"
			intervals [884]:
				xmin = 1762.6424
				xmax = 1762.9024
				text = "N"
			intervals [885]:
				xmin = 1762.9024
				xmax = 1762.9924
				text = "sp"
			intervals [886]:
				xmin = 1762.9924
				xmax = 1763.1624
				text = "IY1"
			intervals [887]:
				xmin = 1763.1624
				xmax = 1763.3724
				text = "CH"
			intervals [888]:
				xmin = 1763.3724
				xmax = 1763.4824
				text = "AH1"
			intervals [889]:
				xmin = 1763.4824
				xmax = 1763.6024
				text = "DH"
			intervals [890]:
				xmin = 1763.6024
				xmax = 1763.7924
				text = "ER0"
			intervals [891]:
				xmin = 1763.7924
				xmax = 1763.8424
				text = "sp"
			intervals [892]:
				xmin = 1763.8424
				xmax = 1764.2596
				text = ""
			intervals [893]:
				xmin = 1764.2596
				xmax = 1764.3396
				text = "P"
			intervals [894]:
				xmin = 1764.3396
				xmax = 1764.4396
				text = "IY1"
			intervals [895]:
				xmin = 1764.4396
				xmax = 1764.5196
				text = "P"
			intervals [896]:
				xmin = 1764.5196
				xmax = 1764.5896
				text = "AH0"
			intervals [897]:
				xmin = 1764.5896
				xmax = 1764.6196
				text = "L"
			intervals [898]:
				xmin = 1764.6196
				xmax = 1764.6896
				text = "R"
			intervals [899]:
				xmin = 1764.6896
				xmax = 1764.8796
				text = "AA1"
			intervals [900]:
				xmin = 1764.8796
				xmax = 1764.9596
				text = "B"
			intervals [901]:
				xmin = 1764.9596
				xmax = 1765.0396
				text = "IH0"
			intervals [902]:
				xmin = 1765.0396
				xmax = 1765.0796
				text = "N"
			intervals [903]:
				xmin = 1765.0796
				xmax = 1765.1396
				text = "IY1"
			intervals [904]:
				xmin = 1765.1396
				xmax = 1765.2996
				text = "CH"
			intervals [905]:
				xmin = 1765.2996
				xmax = 1765.3896
				text = "AH1"
			intervals [906]:
				xmin = 1765.3896
				xmax = 1765.4596
				text = "DH"
			intervals [907]:
				xmin = 1765.4596
				xmax = 1765.6296
				text = "ER0"
			intervals [908]:
				xmin = 1765.6296
				xmax = 1765.7596
				text = "S"
			intervals [909]:
				xmin = 1765.7596
				xmax = 1765.8296
				text = "T"
			intervals [910]:
				xmin = 1765.8296
				xmax = 1765.8696
				text = "IY1"
			intervals [911]:
				xmin = 1765.8696
				xmax = 1765.9596
				text = "L"
			intervals [912]:
				xmin = 1765.9596
				xmax = 1765.9996
				text = "IH0"
			intervals [913]:
				xmin = 1765.9996
				xmax = 1766.0596
				text = "N"
			intervals [914]:
				xmin = 1766.0596
				xmax = 1766.1496
				text = "F"
			intervals [915]:
				xmin = 1766.1496
				xmax = 1766.1996
				text = "ER0"
			intervals [916]:
				xmin = 1766.1996
				xmax = 1766.3496
				text = "M"
			intervals [917]:
				xmin = 1766.3496
				xmax = 1766.3796
				text = "sp"
			intervals [918]:
				xmin = 1766.3796
				xmax = 1766.4796
				text = "IY1"
			intervals [919]:
				xmin = 1766.4796
				xmax = 1766.6496
				text = "CH"
			intervals [920]:
				xmin = 1766.6496
				xmax = 1766.7396
				text = "AH1"
			intervals [921]:
				xmin = 1766.7396
				xmax = 1766.8096
				text = "DH"
			intervals [922]:
				xmin = 1766.8096
				xmax = 1766.8996
				text = "ER0"
			intervals [923]:
				xmin = 1766.8996
				xmax = 1767.0696
				text = "F"
			intervals [924]:
				xmin = 1767.0696
				xmax = 1767.1496
				text = "AY1"
			intervals [925]:
				xmin = 1767.1496
				xmax = 1767.2696
				text = "T"
			intervals [926]:
				xmin = 1767.2696
				xmax = 1767.2996
				text = "IH0"
			intervals [927]:
				xmin = 1767.2996
				xmax = 1767.5096
				text = "N"
			intervals [928]:
				xmin = 1767.5096
				xmax = 1768.2926
				text = ""
			intervals [929]:
				xmin = 1768.2926
				xmax = 1768.5026
				text = "AE1"
			intervals [930]:
				xmin = 1768.5026
				xmax = 1768.5926
				text = "N"
			intervals [931]:
				xmin = 1768.5926
				xmax = 1770.0984
				text = "sp"
			intervals [932]:
				xmin = 1770.0984
				xmax = 1770.1984
				text = "Y"
			intervals [933]:
				xmin = 1770.1984
				xmax = 1770.2584
				text = "AE1"
			intervals [934]:
				xmin = 1770.2584
				xmax = 1847.6986
				text = "sp"
			intervals [935]:
				xmin = 1847.6986
				xmax = 1847.7286
				text = "Y"
			intervals [936]:
				xmin = 1847.7286
				xmax = 1847.7586
				text = "AE1"
			intervals [937]:
				xmin = 1847.7586
				xmax = 1848.0586
				text = "sp"
			intervals [938]:
				xmin = 1848.0586
				xmax = 1848.524
				text = ""
			intervals [939]:
				xmin = 1848.524
				xmax = 1848.574
				text = "M"
			intervals [940]:
				xmin = 1848.574
				xmax = 1848.634
				text = "IY1"
			intervals [941]:
				xmin = 1848.634
				xmax = 1848.674
				text = "N"
			intervals [942]:
				xmin = 1848.674
				xmax = 1848.724
				text = "IY1"
			intervals [943]:
				xmin = 1848.724
				xmax = 1848.764
				text = "DH"
			intervals [944]:
				xmin = 1848.764
				xmax = 1848.794
				text = "ER0"
			intervals [945]:
				xmin = 1848.794
				xmax = 1937.5679
				text = "sp"
			intervals [946]:
				xmin = 1937.5679
				xmax = 1937.6679
				text = "AY1"
			intervals [947]:
				xmin = 1937.6679
				xmax = 1937.8679
				text = "S"
			intervals [948]:
				xmin = 1937.8679
				xmax = 1938.0079
				text = "EY1"
			intervals [949]:
				xmin = 1938.0079
				xmax = 1938.0779
				text = "R"
			intervals [950]:
				xmin = 1938.0779
				xmax = 1938.1779
				text = "EY1"
			intervals [951]:
				xmin = 1938.1779
				xmax = 1938.3179
				text = "S"
			intervals [952]:
				xmin = 1938.3179
				xmax = 1938.3479
				text = "AH0"
			intervals [953]:
				xmin = 1938.3479
				xmax = 1938.4479
				text = "M"
			intervals [954]:
				xmin = 1938.4479
				xmax = 1938.5879
				text = "AY1"
			intervals [955]:
				xmin = 1938.5879
				xmax = 1938.7279
				text = "sp"
			intervals [956]:
				xmin = 1938.7279
				xmax = 1938.8779
				text = "R"
			intervals [957]:
				xmin = 1938.8779
				xmax = 1938.9479
				text = "EY1"
			intervals [958]:
				xmin = 1938.9479
				xmax = 1939.1079
				text = "S"
			intervals [959]:
				xmin = 1939.1079
				xmax = 1939.1879
				text = "IH2"
			intervals [960]:
				xmin = 1939.1879
				xmax = 1939.2779
				text = "Z"
			intervals [961]:
				xmin = 1939.2779
				xmax = 1939.3579
				text = "AH0"
			intervals [962]:
				xmin = 1939.3579
				xmax = 1939.4579
				text = "M"
			intervals [963]:
				xmin = 1939.4579
				xmax = 1939.5879
				text = "IH1"
			intervals [964]:
				xmin = 1939.5879
				xmax = 1939.7079
				text = "Z"
			intervals [965]:
				xmin = 1939.7079
				xmax = 1939.7479
				text = "L"
			intervals [966]:
				xmin = 1939.7479
				xmax = 1939.8079
				text = "AY1"
			intervals [967]:
				xmin = 1939.8079
				xmax = 1939.8879
				text = "K"
			intervals [968]:
				xmin = 1939.8879
				xmax = 1940.5965
				text = "sp"
			intervals [969]:
				xmin = 1940.5965
				xmax = 1940.6365
				text = "AH0"
			intervals [970]:
				xmin = 1940.6365
				xmax = 1940.6865
				text = "sp"
			intervals [971]:
				xmin = 1940.6865
				xmax = 1940.8065
				text = "P"
			intervals [972]:
				xmin = 1940.8065
				xmax = 1940.9165
				text = "ER1"
			intervals [973]:
				xmin = 1940.9165
				xmax = 1941.0465
				text = "S"
			intervals [974]:
				xmin = 1941.0465
				xmax = 1941.0865
				text = "AH0"
			intervals [975]:
				xmin = 1941.0865
				xmax = 1941.3665
				text = "N"
			intervals [976]:
				xmin = 1941.3665
				xmax = 1941.950
				text = "sp"
			intervals [977]:
				xmin = 1941.950
				xmax = 1942.020
				text = "L"
			intervals [978]:
				xmin = 1942.020
				xmax = 1942.080
				text = "AY1"
			intervals [979]:
				xmin = 1942.080
				xmax = 1942.330
				text = "K"
			intervals [980]:
				xmin = 1942.330
				xmax = 1942.420
				text = "AH0"
			intervals [981]:
				xmin = 1942.420
				xmax = 1942.450
				text = "sp"
			intervals [982]:
				xmin = 1942.450
				xmax = 1942.500
				text = "D"
			intervals [983]:
				xmin = 1942.500
				xmax = 1942.580
				text = "IH1"
			intervals [984]:
				xmin = 1942.580
				xmax = 1942.670
				text = "F"
			intervals [985]:
				xmin = 1942.670
				xmax = 1942.700
				text = "R"
			intervals [986]:
				xmin = 1942.700
				xmax = 1942.730
				text = "AH0"
			intervals [987]:
				xmin = 1942.730
				xmax = 1942.760
				text = "N"
			intervals [988]:
				xmin = 1942.760
				xmax = 1942.790
				text = "T"
			intervals [989]:
				xmin = 1942.790
				xmax = 1942.870
				text = "K"
			intervals [990]:
				xmin = 1942.870
				xmax = 1942.930
				text = "AH1"
			intervals [991]:
				xmin = 1942.930
				xmax = 1943.010
				text = "L"
			intervals [992]:
				xmin = 1943.010
				xmax = 1943.100
				text = "ER0"
			intervals [993]:
				xmin = 1943.100
				xmax = 1943.180
				text = "F"
			intervals [994]:
				xmin = 1943.180
				xmax = 1943.220
				text = "ER0"
			intervals [995]:
				xmin = 1943.220
				xmax = 1943.400
				text = "M"
			intervals [996]:
				xmin = 1943.400
				xmax = 1943.470
				text = "sp"
			intervals [997]:
				xmin = 1943.470
				xmax = 1944.219
				text = ""
			intervals [998]:
				xmin = 1944.219
				xmax = 1944.299
				text = "DH"
			intervals [999]:
				xmin = 1944.299
				xmax = 1944.329
				text = "AH1"
			intervals [1000]:
				xmin = 1944.329
				xmax = 1944.639
				text = "AH1"
			intervals [1001]:
				xmin = 1944.639
				xmax = 1944.819
				text = "sp"
			intervals [1002]:
				xmin = 1944.819
				xmax = 1944.889
				text = "DH"
			intervals [1003]:
				xmin = 1944.889
				xmax = 1944.959
				text = "AE1"
			intervals [1004]:
				xmin = 1944.959
				xmax = 1945.089
				text = "T"
			intervals [1005]:
				xmin = 1945.089
				xmax = 1945.169
				text = "P"
			intervals [1006]:
				xmin = 1945.169
				xmax = 1945.289
				text = "ER1"
			intervals [1007]:
				xmin = 1945.289
				xmax = 1945.409
				text = "S"
			intervals [1008]:
				xmin = 1945.409
				xmax = 1945.469
				text = "AH0"
			intervals [1009]:
				xmin = 1945.469
				xmax = 1945.679
				text = "N"
			intervals [1010]:
				xmin = 1945.679
				xmax = 1946.2424
				text = "sp"
			intervals [1011]:
				xmin = 1946.2424
				xmax = 1946.4224
				text = "S"
			intervals [1012]:
				xmin = 1946.4224
				xmax = 1946.5524
				text = "EY1"
			intervals [1013]:
				xmin = 1946.5524
				xmax = 1946.6224
				text = "DH"
			intervals [1014]:
				xmin = 1946.6224
				xmax = 1946.7324
				text = "AH0"
			intervals [1015]:
				xmin = 1946.7324
				xmax = 1946.7824
				text = "T"
			intervals [1016]:
				xmin = 1946.7824
				xmax = 1946.8424
				text = "L"
			intervals [1017]:
				xmin = 1946.8424
				xmax = 1946.9224
				text = "AY1"
			intervals [1018]:
				xmin = 1946.9224
				xmax = 1946.9824
				text = "K"
			intervals [1019]:
				xmin = 1946.9824
				xmax = 1947.0824
				text = "sp"
			intervals [1020]:
				xmin = 1947.0824
				xmax = 1947.1424
				text = "DH"
			intervals [1021]:
				xmin = 1947.1424
				xmax = 1947.4024
				text = "EH1"
			intervals [1022]:
				xmin = 1947.4024
				xmax = 1947.6824
				text = "R"
			intervals [1023]:
				xmin = 1947.6824
				xmax = 1948.6599
				text = ""
			intervals [1024]:
				xmin = 1948.6599
				xmax = 1948.7699
				text = "DH"
			intervals [1025]:
				xmin = 1948.7699
				xmax = 1948.8199
				text = "AH0"
			intervals [1026]:
				xmin = 1948.8199
				xmax = 1948.8499
				text = "T"
			intervals [1027]:
				xmin = 1948.8499
				xmax = 1948.9099
				text = "L"
			intervals [1028]:
				xmin = 1948.9099
				xmax = 1948.9899
				text = "AY1"
			intervals [1029]:
				xmin = 1948.9899
				xmax = 1949.0899
				text = "K"
			intervals [1030]:
				xmin = 1949.0899
				xmax = 1949.1399
				text = "DH"
			intervals [1031]:
				xmin = 1949.1399
				xmax = 1949.2899
				text = "EH1"
			intervals [1032]:
				xmin = 1949.2899
				xmax = 1949.3399
				text = "R"
			intervals [1033]:
				xmin = 1949.3399
				xmax = 1949.5499
				text = "AH1"
			intervals [1034]:
				xmin = 1949.5499
				xmax = 1950.598
				text = "sp"
			intervals [1035]:
				xmin = 1950.598
				xmax = 1950.778
				text = "Y"
			intervals [1036]:
				xmin = 1950.778
				xmax = 1950.978
				text = "AE1"
			intervals [1037]:
				xmin = 1950.978
				xmax = 1951.3839
				text = "sp"
			intervals [1038]:
				xmin = 1951.3839
				xmax = 1951.4839
				text = "AH0"
			intervals [1039]:
				xmin = 1951.4839
				xmax = 1951.6239
				text = "sp"
			intervals [1040]:
				xmin = 1951.6239
				xmax = 1952.455
				text = ""
			intervals [1041]:
				xmin = 1952.455
				xmax = 1952.525
				text = "B"
			intervals [1042]:
				xmin = 1952.525
				xmax = 1952.575
				text = "L"
			intervals [1043]:
				xmin = 1952.575
				xmax = 1952.705
				text = "AE1"
			intervals [1044]:
				xmin = 1952.705
				xmax = 1952.945
				text = "K"
			intervals [1045]:
				xmin = 1952.945
				xmax = 1954.100
				text = ""
			intervals [1046]:
				xmin = 1954.100
				xmax = 1954.140
				text = "sil"
			intervals [1047]:
				xmin = 1954.140
				xmax = 1954.200
				text = "L"
			intervals [1048]:
				xmin = 1954.200
				xmax = 1954.270
				text = "AY1"
			intervals [1049]:
				xmin = 1954.270
				xmax = 1954.360
				text = "K"
			intervals [1050]:
				xmin = 1954.360
				xmax = 1954.390
				text = "JH"
			intervals [1051]:
				xmin = 1954.390
				xmax = 1954.420
				text = "IH0"
			intervals [1052]:
				xmin = 1954.420
				xmax = 1954.450
				text = "S"
			intervals [1053]:
				xmin = 1954.450
				xmax = 1954.530
				text = "S"
			intervals [1054]:
				xmin = 1954.530
				xmax = 1954.590
				text = "T"
			intervals [1055]:
				xmin = 1954.590
				xmax = 1954.700
				text = "AA1"
			intervals [1056]:
				xmin = 1954.700
				xmax = 1954.770
				text = "R"
			intervals [1057]:
				xmin = 1954.770
				xmax = 1954.800
				text = "T"
			intervals [1058]:
				xmin = 1954.800
				xmax = 1954.870
				text = "K"
			intervals [1059]:
				xmin = 1954.870
				xmax = 1954.930
				text = "AO1"
			intervals [1060]:
				xmin = 1954.930
				xmax = 1954.980
				text = "L"
			intervals [1061]:
				xmin = 1954.980
				xmax = 1955.050
				text = "IH0"
			intervals [1062]:
				xmin = 1955.050
				xmax = 1955.080
				text = "N"
			intervals [1063]:
				xmin = 1955.080
				xmax = 1955.120
				text = "DH"
			intervals [1064]:
				xmin = 1955.120
				xmax = 1955.160
				text = "AH0"
			intervals [1065]:
				xmin = 1955.160
				xmax = 1955.250
				text = "M"
			intervals [1066]:
				xmin = 1955.250
				xmax = 1955.310
				text = "N"
			intervals [1067]:
				xmin = 1955.310
				xmax = 1955.580
				text = "EY1"
			intervals [1068]:
				xmin = 1955.580
				xmax = 1955.680
				text = "M"
			intervals [1069]:
				xmin = 1955.680
				xmax = 1955.870
				text = "Z"
			intervals [1070]:
				xmin = 1955.870
				xmax = 1956.3529
				text = ""
			intervals [1071]:
				xmin = 1956.3529
				xmax = 1956.4029
				text = "sil"
			intervals [1072]:
				xmin = 1956.4029
				xmax = 1956.4329
				text = "AH0"
			intervals [1073]:
				xmin = 1956.4329
				xmax = 1956.5029
				text = "N"
			intervals [1074]:
				xmin = 1956.5029
				xmax = 1956.6029
				text = "AO1"
			intervals [1075]:
				xmin = 1956.6029
				xmax = 1956.6629
				text = "L"
			intervals [1076]:
				xmin = 1956.6629
				xmax = 1956.6929
				text = "DH"
			intervals [1077]:
				xmin = 1956.6929
				xmax = 1956.8529
				text = "AH0"
			intervals [1078]:
				xmin = 1956.8529
				xmax = 1956.9229
				text = "T"
			intervals [1079]:
				xmin = 1956.9229
				xmax = 2011.9706
				text = ""
			intervals [1080]:
				xmin = 2011.9706
				xmax = 2012.0206
				text = "sil"
			intervals [1081]:
				xmin = 2012.0206
				xmax = 2012.1106
				text = "AY1"
			intervals [1082]:
				xmin = 2012.1106
				xmax = 2012.2506
				text = "S"
			intervals [1083]:
				xmin = 2012.2506
				xmax = 2012.5606
				text = "EY1"
			intervals [1084]:
				xmin = 2012.5606
				xmax = 2012.9101
				text = ""
			intervals [1085]:
				xmin = 2012.9101
				xmax = 2012.9601
				text = "sil"
			intervals [1086]:
				xmin = 2012.9601
				xmax = 2013.0101
				text = "DH"
			intervals [1087]:
				xmin = 2013.0101
				xmax = 2013.1101
				text = "AE1"
			intervals [1088]:
				xmin = 2013.1101
				xmax = 2013.1601
				text = "T"
			intervals [1089]:
				xmin = 2013.1601
				xmax = 2013.2401
				text = "HH"
			intervals [1090]:
				xmin = 2013.2401
				xmax = 2013.3501
				text = "IY1"
			intervals [1091]:
				xmin = 2013.3501
				xmax = 2013.4201
				text = "D"
			intervals [1092]:
				xmin = 2013.4201
				xmax = 2013.6301
				text = "IH1"
			intervals [1093]:
				xmin = 2013.6301
				xmax = 2013.6601
				text = "D"
			intervals [1094]:
				xmin = 2013.6601
				xmax = 2013.6901
				text = "HH"
			intervals [1095]:
				xmin = 2013.6901
				xmax = 2013.8101
				text = "EH1"
			intervals [1096]:
				xmin = 2013.8101
				xmax = 2013.9801
				text = "L"
			intervals [1097]:
				xmin = 2013.9801
				xmax = 2014.0801
				text = "P"
			intervals [1098]:
				xmin = 2014.0801
				xmax = 2014.4822
				text = ""
			intervals [1099]:
				xmin = 2014.4822
				xmax = 2014.5622
				text = "sil"
			intervals [1100]:
				xmin = 2014.5622
				xmax = 2014.5922
				text = "EH1"
			intervals [1101]:
				xmin = 2014.5922
				xmax = 2014.7822
				text = "F"
			intervals [1102]:
				xmin = 2014.7822
				xmax = 2014.8722
				text = "sp"
			intervals [1103]:
				xmin = 2014.8722
				xmax = 2015.0622
				text = "S"
			intervals [1104]:
				xmin = 2015.0622
				xmax = 2015.1222
				text = "AH1"
			intervals [1105]:
				xmin = 2015.1222
				xmax = 2015.2222
				text = "M"
			intervals [1106]:
				xmin = 2015.2222
				xmax = 2015.3122
				text = "P"
			intervals [1107]:
				xmin = 2015.3122
				xmax = 2015.3922
				text = "IY1"
			intervals [1108]:
				xmin = 2015.3922
				xmax = 2015.5222
				text = "P"
			intervals [1109]:
				xmin = 2015.5222
				xmax = 2015.5622
				text = "AH0"
			intervals [1110]:
				xmin = 2015.5622
				xmax = 2015.7822
				text = "L"
			intervals [1111]:
				xmin = 2015.7822
				xmax = 2016.376
				text = ""
			intervals [1112]:
				xmin = 2016.376
				xmax = 2016.546
				text = "W"
			intervals [1113]:
				xmin = 2016.546
				xmax = 2016.586
				text = "EH1"
			intervals [1114]:
				xmin = 2016.586
				xmax = 2016.616
				text = "L"
			intervals [1115]:
				xmin = 2016.616
				xmax = 2016.666
				text = "L"
			intervals [1116]:
				xmin = 2016.666
				xmax = 2016.736
				text = "AY1"
			intervals [1117]:
				xmin = 2016.736
				xmax = 2016.856
				text = "K"
			intervals [1118]:
				xmin = 2016.856
				xmax = 2016.916
				text = "M"
			intervals [1119]:
				xmin = 2016.916
				xmax = 2017.026
				text = "OW1"
			intervals [1120]:
				xmin = 2017.026
				xmax = 2017.156
				text = "S"
			intervals [1121]:
				xmin = 2017.156
				xmax = 2017.206
				text = "L"
			intervals [1122]:
				xmin = 2017.206
				xmax = 2017.516
				text = "IY0"
			intervals [1123]:
				xmin = 2017.516
				xmax = 2017.8021
				text = ""
			intervals [1124]:
				xmin = 2017.8021
				xmax = 2017.9921
				text = "S"
			intervals [1125]:
				xmin = 2017.9921
				xmax = 2018.0321
				text = "sp"
			intervals [1126]:
				xmin = 2018.0321
				xmax = 2018.1421
				text = "P"
			intervals [1127]:
				xmin = 2018.1421
				xmax = 2018.2421
				text = "IY1"
			intervals [1128]:
				xmin = 2018.2421
				xmax = 2018.3121
				text = "P"
			intervals [1129]:
				xmin = 2018.3121
				xmax = 2018.3621
				text = "AH0"
			intervals [1130]:
				xmin = 2018.3621
				xmax = 2018.7021
				text = "L"
			intervals [1131]:
				xmin = 2018.7021
				xmax = 2018.7621
				text = "sp"
			intervals [1132]:
				xmin = 2018.7621
				xmax = 2018.7921
				text = "DH"
			intervals [1133]:
				xmin = 2018.7921
				xmax = 2018.8221
				text = "AH0"
			intervals [1134]:
				xmin = 2018.8221
				xmax = 2018.8521
				text = "T"
			intervals [1135]:
				xmin = 2018.8521
				xmax = 2018.8821
				text = "EY1"
			intervals [1136]:
				xmin = 2018.8821
				xmax = 2018.9121
				text = "CH"
			intervals [1137]:
				xmin = 2018.9121
				xmax = 2018.9821
				text = "sp"
			intervals [1138]:
				xmin = 2018.9821
				xmax = 2019.1221
				text = "HH"
			intervals [1139]:
				xmin = 2019.1221
				xmax = 2019.2021
				text = "IY1"
			intervals [1140]:
				xmin = 2019.2021
				xmax = 2019.2321
				text = "HH"
			intervals [1141]:
				xmin = 2019.2321
				xmax = 2019.3021
				text = "EH1"
			intervals [1142]:
				xmin = 2019.3021
				xmax = 2019.3521
				text = "L"
			intervals [1143]:
				xmin = 2019.3521
				xmax = 2019.4321
				text = "P"
			intervals [1144]:
				xmin = 2019.4321
				xmax = 2019.4621
				text = "T"
			intervals [1145]:
				xmin = 2019.4621
				xmax = 2019.4921
				text = "DH"
			intervals [1146]:
				xmin = 2019.4921
				xmax = 2019.5221
				text = "AH0"
			intervals [1147]:
				xmin = 2019.5221
				xmax = 2019.6021
				text = "M"
			intervals [1148]:
				xmin = 2019.6021
				xmax = 2019.6921
				text = "S"
			intervals [1149]:
				xmin = 2019.6921
				xmax = 2019.7621
				text = "AH0"
			intervals [1150]:
				xmin = 2019.7621
				xmax = 2019.8421
				text = "K"
			intervals [1151]:
				xmin = 2019.8421
				xmax = 2019.9921
				text = "S"
			intervals [1152]:
				xmin = 2019.9921
				xmax = 2020.2921
				text = "IY1"
			intervals [1153]:
				xmin = 2020.2921
				xmax = 2020.4021
				text = "D"
			intervals [1154]:
				xmin = 2020.4021
				xmax = 2020.9074
				text = ""
			intervals [1155]:
				xmin = 2020.9074
				xmax = 2021.0574
				text = "IH0"
			intervals [1156]:
				xmin = 2021.0574
				xmax = 2021.1274
				text = "N"
			intervals [1157]:
				xmin = 2021.1274
				xmax = 2021.1874
				text = "L"
			intervals [1158]:
				xmin = 2021.1874
				xmax = 2021.2974
				text = "AY1"
			intervals [1159]:
				xmin = 2021.2974
				xmax = 2021.6374
				text = "F"
			intervals [1160]:
				xmin = 2021.6374
				xmax = 2049.4281
				text = ""
			intervals [1161]:
				xmin = 2049.4281
				xmax = 2049.4581
				text = "sil"
			intervals [1162]:
				xmin = 2049.4581
				xmax = 2049.4881
				text = "W"
			intervals [1163]:
				xmin = 2049.4881
				xmax = 2049.5781
				text = "IY1"
			intervals [1164]:
				xmin = 2049.5781
				xmax = 2049.6481
				text = "Z"
			intervals [1165]:
				xmin = 2049.6481
				xmax = 2053.7077
				text = "sp"
			intervals [1166]:
				xmin = 2053.7077
				xmax = 2053.7377
				text = "W"
			intervals [1167]:
				xmin = 2053.7377
				xmax = 2053.7677
				text = "IY1"
			intervals [1168]:
				xmin = 2053.7677
				xmax = 2053.7977
				text = "sp"
			intervals [1169]:
				xmin = 2053.7977
				xmax = 2053.9777
				text = "S"
			intervals [1170]:
				xmin = 2053.9777
				xmax = 2054.1177
				text = "IY1"
			intervals [1171]:
				xmin = 2054.1177
				xmax = 2054.2077
				text = "N"
			intervals [1172]:
				xmin = 2054.2077
				xmax = 2054.2377
				text = "AA1"
			intervals [1173]:
				xmin = 2054.2377
				xmax = 2054.3277
				text = "R"
			intervals [1174]:
				xmin = 2054.3277
				xmax = 2054.3577
				text = "sp"
			intervals [1175]:
				xmin = 2054.3577
				xmax = 2054.5077
				text = "F"
			intervals [1176]:
				xmin = 2054.5077
				xmax = 2054.6777
				text = "AE1"
			intervals [1177]:
				xmin = 2054.6777
				xmax = 2054.8377
				text = "M"
			intervals [1178]:
				xmin = 2054.8377
				xmax = 2054.9377
				text = "L"
			intervals [1179]:
				xmin = 2054.9377
				xmax = 2055.0577
				text = "IY0"
			intervals [1180]:
				xmin = 2055.0577
				xmax = 2169.8863
				text = ""
			intervals [1181]:
				xmin = 2169.8863
				xmax = 2170.4163
				text = "sil"
			intervals [1182]:
				xmin = 2170.4163
				xmax = 2170.4463
				text = "Y"
			intervals [1183]:
				xmin = 2170.4463
				xmax = 2170.4763
				text = "AE1"
			intervals [1184]:
				xmin = 2170.4763
				xmax = 2173.1906
				text = ""
			intervals [1185]:
				xmin = 2173.1906
				xmax = 2173.2206
				text = "K"
			intervals [1186]:
				xmin = 2173.2206
				xmax = 2173.2506
				text = "AA1"
			intervals [1187]:
				xmin = 2173.2506
				xmax = 2173.2806
				text = "Z"
			intervals [1188]:
				xmin = 2173.2806
				xmax = 2174.9521
				text = "sp"
			intervals [1189]:
				xmin = 2174.9521
				xmax = 2174.9921
				text = "Y"
			intervals [1190]:
				xmin = 2174.9921
				xmax = 2175.0321
				text = "AE1"
			intervals [1191]:
				xmin = 2175.0321
				xmax = 2175.3221
				text = "sp"
			intervals [1192]:
				xmin = 2175.3221
				xmax = 2221.600022675737
				text = ""
	item [3]:
		class = "IntervalTier"
		name = "DCB_se1_ag1_m_04 - words"
		xmin = 0.0
		xmax = 2221.600022675737
		intervals: size = 2698
			intervals [1]:
				xmin = 0.0
				xmax = 5.0601
				text = ""
			intervals [2]:
				xmin = 5.0601
				xmax = 5.6201
				text = "six"
			intervals [3]:
				xmin = 5.6201
				xmax = 8.6855
				text = ""
			intervals [4]:
				xmin = 8.6855
				xmax = 8.8255
				text = "and"
			intervals [5]:
				xmin = 8.8255
				xmax = 9.4555
				text = "sixteen"
			intervals [6]:
				xmin = 9.4555
				xmax = 15.1181
				text = ""
			intervals [7]:
				xmin = 15.1181
				xmax = 15.5281
				text = "mm-hm"
			intervals [8]:
				xmin = 15.5281
				xmax = 22.2908
				text = ""
			intervals [9]:
				xmin = 22.2908
				xmax = 22.7308
				text = "maryland"
			intervals [10]:
				xmin = 22.7308
				xmax = 47.0831
				text = ""
			intervals [11]:
				xmin = 47.0831
				xmax = 47.7031
				text = "mo"
			intervals [12]:
				xmin = 47.7031
				xmax = 49.0168
				text = ""
			intervals [13]:
				xmin = 49.0168
				xmax = 49.6668
				text = "kill"
			intervals [14]:
				xmin = 49.6668
				xmax = 50.4234
				text = ""
			intervals [15]:
				xmin = 50.4234
				xmax = 50.9234
				text = "uh"
			intervals [16]:
				xmin = 50.9234
				xmax = 66.7804
				text = ""
			intervals [17]:
				xmin = 66.7804
				xmax = 67.2504
				text = "uh"
			intervals [18]:
				xmin = 67.2504
				xmax = 67.5904
				text = ""
			intervals [19]:
				xmin = 67.5904
				xmax = 67.7304
				text = "<unk>"
			intervals [20]:
				xmin = 67.7304
				xmax = 68.0605
				text = ""
			intervals [21]:
				xmin = 68.0605
				xmax = 68.2205
				text = "what"
			intervals [22]:
				xmin = 68.2205
				xmax = 68.2505
				text = ""
			intervals [23]:
				xmin = 68.2505
				xmax = 68.8105
				text = "else"
			intervals [24]:
				xmin = 68.8105
				xmax = 72.9106
				text = ""
			intervals [25]:
				xmin = 72.9106
				xmax = 73.0206
				text = "it"
			intervals [26]:
				xmin = 73.0206
				xmax = 73.0706
				text = "s"
			intervals [27]:
				xmin = 73.0706
				xmax = 73.4506
				text = "hard"
			intervals [28]:
				xmin = 73.4506
				xmax = 73.7106
				text = "cause"
			intervals [29]:
				xmin = 73.7106
				xmax = 73.7806
				text = "you"
			intervals [30]:
				xmin = 73.7806
				xmax = 73.9906
				text = "not"
			intervals [31]:
				xmin = 73.9906
				xmax = 74.0206
				text = ""
			intervals [32]:
				xmin = 74.0206
				xmax = 74.1206
				text = "in"
			intervals [33]:
				xmin = 74.1206
				xmax = 74.1706
				text = ""
			intervals [34]:
				xmin = 74.1706
				xmax = 74.2906
				text = "a"
			intervals [35]:
				xmin = 74.2906
				xmax = 74.3406
				text = ""
			intervals [36]:
				xmin = 74.3406
				xmax = 74.6006
				text = "real"
			intervals [37]:
				xmin = 74.6006
				xmax = 75.6106
				text = "conversation"
			intervals [38]:
				xmin = 75.6106
				xmax = 78.4798
				text = ""
			intervals [39]:
				xmin = 78.4798
				xmax = 79.0498
				text = "yeah"
			intervals [40]:
				xmin = 79.0498
				xmax = 79.0798
				text = ""
			intervals [41]:
				xmin = 79.0798
				xmax = 79.3898
				text = "like"
			intervals [42]:
				xmin = 79.3898
				xmax = 79.7136
				text = ""
			intervals [43]:
				xmin = 79.7136
				xmax = 80.1136
				text = "talking"
			intervals [44]:
				xmin = 80.1136
				xmax = 80.2836
				text = "to"
			intervals [45]:
				xmin = 80.2836
				xmax = 80.6436
				text = "somebody"
			intervals [46]:
				xmin = 80.6436
				xmax = 94.8533
				text = ""
			intervals [47]:
				xmin = 94.8533
				xmax = 95.3533
				text = "yeah"
			intervals [48]:
				xmin = 95.3533
				xmax = 95.782
				text = ""
			intervals [49]:
				xmin = 95.782
				xmax = 96.282
				text = "<unk>"
			intervals [50]:
				xmin = 96.282
				xmax = 99.636
				text = ""
			intervals [51]:
				xmin = 99.636
				xmax = 99.806
				text = "or"
			intervals [52]:
				xmin = 99.806
				xmax = 100.066
				text = "s"
			intervals [53]:
				xmin = 100.066
				xmax = 103.3084
				text = ""
			intervals [54]:
				xmin = 103.3084
				xmax = 104.0784
				text = "fresh"
			intervals [55]:
				xmin = 104.0784
				xmax = 105.6073
				text = ""
			intervals [56]:
				xmin = 105.6073
				xmax = 105.7473
				text = "or"
			intervals [57]:
				xmin = 105.7473
				xmax = 106.0673
				text = "some"
			intervals [58]:
				xmin = 106.0673
				xmax = 106.1173
				text = ""
			intervals [59]:
				xmin = 106.1173
				xmax = 106.4473
				text = "well"
			intervals [60]:
				xmin = 106.4473
				xmax = 106.9973
				text = "maryland"
			intervals [61]:
				xmin = 106.9973
				xmax = 107.1973
				text = "and"
			intervals [62]:
				xmin = 107.1973
				xmax = 107.6373
				text = "dc"
			intervals [63]:
				xmin = 107.6373
				xmax = 107.8473
				text = "kind"
			intervals [64]:
				xmin = 107.8473
				xmax = 107.9273
				text = "of"
			intervals [65]:
				xmin = 107.9273
				xmax = 108.0873
				text = "got"
			intervals [66]:
				xmin = 108.0873
				xmax = 108.2173
				text = "the"
			intervals [67]:
				xmin = 108.2173
				xmax = 108.8473
				text = "same"
			intervals [68]:
				xmin = 108.8473
				xmax = 109.4188
				text = ""
			intervals [69]:
				xmin = 109.4188
				xmax = 110.0188
				text = "slang"
			intervals [70]:
				xmin = 110.0188
				xmax = 111.1016
				text = ""
			intervals [71]:
				xmin = 111.1016
				xmax = 111.3516
				text = "so"
			intervals [72]:
				xmin = 111.3516
				xmax = 111.7116
				text = "most"
			intervals [73]:
				xmin = 111.7116
				xmax = 111.8816
				text = "of"
			intervals [74]:
				xmin = 111.8816
				xmax = 112.1516
				text = "you"
			intervals [75]:
				xmin = 112.1516
				xmax = 112.1916
				text = ""
			intervals [76]:
				xmin = 112.1916
				xmax = 112.4116
				text = "we"
			intervals [77]:
				xmin = 112.4116
				xmax = 112.8216
				text = "know"
			intervals [78]:
				xmin = 112.8216
				xmax = 113.5816
				text = "because"
			intervals [79]:
				xmin = 113.5816
				xmax = 113.7244
				text = ""
			intervals [80]:
				xmin = 113.7244
				xmax = 114.2144
				text = "when"
			intervals [81]:
				xmin = 114.2144
				xmax = 114.4344
				text = "we"
			intervals [82]:
				xmin = 114.4344
				xmax = 114.5744
				text = "in"
			intervals [83]:
				xmin = 114.5744
				xmax = 115.2144
				text = "maryland"
			intervals [84]:
				xmin = 115.2144
				xmax = 115.711
				text = ""
			intervals [85]:
				xmin = 115.711
				xmax = 115.821
				text = "it"
			intervals [86]:
				xmin = 115.821
				xmax = 115.871
				text = "s"
			intervals [87]:
				xmin = 115.871
				xmax = 116.061
				text = "like"
			intervals [88]:
				xmin = 116.061
				xmax = 116.151
				text = "the"
			intervals [89]:
				xmin = 116.151
				xmax = 116.821
				text = "same"
			intervals [90]:
				xmin = 116.821
				xmax = 117.041
				text = "but"
			intervals [91]:
				xmin = 117.041
				xmax = 117.081
				text = "a"
			intervals [92]:
				xmin = 117.081
				xmax = 117.461
				text = "little"
			intervals [93]:
				xmin = 117.461
				xmax = 118.041
				text = "different"
			intervals [94]:
				xmin = 118.041
				xmax = 119.8144
				text = ""
			intervals [95]:
				xmin = 119.8144
				xmax = 120.4844
				text = "yeah"
			intervals [96]:
				xmin = 120.4844
				xmax = 123.2182
				text = ""
			intervals [97]:
				xmin = 123.2182
				xmax = 123.8482
				text = "yeah"
			intervals [98]:
				xmin = 123.8482
				xmax = 124.2882
				text = "dc-"
			intervals [99]:
				xmin = 124.2882
				xmax = 130.111
				text = ""
			intervals [100]:
				xmin = 130.111
				xmax = 130.611
				text = "yeah"
			intervals [101]:
				xmin = 130.611
				xmax = 131.4842
				text = ""
			intervals [102]:
				xmin = 131.4842
				xmax = 131.6942
				text = "and"
			intervals [103]:
				xmin = 131.6942
				xmax = 131.8842
				text = "most"
			intervals [104]:
				xmin = 131.8842
				xmax = 138.4533
				text = ""
			intervals [105]:
				xmin = 138.4533
				xmax = 138.6133
				text = "and"
			intervals [106]:
				xmin = 138.6133
				xmax = 139.0033
				text = "we"
			intervals [107]:
				xmin = 139.0033
				xmax = 139.1333
				text = ""
			intervals [108]:
				xmin = 139.1333
				xmax = 139.2733
				text = "you"
			intervals [109]:
				xmin = 139.2733
				xmax = 139.3733
				text = "know"
			intervals [110]:
				xmin = 139.3733
				xmax = 139.5833
				text = "we"
			intervals [111]:
				xmin = 139.5833
				xmax = 139.7433
				text = "could"
			intervals [112]:
				xmin = 139.7433
				xmax = 139.8933
				text = "go"
			intervals [113]:
				xmin = 139.8933
				xmax = 140.3333
				text = "outside"
			intervals [114]:
				xmin = 140.3333
				xmax = 140.3933
				text = "and"
			intervals [115]:
				xmin = 140.3933
				xmax = 140.5933
				text = "play"
			intervals [116]:
				xmin = 140.5933
				xmax = 141.2233
				text = "basketball"
			intervals [117]:
				xmin = 141.2233
				xmax = 141.3333
				text = "in"
			intervals [118]:
				xmin = 141.3333
				xmax = 141.3633
				text = ""
			intervals [119]:
				xmin = 141.3633
				xmax = 141.9333
				text = "dc"
			intervals [120]:
				xmin = 141.9333
				xmax = 142.5169
				text = ""
			intervals [121]:
				xmin = 142.5169
				xmax = 142.6769
				text = "but"
			intervals [122]:
				xmin = 142.6769
				xmax = 142.7569
				text = "you"
			intervals [123]:
				xmin = 142.7569
				xmax = 143.0269
				text = "can't"
			intervals [124]:
				xmin = 143.0269
				xmax = 143.2869
				text = "do"
			intervals [125]:
				xmin = 143.2869
				xmax = 143.5369
				text = "that"
			intervals [126]:
				xmin = 143.5369
				xmax = 143.9069
				text = "cause"
			intervals [127]:
				xmin = 143.9069
				xmax = 144.0569
				text = ""
			intervals [128]:
				xmin = 144.0569
				xmax = 144.4069
				text = "most"
			intervals [129]:
				xmin = 144.4069
				xmax = 144.4669
				text = "of"
			intervals [130]:
				xmin = 144.4669
				xmax = 144.5269
				text = "the"
			intervals [131]:
				xmin = 144.5269
				xmax = 144.7169
				text = "time"
			intervals [132]:
				xmin = 144.7169
				xmax = 144.7769
				text = "it"
			intervals [133]:
				xmin = 144.7769
				xmax = 144.8569
				text = "s"
			intervals [134]:
				xmin = 144.8569
				xmax = 144.9069
				text = "a"
			intervals [135]:
				xmin = 144.9069
				xmax = 145.1369
				text = "lot"
			intervals [136]:
				xmin = 145.1369
				xmax = 145.2069
				text = "of"
			intervals [137]:
				xmin = 145.2069
				xmax = 145.5769
				text = "dudes"
			intervals [138]:
				xmin = 145.5769
				xmax = 145.8269
				text = "sitting"
			intervals [139]:
				xmin = 145.8269
				xmax = 146.1769
				text = "around"
			intervals [140]:
				xmin = 146.1769
				xmax = 146.2369
				text = "a"
			intervals [141]:
				xmin = 146.2369
				xmax = 146.2669
				text = ""
			intervals [142]:
				xmin = 146.2669
				xmax = 146.5769
				text = "lot"
			intervals [143]:
				xmin = 146.5769
				xmax = 146.6669
				text = "of"
			intervals [144]:
				xmin = 146.6669
				xmax = 146.7769
				text = ""
			intervals [145]:
				xmin = 146.7769
				xmax = 146.9069
				text = "a"
			intervals [146]:
				xmin = 146.9069
				xmax = 147.0969
				text = "lot"
			intervals [147]:
				xmin = 147.0969
				xmax = 147.1769
				text = "of"
			intervals [148]:
				xmin = 147.1769
				xmax = 147.8269
				text = "corners"
			intervals [149]:
				xmin = 147.8269
				xmax = 147.8569
				text = ""
			intervals [150]:
				xmin = 147.8569
				xmax = 148.2069
				text = "and"
			intervals [151]:
				xmin = 148.2069
				xmax = 149.2508
				text = ""
			intervals [152]:
				xmin = 149.2508
				xmax = 149.4208
				text = "and"
			intervals [153]:
				xmin = 149.4208
				xmax = 149.5108
				text = "s"
			intervals [154]:
				xmin = 149.5108
				xmax = 149.7408
				text = "they"
			intervals [155]:
				xmin = 149.7408
				xmax = 149.9908
				text = "also"
			intervals [156]:
				xmin = 149.9908
				xmax = 150.0608
				text = "be"
			intervals [157]:
				xmin = 150.0608
				xmax = 150.3408
				text = "trying"
			intervals [158]:
				xmin = 150.3408
				xmax = 150.4308
				text = "to"
			intervals [159]:
				xmin = 150.4308
				xmax = 150.7208
				text = "rob"
			intervals [160]:
				xmin = 150.7208
				xmax = 150.7508
				text = ""
			intervals [161]:
				xmin = 150.7508
				xmax = 150.8308
				text = "you"
			intervals [162]:
				xmin = 150.8308
				xmax = 150.9308
				text = "s"
			intervals [163]:
				xmin = 150.9308
				xmax = 151.0308
				text = ""
			intervals [164]:
				xmin = 151.0308
				xmax = 151.2808
				text = "if"
			intervals [165]:
				xmin = 151.2808
				xmax = 151.4208
				text = "they"
			intervals [166]:
				xmin = 151.4208
				xmax = 151.6308
				text = "see"
			intervals [167]:
				xmin = 151.6308
				xmax = 151.7208
				text = "you"
			intervals [168]:
				xmin = 151.7208
				xmax = 151.8108
				text = "with"
			intervals [169]:
				xmin = 151.8108
				xmax = 151.8908
				text = "a"
			intervals [170]:
				xmin = 151.8908
				xmax = 152.2208
				text = "fresh"
			intervals [171]:
				xmin = 152.2208
				xmax = 152.4608
				text = "pair"
			intervals [172]:
				xmin = 152.4608
				xmax = 152.5308
				text = "of"
			intervals [173]:
				xmin = 152.5308
				xmax = 152.9108
				text = "shoes"
			intervals [174]:
				xmin = 152.9108
				xmax = 152.9908
				text = "or"
			intervals [175]:
				xmin = 152.9908
				xmax = 153.3908
				text = "something"
			intervals [176]:
				xmin = 153.3908
				xmax = 153.4508
				text = ""
			intervals [177]:
				xmin = 153.4508
				xmax = 153.5708
				text = "like"
			intervals [178]:
				xmin = 153.5708
				xmax = 153.6608
				text = ""
			intervals [179]:
				xmin = 153.6608
				xmax = 153.8008
				text = "that"
			intervals [180]:
				xmin = 153.8008
				xmax = 203.0012
				text = ""
			intervals [181]:
				xmin = 203.0012
				xmax = 203.2012
				text = "only"
			intervals [182]:
				xmin = 203.2012
				xmax = 203.2512
				text = ""
			intervals [183]:
				xmin = 203.2512
				xmax = 203.4612
				text = "thing"
			intervals [184]:
				xmin = 203.4612
				xmax = 203.6312
				text = "i"
			intervals [185]:
				xmin = 203.6312
				xmax = 203.9212
				text = "love"
			intervals [186]:
				xmin = 203.9212
				xmax = 204.1812
				text = "about"
			intervals [187]:
				xmin = 204.1812
				xmax = 204.8512
				text = "dc"
			intervals [188]:
				xmin = 204.8512
				xmax = 204.9512
				text = ""
			intervals [189]:
				xmin = 204.9512
				xmax = 205.6812
				text = "is"
			intervals [190]:
				xmin = 205.6812
				xmax = 206.8658
				text = ""
			intervals [191]:
				xmin = 206.8658
				xmax = 207.1058
				text = "mm"
			intervals [192]:
				xmin = 207.1058
				xmax = 207.4829
				text = ""
			intervals [193]:
				xmin = 207.4829
				xmax = 207.6429
				text = "let"
			intervals [194]:
				xmin = 207.6429
				xmax = 207.8429
				text = "s"
			intervals [195]:
				xmin = 207.8429
				xmax = 207.8729
				text = ""
			intervals [196]:
				xmin = 207.8729
				xmax = 207.9929
				text = "see"
			intervals [197]:
				xmin = 207.9929
				xmax = 210.7182
				text = ""
			intervals [198]:
				xmin = 210.7182
				xmax = 210.9782
				text = "going"
			intervals [199]:
				xmin = 210.9782
				xmax = 211.0582
				text = "to"
			intervals [200]:
				xmin = 211.0582
				xmax = 211.4382
				text = "school"
			intervals [201]:
				xmin = 211.4382
				xmax = 211.5382
				text = "and"
			intervals [202]:
				xmin = 211.5382
				xmax = 211.8182
				text = "getting"
			intervals [203]:
				xmin = 211.8182
				xmax = 212.0382
				text = "my"
			intervals [204]:
				xmin = 212.0382
				xmax = 212.0682
				text = ""
			intervals [205]:
				xmin = 212.0682
				xmax = 212.7682
				text = "education"
			intervals [206]:
				xmin = 212.7682
				xmax = 212.7982
				text = ""
			intervals [207]:
				xmin = 212.7982
				xmax = 213.0582
				text = "most"
			intervals [208]:
				xmin = 213.0582
				xmax = 213.0882
				text = ""
			intervals [209]:
				xmin = 213.0882
				xmax = 213.5882
				text = "likely"
			intervals [210]:
				xmin = 213.5882
				xmax = 218.682
				text = ""
			intervals [211]:
				xmin = 218.682
				xmax = 219.192
				text = "mm-hm"
			intervals [212]:
				xmin = 219.192
				xmax = 219.5311
				text = ""
			intervals [213]:
				xmin = 219.5311
				xmax = 219.7711
				text = "well"
			intervals [214]:
				xmin = 219.7711
				xmax = 219.8511
				text = ""
			intervals [215]:
				xmin = 219.8511
				xmax = 219.9911
				text = "the"
			intervals [216]:
				xmin = 219.9911
				xmax = 220.0411
				text = ""
			intervals [217]:
				xmin = 220.0411
				xmax = 220.5211
				text = "grading"
			intervals [218]:
				xmin = 220.5211
				xmax = 220.9511
				text = "system"
			intervals [219]:
				xmin = 220.9511
				xmax = 221.1811
				text = "like"
			intervals [220]:
				xmin = 221.1811
				xmax = 221.3484
				text = ""
			intervals [221]:
				xmin = 221.3484
				xmax = 221.4184
				text = "uh"
			intervals [222]:
				xmin = 221.4184
				xmax = 221.4484
				text = ""
			intervals [223]:
				xmin = 221.4484
				xmax = 221.9884
				text = "it"
			intervals [224]:
				xmin = 221.9884
				xmax = 222.3684
				text = "s"
			intervals [225]:
				xmin = 222.3684
				xmax = 222.4461
				text = ""
			intervals [226]:
				xmin = 222.4461
				xmax = 222.7561
				text = "a"
			intervals [227]:
				xmin = 222.7561
				xmax = 223.2761
				text = "d"
			intervals [228]:
				xmin = 223.2761
				xmax = 223.3061
				text = ""
			intervals [229]:
				xmin = 223.3061
				xmax = 223.6261
				text = "well"
			intervals [230]:
				xmin = 223.6261
				xmax = 223.6661
				text = ""
			intervals [231]:
				xmin = 223.6661
				xmax = 224.1461
				text = "well"
			intervals [232]:
				xmin = 224.1461
				xmax = 225.5118
				text = ""
			intervals [233]:
				xmin = 225.5118
				xmax = 225.8218
				text = "most"
			intervals [234]:
				xmin = 225.8218
				xmax = 226.1618
				text = "likely"
			intervals [235]:
				xmin = 226.1618
				xmax = 226.3918
				text = "like"
			intervals [236]:
				xmin = 226.3918
				xmax = 226.4618
				text = "a"
			intervals [237]:
				xmin = 226.4618
				xmax = 226.9918
				text = "d"
			intervals [238]:
				xmin = 226.9918
				xmax = 227.283
				text = ""
			intervals [239]:
				xmin = 227.283
				xmax = 227.433
				text = "would"
			intervals [240]:
				xmin = 227.433
				xmax = 227.613
				text = "have"
			intervals [241]:
				xmin = 227.613
				xmax = 227.723
				text = "to"
			intervals [242]:
				xmin = 227.723
				xmax = 227.843
				text = "be"
			intervals [243]:
				xmin = 227.843
				xmax = 228.063
				text = "like"
			intervals [244]:
				xmin = 228.063
				xmax = 228.183
				text = "a"
			intervals [245]:
				xmin = 228.183
				xmax = 229.503
				text = "sixty"
			intervals [246]:
				xmin = 229.503
				xmax = 229.723
				text = ""
			intervals [247]:
				xmin = 229.723
				xmax = 230.183
				text = "three"
			intervals [248]:
				xmin = 230.183
				xmax = 230.393
				text = ""
			intervals [249]:
				xmin = 230.393
				xmax = 230.843
				text = "and"
			intervals [250]:
				xmin = 230.843
				xmax = 230.963
				text = "in"
			intervals [251]:
				xmin = 230.963
				xmax = 231.713
				text = "maryland"
			intervals [252]:
				xmin = 231.713
				xmax = 231.763
				text = "a"
			intervals [253]:
				xmin = 231.763
				xmax = 231.943
				text = "d"
			intervals [254]:
				xmin = 231.943
				xmax = 232.213
				text = "is"
			intervals [255]:
				xmin = 232.213
				xmax = 232.293
				text = "a"
			intervals [256]:
				xmin = 232.293
				xmax = 232.983
				text = "sixty"
			intervals [257]:
				xmin = 232.983
				xmax = 233.6382
				text = ""
			intervals [258]:
				xmin = 233.6382
				xmax = 233.8282
				text = "so"
			intervals [259]:
				xmin = 233.8282
				xmax = 233.9282
				text = "you"
			intervals [260]:
				xmin = 233.9282
				xmax = 234.1782
				text = "take"
			intervals [261]:
				xmin = 234.1782
				xmax = 234.2682
				text = ""
			intervals [262]:
				xmin = 234.2682
				xmax = 234.5082
				text = "three"
			intervals [263]:
				xmin = 234.5082
				xmax = 234.6082
				text = ""
			intervals [264]:
				xmin = 234.6082
				xmax = 234.9582
				text = "points"
			intervals [265]:
				xmin = 234.9582
				xmax = 235.4582
				text = "off"
			intervals [266]:
				xmin = 235.4582
				xmax = 236.2427
				text = ""
			intervals [267]:
				xmin = 236.2427
				xmax = 236.6127
				text = "from"
			intervals [268]:
				xmin = 236.6127
				xmax = 236.6427
				text = ""
			intervals [269]:
				xmin = 236.6427
				xmax = 236.7427
				text = "the"
			intervals [270]:
				xmin = 236.7427
				xmax = 236.7827
				text = ""
			intervals [271]:
				xmin = 236.7827
				xmax = 236.8127
				text = "d"
			intervals [272]:
				xmin = 236.8127
				xmax = 239.4566
				text = ""
			intervals [273]:
				xmin = 239.4566
				xmax = 239.7466
				text = "well"
			intervals [274]:
				xmin = 239.7466
				xmax = 240.0066
				text = "any"
			intervals [275]:
				xmin = 240.0066
				xmax = 240.0966
				text = ""
			intervals [276]:
				xmin = 240.0966
				xmax = 240.3366
				text = "grade"
			intervals [277]:
				xmin = 240.3366
				xmax = 252.255
				text = ""
			intervals [278]:
				xmin = 252.255
				xmax = 252.495
				text = "no"
			intervals [279]:
				xmin = 252.495
				xmax = 252.815
				text = "not"
			intervals [280]:
				xmin = 252.815
				xmax = 253.145
				text = "really"
			intervals [281]:
				xmin = 253.145
				xmax = 253.6915
				text = ""
			intervals [282]:
				xmin = 253.6915
				xmax = 253.9415
				text = "still"
			intervals [283]:
				xmin = 253.9415
				xmax = 254.0615
				text = "do"
			intervals [284]:
				xmin = 254.0615
				xmax = 254.1915
				text = "the"
			intervals [285]:
				xmin = 254.1915
				xmax = 254.6615
				text = "same"
			intervals [286]:
				xmin = 254.6615
				xmax = 254.7915
				text = "old"
			intervals [287]:
				xmin = 254.7915
				xmax = 255.2315
				text = "same"
			intervals [288]:
				xmin = 255.2315
				xmax = 255.3815
				text = "old"
			intervals [289]:
				xmin = 255.3815
				xmax = 260.9027
				text = ""
			intervals [290]:
				xmin = 260.9027
				xmax = 261.3527
				text = "yeah"
			intervals [291]:
				xmin = 261.3527
				xmax = 261.5989
				text = ""
			intervals [292]:
				xmin = 261.5989
				xmax = 261.8589
				text = "yeah"
			intervals [293]:
				xmin = 261.8589
				xmax = 261.8989
				text = ""
			intervals [294]:
				xmin = 261.8989
				xmax = 262.1489
				text = "real"
			intervals [295]:
				xmin = 262.1489
				xmax = 262.2589
				text = ""
			intervals [296]:
				xmin = 262.2589
				xmax = 262.4689
				text = "cool"
			intervals [297]:
				xmin = 262.4689
				xmax = 266.6313
				text = ""
			intervals [298]:
				xmin = 266.6313
				xmax = 267.2813
				text = "yes"
			intervals [299]:
				xmin = 267.2813
				xmax = 268.8444
				text = ""
			intervals [300]:
				xmin = 268.8444
				xmax = 269.0044
				text = "it"
			intervals [301]:
				xmin = 269.0044
				xmax = 269.2444
				text = "s"
			intervals [302]:
				xmin = 269.2444
				xmax = 269.4144
				text = ""
			intervals [303]:
				xmin = 269.4144
				xmax = 269.5644
				text = "it"
			intervals [304]:
				xmin = 269.5644
				xmax = 269.7244
				text = "s"
			intervals [305]:
				xmin = 269.7244
				xmax = 270.1812
				text = ""
			intervals [306]:
				xmin = 270.1812
				xmax = 270.5412
				text = "cool"
			intervals [307]:
				xmin = 270.5412
				xmax = 276.6824
				text = ""
			intervals [308]:
				xmin = 276.6824
				xmax = 277.4324
				text = "sometime"
			intervals [309]:
				xmin = 277.4324
				xmax = 277.4624
				text = ""
			intervals [310]:
				xmin = 277.4624
				xmax = 277.7324
				text = "well"
			intervals [311]:
				xmin = 277.7324
				xmax = 278.0624
				text = "not"
			intervals [312]:
				xmin = 278.0624
				xmax = 278.3924
				text = "thinking"
			intervals [313]:
				xmin = 278.3924
				xmax = 278.5724
				text = "but"
			intervals [314]:
				xmin = 278.5724
				xmax = 278.6924
				text = "we"
			intervals [315]:
				xmin = 278.6924
				xmax = 279.1724
				text = "sometimes"
			intervals [316]:
				xmin = 279.1724
				xmax = 279.2724
				text = "we"
			intervals [317]:
				xmin = 279.2724
				xmax = 279.3024
				text = "<unk>"
			intervals [318]:
				xmin = 279.3024
				xmax = 279.5324
				text = "say"
			intervals [319]:
				xmin = 279.5324
				xmax = 279.6524
				text = "the"
			intervals [320]:
				xmin = 279.6524
				xmax = 279.9724
				text = "same"
			intervals [321]:
				xmin = 279.9724
				xmax = 280.3224
				text = "thing"
			intervals [322]:
				xmin = 280.3224
				xmax = 280.4624
				text = "at"
			intervals [323]:
				xmin = 280.4624
				xmax = 280.5224
				text = "the"
			intervals [324]:
				xmin = 280.5224
				xmax = 280.7724
				text = "same"
			intervals [325]:
				xmin = 280.7724
				xmax = 280.8224
				text = ""
			intervals [326]:
				xmin = 280.8224
				xmax = 281.1324
				text = "time"
			intervals [327]:
				xmin = 281.1324
				xmax = 308.6991
				text = ""
			intervals [328]:
				xmin = 308.6991
				xmax = 309.2191
				text = "mm-hm"
			intervals [329]:
				xmin = 309.2191
				xmax = 313.4292
				text = ""
			intervals [330]:
				xmin = 313.4292
				xmax = 313.9792
				text = "mm-hm"
			intervals [331]:
				xmin = 313.9792
				xmax = 316.2822
				text = ""
			intervals [332]:
				xmin = 316.2822
				xmax = 316.3722
				text = "it"
			intervals [333]:
				xmin = 316.3722
				xmax = 316.7122
				text = "s"
			intervals [334]:
				xmin = 316.7122
				xmax = 316.9322
				text = "not"
			intervals [335]:
				xmin = 316.9322
				xmax = 318.909
				text = ""
			intervals [336]:
				xmin = 318.909
				xmax = 319.309
				text = "yeah"
			intervals [337]:
				xmin = 319.309
				xmax = 319.469
				text = "like"
			intervals [338]:
				xmin = 319.469
				xmax = 319.659
				text = "when"
			intervals [339]:
				xmin = 319.659
				xmax = 319.729
				text = "we"
			intervals [340]:
				xmin = 319.729
				xmax = 320.059
				text = "wanna"
			intervals [341]:
				xmin = 320.059
				xmax = 320.159
				text = "be"
			intervals [342]:
				xmin = 320.159
				xmax = 320.499
				text = "around"
			intervals [343]:
				xmin = 320.499
				xmax = 320.689
				text = "more"
			intervals [344]:
				xmin = 320.689
				xmax = 321.319
				text = "successful"
			intervals [345]:
				xmin = 321.319
				xmax = 321.369
				text = ""
			intervals [346]:
				xmin = 321.369
				xmax = 321.979
				text = "people"
			intervals [347]:
				xmin = 321.979
				xmax = 322.009
				text = ""
			intervals [348]:
				xmin = 322.009
				xmax = 322.159
				text = "who"
			intervals [349]:
				xmin = 322.159
				xmax = 322.429
				text = "want"
			intervals [350]:
				xmin = 322.429
				xmax = 323.2286
				text = ""
			intervals [351]:
				xmin = 323.2286
				xmax = 323.4986
				text = "be"
			intervals [352]:
				xmin = 323.4986
				xmax = 323.5386
				text = ""
			intervals [353]:
				xmin = 323.5386
				xmax = 323.7186
				text = "who"
			intervals [354]:
				xmin = 323.7186
				xmax = 324.1786
				text = "wanna"
			intervals [355]:
				xmin = 324.1786
				xmax = 325.0925
				text = ""
			intervals [356]:
				xmin = 325.0925
				xmax = 325.6325
				text = "encourage"
			intervals [357]:
				xmin = 325.6325
				xmax = 325.8225
				text = "you"
			intervals [358]:
				xmin = 325.8225
				xmax = 325.9425
				text = "to"
			intervals [359]:
				xmin = 325.9425
				xmax = 326.5425
				text = "do"
			intervals [360]:
				xmin = 326.5425
				xmax = 326.6887
				text = ""
			intervals [361]:
				xmin = 326.6887
				xmax = 326.8687
				text = "what"
			intervals [362]:
				xmin = 326.8687
				xmax = 327.0387
				text = "you"
			intervals [363]:
				xmin = 327.0387
				xmax = 327.2687
				text = "wanna"
			intervals [364]:
				xmin = 327.2687
				xmax = 327.5887
				text = "do"
			intervals [365]:
				xmin = 327.5887
				xmax = 327.9522
				text = ""
			intervals [366]:
				xmin = 327.9522
				xmax = 328.0422
				text = "and"
			intervals [367]:
				xmin = 328.0422
				xmax = 328.2622
				text = "not"
			intervals [368]:
				xmin = 328.2622
				xmax = 328.3022
				text = ""
			intervals [369]:
				xmin = 328.3022
				xmax = 328.5222
				text = "bring"
			intervals [370]:
				xmin = 328.5222
				xmax = 328.5722
				text = ""
			intervals [371]:
				xmin = 328.5722
				xmax = 328.6522
				text = "you"
			intervals [372]:
				xmin = 328.6522
				xmax = 329.1322
				text = "down"
			intervals [373]:
				xmin = 329.1322
				xmax = 353.2048
				text = ""
			intervals [374]:
				xmin = 353.2048
				xmax = 353.8248
				text = "yeah"
			intervals [375]:
				xmin = 353.8248
				xmax = 355.1926
				text = ""
			intervals [376]:
				xmin = 355.1926
				xmax = 355.6026
				text = "yeah"
			intervals [377]:
				xmin = 355.6026
				xmax = 359.9583
				text = ""
			intervals [378]:
				xmin = 359.9583
				xmax = 360.4083
				text = "mm-hm"
			intervals [379]:
				xmin = 360.4083
				xmax = 366.1361
				text = ""
			intervals [380]:
				xmin = 366.1361
				xmax = 366.5661
				text = "we"
			intervals [381]:
				xmin = 366.5661
				xmax = 366.6629
				text = ""
			intervals [382]:
				xmin = 366.6629
				xmax = 366.7929
				text = "we"
			intervals [383]:
				xmin = 366.7929
				xmax = 367.0129
				text = "was"
			intervals [384]:
				xmin = 367.0129
				xmax = 367.2829
				text = "coming"
			intervals [385]:
				xmin = 367.2829
				xmax = 367.5429
				text = "from"
			intervals [386]:
				xmin = 367.5429
				xmax = 368.2729
				text = "gallery"
			intervals [387]:
				xmin = 368.2729
				xmax = 368.5306
				text = ""
			intervals [388]:
				xmin = 368.5306
				xmax = 368.6306
				text = "and"
			intervals [389]:
				xmin = 368.6306
				xmax = 368.6606
				text = ""
			intervals [390]:
				xmin = 368.6606
				xmax = 369.2506
				text = "uh"
			intervals [391]:
				xmin = 369.2506
				xmax = 370.7359
				text = ""
			intervals [392]:
				xmin = 370.7359
				xmax = 371.0459
				text = "these"
			intervals [393]:
				xmin = 371.0459
				xmax = 371.2359
				text = "two"
			intervals [394]:
				xmin = 371.2359
				xmax = 371.5559
				text = "girls"
			intervals [395]:
				xmin = 371.5559
				xmax = 371.7159
				text = "had"
			intervals [396]:
				xmin = 371.7159
				xmax = 371.9359
				text = "saw"
			intervals [397]:
				xmin = 371.9359
				xmax = 372.1459
				text = "y-"
			intervals [398]:
				xmin = 372.1459
				xmax = 372.2759
				text = ""
			intervals [399]:
				xmin = 372.2759
				xmax = 372.6259
				text = "saw"
			intervals [400]:
				xmin = 372.6259
				xmax = 372.8159
				text = "this"
			intervals [401]:
				xmin = 372.8159
				xmax = 373.0659
				text = "girl"
			intervals [402]:
				xmin = 373.0659
				xmax = 373.3059
				text = "named"
			intervals [403]:
				xmin = 373.3059
				xmax = 373.7859
				text = "rdx"
			intervals [404]:
				xmin = 373.7859
				xmax = 373.9459
				text = "that"
			intervals [405]:
				xmin = 373.9459
				xmax = 374.1359
				text = "was"
			intervals [406]:
				xmin = 374.1359
				xmax = 374.3559
				text = "with"
			intervals [407]:
				xmin = 374.3559
				xmax = 374.6959
				text = "us"
			intervals [408]:
				xmin = 374.6959
				xmax = 375.5128
				text = ""
			intervals [409]:
				xmin = 375.5128
				xmax = 375.6528
				text = "and"
			intervals [410]:
				xmin = 375.6528
				xmax = 375.9128
				text = "then"
			intervals [411]:
				xmin = 375.9128
				xmax = 376.0528
				text = "s"
			intervals [412]:
				xmin = 376.0528
				xmax = 376.4128
				text = "some"
			intervals [413]:
				xmin = 376.4128
				xmax = 376.8428
				text = "boys"
			intervals [414]:
				xmin = 376.8428
				xmax = 376.9728
				text = "was"
			intervals [415]:
				xmin = 376.9728
				xmax = 377.1228
				text = "with"
			intervals [416]:
				xmin = 377.1228
				xmax = 377.2028
				text = ""
			intervals [417]:
				xmin = 377.2028
				xmax = 377.5428
				text = "them"
			intervals [418]:
				xmin = 377.5428
				xmax = 377.8328
				text = "and"
			intervals [419]:
				xmin = 377.8328
				xmax = 377.9328
				text = "they"
			intervals [420]:
				xmin = 377.9328
				xmax = 378.0428
				text = "was"
			intervals [421]:
				xmin = 378.0428
				xmax = 378.2528
				text = "about"
			intervals [422]:
				xmin = 378.2528
				xmax = 378.3728
				text = "to"
			intervals [423]:
				xmin = 378.3728
				xmax = 378.6828
				text = "fight"
			intervals [424]:
				xmin = 378.6828
				xmax = 378.7428
				text = ""
			intervals [425]:
				xmin = 378.7428
				xmax = 379.2928
				text = "rdx"
			intervals [426]:
				xmin = 379.2928
				xmax = 379.7988
				text = ""
			intervals [427]:
				xmin = 379.7988
				xmax = 379.9988
				text = "and"
			intervals [428]:
				xmin = 379.9988
				xmax = 380.1788
				text = "one"
			intervals [429]:
				xmin = 380.1788
				xmax = 380.2888
				text = "of"
			intervals [430]:
				xmin = 380.2888
				xmax = 380.3688
				text = "'em"
			intervals [431]:
				xmin = 380.3688
				xmax = 380.4188
				text = ""
			intervals [432]:
				xmin = 380.4188
				xmax = 380.8888
				text = "uh"
			intervals [433]:
				xmin = 380.8888
				xmax = 381.1588
				text = "one"
			intervals [434]:
				xmin = 381.1588
				xmax = 381.2388
				text = "of"
			intervals [435]:
				xmin = 381.2388
				xmax = 381.3288
				text = "the"
			intervals [436]:
				xmin = 381.3288
				xmax = 381.7088
				text = "boys"
			intervals [437]:
				xmin = 381.7088
				xmax = 382.0788
				text = "was"
			intervals [438]:
				xmin = 382.0788
				xmax = 382.1798
				text = ""
			intervals [439]:
				xmin = 382.1798
				xmax = 382.5498
				text = "talking"
			intervals [440]:
				xmin = 382.5498
				xmax = 382.8698
				text = "about"
			intervals [441]:
				xmin = 382.8698
				xmax = 383.3298
				text = "me"
			intervals [442]:
				xmin = 383.3298
				xmax = 383.3598
				text = ""
			intervals [443]:
				xmin = 383.3598
				xmax = 383.5798
				text = "to"
			intervals [444]:
				xmin = 383.5798
				xmax = 383.7298
				text = "his"
			intervals [445]:
				xmin = 383.7298
				xmax = 384.1398
				text = "friend"
			intervals [446]:
				xmin = 384.1398
				xmax = 384.8545
				text = ""
			intervals [447]:
				xmin = 384.8545
				xmax = 385.3645
				text = "and"
			intervals [448]:
				xmin = 385.3645
				xmax = 385.6171
				text = ""
			intervals [449]:
				xmin = 385.6171
				xmax = 385.8071
				text = "they"
			intervals [450]:
				xmin = 385.8071
				xmax = 386.1771
				text = "said"
			intervals [451]:
				xmin = 386.1771
				xmax = 386.3471
				text = "what"
			intervals [452]:
				xmin = 386.3471
				xmax = 386.6171
				text = "hood"
			intervals [453]:
				xmin = 386.6171
				xmax = 386.7271
				text = "i"
			intervals [454]:
				xmin = 386.7271
				xmax = 387.2271
				text = "claim"
			intervals [455]:
				xmin = 387.2271
				xmax = 387.2571
				text = ""
			intervals [456]:
				xmin = 387.2571
				xmax = 387.3571
				text = "i"
			intervals [457]:
				xmin = 387.3571
				xmax = 387.6171
				text = "said"
			intervals [458]:
				xmin = 387.6171
				xmax = 387.7471
				text = "i"
			intervals [459]:
				xmin = 387.7471
				xmax = 387.9371
				text = "don't"
			intervals [460]:
				xmin = 387.9371
				xmax = 388.2971
				text = "claim"
			intervals [461]:
				xmin = 388.2971
				xmax = 388.3371
				text = "a"
			intervals [462]:
				xmin = 388.3371
				xmax = 388.6571
				text = "hood"
			intervals [463]:
				xmin = 388.6571
				xmax = 389.2428
				text = ""
			intervals [464]:
				xmin = 389.2428
				xmax = 389.4028
				text = "and"
			intervals [465]:
				xmin = 389.4028
				xmax = 389.8628
				text = "then"
			intervals [466]:
				xmin = 389.8628
				xmax = 390.4968
				text = ""
			intervals [467]:
				xmin = 390.4968
				xmax = 390.7768
				text = "uh"
			intervals [468]:
				xmin = 390.7768
				xmax = 390.9368
				text = "they"
			intervals [469]:
				xmin = 390.9368
				xmax = 391.3268
				text = "tried"
			intervals [470]:
				xmin = 391.3268
				xmax = 391.4368
				text = "they"
			intervals [471]:
				xmin = 391.4368
				xmax = 391.5168
				text = ""
			intervals [472]:
				xmin = 391.5168
				xmax = 391.7668
				text = "try"
			intervals [473]:
				xmin = 391.7668
				xmax = 391.8468
				text = "to"
			intervals [474]:
				xmin = 391.8468
				xmax = 392.1168
				text = "fight"
			intervals [475]:
				xmin = 392.1168
				xmax = 392.2268
				text = "me"
			intervals [476]:
				xmin = 392.2268
				xmax = 392.3868
				text = "so"
			intervals [477]:
				xmin = 392.3868
				xmax = 392.5268
				text = "i"
			intervals [478]:
				xmin = 392.5268
				xmax = 392.9368
				text = "walked"
			intervals [479]:
				xmin = 392.9368
				xmax = 393.5568
				text = "off"
			intervals [480]:
				xmin = 393.5568
				xmax = 393.9127
				text = ""
			intervals [481]:
				xmin = 393.9127
				xmax = 394.1727
				text = "well"
			intervals [482]:
				xmin = 394.1727
				xmax = 394.2427
				text = ""
			intervals [483]:
				xmin = 394.2427
				xmax = 394.5027
				text = "me"
			intervals [484]:
				xmin = 394.5027
				xmax = 394.5727
				text = "and"
			intervals [485]:
				xmin = 394.5727
				xmax = 394.9527
				text = "rdx"
			intervals [486]:
				xmin = 394.9527
				xmax = 395.2427
				text = "walked"
			intervals [487]:
				xmin = 395.2427
				xmax = 395.7327
				text = "off"
			intervals [488]:
				xmin = 395.7327
				xmax = 396.0794
				text = ""
			intervals [489]:
				xmin = 396.0794
				xmax = 396.2294
				text = "then"
			intervals [490]:
				xmin = 396.2294
				xmax = 396.3794
				text = "they"
			intervals [491]:
				xmin = 396.3794
				xmax = 396.9594
				text = "followed"
			intervals [492]:
				xmin = 396.9594
				xmax = 397.3194
				text = "us"
			intervals [493]:
				xmin = 397.3194
				xmax = 397.4089
				text = ""
			intervals [494]:
				xmin = 397.4089
				xmax = 397.7289
				text = "one"
			intervals [495]:
				xmin = 397.7289
				xmax = 397.9889
				text = "tried"
			intervals [496]:
				xmin = 397.9889
				xmax = 398.2289
				text = "one"
			intervals [497]:
				xmin = 398.2289
				xmax = 398.3089
				text = ""
			intervals [498]:
				xmin = 398.3089
				xmax = 398.6489
				text = "tried"
			intervals [499]:
				xmin = 398.6489
				xmax = 398.7089
				text = "to"
			intervals [500]:
				xmin = 398.7089
				xmax = 398.8989
				text = "throw"
			intervals [501]:
				xmin = 398.8989
				xmax = 398.9789
				text = "a"
			intervals [502]:
				xmin = 398.9789
				xmax = 399.3689
				text = "punch"
			intervals [503]:
				xmin = 399.3689
				xmax = 399.4589
				text = "and"
			intervals [504]:
				xmin = 399.4589
				xmax = 399.5589
				text = "i"
			intervals [505]:
				xmin = 399.5589
				xmax = 400.1289
				text = "slipped"
			intervals [506]:
				xmin = 400.1289
				xmax = 400.3789
				text = "and"
			intervals [507]:
				xmin = 400.3789
				xmax = 400.6075
				text = ""
			intervals [508]:
				xmin = 400.6075
				xmax = 400.7475
				text = "they"
			intervals [509]:
				xmin = 400.7475
				xmax = 401.0075
				text = "both"
			intervals [510]:
				xmin = 401.0075
				xmax = 401.1875
				text = "took"
			intervals [511]:
				xmin = 401.1875
				xmax = 401.2175
				text = ""
			intervals [512]:
				xmin = 401.2175
				xmax = 401.5275
				text = "one"
			intervals [513]:
				xmin = 401.5275
				xmax = 401.6075
				text = "of"
			intervals [514]:
				xmin = 401.6075
				xmax = 401.6775
				text = "'em"
			intervals [515]:
				xmin = 401.6775
				xmax = 401.7175
				text = ""
			intervals [516]:
				xmin = 401.7175
				xmax = 401.9275
				text = "took"
			intervals [517]:
				xmin = 401.9275
				xmax = 402.0275
				text = "my"
			intervals [518]:
				xmin = 402.0275
				xmax = 402.3175
				text = "shoe"
			intervals [519]:
				xmin = 402.3175
				xmax = 410.9294
				text = ""
			intervals [520]:
				xmin = 410.9294
				xmax = 411.6194
				text = "yeah"
			intervals [521]:
				xmin = 411.6194
				xmax = 412.2674
				text = ""
			intervals [522]:
				xmin = 412.2674
				xmax = 412.6774
				text = "mm"
			intervals [523]:
				xmin = 412.6774
				xmax = 429.9739
				text = ""
			intervals [524]:
				xmin = 429.9739
				xmax = 430.2039
				text = "mumbo"
			intervals [525]:
				xmin = 430.2039
				xmax = 430.6039
				text = ""
			intervals [526]:
				xmin = 430.6039
				xmax = 430.7839
				text = "sauce"
			intervals [527]:
				xmin = 430.7839
				xmax = 433.5524
				text = ""
			intervals [528]:
				xmin = 433.5524
				xmax = 434.0024
				text = "basically"
			intervals [529]:
				xmin = 434.0024
				xmax = 434.2324
				text = "your"
			intervals [530]:
				xmin = 434.2324
				xmax = 434.6924
				text = "chicken"
			intervals [531]:
				xmin = 434.6924
				xmax = 434.8024
				text = "and"
			intervals [532]:
				xmin = 434.8024
				xmax = 435.5824
				text = "fries"
			intervals [533]:
				xmin = 435.5824
				xmax = 435.9412
				text = ""
			intervals [534]:
				xmin = 435.9412
				xmax = 436.1512
				text = "most"
			intervals [535]:
				xmin = 436.1512
				xmax = 436.3412
				text = ""
			intervals [536]:
				xmin = 436.3412
				xmax = 436.7012
				text = "likely"
			intervals [537]:
				xmin = 436.7012
				xmax = 440.854
				text = ""
			intervals [538]:
				xmin = 440.854
				xmax = 440.984
				text = "but"
			intervals [539]:
				xmin = 440.984
				xmax = 441.404
				text = "certain"
			intervals [540]:
				xmin = 441.404
				xmax = 441.814
				text = "carry"
			intervals [541]:
				xmin = 441.814
				xmax = 442.034
				text = "outs"
			intervals [542]:
				xmin = 442.034
				xmax = 442.364
				text = "might"
			intervals [543]:
				xmin = 442.364
				xmax = 442.574
				text = "be"
			intervals [544]:
				xmin = 442.574
				xmax = 443.184
				text = "nasty"
			intervals [545]:
				xmin = 443.184
				xmax = 443.214
				text = ""
			intervals [546]:
				xmin = 443.214
				xmax = 443.384
				text = "you"
			intervals [547]:
				xmin = 443.384
				xmax = 443.554
				text = "gotta"
			intervals [548]:
				xmin = 443.554
				xmax = 443.944
				text = ""
			intervals [549]:
				xmin = 443.944
				xmax = 444.004
				text = "go"
			intervals [550]:
				xmin = 444.004
				xmax = 444.074
				text = "to"
			intervals [551]:
				xmin = 444.074
				xmax = 444.304
				text = "certain"
			intervals [552]:
				xmin = 444.304
				xmax = 444.384
				text = ""
			intervals [553]:
				xmin = 444.384
				xmax = 444.604
				text = "ones"
			intervals [554]:
				xmin = 444.604
				xmax = 453.0612
				text = ""
			intervals [555]:
				xmin = 453.0612
				xmax = 453.1512
				text = "i"
			intervals [556]:
				xmin = 453.1512
				xmax = 453.6112
				text = "think"
			intervals [557]:
				xmin = 453.6112
				xmax = 459.075
				text = ""
			intervals [558]:
				xmin = 459.075
				xmax = 459.385
				text = "i"
			intervals [559]:
				xmin = 459.385
				xmax = 459.505
				text = "don't"
			intervals [560]:
				xmin = 459.505
				xmax = 459.595
				text = "i"
			intervals [561]:
				xmin = 459.595
				xmax = 459.715
				text = "it"
			intervals [562]:
				xmin = 459.715
				xmax = 460.025
				text = "s"
			intervals [563]:
				xmin = 460.025
				xmax = 460.055
				text = ""
			intervals [564]:
				xmin = 460.055
				xmax = 460.325
				text = "probably"
			intervals [565]:
				xmin = 460.325
				xmax = 460.615
				text = "is"
			intervals [566]:
				xmin = 460.615
				xmax = 461.145
				text = "ketchup"
			intervals [567]:
				xmin = 461.145
				xmax = 461.535
				text = "cause"
			intervals [568]:
				xmin = 461.535
				xmax = 461.7846
				text = ""
			intervals [569]:
				xmin = 461.7846
				xmax = 462.0946
				text = "most"
			intervals [570]:
				xmin = 462.0946
				xmax = 462.4246
				text = "likely"
			intervals [571]:
				xmin = 462.4246
				xmax = 462.5146
				text = "it"
			intervals [572]:
				xmin = 462.5146
				xmax = 462.5446
				text = "s"
			intervals [573]:
				xmin = 462.5446
				xmax = 462.8746
				text = "probably"
			intervals [574]:
				xmin = 462.8746
				xmax = 463.0546
				text = "is"
			intervals [575]:
				xmin = 463.0546
				xmax = 463.5046
				text = "ketchup"
			intervals [576]:
				xmin = 463.5046
				xmax = 463.8346
				text = "but"
			intervals [577]:
				xmin = 463.8346
				xmax = 464.6383
				text = ""
			intervals [578]:
				xmin = 464.6383
				xmax = 464.7683
				text = "yeah"
			intervals [579]:
				xmin = 464.7683
				xmax = 464.9483
				text = "it"
			intervals [580]:
				xmin = 464.9483
				xmax = 465.0283
				text = "s"
			intervals [581]:
				xmin = 465.0283
				xmax = 465.1883
				text = "g-"
			intervals [582]:
				xmin = 465.1883
				xmax = 465.2683
				text = "it"
			intervals [583]:
				xmin = 465.2683
				xmax = 465.4083
				text = "s"
			intervals [584]:
				xmin = 465.4083
				xmax = 465.4683
				text = ""
			intervals [585]:
				xmin = 465.4683
				xmax = 465.7583
				text = "pretty"
			intervals [586]:
				xmin = 465.7583
				xmax = 466.1783
				text = "good"
			intervals [587]:
				xmin = 466.1783
				xmax = 466.2183
				text = ""
			intervals [588]:
				xmin = 466.2183
				xmax = 466.2883
				text = "though"
			intervals [589]:
				xmin = 466.2883
				xmax = 470.048
				text = ""
			intervals [590]:
				xmin = 470.048
				xmax = 470.078
				text = "<unk>"
			intervals [591]:
				xmin = 470.078
				xmax = 486.4152
				text = ""
			intervals [592]:
				xmin = 486.4152
				xmax = 486.4652
				text = "i"
			intervals [593]:
				xmin = 486.4652
				xmax = 487.0152
				text = "don't"
			intervals [594]:
				xmin = 487.0152
				xmax = 488.0466
				text = ""
			intervals [595]:
				xmin = 488.0466
				xmax = 488.5466
				text = "<unk>"
			intervals [596]:
				xmin = 488.5466
				xmax = 494.1701
				text = ""
			intervals [597]:
				xmin = 494.1701
				xmax = 494.3501
				text = "i"
			intervals [598]:
				xmin = 494.3501
				xmax = 494.3801
				text = "d"
			intervals [599]:
				xmin = 494.3801
				xmax = 494.5901
				text = "probably"
			intervals [600]:
				xmin = 494.5901
				xmax = 494.8501
				text = ""
			intervals [601]:
				xmin = 494.8501
				xmax = 495.4401
				text = "say"
			intervals [602]:
				xmin = 495.4401
				xmax = 495.8614
				text = ""
			intervals [603]:
				xmin = 495.8614
				xmax = 496.2114
				text = "nah"
			intervals [604]:
				xmin = 496.2114
				xmax = 496.4614
				text = "i"
			intervals [605]:
				xmin = 496.4614
				xmax = 496.8214
				text = "say"
			intervals [606]:
				xmin = 496.8214
				xmax = 496.9614
				text = "like"
			intervals [607]:
				xmin = 496.9614
				xmax = 497.3014
				text = "around"
			intervals [608]:
				xmin = 497.3014
				xmax = 497.4014
				text = "like"
			intervals [609]:
				xmin = 497.4014
				xmax = 497.5414
				text = "s"
			intervals [610]:
				xmin = 497.5414
				xmax = 497.9155
				text = ""
			intervals [611]:
				xmin = 497.9155
				xmax = 498.4055
				text = "seven"
			intervals [612]:
				xmin = 498.4055
				xmax = 498.5055
				text = "or"
			intervals [613]:
				xmin = 498.5055
				xmax = 498.8355
				text = "eight"
			intervals [614]:
				xmin = 498.8355
				xmax = 499.0055
				text = "cause"
			intervals [615]:
				xmin = 499.0055
				xmax = 499.8955
				text = "rdx"
			intervals [616]:
				xmin = 499.8955
				xmax = 499.9255
				text = ""
			intervals [617]:
				xmin = 499.9255
				xmax = 500.0655
				text = "would"
			intervals [618]:
				xmin = 500.0655
				xmax = 516.5708
				text = ""
			intervals [619]:
				xmin = 516.5708
				xmax = 517.1608
				text = "me"
			intervals [620]:
				xmin = 517.1608
				xmax = 517.7708
				text = ""
			intervals [621]:
				xmin = 517.7708
				xmax = 517.8008
				text = "i"
			intervals [622]:
				xmin = 517.8008
				xmax = 518.0036
				text = ""
			intervals [623]:
				xmin = 518.0036
				xmax = 518.6636
				text = "pecifically"
			intervals [624]:
				xmin = 518.6636
				xmax = 518.8436
				text = "i"
			intervals [625]:
				xmin = 518.8436
				xmax = 519.2436
				text = "don't"
			intervals [626]:
				xmin = 519.2436
				xmax = 519.3236
				text = ""
			intervals [627]:
				xmin = 519.3236
				xmax = 519.6336
				text = "really"
			intervals [628]:
				xmin = 519.6336
				xmax = 519.9136
				text = "know"
			intervals [629]:
				xmin = 519.9136
				xmax = 520.1336
				text = "cause"
			intervals [630]:
				xmin = 520.1336
				xmax = 520.2736
				text = "i"
			intervals [631]:
				xmin = 520.2736
				xmax = 520.4936
				text = "don't"
			intervals [632]:
				xmin = 520.4936
				xmax = 520.7136
				text = "like"
			intervals [633]:
				xmin = 520.7136
				xmax = 520.9136
				text = "go"
			intervals [634]:
				xmin = 520.9136
				xmax = 521.1036
				text = "go"
			intervals [635]:
				xmin = 521.1036
				xmax = 521.2336
				text = "all"
			intervals [636]:
				xmin = 521.2336
				xmax = 521.4436
				text = "like"
			intervals [637]:
				xmin = 521.4436
				xmax = 521.6436
				text = "that"
			intervals [638]:
				xmin = 521.6436
				xmax = 521.8736
				text = "to"
			intervals [639]:
				xmin = 521.8736
				xmax = 522.2662
				text = ""
			intervals [640]:
				xmin = 522.2662
				xmax = 522.4362
				text = "to"
			intervals [641]:
				xmin = 522.4362
				xmax = 522.6862
				text = "me"
			intervals [642]:
				xmin = 522.6862
				xmax = 523.4305
				text = ""
			intervals [643]:
				xmin = 523.4305
				xmax = 523.6005
				text = "it"
			intervals [644]:
				xmin = 523.6005
				xmax = 523.6505
				text = "s"
			intervals [645]:
				xmin = 523.6505
				xmax = 523.8305
				text = "just"
			intervals [646]:
				xmin = 523.8305
				xmax = 524.3105
				text = "so"
			intervals [647]:
				xmin = 524.3105
				xmax = 524.6105
				text = "much"
			intervals [648]:
				xmin = 524.6105
				xmax = 525.1005
				text = "noise"
			intervals [649]:
				xmin = 525.1005
				xmax = 525.2005
				text = ""
			intervals [650]:
				xmin = 525.2005
				xmax = 525.3705
				text = "and"
			intervals [651]:
				xmin = 525.3705
				xmax = 526.3964
				text = ""
			intervals [652]:
				xmin = 526.3964
				xmax = 526.5764
				text = "too"
			intervals [653]:
				xmin = 526.5764
				xmax = 526.8364
				text = "much"
			intervals [654]:
				xmin = 526.8364
				xmax = 526.9264
				text = "for"
			intervals [655]:
				xmin = 526.9264
				xmax = 527.0364
				text = "no"
			intervals [656]:
				xmin = 527.0364
				xmax = 527.1164
				text = ""
			intervals [657]:
				xmin = 527.1164
				xmax = 527.5164
				text = "reason"
			intervals [658]:
				xmin = 527.5164
				xmax = 535.0537
				text = ""
			intervals [659]:
				xmin = 535.0537
				xmax = 535.2237
				text = "but"
			intervals [660]:
				xmin = 535.2237
				xmax = 535.6237
				text = "still"
			intervals [661]:
				xmin = 535.6237
				xmax = 535.8237
				text = "just"
			intervals [662]:
				xmin = 535.8237
				xmax = 536.5337
				text = "same"
			intervals [663]:
				xmin = 536.5337
				xmax = 536.9237
				text = "beats"
			intervals [664]:
				xmin = 536.9237
				xmax = 537.0937
				text = "you"
			intervals [665]:
				xmin = 537.0937
				xmax = 537.3437
				text = "hear"
			intervals [666]:
				xmin = 537.3437
				xmax = 537.4537
				text = "it"
			intervals [667]:
				xmin = 537.4537
				xmax = 537.4937
				text = "s"
			intervals [668]:
				xmin = 537.4937
				xmax = 537.6737
				text = "like"
			intervals [669]:
				xmin = 537.6737
				xmax = 538.0362
				text = ""
			intervals [670]:
				xmin = 538.0362
				xmax = 538.3962
				text = "that"
			intervals [671]:
				xmin = 538.3962
				xmax = 538.7762
				text = "every"
			intervals [672]:
				xmin = 538.7762
				xmax = 538.9962
				text = "go"
			intervals [673]:
				xmin = 538.9962
				xmax = 539.1562
				text = "go"
			intervals [674]:
				xmin = 539.1562
				xmax = 539.5162
				text = "song"
			intervals [675]:
				xmin = 539.5162
				xmax = 539.5462
				text = ""
			intervals [676]:
				xmin = 539.5462
				xmax = 539.9062
				text = "has"
			intervals [677]:
				xmin = 539.9062
				xmax = 539.9362
				text = ""
			intervals [678]:
				xmin = 539.9362
				xmax = 540.1162
				text = "to"
			intervals [679]:
				xmin = 540.1162
				xmax = 540.4262
				text = "me"
			intervals [680]:
				xmin = 540.4262
				xmax = 558.0746
				text = ""
			intervals [681]:
				xmin = 558.0746
				xmax = 558.7446
				text = "<unk>"
			intervals [682]:
				xmin = 558.7446
				xmax = 574.7266
				text = ""
			intervals [683]:
				xmin = 574.7266
				xmax = 574.7966
				text = "go"
			intervals [684]:
				xmin = 574.7966
				xmax = 574.9166
				text = "ahead"
			intervals [685]:
				xmin = 574.9166
				xmax = 574.9766
				text = "go"
			intervals [686]:
				xmin = 574.9766
				xmax = 575.1766
				text = "ahead"
			intervals [687]:
				xmin = 575.1766
				xmax = 596.537
				text = ""
			intervals [688]:
				xmin = 596.537
				xmax = 596.727
				text = "in"
			intervals [689]:
				xmin = 596.727
				xmax = 597.157
				text = "college"
			intervals [690]:
				xmin = 597.157
				xmax = 597.327
				text = "i"
			intervals [691]:
				xmin = 597.327
				xmax = 597.847
				text = "see"
			intervals [692]:
				xmin = 597.847
				xmax = 597.937
				text = ""
			intervals [693]:
				xmin = 597.937
				xmax = 598.287
				text = "me"
			intervals [694]:
				xmin = 598.287
				xmax = 598.367
				text = ""
			intervals [695]:
				xmin = 598.367
				xmax = 598.947
				text = "playing"
			intervals [696]:
				xmin = 598.947
				xmax = 598.987
				text = ""
			intervals [697]:
				xmin = 598.987
				xmax = 599.517
				text = "basketball"
			intervals [698]:
				xmin = 599.517
				xmax = 599.547
				text = ""
			intervals [699]:
				xmin = 599.547
				xmax = 599.857
				text = "and"
			intervals [700]:
				xmin = 599.857
				xmax = 599.887
				text = ""
			intervals [701]:
				xmin = 599.887
				xmax = 600.507
				text = "football"
			intervals [702]:
				xmin = 600.507
				xmax = 601.5192
				text = ""
			intervals [703]:
				xmin = 601.5192
				xmax = 601.7092
				text = "cause"
			intervals [704]:
				xmin = 601.7092
				xmax = 601.8392
				text = "i"
			intervals [705]:
				xmin = 601.8392
				xmax = 602.0792
				text = "really"
			intervals [706]:
				xmin = 602.0792
				xmax = 602.2992
				text = "want"
			intervals [707]:
				xmin = 602.2992
				xmax = 602.3592
				text = "to"
			intervals [708]:
				xmin = 602.3592
				xmax = 602.4792
				text = "be"
			intervals [709]:
				xmin = 602.4792
				xmax = 602.5892
				text = "a"
			intervals [710]:
				xmin = 602.5892
				xmax = 603.0592
				text = "football"
			intervals [711]:
				xmin = 603.0592
				xmax = 603.0992
				text = ""
			intervals [712]:
				xmin = 603.0992
				xmax = 603.4692
				text = "player"
			intervals [713]:
				xmin = 603.4692
				xmax = 603.5592
				text = ""
			intervals [714]:
				xmin = 603.5592
				xmax = 603.7192
				text = "but"
			intervals [715]:
				xmin = 603.7192
				xmax = 603.7792
				text = "if"
			intervals [716]:
				xmin = 603.7792
				xmax = 603.8492
				text = ""
			intervals [717]:
				xmin = 603.8492
				xmax = 603.9992
				text = "i"
			intervals [718]:
				xmin = 603.9992
				xmax = 604.2092
				text = "can't"
			intervals [719]:
				xmin = 604.2092
				xmax = 604.3192
				text = "make"
			intervals [720]:
				xmin = 604.3192
				xmax = 604.3592
				text = ""
			intervals [721]:
				xmin = 604.3592
				xmax = 604.4392
				text = "it"
			intervals [722]:
				xmin = 604.4392
				xmax = 604.6192
				text = "to"
			intervals [723]:
				xmin = 604.6192
				xmax = 604.7092
				text = ""
			intervals [724]:
				xmin = 604.7092
				xmax = 605.2192
				text = "football"
			intervals [725]:
				xmin = 605.2192
				xmax = 605.2492
				text = ""
			intervals [726]:
				xmin = 605.2492
				xmax = 605.3192
				text = "i"
			intervals [727]:
				xmin = 605.3192
				xmax = 605.3892
				text = ""
			intervals [728]:
				xmin = 605.3892
				xmax = 605.5892
				text = "really"
			intervals [729]:
				xmin = 605.5892
				xmax = 605.6192
				text = ""
			intervals [730]:
				xmin = 605.6192
				xmax = 605.7992
				text = "wanna"
			intervals [731]:
				xmin = 605.7992
				xmax = 605.9092
				text = "be"
			intervals [732]:
				xmin = 605.9092
				xmax = 605.9892
				text = "a"
			intervals [733]:
				xmin = 605.9892
				xmax = 606.0792
				text = ""
			intervals [734]:
				xmin = 606.0792
				xmax = 606.5892
				text = "basketball"
			intervals [735]:
				xmin = 606.5892
				xmax = 606.6892
				text = ""
			intervals [736]:
				xmin = 606.6892
				xmax = 606.9192
				text = "player"
			intervals [737]:
				xmin = 606.9192
				xmax = 607.5995
				text = ""
			intervals [738]:
				xmin = 607.5995
				xmax = 608.0195
				text = "so"
			intervals [739]:
				xmin = 608.0195
				xmax = 608.0495
				text = ""
			intervals [740]:
				xmin = 608.0495
				xmax = 608.4395
				text = "really"
			intervals [741]:
				xmin = 608.4395
				xmax = 608.4995
				text = ""
			intervals [742]:
				xmin = 608.4995
				xmax = 608.6695
				text = "i"
			intervals [743]:
				xmin = 608.6695
				xmax = 608.8995
				text = "hope"
			intervals [744]:
				xmin = 608.8995
				xmax = 609.0695
				text = "i"
			intervals [745]:
				xmin = 609.0695
				xmax = 609.1195
				text = ""
			intervals [746]:
				xmin = 609.1195
				xmax = 609.2495
				text = "could"
			intervals [747]:
				xmin = 609.2495
				xmax = 609.4695
				text = "make"
			intervals [748]:
				xmin = 609.4695
				xmax = 609.6195
				text = "it"
			intervals [749]:
				xmin = 609.6195
				xmax = 609.7095
				text = "in"
			intervals [750]:
				xmin = 609.7095
				xmax = 609.7795
				text = "the"
			intervals [751]:
				xmin = 609.7795
				xmax = 609.8295
				text = ""
			intervals [752]:
				xmin = 609.8295
				xmax = 610.6495
				text = "nfl"
			intervals [753]:
				xmin = 610.6495
				xmax = 611.6224
				text = ""
			intervals [754]:
				xmin = 611.6224
				xmax = 611.9324
				text = "and"
			intervals [755]:
				xmin = 611.9324
				xmax = 612.2224
				text = "be"
			intervals [756]:
				xmin = 612.2224
				xmax = 612.5624
				text = "real"
			intervals [757]:
				xmin = 612.5624
				xmax = 612.7024
				text = ""
			intervals [758]:
				xmin = 612.7024
				xmax = 613.0124
				text = "really"
			intervals [759]:
				xmin = 613.0124
				xmax = 613.8824
				text = "successful"
			intervals [760]:
				xmin = 613.8824
				xmax = 613.9124
				text = ""
			intervals [761]:
				xmin = 613.9124
				xmax = 614.2124
				text = "and"
			intervals [762]:
				xmin = 614.2124
				xmax = 614.5324
				text = "share"
			intervals [763]:
				xmin = 614.5324
				xmax = 614.9924
				text = "my"
			intervals [764]:
				xmin = 614.9924
				xmax = 615.1094
				text = ""
			intervals [765]:
				xmin = 615.1094
				xmax = 615.3594
				text = "life"
			intervals [766]:
				xmin = 615.3594
				xmax = 615.3894
				text = ""
			intervals [767]:
				xmin = 615.3894
				xmax = 615.6994
				text = "with"
			intervals [768]:
				xmin = 615.6994
				xmax = 615.8752
				text = ""
			intervals [769]:
				xmin = 615.8752
				xmax = 616.1852
				text = "other"
			intervals [770]:
				xmin = 616.1852
				xmax = 616.4052
				text = "little"
			intervals [771]:
				xmin = 616.4052
				xmax = 616.4952
				text = ""
			intervals [772]:
				xmin = 616.4952
				xmax = 616.9752
				text = "kids"
			intervals [773]:
				xmin = 616.9752
				xmax = 617.0052
				text = ""
			intervals [774]:
				xmin = 617.0052
				xmax = 617.1952
				text = "when"
			intervals [775]:
				xmin = 617.1952
				xmax = 617.3152
				text = "i"
			intervals [776]:
				xmin = 617.3152
				xmax = 617.3452
				text = ""
			intervals [777]:
				xmin = 617.3452
				xmax = 617.4852
				text = "get"
			intervals [778]:
				xmin = 617.4852
				xmax = 617.5152
				text = ""
			intervals [779]:
				xmin = 617.5152
				xmax = 617.8152
				text = "older"
			intervals [780]:
				xmin = 617.8152
				xmax = 644.8904
				text = ""
			intervals [781]:
				xmin = 644.8904
				xmax = 645.3104
				text = "stay"
			intervals [782]:
				xmin = 645.3104
				xmax = 645.7804
				text = "focused"
			intervals [783]:
				xmin = 645.7804
				xmax = 645.8904
				text = "in"
			intervals [784]:
				xmin = 645.8904
				xmax = 646.6404
				text = "school"
			intervals [785]:
				xmin = 646.6404
				xmax = 647.2498
				text = ""
			intervals [786]:
				xmin = 647.2498
				xmax = 647.6598
				text = "don't"
			intervals [787]:
				xmin = 647.6598
				xmax = 647.7698
				text = "be"
			intervals [788]:
				xmin = 647.7698
				xmax = 648.0398
				text = "a"
			intervals [789]:
				xmin = 648.0398
				xmax = 649.0169
				text = ""
			intervals [790]:
				xmin = 649.0169
				xmax = 649.2569
				text = "don't"
			intervals [791]:
				xmin = 649.2569
				xmax = 649.4969
				text = "be"
			intervals [792]:
				xmin = 649.4969
				xmax = 649.7569
				text = "around"
			intervals [793]:
				xmin = 649.7569
				xmax = 649.8369
				text = "a"
			intervals [794]:
				xmin = 649.8369
				xmax = 650.0769
				text = "lot"
			intervals [795]:
				xmin = 650.0769
				xmax = 650.2469
				text = "of"
			intervals [796]:
				xmin = 650.2469
				xmax = 650.5669
				text = "people"
			intervals [797]:
				xmin = 650.5669
				xmax = 650.7469
				text = "that"
			intervals [798]:
				xmin = 650.7469
				xmax = 650.9669
				text = "gonna"
			intervals [799]:
				xmin = 650.9669
				xmax = 651.1869
				text = "bring"
			intervals [800]:
				xmin = 651.1869
				xmax = 651.3669
				text = "me"
			intervals [801]:
				xmin = 651.3669
				xmax = 651.7769
				text = "down"
			intervals [802]:
				xmin = 651.7769
				xmax = 652.0269
				text = "or"
			intervals [803]:
				xmin = 652.0269
				xmax = 652.3569
				text = "talk"
			intervals [804]:
				xmin = 652.3569
				xmax = 652.6569
				text = "about"
			intervals [805]:
				xmin = 652.6569
				xmax = 652.9569
				text = "me"
			intervals [806]:
				xmin = 652.9569
				xmax = 653.7276
				text = ""
			intervals [807]:
				xmin = 653.7276
				xmax = 654.3076
				text = "and"
			intervals [808]:
				xmin = 654.3076
				xmax = 654.5932
				text = ""
			intervals [809]:
				xmin = 654.5932
				xmax = 655.0632
				text = "just"
			intervals [810]:
				xmin = 655.0632
				xmax = 655.2864
				text = ""
			intervals [811]:
				xmin = 655.2864
				xmax = 655.6064
				text = "even"
			intervals [812]:
				xmin = 655.6064
				xmax = 655.7764
				text = "if"
			intervals [813]:
				xmin = 655.7764
				xmax = 655.9464
				text = "they"
			intervals [814]:
				xmin = 655.9464
				xmax = 656.1864
				text = "talk"
			intervals [815]:
				xmin = 656.1864
				xmax = 656.4864
				text = "about"
			intervals [816]:
				xmin = 656.4864
				xmax = 656.7764
				text = "me"
			intervals [817]:
				xmin = 656.7764
				xmax = 657.0264
				text = ""
			intervals [818]:
				xmin = 657.0264
				xmax = 657.4964
				text = "prove"
			intervals [819]:
				xmin = 657.4964
				xmax = 657.6554
				text = ""
			intervals [820]:
				xmin = 657.6554
				xmax = 657.9754
				text = "just"
			intervals [821]:
				xmin = 657.9754
				xmax = 658.1463
				text = ""
			intervals [822]:
				xmin = 658.1463
				xmax = 658.5363
				text = "stay"
			intervals [823]:
				xmin = 658.5363
				xmax = 659.0663
				text = "focused"
			intervals [824]:
				xmin = 659.0663
				xmax = 659.3263
				text = "and"
			intervals [825]:
				xmin = 659.3263
				xmax = 661.1875
				text = ""
			intervals [826]:
				xmin = 661.1875
				xmax = 661.4575
				text = "just"
			intervals [827]:
				xmin = 661.4575
				xmax = 661.7475
				text = "work"
			intervals [828]:
				xmin = 661.7475
				xmax = 661.9675
				text = "out"
			intervals [829]:
				xmin = 661.9675
				xmax = 661.9975
				text = ""
			intervals [830]:
				xmin = 661.9975
				xmax = 662.5075
				text = "and"
			intervals [831]:
				xmin = 662.5075
				xmax = 662.6336
				text = ""
			intervals [832]:
				xmin = 662.6336
				xmax = 662.8536
				text = "be"
			intervals [833]:
				xmin = 662.8536
				xmax = 663.6536
				text = "successful"
			intervals [834]:
				xmin = 663.6536
				xmax = 663.938
				text = ""
			intervals [835]:
				xmin = 663.938
				xmax = 664.078
				text = "in"
			intervals [836]:
				xmin = 664.078
				xmax = 664.428
				text = "everything"
			intervals [837]:
				xmin = 664.428
				xmax = 664.578
				text = "you"
			intervals [838]:
				xmin = 664.578
				xmax = 664.868
				text = "do"
			intervals [839]:
				xmin = 664.868
				xmax = 665.188
				text = "don't"
			intervals [840]:
				xmin = 665.188
				xmax = 665.228
				text = ""
			intervals [841]:
				xmin = 665.228
				xmax = 665.578
				text = "never"
			intervals [842]:
				xmin = 665.578
				xmax = 665.768
				text = "give"
			intervals [843]:
				xmin = 665.768
				xmax = 665.978
				text = "up"
			intervals [844]:
				xmin = 665.978
				xmax = 666.098
				text = "on"
			intervals [845]:
				xmin = 666.098
				xmax = 666.518
				text = "something"
			intervals [846]:
				xmin = 666.518
				xmax = 673.046
				text = ""
			intervals [847]:
				xmin = 673.046
				xmax = 673.336
				text = "well"
			intervals [848]:
				xmin = 673.336
				xmax = 690.9226
				text = ""
			intervals [849]:
				xmin = 690.9226
				xmax = 691.1526
				text = "well"
			intervals [850]:
				xmin = 691.1526
				xmax = 691.2826
				text = "i"
			intervals [851]:
				xmin = 691.2826
				xmax = 691.5126
				text = "say"
			intervals [852]:
				xmin = 691.5126
				xmax = 691.7326
				text = "that"
			intervals [853]:
				xmin = 691.7326
				xmax = 692.0126
				text = "too"
			intervals [854]:
				xmin = 692.0126
				xmax = 692.1726
				text = "though"
			intervals [855]:
				xmin = 692.1726
				xmax = 692.4126
				text = "cause"
			intervals [856]:
				xmin = 692.4126
				xmax = 692.4426
				text = ""
			intervals [857]:
				xmin = 692.4426
				xmax = 692.5326
				text = "either"
			intervals [858]:
				xmin = 692.5326
				xmax = 692.7526
				text = ""
			intervals [859]:
				xmin = 692.7526
				xmax = 692.8826
				text = "way"
			intervals [860]:
				xmin = 692.8826
				xmax = 702.3163
				text = ""
			intervals [861]:
				xmin = 702.3163
				xmax = 702.6563
				text = "but"
			intervals [862]:
				xmin = 702.6563
				xmax = 703.5735
				text = ""
			intervals [863]:
				xmin = 703.5735
				xmax = 703.7335
				text = "but"
			intervals [864]:
				xmin = 703.7335
				xmax = 704.0635
				text = "either"
			intervals [865]:
				xmin = 704.0635
				xmax = 704.4535
				text = "way"
			intervals [866]:
				xmin = 704.4535
				xmax = 704.4835
				text = ""
			intervals [867]:
				xmin = 704.4835
				xmax = 704.8435
				text = "my"
			intervals [868]:
				xmin = 704.8435
				xmax = 705.2435
				text = "opinion"
			intervals [869]:
				xmin = 705.2435
				xmax = 705.5335
				text = "about"
			intervals [870]:
				xmin = 705.5335
				xmax = 705.6135
				text = "it"
			intervals [871]:
				xmin = 705.6135
				xmax = 705.7935
				text = "she"
			intervals [872]:
				xmin = 705.7935
				xmax = 706.1235
				text = "shouldn't"
			intervals [873]:
				xmin = 706.1235
				xmax = 706.3035
				text = "have"
			intervals [874]:
				xmin = 706.3035
				xmax = 706.7235
				text = "changed"
			intervals [875]:
				xmin = 706.7235
				xmax = 706.8235
				text = "it"
			intervals [876]:
				xmin = 706.8235
				xmax = 706.9935
				text = "cause"
			intervals [877]:
				xmin = 706.9935
				xmax = 707.2935
				text = "either"
			intervals [878]:
				xmin = 707.2935
				xmax = 707.9235
				text = "either"
			intervals [879]:
				xmin = 707.9235
				xmax = 707.9635
				text = ""
			intervals [880]:
				xmin = 707.9635
				xmax = 708.2635
				text = "either"
			intervals [881]:
				xmin = 708.2635
				xmax = 708.4735
				text = "way"
			intervals [882]:
				xmin = 708.4735
				xmax = 708.5735
				text = "in"
			intervals [883]:
				xmin = 708.5735
				xmax = 709.1435
				text = "school"
			intervals [884]:
				xmin = 709.1435
				xmax = 709.3913
				text = ""
			intervals [885]:
				xmin = 709.3913
				xmax = 709.6813
				text = "even"
			intervals [886]:
				xmin = 709.6813
				xmax = 709.7713
				text = "if"
			intervals [887]:
				xmin = 709.7713
				xmax = 709.9113
				text = "you"
			intervals [888]:
				xmin = 709.9113
				xmax = 709.9413
				text = ""
			intervals [889]:
				xmin = 709.9413
				xmax = 710.2213
				text = "eat"
			intervals [890]:
				xmin = 710.2213
				xmax = 710.6313
				text = "healthy"
			intervals [891]:
				xmin = 710.6313
				xmax = 710.7913
				text = "when"
			intervals [892]:
				xmin = 710.7913
				xmax = 710.9213
				text = "they"
			intervals [893]:
				xmin = 710.9213
				xmax = 711.1313
				text = "go"
			intervals [894]:
				xmin = 711.1313
				xmax = 711.5313
				text = "home"
			intervals [895]:
				xmin = 711.5313
				xmax = 711.6413
				text = "they"
			intervals [896]:
				xmin = 711.6413
				xmax = 711.8413
				text = "gonna"
			intervals [897]:
				xmin = 711.8413
				xmax = 712.0513
				text = "eat"
			intervals [898]:
				xmin = 712.0513
				xmax = 712.4313
				text = "whatever"
			intervals [899]:
				xmin = 712.4313
				xmax = 712.6113
				text = "they"
			intervals [900]:
				xmin = 712.6113
				xmax = 712.9113
				text = "wanna"
			intervals [901]:
				xmin = 712.9113
				xmax = 713.0413
				text = "go"
			intervals [902]:
				xmin = 713.0413
				xmax = 713.1713
				text = "and"
			intervals [903]:
				xmin = 713.1713
				xmax = 713.2213
				text = ""
			intervals [904]:
				xmin = 713.2213
				xmax = 713.5113
				text = "eat"
			intervals [905]:
				xmin = 713.5113
				xmax = 714.019
				text = ""
			intervals [906]:
				xmin = 714.019
				xmax = 714.259
				text = "so"
			intervals [907]:
				xmin = 714.259
				xmax = 714.549
				text = "you"
			intervals [908]:
				xmin = 714.549
				xmax = 715.8937
				text = ""
			intervals [909]:
				xmin = 715.8937
				xmax = 716.1037
				text = "yeah"
			intervals [910]:
				xmin = 716.1037
				xmax = 716.2837
				text = "so"
			intervals [911]:
				xmin = 716.2837
				xmax = 716.3637
				text = "it"
			intervals [912]:
				xmin = 716.3637
				xmax = 716.5037
				text = "s"
			intervals [913]:
				xmin = 716.5037
				xmax = 716.5337
				text = ""
			intervals [914]:
				xmin = 716.5337
				xmax = 716.7637
				text = "it"
			intervals [915]:
				xmin = 716.7637
				xmax = 716.8537
				text = "s"
			intervals [916]:
				xmin = 716.8537
				xmax = 716.8837
				text = ""
			intervals [917]:
				xmin = 716.8837
				xmax = 717.2837
				text = "some"
			intervals [918]:
				xmin = 717.2837
				xmax = 717.6337
				text = "people"
			intervals [919]:
				xmin = 717.6337
				xmax = 717.9337
				text = "not"
			intervals [920]:
				xmin = 717.9337
				xmax = 718.1137
				text = "they"
			intervals [921]:
				xmin = 718.1137
				xmax = 718.3137
				text = "not"
			intervals [922]:
				xmin = 718.3137
				xmax = 718.5437
				text = "gonna"
			intervals [923]:
				xmin = 718.5437
				xmax = 719.2737
				text = "care"
			intervals [924]:
				xmin = 719.2737
				xmax = 719.6082
				text = ""
			intervals [925]:
				xmin = 719.6082
				xmax = 720.1882
				text = "about"
			intervals [926]:
				xmin = 720.1882
				xmax = 720.3789
				text = ""
			intervals [927]:
				xmin = 720.3789
				xmax = 720.7089
				text = "eating"
			intervals [928]:
				xmin = 720.7089
				xmax = 720.7989
				text = "in"
			intervals [929]:
				xmin = 720.7989
				xmax = 721.0589
				text = "school"
			intervals [930]:
				xmin = 721.0589
				xmax = 721.1789
				text = "cause"
			intervals [931]:
				xmin = 721.1789
				xmax = 721.2789
				text = "they"
			intervals [932]:
				xmin = 721.2789
				xmax = 721.4489
				text = "know"
			intervals [933]:
				xmin = 721.4489
				xmax = 721.5689
				text = "they"
			intervals [934]:
				xmin = 721.5689
				xmax = 721.7589
				text = "gonna"
			intervals [935]:
				xmin = 721.7589
				xmax = 721.9789
				text = "go"
			intervals [936]:
				xmin = 721.9789
				xmax = 722.2289
				text = "home"
			intervals [937]:
				xmin = 722.2289
				xmax = 722.3189
				text = "and"
			intervals [938]:
				xmin = 722.3189
				xmax = 722.3489
				text = ""
			intervals [939]:
				xmin = 722.3489
				xmax = 722.5089
				text = "eat"
			intervals [940]:
				xmin = 722.5089
				xmax = 722.6189
				text = "what"
			intervals [941]:
				xmin = 722.6189
				xmax = 722.7989
				text = "they"
			intervals [942]:
				xmin = 722.7989
				xmax = 723.1989
				text = "want"
			intervals [943]:
				xmin = 723.1989
				xmax = 723.5758
				text = ""
			intervals [944]:
				xmin = 723.5758
				xmax = 723.7458
				text = "so"
			intervals [945]:
				xmin = 723.7458
				xmax = 723.8558
				text = "it"
			intervals [946]:
				xmin = 723.8558
				xmax = 723.8858
				text = "s"
			intervals [947]:
				xmin = 723.8858
				xmax = 724.0858
				text = "not"
			intervals [948]:
				xmin = 724.0858
				xmax = 724.2458
				text = "gonna"
			intervals [949]:
				xmin = 724.2458
				xmax = 724.5058
				text = "really"
			intervals [950]:
				xmin = 724.5058
				xmax = 725.0058
				text = "change"
			intervals [951]:
				xmin = 725.0058
				xmax = 725.2158
				text = "nothing"
			intervals [952]:
				xmin = 725.2158
				xmax = 725.3958
				text = "cause"
			intervals [953]:
				xmin = 725.3958
				xmax = 725.4858
				text = "you"
			intervals [954]:
				xmin = 725.4858
				xmax = 725.6458
				text = "only"
			intervals [955]:
				xmin = 725.6458
				xmax = 725.9958
				text = "eat"
			intervals [956]:
				xmin = 725.9958
				xmax = 726.5643
				text = ""
			intervals [957]:
				xmin = 726.5643
				xmax = 727.0543
				text = "breakfast"
			intervals [958]:
				xmin = 727.0543
				xmax = 727.2443
				text = "and"
			intervals [959]:
				xmin = 727.2443
				xmax = 727.5443
				text = "lunch"
			intervals [960]:
				xmin = 727.5443
				xmax = 727.6543
				text = "in"
			intervals [961]:
				xmin = 727.6543
				xmax = 728.1943
				text = "school"
			intervals [962]:
				xmin = 728.1943
				xmax = 728.4043
				text = "so"
			intervals [963]:
				xmin = 728.4043
				xmax = 728.5543
				text = "it"
			intervals [964]:
				xmin = 728.5543
				xmax = 728.5843
				text = "s"
			intervals [965]:
				xmin = 728.5843
				xmax = 728.7643
				text = "really"
			intervals [966]:
				xmin = 728.7643
				xmax = 728.9543
				text = "not"
			intervals [967]:
				xmin = 728.9543
				xmax = 729.1043
				text = "gonna"
			intervals [968]:
				xmin = 729.1043
				xmax = 729.3743
				text = "make"
			intervals [969]:
				xmin = 729.3743
				xmax = 729.4943
				text = "you"
			intervals [970]:
				xmin = 729.4943
				xmax = 730.2343
				text = "skinnier"
			intervals [971]:
				xmin = 730.2343
				xmax = 730.2643
				text = ""
			intervals [972]:
				xmin = 730.2643
				xmax = 730.4343
				text = "or"
			intervals [973]:
				xmin = 730.4343
				xmax = 730.8043
				text = "fatter"
			intervals [974]:
				xmin = 730.8043
				xmax = 748.8588
				text = ""
			intervals [975]:
				xmin = 748.8588
				xmax = 748.8888
				text = "i"
			intervals [976]:
				xmin = 748.8888
				xmax = 748.9188
				text = ""
			intervals [977]:
				xmin = 748.9188
				xmax = 749.0088
				text = "mean"
			intervals [978]:
				xmin = 749.0088
				xmax = 749.2088
				text = "that"
			intervals [979]:
				xmin = 749.2088
				xmax = 749.2588
				text = "s"
			intervals [980]:
				xmin = 749.2588
				xmax = 749.4688
				text = "hard"
			intervals [981]:
				xmin = 749.4688
				xmax = 754.9233
				text = ""
			intervals [982]:
				xmin = 754.9233
				xmax = 755.6233
				text = "yeah"
			intervals [983]:
				xmin = 755.6233
				xmax = 757.643
				text = ""
			intervals [984]:
				xmin = 757.643
				xmax = 757.783
				text = "to"
			intervals [985]:
				xmin = 757.783
				xmax = 758.013
				text = "be"
			intervals [986]:
				xmin = 758.013
				xmax = 758.483
				text = "honest"
			intervals [987]:
				xmin = 758.483
				xmax = 758.513
				text = ""
			intervals [988]:
				xmin = 758.513
				xmax = 758.593
				text = "i"
			intervals [989]:
				xmin = 758.593
				xmax = 758.923
				text = "don't"
			intervals [990]:
				xmin = 758.923
				xmax = 759.223
				text = "know"
			intervals [991]:
				xmin = 759.223
				xmax = 759.9114
				text = ""
			intervals [992]:
				xmin = 759.9114
				xmax = 760.0014
				text = "i"
			intervals [993]:
				xmin = 760.0014
				xmax = 760.2514
				text = "don't"
			intervals [994]:
				xmin = 760.2514
				xmax = 760.3714
				text = "really"
			intervals [995]:
				xmin = 760.3714
				xmax = 760.6114
				text = "think"
			intervals [996]:
				xmin = 760.6114
				xmax = 760.8914
				text = "school"
			intervals [997]:
				xmin = 760.8914
				xmax = 761.0914
				text = "gonna"
			intervals [998]:
				xmin = 761.0914
				xmax = 761.4214
				text = "be"
			intervals [999]:
				xmin = 761.4214
				xmax = 762.1546
				text = ""
			intervals [1000]:
				xmin = 762.1546
				xmax = 762.4646
				text = "any"
			intervals [1001]:
				xmin = 762.4646
				xmax = 762.8746
				text = "safer"
			intervals [1002]:
				xmin = 762.8746
				xmax = 763.3246
				text = "because"
			intervals [1003]:
				xmin = 763.3246
				xmax = 763.8226
				text = ""
			intervals [1004]:
				xmin = 763.8226
				xmax = 763.9626
				text = "it"
			intervals [1005]:
				xmin = 763.9626
				xmax = 764.0026
				text = "s"
			intervals [1006]:
				xmin = 764.0026
				xmax = 764.4126
				text = "still"
			intervals [1007]:
				xmin = 764.4126
				xmax = 764.5426
				text = "gonna"
			intervals [1008]:
				xmin = 764.5426
				xmax = 764.7326
				text = "be"
			intervals [1009]:
				xmin = 764.7326
				xmax = 765.4726
				text = "hood"
			intervals [1010]:
				xmin = 765.4726
				xmax = 765.5026
				text = ""
			intervals [1011]:
				xmin = 765.5026
				xmax = 765.8726
				text = "hood"
			intervals [1012]:
				xmin = 765.8726
				xmax = 766.5526
				text = "gangs"
			intervals [1013]:
				xmin = 766.5526
				xmax = 766.9526
				text = "cause"
			intervals [1014]:
				xmin = 766.9526
				xmax = 767.3988
				text = ""
			intervals [1015]:
				xmin = 767.3988
				xmax = 767.8488
				text = "people"
			intervals [1016]:
				xmin = 767.8488
				xmax = 767.9088
				text = ""
			intervals [1017]:
				xmin = 767.9088
				xmax = 768.2488
				text = "coming"
			intervals [1018]:
				xmin = 768.2488
				xmax = 768.3888
				text = "up"
			intervals [1019]:
				xmin = 768.3888
				xmax = 769.1488
				text = "nowadays"
			intervals [1020]:
				xmin = 769.1488
				xmax = 769.3488
				text = "they"
			intervals [1021]:
				xmin = 769.3488
				xmax = 769.3988
				text = "g-"
			intervals [1022]:
				xmin = 769.3988
				xmax = 769.4688
				text = ""
			intervals [1023]:
				xmin = 769.4688
				xmax = 769.6488
				text = "they"
			intervals [1024]:
				xmin = 769.6488
				xmax = 769.9388
				text = "gonna"
			intervals [1025]:
				xmin = 769.9388
				xmax = 770.1749
				text = ""
			intervals [1026]:
				xmin = 770.1749
				xmax = 770.3349
				text = "get"
			intervals [1027]:
				xmin = 770.3349
				xmax = 770.4649
				text = "it"
			intervals [1028]:
				xmin = 770.4649
				xmax = 770.6449
				text = "from"
			intervals [1029]:
				xmin = 770.6449
				xmax = 770.7849
				text = "they"
			intervals [1030]:
				xmin = 770.7849
				xmax = 771.4449
				text = "dad"
			intervals [1031]:
				xmin = 771.4449
				xmax = 771.4749
				text = ""
			intervals [1032]:
				xmin = 771.4749
				xmax = 771.7449
				text = "or"
			intervals [1033]:
				xmin = 771.7449
				xmax = 771.9349
				text = "get"
			intervals [1034]:
				xmin = 771.9349
				xmax = 772.0449
				text = "it"
			intervals [1035]:
				xmin = 772.0449
				xmax = 772.0749
				text = ""
			intervals [1036]:
				xmin = 772.0749
				xmax = 772.2549
				text = "from"
			intervals [1037]:
				xmin = 772.2549
				xmax = 772.3549
				text = "the"
			intervals [1038]:
				xmin = 772.3549
				xmax = 772.8049
				text = "people"
			intervals [1039]:
				xmin = 772.8049
				xmax = 772.8549
				text = ""
			intervals [1040]:
				xmin = 772.8549
				xmax = 773.1649
				text = "that"
			intervals [1041]:
				xmin = 773.1649
				xmax = 773.6349
				text = "surround"
			intervals [1042]:
				xmin = 773.6349
				xmax = 773.8549
				text = "'em"
			intervals [1043]:
				xmin = 773.8549
				xmax = 774.5271
				text = ""
			intervals [1044]:
				xmin = 774.5271
				xmax = 774.8371
				text = "so"
			intervals [1045]:
				xmin = 774.8371
				xmax = 774.9571
				text = "i"
			intervals [1046]:
				xmin = 774.9571
				xmax = 775.1671
				text = "don't"
			intervals [1047]:
				xmin = 775.1671
				xmax = 775.4171
				text = "know"
			intervals [1048]:
				xmin = 775.4171
				xmax = 775.5271
				text = "if"
			intervals [1049]:
				xmin = 775.5271
				xmax = 775.9171
				text = "school"
			intervals [1050]:
				xmin = 775.9171
				xmax = 776.1771
				text = "really"
			intervals [1051]:
				xmin = 776.1771
				xmax = 776.4071
				text = "gonna"
			intervals [1052]:
				xmin = 776.4071
				xmax = 776.5971
				text = "be"
			intervals [1053]:
				xmin = 776.5971
				xmax = 777.2171
				text = "safe"
			intervals [1054]:
				xmin = 777.2171
				xmax = 778.2318
				text = ""
			intervals [1055]:
				xmin = 778.2318
				xmax = 778.4018
				text = "for"
			intervals [1056]:
				xmin = 778.4018
				xmax = 778.7518
				text = "other"
			intervals [1057]:
				xmin = 778.7518
				xmax = 779.2018
				text = "kids"
			intervals [1058]:
				xmin = 779.2018
				xmax = 779.5718
				text = "growing"
			intervals [1059]:
				xmin = 779.5718
				xmax = 779.7618
				text = "up"
			intervals [1060]:
				xmin = 779.7618
				xmax = 780.7618
				text = "nowadays"
			intervals [1061]:
				xmin = 780.7618
				xmax = 794.4728
				text = ""
			intervals [1062]:
				xmin = 794.4728
				xmax = 794.9128
				text = "mm-hm"
			intervals [1063]:
				xmin = 794.9128
				xmax = 796.8385
				text = ""
			intervals [1064]:
				xmin = 796.8385
				xmax = 797.2785
				text = "middle"
			intervals [1065]:
				xmin = 797.2785
				xmax = 797.3985
				text = "school"
			intervals [1066]:
				xmin = 797.3985
				xmax = 813.5204
				text = ""
			intervals [1067]:
				xmin = 813.5204
				xmax = 814.0204
				text = "<unk>"
			intervals [1068]:
				xmin = 814.0204
				xmax = 830.9551
				text = ""
			intervals [1069]:
				xmin = 830.9551
				xmax = 831.5351
				text = "<unk>"
			intervals [1070]:
				xmin = 831.5351
				xmax = 832.2119
				text = ""
			intervals [1071]:
				xmin = 832.2119
				xmax = 832.4119
				text = "i'm"
			intervals [1072]:
				xmin = 832.4119
				xmax = 832.5719
				text = "with"
			intervals [1073]:
				xmin = 832.5719
				xmax = 832.6319
				text = "her"
			intervals [1074]:
				xmin = 832.6319
				xmax = 832.8419
				text = "on"
			intervals [1075]:
				xmin = 832.8419
				xmax = 833.0519
				text = "that"
			intervals [1076]:
				xmin = 833.0519
				xmax = 833.2319
				text = "one"
			intervals [1077]:
				xmin = 833.2319
				xmax = 833.4719
				text = "too"
			intervals [1078]:
				xmin = 833.4719
				xmax = 833.6519
				text = "i"
			intervals [1079]:
				xmin = 833.6519
				xmax = 833.8519
				text = "really"
			intervals [1080]:
				xmin = 833.8519
				xmax = 833.9919
				text = "don't"
			intervals [1081]:
				xmin = 833.9919
				xmax = 834.2019
				text = "have"
			intervals [1082]:
				xmin = 834.2019
				xmax = 834.3619
				text = "no"
			intervals [1083]:
				xmin = 834.3619
				xmax = 834.6619
				text = "favorite"
			intervals [1084]:
				xmin = 834.6619
				xmax = 835.2419
				text = "teachers"
			intervals [1085]:
				xmin = 835.2419
				xmax = 835.2919
				text = ""
			intervals [1086]:
				xmin = 835.2919
				xmax = 835.5319
				text = "but"
			intervals [1087]:
				xmin = 835.5319
				xmax = 835.9275
				text = ""
			intervals [1088]:
				xmin = 835.9275
				xmax = 836.2075
				text = "either"
			intervals [1089]:
				xmin = 836.2075
				xmax = 836.3975
				text = "way"
			intervals [1090]:
				xmin = 836.3975
				xmax = 836.5575
				text = "you"
			intervals [1091]:
				xmin = 836.5575
				xmax = 836.7102
				text = ""
			intervals [1092]:
				xmin = 836.7102
				xmax = 837.0602
				text = "either"
			intervals [1093]:
				xmin = 837.0602
				xmax = 837.2402
				text = "y-"
			intervals [1094]:
				xmin = 837.2402
				xmax = 837.4802
				text = "way"
			intervals [1095]:
				xmin = 837.4802
				xmax = 837.6802
				text = "i"
			intervals [1096]:
				xmin = 837.6802
				xmax = 837.9102
				text = "don't"
			intervals [1097]:
				xmin = 837.9102
				xmax = 838.0302
				text = "have"
			intervals [1098]:
				xmin = 838.0302
				xmax = 838.1602
				text = "no"
			intervals [1099]:
				xmin = 838.1602
				xmax = 838.4902
				text = "favorite"
			intervals [1100]:
				xmin = 838.4902
				xmax = 838.8802
				text = "teacher"
			intervals [1101]:
				xmin = 838.8802
				xmax = 839.0202
				text = "i"
			intervals [1102]:
				xmin = 839.0202
				xmax = 839.2202
				text = "just"
			intervals [1103]:
				xmin = 839.2202
				xmax = 839.6002
				text = "stay"
			intervals [1104]:
				xmin = 839.6002
				xmax = 840.0502
				text = "focused"
			intervals [1105]:
				xmin = 840.0502
				xmax = 840.1602
				text = "and"
			intervals [1106]:
				xmin = 840.1602
				xmax = 840.3202
				text = "make"
			intervals [1107]:
				xmin = 840.3202
				xmax = 840.5102
				text = "sure"
			intervals [1108]:
				xmin = 840.5102
				xmax = 840.5902
				text = "i"
			intervals [1109]:
				xmin = 840.5902
				xmax = 840.8402
				text = "do"
			intervals [1110]:
				xmin = 840.8402
				xmax = 840.9302
				text = "all"
			intervals [1111]:
				xmin = 840.9302
				xmax = 841.1202
				text = "my"
			intervals [1112]:
				xmin = 841.1202
				xmax = 841.5202
				text = "work"
			intervals [1113]:
				xmin = 841.5202
				xmax = 841.6294
				text = ""
			intervals [1114]:
				xmin = 841.6294
				xmax = 841.7794
				text = "and"
			intervals [1115]:
				xmin = 841.7794
				xmax = 841.9794
				text = "get"
			intervals [1116]:
				xmin = 841.9794
				xmax = 842.2594
				text = "good"
			intervals [1117]:
				xmin = 842.2594
				xmax = 842.9994
				text = "grades"
			intervals [1118]:
				xmin = 842.9994
				xmax = 843.6131
				text = ""
			intervals [1119]:
				xmin = 843.6131
				xmax = 843.7431
				text = "to"
			intervals [1120]:
				xmin = 843.7431
				xmax = 843.8831
				text = "me"
			intervals [1121]:
				xmin = 843.8831
				xmax = 843.9631
				text = "it"
			intervals [1122]:
				xmin = 843.9631
				xmax = 844.0131
				text = "s"
			intervals [1123]:
				xmin = 844.0131
				xmax = 844.2031
				text = "not"
			intervals [1124]:
				xmin = 844.2031
				xmax = 844.4631
				text = "about"
			intervals [1125]:
				xmin = 844.4631
				xmax = 844.7631
				text = "having"
			intervals [1126]:
				xmin = 844.7631
				xmax = 844.8331
				text = "a"
			intervals [1127]:
				xmin = 844.8331
				xmax = 845.2331
				text = "favorite"
			intervals [1128]:
				xmin = 845.2331
				xmax = 845.7731
				text = "teacher"
			intervals [1129]:
				xmin = 845.7731
				xmax = 845.8331
				text = "or"
			intervals [1130]:
				xmin = 845.8331
				xmax = 846.0574
				text = ""
			intervals [1131]:
				xmin = 846.0574
				xmax = 846.2074
				text = "to"
			intervals [1132]:
				xmin = 846.2074
				xmax = 846.3874
				text = "me"
			intervals [1133]:
				xmin = 846.3874
				xmax = 846.4974
				text = "it"
			intervals [1134]:
				xmin = 846.4974
				xmax = 846.5474
				text = "s"
			intervals [1135]:
				xmin = 846.5474
				xmax = 847.0174
				text = "about"
			intervals [1136]:
				xmin = 847.0174
				xmax = 847.4215
				text = ""
			intervals [1137]:
				xmin = 847.4215
				xmax = 847.6915
				text = "getting"
			intervals [1138]:
				xmin = 847.6915
				xmax = 847.8815
				text = "your"
			intervals [1139]:
				xmin = 847.8815
				xmax = 848.3671
				text = ""
			intervals [1140]:
				xmin = 848.3671
				xmax = 848.5371
				text = "g-"
			intervals [1141]:
				xmin = 848.5371
				xmax = 848.7871
				text = "getting"
			intervals [1142]:
				xmin = 848.7871
				xmax = 848.9271
				text = "your"
			intervals [1143]:
				xmin = 848.9271
				xmax = 849.2371
				text = "work"
			intervals [1144]:
				xmin = 849.2371
				xmax = 849.4371
				text = "done"
			intervals [1145]:
				xmin = 849.4371
				xmax = 849.6371
				text = "getting"
			intervals [1146]:
				xmin = 849.6371
				xmax = 849.7671
				text = "your"
			intervals [1147]:
				xmin = 849.7671
				xmax = 850.2271
				text = "grades"
			intervals [1148]:
				xmin = 850.2271
				xmax = 850.5071
				text = "done"
			intervals [1149]:
				xmin = 850.5071
				xmax = 850.8571
				text = "doing"
			intervals [1150]:
				xmin = 850.8571
				xmax = 851.1471
				text = "an"
			intervals [1151]:
				xmin = 851.1471
				xmax = 851.2571
				text = ""
			intervals [1152]:
				xmin = 851.2571
				xmax = 851.8471
				text = "any"
			intervals [1153]:
				xmin = 851.8471
				xmax = 851.8771
				text = ""
			intervals [1154]:
				xmin = 851.8771
				xmax = 852.1971
				text = "any"
			intervals [1155]:
				xmin = 852.1971
				xmax = 852.4371
				text = "and"
			intervals [1156]:
				xmin = 852.4371
				xmax = 853.0971
				text = "everything"
			intervals [1157]:
				xmin = 853.0971
				xmax = 853.4851
				text = ""
			intervals [1158]:
				xmin = 853.4851
				xmax = 853.5751
				text = "to"
			intervals [1159]:
				xmin = 853.5751
				xmax = 853.7951
				text = "get"
			intervals [1160]:
				xmin = 853.7951
				xmax = 853.9051
				text = "you"
			intervals [1161]:
				xmin = 853.9051
				xmax = 854.0551
				text = "to"
			intervals [1162]:
				xmin = 854.0551
				xmax = 854.1451
				text = "the"
			intervals [1163]:
				xmin = 854.1451
				xmax = 854.4951
				text = "next"
			intervals [1164]:
				xmin = 854.4951
				xmax = 854.8051
				text = "grade"
			intervals [1165]:
				xmin = 854.8051
				xmax = 854.9251
				text = "or"
			intervals [1166]:
				xmin = 854.9251
				xmax = 855.1151
				text = "get"
			intervals [1167]:
				xmin = 855.1151
				xmax = 855.4051
				text = "you"
			intervals [1168]:
				xmin = 855.4051
				xmax = 855.5644
				text = ""
			intervals [1169]:
				xmin = 855.5644
				xmax = 855.7244
				text = "to"
			intervals [1170]:
				xmin = 855.7244
				xmax = 855.8844
				text = "that"
			intervals [1171]:
				xmin = 855.8844
				xmax = 855.9444
				text = ""
			intervals [1172]:
				xmin = 855.9444
				xmax = 856.4144
				text = "step"
			intervals [1173]:
				xmin = 856.4144
				xmax = 856.4444
				text = ""
			intervals [1174]:
				xmin = 856.4444
				xmax = 856.7944
				text = "forward"
			intervals [1175]:
				xmin = 856.7944
				xmax = 856.9644
				text = "in"
			intervals [1176]:
				xmin = 856.9644
				xmax = 857.3944
				text = "life"
			intervals [1177]:
				xmin = 857.3944
				xmax = 873.5767
				text = ""
			intervals [1178]:
				xmin = 873.5767
				xmax = 873.7867
				text = "mo"
			intervals [1179]:
				xmin = 873.7867
				xmax = 874.0267
				text = "yeah"
			intervals [1180]:
				xmin = 874.0267
				xmax = 874.1267
				text = "most"
			intervals [1181]:
				xmin = 874.1267
				xmax = 874.2067
				text = "of"
			intervals [1182]:
				xmin = 874.2067
				xmax = 874.3567
				text = "the"
			intervals [1183]:
				xmin = 874.3567
				xmax = 874.5967
				text = "time"
			intervals [1184]:
				xmin = 874.5967
				xmax = 885.717
				text = ""
			intervals [1185]:
				xmin = 885.717
				xmax = 885.927
				text = "well"
			intervals [1186]:
				xmin = 885.927
				xmax = 886.157
				text = "me"
			intervals [1187]:
				xmin = 886.157
				xmax = 886.777
				text = "personally"
			intervals [1188]:
				xmin = 886.777
				xmax = 887.0246
				text = ""
			intervals [1189]:
				xmin = 887.0246
				xmax = 887.2146
				text = "i"
			intervals [1190]:
				xmin = 887.2146
				xmax = 887.4546
				text = "just"
			intervals [1191]:
				xmin = 887.4546
				xmax = 887.6746
				text = "thank"
			intervals [1192]:
				xmin = 887.6746
				xmax = 888.1746
				text = "rdx"
			intervals [1193]:
				xmin = 888.1746
				xmax = 888.6946
				text = ""
			intervals [1194]:
				xmin = 888.6946
				xmax = 889.1346
				text = "helping"
			intervals [1195]:
				xmin = 889.1346
				xmax = 889.9446
				text = ""
			intervals [1196]:
				xmin = 889.9446
				xmax = 890.2746
				text = "me"
			intervals [1197]:
				xmin = 890.2746
				xmax = 890.9748
				text = ""
			intervals [1198]:
				xmin = 890.9748
				xmax = 891.0948
				text = "and"
			intervals [1199]:
				xmin = 891.0948
				xmax = 891.4248
				text = "showing"
			intervals [1200]:
				xmin = 891.4248
				xmax = 891.5248
				text = "me"
			intervals [1201]:
				xmin = 891.5248
				xmax = 892.0848
				text = "steps"
			intervals [1202]:
				xmin = 892.0848
				xmax = 892.7448
				text = "steps"
			intervals [1203]:
				xmin = 892.7448
				xmax = 892.8448
				text = "and"
			intervals [1204]:
				xmin = 892.8448
				xmax = 893.5048
				text = "steps"
			intervals [1205]:
				xmin = 893.5048
				xmax = 894.2559
				text = ""
			intervals [1206]:
				xmin = 894.2559
				xmax = 894.3059
				text = "i"
			intervals [1207]:
				xmin = 894.3059
				xmax = 894.5559
				text = "don't"
			intervals [1208]:
				xmin = 894.5559
				xmax = 894.7659
				text = "think"
			intervals [1209]:
				xmin = 894.7659
				xmax = 894.8559
				text = "i"
			intervals [1210]:
				xmin = 894.8559
				xmax = 895.0559
				text = "could"
			intervals [1211]:
				xmin = 895.0559
				xmax = 895.1859
				text = "do"
			intervals [1212]:
				xmin = 895.1859
				xmax = 895.2659
				text = "it"
			intervals [1213]:
				xmin = 895.2659
				xmax = 895.5759
				text = "without"
			intervals [1214]:
				xmin = 895.5759
				xmax = 896.1559
				text = "rdx"
			intervals [1215]:
				xmin = 896.1559
				xmax = 896.707
				text = ""
			intervals [1216]:
				xmin = 896.707
				xmax = 896.767
				text = "to"
			intervals [1217]:
				xmin = 896.767
				xmax = 896.807
				text = ""
			intervals [1218]:
				xmin = 896.807
				xmax = 896.967
				text = "be"
			intervals [1219]:
				xmin = 896.967
				xmax = 897.047
				text = ""
			intervals [1220]:
				xmin = 897.047
				xmax = 897.417
				text = "honest"
			intervals [1221]:
				xmin = 897.417
				xmax = 913.7438
				text = ""
			intervals [1222]:
				xmin = 913.7438
				xmax = 914.3038
				text = "<unk>"
			intervals [1223]:
				xmin = 914.3038
				xmax = 928.2568
				text = ""
			intervals [1224]:
				xmin = 928.2568
				xmax = 928.5968
				text = "philly"
			intervals [1225]:
				xmin = 928.5968
				xmax = 949.2067
				text = ""
			intervals [1226]:
				xmin = 949.2067
				xmax = 949.4967
				text = "philly"
			intervals [1227]:
				xmin = 949.4967
				xmax = 949.7567
				text = ""
			intervals [1228]:
				xmin = 949.7567
				xmax = 949.9967
				text = "florida"
			intervals [1229]:
				xmin = 949.9967
				xmax = 952.0002
				text = ""
			intervals [1230]:
				xmin = 952.0002
				xmax = 952.4702
				text = "ocean"
			intervals [1231]:
				xmin = 952.4702
				xmax = 953.1202
				text = "city"
			intervals [1232]:
				xmin = 953.1202
				xmax = 953.7947
				text = ""
			intervals [1233]:
				xmin = 953.7947
				xmax = 954.1547
				text = "virginia"
			intervals [1234]:
				xmin = 954.1547
				xmax = 954.5147
				text = ""
			intervals [1235]:
				xmin = 954.5147
				xmax = 954.5747
				text = "all"
			intervals [1236]:
				xmin = 954.5747
				xmax = 954.6347
				text = ""
			intervals [1237]:
				xmin = 954.6347
				xmax = 954.8947
				text = "that"
			intervals [1238]:
				xmin = 954.8947
				xmax = 961.049
				text = ""
			intervals [1239]:
				xmin = 961.049
				xmax = 961.519
				text = "yeah"
			intervals [1240]:
				xmin = 961.519
				xmax = 961.9787
				text = ""
			intervals [1241]:
				xmin = 961.9787
				xmax = 962.0687
				text = "but"
			intervals [1242]:
				xmin = 962.0687
				xmax = 962.3587
				text = "on"
			intervals [1243]:
				xmin = 962.3587
				xmax = 962.6087
				text = "some"
			intervals [1244]:
				xmin = 962.6087
				xmax = 962.7087
				text = ""
			intervals [1245]:
				xmin = 962.7087
				xmax = 963.2687
				text = "most"
			intervals [1246]:
				xmin = 963.2687
				xmax = 963.4187
				text = "of"
			intervals [1247]:
				xmin = 963.4187
				xmax = 963.5387
				text = "the"
			intervals [1248]:
				xmin = 963.5387
				xmax = 963.7187
				text = "time"
			intervals [1249]:
				xmin = 963.7187
				xmax = 963.7787
				text = "we"
			intervals [1250]:
				xmin = 963.7787
				xmax = 964.0887
				text = "don't"
			intervals [1251]:
				xmin = 964.0887
				xmax = 964.1487
				text = "go"
			intervals [1252]:
				xmin = 964.1487
				xmax = 964.2087
				text = ""
			intervals [1253]:
				xmin = 964.2087
				xmax = 964.8487
				text = "because"
			intervals [1254]:
				xmin = 964.8487
				xmax = 965.6034
				text = ""
			intervals [1255]:
				xmin = 965.6034
				xmax = 966.2334
				text = "rdx"
			intervals [1256]:
				xmin = 966.2334
				xmax = 966.4334
				text = "be"
			intervals [1257]:
				xmin = 966.4334
				xmax = 966.5334
				text = ""
			intervals [1258]:
				xmin = 966.5334
				xmax = 966.6034
				text = "the"
			intervals [1259]:
				xmin = 966.6034
				xmax = 966.8734
				text = "only"
			intervals [1260]:
				xmin = 966.8734
				xmax = 967.2834
				text = ""
			intervals [1261]:
				xmin = 967.2834
				xmax = 967.6334
				text = "one"
			intervals [1262]:
				xmin = 967.6334
				xmax = 967.6634
				text = ""
			intervals [1263]:
				xmin = 967.6634
				xmax = 968.3534
				text = "who"
			intervals [1264]:
				xmin = 968.3534
				xmax = 968.3834
				text = ""
			intervals [1265]:
				xmin = 968.3834
				xmax = 968.6134
				text = "go"
			intervals [1266]:
				xmin = 968.6134
				xmax = 968.6434
				text = ""
			intervals [1267]:
				xmin = 968.6434
				xmax = 968.8634
				text = "because"
			intervals [1268]:
				xmin = 968.8634
				xmax = 968.9134
				text = ""
			intervals [1269]:
				xmin = 968.9134
				xmax = 969.0934
				text = "they"
			intervals [1270]:
				xmin = 969.0934
				xmax = 969.3234
				text = "got"
			intervals [1271]:
				xmin = 969.3234
				xmax = 969.4634
				text = "the"
			intervals [1272]:
				xmin = 969.4634
				xmax = 969.7934
				text = "money"
			intervals [1273]:
				xmin = 969.7934
				xmax = 969.9034
				text = ""
			intervals [1274]:
				xmin = 969.9034
				xmax = 970.3034
				text = "to"
			intervals [1275]:
				xmin = 970.3034
				xmax = 970.6624
				text = ""
			intervals [1276]:
				xmin = 970.6624
				xmax = 970.8124
				text = "get"
			intervals [1277]:
				xmin = 970.8124
				xmax = 970.8524
				text = ""
			intervals [1278]:
				xmin = 970.8524
				xmax = 971.2124
				text = "down"
			intervals [1279]:
				xmin = 971.2124
				xmax = 971.3824
				text = "and"
			intervals [1280]:
				xmin = 971.3824
				xmax = 971.5224
				text = "they"
			intervals [1281]:
				xmin = 971.5224
				xmax = 971.7224
				text = "don't"
			intervals [1282]:
				xmin = 971.7224
				xmax = 971.9324
				text = "wanna"
			intervals [1283]:
				xmin = 971.9324
				xmax = 972.2124
				text = "waste"
			intervals [1284]:
				xmin = 972.2124
				xmax = 972.2824
				text = "a"
			intervals [1285]:
				xmin = 972.2824
				xmax = 972.5224
				text = "lot"
			intervals [1286]:
				xmin = 972.5224
				xmax = 972.5524
				text = ""
			intervals [1287]:
				xmin = 972.5524
				xmax = 972.6124
				text = "of"
			intervals [1288]:
				xmin = 972.6124
				xmax = 972.8524
				text = "money"
			intervals [1289]:
				xmin = 972.8524
				xmax = 973.3098
				text = ""
			intervals [1290]:
				xmin = 973.3098
				xmax = 973.5098
				text = "for"
			intervals [1291]:
				xmin = 973.5098
				xmax = 973.8398
				text = "all"
			intervals [1292]:
				xmin = 973.8398
				xmax = 973.9498
				text = "of"
			intervals [1293]:
				xmin = 973.9498
				xmax = 974.1498
				text = "us"
			intervals [1294]:
				xmin = 974.1498
				xmax = 974.2498
				text = "to"
			intervals [1295]:
				xmin = 974.2498
				xmax = 974.4398
				text = "go"
			intervals [1296]:
				xmin = 974.4398
				xmax = 974.7898
				text = "down"
			intervals [1297]:
				xmin = 974.7898
				xmax = 974.8198
				text = ""
			intervals [1298]:
				xmin = 974.8198
				xmax = 975.3498
				text = "dallas"
			intervals [1299]:
				xmin = 975.3498
				xmax = 975.4598
				text = "or"
			intervals [1300]:
				xmin = 975.4598
				xmax = 975.5698
				text = ""
			intervals [1301]:
				xmin = 975.5698
				xmax = 976.3598
				text = "philadelphia"
			intervals [1302]:
				xmin = 976.3598
				xmax = 976.3998
				text = ""
			intervals [1303]:
				xmin = 976.3998
				xmax = 976.7598
				text = "something"
			intervals [1304]:
				xmin = 976.7598
				xmax = 976.8098
				text = ""
			intervals [1305]:
				xmin = 976.8098
				xmax = 976.9098
				text = "like"
			intervals [1306]:
				xmin = 976.9098
				xmax = 977.0498
				text = ""
			intervals [1307]:
				xmin = 977.0498
				xmax = 977.3398
				text = "that"
			intervals [1308]:
				xmin = 977.3398
				xmax = 977.8634
				text = ""
			intervals [1309]:
				xmin = 977.8634
				xmax = 978.1934
				text = "so"
			intervals [1310]:
				xmin = 978.1934
				xmax = 978.8119
				text = ""
			intervals [1311]:
				xmin = 978.8119
				xmax = 979.0519
				text = "i"
			intervals [1312]:
				xmin = 979.0519
				xmax = 979.0919
				text = "l-"
			intervals [1313]:
				xmin = 979.0919
				xmax = 979.1519
				text = ""
			intervals [1314]:
				xmin = 979.1519
				xmax = 979.4219
				text = "i"
			intervals [1315]:
				xmin = 979.4219
				xmax = 979.6119
				text = "love"
			intervals [1316]:
				xmin = 979.6119
				xmax = 979.7119
				text = "to"
			intervals [1317]:
				xmin = 979.7119
				xmax = 980.1419
				text = "support"
			intervals [1318]:
				xmin = 980.1419
				xmax = 980.3119
				text = "my"
			intervals [1319]:
				xmin = 980.3119
				xmax = 980.8319
				text = "sister"
			intervals [1320]:
				xmin = 980.8319
				xmax = 980.8919
				text = ""
			intervals [1321]:
				xmin = 980.8919
				xmax = 981.1219
				text = "but"
			intervals [1322]:
				xmin = 981.1219
				xmax = 982.0137
				text = ""
			intervals [1323]:
				xmin = 982.0137
				xmax = 982.2237
				text = "only"
			intervals [1324]:
				xmin = 982.2237
				xmax = 982.3937
				text = "thing"
			intervals [1325]:
				xmin = 982.3937
				xmax = 982.5437
				text = "i"
			intervals [1326]:
				xmin = 982.5437
				xmax = 982.8537
				text = "hate"
			intervals [1327]:
				xmin = 982.8537
				xmax = 982.8837
				text = ""
			intervals [1328]:
				xmin = 982.8837
				xmax = 983.4037
				text = "is"
			intervals [1329]:
				xmin = 983.4037
				xmax = 983.9703
				text = ""
			intervals [1330]:
				xmin = 983.9703
				xmax = 984.4303
				text = "that"
			intervals [1331]:
				xmin = 984.4303
				xmax = 986.4192
				text = ""
			intervals [1332]:
				xmin = 986.4192
				xmax = 986.5492
				text = "s"
			intervals [1333]:
				xmin = 986.5492
				xmax = 987.0692
				text = "some"
			intervals [1334]:
				xmin = 987.0692
				xmax = 987.3706
				text = ""
			intervals [1335]:
				xmin = 987.3706
				xmax = 987.8206
				text = "some"
			intervals [1336]:
				xmin = 987.8206
				xmax = 988.3888
				text = ""
			intervals [1337]:
				xmin = 988.3888
				xmax = 988.9688
				text = "people"
			intervals [1338]:
				xmin = 988.9688
				xmax = 989.1284
				text = ""
			intervals [1339]:
				xmin = 989.1284
				xmax = 989.4284
				text = "like"
			intervals [1340]:
				xmin = 989.4284
				xmax = 989.8384
				text = "in"
			intervals [1341]:
				xmin = 989.8384
				xmax = 989.9784
				text = "her"
			intervals [1342]:
				xmin = 989.9784
				xmax = 990.4984
				text = "basketball"
			intervals [1343]:
				xmin = 990.4984
				xmax = 990.7684
				text = "game"
			intervals [1344]:
				xmin = 990.7684
				xmax = 991.2222
				text = ""
			intervals [1345]:
				xmin = 991.2222
				xmax = 991.3122
				text = "i"
			intervals [1346]:
				xmin = 991.3122
				xmax = 991.5222
				text = "don't"
			intervals [1347]:
				xmin = 991.5222
				xmax = 991.7522
				text = "like"
			intervals [1348]:
				xmin = 991.7522
				xmax = 991.8622
				text = ""
			intervals [1349]:
				xmin = 991.8622
				xmax = 992.4422
				text = "watching"
			intervals [1350]:
				xmin = 992.4422
				xmax = 992.7346
				text = ""
			intervals [1351]:
				xmin = 992.7346
				xmax = 992.9946
				text = "them"
			intervals [1352]:
				xmin = 992.9946
				xmax = 993.2846
				text = "just"
			intervals [1353]:
				xmin = 993.2846
				xmax = 993.5446
				text = "give"
			intervals [1354]:
				xmin = 993.5446
				xmax = 993.7546
				text = "up"
			intervals [1355]:
				xmin = 993.7546
				xmax = 993.9446
				text = "well"
			intervals [1356]:
				xmin = 993.9446
				xmax = 994.1746
				text = "not"
			intervals [1357]:
				xmin = 994.1746
				xmax = 994.6846
				text = "rdx"
			intervals [1358]:
				xmin = 994.6846
				xmax = 994.8746
				text = "but"
			intervals [1359]:
				xmin = 994.8746
				xmax = 995.4443
				text = ""
			intervals [1360]:
				xmin = 995.4443
				xmax = 995.6843
				text = "other"
			intervals [1361]:
				xmin = 995.6843
				xmax = 995.9643
				text = "people"
			intervals [1362]:
				xmin = 995.9643
				xmax = 996.2243
				text = "like"
			intervals [1363]:
				xmin = 996.2243
				xmax = 996.5043
				text = "give"
			intervals [1364]:
				xmin = 996.5043
				xmax = 996.6943
				text = "up"
			intervals [1365]:
				xmin = 996.6943
				xmax = 997.0943
				text = "cause"
			intervals [1366]:
				xmin = 997.0943
				xmax = 998.0121
				text = ""
			intervals [1367]:
				xmin = 998.0121
				xmax = 998.4121
				text = "most"
			intervals [1368]:
				xmin = 998.4121
				xmax = 998.4821
				text = "of"
			intervals [1369]:
				xmin = 998.4821
				xmax = 998.5421
				text = "the"
			intervals [1370]:
				xmin = 998.5421
				xmax = 998.7521
				text = "teams"
			intervals [1371]:
				xmin = 998.7521
				xmax = 998.9421
				text = "they"
			intervals [1372]:
				xmin = 998.9421
				xmax = 998.9721
				text = ""
			intervals [1373]:
				xmin = 998.9721
				xmax = 999.1521
				text = "play"
			intervals [1374]:
				xmin = 999.1521
				xmax = 999.2821
				text = "they"
			intervals [1375]:
				xmin = 999.2821
				xmax = 999.5321
				text = "not"
			intervals [1376]:
				xmin = 999.5321
				xmax = 999.7921
				text = "really"
			intervals [1377]:
				xmin = 999.7921
				xmax = 1000.0321
				text = "that"
			intervals [1378]:
				xmin = 1000.0321
				xmax = 1000.4921
				text = "good"
			intervals [1379]:
				xmin = 1000.4921
				xmax = 1014.7073
				text = ""
			intervals [1380]:
				xmin = 1014.7073
				xmax = 1015.1073
				text = "<unk>"
			intervals [1381]:
				xmin = 1015.1073
				xmax = 1015.5365
				text = ""
			intervals [1382]:
				xmin = 1015.5365
				xmax = 1015.8065
				text = "<unk>"
			intervals [1383]:
				xmin = 1015.8065
				xmax = 1022.4691
				text = ""
			intervals [1384]:
				xmin = 1022.4691
				xmax = 1022.5291
				text = "we"
			intervals [1385]:
				xmin = 1022.5291
				xmax = 1022.9791
				text = "had"
			intervals [1386]:
				xmin = 1022.9791
				xmax = 1023.0091
				text = "a"
			intervals [1387]:
				xmin = 1023.0091
				xmax = 1023.7291
				text = "dog"
			intervals [1388]:
				xmin = 1023.7291
				xmax = 1023.8591
				text = "for"
			intervals [1389]:
				xmin = 1023.8591
				xmax = 1023.9991
				text = "a"
			intervals [1390]:
				xmin = 1023.9991
				xmax = 1024.1291
				text = "long"
			intervals [1391]:
				xmin = 1024.1291
				xmax = 1025.0591
				text = "time"
			intervals [1392]:
				xmin = 1025.0591
				xmax = 1025.1191
				text = "it"
			intervals [1393]:
				xmin = 1025.1191
				xmax = 1025.1591
				text = ""
			intervals [1394]:
				xmin = 1025.1591
				xmax = 1025.3891
				text = "been"
			intervals [1395]:
				xmin = 1025.3891
				xmax = 1025.7191
				text = "like"
			intervals [1396]:
				xmin = 1025.7191
				xmax = 1026.6205
				text = ""
			intervals [1397]:
				xmin = 1026.6205
				xmax = 1027.0705
				text = "like"
			intervals [1398]:
				xmin = 1027.0705
				xmax = 1027.2518
				text = ""
			intervals [1399]:
				xmin = 1027.2518
				xmax = 1027.4318
				text = "t"
			intervals [1400]:
				xmin = 1027.4318
				xmax = 1028.0347
				text = ""
			intervals [1401]:
				xmin = 1028.0347
				xmax = 1028.4047
				text = "ten"
			intervals [1402]:
				xmin = 1028.4047
				xmax = 1028.6847
				text = "twelve"
			intervals [1403]:
				xmin = 1028.6847
				xmax = 1028.7747
				text = ""
			intervals [1404]:
				xmin = 1028.7747
				xmax = 1029.1247
				text = "years"
			intervals [1405]:
				xmin = 1029.1247
				xmax = 1029.3147
				text = ""
			intervals [1406]:
				xmin = 1029.3147
				xmax = 1029.6247
				text = "probably"
			intervals [1407]:
				xmin = 1029.6247
				xmax = 1031.0921
				text = ""
			intervals [1408]:
				xmin = 1031.0921
				xmax = 1031.3121
				text = "been"
			intervals [1409]:
				xmin = 1031.3121
				xmax = 1031.3921
				text = "a"
			intervals [1410]:
				xmin = 1031.3921
				xmax = 1031.6221
				text = "long"
			intervals [1411]:
				xmin = 1031.6221
				xmax = 1031.6921
				text = ""
			intervals [1412]:
				xmin = 1031.6921
				xmax = 1032.1621
				text = "time"
			intervals [1413]:
				xmin = 1032.1621
				xmax = 1036.0447
				text = ""
			intervals [1414]:
				xmin = 1036.0447
				xmax = 1036.7647
				text = "yeah"
			intervals [1415]:
				xmin = 1036.7647
				xmax = 1039.5646
				text = ""
			intervals [1416]:
				xmin = 1039.5646
				xmax = 1040.0446
				text = "well"
			intervals [1417]:
				xmin = 1040.0446
				xmax = 1040.2946
				text = "yeah"
			intervals [1418]:
				xmin = 1040.2946
				xmax = 1040.3546
				text = "it"
			intervals [1419]:
				xmin = 1040.3546
				xmax = 1040.5246
				text = "was"
			intervals [1420]:
				xmin = 1040.5246
				xmax = 1040.7546
				text = "a"
			intervals [1421]:
				xmin = 1040.7546
				xmax = 1044.8223
				text = ""
			intervals [1422]:
				xmin = 1044.8223
				xmax = 1044.9823
				text = "it"
			intervals [1423]:
				xmin = 1044.9823
				xmax = 1045.2523
				text = "was"
			intervals [1424]:
				xmin = 1045.2523
				xmax = 1045.4923
				text = "very"
			intervals [1425]:
				xmin = 1045.4923
				xmax = 1046.3623
				text = "surprising"
			intervals [1426]:
				xmin = 1046.3623
				xmax = 1047.2104
				text = ""
			intervals [1427]:
				xmin = 1047.2104
				xmax = 1047.3404
				text = "yeah"
			intervals [1428]:
				xmin = 1047.3404
				xmax = 1047.4404
				text = "it"
			intervals [1429]:
				xmin = 1047.4404
				xmax = 1047.5604
				text = "was"
			intervals [1430]:
				xmin = 1047.5604
				xmax = 1047.8404
				text = "very"
			intervals [1431]:
				xmin = 1047.8404
				xmax = 1048.4704
				text = "surprising"
			intervals [1432]:
				xmin = 1048.4704
				xmax = 1048.6904
				text = "cause"
			intervals [1433]:
				xmin = 1048.6904
				xmax = 1048.8104
				text = "he"
			intervals [1434]:
				xmin = 1048.8104
				xmax = 1049.2304
				text = "came"
			intervals [1435]:
				xmin = 1049.2304
				xmax = 1049.2704
				text = ""
			intervals [1436]:
				xmin = 1049.2704
				xmax = 1049.4904
				text = "out"
			intervals [1437]:
				xmin = 1049.4904
				xmax = 1049.6004
				text = "of"
			intervals [1438]:
				xmin = 1049.6004
				xmax = 1049.9604
				text = "nowhere"
			intervals [1439]:
				xmin = 1049.9604
				xmax = 1050.1104
				text = ""
			intervals [1440]:
				xmin = 1050.1104
				xmax = 1050.2104
				text = "he"
			intervals [1441]:
				xmin = 1050.2104
				xmax = 1050.5204
				text = ""
			intervals [1442]:
				xmin = 1050.5204
				xmax = 1050.8504
				text = "had"
			intervals [1443]:
				xmin = 1050.8504
				xmax = 1050.9204
				text = "the"
			intervals [1444]:
				xmin = 1050.9204
				xmax = 1051.1804
				text = "little"
			intervals [1445]:
				xmin = 1051.1804
				xmax = 1051.5604
				text = "dog"
			intervals [1446]:
				xmin = 1051.5604
				xmax = 1052.6274
				text = ""
			intervals [1447]:
				xmin = 1052.6274
				xmax = 1052.7174
				text = "and"
			intervals [1448]:
				xmin = 1052.7174
				xmax = 1052.8874
				text = "that"
			intervals [1449]:
				xmin = 1052.8874
				xmax = 1052.9374
				text = "s"
			intervals [1450]:
				xmin = 1052.9374
				xmax = 1053.1174
				text = "m-"
			intervals [1451]:
				xmin = 1053.1174
				xmax = 1053.1474
				text = ""
			intervals [1452]:
				xmin = 1053.1474
				xmax = 1053.3274
				text = "that"
			intervals [1453]:
				xmin = 1053.3274
				xmax = 1053.3674
				text = "s"
			intervals [1454]:
				xmin = 1053.3674
				xmax = 1053.5174
				text = "my"
			intervals [1455]:
				xmin = 1053.5174
				xmax = 1053.7174
				text = "little"
			intervals [1456]:
				xmin = 1053.7174
				xmax = 1054.1274
				text = "homie"
			intervals [1457]:
				xmin = 1054.1274
				xmax = 1054.1574
				text = ""
			intervals [1458]:
				xmin = 1054.1574
				xmax = 1054.6374
				text = "because"
			intervals [1459]:
				xmin = 1054.6374
				xmax = 1055.1222
				text = ""
			intervals [1460]:
				xmin = 1055.1222
				xmax = 1055.2522
				text = "he"
			intervals [1461]:
				xmin = 1055.2522
				xmax = 1055.3222
				text = "s"
			intervals [1462]:
				xmin = 1055.3222
				xmax = 1055.3522
				text = ""
			intervals [1463]:
				xmin = 1055.3522
				xmax = 1055.8022
				text = "chill"
			intervals [1464]:
				xmin = 1055.8022
				xmax = 1055.9522
				text = "with"
			intervals [1465]:
				xmin = 1055.9522
				xmax = 1056.1722
				text = "me"
			intervals [1466]:
				xmin = 1056.1722
				xmax = 1056.8803
				text = ""
			intervals [1467]:
				xmin = 1056.8803
				xmax = 1057.1403
				text = "also"
			intervals [1468]:
				xmin = 1057.1403
				xmax = 1057.4303
				text = "cry"
			intervals [1469]:
				xmin = 1057.4303
				xmax = 1057.5903
				text = "to"
			intervals [1470]:
				xmin = 1057.5903
				xmax = 1057.6603
				text = "me"
			intervals [1471]:
				xmin = 1057.6603
				xmax = 1057.7503
				text = "to"
			intervals [1472]:
				xmin = 1057.7503
				xmax = 1057.7903
				text = ""
			intervals [1473]:
				xmin = 1057.7903
				xmax = 1058.0003
				text = "take"
			intervals [1474]:
				xmin = 1058.0003
				xmax = 1058.0303
				text = ""
			intervals [1475]:
				xmin = 1058.0303
				xmax = 1058.1803
				text = "him"
			intervals [1476]:
				xmin = 1058.1803
				xmax = 1058.9503
				text = "outside"
			intervals [1477]:
				xmin = 1058.9503
				xmax = 1061.0003
				text = ""
			intervals [1478]:
				xmin = 1061.0003
				xmax = 1061.3503
				text = "and"
			intervals [1479]:
				xmin = 1061.3503
				xmax = 1061.8895
				text = ""
			intervals [1480]:
				xmin = 1061.8895
				xmax = 1061.9495
				text = "he"
			intervals [1481]:
				xmin = 1061.9495
				xmax = 1062.3295
				text = "just"
			intervals [1482]:
				xmin = 1062.3295
				xmax = 1063.1537
				text = ""
			intervals [1483]:
				xmin = 1063.1537
				xmax = 1063.2837
				text = "if"
			intervals [1484]:
				xmin = 1063.2837
				xmax = 1063.3737
				text = "i'm"
			intervals [1485]:
				xmin = 1063.3737
				xmax = 1063.8537
				text = "asleep"
			intervals [1486]:
				xmin = 1063.8537
				xmax = 1064.6254
				text = ""
			intervals [1487]:
				xmin = 1064.6254
				xmax = 1064.7854
				text = "lay"
			intervals [1488]:
				xmin = 1064.7854
				xmax = 1065.3554
				text = "beside"
			intervals [1489]:
				xmin = 1065.3554
				xmax = 1065.5054
				text = "me"
			intervals [1490]:
				xmin = 1065.5054
				xmax = 1065.6254
				text = ""
			intervals [1491]:
				xmin = 1065.6254
				xmax = 1065.9054
				text = "things"
			intervals [1492]:
				xmin = 1065.9054
				xmax = 1066.0354
				text = "like"
			intervals [1493]:
				xmin = 1066.0354
				xmax = 1066.1454
				text = ""
			intervals [1494]:
				xmin = 1066.1454
				xmax = 1066.3954
				text = "that"
			intervals [1495]:
				xmin = 1066.3954
				xmax = 1076.9109
				text = ""
			intervals [1496]:
				xmin = 1076.9109
				xmax = 1077.0909
				text = "it"
			intervals [1497]:
				xmin = 1077.0909
				xmax = 1077.3409
				text = "s"
			intervals [1498]:
				xmin = 1077.3409
				xmax = 1077.4981
				text = ""
			intervals [1499]:
				xmin = 1077.4981
				xmax = 1078.1081
				text = "sometime"
			intervals [1500]:
				xmin = 1078.1081
				xmax = 1078.4281
				text = "well"
			intervals [1501]:
				xmin = 1078.4281
				xmax = 1078.7581
				text = "for"
			intervals [1502]:
				xmin = 1078.7581
				xmax = 1078.8681
				text = "me"
			intervals [1503]:
				xmin = 1078.8681
				xmax = 1079.4981
				text = "<unk>"
			intervals [1504]:
				xmin = 1079.4981
				xmax = 1079.6868
				text = ""
			intervals [1505]:
				xmin = 1079.6868
				xmax = 1080.3168
				text = "sometimes"
			intervals [1506]:
				xmin = 1080.3168
				xmax = 1080.4268
				text = "i"
			intervals [1507]:
				xmin = 1080.4268
				xmax = 1080.5268
				text = ""
			intervals [1508]:
				xmin = 1080.5268
				xmax = 1080.8168
				text = "when"
			intervals [1509]:
				xmin = 1080.8168
				xmax = 1080.9768
				text = "i'm"
			intervals [1510]:
				xmin = 1080.9768
				xmax = 1081.0368
				text = "in"
			intervals [1511]:
				xmin = 1081.0368
				xmax = 1081.1668
				text = "the"
			intervals [1512]:
				xmin = 1081.1668
				xmax = 1081.3668
				text = "house"
			intervals [1513]:
				xmin = 1081.3668
				xmax = 1081.5168
				text = "by"
			intervals [1514]:
				xmin = 1081.5168
				xmax = 1082.0068
				text = "myself"
			intervals [1515]:
				xmin = 1082.0068
				xmax = 1082.5468
				text = "sometime"
			intervals [1516]:
				xmin = 1082.5468
				xmax = 1082.7468
				text = "cause"
			intervals [1517]:
				xmin = 1082.7468
				xmax = 1082.9968
				text = "i've"
			intervals [1518]:
				xmin = 1082.9968
				xmax = 1083.4887
				text = ""
			intervals [1519]:
				xmin = 1083.4887
				xmax = 1083.6387
				text = "i"
			intervals [1520]:
				xmin = 1083.6387
				xmax = 1084.1787
				text = "sometimes"
			intervals [1521]:
				xmin = 1084.1787
				xmax = 1084.2787
				text = "i"
			intervals [1522]:
				xmin = 1084.2787
				xmax = 1084.6687
				text = "think"
			intervals [1523]:
				xmin = 1084.6687
				xmax = 1085.2897
				text = ""
			intervals [1524]:
				xmin = 1085.2897
				xmax = 1085.4797
				text = "if"
			intervals [1525]:
				xmin = 1085.4797
				xmax = 1085.7649
				text = ""
			intervals [1526]:
				xmin = 1085.7649
				xmax = 1085.9249
				text = "if"
			intervals [1527]:
				xmin = 1085.9249
				xmax = 1086.5149
				text = "somebody"
			intervals [1528]:
				xmin = 1086.5149
				xmax = 1086.8349
				text = "probably"
			intervals [1529]:
				xmin = 1086.8349
				xmax = 1086.8649
				text = ""
			intervals [1530]:
				xmin = 1086.8649
				xmax = 1087.0649
				text = "come"
			intervals [1531]:
				xmin = 1087.0649
				xmax = 1087.2249
				text = "in"
			intervals [1532]:
				xmin = 1087.2249
				xmax = 1087.5249
				text = "here"
			intervals [1533]:
				xmin = 1087.5249
				xmax = 1087.5549
				text = ""
			intervals [1534]:
				xmin = 1087.5549
				xmax = 1087.8149
				text = "remy"
			intervals [1535]:
				xmin = 1087.8149
				xmax = 1087.9749
				text = "the"
			intervals [1536]:
				xmin = 1087.9749
				xmax = 1088.3549
				text = "first"
			intervals [1537]:
				xmin = 1088.3549
				xmax = 1088.5349
				text = "one"
			intervals [1538]:
				xmin = 1088.5349
				xmax = 1088.7049
				text = "to"
			intervals [1539]:
				xmin = 1088.7049
				xmax = 1088.9049
				text = "get"
			intervals [1540]:
				xmin = 1088.9049
				xmax = 1089.1449
				text = "me"
			intervals [1541]:
				xmin = 1089.1449
				xmax = 1089.2849
				text = "to"
			intervals [1542]:
				xmin = 1089.2849
				xmax = 1089.6049
				text = "know"
			intervals [1543]:
				xmin = 1089.6049
				xmax = 1089.8049
				text = "that"
			intervals [1544]:
				xmin = 1089.8049
				xmax = 1090.1649
				text = "somebody"
			intervals [1545]:
				xmin = 1090.1649
				xmax = 1090.3749
				text = "come"
			intervals [1546]:
				xmin = 1090.3749
				xmax = 1090.5949
				text = "in"
			intervals [1547]:
				xmin = 1090.5949
				xmax = 1090.6249
				text = ""
			intervals [1548]:
				xmin = 1090.6249
				xmax = 1090.8449
				text = "here"
			intervals [1549]:
				xmin = 1090.8449
				xmax = 1091.0049
				text = "cause"
			intervals [1550]:
				xmin = 1091.0049
				xmax = 1091.1349
				text = "when"
			intervals [1551]:
				xmin = 1091.1349
				xmax = 1091.3049
				text = "he"
			intervals [1552]:
				xmin = 1091.3049
				xmax = 1091.431
				text = ""
			intervals [1553]:
				xmin = 1091.431
				xmax = 1091.891
				text = "bark"
			intervals [1554]:
				xmin = 1091.891
				xmax = 1092.7374
				text = ""
			intervals [1555]:
				xmin = 1092.7374
				xmax = 1093.4674
				text = "maybe"
			intervals [1556]:
				xmin = 1093.4674
				xmax = 1093.6574
				text = "it"
			intervals [1557]:
				xmin = 1093.6574
				xmax = 1093.8974
				text = "maybe"
			intervals [1558]:
				xmin = 1093.8974
				xmax = 1094.2329
				text = ""
			intervals [1559]:
				xmin = 1094.2329
				xmax = 1094.5629
				text = "yeah"
			intervals [1560]:
				xmin = 1094.5629
				xmax = 1094.8029
				text = "he"
			intervals [1561]:
				xmin = 1094.8029
				xmax = 1095.1029
				text = "alert"
			intervals [1562]:
				xmin = 1095.1029
				xmax = 1095.2229
				text = "me"
			intervals [1563]:
				xmin = 1095.2229
				xmax = 1095.5229
				text = "to"
			intervals [1564]:
				xmin = 1095.5229
				xmax = 1095.9376
				text = ""
			intervals [1565]:
				xmin = 1095.9376
				xmax = 1096.4076
				text = "hide"
			intervals [1566]:
				xmin = 1096.4076
				xmax = 1096.8476
				text = "or"
			intervals [1567]:
				xmin = 1096.8476
				xmax = 1098.015
				text = ""
			intervals [1568]:
				xmin = 1098.015
				xmax = 1098.255
				text = "be"
			intervals [1569]:
				xmin = 1098.255
				xmax = 1098.295
				text = ""
			intervals [1570]:
				xmin = 1098.295
				xmax = 1098.525
				text = "get"
			intervals [1571]:
				xmin = 1098.525
				xmax = 1098.695
				text = "s"
			intervals [1572]:
				xmin = 1098.695
				xmax = 1098.855
				text = ""
			intervals [1573]:
				xmin = 1098.855
				xmax = 1099.035
				text = "get"
			intervals [1574]:
				xmin = 1099.035
				xmax = 1099.365
				text = "somewhere"
			intervals [1575]:
				xmin = 1099.365
				xmax = 1099.905
				text = "safe"
			intervals [1576]:
				xmin = 1099.905
				xmax = 1150.1277
				text = ""
			intervals [1577]:
				xmin = 1150.1277
				xmax = 1150.5177
				text = "well"
			intervals [1578]:
				xmin = 1150.5177
				xmax = 1152.3599
				text = ""
			intervals [1579]:
				xmin = 1152.3599
				xmax = 1152.7399
				text = "yeah"
			intervals [1580]:
				xmin = 1152.7399
				xmax = 1152.8699
				text = ""
			intervals [1581]:
				xmin = 1152.8699
				xmax = 1153.1099
				text = "that"
			intervals [1582]:
				xmin = 1153.1099
				xmax = 1153.3799
				text = "too"
			intervals [1583]:
				xmin = 1153.3799
				xmax = 1153.4099
				text = ""
			intervals [1584]:
				xmin = 1153.4099
				xmax = 1153.5899
				text = "cause"
			intervals [1585]:
				xmin = 1153.5899
				xmax = 1154.5499
				text = "sometimes"
			intervals [1586]:
				xmin = 1154.5499
				xmax = 1155.4312
				text = ""
			intervals [1587]:
				xmin = 1155.4312
				xmax = 1155.8712
				text = "walking"
			intervals [1588]:
				xmin = 1155.8712
				xmax = 1156.0512
				text = "up"
			intervals [1589]:
				xmin = 1156.0512
				xmax = 1156.0812
				text = ""
			intervals [1590]:
				xmin = 1156.0812
				xmax = 1156.3212
				text = "here"
			intervals [1591]:
				xmin = 1156.3212
				xmax = 1156.5112
				text = "by"
			intervals [1592]:
				xmin = 1156.5112
				xmax = 1156.6212
				text = "m-"
			intervals [1593]:
				xmin = 1156.6212
				xmax = 1156.8412
				text = ""
			intervals [1594]:
				xmin = 1156.8412
				xmax = 1156.9412
				text = "by"
			intervals [1595]:
				xmin = 1156.9412
				xmax = 1157.6212
				text = "ourself"
			intervals [1596]:
				xmin = 1157.6212
				xmax = 1158.7243
				text = ""
			intervals [1597]:
				xmin = 1158.7243
				xmax = 1158.9643
				text = "feel"
			intervals [1598]:
				xmin = 1158.9643
				xmax = 1159.2143
				text = "like"
			intervals [1599]:
				xmin = 1159.2143
				xmax = 1159.3443
				text = "it"
			intervals [1600]:
				xmin = 1159.3443
				xmax = 1159.3743
				text = "s"
			intervals [1601]:
				xmin = 1159.3743
				xmax = 1159.4043
				text = ""
			intervals [1602]:
				xmin = 1159.4043
				xmax = 1159.8543
				text = "unsafe"
			intervals [1603]:
				xmin = 1159.8543
				xmax = 1159.9043
				text = ""
			intervals [1604]:
				xmin = 1159.9043
				xmax = 1160.2843
				text = "because"
			intervals [1605]:
				xmin = 1160.2843
				xmax = 1160.9143
				text = "somebody"
			intervals [1606]:
				xmin = 1160.9143
				xmax = 1160.9543
				text = ""
			intervals [1607]:
				xmin = 1160.9543
				xmax = 1161.1543
				text = "could"
			intervals [1608]:
				xmin = 1161.1543
				xmax = 1161.5843
				text = "just"
			intervals [1609]:
				xmin = 1161.5843
				xmax = 1162.5794
				text = ""
			intervals [1610]:
				xmin = 1162.5794
				xmax = 1163.0894
				text = "specially"
			intervals [1611]:
				xmin = 1163.0894
				xmax = 1163.1394
				text = "i"
			intervals [1612]:
				xmin = 1163.1394
				xmax = 1163.3294
				text = "don't"
			intervals [1613]:
				xmin = 1163.3294
				xmax = 1163.6794
				text = "well"
			intervals [1614]:
				xmin = 1163.6794
				xmax = 1163.7894
				text = "i"
			intervals [1615]:
				xmin = 1163.7894
				xmax = 1163.9794
				text = "don't"
			intervals [1616]:
				xmin = 1163.9794
				xmax = 1164.1894
				text = "like"
			intervals [1617]:
				xmin = 1164.1894
				xmax = 1164.5494
				text = "reason"
			intervals [1618]:
				xmin = 1164.5494
				xmax = 1164.6094
				text = "why"
			intervals [1619]:
				xmin = 1164.6094
				xmax = 1164.6394
				text = "i"
			intervals [1620]:
				xmin = 1164.6394
				xmax = 1164.7594
				text = "don't"
			intervals [1621]:
				xmin = 1164.7594
				xmax = 1164.8694
				text = "like"
			intervals [1622]:
				xmin = 1164.8694
				xmax = 1164.9094
				text = ""
			intervals [1623]:
				xmin = 1164.9094
				xmax = 1165.0994
				text = "this"
			intervals [1624]:
				xmin = 1165.0994
				xmax = 1165.6094
				text = "neighborhood"
			intervals [1625]:
				xmin = 1165.6094
				xmax = 1165.6494
				text = ""
			intervals [1626]:
				xmin = 1165.6494
				xmax = 1166.0894
				text = "because"
			intervals [1627]:
				xmin = 1166.0894
				xmax = 1166.2994
				text = "like"
			intervals [1628]:
				xmin = 1166.2994
				xmax = 1166.756
				text = ""
			intervals [1629]:
				xmin = 1166.756
				xmax = 1166.876
				text = "we"
			intervals [1630]:
				xmin = 1166.876
				xmax = 1167.316
				text = "mostly"
			intervals [1631]:
				xmin = 1167.316
				xmax = 1167.556
				text = "got"
			intervals [1632]:
				xmin = 1167.556
				xmax = 1167.786
				text = "like"
			intervals [1633]:
				xmin = 1167.786
				xmax = 1167.826
				text = ""
			intervals [1634]:
				xmin = 1167.826
				xmax = 1167.966
				text = "a"
			intervals [1635]:
				xmin = 1167.966
				xmax = 1168.196
				text = "lot"
			intervals [1636]:
				xmin = 1168.196
				xmax = 1168.416
				text = "of"
			intervals [1637]:
				xmin = 1168.416
				xmax = 1168.8285
				text = ""
			intervals [1638]:
				xmin = 1168.8285
				xmax = 1169.3285
				text = "designer"
			intervals [1639]:
				xmin = 1169.3285
				xmax = 1169.3685
				text = ""
			intervals [1640]:
				xmin = 1169.3685
				xmax = 1169.7085
				text = "t"
			intervals [1641]:
				xmin = 1169.7085
				xmax = 1169.7485
				text = ""
			intervals [1642]:
				xmin = 1169.7485
				xmax = 1170.1785
				text = "desi-"
			intervals [1643]:
				xmin = 1170.1785
				xmax = 1170.4437
				text = ""
			intervals [1644]:
				xmin = 1170.4437
				xmax = 1171.1137
				text = "designer"
			intervals [1645]:
				xmin = 1171.1137
				xmax = 1171.1937
				text = ""
			intervals [1646]:
				xmin = 1171.1937
				xmax = 1171.6237
				text = "clothes"
			intervals [1647]:
				xmin = 1171.6237
				xmax = 1171.6537
				text = ""
			intervals [1648]:
				xmin = 1171.6537
				xmax = 1171.7937
				text = "and"
			intervals [1649]:
				xmin = 1171.7937
				xmax = 1172.0937
				text = "stuff"
			intervals [1650]:
				xmin = 1172.0937
				xmax = 1172.2337
				text = "like"
			intervals [1651]:
				xmin = 1172.2337
				xmax = 1172.3337
				text = ""
			intervals [1652]:
				xmin = 1172.3337
				xmax = 1172.5837
				text = "that"
			intervals [1653]:
				xmin = 1172.5837
				xmax = 1172.6637
				text = ""
			intervals [1654]:
				xmin = 1172.6637
				xmax = 1172.8337
				text = "well"
			intervals [1655]:
				xmin = 1172.8337
				xmax = 1173.0237
				text = "not"
			intervals [1656]:
				xmin = 1173.0237
				xmax = 1173.4337
				text = "designer"
			intervals [1657]:
				xmin = 1173.4337
				xmax = 1173.4737
				text = ""
			intervals [1658]:
				xmin = 1173.4737
				xmax = 1173.7137
				text = "clothes"
			intervals [1659]:
				xmin = 1173.7137
				xmax = 1173.7537
				text = ""
			intervals [1660]:
				xmin = 1173.7537
				xmax = 1173.9537
				text = "but"
			intervals [1661]:
				xmin = 1173.9537
				xmax = 1174.3037
				text = "clothes"
			intervals [1662]:
				xmin = 1174.3037
				xmax = 1174.5237
				text = "that"
			intervals [1663]:
				xmin = 1174.5237
				xmax = 1174.8859
				text = ""
			intervals [1664]:
				xmin = 1174.8859
				xmax = 1174.9859
				text = "a"
			intervals [1665]:
				xmin = 1174.9859
				xmax = 1175.1759
				text = "lot"
			intervals [1666]:
				xmin = 1175.1759
				xmax = 1175.2859
				text = "of"
			intervals [1667]:
				xmin = 1175.2859
				xmax = 1175.5259
				text = "people"
			intervals [1668]:
				xmin = 1175.5259
				xmax = 1175.7259
				text = "like"
			intervals [1669]:
				xmin = 1175.7259
				xmax = 1175.7759
				text = ""
			intervals [1670]:
				xmin = 1175.7759
				xmax = 1176.3459
				text = "wearing"
			intervals [1671]:
				xmin = 1176.3459
				xmax = 1176.7098
				text = ""
			intervals [1672]:
				xmin = 1176.7098
				xmax = 1176.8698
				text = "like"
			intervals [1673]:
				xmin = 1176.8698
				xmax = 1177.2198
				text = "helly"
			intervals [1674]:
				xmin = 1177.2198
				xmax = 1177.5698
				text = "hansen"
			intervals [1675]:
				xmin = 1177.5698
				xmax = 1177.7298
				text = "and"
			intervals [1676]:
				xmin = 1177.7298
				xmax = 1177.9198
				text = "all"
			intervals [1677]:
				xmin = 1177.9198
				xmax = 1178.1198
				text = "that"
			intervals [1678]:
				xmin = 1178.1198
				xmax = 1178.4398
				text = "type"
			intervals [1679]:
				xmin = 1178.4398
				xmax = 1178.7998
				text = "stuff"
			intervals [1680]:
				xmin = 1178.7998
				xmax = 1178.8298
				text = ""
			intervals [1681]:
				xmin = 1178.8298
				xmax = 1179.1198
				text = "and"
			intervals [1682]:
				xmin = 1179.1198
				xmax = 1179.845
				text = ""
			intervals [1683]:
				xmin = 1179.845
				xmax = 1179.915
				text = "and"
			intervals [1684]:
				xmin = 1179.915
				xmax = 1180.015
				text = "when"
			intervals [1685]:
				xmin = 1180.015
				xmax = 1180.145
				text = "they"
			intervals [1686]:
				xmin = 1180.145
				xmax = 1180.435
				text = "see"
			intervals [1687]:
				xmin = 1180.435
				xmax = 1180.505
				text = "it"
			intervals [1688]:
				xmin = 1180.505
				xmax = 1180.625
				text = "they"
			intervals [1689]:
				xmin = 1180.625
				xmax = 1180.925
				text = "might"
			intervals [1690]:
				xmin = 1180.925
				xmax = 1181.155
				text = "try"
			intervals [1691]:
				xmin = 1181.155
				xmax = 1181.325
				text = "to"
			intervals [1692]:
				xmin = 1181.325
				xmax = 1181.355
				text = ""
			intervals [1693]:
				xmin = 1181.355
				xmax = 1181.815
				text = "rob"
			intervals [1694]:
				xmin = 1181.815
				xmax = 1182.025
				text = "us"
			intervals [1695]:
				xmin = 1182.025
				xmax = 1182.105
				text = "or"
			intervals [1696]:
				xmin = 1182.105
				xmax = 1182.455
				text = "something"
			intervals [1697]:
				xmin = 1182.455
				xmax = 1182.485
				text = ""
			intervals [1698]:
				xmin = 1182.485
				xmax = 1182.615
				text = "like"
			intervals [1699]:
				xmin = 1182.615
				xmax = 1182.735
				text = ""
			intervals [1700]:
				xmin = 1182.735
				xmax = 1182.965
				text = "that"
			intervals [1701]:
				xmin = 1182.965
				xmax = 1182.995
				text = ""
			intervals [1702]:
				xmin = 1182.995
				xmax = 1183.175
				text = "that"
			intervals [1703]:
				xmin = 1183.175
				xmax = 1183.245
				text = "s"
			intervals [1704]:
				xmin = 1183.245
				xmax = 1183.345
				text = "why"
			intervals [1705]:
				xmin = 1183.345
				xmax = 1183.375
				text = "i"
			intervals [1706]:
				xmin = 1183.375
				xmax = 1183.585
				text = "don't"
			intervals [1707]:
				xmin = 1183.585
				xmax = 1183.775
				text = "really"
			intervals [1708]:
				xmin = 1183.775
				xmax = 1183.855
				text = ""
			intervals [1709]:
				xmin = 1183.855
				xmax = 1184.085
				text = "feel"
			intervals [1710]:
				xmin = 1184.085
				xmax = 1184.505
				text = "safe"
			intervals [1711]:
				xmin = 1184.505
				xmax = 1184.8275
				text = ""
			intervals [1712]:
				xmin = 1184.8275
				xmax = 1185.1375
				text = "catching"
			intervals [1713]:
				xmin = 1185.1375
				xmax = 1185.2075
				text = "the"
			intervals [1714]:
				xmin = 1185.2075
				xmax = 1185.2375
				text = ""
			intervals [1715]:
				xmin = 1185.2375
				xmax = 1185.6275
				text = "train"
			intervals [1716]:
				xmin = 1185.6275
				xmax = 1185.9575
				text = "or"
			intervals [1717]:
				xmin = 1185.9575
				xmax = 1186.4375
				text = "walking"
			intervals [1718]:
				xmin = 1186.4375
				xmax = 1186.4975
				text = ""
			intervals [1719]:
				xmin = 1186.4975
				xmax = 1186.7575
				text = "home"
			intervals [1720]:
				xmin = 1186.7575
				xmax = 1186.8875
				text = "by"
			intervals [1721]:
				xmin = 1186.8875
				xmax = 1187.3975
				text = "myself"
			intervals [1722]:
				xmin = 1187.3975
				xmax = 1205.888
				text = ""
			intervals [1723]:
				xmin = 1205.888
				xmax = 1206.408
				text = "yeah"
			intervals [1724]:
				xmin = 1206.408
				xmax = 1208.2963
				text = ""
			intervals [1725]:
				xmin = 1208.2963
				xmax = 1208.7763
				text = "<unk>"
			intervals [1726]:
				xmin = 1208.7763
				xmax = 1209.5066
				text = ""
			intervals [1727]:
				xmin = 1209.5066
				xmax = 1209.7066
				text = "yeah"
			intervals [1728]:
				xmin = 1209.7066
				xmax = 1209.9766
				text = "reason"
			intervals [1729]:
				xmin = 1209.9766
				xmax = 1210.0466
				text = "why"
			intervals [1730]:
				xmin = 1210.0466
				xmax = 1210.1266
				text = "i"
			intervals [1731]:
				xmin = 1210.1266
				xmax = 1210.2966
				text = "like"
			intervals [1732]:
				xmin = 1210.2966
				xmax = 1210.6966
				text = "move"
			intervals [1733]:
				xmin = 1210.6966
				xmax = 1210.8366
				text = "i"
			intervals [1734]:
				xmin = 1210.8366
				xmax = 1211.0166
				text = "like"
			intervals [1735]:
				xmin = 1211.0166
				xmax = 1211.5166
				text = "maryland"
			intervals [1736]:
				xmin = 1211.5166
				xmax = 1211.7866
				text = "better"
			intervals [1737]:
				xmin = 1211.7866
				xmax = 1212.0666
				text = "cause"
			intervals [1738]:
				xmin = 1212.0666
				xmax = 1212.549
				text = ""
			intervals [1739]:
				xmin = 1212.549
				xmax = 1212.849
				text = "most"
			intervals [1740]:
				xmin = 1212.849
				xmax = 1212.949
				text = "of"
			intervals [1741]:
				xmin = 1212.949
				xmax = 1213.039
				text = ""
			intervals [1742]:
				xmin = 1213.039
				xmax = 1213.239
				text = "it"
			intervals [1743]:
				xmin = 1213.239
				xmax = 1213.319
				text = "s"
			intervals [1744]:
				xmin = 1213.319
				xmax = 1213.599
				text = "like"
			intervals [1745]:
				xmin = 1213.599
				xmax = 1213.629
				text = ""
			intervals [1746]:
				xmin = 1213.629
				xmax = 1213.849
				text = "we"
			intervals [1747]:
				xmin = 1213.849
				xmax = 1213.999
				text = "could"
			intervals [1748]:
				xmin = 1213.999
				xmax = 1214.099
				text = "go"
			intervals [1749]:
				xmin = 1214.099
				xmax = 1214.619
				text = "outside"
			intervals [1750]:
				xmin = 1214.619
				xmax = 1214.709
				text = "and"
			intervals [1751]:
				xmin = 1214.709
				xmax = 1214.969
				text = "play"
			intervals [1752]:
				xmin = 1214.969
				xmax = 1215.009
				text = ""
			intervals [1753]:
				xmin = 1215.009
				xmax = 1216.079
				text = "basketball"
			intervals [1754]:
				xmin = 1216.079
				xmax = 1216.2966
				text = ""
			intervals [1755]:
				xmin = 1216.2966
				xmax = 1216.8166
				text = "and"
			intervals [1756]:
				xmin = 1216.8166
				xmax = 1216.9966
				text = ""
			intervals [1757]:
				xmin = 1216.9966
				xmax = 1217.0566
				text = "we"
			intervals [1758]:
				xmin = 1217.0566
				xmax = 1217.2366
				text = ""
			intervals [1759]:
				xmin = 1217.2366
				xmax = 1217.4466
				text = "don't"
			intervals [1760]:
				xmin = 1217.4466
				xmax = 1217.6766
				text = "have"
			intervals [1761]:
				xmin = 1217.6766
				xmax = 1217.7866
				text = "to"
			intervals [1762]:
				xmin = 1217.7866
				xmax = 1217.9666
				text = "have"
			intervals [1763]:
				xmin = 1217.9666
				xmax = 1218.1166
				text = "no"
			intervals [1764]:
				xmin = 1218.1166
				xmax = 1218.7966
				text = "problems"
			intervals [1765]:
				xmin = 1218.7966
				xmax = 1218.8266
				text = ""
			intervals [1766]:
				xmin = 1218.8266
				xmax = 1219.0066
				text = "with"
			intervals [1767]:
				xmin = 1219.0066
				xmax = 1219.5366
				text = "nobody"
			intervals [1768]:
				xmin = 1219.5366
				xmax = 1220.3305
				text = ""
			intervals [1769]:
				xmin = 1220.3305
				xmax = 1220.7505
				text = "around"
			intervals [1770]:
				xmin = 1220.7505
				xmax = 1220.8905
				text = "us"
			intervals [1771]:
				xmin = 1220.8905
				xmax = 1220.9705
				text = ""
			intervals [1772]:
				xmin = 1220.9705
				xmax = 1221.2705
				text = "doing"
			intervals [1773]:
				xmin = 1221.2705
				xmax = 1221.5405
				text = "something"
			intervals [1774]:
				xmin = 1221.5405
				xmax = 1221.6405
				text = ""
			intervals [1775]:
				xmin = 1221.6405
				xmax = 1221.9205
				text = "dumb"
			intervals [1776]:
				xmin = 1221.9205
				xmax = 1252.2982
				text = ""
			intervals [1777]:
				xmin = 1252.2982
				xmax = 1252.4082
				text = "i"
			intervals [1778]:
				xmin = 1252.4082
				xmax = 1252.4382
				text = ""
			intervals [1779]:
				xmin = 1252.4382
				xmax = 1252.6782
				text = "love"
			intervals [1780]:
				xmin = 1252.6782
				xmax = 1252.7982
				text = "m-"
			intervals [1781]:
				xmin = 1252.7982
				xmax = 1252.8382
				text = ""
			intervals [1782]:
				xmin = 1252.8382
				xmax = 1253.0282
				text = "i"
			intervals [1783]:
				xmin = 1253.0282
				xmax = 1253.2582
				text = "love"
			intervals [1784]:
				xmin = 1253.2582
				xmax = 1253.3882
				text = "my"
			intervals [1785]:
				xmin = 1253.3882
				xmax = 1253.9682
				text = "sister"
			intervals [1786]:
				xmin = 1253.9682
				xmax = 1254.2082
				text = ""
			intervals [1787]:
				xmin = 1254.2082
				xmax = 1254.5082
				text = "very"
			intervals [1788]:
				xmin = 1254.5082
				xmax = 1254.5782
				text = ""
			intervals [1789]:
				xmin = 1254.5782
				xmax = 1254.9782
				text = "hard"
			intervals [1790]:
				xmin = 1254.9782
				xmax = 1255.1282
				text = "i"
			intervals [1791]:
				xmin = 1255.1282
				xmax = 1255.3382
				text = "love"
			intervals [1792]:
				xmin = 1255.3382
				xmax = 1255.3682
				text = ""
			intervals [1793]:
				xmin = 1255.3682
				xmax = 1255.5582
				text = "that"
			intervals [1794]:
				xmin = 1255.5582
				xmax = 1256.0282
				text = "she"
			intervals [1795]:
				xmin = 1256.0282
				xmax = 1256.1382
				text = ""
			intervals [1796]:
				xmin = 1256.1382
				xmax = 1256.3982
				text = "help"
			intervals [1797]:
				xmin = 1256.3982
				xmax = 1256.5282
				text = "me"
			intervals [1798]:
				xmin = 1256.5282
				xmax = 1256.7082
				text = "in"
			intervals [1799]:
				xmin = 1256.7082
				xmax = 1257.2982
				text = "school"
			intervals [1800]:
				xmin = 1257.2982
				xmax = 1258.1893
				text = ""
			intervals [1801]:
				xmin = 1258.1893
				xmax = 1258.3693
				text = "she"
			intervals [1802]:
				xmin = 1258.3693
				xmax = 1258.7493
				text = "cares"
			intervals [1803]:
				xmin = 1258.7493
				xmax = 1259.1793
				text = "about"
			intervals [1804]:
				xmin = 1259.1793
				xmax = 1259.2393
				text = ""
			intervals [1805]:
				xmin = 1259.2393
				xmax = 1259.3193
				text = "me"
			intervals [1806]:
				xmin = 1259.3193
				xmax = 1259.917
				text = ""
			intervals [1807]:
				xmin = 1259.917
				xmax = 1260.197
				text = "she"
			intervals [1808]:
				xmin = 1260.197
				xmax = 1260.457
				text = "really"
			intervals [1809]:
				xmin = 1260.457
				xmax = 1260.797
				text = "love"
			intervals [1810]:
				xmin = 1260.797
				xmax = 1260.847
				text = ""
			intervals [1811]:
				xmin = 1260.847
				xmax = 1261.127
				text = "me"
			intervals [1812]:
				xmin = 1261.127
				xmax = 1261.167
				text = ""
			intervals [1813]:
				xmin = 1261.167
				xmax = 1261.577
				text = "and"
			intervals [1814]:
				xmin = 1261.577
				xmax = 1263.0186
				text = ""
			intervals [1815]:
				xmin = 1263.0186
				xmax = 1263.1486
				text = "she"
			intervals [1816]:
				xmin = 1263.1486
				xmax = 1263.5586
				text = "just"
			intervals [1817]:
				xmin = 1263.5586
				xmax = 1263.6986
				text = ""
			intervals [1818]:
				xmin = 1263.6986
				xmax = 1263.9986
				text = "ev-"
			intervals [1819]:
				xmin = 1263.9986
				xmax = 1264.0486
				text = ""
			intervals [1820]:
				xmin = 1264.0486
				xmax = 1264.3786
				text = "even"
			intervals [1821]:
				xmin = 1264.3786
				xmax = 1264.5186
				text = "when"
			intervals [1822]:
				xmin = 1264.5186
				xmax = 1265.0986
				text = "sometimes"
			intervals [1823]:
				xmin = 1265.0986
				xmax = 1265.1286
				text = ""
			intervals [1824]:
				xmin = 1265.1286
				xmax = 1265.2586
				text = "when"
			intervals [1825]:
				xmin = 1265.2586
				xmax = 1265.4086
				text = "i"
			intervals [1826]:
				xmin = 1265.4086
				xmax = 1265.4786
				text = ""
			intervals [1827]:
				xmin = 1265.4786
				xmax = 1265.6386
				text = "feel"
			intervals [1828]:
				xmin = 1265.6386
				xmax = 1265.8986
				text = "like"
			intervals [1829]:
				xmin = 1265.8986
				xmax = 1265.9786
				text = "i"
			intervals [1830]:
				xmin = 1265.9786
				xmax = 1266.1986
				text = "don't"
			intervals [1831]:
				xmin = 1266.1986
				xmax = 1266.4086
				text = "wanna"
			intervals [1832]:
				xmin = 1266.4086
				xmax = 1266.4786
				text = ""
			intervals [1833]:
				xmin = 1266.4786
				xmax = 1266.6286
				text = "do"
			intervals [1834]:
				xmin = 1266.6286
				xmax = 1266.6586
				text = ""
			intervals [1835]:
				xmin = 1266.6586
				xmax = 1266.7186
				text = "the"
			intervals [1836]:
				xmin = 1266.7186
				xmax = 1266.8894
				text = ""
			intervals [1837]:
				xmin = 1266.8894
				xmax = 1267.0694
				text = "do"
			intervals [1838]:
				xmin = 1267.0694
				xmax = 1267.1894
				text = "the"
			intervals [1839]:
				xmin = 1267.1894
				xmax = 1267.4894
				text = "work"
			intervals [1840]:
				xmin = 1267.4894
				xmax = 1267.6194
				text = "no"
			intervals [1841]:
				xmin = 1267.6194
				xmax = 1267.8594
				text = "more"
			intervals [1842]:
				xmin = 1267.8594
				xmax = 1268.0394
				text = "she"
			intervals [1843]:
				xmin = 1268.0394
				xmax = 1268.3494
				text = "still"
			intervals [1844]:
				xmin = 1268.3494
				xmax = 1268.7794
				text = "push"
			intervals [1845]:
				xmin = 1268.7794
				xmax = 1268.9194
				text = "me"
			intervals [1846]:
				xmin = 1268.9194
				xmax = 1268.9494
				text = ""
			intervals [1847]:
				xmin = 1268.9494
				xmax = 1269.0994
				text = "to"
			intervals [1848]:
				xmin = 1269.0994
				xmax = 1269.4394
				text = "that"
			intervals [1849]:
				xmin = 1269.4394
				xmax = 1269.8853
				text = ""
			intervals [1850]:
				xmin = 1269.8853
				xmax = 1270.2453
				text = "limit"
			intervals [1851]:
				xmin = 1270.2453
				xmax = 1270.3153
				text = ""
			intervals [1852]:
				xmin = 1270.3153
				xmax = 1270.4753
				text = "to"
			intervals [1853]:
				xmin = 1270.4753
				xmax = 1270.5353
				text = ""
			intervals [1854]:
				xmin = 1270.5353
				xmax = 1270.7053
				text = "do"
			intervals [1855]:
				xmin = 1270.7053
				xmax = 1270.8653
				text = "the"
			intervals [1856]:
				xmin = 1270.8653
				xmax = 1271.1353
				text = "work"
			intervals [1857]:
				xmin = 1271.1353
				xmax = 1271.2153
				text = ""
			intervals [1858]:
				xmin = 1271.2153
				xmax = 1271.6253
				text = "even"
			intervals [1859]:
				xmin = 1271.6253
				xmax = 1271.8453
				text = "if"
			intervals [1860]:
				xmin = 1271.8453
				xmax = 1271.9453
				text = "i"
			intervals [1861]:
				xmin = 1271.9453
				xmax = 1271.9853
				text = ""
			intervals [1862]:
				xmin = 1271.9853
				xmax = 1272.1553
				text = "get"
			intervals [1863]:
				xmin = 1272.1553
				xmax = 1272.3353
				text = "mad"
			intervals [1864]:
				xmin = 1272.3353
				xmax = 1272.4053
				text = "at"
			intervals [1865]:
				xmin = 1272.4053
				xmax = 1272.6753
				text = "her"
			intervals [1866]:
				xmin = 1272.6753
				xmax = 1272.7053
				text = ""
			intervals [1867]:
				xmin = 1272.7053
				xmax = 1272.9253
				text = "she"
			intervals [1868]:
				xmin = 1272.9253
				xmax = 1273.2453
				text = "still"
			intervals [1869]:
				xmin = 1273.2453
				xmax = 1273.2853
				text = ""
			intervals [1870]:
				xmin = 1273.2853
				xmax = 1273.5453
				text = "help"
			intervals [1871]:
				xmin = 1273.5453
				xmax = 1273.6053
				text = "me"
			intervals [1872]:
				xmin = 1273.6053
				xmax = 1335.352
				text = ""
			intervals [1873]:
				xmin = 1335.352
				xmax = 1336.022
				text = "<unk>"
			intervals [1874]:
				xmin = 1336.022
				xmax = 1351.6722
				text = ""
			intervals [1875]:
				xmin = 1351.6722
				xmax = 1351.7022
				text = "<unk>"
			intervals [1876]:
				xmin = 1351.7022
				xmax = 1365.3319
				text = ""
			intervals [1877]:
				xmin = 1365.3319
				xmax = 1365.7719
				text = "mostly"
			intervals [1878]:
				xmin = 1365.7719
				xmax = 1365.8019
				text = ""
			intervals [1879]:
				xmin = 1365.8019
				xmax = 1366.2919
				text = "girls"
			intervals [1880]:
				xmin = 1366.2919
				xmax = 1367.3857
				text = ""
			intervals [1881]:
				xmin = 1367.3857
				xmax = 1367.9157
				text = "yeah"
			intervals [1882]:
				xmin = 1367.9157
				xmax = 1381.9904
				text = ""
			intervals [1883]:
				xmin = 1381.9904
				xmax = 1382.4204
				text = "lunching"
			intervals [1884]:
				xmin = 1382.4204
				xmax = 1388.4714
				text = ""
			intervals [1885]:
				xmin = 1388.4714
				xmax = 1388.7414
				text = "<unk>"
			intervals [1886]:
				xmin = 1388.7414
				xmax = 1396.8434
				text = ""
			intervals [1887]:
				xmin = 1396.8434
				xmax = 1397.6234
				text = "yeah"
			intervals [1888]:
				xmin = 1397.6234
				xmax = 1398.2134
				text = "yeah"
			intervals [1889]:
				xmin = 1398.2134
				xmax = 1398.639
				text = ""
			intervals [1890]:
				xmin = 1398.639
				xmax = 1398.719
				text = "or"
			intervals [1891]:
				xmin = 1398.719
				xmax = 1398.919
				text = "like"
			intervals [1892]:
				xmin = 1398.919
				xmax = 1398.999
				text = "you"
			intervals [1893]:
				xmin = 1398.999
				xmax = 1399.219
				text = "see"
			intervals [1894]:
				xmin = 1399.219
				xmax = 1399.759
				text = "somebody"
			intervals [1895]:
				xmin = 1399.759
				xmax = 1400.309
				text = "tripping"
			intervals [1896]:
				xmin = 1400.309
				xmax = 1400.659
				text = "out"
			intervals [1897]:
				xmin = 1400.659
				xmax = 1400.9539
				text = ""
			intervals [1898]:
				xmin = 1400.9539
				xmax = 1401.0939
				text = "in"
			intervals [1899]:
				xmin = 1401.0939
				xmax = 1401.3139
				text = "uh"
			intervals [1900]:
				xmin = 1401.3139
				xmax = 1401.919
				text = ""
			intervals [1901]:
				xmin = 1401.919
				xmax = 1402.189
				text = "middle"
			intervals [1902]:
				xmin = 1402.189
				xmax = 1402.349
				text = "of"
			intervals [1903]:
				xmin = 1402.349
				xmax = 1402.449
				text = "the"
			intervals [1904]:
				xmin = 1402.449
				xmax = 1402.789
				text = "street"
			intervals [1905]:
				xmin = 1402.789
				xmax = 1402.839
				text = "or"
			intervals [1906]:
				xmin = 1402.839
				xmax = 1403.519
				text = "something"
			intervals [1907]:
				xmin = 1403.519
				xmax = 1403.6548
				text = ""
			intervals [1908]:
				xmin = 1403.6548
				xmax = 1403.8048
				text = "cause"
			intervals [1909]:
				xmin = 1403.8048
				xmax = 1403.8448
				text = ""
			intervals [1910]:
				xmin = 1403.8448
				xmax = 1404.0248
				text = "they"
			intervals [1911]:
				xmin = 1404.0248
				xmax = 1404.2748
				text = "off"
			intervals [1912]:
				xmin = 1404.2748
				xmax = 1404.3548
				text = "a"
			intervals [1913]:
				xmin = 1404.3548
				xmax = 1404.3948
				text = ""
			intervals [1914]:
				xmin = 1404.3948
				xmax = 1404.8148
				text = "drug"
			intervals [1915]:
				xmin = 1404.8148
				xmax = 1404.8748
				text = "or"
			intervals [1916]:
				xmin = 1404.8748
				xmax = 1405.1948
				text = "something"
			intervals [1917]:
				xmin = 1405.1948
				xmax = 1405.3848
				text = "they"
			intervals [1918]:
				xmin = 1405.3848
				xmax = 1405.9148
				text = "tripping"
			intervals [1919]:
				xmin = 1405.9148
				xmax = 1405.9948
				text = "or"
			intervals [1920]:
				xmin = 1405.9948
				xmax = 1406.1848
				text = "they"
			intervals [1921]:
				xmin = 1406.1848
				xmax = 1406.7048
				text = "lunching"
			intervals [1922]:
				xmin = 1406.7048
				xmax = 1418.9923
				text = ""
			intervals [1923]:
				xmin = 1418.9923
				xmax = 1419.0323
				text = "i"
			intervals [1924]:
				xmin = 1419.0323
				xmax = 1419.1623
				text = "like"
			intervals [1925]:
				xmin = 1419.1623
				xmax = 1419.2223
				text = "to"
			intervals [1926]:
				xmin = 1419.2223
				xmax = 1419.5323
				text = "play"
			intervals [1927]:
				xmin = 1419.5323
				xmax = 1419.6923
				text = ""
			intervals [1928]:
				xmin = 1419.6923
				xmax = 1419.8323
				text = "the"
			intervals [1929]:
				xmin = 1419.8323
				xmax = 1420.2723
				text = "game"
			intervals [1930]:
				xmin = 1420.2723
				xmax = 1420.4287
				text = ""
			intervals [1931]:
				xmin = 1420.4287
				xmax = 1420.7387
				text = "play"
			intervals [1932]:
				xmin = 1420.7387
				xmax = 1421.4987
				text = "sports"
			intervals [1933]:
				xmin = 1421.4987
				xmax = 1421.5287
				text = ""
			intervals [1934]:
				xmin = 1421.5287
				xmax = 1421.7487
				text = "play"
			intervals [1935]:
				xmin = 1421.7487
				xmax = 1421.8387
				text = "with"
			intervals [1936]:
				xmin = 1421.8387
				xmax = 1421.9787
				text = "my"
			intervals [1937]:
				xmin = 1421.9787
				xmax = 1422.4287
				text = "brothers"
			intervals [1938]:
				xmin = 1422.4287
				xmax = 1422.5587
				text = "and"
			intervals [1939]:
				xmin = 1422.5587
				xmax = 1423.1387
				text = "sister"
			intervals [1940]:
				xmin = 1423.1387
				xmax = 1423.8919
				text = ""
			intervals [1941]:
				xmin = 1423.8919
				xmax = 1424.1819
				text = "and"
			intervals [1942]:
				xmin = 1424.1819
				xmax = 1424.6348
				text = ""
			intervals [1943]:
				xmin = 1424.6348
				xmax = 1424.9448
				text = "just"
			intervals [1944]:
				xmin = 1424.9448
				xmax = 1425.3014
				text = ""
			intervals [1945]:
				xmin = 1425.3014
				xmax = 1425.5814
				text = "have"
			intervals [1946]:
				xmin = 1425.5814
				xmax = 1425.7914
				text = "fun"
			intervals [1947]:
				xmin = 1425.7914
				xmax = 1426.1214
				text = "chilling"
			intervals [1948]:
				xmin = 1426.1214
				xmax = 1426.2114
				text = "with"
			intervals [1949]:
				xmin = 1426.2114
				xmax = 1426.3014
				text = ""
			intervals [1950]:
				xmin = 1426.3014
				xmax = 1426.4514
				text = "them"
			intervals [1951]:
				xmin = 1426.4514
				xmax = 1433.472
				text = ""
			intervals [1952]:
				xmin = 1433.472
				xmax = 1433.672
				text = "my"
			intervals [1953]:
				xmin = 1433.672
				xmax = 1433.982
				text = "favorite"
			intervals [1954]:
				xmin = 1433.982
				xmax = 1434.142
				text = "game"
			intervals [1955]:
				xmin = 1434.142
				xmax = 1434.252
				text = "to"
			intervals [1956]:
				xmin = 1434.252
				xmax = 1434.492
				text = "play"
			intervals [1957]:
				xmin = 1434.492
				xmax = 1434.642
				text = "is"
			intervals [1958]:
				xmin = 1434.642
				xmax = 1434.842
				text = "two"
			intervals [1959]:
				xmin = 1434.842
				xmax = 1435.022
				text = "k"
			intervals [1960]:
				xmin = 1435.022
				xmax = 1435.842
				text = "sixteen"
			intervals [1961]:
				xmin = 1435.842
				xmax = 1436.3075
				text = ""
			intervals [1962]:
				xmin = 1436.3075
				xmax = 1436.6175
				text = "well"
			intervals [1963]:
				xmin = 1436.6175
				xmax = 1436.7303
				text = ""
			intervals [1964]:
				xmin = 1436.7303
				xmax = 1436.9503
				text = "two"
			intervals [1965]:
				xmin = 1436.9503
				xmax = 1437.2603
				text = "k"
			intervals [1966]:
				xmin = 1437.2603
				xmax = 1437.7203
				text = ""
			intervals [1967]:
				xmin = 1437.7203
				xmax = 1438.0303
				text = "cause"
			intervals [1968]:
				xmin = 1438.0303
				xmax = 1438.6203
				text = "madden"
			intervals [1969]:
				xmin = 1438.6203
				xmax = 1438.6503
				text = ""
			intervals [1970]:
				xmin = 1438.6503
				xmax = 1438.8203
				text = "it"
			intervals [1971]:
				xmin = 1438.8203
				xmax = 1438.8503
				text = "s"
			intervals [1972]:
				xmin = 1438.8503
				xmax = 1439.1103
				text = "not"
			intervals [1973]:
				xmin = 1439.1103
				xmax = 1439.4203
				text = "like"
			intervals [1974]:
				xmin = 1439.4203
				xmax = 1439.6603
				text = "two"
			intervals [1975]:
				xmin = 1439.6603
				xmax = 1439.7003
				text = ""
			intervals [1976]:
				xmin = 1439.7003
				xmax = 1439.9103
				text = "k"
			intervals [1977]:
				xmin = 1439.9103
				xmax = 1440.1503
				text = "because"
			intervals [1978]:
				xmin = 1440.1503
				xmax = 1440.1803
				text = ""
			intervals [1979]:
				xmin = 1440.1803
				xmax = 1440.6103
				text = "madden"
			intervals [1980]:
				xmin = 1440.6103
				xmax = 1440.7603
				text = "don't"
			intervals [1981]:
				xmin = 1440.7603
				xmax = 1441.1303
				text = "have"
			intervals [1982]:
				xmin = 1441.1303
				xmax = 1441.4103
				text = "all"
			intervals [1983]:
				xmin = 1441.4103
				xmax = 1441.6903
				text = "that"
			intervals [1984]:
				xmin = 1441.6903
				xmax = 1441.9203
				text = "my"
			intervals [1985]:
				xmin = 1441.9203
				xmax = 1442.6703
				text = "career"
			intervals [1986]:
				xmin = 1442.6703
				xmax = 1443.0047
				text = ""
			intervals [1987]:
				xmin = 1443.0047
				xmax = 1443.1447
				text = "and"
			intervals [1988]:
				xmin = 1443.1447
				xmax = 1443.4547
				text = "things"
			intervals [1989]:
				xmin = 1443.4547
				xmax = 1443.6747
				text = "like"
			intervals [1990]:
				xmin = 1443.6747
				xmax = 1443.9247
				text = "that"
			intervals [1991]:
				xmin = 1443.9247
				xmax = 1444.0947
				text = ""
			intervals [1992]:
				xmin = 1444.0947
				xmax = 1444.3847
				text = "and"
			intervals [1993]:
				xmin = 1444.3847
				xmax = 1444.8995
				text = ""
			intervals [1994]:
				xmin = 1444.8995
				xmax = 1445.1395
				text = "that"
			intervals [1995]:
				xmin = 1445.1395
				xmax = 1445.4495
				text = "s"
			intervals [1996]:
				xmin = 1445.4495
				xmax = 1445.7817
				text = ""
			intervals [1997]:
				xmin = 1445.7817
				xmax = 1446.1317
				text = "really"
			intervals [1998]:
				xmin = 1446.1317
				xmax = 1446.3517
				text = "gonna"
			intervals [1999]:
				xmin = 1446.3517
				xmax = 1446.6017
				text = "hype"
			intervals [2000]:
				xmin = 1446.6017
				xmax = 1446.7717
				text = "me"
			intervals [2001]:
				xmin = 1446.7717
				xmax = 1446.8817
				text = "up"
			intervals [2002]:
				xmin = 1446.8817
				xmax = 1446.9217
				text = ""
			intervals [2003]:
				xmin = 1446.9217
				xmax = 1447.0117
				text = "to"
			intervals [2004]:
				xmin = 1447.0117
				xmax = 1447.2817
				text = "play"
			intervals [2005]:
				xmin = 1447.2817
				xmax = 1447.4617
				text = "that"
			intervals [2006]:
				xmin = 1447.4617
				xmax = 1447.5217
				text = ""
			intervals [2007]:
				xmin = 1447.5217
				xmax = 1447.7717
				text = "game"
			intervals [2008]:
				xmin = 1447.7717
				xmax = 1450.7277
				text = ""
			intervals [2009]:
				xmin = 1450.7277
				xmax = 1451.2177
				text = "<unk>"
			intervals [2010]:
				xmin = 1451.2177
				xmax = 1467.2105
				text = ""
			intervals [2011]:
				xmin = 1467.2105
				xmax = 1467.6005
				text = "most"
			intervals [2012]:
				xmin = 1467.6005
				xmax = 1467.6905
				text = ""
			intervals [2013]:
				xmin = 1467.6905
				xmax = 1468.0705
				text = "most"
			intervals [2014]:
				xmin = 1468.0705
				xmax = 1468.3605
				text = "likely"
			intervals [2015]:
				xmin = 1468.3605
				xmax = 1468.4705
				text = "i"
			intervals [2016]:
				xmin = 1468.4705
				xmax = 1468.6605
				text = "like"
			intervals [2017]:
				xmin = 1468.6605
				xmax = 1468.7905
				text = "to"
			intervals [2018]:
				xmin = 1468.7905
				xmax = 1468.8605
				text = ""
			intervals [2019]:
				xmin = 1468.8605
				xmax = 1469.0805
				text = "play"
			intervals [2020]:
				xmin = 1469.0805
				xmax = 1469.1705
				text = "with"
			intervals [2021]:
				xmin = 1469.1705
				xmax = 1469.3605
				text = "my"
			intervals [2022]:
				xmin = 1469.3605
				xmax = 1469.7305
				text = "brother"
			intervals [2023]:
				xmin = 1469.7305
				xmax = 1470.9451
				text = ""
			intervals [2024]:
				xmin = 1470.9451
				xmax = 1471.1551
				text = "and"
			intervals [2025]:
				xmin = 1471.1551
				xmax = 1471.8951
				text = "cause"
			intervals [2026]:
				xmin = 1471.8951
				xmax = 1472.1632
				text = ""
			intervals [2027]:
				xmin = 1472.1632
				xmax = 1472.2532
				text = "i"
			intervals [2028]:
				xmin = 1472.2532
				xmax = 1472.4032
				text = "don't"
			intervals [2029]:
				xmin = 1472.4032
				xmax = 1472.4932
				text = "i"
			intervals [2030]:
				xmin = 1472.4932
				xmax = 1472.6932
				text = "just"
			intervals [2031]:
				xmin = 1472.6932
				xmax = 1472.9732
				text = "like"
			intervals [2032]:
				xmin = 1472.9732
				xmax = 1473.0827
				text = ""
			intervals [2033]:
				xmin = 1473.0827
				xmax = 1473.5027
				text = "love"
			intervals [2034]:
				xmin = 1473.5027
				xmax = 1473.5327
				text = ""
			intervals [2035]:
				xmin = 1473.5327
				xmax = 1473.7527
				text = "playing"
			intervals [2036]:
				xmin = 1473.7527
				xmax = 1473.8427
				text = "with"
			intervals [2037]:
				xmin = 1473.8427
				xmax = 1473.9927
				text = "my"
			intervals [2038]:
				xmin = 1473.9927
				xmax = 1474.2127
				text = "brother"
			intervals [2039]:
				xmin = 1474.2127
				xmax = 1474.5479
				text = ""
			intervals [2040]:
				xmin = 1474.5479
				xmax = 1474.7479
				text = "even"
			intervals [2041]:
				xmin = 1474.7479
				xmax = 1474.9079
				text = "though"
			intervals [2042]:
				xmin = 1474.9079
				xmax = 1474.9979
				text = "we"
			intervals [2043]:
				xmin = 1474.9979
				xmax = 1475.1879
				text = "have"
			intervals [2044]:
				xmin = 1475.1879
				xmax = 1475.2779
				text = "our"
			intervals [2045]:
				xmin = 1475.2779
				xmax = 1475.6079
				text = "ups"
			intervals [2046]:
				xmin = 1475.6079
				xmax = 1475.6779
				text = "and"
			intervals [2047]:
				xmin = 1475.6779
				xmax = 1475.7379
				text = ""
			intervals [2048]:
				xmin = 1475.7379
				xmax = 1476.2979
				text = "downs"
			intervals [2049]:
				xmin = 1476.2979
				xmax = 1483.8601
				text = ""
			intervals [2050]:
				xmin = 1483.8601
				xmax = 1484.2201
				text = "uh"
			intervals [2051]:
				xmin = 1484.2201
				xmax = 1487.3416
				text = ""
			intervals [2052]:
				xmin = 1487.3416
				xmax = 1487.6216
				text = "and"
			intervals [2053]:
				xmin = 1487.6216
				xmax = 1487.9316
				text = "uh"
			intervals [2054]:
				xmin = 1487.9316
				xmax = 1488.0216
				text = "what"
			intervals [2055]:
				xmin = 1488.0216
				xmax = 1488.2116
				text = "was"
			intervals [2056]:
				xmin = 1488.2116
				xmax = 1488.4416
				text = "that"
			intervals [2057]:
				xmin = 1488.4416
				xmax = 1488.5016
				text = ""
			intervals [2058]:
				xmin = 1488.5016
				xmax = 1488.7916
				text = "game"
			intervals [2059]:
				xmin = 1488.7916
				xmax = 1489.0316
				text = ""
			intervals [2060]:
				xmin = 1489.0316
				xmax = 1489.1916
				text = "called"
			intervals [2061]:
				xmin = 1489.1916
				xmax = 1492.0952
				text = ""
			intervals [2062]:
				xmin = 1492.0952
				xmax = 1492.3552
				text = "uh"
			intervals [2063]:
				xmin = 1492.3552
				xmax = 1492.4752
				text = ""
			intervals [2064]:
				xmin = 1492.4752
				xmax = 1492.6652
				text = "the"
			intervals [2065]:
				xmin = 1492.6652
				xmax = 1493.0652
				text = "boxing"
			intervals [2066]:
				xmin = 1493.0652
				xmax = 1493.2852
				text = "game"
			intervals [2067]:
				xmin = 1493.2852
				xmax = 1493.4052
				text = "on"
			intervals [2068]:
				xmin = 1493.4052
				xmax = 1493.4952
				text = "the"
			intervals [2069]:
				xmin = 1493.4952
				xmax = 1493.6852
				text = "wii"
			intervals [2070]:
				xmin = 1493.6852
				xmax = 1495.2668
				text = ""
			intervals [2071]:
				xmin = 1495.2668
				xmax = 1495.7668
				text = "uh"
			intervals [2072]:
				xmin = 1495.7668
				xmax = 1495.9868
				text = "what"
			intervals [2073]:
				xmin = 1495.9868
				xmax = 1496.3068
				text = "else"
			intervals [2074]:
				xmin = 1496.3068
				xmax = 1496.4668
				text = "it"
			intervals [2075]:
				xmin = 1496.4668
				xmax = 1496.6568
				text = "was"
			intervals [2076]:
				xmin = 1496.6568
				xmax = 1497.0768
				text = "that"
			intervals [2077]:
				xmin = 1497.0768
				xmax = 1497.3368
				text = "um"
			intervals [2078]:
				xmin = 1497.3368
				xmax = 1497.4468
				text = ""
			intervals [2079]:
				xmin = 1497.4468
				xmax = 1497.5768
				text = "<unk>"
			intervals [2080]:
				xmin = 1497.5768
				xmax = 1497.6068
				text = ""
			intervals [2081]:
				xmin = 1497.6068
				xmax = 1497.8068
				text = "game"
			intervals [2082]:
				xmin = 1497.8068
				xmax = 1497.8868
				text = "we"
			intervals [2083]:
				xmin = 1497.8868
				xmax = 1498.0168
				text = "had"
			intervals [2084]:
				xmin = 1498.0168
				xmax = 1498.1568
				text = "on"
			intervals [2085]:
				xmin = 1498.1568
				xmax = 1498.2968
				text = "the"
			intervals [2086]:
				xmin = 1498.2968
				xmax = 1498.5068
				text = "three"
			intervals [2087]:
				xmin = 1498.5068
				xmax = 1499.1168
				text = "sixty"
			intervals [2088]:
				xmin = 1499.1168
				xmax = 1500.7405
				text = ""
			intervals [2089]:
				xmin = 1500.7405
				xmax = 1500.9605
				text = "yeah"
			intervals [2090]:
				xmin = 1500.9605
				xmax = 1501.4505
				text = "crash"
			intervals [2091]:
				xmin = 1501.4505
				xmax = 1502.1905
				text = "course"
			intervals [2092]:
				xmin = 1502.1905
				xmax = 1508.7309
				text = ""
			intervals [2093]:
				xmin = 1508.7309
				xmax = 1508.8109
				text = "you"
			intervals [2094]:
				xmin = 1508.8109
				xmax = 1508.9909
				text = "don't"
			intervals [2095]:
				xmin = 1508.9909
				xmax = 1509.3209
				text = "remember"
			intervals [2096]:
				xmin = 1509.3209
				xmax = 1509.5109
				text = "that"
			intervals [2097]:
				xmin = 1509.5109
				xmax = 1509.8609
				text = "game"
			intervals [2098]:
				xmin = 1509.8609
				xmax = 1512.821
				text = ""
			intervals [2099]:
				xmin = 1512.821
				xmax = 1513.211
				text = "oh"
			intervals [2100]:
				xmin = 1513.211
				xmax = 1513.961
				text = "whatever"
			intervals [2101]:
				xmin = 1513.961
				xmax = 1518.938
				text = ""
			intervals [2102]:
				xmin = 1518.938
				xmax = 1519.198
				text = "no"
			intervals [2103]:
				xmin = 1519.198
				xmax = 1519.298
				text = "we"
			intervals [2104]:
				xmin = 1519.298
				xmax = 1519.478
				text = "just"
			intervals [2105]:
				xmin = 1519.478
				xmax = 1519.618
				text = "pick"
			intervals [2106]:
				xmin = 1519.618
				xmax = 1519.908
				text = "whoever"
			intervals [2107]:
				xmin = 1519.908
				xmax = 1520.278
				text = ""
			intervals [2108]:
				xmin = 1520.278
				xmax = 1520.338
				text = "we"
			intervals [2109]:
				xmin = 1520.338
				xmax = 1520.458
				text = "like"
			intervals [2110]:
				xmin = 1520.458
				xmax = 1520.9807
				text = ""
			intervals [2111]:
				xmin = 1520.9807
				xmax = 1521.1707
				text = "oh"
			intervals [2112]:
				xmin = 1521.1707
				xmax = 1521.3107
				text = "yeah"
			intervals [2113]:
				xmin = 1521.3107
				xmax = 1521.7007
				text = "slam"
			intervals [2114]:
				xmin = 1521.7007
				xmax = 1521.9007
				text = "dunk"
			intervals [2115]:
				xmin = 1521.9007
				xmax = 1521.9307
				text = ""
			intervals [2116]:
				xmin = 1521.9307
				xmax = 1522.5807
				text = "contest"
			intervals [2117]:
				xmin = 1522.5807
				xmax = 1522.6707
				text = "i"
			intervals [2118]:
				xmin = 1522.6707
				xmax = 1523.0507
				text = "remember"
			intervals [2119]:
				xmin = 1523.0507
				xmax = 1523.2807
				text = "that"
			intervals [2120]:
				xmin = 1523.2807
				xmax = 1523.3907
				text = "when"
			intervals [2121]:
				xmin = 1523.3907
				xmax = 1524.0707
				text = "rdx"
			intervals [2122]:
				xmin = 1524.0707
				xmax = 1524.2807
				text = "remember"
			intervals [2123]:
				xmin = 1524.2807
				xmax = 1591.7993
				text = ""
			intervals [2124]:
				xmin = 1591.7993
				xmax = 1591.9493
				text = "uh"
			intervals [2125]:
				xmin = 1591.9493
				xmax = 1592.1793
				text = "what"
			intervals [2126]:
				xmin = 1592.1793
				xmax = 1592.4593
				text = "ma"
			intervals [2127]:
				xmin = 1592.4593
				xmax = 1592.5993
				text = ""
			intervals [2128]:
				xmin = 1592.5993
				xmax = 1592.8393
				text = "what"
			intervals [2129]:
				xmin = 1592.8393
				xmax = 1593.1793
				text = "makes"
			intervals [2130]:
				xmin = 1593.1793
				xmax = 1593.3993
				text = "me"
			intervals [2131]:
				xmin = 1593.3993
				xmax = 1593.7893
				text = "me"
			intervals [2132]:
				xmin = 1593.7893
				xmax = 1594.0806
				text = ""
			intervals [2133]:
				xmin = 1594.0806
				xmax = 1594.3006
				text = "i"
			intervals [2134]:
				xmin = 1594.3006
				xmax = 1594.5206
				text = "say"
			intervals [2135]:
				xmin = 1594.5206
				xmax = 1594.6706
				text = "what"
			intervals [2136]:
				xmin = 1594.6706
				xmax = 1594.9606
				text = "makes"
			intervals [2137]:
				xmin = 1594.9606
				xmax = 1595.1406
				text = "me"
			intervals [2138]:
				xmin = 1595.1406
				xmax = 1595.3906
				text = "me"
			intervals [2139]:
				xmin = 1595.3906
				xmax = 1595.5606
				text = "is"
			intervals [2140]:
				xmin = 1595.5606
				xmax = 1595.7806
				text = "my"
			intervals [2141]:
				xmin = 1595.7806
				xmax = 1595.8106
				text = ""
			intervals [2142]:
				xmin = 1595.8106
				xmax = 1596.1706
				text = "dad"
			intervals [2143]:
				xmin = 1596.1706
				xmax = 1596.5306
				text = "most"
			intervals [2144]:
				xmin = 1596.5306
				xmax = 1596.9506
				text = "likely"
			intervals [2145]:
				xmin = 1596.9506
				xmax = 1597.0306
				text = ""
			intervals [2146]:
				xmin = 1597.0306
				xmax = 1597.2606
				text = "cause"
			intervals [2147]:
				xmin = 1597.2606
				xmax = 1597.3906
				text = "when"
			intervals [2148]:
				xmin = 1597.3906
				xmax = 1597.5106
				text = "i"
			intervals [2149]:
				xmin = 1597.5106
				xmax = 1597.9006
				text = "see"
			intervals [2150]:
				xmin = 1597.9006
				xmax = 1598.2642
				text = ""
			intervals [2151]:
				xmin = 1598.2642
				xmax = 1598.3642
				text = "what"
			intervals [2152]:
				xmin = 1598.3642
				xmax = 1598.4742
				text = "i"
			intervals [2153]:
				xmin = 1598.4742
				xmax = 1598.6942
				text = "see"
			intervals [2154]:
				xmin = 1598.6942
				xmax = 1599.0042
				text = "him"
			intervals [2155]:
				xmin = 1599.0042
				xmax = 1599.0342
				text = ""
			intervals [2156]:
				xmin = 1599.0342
				xmax = 1599.3042
				text = "do"
			intervals [2157]:
				xmin = 1599.3042
				xmax = 1600.1774
				text = ""
			intervals [2158]:
				xmin = 1600.1774
				xmax = 1600.3474
				text = "and"
			intervals [2159]:
				xmin = 1600.3474
				xmax = 1600.4774
				text = "how"
			intervals [2160]:
				xmin = 1600.4774
				xmax = 1600.5674
				text = "he"
			intervals [2161]:
				xmin = 1600.5674
				xmax = 1600.5974
				text = ""
			intervals [2162]:
				xmin = 1600.5974
				xmax = 1600.8574
				text = "treat"
			intervals [2163]:
				xmin = 1600.8574
				xmax = 1601.0474
				text = "my"
			intervals [2164]:
				xmin = 1601.0474
				xmax = 1601.5974
				text = "mom"
			intervals [2165]:
				xmin = 1601.5974
				xmax = 1601.902
				text = ""
			intervals [2166]:
				xmin = 1601.902
				xmax = 1602.182
				text = "it"
			intervals [2167]:
				xmin = 1602.182
				xmax = 1602.272
				text = ""
			intervals [2168]:
				xmin = 1602.272
				xmax = 1602.492
				text = "it"
			intervals [2169]:
				xmin = 1602.492
				xmax = 1602.642
				text = ""
			intervals [2170]:
				xmin = 1602.642
				xmax = 1602.942
				text = "it"
			intervals [2171]:
				xmin = 1602.942
				xmax = 1602.972
				text = ""
			intervals [2172]:
				xmin = 1602.972
				xmax = 1603.312
				text = "s"
			intervals [2173]:
				xmin = 1603.312
				xmax = 1603.5042
				text = ""
			intervals [2174]:
				xmin = 1603.5042
				xmax = 1603.6042
				text = "it"
			intervals [2175]:
				xmin = 1603.6042
				xmax = 1603.8842
				text = "make"
			intervals [2176]:
				xmin = 1603.8842
				xmax = 1604.2242
				text = "me"
			intervals [2177]:
				xmin = 1604.2242
				xmax = 1604.7055
				text = ""
			intervals [2178]:
				xmin = 1604.7055
				xmax = 1604.9655
				text = "wanna"
			intervals [2179]:
				xmin = 1604.9655
				xmax = 1605.0855
				text = "be"
			intervals [2180]:
				xmin = 1605.0855
				xmax = 1605.2555
				text = "like"
			intervals [2181]:
				xmin = 1605.2555
				xmax = 1605.4255
				text = "my"
			intervals [2182]:
				xmin = 1605.4255
				xmax = 1606.0055
				text = "dad"
			intervals [2183]:
				xmin = 1606.0055
				xmax = 1606.4503
				text = ""
			intervals [2184]:
				xmin = 1606.4503
				xmax = 1606.5903
				text = "and"
			intervals [2185]:
				xmin = 1606.5903
				xmax = 1606.7603
				text = "be"
			intervals [2186]:
				xmin = 1606.7603
				xmax = 1606.7903
				text = ""
			intervals [2187]:
				xmin = 1606.7903
				xmax = 1607.0203
				text = "a"
			intervals [2188]:
				xmin = 1607.0203
				xmax = 1607.4019
				text = ""
			intervals [2189]:
				xmin = 1607.4019
				xmax = 1607.6519
				text = "be"
			intervals [2190]:
				xmin = 1607.6519
				xmax = 1607.7019
				text = "a"
			intervals [2191]:
				xmin = 1607.7019
				xmax = 1607.9819
				text = "man"
			intervals [2192]:
				xmin = 1607.9819
				xmax = 1608.2619
				text = "like"
			intervals [2193]:
				xmin = 1608.2619
				xmax = 1608.5819
				text = "him"
			intervals [2194]:
				xmin = 1608.5819
				xmax = 1608.8479
				text = ""
			intervals [2195]:
				xmin = 1608.8479
				xmax = 1609.0579
				text = "when"
			intervals [2196]:
				xmin = 1609.0579
				xmax = 1609.1779
				text = "i"
			intervals [2197]:
				xmin = 1609.1779
				xmax = 1609.2079
				text = ""
			intervals [2198]:
				xmin = 1609.2079
				xmax = 1609.3079
				text = "get"
			intervals [2199]:
				xmin = 1609.3079
				xmax = 1609.7079
				text = "older"
			intervals [2200]:
				xmin = 1609.7079
				xmax = 1610.776
				text = ""
			intervals [2201]:
				xmin = 1610.776
				xmax = 1611.186
				text = "and"
			intervals [2202]:
				xmin = 1611.186
				xmax = 1611.326
				text = ""
			intervals [2203]:
				xmin = 1611.326
				xmax = 1611.566
				text = "i'm"
			intervals [2204]:
				xmin = 1611.566
				xmax = 1611.606
				text = "a"
			intervals [2205]:
				xmin = 1611.606
				xmax = 1611.636
				text = ""
			intervals [2206]:
				xmin = 1611.636
				xmax = 1612.196
				text = "chill"
			intervals [2207]:
				xmin = 1612.196
				xmax = 1612.276
				text = ""
			intervals [2208]:
				xmin = 1612.276
				xmax = 1612.636
				text = "chill"
			intervals [2209]:
				xmin = 1612.636
				xmax = 1613.396
				text = "person"
			intervals [2210]:
				xmin = 1613.396
				xmax = 1613.6882
				text = ""
			intervals [2211]:
				xmin = 1613.6882
				xmax = 1613.7482
				text = "i"
			intervals [2212]:
				xmin = 1613.7482
				xmax = 1614.1182
				text = "don't"
			intervals [2213]:
				xmin = 1614.1182
				xmax = 1614.2982
				text = ""
			intervals [2214]:
				xmin = 1614.2982
				xmax = 1614.3782
				text = "i"
			intervals [2215]:
				xmin = 1614.3782
				xmax = 1614.6182
				text = "don't"
			intervals [2216]:
				xmin = 1614.6182
				xmax = 1614.8382
				text = "like"
			intervals [2217]:
				xmin = 1614.8382
				xmax = 1614.9382
				text = "to"
			intervals [2218]:
				xmin = 1614.9382
				xmax = 1614.9982
				text = ""
			intervals [2219]:
				xmin = 1614.9982
				xmax = 1615.3582
				text = "fight"
			intervals [2220]:
				xmin = 1615.3582
				xmax = 1616.2294
				text = ""
			intervals [2221]:
				xmin = 1616.2294
				xmax = 1616.2794
				text = "i"
			intervals [2222]:
				xmin = 1616.2794
				xmax = 1616.4394
				text = "like"
			intervals [2223]:
				xmin = 1616.4394
				xmax = 1616.5394
				text = "to"
			intervals [2224]:
				xmin = 1616.5394
				xmax = 1616.7094
				text = "be"
			intervals [2225]:
				xmin = 1616.7094
				xmax = 1616.9994
				text = "cool"
			intervals [2226]:
				xmin = 1616.9994
				xmax = 1617.1894
				text = "with"
			intervals [2227]:
				xmin = 1617.1894
				xmax = 1617.2294
				text = "a"
			intervals [2228]:
				xmin = 1617.2294
				xmax = 1617.4494
				text = "lot"
			intervals [2229]:
				xmin = 1617.4494
				xmax = 1617.6094
				text = "of"
			intervals [2230]:
				xmin = 1617.6094
				xmax = 1617.6394
				text = ""
			intervals [2231]:
				xmin = 1617.6394
				xmax = 1618.1294
				text = "people"
			intervals [2232]:
				xmin = 1618.1294
				xmax = 1618.8097
				text = ""
			intervals [2233]:
				xmin = 1618.8097
				xmax = 1619.0497
				text = "and"
			intervals [2234]:
				xmin = 1619.0497
				xmax = 1619.1497
				text = "who"
			intervals [2235]:
				xmin = 1619.1497
				xmax = 1619.5597
				text = "gonna"
			intervals [2236]:
				xmin = 1619.5597
				xmax = 1620.7333
				text = ""
			intervals [2237]:
				xmin = 1620.7333
				xmax = 1621.1933
				text = "and"
			intervals [2238]:
				xmin = 1621.1933
				xmax = 1621.9117
				text = ""
			intervals [2239]:
				xmin = 1621.9117
				xmax = 1622.0717
				text = "my"
			intervals [2240]:
				xmin = 1622.0717
				xmax = 1622.2717
				text = "little"
			intervals [2241]:
				xmin = 1622.2717
				xmax = 1622.3417
				text = ""
			intervals [2242]:
				xmin = 1622.3417
				xmax = 1622.6617
				text = "brother"
			intervals [2243]:
				xmin = 1622.6617
				xmax = 1622.8417
				text = "make"
			intervals [2244]:
				xmin = 1622.8417
				xmax = 1622.8717
				text = ""
			intervals [2245]:
				xmin = 1622.8717
				xmax = 1623.0617
				text = "me"
			intervals [2246]:
				xmin = 1623.0617
				xmax = 1623.0917
				text = ""
			intervals [2247]:
				xmin = 1623.0917
				xmax = 1623.2717
				text = "me"
			intervals [2248]:
				xmin = 1623.2717
				xmax = 1623.3117
				text = ""
			intervals [2249]:
				xmin = 1623.3117
				xmax = 1623.6217
				text = "too"
			intervals [2250]:
				xmin = 1623.6217
				xmax = 1623.6917
				text = ""
			intervals [2251]:
				xmin = 1623.6917
				xmax = 1624.2817
				text = "because"
			intervals [2252]:
				xmin = 1624.2817
				xmax = 1625.0788
				text = ""
			intervals [2253]:
				xmin = 1625.0788
				xmax = 1625.2988
				text = "well"
			intervals [2254]:
				xmin = 1625.2988
				xmax = 1625.6888
				text = "all"
			intervals [2255]:
				xmin = 1625.6888
				xmax = 1625.7288
				text = ""
			intervals [2256]:
				xmin = 1625.7288
				xmax = 1626.0288
				text = "both"
			intervals [2257]:
				xmin = 1626.0288
				xmax = 1626.0988
				text = "of"
			intervals [2258]:
				xmin = 1626.0988
				xmax = 1626.1888
				text = "'em"
			intervals [2259]:
				xmin = 1626.1888
				xmax = 1626.3488
				text = "make"
			intervals [2260]:
				xmin = 1626.3488
				xmax = 1626.3888
				text = ""
			intervals [2261]:
				xmin = 1626.3888
				xmax = 1626.6188
				text = "them"
			intervals [2262]:
				xmin = 1626.6188
				xmax = 1626.6488
				text = ""
			intervals [2263]:
				xmin = 1626.6488
				xmax = 1626.7088
				text = "me"
			intervals [2264]:
				xmin = 1626.7088
				xmax = 1626.8488
				text = ""
			intervals [2265]:
				xmin = 1626.8488
				xmax = 1626.9088
				text = "be"
			intervals [2266]:
				xmin = 1626.9088
				xmax = 1627.1688
				text = ""
			intervals [2267]:
				xmin = 1627.1688
				xmax = 1627.3388
				text = "make"
			intervals [2268]:
				xmin = 1627.3388
				xmax = 1627.4088
				text = ""
			intervals [2269]:
				xmin = 1627.4088
				xmax = 1627.5488
				text = "me"
			intervals [2270]:
				xmin = 1627.5488
				xmax = 1628.1907
				text = ""
			intervals [2271]:
				xmin = 1628.1907
				xmax = 1628.5407
				text = "me"
			intervals [2272]:
				xmin = 1628.5407
				xmax = 1628.5807
				text = ""
			intervals [2273]:
				xmin = 1628.5807
				xmax = 1629.1007
				text = "because"
			intervals [2274]:
				xmin = 1629.1007
				xmax = 1629.7163
				text = ""
			intervals [2275]:
				xmin = 1629.7163
				xmax = 1629.9463
				text = "they"
			intervals [2276]:
				xmin = 1629.9463
				xmax = 1630.3663
				text = "really"
			intervals [2277]:
				xmin = 1630.3663
				xmax = 1632.2279
				text = ""
			intervals [2278]:
				xmin = 1632.2279
				xmax = 1632.3579
				text = "they"
			intervals [2279]:
				xmin = 1632.3579
				xmax = 1632.4179
				text = ""
			intervals [2280]:
				xmin = 1632.4179
				xmax = 1632.7079
				text = "really"
			intervals [2281]:
				xmin = 1632.7079
				xmax = 1632.8379
				text = ""
			intervals [2282]:
				xmin = 1632.8379
				xmax = 1633.1379
				text = "mean"
			intervals [2283]:
				xmin = 1633.1379
				xmax = 1633.3979
				text = "something"
			intervals [2284]:
				xmin = 1633.3979
				xmax = 1633.5279
				text = "to"
			intervals [2285]:
				xmin = 1633.5279
				xmax = 1633.6179
				text = ""
			intervals [2286]:
				xmin = 1633.6179
				xmax = 1633.6979
				text = "me"
			intervals [2287]:
				xmin = 1633.6979
				xmax = 1633.7779
				text = "in"
			intervals [2288]:
				xmin = 1633.7779
				xmax = 1633.9279
				text = "my"
			intervals [2289]:
				xmin = 1633.9279
				xmax = 1634.2379
				text = "life"
			intervals [2290]:
				xmin = 1634.2379
				xmax = 1732.5043
				text = ""
			intervals [2291]:
				xmin = 1732.5043
				xmax = 1732.9643
				text = "uh"
			intervals [2292]:
				xmin = 1732.9643
				xmax = 1733.0143
				text = ""
			intervals [2293]:
				xmin = 1733.0143
				xmax = 1733.1843
				text = "i"
			intervals [2294]:
				xmin = 1733.1843
				xmax = 1733.3943
				text = "see"
			intervals [2295]:
				xmin = 1733.3943
				xmax = 1733.5543
				text = "the"
			intervals [2296]:
				xmin = 1733.5543
				xmax = 1733.8743
				text = "world"
			intervals [2297]:
				xmin = 1733.8743
				xmax = 1734.4743
				text = "as"
			intervals [2298]:
				xmin = 1734.4743
				xmax = 1734.7103
				text = ""
			intervals [2299]:
				xmin = 1734.7103
				xmax = 1735.0003
				text = "as"
			intervals [2300]:
				xmin = 1735.0003
				xmax = 1735.1103
				text = ""
			intervals [2301]:
				xmin = 1735.1103
				xmax = 1735.3003
				text = "hate"
			intervals [2302]:
				xmin = 1735.3003
				xmax = 1735.5703
				text = ""
			intervals [2303]:
				xmin = 1735.5703
				xmax = 1735.6303
				text = "uh"
			intervals [2304]:
				xmin = 1735.6303
				xmax = 1735.7303
				text = ""
			intervals [2305]:
				xmin = 1735.7303
				xmax = 1736.3703
				text = "hatred"
			intervals [2306]:
				xmin = 1736.3703
				xmax = 1736.5903
				text = ""
			intervals [2307]:
				xmin = 1736.5903
				xmax = 1736.9303
				text = "too"
			intervals [2308]:
				xmin = 1736.9303
				xmax = 1737.0303
				text = ""
			intervals [2309]:
				xmin = 1737.0303
				xmax = 1737.6703
				text = "because"
			intervals [2310]:
				xmin = 1737.6703
				xmax = 1738.7935
				text = ""
			intervals [2311]:
				xmin = 1738.7935
				xmax = 1739.1835
				text = "they"
			intervals [2312]:
				xmin = 1739.1835
				xmax = 1739.2435
				text = ""
			intervals [2313]:
				xmin = 1739.2435
				xmax = 1739.4335
				text = "when"
			intervals [2314]:
				xmin = 1739.4335
				xmax = 1739.5735
				text = "they"
			intervals [2315]:
				xmin = 1739.5735
				xmax = 1739.7635
				text = "see"
			intervals [2316]:
				xmin = 1739.7635
				xmax = 1740.2035
				text = "somebody"
			intervals [2317]:
				xmin = 1740.2035
				xmax = 1740.3935
				text = "with"
			intervals [2318]:
				xmin = 1740.3935
				xmax = 1740.8235
				text = "fancy"
			intervals [2319]:
				xmin = 1740.8235
				xmax = 1741.2735
				text = "clothes"
			intervals [2320]:
				xmin = 1741.2735
				xmax = 1741.6635
				text = "fancy"
			intervals [2321]:
				xmin = 1741.6635
				xmax = 1742.1435
				text = "cars"
			intervals [2322]:
				xmin = 1742.1435
				xmax = 1742.1735
				text = ""
			intervals [2323]:
				xmin = 1742.1735
				xmax = 1742.2935
				text = "they"
			intervals [2324]:
				xmin = 1742.2935
				xmax = 1742.3235
				text = ""
			intervals [2325]:
				xmin = 1742.3235
				xmax = 1742.4835
				text = "gonna"
			intervals [2326]:
				xmin = 1742.4835
				xmax = 1742.9039
				text = ""
			intervals [2327]:
				xmin = 1742.9039
				xmax = 1743.1439
				text = "try"
			intervals [2328]:
				xmin = 1743.1439
				xmax = 1743.2639
				text = "to"
			intervals [2329]:
				xmin = 1743.2639
				xmax = 1743.3039
				text = ""
			intervals [2330]:
				xmin = 1743.3039
				xmax = 1743.6739
				text = "take"
			intervals [2331]:
				xmin = 1743.6739
				xmax = 1743.9339
				text = "it"
			intervals [2332]:
				xmin = 1743.9339
				xmax = 1744.393
				text = ""
			intervals [2333]:
				xmin = 1744.393
				xmax = 1744.683
				text = "and"
			intervals [2334]:
				xmin = 1744.683
				xmax = 1745.053
				text = ""
			intervals [2335]:
				xmin = 1745.053
				xmax = 1745.443
				text = "rob"
			intervals [2336]:
				xmin = 1745.443
				xmax = 1745.503
				text = ""
			intervals [2337]:
				xmin = 1745.503
				xmax = 1745.653
				text = "you"
			intervals [2338]:
				xmin = 1745.653
				xmax = 1746.2338
				text = ""
			intervals [2339]:
				xmin = 1746.2338
				xmax = 1746.5538
				text = "and"
			intervals [2340]:
				xmin = 1746.5538
				xmax = 1746.7538
				text = ""
			intervals [2341]:
				xmin = 1746.7538
				xmax = 1747.1038
				text = "what"
			intervals [2342]:
				xmin = 1747.1038
				xmax = 1747.3038
				text = ""
			intervals [2343]:
				xmin = 1747.3038
				xmax = 1747.5938
				text = "make"
			intervals [2344]:
				xmin = 1747.5938
				xmax = 1748.0238
				text = "me"
			intervals [2345]:
				xmin = 1748.0238
				xmax = 1748.1238
				text = ""
			intervals [2346]:
				xmin = 1748.1238
				xmax = 1748.4838
				text = "mad"
			intervals [2347]:
				xmin = 1748.4838
				xmax = 1748.7238
				text = "about"
			intervals [2348]:
				xmin = 1748.7238
				xmax = 1748.8938
				text = "that"
			intervals [2349]:
				xmin = 1748.8938
				xmax = 1749.1038
				text = "because"
			intervals [2350]:
				xmin = 1749.1038
				xmax = 1749.1338
				text = ""
			intervals [2351]:
				xmin = 1749.1338
				xmax = 1749.2438
				text = "they"
			intervals [2352]:
				xmin = 1749.2438
				xmax = 1749.4938
				text = "don't"
			intervals [2353]:
				xmin = 1749.4938
				xmax = 1749.7638
				text = "try"
			intervals [2354]:
				xmin = 1749.7638
				xmax = 1749.9038
				text = "to"
			intervals [2355]:
				xmin = 1749.9038
				xmax = 1750.2808
				text = ""
			intervals [2356]:
				xmin = 1750.2808
				xmax = 1750.4708
				text = "go"
			intervals [2357]:
				xmin = 1750.4708
				xmax = 1750.7008
				text = "out"
			intervals [2358]:
				xmin = 1750.7008
				xmax = 1750.7308
				text = ""
			intervals [2359]:
				xmin = 1750.7308
				xmax = 1750.8608
				text = "there"
			intervals [2360]:
				xmin = 1750.8608
				xmax = 1751.1708
				text = "and"
			intervals [2361]:
				xmin = 1751.1708
				xmax = 1751.3208
				text = ""
			intervals [2362]:
				xmin = 1751.3208
				xmax = 1751.5508
				text = "get"
			intervals [2363]:
				xmin = 1751.5508
				xmax = 1751.6808
				text = "it"
			intervals [2364]:
				xmin = 1751.6808
				xmax = 1752.4208
				text = "theirself"
			intervals [2365]:
				xmin = 1752.4208
				xmax = 1752.7108
				text = "and"
			intervals [2366]:
				xmin = 1752.7108
				xmax = 1754.2253
				text = ""
			intervals [2367]:
				xmin = 1754.2253
				xmax = 1754.4453
				text = "work"
			intervals [2368]:
				xmin = 1754.4453
				xmax = 1754.8053
				text = "hard"
			intervals [2369]:
				xmin = 1754.8053
				xmax = 1754.9453
				text = "for"
			intervals [2370]:
				xmin = 1754.9453
				xmax = 1755.0253
				text = "it"
			intervals [2371]:
				xmin = 1755.0253
				xmax = 1789.2839
				text = ""
			intervals [2372]:
				xmin = 1789.2839
				xmax = 1790.0839
				text = "<unk>"
			intervals [2373]:
				xmin = 1790.0839
				xmax = 1843.3492
				text = ""
			intervals [2374]:
				xmin = 1843.3492
				xmax = 1843.7392
				text = "me"
			intervals [2375]:
				xmin = 1843.7392
				xmax = 1843.7692
				text = ""
			intervals [2376]:
				xmin = 1843.7692
				xmax = 1844.0192
				text = "neither"
			intervals [2377]:
				xmin = 1844.0192
				xmax = 1844.1292
				text = "i"
			intervals [2378]:
				xmin = 1844.1292
				xmax = 1844.2992
				text = "really"
			intervals [2379]:
				xmin = 1844.2992
				xmax = 1844.7092
				text = "didn't"
			intervals [2380]:
				xmin = 1844.7092
				xmax = 1844.7592
				text = ""
			intervals [2381]:
				xmin = 1844.7592
				xmax = 1845.4592
				text = "experience"
			intervals [2382]:
				xmin = 1845.4592
				xmax = 1845.8492
				text = "uh"
			intervals [2383]:
				xmin = 1845.8492
				xmax = 1845.8792
				text = ""
			intervals [2384]:
				xmin = 1845.8792
				xmax = 1846.4892
				text = "racism"
			intervals [2385]:
				xmin = 1846.4892
				xmax = 1846.8292
				text = "neither"
			intervals [2386]:
				xmin = 1846.8292
				xmax = 1852.9626
				text = ""
			intervals [2387]:
				xmin = 1852.9626
				xmax = 1853.7326
				text = "<unk>"
			intervals [2388]:
				xmin = 1853.7326
				xmax = 1871.2895
				text = ""
			intervals [2389]:
				xmin = 1871.2895
				xmax = 1871.8095
				text = "<unk>"
			intervals [2390]:
				xmin = 1871.8095
				xmax = 1892.0618
				text = ""
			intervals [2391]:
				xmin = 1892.0618
				xmax = 1892.6718
				text = "uh"
			intervals [2392]:
				xmin = 1892.6718
				xmax = 1893.9223
				text = ""
			intervals [2393]:
				xmin = 1893.9223
				xmax = 1894.5523
				text = "hm"
			intervals [2394]:
				xmin = 1894.5523
				xmax = 1895.2069
				text = ""
			intervals [2395]:
				xmin = 1895.2069
				xmax = 1895.6269
				text = "well"
			intervals [2396]:
				xmin = 1895.6269
				xmax = 1896.0169
				text = "like"
			intervals [2397]:
				xmin = 1896.0169
				xmax = 1898.1291
				text = ""
			intervals [2398]:
				xmin = 1898.1291
				xmax = 1898.3491
				text = "how"
			intervals [2399]:
				xmin = 1898.3491
				xmax = 1898.4291
				text = ""
			intervals [2400]:
				xmin = 1898.4291
				xmax = 1898.6091
				text = "can"
			intervals [2401]:
				xmin = 1898.6091
				xmax = 1898.6391
				text = ""
			intervals [2402]:
				xmin = 1898.6391
				xmax = 1898.6691
				text = "i"
			intervals [2403]:
				xmin = 1898.6691
				xmax = 1898.6991
				text = ""
			intervals [2404]:
				xmin = 1898.6991
				xmax = 1898.9291
				text = "say"
			intervals [2405]:
				xmin = 1898.9291
				xmax = 1899.2891
				text = ""
			intervals [2406]:
				xmin = 1899.2891
				xmax = 1899.4091
				text = "this"
			intervals [2407]:
				xmin = 1899.4091
				xmax = 1900.9416
				text = ""
			intervals [2408]:
				xmin = 1900.9416
				xmax = 1901.0516
				text = "uh"
			intervals [2409]:
				xmin = 1901.0516
				xmax = 1901.2416
				text = "i"
			intervals [2410]:
				xmin = 1901.2416
				xmax = 1901.2716
				text = ""
			intervals [2411]:
				xmin = 1901.2716
				xmax = 1901.8916
				text = "guess"
			intervals [2412]:
				xmin = 1901.8916
				xmax = 1901.9816
				text = ""
			intervals [2413]:
				xmin = 1901.9816
				xmax = 1902.4016
				text = "that"
			intervals [2414]:
				xmin = 1902.4016
				xmax = 1903.0883
				text = ""
			intervals [2415]:
				xmin = 1903.0883
				xmax = 1903.7483
				text = "racism"
			intervals [2416]:
				xmin = 1903.7483
				xmax = 1904.1283
				text = "is"
			intervals [2417]:
				xmin = 1904.1283
				xmax = 1904.3283
				text = "like"
			intervals [2418]:
				xmin = 1904.3283
				xmax = 1905.8274
				text = ""
			intervals [2419]:
				xmin = 1905.8274
				xmax = 1906.2874
				text = "how"
			intervals [2420]:
				xmin = 1906.2874
				xmax = 1907.0381
				text = ""
			intervals [2421]:
				xmin = 1907.0381
				xmax = 1907.5281
				text = "trayvon"
			intervals [2422]:
				xmin = 1907.5281
				xmax = 1907.8881
				text = "martin"
			intervals [2423]:
				xmin = 1907.8881
				xmax = 1908.1481
				text = "got"
			intervals [2424]:
				xmin = 1908.1481
				xmax = 1908.5381
				text = "killed"
			intervals [2425]:
				xmin = 1908.5381
				xmax = 1908.7281
				text = "just"
			intervals [2426]:
				xmin = 1908.7281
				xmax = 1908.8981
				text = "cause"
			intervals [2427]:
				xmin = 1908.8981
				xmax = 1909.0381
				text = "he"
			intervals [2428]:
				xmin = 1909.0381
				xmax = 1909.2081
				text = "had"
			intervals [2429]:
				xmin = 1909.2081
				xmax = 1909.3481
				text = "a"
			intervals [2430]:
				xmin = 1909.3481
				xmax = 1909.3781
				text = ""
			intervals [2431]:
				xmin = 1909.3781
				xmax = 1909.7981
				text = "hoodie"
			intervals [2432]:
				xmin = 1909.7981
				xmax = 1910.0581
				text = "on"
			intervals [2433]:
				xmin = 1910.0581
				xmax = 1910.2241
				text = ""
			intervals [2434]:
				xmin = 1910.2241
				xmax = 1910.4541
				text = "and"
			intervals [2435]:
				xmin = 1910.4541
				xmax = 1911.1849
				text = ""
			intervals [2436]:
				xmin = 1911.1849
				xmax = 1911.3549
				text = "just"
			intervals [2437]:
				xmin = 1911.3549
				xmax = 1911.5149
				text = "cause"
			intervals [2438]:
				xmin = 1911.5149
				xmax = 1911.6149
				text = "he"
			intervals [2439]:
				xmin = 1911.6149
				xmax = 1911.8449
				text = "was"
			intervals [2440]:
				xmin = 1911.8449
				xmax = 1911.9249
				text = ""
			intervals [2441]:
				xmin = 1911.9249
				xmax = 1912.3549
				text = "black"
			intervals [2442]:
				xmin = 1912.3549
				xmax = 1912.5649
				text = "he"
			intervals [2443]:
				xmin = 1912.5649
				xmax = 1912.6549
				text = "d"
			intervals [2444]:
				xmin = 1912.6549
				xmax = 1912.8149
				text = ""
			intervals [2445]:
				xmin = 1912.8149
				xmax = 1913.0549
				text = "thought"
			intervals [2446]:
				xmin = 1913.0549
				xmax = 1913.1549
				text = "he"
			intervals [2447]:
				xmin = 1913.1549
				xmax = 1913.4849
				text = "was"
			intervals [2448]:
				xmin = 1913.4849
				xmax = 1913.5349
				text = ""
			intervals [2449]:
				xmin = 1913.5349
				xmax = 1913.8749
				text = "tryna"
			intervals [2450]:
				xmin = 1913.8749
				xmax = 1913.9249
				text = ""
			intervals [2451]:
				xmin = 1913.9249
				xmax = 1914.2049
				text = "rob"
			intervals [2452]:
				xmin = 1914.2049
				xmax = 1914.2349
				text = ""
			intervals [2453]:
				xmin = 1914.2349
				xmax = 1914.6449
				text = "someone"
			intervals [2454]:
				xmin = 1914.6449
				xmax = 1914.7149
				text = ""
			intervals [2455]:
				xmin = 1914.7149
				xmax = 1914.8349
				text = "for"
			intervals [2456]:
				xmin = 1914.8349
				xmax = 1915.0449
				text = "no"
			intervals [2457]:
				xmin = 1915.0449
				xmax = 1915.0749
				text = ""
			intervals [2458]:
				xmin = 1915.0749
				xmax = 1915.4849
				text = "reason"
			intervals [2459]:
				xmin = 1915.4849
				xmax = 1916.1044
				text = ""
			intervals [2460]:
				xmin = 1916.1044
				xmax = 1916.2744
				text = "just"
			intervals [2461]:
				xmin = 1916.2744
				xmax = 1916.4144
				text = "cause"
			intervals [2462]:
				xmin = 1916.4144
				xmax = 1916.5344
				text = "he"
			intervals [2463]:
				xmin = 1916.5344
				xmax = 1916.7244
				text = "had"
			intervals [2464]:
				xmin = 1916.7244
				xmax = 1916.7844
				text = "a"
			intervals [2465]:
				xmin = 1916.7844
				xmax = 1916.8144
				text = ""
			intervals [2466]:
				xmin = 1916.8144
				xmax = 1917.1044
				text = "hoodie"
			intervals [2467]:
				xmin = 1917.1044
				xmax = 1917.1844
				text = ""
			intervals [2468]:
				xmin = 1917.1844
				xmax = 1917.2444
				text = "on"
			intervals [2469]:
				xmin = 1917.2444
				xmax = 1918.6429
				text = ""
			intervals [2470]:
				xmin = 1918.6429
				xmax = 1919.1129
				text = "and"
			intervals [2471]:
				xmin = 1919.1129
				xmax = 1919.5645
				text = ""
			intervals [2472]:
				xmin = 1919.5645
				xmax = 1919.7145
				text = "i"
			intervals [2473]:
				xmin = 1919.7145
				xmax = 1919.7645
				text = ""
			intervals [2474]:
				xmin = 1919.7645
				xmax = 1920.0745
				text = "guess"
			intervals [2475]:
				xmin = 1920.0745
				xmax = 1920.2876
				text = ""
			intervals [2476]:
				xmin = 1920.2876
				xmax = 1920.7076
				text = "like"
			intervals [2477]:
				xmin = 1920.7076
				xmax = 1921.6239
				text = ""
			intervals [2478]:
				xmin = 1921.6239
				xmax = 1921.7739
				text = "but"
			intervals [2479]:
				xmin = 1921.7739
				xmax = 1921.9039
				text = "when"
			intervals [2480]:
				xmin = 1921.9039
				xmax = 1921.9739
				text = "a"
			intervals [2481]:
				xmin = 1921.9739
				xmax = 1922.4239
				text = "police"
			intervals [2482]:
				xmin = 1922.4239
				xmax = 1922.8739
				text = "officer"
			intervals [2483]:
				xmin = 1922.8739
				xmax = 1922.9539
				text = ""
			intervals [2484]:
				xmin = 1922.9539
				xmax = 1923.3139
				text = "pulled"
			intervals [2485]:
				xmin = 1923.3139
				xmax = 1923.4839
				text = "over"
			intervals [2486]:
				xmin = 1923.4839
				xmax = 1923.5639
				text = "a"
			intervals [2487]:
				xmin = 1923.5639
				xmax = 1923.6139
				text = ""
			intervals [2488]:
				xmin = 1923.6139
				xmax = 1923.9139
				text = "black"
			intervals [2489]:
				xmin = 1923.9139
				xmax = 1924.3239
				text = "person"
			intervals [2490]:
				xmin = 1924.3239
				xmax = 1924.5539
				text = "just"
			intervals [2491]:
				xmin = 1924.5539
				xmax = 1924.7539
				text = "beat"
			intervals [2492]:
				xmin = 1924.7539
				xmax = 1924.9039
				text = "'em"
			intervals [2493]:
				xmin = 1924.9039
				xmax = 1925.0939
				text = "up"
			intervals [2494]:
				xmin = 1925.0939
				xmax = 1925.1639
				text = "for"
			intervals [2495]:
				xmin = 1925.1639
				xmax = 1925.3239
				text = "no"
			intervals [2496]:
				xmin = 1925.3239
				xmax = 1925.3739
				text = ""
			intervals [2497]:
				xmin = 1925.3739
				xmax = 1925.8539
				text = "reason"
			intervals [2498]:
				xmin = 1925.8539
				xmax = 1992.3535
				text = ""
			intervals [2499]:
				xmin = 1992.3535
				xmax = 1992.9535
				text = "uh"
			intervals [2500]:
				xmin = 1992.9535
				xmax = 1993.2335
				text = ""
			intervals [2501]:
				xmin = 1993.2335
				xmax = 1993.6535
				text = "same"
			intervals [2502]:
				xmin = 1993.6535
				xmax = 1993.7235
				text = ""
			intervals [2503]:
				xmin = 1993.7235
				xmax = 1994.0335
				text = "thing"
			intervals [2504]:
				xmin = 1994.0335
				xmax = 1994.2535
				text = "like"
			intervals [2505]:
				xmin = 1994.2535
				xmax = 1994.6835
				text = "rdx"
			intervals [2506]:
				xmin = 1994.6835
				xmax = 1995.2435
				text = "said"
			intervals [2507]:
				xmin = 1995.2435
				xmax = 1996.0162
				text = ""
			intervals [2508]:
				xmin = 1996.0162
				xmax = 1996.3962
				text = "but"
			intervals [2509]:
				xmin = 1996.3962
				xmax = 1997.7969
				text = ""
			intervals [2510]:
				xmin = 1997.7969
				xmax = 1998.0769
				text = "i"
			intervals [2511]:
				xmin = 1998.0769
				xmax = 1998.1069
				text = ""
			intervals [2512]:
				xmin = 1998.1069
				xmax = 1998.2869
				text = "it"
			intervals [2513]:
				xmin = 1998.2869
				xmax = 1998.3169
				text = ""
			intervals [2514]:
				xmin = 1998.3169
				xmax = 1998.4969
				text = "to"
			intervals [2515]:
				xmin = 1998.4969
				xmax = 1998.7669
				text = "me"
			intervals [2516]:
				xmin = 1998.7669
				xmax = 1998.8869
				text = "i"
			intervals [2517]:
				xmin = 1998.8869
				xmax = 1999.2769
				text = "thought"
			intervals [2518]:
				xmin = 1999.2769
				xmax = 1999.5547
				text = ""
			intervals [2519]:
				xmin = 1999.5547
				xmax = 2000.0347
				text = "well"
			intervals [2520]:
				xmin = 2000.0347
				xmax = 2000.4835
				text = ""
			intervals [2521]:
				xmin = 2000.4835
				xmax = 2000.8835
				text = "obama"
			intervals [2522]:
				xmin = 2000.8835
				xmax = 2001.0235
				text = "i"
			intervals [2523]:
				xmin = 2001.0235
				xmax = 2001.2535
				text = "think"
			intervals [2524]:
				xmin = 2001.2535
				xmax = 2001.3935
				text = "he"
			intervals [2525]:
				xmin = 2001.3935
				xmax = 2001.6435
				text = "did"
			intervals [2526]:
				xmin = 2001.6435
				xmax = 2001.9035
				text = "help"
			intervals [2527]:
				xmin = 2001.9035
				xmax = 2001.9635
				text = "u"
			intervals [2528]:
				xmin = 2001.9635
				xmax = 2002.1435
				text = ""
			intervals [2529]:
				xmin = 2002.1435
				xmax = 2002.4735
				text = "help"
			intervals [2530]:
				xmin = 2002.4735
				xmax = 2002.9035
				text = "us"
			intervals [2531]:
				xmin = 2002.9035
				xmax = 2052.2372
				text = ""
			intervals [2532]:
				xmin = 2052.2372
				xmax = 2052.9572
				text = "<unk>"
			intervals [2533]:
				xmin = 2052.9572
				xmax = 2075.6839
				text = ""
			intervals [2534]:
				xmin = 2075.6839
				xmax = 2076.2339
				text = "yeah"
			intervals [2535]:
				xmin = 2076.2339
				xmax = 2088.5538
				text = ""
			intervals [2536]:
				xmin = 2088.5538
				xmax = 2088.7538
				text = "i"
			intervals [2537]:
				xmin = 2088.7538
				xmax = 2088.9738
				text = "think"
			intervals [2538]:
				xmin = 2088.9738
				xmax = 2089.0538
				text = "you"
			intervals [2539]:
				xmin = 2089.0538
				xmax = 2089.2738
				text = "should"
			intervals [2540]:
				xmin = 2089.2738
				xmax = 2089.4038
				text = "be"
			intervals [2541]:
				xmin = 2089.4038
				xmax = 2089.5138
				text = "a"
			intervals [2542]:
				xmin = 2089.5138
				xmax = 2089.8338
				text = "wizard"
			intervals [2543]:
				xmin = 2089.8338
				xmax = 2090.2438
				text = "fan"
			intervals [2544]:
				xmin = 2090.2438
				xmax = 2091.1938
				text = "because"
			intervals [2545]:
				xmin = 2091.1938
				xmax = 2092.2053
				text = ""
			intervals [2546]:
				xmin = 2092.2053
				xmax = 2092.3753
				text = "to"
			intervals [2547]:
				xmin = 2092.3753
				xmax = 2092.7553
				text = "me"
			intervals [2548]:
				xmin = 2092.7553
				xmax = 2092.8763
				text = ""
			intervals [2549]:
				xmin = 2092.8763
				xmax = 2093.0463
				text = "i"
			intervals [2550]:
				xmin = 2093.0463
				xmax = 2093.2463
				text = "think"
			intervals [2551]:
				xmin = 2093.2463
				xmax = 2093.4563
				text = "they"
			intervals [2552]:
				xmin = 2093.4563
				xmax = 2093.6063
				text = "are"
			intervals [2553]:
				xmin = 2093.6063
				xmax = 2093.7563
				text = "they"
			intervals [2554]:
				xmin = 2093.7563
				xmax = 2093.9263
				text = "could"
			intervals [2555]:
				xmin = 2093.9263
				xmax = 2094.0563
				text = "be"
			intervals [2556]:
				xmin = 2094.0563
				xmax = 2094.2063
				text = "a"
			intervals [2557]:
				xmin = 2094.2063
				xmax = 2094.5863
				text = "best"
			intervals [2558]:
				xmin = 2094.5863
				xmax = 2094.7536
				text = ""
			intervals [2559]:
				xmin = 2094.7536
				xmax = 2094.8936
				text = "the"
			intervals [2560]:
				xmin = 2094.8936
				xmax = 2095.2036
				text = "best"
			intervals [2561]:
				xmin = 2095.2036
				xmax = 2095.3936
				text = "team"
			intervals [2562]:
				xmin = 2095.3936
				xmax = 2095.4636
				text = "in"
			intervals [2563]:
				xmin = 2095.4636
				xmax = 2095.5536
				text = "the"
			intervals [2564]:
				xmin = 2095.5536
				xmax = 2095.9436
				text = "world"
			intervals [2565]:
				xmin = 2095.9436
				xmax = 2096.0536
				text = "it"
			intervals [2566]:
				xmin = 2096.0536
				xmax = 2096.3236
				text = "just"
			intervals [2567]:
				xmin = 2096.3236
				xmax = 2097.785
				text = ""
			intervals [2568]:
				xmin = 2097.785
				xmax = 2098.205
				text = "they"
			intervals [2569]:
				xmin = 2098.205
				xmax = 2098.255
				text = ""
			intervals [2570]:
				xmin = 2098.255
				xmax = 2098.435
				text = "they"
			intervals [2571]:
				xmin = 2098.435
				xmax = 2098.645
				text = "need"
			intervals [2572]:
				xmin = 2098.645
				xmax = 2099.015
				text = "another"
			intervals [2573]:
				xmin = 2099.015
				xmax = 2099.405
				text = "small"
			intervals [2574]:
				xmin = 2099.405
				xmax = 2099.715
				text = "forward"
			intervals [2575]:
				xmin = 2099.715
				xmax = 2099.875
				text = "to"
			intervals [2576]:
				xmin = 2099.875
				xmax = 2100.185
				text = "help"
			intervals [2577]:
				xmin = 2100.185
				xmax = 2100.375
				text = "them"
			intervals [2578]:
				xmin = 2100.375
				xmax = 2100.705
				text = "out"
			intervals [2579]:
				xmin = 2100.705
				xmax = 2100.8702
				text = ""
			intervals [2580]:
				xmin = 2100.8702
				xmax = 2101.4002
				text = "and"
			intervals [2581]:
				xmin = 2101.4002
				xmax = 2101.6102
				text = "like"
			intervals [2582]:
				xmin = 2101.6102
				xmax = 2101.6702
				text = ""
			intervals [2583]:
				xmin = 2101.6702
				xmax = 2101.9802
				text = "i"
			intervals [2584]:
				xmin = 2101.9802
				xmax = 2102.3302
				text = "hope"
			intervals [2585]:
				xmin = 2102.3302
				xmax = 2102.3802
				text = ""
			intervals [2586]:
				xmin = 2102.3802
				xmax = 2102.8502
				text = "when"
			intervals [2587]:
				xmin = 2102.8502
				xmax = 2102.9102
				text = ""
			intervals [2588]:
				xmin = 2102.9102
				xmax = 2103.3502
				text = "kd"
			intervals [2589]:
				xmin = 2103.3502
				xmax = 2103.9202
				text = "becomes"
			intervals [2590]:
				xmin = 2103.9202
				xmax = 2104.1402
				text = "a"
			intervals [2591]:
				xmin = 2104.1402
				xmax = 2104.4067
				text = ""
			intervals [2592]:
				xmin = 2104.4067
				xmax = 2104.6167
				text = "free"
			intervals [2593]:
				xmin = 2104.6167
				xmax = 2105.2367
				text = "agency"
			intervals [2594]:
				xmin = 2105.2367
				xmax = 2105.8364
				text = ""
			intervals [2595]:
				xmin = 2105.8364
				xmax = 2105.9464
				text = "i"
			intervals [2596]:
				xmin = 2105.9464
				xmax = 2106.1364
				text = "hope"
			intervals [2597]:
				xmin = 2106.1364
				xmax = 2106.2564
				text = "he"
			intervals [2598]:
				xmin = 2106.2564
				xmax = 2106.5364
				text = "comes"
			intervals [2599]:
				xmin = 2106.5364
				xmax = 2106.6364
				text = "to"
			intervals [2600]:
				xmin = 2106.6364
				xmax = 2106.7264
				text = "the"
			intervals [2601]:
				xmin = 2106.7264
				xmax = 2106.7564
				text = ""
			intervals [2602]:
				xmin = 2106.7564
				xmax = 2107.0264
				text = "uh"
			intervals [2603]:
				xmin = 2107.0264
				xmax = 2107.1264
				text = ""
			intervals [2604]:
				xmin = 2107.1264
				xmax = 2107.7264
				text = "dc"
			intervals [2605]:
				xmin = 2107.7264
				xmax = 2107.9216
				text = ""
			intervals [2606]:
				xmin = 2107.9216
				xmax = 2108.0416
				text = "so"
			intervals [2607]:
				xmin = 2108.0416
				xmax = 2108.1216
				text = "he"
			intervals [2608]:
				xmin = 2108.1216
				xmax = 2108.2316
				text = "could"
			intervals [2609]:
				xmin = 2108.2316
				xmax = 2108.5416
				text = "help"
			intervals [2610]:
				xmin = 2108.5416
				xmax = 2108.7616
				text = "us"
			intervals [2611]:
				xmin = 2108.7616
				xmax = 2108.9816
				text = "out"
			intervals [2612]:
				xmin = 2108.9816
				xmax = 2109.671
				text = ""
			intervals [2613]:
				xmin = 2109.671
				xmax = 2109.981
				text = "because"
			intervals [2614]:
				xmin = 2109.981
				xmax = 2110.061
				text = "we"
			intervals [2615]:
				xmin = 2110.061
				xmax = 2110.251
				text = "don't"
			intervals [2616]:
				xmin = 2110.251
				xmax = 2110.481
				text = "really"
			intervals [2617]:
				xmin = 2110.481
				xmax = 2110.751
				text = "have"
			intervals [2618]:
				xmin = 2110.751
				xmax = 2110.9812
				text = ""
			intervals [2619]:
				xmin = 2110.9812
				xmax = 2111.2912
				text = "a"
			intervals [2620]:
				xmin = 2111.2912
				xmax = 2111.9912
				text = "experienced"
			intervals [2621]:
				xmin = 2111.9912
				xmax = 2112.3812
				text = "small"
			intervals [2622]:
				xmin = 2112.3812
				xmax = 2112.6812
				text = "forward"
			intervals [2623]:
				xmin = 2112.6812
				xmax = 2112.8412
				text = "that"
			intervals [2624]:
				xmin = 2112.8412
				xmax = 2113.1212
				text = "really"
			intervals [2625]:
				xmin = 2113.1212
				xmax = 2113.4912
				text = "could"
			intervals [2626]:
				xmin = 2113.4912
				xmax = 2113.6512
				text = ""
			intervals [2627]:
				xmin = 2113.6512
				xmax = 2113.8912
				text = "take"
			intervals [2628]:
				xmin = 2113.8912
				xmax = 2114.0812
				text = "us"
			intervals [2629]:
				xmin = 2114.0812
				xmax = 2114.1812
				text = "to"
			intervals [2630]:
				xmin = 2114.1812
				xmax = 2114.2712
				text = "the"
			intervals [2631]:
				xmin = 2114.2712
				xmax = 2115.1212
				text = "championship"
			intervals [2632]:
				xmin = 2115.1212
				xmax = 2115.8645
				text = ""
			intervals [2633]:
				xmin = 2115.8645
				xmax = 2116.0245
				text = "um"
			intervals [2634]:
				xmin = 2116.0245
				xmax = 2116.2945
				text = ""
			intervals [2635]:
				xmin = 2116.2945
				xmax = 2116.6045
				text = "yeah"
			intervals [2636]:
				xmin = 2116.6045
				xmax = 2129.371
				text = ""
			intervals [2637]:
				xmin = 2129.371
				xmax = 2130.261
				text = "<unk>"
			intervals [2638]:
				xmin = 2130.261
				xmax = 2139.2797
				text = ""
			intervals [2639]:
				xmin = 2139.2797
				xmax = 2139.8997
				text = "<unk>"
			intervals [2640]:
				xmin = 2139.8997
				xmax = 2145.884
				text = ""
			intervals [2641]:
				xmin = 2145.884
				xmax = 2146.594
				text = "<unk>"
			intervals [2642]:
				xmin = 2146.594
				xmax = 2149.8582
				text = ""
			intervals [2643]:
				xmin = 2149.8582
				xmax = 2149.9982
				text = "no"
			intervals [2644]:
				xmin = 2149.9982
				xmax = 2150.3982
				text = "otto"
			intervals [2645]:
				xmin = 2150.3982
				xmax = 2151.1882
				text = "<unk>"
			intervals [2646]:
				xmin = 2151.1882
				xmax = 2153.4034
				text = ""
			intervals [2647]:
				xmin = 2153.4034
				xmax = 2154.1434
				text = "oh"
			intervals [2648]:
				xmin = 2154.1434
				xmax = 2154.3734
				text = "my"
			intervals [2649]:
				xmin = 2154.3734
				xmax = 2154.4134
				text = ""
			intervals [2650]:
				xmin = 2154.4134
				xmax = 2154.9234
				text = "god"
			intervals [2651]:
				xmin = 2154.9234
				xmax = 2156.363
				text = ""
			intervals [2652]:
				xmin = 2156.363
				xmax = 2156.883
				text = "<unk>"
			intervals [2653]:
				xmin = 2156.883
				xmax = 2182.3022
				text = ""
			intervals [2654]:
				xmin = 2182.3022
				xmax = 2182.4122
				text = "it"
			intervals [2655]:
				xmin = 2182.4122
				xmax = 2182.7322
				text = "was"
			intervals [2656]:
				xmin = 2182.7322
				xmax = 2187.0326
				text = ""
			intervals [2657]:
				xmin = 2187.0326
				xmax = 2187.3026
				text = "yeah"
			intervals [2658]:
				xmin = 2187.3026
				xmax = 2187.3826
				text = "it"
			intervals [2659]:
				xmin = 2187.3826
				xmax = 2187.5626
				text = "was"
			intervals [2660]:
				xmin = 2187.5626
				xmax = 2187.8826
				text = "cool"
			intervals [2661]:
				xmin = 2187.8826
				xmax = 2187.9326
				text = ""
			intervals [2662]:
				xmin = 2187.9326
				xmax = 2188.1726
				text = "but"
			intervals [2663]:
				xmin = 2188.1726
				xmax = 2188.3526
				text = ""
			intervals [2664]:
				xmin = 2188.3526
				xmax = 2188.4826
				text = "i"
			intervals [2665]:
				xmin = 2188.4826
				xmax = 2188.6826
				text = "wish"
			intervals [2666]:
				xmin = 2188.6826
				xmax = 2188.7626
				text = "it"
			intervals [2667]:
				xmin = 2188.7626
				xmax = 2188.9226
				text = "was"
			intervals [2668]:
				xmin = 2188.9226
				xmax = 2189.0226
				text = "a"
			intervals [2669]:
				xmin = 2189.0226
				xmax = 2189.2926
				text = "better"
			intervals [2670]:
				xmin = 2189.2926
				xmax = 2189.3326
				text = ""
			intervals [2671]:
				xmin = 2189.3326
				xmax = 2189.7026
				text = "team"
			intervals [2672]:
				xmin = 2189.7026
				xmax = 2189.7326
				text = ""
			intervals [2673]:
				xmin = 2189.7326
				xmax = 2189.9826
				text = "though"
			intervals [2674]:
				xmin = 2189.9826
				xmax = 2190.0226
				text = ""
			intervals [2675]:
				xmin = 2190.0226
				xmax = 2190.2226
				text = "than"
			intervals [2676]:
				xmin = 2190.2226
				xmax = 2190.6826
				text = "orlando"
			intervals [2677]:
				xmin = 2190.6826
				xmax = 2191.4026
				text = "magics"
			intervals [2678]:
				xmin = 2191.4026
				xmax = 2192.3666
				text = ""
			intervals [2679]:
				xmin = 2192.3666
				xmax = 2192.5766
				text = "cause"
			intervals [2680]:
				xmin = 2192.5766
				xmax = 2192.6766
				text = "i"
			intervals [2681]:
				xmin = 2192.6766
				xmax = 2192.8066
				text = "would"
			intervals [2682]:
				xmin = 2192.8066
				xmax = 2193.1266
				text = "wanna"
			intervals [2683]:
				xmin = 2193.1266
				xmax = 2193.2866
				text = "see"
			intervals [2684]:
				xmin = 2193.2866
				xmax = 2193.5066
				text = "them"
			intervals [2685]:
				xmin = 2193.5066
				xmax = 2193.7266
				text = "play"
			intervals [2686]:
				xmin = 2193.7266
				xmax = 2194.1266
				text = "harder"
			intervals [2687]:
				xmin = 2194.1266
				xmax = 2202.5637
				text = ""
			intervals [2688]:
				xmin = 2202.5637
				xmax = 2202.8237
				text = "uh"
			intervals [2689]:
				xmin = 2202.8237
				xmax = 2203.1626
				text = ""
			intervals [2690]:
				xmin = 2203.1626
				xmax = 2203.4526
				text = "that"
			intervals [2691]:
				xmin = 2203.4526
				xmax = 2203.4826
				text = ""
			intervals [2692]:
				xmin = 2203.4826
				xmax = 2203.6026
				text = "would"
			intervals [2693]:
				xmin = 2203.6026
				xmax = 2203.7126
				text = "be"
			intervals [2694]:
				xmin = 2203.7126
				xmax = 2204.2126
				text = "the"
			intervals [2695]:
				xmin = 2204.2126
				xmax = 2204.5826
				text = "best"
			intervals [2696]:
				xmin = 2204.5826
				xmax = 2208.2824
				text = ""
			intervals [2697]:
				xmin = 2208.2824
				xmax = 2208.8924
				text = "yeah"
			intervals [2698]:
				xmin = 2208.8924
				xmax = 2221.600022675737
				text = ""
	item [4]:
		class = "IntervalTier"
		name = "DCB_se1_ag1_m_04 - phones"
		xmin = 0.0
		xmax = 2221.600022675737
		intervals: size = 6701
			intervals [1]:
				xmin = 0.0
				xmax = 5.0601
				text = ""
			intervals [2]:
				xmin = 5.0601
				xmax = 5.2901
				text = "S"
			intervals [3]:
				xmin = 5.2901
				xmax = 5.3701
				text = "IH1"
			intervals [4]:
				xmin = 5.3701
				xmax = 5.4801
				text = "K"
			intervals [5]:
				xmin = 5.4801
				xmax = 5.6201
				text = "S"
			intervals [6]:
				xmin = 5.6201
				xmax = 8.6855
				text = "sp"
			intervals [7]:
				xmin = 8.6855
				xmax = 8.7655
				text = "AE1"
			intervals [8]:
				xmin = 8.7655
				xmax = 8.8255
				text = "N"
			intervals [9]:
				xmin = 8.8255
				xmax = 8.9655
				text = "S"
			intervals [10]:
				xmin = 8.9655
				xmax = 9.0355
				text = "IH1"
			intervals [11]:
				xmin = 9.0355
				xmax = 9.1055
				text = "K"
			intervals [12]:
				xmin = 9.1055
				xmax = 9.2155
				text = "S"
			intervals [13]:
				xmin = 9.2155
				xmax = 9.2455
				text = "T"
			intervals [14]:
				xmin = 9.2455
				xmax = 9.3855
				text = "IY1"
			intervals [15]:
				xmin = 9.3855
				xmax = 9.4555
				text = "N"
			intervals [16]:
				xmin = 9.4555
				xmax = 15.1181
				text = "sp"
			intervals [17]:
				xmin = 15.1181
				xmax = 15.2181
				text = "M"
			intervals [18]:
				xmin = 15.2181
				xmax = 15.2481
				text = "HH"
			intervals [19]:
				xmin = 15.2481
				xmax = 15.5281
				text = "M"
			intervals [20]:
				xmin = 15.5281
				xmax = 15.6081
				text = "sp"
			intervals [21]:
				xmin = 15.6081
				xmax = 22.2908
				text = ""
			intervals [22]:
				xmin = 22.2908
				xmax = 22.3908
				text = "M"
			intervals [23]:
				xmin = 22.3908
				xmax = 22.4608
				text = "EH1"
			intervals [24]:
				xmin = 22.4608
				xmax = 22.5408
				text = "R"
			intervals [25]:
				xmin = 22.5408
				xmax = 22.6108
				text = "AH0"
			intervals [26]:
				xmin = 22.6108
				xmax = 22.6408
				text = "L"
			intervals [27]:
				xmin = 22.6408
				xmax = 22.6708
				text = "AH0"
			intervals [28]:
				xmin = 22.6708
				xmax = 22.7008
				text = "N"
			intervals [29]:
				xmin = 22.7008
				xmax = 22.7308
				text = "D"
			intervals [30]:
				xmin = 22.7308
				xmax = 47.0831
				text = "sp"
			intervals [31]:
				xmin = 47.0831
				xmax = 47.2131
				text = "M"
			intervals [32]:
				xmin = 47.2131
				xmax = 47.7031
				text = "OW1"
			intervals [33]:
				xmin = 47.7031
				xmax = 48.8968
				text = ""
			intervals [34]:
				xmin = 48.8968
				xmax = 49.0168
				text = "sil"
			intervals [35]:
				xmin = 49.0168
				xmax = 49.0468
				text = "K"
			intervals [36]:
				xmin = 49.0468
				xmax = 49.3568
				text = "IH1"
			intervals [37]:
				xmin = 49.3568
				xmax = 49.6668
				text = "L"
			intervals [38]:
				xmin = 49.6668
				xmax = 49.6968
				text = "sp"
			intervals [39]:
				xmin = 49.6968
				xmax = 50.4234
				text = ""
			intervals [40]:
				xmin = 50.4234
				xmax = 50.9234
				text = "AH1"
			intervals [41]:
				xmin = 50.9234
				xmax = 50.9934
				text = "sp"
			intervals [42]:
				xmin = 50.9934
				xmax = 66.7804
				text = ""
			intervals [43]:
				xmin = 66.7804
				xmax = 67.2504
				text = "AH1"
			intervals [44]:
				xmin = 67.2504
				xmax = 67.5904
				text = "sp"
			intervals [45]:
				xmin = 67.5904
				xmax = 67.7304
				text = "spn"
			intervals [46]:
				xmin = 67.7304
				xmax = 68.0605
				text = ""
			intervals [47]:
				xmin = 68.0605
				xmax = 68.1305
				text = "W"
			intervals [48]:
				xmin = 68.1305
				xmax = 68.1605
				text = "AH1"
			intervals [49]:
				xmin = 68.1605
				xmax = 68.2205
				text = "T"
			intervals [50]:
				xmin = 68.2205
				xmax = 68.2505
				text = "sp"
			intervals [51]:
				xmin = 68.2505
				xmax = 68.3205
				text = "EH1"
			intervals [52]:
				xmin = 68.3205
				xmax = 68.5705
				text = "L"
			intervals [53]:
				xmin = 68.5705
				xmax = 68.8105
				text = "S"
			intervals [54]:
				xmin = 68.8105
				xmax = 72.8606
				text = ""
			intervals [55]:
				xmin = 72.8606
				xmax = 72.9106
				text = "sil"
			intervals [56]:
				xmin = 72.9106
				xmax = 72.9606
				text = "IH0"
			intervals [57]:
				xmin = 72.9606
				xmax = 73.0206
				text = "T"
			intervals [58]:
				xmin = 73.0206
				xmax = 73.0706
				text = "S"
			intervals [59]:
				xmin = 73.0706
				xmax = 73.1806
				text = "HH"
			intervals [60]:
				xmin = 73.1806
				xmax = 73.3306
				text = "AA1"
			intervals [61]:
				xmin = 73.3306
				xmax = 73.4006
				text = "R"
			intervals [62]:
				xmin = 73.4006
				xmax = 73.4506
				text = "D"
			intervals [63]:
				xmin = 73.4506
				xmax = 73.5106
				text = "K"
			intervals [64]:
				xmin = 73.5106
				xmax = 73.5506
				text = "AA1"
			intervals [65]:
				xmin = 73.5506
				xmax = 73.7106
				text = "Z"
			intervals [66]:
				xmin = 73.7106
				xmax = 73.7406
				text = "Y"
			intervals [67]:
				xmin = 73.7406
				xmax = 73.7806
				text = "UW1"
			intervals [68]:
				xmin = 73.7806
				xmax = 73.8406
				text = "N"
			intervals [69]:
				xmin = 73.8406
				xmax = 73.9606
				text = "AA1"
			intervals [70]:
				xmin = 73.9606
				xmax = 73.9906
				text = "T"
			intervals [71]:
				xmin = 73.9906
				xmax = 74.0206
				text = "sp"
			intervals [72]:
				xmin = 74.0206
				xmax = 74.0906
				text = "IH0"
			intervals [73]:
				xmin = 74.0906
				xmax = 74.1206
				text = "N"
			intervals [74]:
				xmin = 74.1206
				xmax = 74.1706
				text = "sp"
			intervals [75]:
				xmin = 74.1706
				xmax = 74.2906
				text = "AH0"
			intervals [76]:
				xmin = 74.2906
				xmax = 74.3406
				text = "sp"
			intervals [77]:
				xmin = 74.3406
				xmax = 74.4406
				text = "R"
			intervals [78]:
				xmin = 74.4406
				xmax = 74.5006
				text = "IY1"
			intervals [79]:
				xmin = 74.5006
				xmax = 74.6006
				text = "L"
			intervals [80]:
				xmin = 74.6006
				xmax = 74.7106
				text = "K"
			intervals [81]:
				xmin = 74.7106
				xmax = 74.7906
				text = "AA2"
			intervals [82]:
				xmin = 74.7906
				xmax = 74.8206
				text = "N"
			intervals [83]:
				xmin = 74.8206
				xmax = 74.8506
				text = "V"
			intervals [84]:
				xmin = 74.8506
				xmax = 74.9606
				text = "ER0"
			intervals [85]:
				xmin = 74.9606
				xmax = 75.0906
				text = "S"
			intervals [86]:
				xmin = 75.0906
				xmax = 75.1806
				text = "EY1"
			intervals [87]:
				xmin = 75.1806
				xmax = 75.3806
				text = "SH"
			intervals [88]:
				xmin = 75.3806
				xmax = 75.4306
				text = "AH0"
			intervals [89]:
				xmin = 75.4306
				xmax = 75.6106
				text = "N"
			intervals [90]:
				xmin = 75.6106
				xmax = 78.4798
				text = ""
			intervals [91]:
				xmin = 78.4798
				xmax = 78.8398
				text = "Y"
			intervals [92]:
				xmin = 78.8398
				xmax = 79.0498
				text = "AE1"
			intervals [93]:
				xmin = 79.0498
				xmax = 79.0798
				text = "sp"
			intervals [94]:
				xmin = 79.0798
				xmax = 79.1498
				text = "L"
			intervals [95]:
				xmin = 79.1498
				xmax = 79.2498
				text = "AY1"
			intervals [96]:
				xmin = 79.2498
				xmax = 79.3898
				text = "K"
			intervals [97]:
				xmin = 79.3898
				xmax = 79.5698
				text = "sp"
			intervals [98]:
				xmin = 79.5698
				xmax = 79.7136
				text = ""
			intervals [99]:
				xmin = 79.7136
				xmax = 79.8536
				text = "T"
			intervals [100]:
				xmin = 79.8536
				xmax = 79.9436
				text = "AO1"
			intervals [101]:
				xmin = 79.9436
				xmax = 80.0436
				text = "K"
			intervals [102]:
				xmin = 80.0436
				xmax = 80.0836
				text = "IH0"
			intervals [103]:
				xmin = 80.0836
				xmax = 80.1136
				text = "N"
			intervals [104]:
				xmin = 80.1136
				xmax = 80.2236
				text = "T"
			intervals [105]:
				xmin = 80.2236
				xmax = 80.2836
				text = "AH0"
			intervals [106]:
				xmin = 80.2836
				xmax = 80.3536
				text = "S"
			intervals [107]:
				xmin = 80.3536
				xmax = 80.3836
				text = "AH1"
			intervals [108]:
				xmin = 80.3836
				xmax = 80.4136
				text = "M"
			intervals [109]:
				xmin = 80.4136
				xmax = 80.4536
				text = "B"
			intervals [110]:
				xmin = 80.4536
				xmax = 80.5836
				text = "AH0"
			intervals [111]:
				xmin = 80.5836
				xmax = 80.6136
				text = "D"
			intervals [112]:
				xmin = 80.6136
				xmax = 80.6436
				text = "IY0"
			intervals [113]:
				xmin = 80.6436
				xmax = 80.7836
				text = "sp"
			intervals [114]:
				xmin = 80.7836
				xmax = 94.8533
				text = ""
			intervals [115]:
				xmin = 94.8533
				xmax = 94.8833
				text = "Y"
			intervals [116]:
				xmin = 94.8833
				xmax = 95.3533
				text = "AE1"
			intervals [117]:
				xmin = 95.3533
				xmax = 95.782
				text = ""
			intervals [118]:
				xmin = 95.782
				xmax = 96.282
				text = "spn"
			intervals [119]:
				xmin = 96.282
				xmax = 99.596
				text = ""
			intervals [120]:
				xmin = 99.596
				xmax = 99.636
				text = "sil"
			intervals [121]:
				xmin = 99.636
				xmax = 99.756
				text = "AO1"
			intervals [122]:
				xmin = 99.756
				xmax = 99.806
				text = "R"
			intervals [123]:
				xmin = 99.806
				xmax = 99.986
				text = "EH1"
			intervals [124]:
				xmin = 99.986
				xmax = 100.066
				text = "S"
			intervals [125]:
				xmin = 100.066
				xmax = 103.2784
				text = ""
			intervals [126]:
				xmin = 103.2784
				xmax = 103.3084
				text = "sil"
			intervals [127]:
				xmin = 103.3084
				xmax = 103.4784
				text = "F"
			intervals [128]:
				xmin = 103.4784
				xmax = 103.5184
				text = "R"
			intervals [129]:
				xmin = 103.5184
				xmax = 103.7384
				text = "EH1"
			intervals [130]:
				xmin = 103.7384
				xmax = 104.0784
				text = "SH"
			intervals [131]:
				xmin = 104.0784
				xmax = 105.4673
				text = ""
			intervals [132]:
				xmin = 105.4673
				xmax = 105.6073
				text = "sil"
			intervals [133]:
				xmin = 105.6073
				xmax = 105.6773
				text = "AO1"
			intervals [134]:
				xmin = 105.6773
				xmax = 105.7473
				text = "R"
			intervals [135]:
				xmin = 105.7473
				xmax = 105.8973
				text = "S"
			intervals [136]:
				xmin = 105.8973
				xmax = 105.9873
				text = "AH1"
			intervals [137]:
				xmin = 105.9873
				xmax = 106.0673
				text = "M"
			intervals [138]:
				xmin = 106.0673
				xmax = 106.1173
				text = "sp"
			intervals [139]:
				xmin = 106.1173
				xmax = 106.2673
				text = "W"
			intervals [140]:
				xmin = 106.2673
				xmax = 106.3173
				text = "EH1"
			intervals [141]:
				xmin = 106.3173
				xmax = 106.4473
				text = "L"
			intervals [142]:
				xmin = 106.4473
				xmax = 106.5373
				text = "M"
			intervals [143]:
				xmin = 106.5373
				xmax = 106.5873
				text = "EH1"
			intervals [144]:
				xmin = 106.5873
				xmax = 106.6873
				text = "R"
			intervals [145]:
				xmin = 106.6873
				xmax = 106.7473
				text = "AH0"
			intervals [146]:
				xmin = 106.7473
				xmax = 106.7773
				text = "L"
			intervals [147]:
				xmin = 106.7773
				xmax = 106.8973
				text = "AH0"
			intervals [148]:
				xmin = 106.8973
				xmax = 106.9473
				text = "N"
			intervals [149]:
				xmin = 106.9473
				xmax = 106.9973
				text = "D"
			intervals [150]:
				xmin = 106.9973
				xmax = 107.1273
				text = "AE1"
			intervals [151]:
				xmin = 107.1273
				xmax = 107.1973
				text = "N"
			intervals [152]:
				xmin = 107.1973
				xmax = 107.2673
				text = "D"
			intervals [153]:
				xmin = 107.2673
				xmax = 107.3873
				text = "IY1"
			intervals [154]:
				xmin = 107.3873
				xmax = 107.5173
				text = "S"
			intervals [155]:
				xmin = 107.5173
				xmax = 107.6373
				text = "IY1"
			intervals [156]:
				xmin = 107.6373
				xmax = 107.7273
				text = "K"
			intervals [157]:
				xmin = 107.7273
				xmax = 107.8073
				text = "AY1"
			intervals [158]:
				xmin = 107.8073
				xmax = 107.8473
				text = "N"
			intervals [159]:
				xmin = 107.8473
				xmax = 107.8873
				text = "AH0"
			intervals [160]:
				xmin = 107.8873
				xmax = 107.9273
				text = "V"
			intervals [161]:
				xmin = 107.9273
				xmax = 107.9773
				text = "G"
			intervals [162]:
				xmin = 107.9773
				xmax = 108.0273
				text = "AA1"
			intervals [163]:
				xmin = 108.0273
				xmax = 108.0873
				text = "T"
			intervals [164]:
				xmin = 108.0873
				xmax = 108.1473
				text = "DH"
			intervals [165]:
				xmin = 108.1473
				xmax = 108.2173
				text = "AH0"
			intervals [166]:
				xmin = 108.2173
				xmax = 108.3673
				text = "S"
			intervals [167]:
				xmin = 108.3673
				xmax = 108.5373
				text = "EY1"
			intervals [168]:
				xmin = 108.5373
				xmax = 108.8473
				text = "M"
			intervals [169]:
				xmin = 108.8473
				xmax = 109.4188
				text = "sp"
			intervals [170]:
				xmin = 109.4188
				xmax = 109.6188
				text = "S"
			intervals [171]:
				xmin = 109.6188
				xmax = 109.7388
				text = "L"
			intervals [172]:
				xmin = 109.7388
				xmax = 109.8288
				text = "AE1"
			intervals [173]:
				xmin = 109.8288
				xmax = 110.0188
				text = "NG"
			intervals [174]:
				xmin = 110.0188
				xmax = 110.1588
				text = "sp"
			intervals [175]:
				xmin = 110.1588
				xmax = 111.1016
				text = ""
			intervals [176]:
				xmin = 111.1016
				xmax = 111.2616
				text = "S"
			intervals [177]:
				xmin = 111.2616
				xmax = 111.3516
				text = "OW1"
			intervals [178]:
				xmin = 111.3516
				xmax = 111.4616
				text = "M"
			intervals [179]:
				xmin = 111.4616
				xmax = 111.5416
				text = "OW1"
			intervals [180]:
				xmin = 111.5416
				xmax = 111.6616
				text = "S"
			intervals [181]:
				xmin = 111.6616
				xmax = 111.7116
				text = "T"
			intervals [182]:
				xmin = 111.7116
				xmax = 111.7916
				text = "AH1"
			intervals [183]:
				xmin = 111.7916
				xmax = 111.8816
				text = "V"
			intervals [184]:
				xmin = 111.8816
				xmax = 111.9716
				text = "Y"
			intervals [185]:
				xmin = 111.9716
				xmax = 112.1516
				text = "UW1"
			intervals [186]:
				xmin = 112.1516
				xmax = 112.1916
				text = "sp"
			intervals [187]:
				xmin = 112.1916
				xmax = 112.2716
				text = "W"
			intervals [188]:
				xmin = 112.2716
				xmax = 112.4116
				text = "IY1"
			intervals [189]:
				xmin = 112.4116
				xmax = 112.5216
				text = "N"
			intervals [190]:
				xmin = 112.5216
				xmax = 112.8216
				text = "OW1"
			intervals [191]:
				xmin = 112.8216
				xmax = 113.0016
				text = "B"
			intervals [192]:
				xmin = 113.0016
				xmax = 113.0716
				text = "IH0"
			intervals [193]:
				xmin = 113.0716
				xmax = 113.1516
				text = "K"
			intervals [194]:
				xmin = 113.1516
				xmax = 113.2916
				text = "AH0"
			intervals [195]:
				xmin = 113.2916
				xmax = 113.5816
				text = "Z"
			intervals [196]:
				xmin = 113.5816
				xmax = 113.6944
				text = ""
			intervals [197]:
				xmin = 113.6944
				xmax = 113.7244
				text = "sil"
			intervals [198]:
				xmin = 113.7244
				xmax = 113.9044
				text = "HH"
			intervals [199]:
				xmin = 113.9044
				xmax = 113.9644
				text = "W"
			intervals [200]:
				xmin = 113.9644
				xmax = 114.0744
				text = "IH1"
			intervals [201]:
				xmin = 114.0744
				xmax = 114.2144
				text = "N"
			intervals [202]:
				xmin = 114.2144
				xmax = 114.2744
				text = "W"
			intervals [203]:
				xmin = 114.2744
				xmax = 114.4344
				text = "IY1"
			intervals [204]:
				xmin = 114.4344
				xmax = 114.4944
				text = "IH0"
			intervals [205]:
				xmin = 114.4944
				xmax = 114.5744
				text = "N"
			intervals [206]:
				xmin = 114.5744
				xmax = 114.6244
				text = "M"
			intervals [207]:
				xmin = 114.6244
				xmax = 114.6844
				text = "EH1"
			intervals [208]:
				xmin = 114.6844
				xmax = 114.8244
				text = "R"
			intervals [209]:
				xmin = 114.8244
				xmax = 114.9244
				text = "AH0"
			intervals [210]:
				xmin = 114.9244
				xmax = 114.9544
				text = "L"
			intervals [211]:
				xmin = 114.9544
				xmax = 115.0444
				text = "AH0"
			intervals [212]:
				xmin = 115.0444
				xmax = 115.0744
				text = "N"
			intervals [213]:
				xmin = 115.0744
				xmax = 115.2144
				text = "D"
			intervals [214]:
				xmin = 115.2144
				xmax = 115.671
				text = ""
			intervals [215]:
				xmin = 115.671
				xmax = 115.711
				text = "sil"
			intervals [216]:
				xmin = 115.711
				xmax = 115.771
				text = "IH1"
			intervals [217]:
				xmin = 115.771
				xmax = 115.821
				text = "T"
			intervals [218]:
				xmin = 115.821
				xmax = 115.871
				text = "Z"
			intervals [219]:
				xmin = 115.871
				xmax = 115.921
				text = "L"
			intervals [220]:
				xmin = 115.921
				xmax = 115.981
				text = "AY1"
			intervals [221]:
				xmin = 115.981
				xmax = 116.061
				text = "K"
			intervals [222]:
				xmin = 116.061
				xmax = 116.101
				text = "DH"
			intervals [223]:
				xmin = 116.101
				xmax = 116.151
				text = "IY0"
			intervals [224]:
				xmin = 116.151
				xmax = 116.411
				text = "S"
			intervals [225]:
				xmin = 116.411
				xmax = 116.681
				text = "EY1"
			intervals [226]:
				xmin = 116.681
				xmax = 116.821
				text = "M"
			intervals [227]:
				xmin = 116.821
				xmax = 116.911
				text = "B"
			intervals [228]:
				xmin = 116.911
				xmax = 117.011
				text = "AH1"
			intervals [229]:
				xmin = 117.011
				xmax = 117.041
				text = "T"
			intervals [230]:
				xmin = 117.041
				xmax = 117.081
				text = "AH0"
			intervals [231]:
				xmin = 117.081
				xmax = 117.171
				text = "L"
			intervals [232]:
				xmin = 117.171
				xmax = 117.301
				text = "IH1"
			intervals [233]:
				xmin = 117.301
				xmax = 117.351
				text = "T"
			intervals [234]:
				xmin = 117.351
				xmax = 117.401
				text = "AH0"
			intervals [235]:
				xmin = 117.401
				xmax = 117.461
				text = "L"
			intervals [236]:
				xmin = 117.461
				xmax = 117.541
				text = "D"
			intervals [237]:
				xmin = 117.541
				xmax = 117.661
				text = "IH1"
			intervals [238]:
				xmin = 117.661
				xmax = 117.771
				text = "F"
			intervals [239]:
				xmin = 117.771
				xmax = 117.801
				text = "R"
			intervals [240]:
				xmin = 117.801
				xmax = 117.871
				text = "AH0"
			intervals [241]:
				xmin = 117.871
				xmax = 117.901
				text = "N"
			intervals [242]:
				xmin = 117.901
				xmax = 118.041
				text = "T"
			intervals [243]:
				xmin = 118.041
				xmax = 119.8144
				text = ""
			intervals [244]:
				xmin = 119.8144
				xmax = 120.0844
				text = "Y"
			intervals [245]:
				xmin = 120.0844
				xmax = 120.4844
				text = "AE1"
			intervals [246]:
				xmin = 120.4844
				xmax = 120.5344
				text = "sp"
			intervals [247]:
				xmin = 120.5344
				xmax = 123.2182
				text = ""
			intervals [248]:
				xmin = 123.2182
				xmax = 123.4482
				text = "Y"
			intervals [249]:
				xmin = 123.4482
				xmax = 123.8482
				text = "AE1"
			intervals [250]:
				xmin = 123.8482
				xmax = 123.8782
				text = "D"
			intervals [251]:
				xmin = 123.8782
				xmax = 123.9082
				text = "IY1"
			intervals [252]:
				xmin = 123.9082
				xmax = 124.0182
				text = "S"
			intervals [253]:
				xmin = 124.0182
				xmax = 124.2882
				text = "IY1"
			intervals [254]:
				xmin = 124.2882
				xmax = 124.3182
				text = "sp"
			intervals [255]:
				xmin = 124.3182
				xmax = 130.111
				text = ""
			intervals [256]:
				xmin = 130.111
				xmax = 130.311
				text = "Y"
			intervals [257]:
				xmin = 130.311
				xmax = 130.611
				text = "AE1"
			intervals [258]:
				xmin = 130.611
				xmax = 131.4842
				text = "sp"
			intervals [259]:
				xmin = 131.4842
				xmax = 131.5442
				text = "AH0"
			intervals [260]:
				xmin = 131.5442
				xmax = 131.6942
				text = "N"
			intervals [261]:
				xmin = 131.6942
				xmax = 131.7842
				text = "M"
			intervals [262]:
				xmin = 131.7842
				xmax = 131.8542
				text = "OW1"
			intervals [263]:
				xmin = 131.8542
				xmax = 131.8842
				text = "S"
			intervals [264]:
				xmin = 131.8842
				xmax = 138.4533
				text = "sp"
			intervals [265]:
				xmin = 138.4533
				xmax = 138.4933
				text = "AH0"
			intervals [266]:
				xmin = 138.4933
				xmax = 138.6133
				text = "N"
			intervals [267]:
				xmin = 138.6133
				xmax = 138.6633
				text = "W"
			intervals [268]:
				xmin = 138.6633
				xmax = 139.0033
				text = "IY1"
			intervals [269]:
				xmin = 139.0033
				xmax = 139.1333
				text = "sp"
			intervals [270]:
				xmin = 139.1333
				xmax = 139.2333
				text = "Y"
			intervals [271]:
				xmin = 139.2333
				xmax = 139.2733
				text = "UW1"
			intervals [272]:
				xmin = 139.2733
				xmax = 139.3333
				text = "N"
			intervals [273]:
				xmin = 139.3333
				xmax = 139.3733
				text = "OW1"
			intervals [274]:
				xmin = 139.3733
				xmax = 139.5233
				text = "W"
			intervals [275]:
				xmin = 139.5233
				xmax = 139.5833
				text = "IY1"
			intervals [276]:
				xmin = 139.5833
				xmax = 139.6433
				text = "K"
			intervals [277]:
				xmin = 139.6433
				xmax = 139.6733
				text = "UH1"
			intervals [278]:
				xmin = 139.6733
				xmax = 139.7433
				text = "D"
			intervals [279]:
				xmin = 139.7433
				xmax = 139.8233
				text = "G"
			intervals [280]:
				xmin = 139.8233
				xmax = 139.8933
				text = "OW1"
			intervals [281]:
				xmin = 139.8933
				xmax = 139.9933
				text = "AW1"
			intervals [282]:
				xmin = 139.9933
				xmax = 140.0633
				text = "T"
			intervals [283]:
				xmin = 140.0633
				xmax = 140.1933
				text = "S"
			intervals [284]:
				xmin = 140.1933
				xmax = 140.3033
				text = "AY1"
			intervals [285]:
				xmin = 140.3033
				xmax = 140.3333
				text = "D"
			intervals [286]:
				xmin = 140.3333
				xmax = 140.3633
				text = "AH0"
			intervals [287]:
				xmin = 140.3633
				xmax = 140.3933
				text = "N"
			intervals [288]:
				xmin = 140.3933
				xmax = 140.4533
				text = "P"
			intervals [289]:
				xmin = 140.4533
				xmax = 140.5033
				text = "L"
			intervals [290]:
				xmin = 140.5033
				xmax = 140.5933
				text = "EY1"
			intervals [291]:
				xmin = 140.5933
				xmax = 140.7133
				text = "B"
			intervals [292]:
				xmin = 140.7133
				xmax = 140.8833
				text = "AE1"
			intervals [293]:
				xmin = 140.8833
				xmax = 140.9433
				text = "S"
			intervals [294]:
				xmin = 140.9433
				xmax = 140.9733
				text = "K"
			intervals [295]:
				xmin = 140.9733
				xmax = 141.0033
				text = "AH0"
			intervals [296]:
				xmin = 141.0033
				xmax = 141.0333
				text = "T"
			intervals [297]:
				xmin = 141.0333
				xmax = 141.0833
				text = "B"
			intervals [298]:
				xmin = 141.0833
				xmax = 141.1933
				text = "AO2"
			intervals [299]:
				xmin = 141.1933
				xmax = 141.2233
				text = "L"
			intervals [300]:
				xmin = 141.2233
				xmax = 141.2833
				text = "IH0"
			intervals [301]:
				xmin = 141.2833
				xmax = 141.3333
				text = "N"
			intervals [302]:
				xmin = 141.3333
				xmax = 141.3633
				text = "sp"
			intervals [303]:
				xmin = 141.3633
				xmax = 141.4233
				text = "D"
			intervals [304]:
				xmin = 141.4233
				xmax = 141.5733
				text = "IY1"
			intervals [305]:
				xmin = 141.5733
				xmax = 141.7433
				text = "S"
			intervals [306]:
				xmin = 141.7433
				xmax = 141.9333
				text = "IY1"
			intervals [307]:
				xmin = 141.9333
				xmax = 142.0233
				text = "sp"
			intervals [308]:
				xmin = 142.0233
				xmax = 142.5169
				text = ""
			intervals [309]:
				xmin = 142.5169
				xmax = 142.5669
				text = "B"
			intervals [310]:
				xmin = 142.5669
				xmax = 142.6069
				text = "AH1"
			intervals [311]:
				xmin = 142.6069
				xmax = 142.6769
				text = "T"
			intervals [312]:
				xmin = 142.6769
				xmax = 142.7069
				text = "Y"
			intervals [313]:
				xmin = 142.7069
				xmax = 142.7569
				text = "UW1"
			intervals [314]:
				xmin = 142.7569
				xmax = 142.8769
				text = "K"
			intervals [315]:
				xmin = 142.8769
				xmax = 142.9669
				text = "AE1"
			intervals [316]:
				xmin = 142.9669
				xmax = 143.0269
				text = "N"
			intervals [317]:
				xmin = 143.0269
				xmax = 143.1269
				text = "D"
			intervals [318]:
				xmin = 143.1269
				xmax = 143.2869
				text = "UW1"
			intervals [319]:
				xmin = 143.2869
				xmax = 143.3369
				text = "DH"
			intervals [320]:
				xmin = 143.3369
				xmax = 143.4469
				text = "AE1"
			intervals [321]:
				xmin = 143.4469
				xmax = 143.5369
				text = "T"
			intervals [322]:
				xmin = 143.5369
				xmax = 143.5969
				text = "K"
			intervals [323]:
				xmin = 143.5969
				xmax = 143.6369
				text = "AA1"
			intervals [324]:
				xmin = 143.6369
				xmax = 143.9069
				text = "Z"
			intervals [325]:
				xmin = 143.9069
				xmax = 144.0569
				text = "sp"
			intervals [326]:
				xmin = 144.0569
				xmax = 144.2169
				text = "M"
			intervals [327]:
				xmin = 144.2169
				xmax = 144.3169
				text = "OW1"
			intervals [328]:
				xmin = 144.3169
				xmax = 144.4069
				text = "S"
			intervals [329]:
				xmin = 144.4069
				xmax = 144.4369
				text = "AH0"
			intervals [330]:
				xmin = 144.4369
				xmax = 144.4669
				text = "V"
			intervals [331]:
				xmin = 144.4669
				xmax = 144.4969
				text = "DH"
			intervals [332]:
				xmin = 144.4969
				xmax = 144.5269
				text = "AH0"
			intervals [333]:
				xmin = 144.5269
				xmax = 144.6169
				text = "T"
			intervals [334]:
				xmin = 144.6169
				xmax = 144.6869
				text = "AY1"
			intervals [335]:
				xmin = 144.6869
				xmax = 144.7169
				text = "M"
			intervals [336]:
				xmin = 144.7169
				xmax = 144.7469
				text = "IH0"
			intervals [337]:
				xmin = 144.7469
				xmax = 144.7769
				text = "T"
			intervals [338]:
				xmin = 144.7769
				xmax = 144.8569
				text = "Z"
			intervals [339]:
				xmin = 144.8569
				xmax = 144.9069
				text = "AH0"
			intervals [340]:
				xmin = 144.9069
				xmax = 144.9869
				text = "L"
			intervals [341]:
				xmin = 144.9869
				xmax = 145.0669
				text = "AA1"
			intervals [342]:
				xmin = 145.0669
				xmax = 145.1369
				text = "T"
			intervals [343]:
				xmin = 145.1369
				xmax = 145.1669
				text = "AH0"
			intervals [344]:
				xmin = 145.1669
				xmax = 145.2069
				text = "V"
			intervals [345]:
				xmin = 145.2069
				xmax = 145.2769
				text = "D"
			intervals [346]:
				xmin = 145.2769
				xmax = 145.3169
				text = "Y"
			intervals [347]:
				xmin = 145.3169
				xmax = 145.4869
				text = "UW1"
			intervals [348]:
				xmin = 145.4869
				xmax = 145.5369
				text = "D"
			intervals [349]:
				xmin = 145.5369
				xmax = 145.5769
				text = "Z"
			intervals [350]:
				xmin = 145.5769
				xmax = 145.6569
				text = "S"
			intervals [351]:
				xmin = 145.6569
				xmax = 145.6969
				text = "IH1"
			intervals [352]:
				xmin = 145.6969
				xmax = 145.7269
				text = "T"
			intervals [353]:
				xmin = 145.7269
				xmax = 145.7569
				text = "IH0"
			intervals [354]:
				xmin = 145.7569
				xmax = 145.8269
				text = "N"
			intervals [355]:
				xmin = 145.8269
				xmax = 145.9769
				text = "ER0"
			intervals [356]:
				xmin = 145.9769
				xmax = 146.0369
				text = "AW1"
			intervals [357]:
				xmin = 146.0369
				xmax = 146.1269
				text = "N"
			intervals [358]:
				xmin = 146.1269
				xmax = 146.1769
				text = "D"
			intervals [359]:
				xmin = 146.1769
				xmax = 146.2369
				text = "AH0"
			intervals [360]:
				xmin = 146.2369
				xmax = 146.2669
				text = "sp"
			intervals [361]:
				xmin = 146.2669
				xmax = 146.4269
				text = "L"
			intervals [362]:
				xmin = 146.4269
				xmax = 146.5069
				text = "AA1"
			intervals [363]:
				xmin = 146.5069
				xmax = 146.5769
				text = "T"
			intervals [364]:
				xmin = 146.5769
				xmax = 146.6269
				text = "AH0"
			intervals [365]:
				xmin = 146.6269
				xmax = 146.6669
				text = "V"
			intervals [366]:
				xmin = 146.6669
				xmax = 146.7769
				text = "sp"
			intervals [367]:
				xmin = 146.7769
				xmax = 146.9069
				text = "AH0"
			intervals [368]:
				xmin = 146.9069
				xmax = 146.9769
				text = "L"
			intervals [369]:
				xmin = 146.9769
				xmax = 147.0669
				text = "AA1"
			intervals [370]:
				xmin = 147.0669
				xmax = 147.0969
				text = "T"
			intervals [371]:
				xmin = 147.0969
				xmax = 147.1269
				text = "AH0"
			intervals [372]:
				xmin = 147.1269
				xmax = 147.1769
				text = "V"
			intervals [373]:
				xmin = 147.1769
				xmax = 147.3169
				text = "K"
			intervals [374]:
				xmin = 147.3169
				xmax = 147.4769
				text = "AO1"
			intervals [375]:
				xmin = 147.4769
				xmax = 147.5269
				text = "R"
			intervals [376]:
				xmin = 147.5269
				xmax = 147.6369
				text = "N"
			intervals [377]:
				xmin = 147.6369
				xmax = 147.6969
				text = "ER0"
			intervals [378]:
				xmin = 147.6969
				xmax = 147.8269
				text = "Z"
			intervals [379]:
				xmin = 147.8269
				xmax = 147.8569
				text = "sp"
			intervals [380]:
				xmin = 147.8569
				xmax = 147.8869
				text = "AH0"
			intervals [381]:
				xmin = 147.8869
				xmax = 148.2069
				text = "N"
			intervals [382]:
				xmin = 148.2069
				xmax = 149.2508
				text = "sp"
			intervals [383]:
				xmin = 149.2508
				xmax = 149.2808
				text = "AH0"
			intervals [384]:
				xmin = 149.2808
				xmax = 149.3608
				text = "N"
			intervals [385]:
				xmin = 149.3608
				xmax = 149.4208
				text = "D"
			intervals [386]:
				xmin = 149.4208
				xmax = 149.5108
				text = "S"
			intervals [387]:
				xmin = 149.5108
				xmax = 149.6508
				text = "DH"
			intervals [388]:
				xmin = 149.6508
				xmax = 149.7408
				text = "EY1"
			intervals [389]:
				xmin = 149.7408
				xmax = 149.8508
				text = "AO1"
			intervals [390]:
				xmin = 149.8508
				xmax = 149.9108
				text = "L"
			intervals [391]:
				xmin = 149.9108
				xmax = 149.9608
				text = "S"
			intervals [392]:
				xmin = 149.9608
				xmax = 149.9908
				text = "OW0"
			intervals [393]:
				xmin = 149.9908
				xmax = 150.0208
				text = "B"
			intervals [394]:
				xmin = 150.0208
				xmax = 150.0608
				text = "IY0"
			intervals [395]:
				xmin = 150.0608
				xmax = 150.1908
				text = "T"
			intervals [396]:
				xmin = 150.1908
				xmax = 150.2308
				text = "R"
			intervals [397]:
				xmin = 150.2308
				xmax = 150.3108
				text = "AY1"
			intervals [398]:
				xmin = 150.3108
				xmax = 150.3408
				text = "N"
			intervals [399]:
				xmin = 150.3408
				xmax = 150.3708
				text = "T"
			intervals [400]:
				xmin = 150.3708
				xmax = 150.4308
				text = "AH0"
			intervals [401]:
				xmin = 150.4308
				xmax = 150.5108
				text = "R"
			intervals [402]:
				xmin = 150.5108
				xmax = 150.6708
				text = "AA1"
			intervals [403]:
				xmin = 150.6708
				xmax = 150.7208
				text = "B"
			intervals [404]:
				xmin = 150.7208
				xmax = 150.7508
				text = "sp"
			intervals [405]:
				xmin = 150.7508
				xmax = 150.7908
				text = "Y"
			intervals [406]:
				xmin = 150.7908
				xmax = 150.8308
				text = "UW1"
			intervals [407]:
				xmin = 150.8308
				xmax = 150.9308
				text = "Z"
			intervals [408]:
				xmin = 150.9308
				xmax = 151.0308
				text = "sp"
			intervals [409]:
				xmin = 151.0308
				xmax = 151.2108
				text = "IH0"
			intervals [410]:
				xmin = 151.2108
				xmax = 151.2808
				text = "F"
			intervals [411]:
				xmin = 151.2808
				xmax = 151.3308
				text = "DH"
			intervals [412]:
				xmin = 151.3308
				xmax = 151.4208
				text = "EY1"
			intervals [413]:
				xmin = 151.4208
				xmax = 151.5608
				text = "S"
			intervals [414]:
				xmin = 151.5608
				xmax = 151.6308
				text = "IY1"
			intervals [415]:
				xmin = 151.6308
				xmax = 151.6708
				text = "Y"
			intervals [416]:
				xmin = 151.6708
				xmax = 151.7208
				text = "UW1"
			intervals [417]:
				xmin = 151.7208
				xmax = 151.7508
				text = "W"
			intervals [418]:
				xmin = 151.7508
				xmax = 151.7808
				text = "IH0"
			intervals [419]:
				xmin = 151.7808
				xmax = 151.8108
				text = "DH"
			intervals [420]:
				xmin = 151.8108
				xmax = 151.8908
				text = "AH0"
			intervals [421]:
				xmin = 151.8908
				xmax = 152.0008
				text = "F"
			intervals [422]:
				xmin = 152.0008
				xmax = 152.0408
				text = "R"
			intervals [423]:
				xmin = 152.0408
				xmax = 152.1208
				text = "EH1"
			intervals [424]:
				xmin = 152.1208
				xmax = 152.2208
				text = "SH"
			intervals [425]:
				xmin = 152.2208
				xmax = 152.3708
				text = "P"
			intervals [426]:
				xmin = 152.3708
				xmax = 152.4208
				text = "EH1"
			intervals [427]:
				xmin = 152.4208
				xmax = 152.4608
				text = "R"
			intervals [428]:
				xmin = 152.4608
				xmax = 152.4908
				text = "AH0"
			intervals [429]:
				xmin = 152.4908
				xmax = 152.5308
				text = "V"
			intervals [430]:
				xmin = 152.5308
				xmax = 152.6908
				text = "SH"
			intervals [431]:
				xmin = 152.6908
				xmax = 152.8308
				text = "UW1"
			intervals [432]:
				xmin = 152.8308
				xmax = 152.9108
				text = "Z"
			intervals [433]:
				xmin = 152.9108
				xmax = 152.9908
				text = "ER0"
			intervals [434]:
				xmin = 152.9908
				xmax = 153.1208
				text = "S"
			intervals [435]:
				xmin = 153.1208
				xmax = 153.1508
				text = "AH1"
			intervals [436]:
				xmin = 153.1508
				xmax = 153.1908
				text = "M"
			intervals [437]:
				xmin = 153.1908
				xmax = 153.2708
				text = "TH"
			intervals [438]:
				xmin = 153.2708
				xmax = 153.3008
				text = "IH0"
			intervals [439]:
				xmin = 153.3008
				xmax = 153.3908
				text = "N"
			intervals [440]:
				xmin = 153.3908
				xmax = 153.4508
				text = "sp"
			intervals [441]:
				xmin = 153.4508
				xmax = 153.5108
				text = "L"
			intervals [442]:
				xmin = 153.5108
				xmax = 153.5408
				text = "AY1"
			intervals [443]:
				xmin = 153.5408
				xmax = 153.5708
				text = "K"
			intervals [444]:
				xmin = 153.5708
				xmax = 153.6608
				text = "sp"
			intervals [445]:
				xmin = 153.6608
				xmax = 153.7408
				text = "DH"
			intervals [446]:
				xmin = 153.7408
				xmax = 153.7708
				text = "AH0"
			intervals [447]:
				xmin = 153.7708
				xmax = 153.8008
				text = "T"
			intervals [448]:
				xmin = 153.8008
				xmax = 203.0012
				text = "sp"
			intervals [449]:
				xmin = 203.0012
				xmax = 203.0312
				text = "OW1"
			intervals [450]:
				xmin = 203.0312
				xmax = 203.0612
				text = "N"
			intervals [451]:
				xmin = 203.0612
				xmax = 203.1312
				text = "L"
			intervals [452]:
				xmin = 203.1312
				xmax = 203.2012
				text = "IY0"
			intervals [453]:
				xmin = 203.2012
				xmax = 203.2512
				text = "sp"
			intervals [454]:
				xmin = 203.2512
				xmax = 203.3112
				text = "TH"
			intervals [455]:
				xmin = 203.3112
				xmax = 203.3512
				text = "IH1"
			intervals [456]:
				xmin = 203.3512
				xmax = 203.4612
				text = "NG"
			intervals [457]:
				xmin = 203.4612
				xmax = 203.6312
				text = "AY1"
			intervals [458]:
				xmin = 203.6312
				xmax = 203.7112
				text = "L"
			intervals [459]:
				xmin = 203.7112
				xmax = 203.8112
				text = "AH1"
			intervals [460]:
				xmin = 203.8112
				xmax = 203.9212
				text = "V"
			intervals [461]:
				xmin = 203.9212
				xmax = 203.9512
				text = "AH0"
			intervals [462]:
				xmin = 203.9512
				xmax = 203.9912
				text = "B"
			intervals [463]:
				xmin = 203.9912
				xmax = 204.0912
				text = "AW1"
			intervals [464]:
				xmin = 204.0912
				xmax = 204.1812
				text = "T"
			intervals [465]:
				xmin = 204.1812
				xmax = 204.2312
				text = "D"
			intervals [466]:
				xmin = 204.2312
				xmax = 204.4112
				text = "IY1"
			intervals [467]:
				xmin = 204.4112
				xmax = 204.5812
				text = "S"
			intervals [468]:
				xmin = 204.5812
				xmax = 204.8512
				text = "IY1"
			intervals [469]:
				xmin = 204.8512
				xmax = 204.9512
				text = "sp"
			intervals [470]:
				xmin = 204.9512
				xmax = 205.4612
				text = "IH0"
			intervals [471]:
				xmin = 205.4612
				xmax = 205.6812
				text = "Z"
			intervals [472]:
				xmin = 205.6812
				xmax = 206.8358
				text = ""
			intervals [473]:
				xmin = 206.8358
				xmax = 206.8658
				text = "sil"
			intervals [474]:
				xmin = 206.8658
				xmax = 207.1058
				text = "M"
			intervals [475]:
				xmin = 207.1058
				xmax = 207.4829
				text = "sp"
			intervals [476]:
				xmin = 207.4829
				xmax = 207.5229
				text = "L"
			intervals [477]:
				xmin = 207.5229
				xmax = 207.5929
				text = "EH1"
			intervals [478]:
				xmin = 207.5929
				xmax = 207.6429
				text = "T"
			intervals [479]:
				xmin = 207.6429
				xmax = 207.8429
				text = "S"
			intervals [480]:
				xmin = 207.8429
				xmax = 207.8729
				text = "sp"
			intervals [481]:
				xmin = 207.8729
				xmax = 207.9629
				text = "S"
			intervals [482]:
				xmin = 207.9629
				xmax = 207.9929
				text = "IY1"
			intervals [483]:
				xmin = 207.9929
				xmax = 210.7182
				text = "sp"
			intervals [484]:
				xmin = 210.7182
				xmax = 210.7882
				text = "G"
			intervals [485]:
				xmin = 210.7882
				xmax = 210.8982
				text = "OW1"
			intervals [486]:
				xmin = 210.8982
				xmax = 210.9482
				text = "IH0"
			intervals [487]:
				xmin = 210.9482
				xmax = 210.9782
				text = "N"
			intervals [488]:
				xmin = 210.9782
				xmax = 211.0082
				text = "T"
			intervals [489]:
				xmin = 211.0082
				xmax = 211.0582
				text = "AH0"
			intervals [490]:
				xmin = 211.0582
				xmax = 211.1882
				text = "S"
			intervals [491]:
				xmin = 211.1882
				xmax = 211.2482
				text = "K"
			intervals [492]:
				xmin = 211.2482
				xmax = 211.3682
				text = "UW1"
			intervals [493]:
				xmin = 211.3682
				xmax = 211.4382
				text = "L"
			intervals [494]:
				xmin = 211.4382
				xmax = 211.4882
				text = "AH0"
			intervals [495]:
				xmin = 211.4882
				xmax = 211.5382
				text = "N"
			intervals [496]:
				xmin = 211.5382
				xmax = 211.6282
				text = "G"
			intervals [497]:
				xmin = 211.6282
				xmax = 211.7182
				text = "EH1"
			intervals [498]:
				xmin = 211.7182
				xmax = 211.7482
				text = "T"
			intervals [499]:
				xmin = 211.7482
				xmax = 211.7782
				text = "IH0"
			intervals [500]:
				xmin = 211.7782
				xmax = 211.8182
				text = "N"
			intervals [501]:
				xmin = 211.8182
				xmax = 211.8582
				text = "M"
			intervals [502]:
				xmin = 211.8582
				xmax = 212.0382
				text = "AY1"
			intervals [503]:
				xmin = 212.0382
				xmax = 212.0682
				text = "sp"
			intervals [504]:
				xmin = 212.0682
				xmax = 212.0982
				text = "EH2"
			intervals [505]:
				xmin = 212.0982
				xmax = 212.2082
				text = "JH"
			intervals [506]:
				xmin = 212.2082
				xmax = 212.2782
				text = "AH0"
			intervals [507]:
				xmin = 212.2782
				xmax = 212.4182
				text = "K"
			intervals [508]:
				xmin = 212.4182
				xmax = 212.5482
				text = "EY1"
			intervals [509]:
				xmin = 212.5482
				xmax = 212.6882
				text = "SH"
			intervals [510]:
				xmin = 212.6882
				xmax = 212.7382
				text = "AH0"
			intervals [511]:
				xmin = 212.7382
				xmax = 212.7682
				text = "N"
			intervals [512]:
				xmin = 212.7682
				xmax = 212.7982
				text = "sp"
			intervals [513]:
				xmin = 212.7982
				xmax = 212.8882
				text = "M"
			intervals [514]:
				xmin = 212.8882
				xmax = 212.9382
				text = "OW1"
			intervals [515]:
				xmin = 212.9382
				xmax = 213.0582
				text = "S"
			intervals [516]:
				xmin = 213.0582
				xmax = 213.0882
				text = "sp"
			intervals [517]:
				xmin = 213.0882
				xmax = 213.1682
				text = "L"
			intervals [518]:
				xmin = 213.1682
				xmax = 213.2382
				text = "AY1"
			intervals [519]:
				xmin = 213.2382
				xmax = 213.3882
				text = "K"
			intervals [520]:
				xmin = 213.3882
				xmax = 213.4182
				text = "L"
			intervals [521]:
				xmin = 213.4182
				xmax = 213.5882
				text = "IY0"
			intervals [522]:
				xmin = 213.5882
				xmax = 218.652
				text = ""
			intervals [523]:
				xmin = 218.652
				xmax = 218.682
				text = "sil"
			intervals [524]:
				xmin = 218.682
				xmax = 218.872
				text = "M"
			intervals [525]:
				xmin = 218.872
				xmax = 218.932
				text = "HH"
			intervals [526]:
				xmin = 218.932
				xmax = 219.192
				text = "M"
			intervals [527]:
				xmin = 219.192
				xmax = 219.5011
				text = ""
			intervals [528]:
				xmin = 219.5011
				xmax = 219.5311
				text = "sil"
			intervals [529]:
				xmin = 219.5311
				xmax = 219.6411
				text = "W"
			intervals [530]:
				xmin = 219.6411
				xmax = 219.7211
				text = "EH1"
			intervals [531]:
				xmin = 219.7211
				xmax = 219.7711
				text = "L"
			intervals [532]:
				xmin = 219.7711
				xmax = 219.8511
				text = "sp"
			intervals [533]:
				xmin = 219.8511
				xmax = 219.9211
				text = "DH"
			intervals [534]:
				xmin = 219.9211
				xmax = 219.9911
				text = "IY0"
			intervals [535]:
				xmin = 219.9911
				xmax = 220.0411
				text = "sp"
			intervals [536]:
				xmin = 220.0411
				xmax = 220.1111
				text = "G"
			intervals [537]:
				xmin = 220.1111
				xmax = 220.2311
				text = "R"
			intervals [538]:
				xmin = 220.2311
				xmax = 220.3411
				text = "EY1"
			intervals [539]:
				xmin = 220.3411
				xmax = 220.3911
				text = "D"
			intervals [540]:
				xmin = 220.3911
				xmax = 220.4511
				text = "IH0"
			intervals [541]:
				xmin = 220.4511
				xmax = 220.5211
				text = "N"
			intervals [542]:
				xmin = 220.5211
				xmax = 220.6211
				text = "S"
			intervals [543]:
				xmin = 220.6211
				xmax = 220.6811
				text = "IH1"
			intervals [544]:
				xmin = 220.6811
				xmax = 220.7611
				text = "S"
			intervals [545]:
				xmin = 220.7611
				xmax = 220.8111
				text = "T"
			intervals [546]:
				xmin = 220.8111
				xmax = 220.8411
				text = "AH0"
			intervals [547]:
				xmin = 220.8411
				xmax = 220.9511
				text = "M"
			intervals [548]:
				xmin = 220.9511
				xmax = 221.0511
				text = "L"
			intervals [549]:
				xmin = 221.0511
				xmax = 221.1311
				text = "AY1"
			intervals [550]:
				xmin = 221.1311
				xmax = 221.1811
				text = "K"
			intervals [551]:
				xmin = 221.1811
				xmax = 221.2611
				text = "sp"
			intervals [552]:
				xmin = 221.2611
				xmax = 221.3484
				text = ""
			intervals [553]:
				xmin = 221.3484
				xmax = 221.4184
				text = "AH1"
			intervals [554]:
				xmin = 221.4184
				xmax = 221.4484
				text = "sp"
			intervals [555]:
				xmin = 221.4484
				xmax = 221.9384
				text = "IH0"
			intervals [556]:
				xmin = 221.9384
				xmax = 221.9884
				text = "T"
			intervals [557]:
				xmin = 221.9884
				xmax = 222.3684
				text = "S"
			intervals [558]:
				xmin = 222.3684
				xmax = 222.4461
				text = ""
			intervals [559]:
				xmin = 222.4461
				xmax = 222.7561
				text = "AH0"
			intervals [560]:
				xmin = 222.7561
				xmax = 222.8961
				text = "D"
			intervals [561]:
				xmin = 222.8961
				xmax = 223.2761
				text = "IY1"
			intervals [562]:
				xmin = 223.2761
				xmax = 223.3061
				text = "sp"
			intervals [563]:
				xmin = 223.3061
				xmax = 223.4261
				text = "W"
			intervals [564]:
				xmin = 223.4261
				xmax = 223.4961
				text = "EH1"
			intervals [565]:
				xmin = 223.4961
				xmax = 223.6261
				text = "L"
			intervals [566]:
				xmin = 223.6261
				xmax = 223.6661
				text = "sp"
			intervals [567]:
				xmin = 223.6661
				xmax = 223.7861
				text = "W"
			intervals [568]:
				xmin = 223.7861
				xmax = 223.8661
				text = "EH1"
			intervals [569]:
				xmin = 223.8661
				xmax = 224.1461
				text = "L"
			intervals [570]:
				xmin = 224.1461
				xmax = 225.4718
				text = ""
			intervals [571]:
				xmin = 225.4718
				xmax = 225.5118
				text = "sil"
			intervals [572]:
				xmin = 225.5118
				xmax = 225.5918
				text = "M"
			intervals [573]:
				xmin = 225.5918
				xmax = 225.7318
				text = "OW1"
			intervals [574]:
				xmin = 225.7318
				xmax = 225.8218
				text = "S"
			intervals [575]:
				xmin = 225.8218
				xmax = 225.8818
				text = "L"
			intervals [576]:
				xmin = 225.8818
				xmax = 225.9718
				text = "AY1"
			intervals [577]:
				xmin = 225.9718
				xmax = 226.0318
				text = "K"
			intervals [578]:
				xmin = 226.0318
				xmax = 226.0918
				text = "L"
			intervals [579]:
				xmin = 226.0918
				xmax = 226.1618
				text = "IY0"
			intervals [580]:
				xmin = 226.1618
				xmax = 226.2118
				text = "L"
			intervals [581]:
				xmin = 226.2118
				xmax = 226.3018
				text = "AY1"
			intervals [582]:
				xmin = 226.3018
				xmax = 226.3918
				text = "K"
			intervals [583]:
				xmin = 226.3918
				xmax = 226.4618
				text = "AH0"
			intervals [584]:
				xmin = 226.4618
				xmax = 226.5918
				text = "D"
			intervals [585]:
				xmin = 226.5918
				xmax = 226.9918
				text = "IY1"
			intervals [586]:
				xmin = 226.9918
				xmax = 227.213
				text = ""
			intervals [587]:
				xmin = 227.213
				xmax = 227.283
				text = "sil"
			intervals [588]:
				xmin = 227.283
				xmax = 227.363
				text = "W"
			intervals [589]:
				xmin = 227.363
				xmax = 227.403
				text = "UH1"
			intervals [590]:
				xmin = 227.403
				xmax = 227.433
				text = "D"
			intervals [591]:
				xmin = 227.433
				xmax = 227.513
				text = "HH"
			intervals [592]:
				xmin = 227.513
				xmax = 227.543
				text = "AE1"
			intervals [593]:
				xmin = 227.543
				xmax = 227.613
				text = "V"
			intervals [594]:
				xmin = 227.613
				xmax = 227.663
				text = "T"
			intervals [595]:
				xmin = 227.663
				xmax = 227.723
				text = "IH0"
			intervals [596]:
				xmin = 227.723
				xmax = 227.783
				text = "B"
			intervals [597]:
				xmin = 227.783
				xmax = 227.843
				text = "IY0"
			intervals [598]:
				xmin = 227.843
				xmax = 227.883
				text = "L"
			intervals [599]:
				xmin = 227.883
				xmax = 227.933
				text = "AY1"
			intervals [600]:
				xmin = 227.933
				xmax = 228.063
				text = "K"
			intervals [601]:
				xmin = 228.063
				xmax = 228.183
				text = "AH0"
			intervals [602]:
				xmin = 228.183
				xmax = 228.643
				text = "S"
			intervals [603]:
				xmin = 228.643
				xmax = 228.743
				text = "IH1"
			intervals [604]:
				xmin = 228.743
				xmax = 228.793
				text = "K"
			intervals [605]:
				xmin = 228.793
				xmax = 228.983
				text = "S"
			intervals [606]:
				xmin = 228.983
				xmax = 229.053
				text = "T"
			intervals [607]:
				xmin = 229.053
				xmax = 229.503
				text = "IY0"
			intervals [608]:
				xmin = 229.503
				xmax = 229.723
				text = "sp"
			intervals [609]:
				xmin = 229.723
				xmax = 229.783
				text = "TH"
			intervals [610]:
				xmin = 229.783
				xmax = 229.943
				text = "R"
			intervals [611]:
				xmin = 229.943
				xmax = 230.183
				text = "IY1"
			intervals [612]:
				xmin = 230.183
				xmax = 230.393
				text = "sp"
			intervals [613]:
				xmin = 230.393
				xmax = 230.603
				text = "AE1"
			intervals [614]:
				xmin = 230.603
				xmax = 230.813
				text = "N"
			intervals [615]:
				xmin = 230.813
				xmax = 230.843
				text = "D"
			intervals [616]:
				xmin = 230.843
				xmax = 230.933
				text = "IH0"
			intervals [617]:
				xmin = 230.933
				xmax = 230.963
				text = "N"
			intervals [618]:
				xmin = 230.963
				xmax = 231.023
				text = "M"
			intervals [619]:
				xmin = 231.023
				xmax = 231.063
				text = "EH1"
			intervals [620]:
				xmin = 231.063
				xmax = 231.213
				text = "R"
			intervals [621]:
				xmin = 231.213
				xmax = 231.263
				text = "AH0"
			intervals [622]:
				xmin = 231.263
				xmax = 231.303
				text = "L"
			intervals [623]:
				xmin = 231.303
				xmax = 231.523
				text = "AH0"
			intervals [624]:
				xmin = 231.523
				xmax = 231.593
				text = "N"
			intervals [625]:
				xmin = 231.593
				xmax = 231.713
				text = "D"
			intervals [626]:
				xmin = 231.713
				xmax = 231.763
				text = "AH0"
			intervals [627]:
				xmin = 231.763
				xmax = 231.853
				text = "D"
			intervals [628]:
				xmin = 231.853
				xmax = 231.943
				text = "IY1"
			intervals [629]:
				xmin = 231.943
				xmax = 232.053
				text = "IH1"
			intervals [630]:
				xmin = 232.053
				xmax = 232.213
				text = "Z"
			intervals [631]:
				xmin = 232.213
				xmax = 232.293
				text = "AH0"
			intervals [632]:
				xmin = 232.293
				xmax = 232.453
				text = "S"
			intervals [633]:
				xmin = 232.453
				xmax = 232.553
				text = "IH1"
			intervals [634]:
				xmin = 232.553
				xmax = 232.613
				text = "K"
			intervals [635]:
				xmin = 232.613
				xmax = 232.763
				text = "S"
			intervals [636]:
				xmin = 232.763
				xmax = 232.823
				text = "T"
			intervals [637]:
				xmin = 232.823
				xmax = 232.983
				text = "IY0"
			intervals [638]:
				xmin = 232.983
				xmax = 233.6382
				text = ""
			intervals [639]:
				xmin = 233.6382
				xmax = 233.7682
				text = "S"
			intervals [640]:
				xmin = 233.7682
				xmax = 233.8282
				text = "OW1"
			intervals [641]:
				xmin = 233.8282
				xmax = 233.8982
				text = "Y"
			intervals [642]:
				xmin = 233.8982
				xmax = 233.9282
				text = "UW1"
			intervals [643]:
				xmin = 233.9282
				xmax = 234.0582
				text = "T"
			intervals [644]:
				xmin = 234.0582
				xmax = 234.1482
				text = "EY1"
			intervals [645]:
				xmin = 234.1482
				xmax = 234.1782
				text = "K"
			intervals [646]:
				xmin = 234.1782
				xmax = 234.2682
				text = "sp"
			intervals [647]:
				xmin = 234.2682
				xmax = 234.3482
				text = "TH"
			intervals [648]:
				xmin = 234.3482
				xmax = 234.4382
				text = "R"
			intervals [649]:
				xmin = 234.4382
				xmax = 234.5082
				text = "IY1"
			intervals [650]:
				xmin = 234.5082
				xmax = 234.6082
				text = "sp"
			intervals [651]:
				xmin = 234.6082
				xmax = 234.6582
				text = "P"
			intervals [652]:
				xmin = 234.6582
				xmax = 234.7482
				text = "OY1"
			intervals [653]:
				xmin = 234.7482
				xmax = 234.7982
				text = "N"
			intervals [654]:
				xmin = 234.7982
				xmax = 234.8282
				text = "T"
			intervals [655]:
				xmin = 234.8282
				xmax = 234.9582
				text = "S"
			intervals [656]:
				xmin = 234.9582
				xmax = 235.2182
				text = "AO1"
			intervals [657]:
				xmin = 235.2182
				xmax = 235.4582
				text = "F"
			intervals [658]:
				xmin = 235.4582
				xmax = 236.2427
				text = ""
			intervals [659]:
				xmin = 236.2427
				xmax = 236.3127
				text = "F"
			intervals [660]:
				xmin = 236.3127
				xmax = 236.3527
				text = "R"
			intervals [661]:
				xmin = 236.3527
				xmax = 236.5727
				text = "AH1"
			intervals [662]:
				xmin = 236.5727
				xmax = 236.6127
				text = "M"
			intervals [663]:
				xmin = 236.6127
				xmax = 236.6427
				text = "sp"
			intervals [664]:
				xmin = 236.6427
				xmax = 236.7127
				text = "DH"
			intervals [665]:
				xmin = 236.7127
				xmax = 236.7427
				text = "AH0"
			intervals [666]:
				xmin = 236.7427
				xmax = 236.7827
				text = "sp"
			intervals [667]:
				xmin = 236.7827
				xmax = 236.8127
				text = "D"
			intervals [668]:
				xmin = 236.8127
				xmax = 239.4566
				text = "sp"
			intervals [669]:
				xmin = 239.4566
				xmax = 239.6066
				text = "W"
			intervals [670]:
				xmin = 239.6066
				xmax = 239.6766
				text = "EH1"
			intervals [671]:
				xmin = 239.6766
				xmax = 239.7466
				text = "L"
			intervals [672]:
				xmin = 239.7466
				xmax = 239.8166
				text = "EH1"
			intervals [673]:
				xmin = 239.8166
				xmax = 239.8466
				text = "N"
			intervals [674]:
				xmin = 239.8466
				xmax = 240.0066
				text = "IY0"
			intervals [675]:
				xmin = 240.0066
				xmax = 240.0966
				text = "sp"
			intervals [676]:
				xmin = 240.0966
				xmax = 240.1266
				text = "G"
			intervals [677]:
				xmin = 240.1266
				xmax = 240.1566
				text = "R"
			intervals [678]:
				xmin = 240.1566
				xmax = 240.1866
				text = "EY1"
			intervals [679]:
				xmin = 240.1866
				xmax = 240.3366
				text = "D"
			intervals [680]:
				xmin = 240.3366
				xmax = 252.255
				text = "sp"
			intervals [681]:
				xmin = 252.255
				xmax = 252.405
				text = "N"
			intervals [682]:
				xmin = 252.405
				xmax = 252.495
				text = "OW1"
			intervals [683]:
				xmin = 252.495
				xmax = 252.605
				text = "N"
			intervals [684]:
				xmin = 252.605
				xmax = 252.745
				text = "AA1"
			intervals [685]:
				xmin = 252.745
				xmax = 252.815
				text = "T"
			intervals [686]:
				xmin = 252.815
				xmax = 252.865
				text = "R"
			intervals [687]:
				xmin = 252.865
				xmax = 252.985
				text = "IY1"
			intervals [688]:
				xmin = 252.985
				xmax = 253.055
				text = "L"
			intervals [689]:
				xmin = 253.055
				xmax = 253.145
				text = "IY0"
			intervals [690]:
				xmin = 253.145
				xmax = 253.6915
				text = "sp"
			intervals [691]:
				xmin = 253.6915
				xmax = 253.7215
				text = "S"
			intervals [692]:
				xmin = 253.7215
				xmax = 253.7515
				text = "T"
			intervals [693]:
				xmin = 253.7515
				xmax = 253.8915
				text = "IH1"
			intervals [694]:
				xmin = 253.8915
				xmax = 253.9415
				text = "L"
			intervals [695]:
				xmin = 253.9415
				xmax = 253.9915
				text = "D"
			intervals [696]:
				xmin = 253.9915
				xmax = 254.0615
				text = "UW1"
			intervals [697]:
				xmin = 254.0615
				xmax = 254.1115
				text = "DH"
			intervals [698]:
				xmin = 254.1115
				xmax = 254.1915
				text = "AH0"
			intervals [699]:
				xmin = 254.1915
				xmax = 254.3415
				text = "S"
			intervals [700]:
				xmin = 254.3415
				xmax = 254.5215
				text = "EY1"
			intervals [701]:
				xmin = 254.5215
				xmax = 254.6615
				text = "M"
			intervals [702]:
				xmin = 254.6615
				xmax = 254.7015
				text = "OW1"
			intervals [703]:
				xmin = 254.7015
				xmax = 254.7515
				text = "L"
			intervals [704]:
				xmin = 254.7515
				xmax = 254.7915
				text = "D"
			intervals [705]:
				xmin = 254.7915
				xmax = 254.9515
				text = "S"
			intervals [706]:
				xmin = 254.9515
				xmax = 255.0815
				text = "EY1"
			intervals [707]:
				xmin = 255.0815
				xmax = 255.2315
				text = "M"
			intervals [708]:
				xmin = 255.2315
				xmax = 255.2915
				text = "OW1"
			intervals [709]:
				xmin = 255.2915
				xmax = 255.3415
				text = "L"
			intervals [710]:
				xmin = 255.3415
				xmax = 255.3815
				text = "D"
			intervals [711]:
				xmin = 255.3815
				xmax = 260.9027
				text = "sp"
			intervals [712]:
				xmin = 260.9027
				xmax = 261.1727
				text = "Y"
			intervals [713]:
				xmin = 261.1727
				xmax = 261.3527
				text = "AE1"
			intervals [714]:
				xmin = 261.3527
				xmax = 261.4127
				text = "sp"
			intervals [715]:
				xmin = 261.4127
				xmax = 261.5989
				text = ""
			intervals [716]:
				xmin = 261.5989
				xmax = 261.7789
				text = "Y"
			intervals [717]:
				xmin = 261.7789
				xmax = 261.8589
				text = "AE1"
			intervals [718]:
				xmin = 261.8589
				xmax = 261.8989
				text = "sp"
			intervals [719]:
				xmin = 261.8989
				xmax = 262.0089
				text = "R"
			intervals [720]:
				xmin = 262.0089
				xmax = 262.0389
				text = "IY1"
			intervals [721]:
				xmin = 262.0389
				xmax = 262.1489
				text = "L"
			intervals [722]:
				xmin = 262.1489
				xmax = 262.2589
				text = "sp"
			intervals [723]:
				xmin = 262.2589
				xmax = 262.3089
				text = "K"
			intervals [724]:
				xmin = 262.3089
				xmax = 262.3489
				text = "UW1"
			intervals [725]:
				xmin = 262.3489
				xmax = 262.4689
				text = "L"
			intervals [726]:
				xmin = 262.4689
				xmax = 266.6313
				text = "sp"
			intervals [727]:
				xmin = 266.6313
				xmax = 266.7313
				text = "Y"
			intervals [728]:
				xmin = 266.7313
				xmax = 266.9013
				text = "EH1"
			intervals [729]:
				xmin = 266.9013
				xmax = 267.2813
				text = "S"
			intervals [730]:
				xmin = 267.2813
				xmax = 268.8044
				text = ""
			intervals [731]:
				xmin = 268.8044
				xmax = 268.8444
				text = "sil"
			intervals [732]:
				xmin = 268.8444
				xmax = 268.9244
				text = "IH1"
			intervals [733]:
				xmin = 268.9244
				xmax = 269.0044
				text = "T"
			intervals [734]:
				xmin = 269.0044
				xmax = 269.2444
				text = "S"
			intervals [735]:
				xmin = 269.2444
				xmax = 269.4144
				text = "sp"
			intervals [736]:
				xmin = 269.4144
				xmax = 269.5244
				text = "IH0"
			intervals [737]:
				xmin = 269.5244
				xmax = 269.5644
				text = "T"
			intervals [738]:
				xmin = 269.5644
				xmax = 269.7244
				text = "S"
			intervals [739]:
				xmin = 269.7244
				xmax = 270.1812
				text = "sp"
			intervals [740]:
				xmin = 270.1812
				xmax = 270.2312
				text = "K"
			intervals [741]:
				xmin = 270.2312
				xmax = 270.3812
				text = "UW1"
			intervals [742]:
				xmin = 270.3812
				xmax = 270.5412
				text = "L"
			intervals [743]:
				xmin = 270.5412
				xmax = 276.6824
				text = "sp"
			intervals [744]:
				xmin = 276.6824
				xmax = 276.8424
				text = "S"
			intervals [745]:
				xmin = 276.8424
				xmax = 276.9224
				text = "AH1"
			intervals [746]:
				xmin = 276.9224
				xmax = 276.9924
				text = "M"
			intervals [747]:
				xmin = 276.9924
				xmax = 277.0624
				text = "T"
			intervals [748]:
				xmin = 277.0624
				xmax = 277.2724
				text = "AY2"
			intervals [749]:
				xmin = 277.2724
				xmax = 277.4324
				text = "M"
			intervals [750]:
				xmin = 277.4324
				xmax = 277.4624
				text = "sp"
			intervals [751]:
				xmin = 277.4624
				xmax = 277.6124
				text = "W"
			intervals [752]:
				xmin = 277.6124
				xmax = 277.7024
				text = "EH1"
			intervals [753]:
				xmin = 277.7024
				xmax = 277.7324
				text = "L"
			intervals [754]:
				xmin = 277.7324
				xmax = 277.8024
				text = "N"
			intervals [755]:
				xmin = 277.8024
				xmax = 277.9124
				text = "AA1"
			intervals [756]:
				xmin = 277.9124
				xmax = 278.0624
				text = "T"
			intervals [757]:
				xmin = 278.0624
				xmax = 278.0924
				text = "TH"
			intervals [758]:
				xmin = 278.0924
				xmax = 278.1424
				text = "IH1"
			intervals [759]:
				xmin = 278.1424
				xmax = 278.2424
				text = "NG"
			intervals [760]:
				xmin = 278.2424
				xmax = 278.3024
				text = "K"
			intervals [761]:
				xmin = 278.3024
				xmax = 278.3424
				text = "IH0"
			intervals [762]:
				xmin = 278.3424
				xmax = 278.3924
				text = "N"
			intervals [763]:
				xmin = 278.3924
				xmax = 278.4524
				text = "B"
			intervals [764]:
				xmin = 278.4524
				xmax = 278.4824
				text = "AH1"
			intervals [765]:
				xmin = 278.4824
				xmax = 278.5724
				text = "T"
			intervals [766]:
				xmin = 278.5724
				xmax = 278.6424
				text = "W"
			intervals [767]:
				xmin = 278.6424
				xmax = 278.6924
				text = "IY1"
			intervals [768]:
				xmin = 278.6924
				xmax = 278.8024
				text = "S"
			intervals [769]:
				xmin = 278.8024
				xmax = 278.8924
				text = "AH1"
			intervals [770]:
				xmin = 278.8924
				xmax = 278.9424
				text = "M"
			intervals [771]:
				xmin = 278.9424
				xmax = 279.0324
				text = "T"
			intervals [772]:
				xmin = 279.0324
				xmax = 279.1124
				text = "AY2"
			intervals [773]:
				xmin = 279.1124
				xmax = 279.1424
				text = "M"
			intervals [774]:
				xmin = 279.1424
				xmax = 279.1724
				text = "Z"
			intervals [775]:
				xmin = 279.1724
				xmax = 279.2024
				text = "W"
			intervals [776]:
				xmin = 279.2024
				xmax = 279.2724
				text = "IY1"
			intervals [777]:
				xmin = 279.2724
				xmax = 279.3024
				text = "spn"
			intervals [778]:
				xmin = 279.3024
				xmax = 279.4524
				text = "S"
			intervals [779]:
				xmin = 279.4524
				xmax = 279.5324
				text = "EY1"
			intervals [780]:
				xmin = 279.5324
				xmax = 279.5924
				text = "DH"
			intervals [781]:
				xmin = 279.5924
				xmax = 279.6524
				text = "AH0"
			intervals [782]:
				xmin = 279.6524
				xmax = 279.7824
				text = "S"
			intervals [783]:
				xmin = 279.7824
				xmax = 279.9224
				text = "EY1"
			intervals [784]:
				xmin = 279.9224
				xmax = 279.9724
				text = "M"
			intervals [785]:
				xmin = 279.9724
				xmax = 280.0924
				text = "TH"
			intervals [786]:
				xmin = 280.0924
				xmax = 280.1924
				text = "IH1"
			intervals [787]:
				xmin = 280.1924
				xmax = 280.3224
				text = "NG"
			intervals [788]:
				xmin = 280.3224
				xmax = 280.3524
				text = "AE1"
			intervals [789]:
				xmin = 280.3524
				xmax = 280.4624
				text = "T"
			intervals [790]:
				xmin = 280.4624
				xmax = 280.4924
				text = "DH"
			intervals [791]:
				xmin = 280.4924
				xmax = 280.5224
				text = "AH0"
			intervals [792]:
				xmin = 280.5224
				xmax = 280.6424
				text = "S"
			intervals [793]:
				xmin = 280.6424
				xmax = 280.7424
				text = "EY1"
			intervals [794]:
[truncated: 1,806,556 more chars]
