# Supplementary material for: Considering Performance in the Automated and Manual Coding of Sociolinguistic Variables: Lessons From Variable (ING)
Source: Front Artif Intell. 2021 Apr 29;4:648543. doi: 10.3389/frai.2021.648543 (PMC8117961; doi:10.3389/frai.2021.648543)
Supplement: Supplementary file 6 [file Data_Sheet_6.ZIP › CORAAL_VARAligned_as_TextGrids_p2/DCB_se3_ag4_f_01_1.TextGrid]

File type = "ooTextFile"
Object class = "TextGrid"

xmin = 0.0
xmax = 4287.900113378685
tiers? <exists>
size = 4
item []:
	item [1]:
		class = "IntervalTier"
		name = "DCB_int_01 - words"
		xmin = 0.0
		xmax = 4287.900113378685
		intervals: size = 1502
			intervals [1]:
				xmin = 0.0
				xmax = 0.2501
				text = ""
			intervals [2]:
				xmin = 0.2501
				xmax = 0.6001
				text = "um"
			intervals [3]:
				xmin = 0.6001
				xmax = 0.7101
				text = ""
			intervals [4]:
				xmin = 0.7101
				xmax = 1.1101
				text = "birthday"
			intervals [5]:
				xmin = 1.1101
				xmax = 4.1456
				text = ""
			intervals [6]:
				xmin = 4.1456
				xmax = 4.3456
				text = "mm"
			intervals [7]:
				xmin = 4.3456
				xmax = 5.2041
				text = ""
			intervals [8]:
				xmin = 5.2041
				xmax = 5.3941
				text = "i"
			intervals [9]:
				xmin = 5.3941
				xmax = 5.5241
				text = "just"
			intervals [10]:
				xmin = 5.5241
				xmax = 5.7141
				text = "wanted"
			intervals [11]:
				xmin = 5.7141
				xmax = 5.7741
				text = "it"
			intervals [12]:
				xmin = 5.7741
				xmax = 5.8341
				text = "to"
			intervals [13]:
				xmin = 5.8341
				xmax = 5.9541
				text = "be"
			intervals [14]:
				xmin = 5.9541
				xmax = 6.1241
				text = "kind"
			intervals [15]:
				xmin = 6.1241
				xmax = 6.1841
				text = "of"
			intervals [16]:
				xmin = 6.1841
				xmax = 6.3341
				text = "like"
			intervals [17]:
				xmin = 6.3341
				xmax = 6.3984
				text = ""
			intervals [18]:
				xmin = 6.3984
				xmax = 6.7184
				text = "sixty"
			intervals [19]:
				xmin = 6.7184
				xmax = 7.0184
				text = "seven"
			intervals [20]:
				xmin = 7.0184
				xmax = 7.4512
				text = ""
			intervals [21]:
				xmin = 7.4512
				xmax = 7.7012
				text = "sorry"
			intervals [22]:
				xmin = 7.7012
				xmax = 7.9274
				text = ""
			intervals [23]:
				xmin = 7.9274
				xmax = 8.0474
				text = "or"
			intervals [24]:
				xmin = 8.0474
				xmax = 8.4074
				text = "seventy"
			intervals [25]:
				xmin = 8.4074
				xmax = 8.5374
				text = "eight"
			intervals [26]:
				xmin = 8.5374
				xmax = 8.7028
				text = ""
			intervals [27]:
				xmin = 8.7028
				xmax = 8.8028
				text = "but"
			intervals [28]:
				xmin = 8.8028
				xmax = 9.0028
				text = "then"
			intervals [29]:
				xmin = 9.0028
				xmax = 9.1428
				text = "you"
			intervals [30]:
				xmin = 9.1428
				xmax = 9.1728
				text = "oh"
			intervals [31]:
				xmin = 9.1728
				xmax = 11.1128
				text = "<unk>"
			intervals [32]:
				xmin = 11.1128
				xmax = 11.3673
				text = ""
			intervals [33]:
				xmin = 11.3673
				xmax = 11.7473
				text = "um"
			intervals [34]:
				xmin = 11.7473
				xmax = 12.2253
				text = ""
			intervals [35]:
				xmin = 12.2253
				xmax = 13.0053
				text = "and"
			intervals [36]:
				xmin = 13.0053
				xmax = 13.206
				text = ""
			intervals [37]:
				xmin = 13.206
				xmax = 13.826
				text = "hometown"
			intervals [38]:
				xmin = 13.826
				xmax = 15.4815
				text = ""
			intervals [39]:
				xmin = 15.4815
				xmax = 15.7115
				text = "which"
			intervals [40]:
				xmin = 15.7115
				xmax = 16.0815
				text = "neighborhood"
			intervals [41]:
				xmin = 16.0815
				xmax = 26.1013
				text = ""
			intervals [42]:
				xmin = 26.1013
				xmax = 26.4013
				text = "mkay"
			intervals [43]:
				xmin = 26.4013
				xmax = 27.8032
				text = ""
			intervals [44]:
				xmin = 27.8032
				xmax = 28.3532
				text = "um"
			intervals [45]:
				xmin = 28.3532
				xmax = 28.3932
				text = ""
			intervals [46]:
				xmin = 28.3932
				xmax = 28.5432
				text = "and"
			intervals [47]:
				xmin = 28.5432
				xmax = 28.7532
				text = "you've"
			intervals [48]:
				xmin = 28.7532
				xmax = 28.9332
				text = "lived"
			intervals [49]:
				xmin = 28.9332
				xmax = 29.3332
				text = "here"
			intervals [50]:
				xmin = 29.3332
				xmax = 29.5984
				text = ""
			intervals [51]:
				xmin = 29.5984
				xmax = 29.8084
				text = "pretty"
			intervals [52]:
				xmin = 29.8084
				xmax = 29.9684
				text = "much"
			intervals [53]:
				xmin = 29.9684
				xmax = 30.0884
				text = "all"
			intervals [54]:
				xmin = 30.0884
				xmax = 30.1984
				text = "your"
			intervals [55]:
				xmin = 30.1984
				xmax = 30.4884
				text = "life"
			intervals [56]:
				xmin = 30.4884
				xmax = 32.0313
				text = ""
			intervals [57]:
				xmin = 32.0313
				xmax = 32.1513
				text = "have"
			intervals [58]:
				xmin = 32.1513
				xmax = 32.2313
				text = "you"
			intervals [59]:
				xmin = 32.2313
				xmax = 32.3913
				text = "lived"
			intervals [60]:
				xmin = 32.3913
				xmax = 32.4213
				text = ""
			intervals [61]:
				xmin = 32.4213
				xmax = 32.6613
				text = "other"
			intervals [62]:
				xmin = 32.6613
				xmax = 33.0213
				text = "places"
			intervals [63]:
				xmin = 33.0213
				xmax = 33.2513
				text = "even"
			intervals [64]:
				xmin = 33.2513
				xmax = 33.3813
				text = "for"
			intervals [65]:
				xmin = 33.3813
				xmax = 33.6513
				text = "short"
			intervals [66]:
				xmin = 33.6513
				xmax = 33.8813
				text = "amount"
			intervals [67]:
				xmin = 33.8813
				xmax = 33.9413
				text = "of"
			intervals [68]:
				xmin = 33.9413
				xmax = 34.2213
				text = "time"
			intervals [69]:
				xmin = 34.2213
				xmax = 39.0432
				text = ""
			intervals [70]:
				xmin = 39.0432
				xmax = 39.2032
				text = "so"
			intervals [71]:
				xmin = 39.2032
				xmax = 39.4332
				text = "you"
			intervals [72]:
				xmin = 39.4332
				xmax = 39.6132
				text = "are"
			intervals [73]:
				xmin = 39.6132
				xmax = 39.8532
				text = "like"
			intervals [74]:
				xmin = 39.8532
				xmax = 40.1736
				text = ""
			intervals [75]:
				xmin = 40.1736
				xmax = 40.6736
				text = "dc"
			intervals [76]:
				xmin = 40.6736
				xmax = 41.2336
				text = "dc"
			intervals [77]:
				xmin = 41.2336
				xmax = 41.3736
				text = ""
			intervals [78]:
				xmin = 41.3736
				xmax = 42.0236
				text = "okay"
			intervals [79]:
				xmin = 42.0236
				xmax = 42.4636
				text = "so"
			intervals [80]:
				xmin = 42.4636
				xmax = 42.7863
				text = ""
			intervals [81]:
				xmin = 42.7863
				xmax = 42.9363
				text = "where"
			intervals [82]:
				xmin = 42.9363
				xmax = 42.9663
				text = "d"
			intervals [83]:
				xmin = 42.9663
				xmax = 43.0363
				text = "you"
			intervals [84]:
				xmin = 43.0363
				xmax = 43.1363
				text = "go"
			intervals [85]:
				xmin = 43.1363
				xmax = 43.2363
				text = "to"
			intervals [86]:
				xmin = 43.2363
				xmax = 43.5563
				text = "school"
			intervals [87]:
				xmin = 43.5563
				xmax = 46.127
				text = ""
			intervals [88]:
				xmin = 46.127
				xmax = 46.537
				text = "mm-hm"
			intervals [89]:
				xmin = 46.537
				xmax = 49.5091
				text = ""
			intervals [90]:
				xmin = 49.5091
				xmax = 50.0991
				text = "mm-hm"
			intervals [91]:
				xmin = 50.0991
				xmax = 56.2172
				text = ""
			intervals [92]:
				xmin = 56.2172
				xmax = 56.5872
				text = "okay"
			intervals [93]:
				xmin = 56.5872
				xmax = 59.4093
				text = ""
			intervals [94]:
				xmin = 59.4093
				xmax = 59.9693
				text = "um"
			intervals [95]:
				xmin = 59.9693
				xmax = 60.1289
				text = ""
			intervals [96]:
				xmin = 60.1289
				xmax = 60.5389
				text = "and"
			intervals [97]:
				xmin = 60.5389
				xmax = 60.6589
				text = "what"
			intervals [98]:
				xmin = 60.6589
				xmax = 60.7189
				text = "do"
			intervals [99]:
				xmin = 60.7189
				xmax = 60.8389
				text = "you"
			intervals [100]:
				xmin = 60.8389
				xmax = 61.4489
				text = "currently"
			intervals [101]:
				xmin = 61.4489
				xmax = 61.5689
				text = "do"
			intervals [102]:
				xmin = 61.5689
				xmax = 61.6889
				text = "what"
			intervals [103]:
				xmin = 61.6889
				xmax = 61.7489
				text = "s"
			intervals [104]:
				xmin = 61.7489
				xmax = 61.8689
				text = "your"
			intervals [105]:
				xmin = 61.8689
				xmax = 62.4489
				text = "occupation"
			intervals [106]:
				xmin = 62.4489
				xmax = 70.183
				text = ""
			intervals [107]:
				xmin = 70.183
				xmax = 70.623
				text = "um"
			intervals [108]:
				xmin = 70.623
				xmax = 70.653
				text = ""
			intervals [109]:
				xmin = 70.653
				xmax = 70.953
				text = "about"
			intervals [110]:
				xmin = 70.953
				xmax = 71.093
				text = "your"
			intervals [111]:
				xmin = 71.093
				xmax = 71.533
				text = "parents"
			intervals [112]:
				xmin = 71.533
				xmax = 71.653
				text = "is"
			intervals [113]:
				xmin = 71.653
				xmax = 71.883
				text = "your"
			intervals [114]:
				xmin = 71.883
				xmax = 71.913
				text = ""
			intervals [115]:
				xmin = 71.913
				xmax = 72.053
				text = "was"
			intervals [116]:
				xmin = 72.053
				xmax = 72.173
				text = "your"
			intervals [117]:
				xmin = 72.173
				xmax = 72.453
				text = "father"
			intervals [118]:
				xmin = 72.453
				xmax = 72.673
				text = "born"
			intervals [119]:
				xmin = 72.673
				xmax = 72.913
				text = "here"
			intervals [120]:
				xmin = 72.913
				xmax = 75.7493
				text = ""
			intervals [121]:
				xmin = 75.7493
				xmax = 76.0293
				text = "and"
			intervals [122]:
				xmin = 76.0293
				xmax = 76.0593
				text = ""
			intervals [123]:
				xmin = 76.0593
				xmax = 76.1893
				text = "what"
			intervals [124]:
				xmin = 76.1893
				xmax = 76.3693
				text = "about"
			intervals [125]:
				xmin = 76.3693
				xmax = 76.6093
				text = "mama"
			intervals [126]:
				xmin = 76.6093
				xmax = 87.6307
				text = ""
			intervals [127]:
				xmin = 87.6307
				xmax = 87.8707
				text = "moved"
			intervals [128]:
				xmin = 87.8707
				xmax = 87.9307
				text = "to"
			intervals [129]:
				xmin = 87.9307
				xmax = 88.3407
				text = "dc"
			intervals [130]:
				xmin = 88.3407
				xmax = 88.4507
				text = "and"
			intervals [131]:
				xmin = 88.4507
				xmax = 88.5807
				text = "what"
			intervals [132]:
				xmin = 88.5807
				xmax = 88.9207
				text = "about"
			intervals [133]:
				xmin = 88.9207
				xmax = 89.1007
				text = "your"
			intervals [134]:
				xmin = 89.1007
				xmax = 89.4507
				text = "parents"
			intervals [135]:
				xmin = 89.4507
				xmax = 89.5407
				text = "what"
			intervals [136]:
				xmin = 89.5407
				xmax = 89.6307
				text = "did"
			intervals [137]:
				xmin = 89.6307
				xmax = 89.7807
				text = "they"
			intervals [138]:
				xmin = 89.7807
				xmax = 90.0207
				text = "do"
			intervals [139]:
				xmin = 90.0207
				xmax = 90.1107
				text = ""
			intervals [140]:
				xmin = 90.1107
				xmax = 90.2707
				text = "for"
			intervals [141]:
				xmin = 90.2707
				xmax = 90.3407
				text = "a"
			intervals [142]:
				xmin = 90.3407
				xmax = 90.6207
				text = "living"
			intervals [143]:
				xmin = 90.6207
				xmax = 93.8685
				text = ""
			intervals [144]:
				xmin = 93.8685
				xmax = 94.1385
				text = "mm"
			intervals [145]:
				xmin = 94.1385
				xmax = 99.3602
				text = ""
			intervals [146]:
				xmin = 99.3602
				xmax = 100.0102
				text = "perfect"
			intervals [147]:
				xmin = 100.0102
				xmax = 100.5679
				text = ""
			intervals [148]:
				xmin = 100.5679
				xmax = 100.7179
				text = "that"
			intervals [149]:
				xmin = 100.7179
				xmax = 100.7779
				text = "s"
			intervals [150]:
				xmin = 100.7779
				xmax = 100.8879
				text = "all"
			intervals [151]:
				xmin = 100.8879
				xmax = 100.9879
				text = "the"
			intervals [152]:
				xmin = 100.9879
				xmax = 101.2279
				text = "stuff"
			intervals [153]:
				xmin = 101.2279
				xmax = 101.2579
				text = "i"
			intervals [154]:
				xmin = 101.2579
				xmax = 101.4579
				text = "have"
			intervals [155]:
				xmin = 101.4579
				xmax = 101.5979
				text = "to"
			intervals [156]:
				xmin = 101.5979
				xmax = 101.799
				text = ""
			intervals [157]:
				xmin = 101.799
				xmax = 101.909
				text = "to"
			intervals [158]:
				xmin = 101.909
				xmax = 101.949
				text = ""
			intervals [159]:
				xmin = 101.949
				xmax = 102.129
				text = "write"
			intervals [160]:
				xmin = 102.129
				xmax = 102.159
				text = ""
			intervals [161]:
				xmin = 102.159
				xmax = 102.349
				text = "down"
			intervals [162]:
				xmin = 102.349
				xmax = 102.439
				text = "and"
			intervals [163]:
				xmin = 102.439
				xmax = 102.629
				text = "now"
			intervals [164]:
				xmin = 102.629
				xmax = 102.719
				text = "we"
			intervals [165]:
				xmin = 102.719
				xmax = 102.899
				text = "get"
			intervals [166]:
				xmin = 102.899
				xmax = 103.219
				text = "into"
			intervals [167]:
				xmin = 103.219
				xmax = 103.339
				text = "the"
			intervals [168]:
				xmin = 103.339
				xmax = 104.0127
				text = ""
			intervals [169]:
				xmin = 104.0127
				xmax = 104.1427
				text = "the"
			intervals [170]:
				xmin = 104.1427
				xmax = 104.6427
				text = "actual"
			intervals [171]:
				xmin = 104.6427
				xmax = 105.0452
				text = ""
			intervals [172]:
				xmin = 105.0452
				xmax = 105.2652
				text = "good"
			intervals [173]:
				xmin = 105.2652
				xmax = 105.6252
				text = "pieces"
			intervals [174]:
				xmin = 105.6252
				xmax = 105.9252
				text = "so"
			intervals [175]:
				xmin = 105.9252
				xmax = 106.1436
				text = ""
			intervals [176]:
				xmin = 106.1436
				xmax = 106.3236
				text = "tell"
			intervals [177]:
				xmin = 106.3236
				xmax = 106.4536
				text = "me"
			intervals [178]:
				xmin = 106.4536
				xmax = 106.5236
				text = "a"
			intervals [179]:
				xmin = 106.5236
				xmax = 106.7936
				text = "little"
			intervals [180]:
				xmin = 106.7936
				xmax = 107.0036
				text = "bit"
			intervals [181]:
				xmin = 107.0036
				xmax = 107.0336
				text = ""
			intervals [182]:
				xmin = 107.0336
				xmax = 107.6836
				text = "about"
			intervals [183]:
				xmin = 107.6836
				xmax = 107.7136
				text = ""
			intervals [184]:
				xmin = 107.7136
				xmax = 107.8236
				text = "i"
			intervals [185]:
				xmin = 107.8236
				xmax = 107.9636
				text = "know"
			intervals [186]:
				xmin = 107.9636
				xmax = 108.0736
				text = "we"
			intervals [187]:
				xmin = 108.0736
				xmax = 108.1836
				text = "were"
			intervals [188]:
				xmin = 108.1836
				xmax = 108.6636
				text = "talking"
			intervals [189]:
				xmin = 108.6636
				xmax = 109.0836
				text = "briefly"
			intervals [190]:
				xmin = 109.0836
				xmax = 109.4936
				text = "about"
			intervals [191]:
				xmin = 109.4936
				xmax = 110.1759
				text = ""
			intervals [192]:
				xmin = 110.1759
				xmax = 110.6459
				text = "your"
			intervals [193]:
				xmin = 110.6459
				xmax = 110.6759
				text = ""
			intervals [194]:
				xmin = 110.6759
				xmax = 111.3359
				text = "neighborhood"
			intervals [195]:
				xmin = 111.3359
				xmax = 111.7866
				text = ""
			intervals [196]:
				xmin = 111.7866
				xmax = 112.1166
				text = "um"
			intervals [197]:
				xmin = 112.1166
				xmax = 112.2166
				text = "was"
			intervals [198]:
				xmin = 112.2166
				xmax = 112.3766
				text = "that"
			intervals [199]:
				xmin = 112.3766
				xmax = 112.6666
				text = "last"
			intervals [200]:
				xmin = 112.6666
				xmax = 112.8166
				text = "week"
			intervals [201]:
				xmin = 112.8166
				xmax = 113.0166
				text = ""
			intervals [202]:
				xmin = 113.0166
				xmax = 113.1766
				text = "when"
			intervals [203]:
				xmin = 113.1766
				xmax = 113.3066
				text = "we"
			intervals [204]:
				xmin = 113.3066
				xmax = 113.3366
				text = ""
			intervals [205]:
				xmin = 113.3366
				xmax = 113.4966
				text = "set"
			intervals [206]:
				xmin = 113.4966
				xmax = 113.6866
				text = "this"
			intervals [207]:
				xmin = 113.6866
				xmax = 113.9366
				text = "up"
			intervals [208]:
				xmin = 113.9366
				xmax = 114.0974
				text = ""
			intervals [209]:
				xmin = 114.0974
				xmax = 114.2974
				text = "so"
			intervals [210]:
				xmin = 114.2974
				xmax = 114.5874
				text = "tell"
			intervals [211]:
				xmin = 114.5874
				xmax = 114.7574
				text = "me"
			intervals [212]:
				xmin = 114.7574
				xmax = 114.8474
				text = "a"
			intervals [213]:
				xmin = 114.8474
				xmax = 115.0474
				text = "little"
			intervals [214]:
				xmin = 115.0474
				xmax = 115.1974
				text = "bit"
			intervals [215]:
				xmin = 115.1974
				xmax = 115.5774
				text = "about"
			intervals [216]:
				xmin = 115.5774
				xmax = 115.7982
				text = ""
			intervals [217]:
				xmin = 115.7982
				xmax = 115.9682
				text = "what"
			intervals [218]:
				xmin = 115.9682
				xmax = 116.0782
				text = "you"
			intervals [219]:
				xmin = 116.0782
				xmax = 116.3682
				text = "remember"
			intervals [220]:
				xmin = 116.3682
				xmax = 116.5982
				text = "about"
			intervals [221]:
				xmin = 116.5982
				xmax = 116.7482
				text = "your"
			intervals [222]:
				xmin = 116.7482
				xmax = 117.3782
				text = "house"
			intervals [223]:
				xmin = 117.3782
				xmax = 117.7193
				text = ""
			intervals [224]:
				xmin = 117.7193
				xmax = 118.0193
				text = "um"
			intervals [225]:
				xmin = 118.0193
				xmax = 118.1493
				text = "your"
			intervals [226]:
				xmin = 118.1493
				xmax = 118.6993
				text = "neighborhood"
			intervals [227]:
				xmin = 118.6993
				xmax = 118.9993
				text = "growing"
			intervals [228]:
				xmin = 118.9993
				xmax = 119.0293
				text = ""
			intervals [229]:
				xmin = 119.0293
				xmax = 119.2393
				text = "up"
			intervals [230]:
				xmin = 119.2393
				xmax = 119.3993
				text = "there"
			intervals [231]:
				xmin = 119.3993
				xmax = 119.4993
				text = "were"
			intervals [232]:
				xmin = 119.4993
				xmax = 119.6493
				text = "there"
			intervals [233]:
				xmin = 119.6493
				xmax = 119.6893
				text = "a"
			intervals [234]:
				xmin = 119.6893
				xmax = 119.8393
				text = "lot"
			intervals [235]:
				xmin = 119.8393
				xmax = 119.8993
				text = "of"
			intervals [236]:
				xmin = 119.8993
				xmax = 120.0893
				text = "other"
			intervals [237]:
				xmin = 120.0893
				xmax = 120.6793
				text = "kids"
			intervals [238]:
				xmin = 120.6793
				xmax = 120.8493
				text = "your"
			intervals [239]:
				xmin = 120.8493
				xmax = 120.8893
				text = ""
			intervals [240]:
				xmin = 120.8893
				xmax = 121.3793
				text = "family"
			intervals [241]:
				xmin = 121.3793
				xmax = 126.3573
				text = ""
			intervals [242]:
				xmin = 126.3573
				xmax = 126.7473
				text = "mm-hm"
			intervals [243]:
				xmin = 126.7473
				xmax = 134.9126
				text = ""
			intervals [244]:
				xmin = 134.9126
				xmax = 135.1626
				text = "huh"
			intervals [245]:
				xmin = 135.1626
				xmax = 146.336
				text = ""
			intervals [246]:
				xmin = 146.336
				xmax = 146.406
				text = "hm"
			intervals [247]:
				xmin = 146.406
				xmax = 187.3339
				text = ""
			intervals [248]:
				xmin = 187.3339
				xmax = 187.3739
				text = "i"
			intervals [249]:
				xmin = 187.3739
				xmax = 187.5139
				text = "was"
			intervals [250]:
				xmin = 187.5139
				xmax = 187.6739
				text = "just"
			intervals [251]:
				xmin = 187.6739
				xmax = 187.7939
				text = "going"
			intervals [252]:
				xmin = 187.7939
				xmax = 187.8539
				text = "to"
			intervals [253]:
				xmin = 187.8539
				xmax = 188.0639
				text = "ask"
			intervals [254]:
				xmin = 188.0639
				xmax = 188.3439
				text = "okay"
			intervals [255]:
				xmin = 188.3439
				xmax = 199.2973
				text = ""
			intervals [256]:
				xmin = 199.2973
				xmax = 199.4473
				text = "go"
			intervals [257]:
				xmin = 199.4473
				xmax = 199.7973
				text = "in"
			intervals [258]:
				xmin = 199.7973
				xmax = 200.1973
				text = "mm-hm"
			intervals [259]:
				xmin = 200.1973
				xmax = 225.8965
				text = ""
			intervals [260]:
				xmin = 225.8965
				xmax = 226.1365
				text = "mm"
			intervals [261]:
				xmin = 226.1365
				xmax = 238.1756
				text = ""
			intervals [262]:
				xmin = 238.1756
				xmax = 238.4656
				text = "mm"
			intervals [263]:
				xmin = 238.4656
				xmax = 238.5456
				text = ""
			intervals [264]:
				xmin = 238.5456
				xmax = 238.8056
				text = "mm-hm"
			intervals [265]:
				xmin = 238.8056
				xmax = 263.9528
				text = ""
			intervals [266]:
				xmin = 263.9528
				xmax = 264.3028
				text = "mm-hm"
			intervals [267]:
				xmin = 264.3028
				xmax = 293.7457
				text = ""
			intervals [268]:
				xmin = 293.7457
				xmax = 293.9157
				text = "mm-hm"
			intervals [269]:
				xmin = 293.9157
				xmax = 293.9657
				text = "i"
			intervals [270]:
				xmin = 293.9657
				xmax = 294.0757
				text = "was"
			intervals [271]:
				xmin = 294.0757
				xmax = 294.2257
				text = "gonna"
			intervals [272]:
				xmin = 294.2257
				xmax = 294.4457
				text = "ask"
			intervals [273]:
				xmin = 294.4457
				xmax = 294.5057
				text = "you"
			intervals [274]:
				xmin = 294.5057
				xmax = 294.6957
				text = "about"
			intervals [275]:
				xmin = 294.6957
				xmax = 294.8657
				text = "those"
			intervals [276]:
				xmin = 294.8657
				xmax = 295.0757
				text = "but"
			intervals [277]:
				xmin = 295.0757
				xmax = 295.1557
				text = ""
			intervals [278]:
				xmin = 295.1557
				xmax = 295.3357
				text = "tell"
			intervals [279]:
				xmin = 295.3357
				xmax = 295.3957
				text = "me"
			intervals [280]:
				xmin = 295.3957
				xmax = 295.6257
				text = "how"
			intervals [281]:
				xmin = 295.6257
				xmax = 295.8457
				text = "that"
			intervals [282]:
				xmin = 295.8457
				xmax = 296.0657
				text = "f"
			intervals [283]:
				xmin = 296.0657
				xmax = 296.4757
				text = "mm-hm"
			intervals [284]:
				xmin = 296.4757
				xmax = 310.2369
				text = ""
			intervals [285]:
				xmin = 310.2369
				xmax = 310.6769
				text = "mm-hm"
			intervals [286]:
				xmin = 310.6769
				xmax = 331.5064
				text = ""
			intervals [287]:
				xmin = 331.5064
				xmax = 331.8264
				text = "mm-hm"
			intervals [288]:
				xmin = 331.8264
				xmax = 358.5726
				text = ""
			intervals [289]:
				xmin = 358.5726
				xmax = 359.1626
				text = "seen"
			intervals [290]:
				xmin = 359.1626
				xmax = 359.3026
				text = "that"
			intervals [291]:
				xmin = 359.3026
				xmax = 359.3426
				text = ""
			intervals [292]:
				xmin = 359.3426
				xmax = 359.9326
				text = "<unk>"
			intervals [293]:
				xmin = 359.9326
				xmax = 384.4759
				text = ""
			intervals [294]:
				xmin = 384.4759
				xmax = 384.7959
				text = "mm-hm"
			intervals [295]:
				xmin = 384.7959
				xmax = 462.390
				text = ""
			intervals [296]:
				xmin = 462.390
				xmax = 462.770
				text = "used"
			intervals [297]:
				xmin = 462.770
				xmax = 462.950
				text = "to"
			intervals [298]:
				xmin = 462.950
				xmax = 463.090
				text = "mm-hm"
			intervals [299]:
				xmin = 463.090
				xmax = 472.2509
				text = ""
			intervals [300]:
				xmin = 472.2509
				xmax = 472.3909
				text = "did"
			intervals [301]:
				xmin = 472.3909
				xmax = 472.4809
				text = "the"
			intervals [302]:
				xmin = 472.4809
				xmax = 472.8609
				text = "drugs"
			intervals [303]:
				xmin = 472.8609
				xmax = 473.0609
				text = "come"
			intervals [304]:
				xmin = 473.0609
				xmax = 473.2509
				text = "in"
			intervals [305]:
				xmin = 473.2509
				xmax = 473.3709
				text = "at"
			intervals [306]:
				xmin = 473.3709
				xmax = 473.5509
				text = "that"
			intervals [307]:
				xmin = 473.5509
				xmax = 473.8709
				text = "point"
			intervals [308]:
				xmin = 473.8709
				xmax = 520.1716
				text = ""
			intervals [309]:
				xmin = 520.1716
				xmax = 520.5816
				text = "<unk>"
			intervals [310]:
				xmin = 520.5816
				xmax = 540.8376
				text = ""
			intervals [311]:
				xmin = 540.8376
				xmax = 540.9776
				text = "to"
			intervals [312]:
				xmin = 540.9776
				xmax = 574.8104
				text = ""
			intervals [313]:
				xmin = 574.8104
				xmax = 575.1004
				text = "no"
			intervals [314]:
				xmin = 575.1004
				xmax = 575.2304
				text = "i"
			intervals [315]:
				xmin = 575.2304
				xmax = 575.3604
				text = "love"
			intervals [316]:
				xmin = 575.3604
				xmax = 575.4204
				text = "it"
			intervals [317]:
				xmin = 575.4204
				xmax = 584.6863
				text = ""
			intervals [318]:
				xmin = 584.6863
				xmax = 584.7563
				text = "ooh"
			intervals [319]:
				xmin = 584.7563
				xmax = 609.2577
				text = ""
			intervals [320]:
				xmin = 609.2577
				xmax = 609.5477
				text = "mm-hm"
			intervals [321]:
				xmin = 609.5477
				xmax = 628.9783
				text = ""
			intervals [322]:
				xmin = 628.9783
				xmax = 629.0683
				text = "you"
			intervals [323]:
				xmin = 629.0683
				xmax = 629.1783
				text = "were"
			intervals [324]:
				xmin = 629.1783
				xmax = 629.4883
				text = "very"
			intervals [325]:
				xmin = 629.4883
				xmax = 629.7583
				text = "girly"
			intervals [326]:
				xmin = 629.7583
				xmax = 629.9283
				text = "girl"
			intervals [327]:
				xmin = 629.9283
				xmax = 630.8936
				text = ""
			intervals [328]:
				xmin = 630.8936
				xmax = 631.1636
				text = "mm"
			intervals [329]:
				xmin = 631.1636
				xmax = 644.2053
				text = ""
			intervals [330]:
				xmin = 644.2053
				xmax = 644.5853
				text = "mm"
			intervals [331]:
				xmin = 644.5853
				xmax = 699.688
				text = ""
			intervals [332]:
				xmin = 699.688
				xmax = 700.258
				text = "wow"
			intervals [333]:
				xmin = 700.258
				xmax = 718.6486
				text = ""
			intervals [334]:
				xmin = 718.6486
				xmax = 718.9286
				text = "<unk>"
			intervals [335]:
				xmin = 718.9286
				xmax = 723.1945
				text = ""
			intervals [336]:
				xmin = 723.1945
				xmax = 723.5445
				text = "before"
			intervals [337]:
				xmin = 723.5445
				xmax = 724.0745
				text = "google"
			intervals [338]:
				xmin = 724.0745
				xmax = 724.3449
				text = ""
			intervals [339]:
				xmin = 724.3449
				xmax = 724.7749
				text = "<unk>"
			intervals [340]:
				xmin = 724.7749
				xmax = 755.376
				text = ""
			intervals [341]:
				xmin = 755.376
				xmax = 755.896
				text = "mm-hm"
			intervals [342]:
				xmin = 755.896
				xmax = 817.8682
				text = ""
			intervals [343]:
				xmin = 817.8682
				xmax = 818.1682
				text = "mm-hm"
			intervals [344]:
				xmin = 818.1682
				xmax = 837.7673
				text = ""
			intervals [345]:
				xmin = 837.7673
				xmax = 838.6673
				text = "<unk>"
			intervals [346]:
				xmin = 838.6673
				xmax = 852.5278
				text = ""
			intervals [347]:
				xmin = 852.5278
				xmax = 852.8178
				text = "mm-hm"
			intervals [348]:
				xmin = 852.8178
				xmax = 858.9043
				text = ""
			intervals [349]:
				xmin = 858.9043
				xmax = 859.0443
				text = "this"
			intervals [350]:
				xmin = 859.0443
				xmax = 859.2343
				text = "is"
			intervals [351]:
				xmin = 859.2343
				xmax = 859.3443
				text = "the"
			intervals [352]:
				xmin = 859.3443
				xmax = 859.8343
				text = "rdx"
			intervals [353]:
				xmin = 859.8343
				xmax = 860.2443
				text = "campus"
			intervals [354]:
				xmin = 860.2443
				xmax = 860.5343
				text = "the"
			intervals [355]:
				xmin = 860.5343
				xmax = 869.1509
				text = ""
			intervals [356]:
				xmin = 869.1509
				xmax = 869.5309
				text = "okay"
			intervals [357]:
				xmin = 869.5309
				xmax = 894.5079
				text = ""
			intervals [358]:
				xmin = 894.5079
				xmax = 894.6479
				text = "okay"
			intervals [359]:
				xmin = 894.6479
				xmax = 901.5364
				text = ""
			intervals [360]:
				xmin = 901.5364
				xmax = 901.6164
				text = "oh"
			intervals [361]:
				xmin = 901.6164
				xmax = 901.9664
				text = "okay"
			intervals [362]:
				xmin = 901.9664
				xmax = 912.0601
				text = ""
			intervals [363]:
				xmin = 912.0601
				xmax = 912.2601
				text = "mm"
			intervals [364]:
				xmin = 912.2601
				xmax = 912.3201
				text = ""
			intervals [365]:
				xmin = 912.3201
				xmax = 912.7701
				text = "mm-mm"
			intervals [366]:
				xmin = 912.7701
				xmax = 914.2618
				text = ""
			intervals [367]:
				xmin = 914.2618
				xmax = 914.4318
				text = "this"
			intervals [368]:
				xmin = 914.4318
				xmax = 914.5618
				text = "was"
			intervals [369]:
				xmin = 914.5618
				xmax = 914.6718
				text = "the"
			intervals [370]:
				xmin = 914.6718
				xmax = 915.4018
				text = "seventies"
			intervals [371]:
				xmin = 915.4018
				xmax = 915.8418
				text = "seven"
			intervals [372]:
				xmin = 915.8418
				xmax = 916.0271
				text = ""
			intervals [373]:
				xmin = 916.0271
				xmax = 916.7471
				text = "yeah"
			intervals [374]:
				xmin = 916.7471
				xmax = 917.1171
				text = "okay"
			intervals [375]:
				xmin = 917.1171
				xmax = 934.0444
				text = ""
			intervals [376]:
				xmin = 934.0444
				xmax = 934.1644
				text = "mm-hm"
			intervals [377]:
				xmin = 934.1644
				xmax = 934.1944
				text = ""
			intervals [378]:
				xmin = 934.1944
				xmax = 934.7844
				text = "mm"
			intervals [379]:
				xmin = 934.7844
				xmax = 935.2534
				text = ""
			intervals [380]:
				xmin = 935.2534
				xmax = 935.5634
				text = "oh"
			intervals [381]:
				xmin = 935.5634
				xmax = 935.793
				text = ""
			intervals [382]:
				xmin = 935.793
				xmax = 936.143
				text = "n-"
			intervals [383]:
				xmin = 936.143
				xmax = 936.573
				text = "northea-"
			intervals [384]:
				xmin = 936.573
				xmax = 936.653
				text = ""
			intervals [385]:
				xmin = 936.653
				xmax = 936.893
				text = "like"
			intervals [386]:
				xmin = 936.893
				xmax = 937.043
				text = "eighth"
			intervals [387]:
				xmin = 937.043
				xmax = 937.333
				text = "street"
			intervals [388]:
				xmin = 937.333
				xmax = 937.553
				text = "that"
			intervals [389]:
				xmin = 937.553
				xmax = 937.703
				text = "s"
			intervals [390]:
				xmin = 937.703
				xmax = 937.980
				text = ""
			intervals [391]:
				xmin = 937.980
				xmax = 938.190
				text = "down"
			intervals [392]:
				xmin = 938.190
				xmax = 938.260
				text = "in"
			intervals [393]:
				xmin = 938.260
				xmax = 938.450
				text = "that"
			intervals [394]:
				xmin = 938.450
				xmax = 938.660
				text = "way"
			intervals [395]:
				xmin = 938.660
				xmax = 938.890
				text = "okay"
			intervals [396]:
				xmin = 938.890
				xmax = 946.9316
				text = ""
			intervals [397]:
				xmin = 946.9316
				xmax = 947.1816
				text = "where"
			intervals [398]:
				xmin = 947.1816
				xmax = 947.3416
				text = "you"
			intervals [399]:
				xmin = 947.3416
				xmax = 947.3716
				text = ""
			intervals [400]:
				xmin = 947.3716
				xmax = 947.5316
				text = "were"
			intervals [401]:
				xmin = 947.5316
				xmax = 983.328
				text = ""
			intervals [402]:
				xmin = 983.328
				xmax = 983.678
				text = "done"
			intervals [403]:
				xmin = 983.678
				xmax = 983.978
				text = "<unk>"
			intervals [404]:
				xmin = 983.978
				xmax = 1016.447
				text = ""
			intervals [405]:
				xmin = 1016.447
				xmax = 1017.007
				text = "mm-hm"
			intervals [406]:
				xmin = 1017.007
				xmax = 1017.2643
				text = ""
			intervals [407]:
				xmin = 1017.2643
				xmax = 1017.6643
				text = "mm-hm"
			intervals [408]:
				xmin = 1017.6643
				xmax = 1079.6672
				text = ""
			intervals [409]:
				xmin = 1079.6672
				xmax = 1080.1472
				text = "no"
			intervals [410]:
				xmin = 1080.1472
				xmax = 1080.4372
				text = "that"
			intervals [411]:
				xmin = 1080.4372
				xmax = 1080.5072
				text = "s"
			intervals [412]:
				xmin = 1080.5072
				xmax = 1080.8672
				text = "great"
			intervals [413]:
				xmin = 1080.8672
				xmax = 1080.9972
				text = "the"
			intervals [414]:
				xmin = 1080.9972
				xmax = 1081.2472
				text = "whole"
			intervals [415]:
				xmin = 1081.2472
				xmax = 1081.4791
				text = ""
			intervals [416]:
				xmin = 1081.4791
				xmax = 1081.6291
				text = "the"
			intervals [417]:
				xmin = 1081.6291
				xmax = 1081.9091
				text = "thing"
			intervals [418]:
				xmin = 1081.9091
				xmax = 1082.2891
				text = "is"
			intervals [419]:
				xmin = 1082.2891
				xmax = 1082.4391
				text = "i"
			intervals [420]:
				xmin = 1082.4391
				xmax = 1082.4691
				text = ""
			intervals [421]:
				xmin = 1082.4691
				xmax = 1082.5991
				text = "you"
			intervals [422]:
				xmin = 1082.5991
				xmax = 1083.0191
				text = "know"
			intervals [423]:
				xmin = 1083.0191
				xmax = 1083.4136
				text = ""
			intervals [424]:
				xmin = 1083.4136
				xmax = 1083.9936
				text = "you"
			intervals [425]:
				xmin = 1083.9936
				xmax = 1085.0036
				text = "experienced"
			intervals [426]:
				xmin = 1085.0036
				xmax = 1085.4466
				text = ""
			intervals [427]:
				xmin = 1085.4466
				xmax = 1085.6866
				text = "you've"
			intervals [428]:
				xmin = 1085.6866
				xmax = 1085.9866
				text = "grown"
			intervals [429]:
				xmin = 1085.9866
				xmax = 1086.1366
				text = "up"
			intervals [430]:
				xmin = 1086.1366
				xmax = 1086.3666
				text = "here"
			intervals [431]:
				xmin = 1086.3666
				xmax = 1086.6212
				text = ""
			intervals [432]:
				xmin = 1086.6212
				xmax = 1086.7212
				text = "you"
			intervals [433]:
				xmin = 1086.7212
				xmax = 1086.9012
				text = "said"
			intervals [434]:
				xmin = 1086.9012
				xmax = 1086.9712
				text = "the"
			intervals [435]:
				xmin = 1086.9712
				xmax = 1087.3012
				text = "farthest"
			intervals [436]:
				xmin = 1087.3012
				xmax = 1087.4512
				text = "you've"
			intervals [437]:
				xmin = 1087.4512
				xmax = 1087.4812
				text = ""
			intervals [438]:
				xmin = 1087.4812
				xmax = 1087.8612
				text = "lived"
			intervals [439]:
				xmin = 1087.8612
				xmax = 1087.9912
				text = "is"
			intervals [440]:
				xmin = 1087.9912
				xmax = 1088.2712
				text = "silver"
			intervals [441]:
				xmin = 1088.2712
				xmax = 1088.6012
				text = "spring"
			intervals [442]:
				xmin = 1088.6012
				xmax = 1088.6912
				text = "and"
			intervals [443]:
				xmin = 1088.6912
				xmax = 1088.8512
				text = "that"
			intervals [444]:
				xmin = 1088.8512
				xmax = 1088.9812
				text = "s"
			intervals [445]:
				xmin = 1088.9812
				xmax = 1089.1224
				text = ""
			intervals [446]:
				xmin = 1089.1224
				xmax = 1089.6224
				text = "fifteen"
			intervals [447]:
				xmin = 1089.6224
				xmax = 1089.6524
				text = ""
			intervals [448]:
				xmin = 1089.6524
				xmax = 1090.1224
				text = "minutes"
			intervals [449]:
				xmin = 1090.1224
				xmax = 1090.4401
				text = ""
			intervals [450]:
				xmin = 1090.4401
				xmax = 1090.5601
				text = "and"
			intervals [451]:
				xmin = 1090.5601
				xmax = 1090.8901
				text = "so"
			intervals [452]:
				xmin = 1090.8901
				xmax = 1091.328
				text = ""
			intervals [453]:
				xmin = 1091.328
				xmax = 1091.498
				text = "when"
			intervals [454]:
				xmin = 1091.498
				xmax = 1091.598
				text = "we"
			intervals [455]:
				xmin = 1091.598
				xmax = 1091.868
				text = "talk"
			intervals [456]:
				xmin = 1091.868
				xmax = 1092.228
				text = "about"
			intervals [457]:
				xmin = 1092.228
				xmax = 1092.618
				text = "someone"
			intervals [458]:
				xmin = 1092.618
				xmax = 1092.678
				text = ""
			intervals [459]:
				xmin = 1092.678
				xmax = 1092.768
				text = "a"
			intervals [460]:
				xmin = 1092.768
				xmax = 1093.398
				text = "dc"
			intervals [461]:
				xmin = 1093.398
				xmax = 1093.788
				text = "native"
			intervals [462]:
				xmin = 1093.788
				xmax = 1093.978
				text = "like"
			intervals [463]:
				xmin = 1093.978
				xmax = 1094.118
				text = "your"
			intervals [464]:
				xmin = 1094.118
				xmax = 1094.808
				text = "experience"
			intervals [465]:
				xmin = 1094.808
				xmax = 1095.0432
				text = ""
			intervals [466]:
				xmin = 1095.0432
				xmax = 1095.2532
				text = "one"
			intervals [467]:
				xmin = 1095.2532
				xmax = 1095.4032
				text = "thing"
			intervals [468]:
				xmin = 1095.4032
				xmax = 1095.5232
				text = "that"
			intervals [469]:
				xmin = 1095.5232
				xmax = 1095.5832
				text = "i"
			intervals [470]:
				xmin = 1095.5832
				xmax = 1095.7432
				text = "do"
			intervals [471]:
				xmin = 1095.7432
				xmax = 1095.9832
				text = "wanna"
			intervals [472]:
				xmin = 1095.9832
				xmax = 1096.4232
				text = "follow"
			intervals [473]:
				xmin = 1096.4232
				xmax = 1096.6432
				text = "up"
			intervals [474]:
				xmin = 1096.6432
				xmax = 1096.9632
				text = "on"
			intervals [475]:
				xmin = 1096.9632
				xmax = 1097.3839
				text = ""
			intervals [476]:
				xmin = 1097.3839
				xmax = 1097.7839
				text = "is"
			intervals [477]:
				xmin = 1097.7839
				xmax = 1097.9639
				text = "kind"
			intervals [478]:
				xmin = 1097.9639
				xmax = 1098.0339
				text = "of"
			intervals [479]:
				xmin = 1098.0339
				xmax = 1098.2639
				text = "going"
			intervals [480]:
				xmin = 1098.2639
				xmax = 1098.5139
				text = "back"
			intervals [481]:
				xmin = 1098.5139
				xmax = 1098.6739
				text = "to"
			intervals [482]:
				xmin = 1098.6739
				xmax = 1098.8039
				text = "the"
			intervals [483]:
				xmin = 1098.8039
				xmax = 1099.2039
				text = "riots"
			intervals [484]:
				xmin = 1099.2039
				xmax = 1099.3839
				text = "for"
			intervals [485]:
				xmin = 1099.3839
				xmax = 1099.4339
				text = "a"
			intervals [486]:
				xmin = 1099.4339
				xmax = 1099.7039
				text = "minute"
			intervals [487]:
				xmin = 1099.7039
				xmax = 1100.6981
				text = ""
			intervals [488]:
				xmin = 1100.6981
				xmax = 1100.9681
				text = "because"
			intervals [489]:
				xmin = 1100.9681
				xmax = 1101.1081
				text = "you"
			intervals [490]:
				xmin = 1101.1081
				xmax = 1101.1881
				text = "were"
			intervals [491]:
				xmin = 1101.1881
				xmax = 1101.4181
				text = "close"
			intervals [492]:
				xmin = 1101.4181
				xmax = 1101.6381
				text = "enough"
			intervals [493]:
				xmin = 1101.6381
				xmax = 1101.7781
				text = "to"
			intervals [494]:
				xmin = 1101.7781
				xmax = 1102.0181
				text = "u"
			intervals [495]:
				xmin = 1102.0181
				xmax = 1102.4581
				text = "street"
			intervals [496]:
				xmin = 1102.4581
				xmax = 1102.8757
				text = ""
			intervals [497]:
				xmin = 1102.8757
				xmax = 1103.0657
				text = "and"
			intervals [498]:
				xmin = 1103.0657
				xmax = 1103.2057
				text = "like"
			intervals [499]:
				xmin = 1103.2057
				xmax = 1103.3839
				text = ""
			intervals [500]:
				xmin = 1103.3839
				xmax = 1103.5839
				text = "ben"
			intervals [501]:
				xmin = 1103.5839
				xmax = 1103.7139
				text = "s"
			intervals [502]:
				xmin = 1103.7139
				xmax = 1103.9239
				text = "chili"
			intervals [503]:
				xmin = 1103.9239
				xmax = 1104.1239
				text = "bowl"
			intervals [504]:
				xmin = 1104.1239
				xmax = 1104.1939
				text = "and"
			intervals [505]:
				xmin = 1104.1939
				xmax = 1104.3639
				text = "how"
			intervals [506]:
				xmin = 1104.3639
				xmax = 1104.5739
				text = "that"
			intervals [507]:
				xmin = 1104.5739
				xmax = 1104.6939
				text = "was"
			intervals [508]:
				xmin = 1104.6939
				xmax = 1105.1139
				text = "so"
			intervals [509]:
				xmin = 1105.1139
				xmax = 1105.4739
				text = "histor-"
			intervals [510]:
				xmin = 1105.4739
				xmax = 1105.5639
				text = "do"
			intervals [511]:
				xmin = 1105.5639
				xmax = 1105.7439
				text = "you"
			intervals [512]:
				xmin = 1105.7439
				xmax = 1106.2839
				text = "remember"
			intervals [513]:
				xmin = 1106.2839
				xmax = 1106.5339
				text = "like"
			intervals [514]:
				xmin = 1106.5339
				xmax = 1106.7639
				text = "kind"
			intervals [515]:
				xmin = 1106.7639
				xmax = 1106.9939
				text = "of"
			intervals [516]:
				xmin = 1106.9939
				xmax = 1107.265
				text = ""
			intervals [517]:
				xmin = 1107.265
				xmax = 1107.535
				text = "like"
			intervals [518]:
				xmin = 1107.535
				xmax = 1107.7752
				text = ""
			intervals [519]:
				xmin = 1107.7752
				xmax = 1108.0952
				text = "ben"
			intervals [520]:
				xmin = 1108.0952
				xmax = 1108.1852
				text = "s"
			intervals [521]:
				xmin = 1108.1852
				xmax = 1108.4452
				text = "being"
			intervals [522]:
				xmin = 1108.4452
				xmax = 1108.6752
				text = "that"
			intervals [523]:
				xmin = 1108.6752
				xmax = 1109.3852
				text = "landmark"
			intervals [524]:
				xmin = 1109.3852
				xmax = 1109.4752
				text = "and"
			intervals [525]:
				xmin = 1109.4752
				xmax = 1109.6452
				text = "then"
			intervals [526]:
				xmin = 1109.6452
				xmax = 1109.7952
				text = "u"
			intervals [527]:
				xmin = 1109.7952
				xmax = 1110.0652
				text = "street"
			intervals [528]:
				xmin = 1110.0652
				xmax = 1110.2952
				text = "how"
			intervals [529]:
				xmin = 1110.2952
				xmax = 1110.3852
				text = "it"
			intervals [530]:
				xmin = 1110.3852
				xmax = 1110.5652
				text = "was"
			intervals [531]:
				xmin = 1110.5652
				xmax = 1111.0752
				text = "different"
			intervals [532]:
				xmin = 1111.0752
				xmax = 1111.1352
				text = "i"
			intervals [533]:
				xmin = 1111.1352
				xmax = 1111.3252
				text = "wanna"
			intervals [534]:
				xmin = 1111.3252
				xmax = 1111.5252
				text = "ask"
			intervals [535]:
				xmin = 1111.5252
				xmax = 1111.7252
				text = "that"
			intervals [536]:
				xmin = 1111.7252
				xmax = 1111.9852
				text = "question"
			intervals [537]:
				xmin = 1111.9852
				xmax = 1112.0452
				text = "and"
			intervals [538]:
				xmin = 1112.0452
				xmax = 1112.0752
				text = "i"
			intervals [539]:
				xmin = 1112.0752
				xmax = 1112.2552
				text = "wanna"
			intervals [540]:
				xmin = 1112.2552
				xmax = 1112.4352
				text = "ask"
			intervals [541]:
				xmin = 1112.4352
				xmax = 1112.6452
				text = "about"
			intervals [542]:
				xmin = 1112.6452
				xmax = 1112.9452
				text = "doctor"
			intervals [543]:
				xmin = 1112.9452
				xmax = 1113.2852
				text = "king"
			intervals [544]:
				xmin = 1113.2852
				xmax = 1113.5141
				text = ""
			intervals [545]:
				xmin = 1113.5141
				xmax = 1113.7341
				text = "going"
			intervals [546]:
				xmin = 1113.7341
				xmax = 1113.8741
				text = "back"
			intervals [547]:
				xmin = 1113.8741
				xmax = 1114.1841
				text = "after"
			intervals [548]:
				xmin = 1114.1841
				xmax = 1114.2441
				text = "you"
			intervals [549]:
				xmin = 1114.2441
				xmax = 1114.4841
				text = "finish"
			intervals [550]:
				xmin = 1114.4841
				xmax = 1114.6241
				text = "that"
			intervals [551]:
				xmin = 1114.6241
				xmax = 1153.3226
				text = ""
			intervals [552]:
				xmin = 1153.3226
				xmax = 1153.6126
				text = "mm-hm"
			intervals [553]:
				xmin = 1153.6126
				xmax = 1167.8499
				text = ""
			intervals [554]:
				xmin = 1167.8499
				xmax = 1168.3599
				text = "mm-hm"
			intervals [555]:
				xmin = 1168.3599
				xmax = 1215.1258
				text = ""
			intervals [556]:
				xmin = 1215.1258
				xmax = 1215.5158
				text = "wow"
			intervals [557]:
				xmin = 1215.5158
				xmax = 1215.6558
				text = "which"
			intervals [558]:
				xmin = 1215.6558
				xmax = 1215.8058
				text = "one"
			intervals [559]:
				xmin = 1215.8058
				xmax = 1219.9168
				text = ""
			intervals [560]:
				xmin = 1219.9168
				xmax = 1220.0268
				text = "mm"
			intervals [561]:
				xmin = 1220.0268
				xmax = 1220.3168
				text = "mm-mm"
			intervals [562]:
				xmin = 1220.3168
				xmax = 1222.6659
				text = ""
			intervals [563]:
				xmin = 1222.6659
				xmax = 1223.0659
				text = "cation"
			intervals [564]:
				xmin = 1223.0659
				xmax = 1223.3959
				text = "okay"
			intervals [565]:
				xmin = 1223.3959
				xmax = 1257.3509
				text = ""
			intervals [566]:
				xmin = 1257.3509
				xmax = 1257.6509
				text = "right"
			intervals [567]:
				xmin = 1257.6509
				xmax = 1258.6009
				text = "<unk>"
			intervals [568]:
				xmin = 1258.6009
				xmax = 1266.8956
				text = ""
			intervals [569]:
				xmin = 1266.8956
				xmax = 1267.0756
				text = "because"
			intervals [570]:
				xmin = 1267.0756
				xmax = 1267.1356
				text = "you"
			intervals [571]:
				xmin = 1267.1356
				xmax = 1267.1956
				text = "were"
			intervals [572]:
				xmin = 1267.1956
				xmax = 1267.3456
				text = "talking"
			intervals [573]:
				xmin = 1267.3456
				xmax = 1267.5056
				text = "about"
			intervals [574]:
				xmin = 1267.5056
				xmax = 1267.8456
				text = "racial"
			intervals [575]:
				xmin = 1267.8456
				xmax = 1268.2556
				text = "tensions"
			intervals [576]:
				xmin = 1268.2556
				xmax = 1268.535
				text = ""
			intervals [577]:
				xmin = 1268.535
				xmax = 1268.955
				text = "mm-hm"
			intervals [578]:
				xmin = 1268.955
				xmax = 1289.0948
				text = ""
			intervals [579]:
				xmin = 1289.0948
				xmax = 1289.4348
				text = "yep"
			intervals [580]:
				xmin = 1289.4348
				xmax = 1289.4748
				text = ""
			intervals [581]:
				xmin = 1289.4748
				xmax = 1290.6348
				text = "<unk>"
			intervals [582]:
				xmin = 1290.6348
				xmax = 1325.1695
				text = ""
			intervals [583]:
				xmin = 1325.1695
				xmax = 1325.3795
				text = "<unk>"
			intervals [584]:
				xmin = 1325.3795
				xmax = 1338.3667
				text = ""
			intervals [585]:
				xmin = 1338.3667
				xmax = 1338.8267
				text = "mm"
			intervals [586]:
				xmin = 1338.8267
				xmax = 1347.9458
				text = ""
			intervals [587]:
				xmin = 1347.9458
				xmax = 1348.3458
				text = "self"
			intervals [588]:
				xmin = 1348.3458
				xmax = 1375.6583
				text = ""
			intervals [589]:
				xmin = 1375.6583
				xmax = 1375.9883
				text = "just"
			intervals [590]:
				xmin = 1375.9883
				xmax = 1376.0483
				text = ""
			intervals [591]:
				xmin = 1376.0483
				xmax = 1376.3983
				text = "doing"
			intervals [592]:
				xmin = 1376.3983
				xmax = 1376.4883
				text = "it"
			intervals [593]:
				xmin = 1376.4883
				xmax = 1386.6764
				text = ""
			intervals [594]:
				xmin = 1386.6764
				xmax = 1387.0264
				text = "mm-mm"
			intervals [595]:
				xmin = 1387.0264
				xmax = 1387.3264
				text = "so"
			intervals [596]:
				xmin = 1387.3264
				xmax = 1387.4264
				text = "i"
			intervals [597]:
				xmin = 1387.4264
				xmax = 1387.6864
				text = "think"
			intervals [598]:
				xmin = 1387.6864
				xmax = 1387.8264
				text = "my"
			intervals [599]:
				xmin = 1387.8264
				xmax = 1388.2064
				text = "second"
			intervals [600]:
				xmin = 1388.2064
				xmax = 1388.5664
				text = "question"
			intervals [601]:
				xmin = 1388.5664
				xmax = 1388.7064
				text = "is"
			intervals [602]:
				xmin = 1388.7064
				xmax = 1389.0464
				text = "because"
			intervals [603]:
				xmin = 1389.0464
				xmax = 1389.0764
				text = ""
			intervals [604]:
				xmin = 1389.0764
				xmax = 1389.2464
				text = "in"
			intervals [605]:
				xmin = 1389.2464
				xmax = 1389.3864
				text = "a"
			intervals [606]:
				xmin = 1389.3864
				xmax = 1389.8464
				text = "city"
			intervals [607]:
				xmin = 1389.8464
				xmax = 1390.1343
				text = ""
			intervals [608]:
				xmin = 1390.1343
				xmax = 1390.4143
				text = "two"
			intervals [609]:
				xmin = 1390.4143
				xmax = 1390.5793
				text = ""
			intervals [610]:
				xmin = 1390.5793
				xmax = 1390.6593
				text = "i"
			intervals [611]:
				xmin = 1390.6593
				xmax = 1390.8893
				text = "guess"
			intervals [612]:
				xmin = 1390.8893
				xmax = 1390.9593
				text = "it"
			intervals [613]:
				xmin = 1390.9593
				xmax = 1391.0093
				text = "s"
			intervals [614]:
				xmin = 1391.0093
				xmax = 1391.1593
				text = "two"
			intervals [615]:
				xmin = 1391.1593
				xmax = 1391.2193
				text = ""
			intervals [616]:
				xmin = 1391.2193
				xmax = 1391.4893
				text = "parts"
			intervals [617]:
				xmin = 1391.4893
				xmax = 1391.7756
				text = ""
			intervals [618]:
				xmin = 1391.7756
				xmax = 1392.0056
				text = "but"
			intervals [619]:
				xmin = 1392.0056
				xmax = 1392.1533
				text = ""
			intervals [620]:
				xmin = 1392.1533
				xmax = 1392.3233
				text = "this"
			intervals [621]:
				xmin = 1392.3233
				xmax = 1392.4533
				text = "used"
			intervals [622]:
				xmin = 1392.4533
				xmax = 1392.5233
				text = "to"
			intervals [623]:
				xmin = 1392.5233
				xmax = 1392.6133
				text = "be"
			intervals [624]:
				xmin = 1392.6133
				xmax = 1393.0433
				text = "chocolate"
			intervals [625]:
				xmin = 1393.0433
				xmax = 1393.2933
				text = "city"
			intervals [626]:
				xmin = 1393.2933
				xmax = 1393.5833
				text = "right"
			intervals [627]:
				xmin = 1393.5833
				xmax = 1393.7733
				text = "and"
			intervals [628]:
				xmin = 1393.7733
				xmax = 1394.1233
				text = "now"
			intervals [629]:
				xmin = 1394.1233
				xmax = 1394.2733
				text = "we"
			intervals [630]:
				xmin = 1394.2733
				xmax = 1394.5833
				text = "see"
			intervals [631]:
				xmin = 1394.5833
				xmax = 1394.7433
				text = "that"
			intervals [632]:
				xmin = 1394.7433
				xmax = 1394.9133
				text = "it"
			intervals [633]:
				xmin = 1394.9133
				xmax = 1395.0033
				text = "s"
			intervals [634]:
				xmin = 1395.0033
				xmax = 1395.2933
				text = "a"
			intervals [635]:
				xmin = 1395.2933
				xmax = 1395.9571
				text = ""
			intervals [636]:
				xmin = 1395.9571
				xmax = 1396.2571
				text = "one"
			intervals [637]:
				xmin = 1396.2571
				xmax = 1396.5671
				text = "person"
			intervals [638]:
				xmin = 1396.5671
				xmax = 1396.6871
				text = "put"
			intervals [639]:
				xmin = 1396.6871
				xmax = 1396.7771
				text = "it"
			intervals [640]:
				xmin = 1396.7771
				xmax = 1396.9271
				text = "as"
			intervals [641]:
				xmin = 1396.9271
				xmax = 1397.0271
				text = "a"
			intervals [642]:
				xmin = 1397.0271
				xmax = 1397.6671
				text = "swirl"
			intervals [643]:
				xmin = 1397.6671
				xmax = 1398.0321
				text = ""
			intervals [644]:
				xmin = 1398.0321
				xmax = 1398.3521
				text = "moving"
			intervals [645]:
				xmin = 1398.3521
				xmax = 1398.6221
				text = "toward"
			intervals [646]:
				xmin = 1398.6221
				xmax = 1399.0721
				text = "vanilla"
			intervals [647]:
				xmin = 1399.0721
				xmax = 1399.565
				text = ""
			intervals [648]:
				xmin = 1399.565
				xmax = 1400.385
				text = "um"
			intervals [649]:
				xmin = 1400.385
				xmax = 1400.6302
				text = ""
			intervals [650]:
				xmin = 1400.6302
				xmax = 1401.0902
				text = "<unk>"
			intervals [651]:
				xmin = 1401.0902
				xmax = 1401.2702
				text = ""
			intervals [652]:
				xmin = 1401.2702
				xmax = 1401.4402
				text = "with"
			intervals [653]:
				xmin = 1401.4402
				xmax = 1401.5602
				text = "the"
			intervals [654]:
				xmin = 1401.5602
				xmax = 1402.0202
				text = "swirl"
			intervals [655]:
				xmin = 1402.0202
				xmax = 1402.2702
				text = "part"
			intervals [656]:
				xmin = 1402.2702
				xmax = 1402.5302
				text = "running"
			intervals [657]:
				xmin = 1402.5302
				xmax = 1402.7802
				text = "out"
			intervals [658]:
				xmin = 1402.7802
				xmax = 1403.3839
				text = ""
			intervals [659]:
				xmin = 1403.3839
				xmax = 1403.9239
				text = "um"
			intervals [660]:
				xmin = 1403.9239
				xmax = 1404.0554
				text = ""
			intervals [661]:
				xmin = 1404.0554
				xmax = 1404.1354
				text = "do"
			intervals [662]:
				xmin = 1404.1354
				xmax = 1404.3754
				text = "you"
			intervals [663]:
				xmin = 1404.3754
				xmax = 1404.8154
				text = "feel"
			intervals [664]:
				xmin = 1404.8154
				xmax = 1405.1054
				text = "like"
			intervals [665]:
				xmin = 1405.1054
				xmax = 1406.2738
				text = ""
			intervals [666]:
				xmin = 1406.2738
				xmax = 1406.4838
				text = "i"
			intervals [667]:
				xmin = 1406.4838
				xmax = 1406.5338
				text = "i"
			intervals [668]:
				xmin = 1406.5338
				xmax = 1406.8138
				text = "think"
			intervals [669]:
				xmin = 1406.8138
				xmax = 1407.1038
				text = ""
			intervals [670]:
				xmin = 1407.1038
				xmax = 1407.4838
				text = "sort"
			intervals [671]:
				xmin = 1407.4838
				xmax = 1407.6438
				text = "of"
			intervals [672]:
				xmin = 1407.6438
				xmax = 1407.7438
				text = "you"
			intervals [673]:
				xmin = 1407.7438
				xmax = 1407.8638
				text = "had"
			intervals [674]:
				xmin = 1407.8638
				xmax = 1407.9538
				text = "to"
			intervals [675]:
				xmin = 1407.9538
				xmax = 1408.4138
				text = "justify"
			intervals [676]:
				xmin = 1408.4138
				xmax = 1408.6138
				text = "your"
			intervals [677]:
				xmin = 1408.6138
				xmax = 1409.2438
				text = "blackness"
			intervals [678]:
				xmin = 1409.2438
				xmax = 1409.5838
				text = ""
			intervals [679]:
				xmin = 1409.5838
				xmax = 1410.1538
				text = "in"
			intervals [680]:
				xmin = 1410.1538
				xmax = 1410.1838
				text = ""
			intervals [681]:
				xmin = 1410.1838
				xmax = 1410.3238
				text = "in"
			intervals [682]:
				xmin = 1410.3238
				xmax = 1410.4438
				text = "the"
			intervals [683]:
				xmin = 1410.4438
				xmax = 1410.4838
				text = ""
			intervals [684]:
				xmin = 1410.4838
				xmax = 1411.0438
				text = "time"
			intervals [685]:
				xmin = 1411.0438
				xmax = 1411.4738
				text = "when"
			intervals [686]:
				xmin = 1411.4738
				xmax = 1412.2878
				text = ""
			intervals [687]:
				xmin = 1412.2878
				xmax = 1412.5978
				text = "being"
			intervals [688]:
				xmin = 1412.5978
				xmax = 1412.8378
				text = "black"
			intervals [689]:
				xmin = 1412.8378
				xmax = 1412.9278
				text = "but"
			intervals [690]:
				xmin = 1412.9278
				xmax = 1412.9978
				text = "do"
			intervals [691]:
				xmin = 1412.9978
				xmax = 1413.0678
				text = "you"
			intervals [692]:
				xmin = 1413.0678
				xmax = 1413.1678
				text = "ever"
			intervals [693]:
				xmin = 1413.1678
				xmax = 1413.3178
				text = "feel"
			intervals [694]:
				xmin = 1413.3178
				xmax = 1413.5178
				text = "like"
			intervals [695]:
				xmin = 1413.5178
				xmax = 1413.7678
				text = "you"
			intervals [696]:
				xmin = 1413.7678
				xmax = 1414.0524
				text = ""
			intervals [697]:
				xmin = 1414.0524
				xmax = 1414.4224
				text = "your"
			intervals [698]:
				xmin = 1414.4224
				xmax = 1414.4794
				text = ""
			intervals [699]:
				xmin = 1414.4794
				xmax = 1414.7394
				text = "your"
			intervals [700]:
				xmin = 1414.7394
				xmax = 1415.1494
				text = "ide-"
			intervals [701]:
				xmin = 1415.1494
				xmax = 1415.1894
				text = ""
			intervals [702]:
				xmin = 1415.1894
				xmax = 1415.3294
				text = "the"
			intervals [703]:
				xmin = 1415.3294
				xmax = 1415.5994
				text = "way"
			intervals [704]:
				xmin = 1415.5994
				xmax = 1415.7994
				text = "you"
			intervals [705]:
				xmin = 1415.7994
				xmax = 1416.1994
				text = "looked"
			intervals [706]:
				xmin = 1416.1994
				xmax = 1416.2294
				text = ""
			intervals [707]:
				xmin = 1416.2294
				xmax = 1416.4994
				text = "helped"
			intervals [708]:
				xmin = 1416.4994
				xmax = 1416.7594
				text = "you"
			intervals [709]:
				xmin = 1416.7594
				xmax = 1417.0994
				text = "like"
			intervals [710]:
				xmin = 1417.0994
				xmax = 1417.5511
				text = ""
			intervals [711]:
				xmin = 1417.5511
				xmax = 1417.7311
				text = "in"
			intervals [712]:
				xmin = 1417.7311
				xmax = 1417.8011
				text = "a"
			intervals [713]:
				xmin = 1417.8011
				xmax = 1417.9111
				text = ""
			intervals [714]:
				xmin = 1417.9111
				xmax = 1418.0011
				text = "th-"
			intervals [715]:
				xmin = 1418.0011
				xmax = 1418.2011
				text = "when"
			intervals [716]:
				xmin = 1418.2011
				xmax = 1418.3211
				text = "there"
			intervals [717]:
				xmin = 1418.3211
				xmax = 1418.4411
				text = "was"
			intervals [718]:
				xmin = 1418.4411
				xmax = 1418.8411
				text = "so"
			intervals [719]:
				xmin = 1418.8411
				xmax = 1419.0732
				text = ""
			intervals [720]:
				xmin = 1419.0732
				xmax = 1419.2132
				text = "so"
			intervals [721]:
				xmin = 1419.2132
				xmax = 1419.4932
				text = "much"
			intervals [722]:
				xmin = 1419.4932
				xmax = 1419.8832
				text = "racial"
			intervals [723]:
				xmin = 1419.8832
				xmax = 1420.4932
				text = "tension"
			intervals [724]:
				xmin = 1420.4932
				xmax = 1420.6332
				text = "and"
			intervals [725]:
				xmin = 1420.6332
				xmax = 1421.0232
				text = "racially"
			intervals [726]:
				xmin = 1421.0232
				xmax = 1421.5232
				text = "charged"
			intervals [727]:
				xmin = 1421.5232
				xmax = 1421.6832
				text = "where"
			intervals [728]:
				xmin = 1421.6832
				xmax = 1421.8132
				text = "you"
			intervals [729]:
				xmin = 1421.8132
				xmax = 1422.0232
				text = "kind"
			intervals [730]:
				xmin = 1422.0232
				xmax = 1422.1132
				text = "of"
			intervals [731]:
				xmin = 1422.1132
				xmax = 1422.4832
				text = "got"
			intervals [732]:
				xmin = 1422.4832
				xmax = 1423.1361
				text = ""
			intervals [733]:
				xmin = 1423.1361
				xmax = 1423.3261
				text = "kind"
			intervals [734]:
				xmin = 1423.3261
				xmax = 1423.4061
				text = "of"
			intervals [735]:
				xmin = 1423.4061
				xmax = 1423.5161
				text = "a"
			intervals [736]:
				xmin = 1423.5161
				xmax = 1423.9261
				text = "pass"
			intervals [737]:
				xmin = 1423.9261
				xmax = 1424.1861
				text = "because"
			intervals [738]:
				xmin = 1424.1861
				xmax = 1424.3561
				text = "you"
			intervals [739]:
				xmin = 1424.3561
				xmax = 1424.6061
				text = "looked"
			intervals [740]:
				xmin = 1424.6061
				xmax = 1424.9361
				text = "white"
			intervals [741]:
				xmin = 1424.9361
				xmax = 1429.9834
				text = ""
			intervals [742]:
				xmin = 1429.9834
				xmax = 1430.2734
				text = "mm"
			intervals [743]:
				xmin = 1430.2734
				xmax = 1468.8384
				text = ""
			intervals [744]:
				xmin = 1468.8384
				xmax = 1469.4584
				text = "mm-hm"
			intervals [745]:
				xmin = 1469.4584
				xmax = 1470.8376
				text = ""
			intervals [746]:
				xmin = 1470.8376
				xmax = 1471.0276
				text = "lord"
			intervals [747]:
				xmin = 1471.0276
				xmax = 1471.1276
				text = "and"
			intervals [748]:
				xmin = 1471.1276
				xmax = 1471.4276
				text = "taylor"
			intervals [749]:
				xmin = 1471.4276
				xmax = 1471.4876
				text = "s"
			intervals [750]:
				xmin = 1471.4876
				xmax = 1471.6876
				text = "still"
			intervals [751]:
				xmin = 1471.6876
				xmax = 1471.8676
				text = "there"
			intervals [752]:
				xmin = 1471.8676
				xmax = 1472.8894
				text = ""
			intervals [753]:
				xmin = 1472.8894
				xmax = 1473.0094
				text = "it"
			intervals [754]:
				xmin = 1473.0094
				xmax = 1473.0594
				text = "s"
			intervals [755]:
				xmin = 1473.0594
				xmax = 1473.1494
				text = "ho"
			intervals [756]:
				xmin = 1473.1494
				xmax = 1473.3894
				text = "it"
			intervals [757]:
				xmin = 1473.3894
				xmax = 1473.4194
				text = "s"
			intervals [758]:
				xmin = 1473.4194
				xmax = 1473.6994
				text = "hanging"
			intervals [759]:
				xmin = 1473.6994
				xmax = 1473.9594
				text = "on"
			intervals [760]:
				xmin = 1473.9594
				xmax = 1474.1996
				text = ""
			intervals [761]:
				xmin = 1474.1996
				xmax = 1474.2696
				text = "it"
			intervals [762]:
				xmin = 1474.2696
				xmax = 1474.6996
				text = "s"
			intervals [763]:
				xmin = 1474.6996
				xmax = 1474.7296
				text = ""
			intervals [764]:
				xmin = 1474.7296
				xmax = 1474.9396
				text = "mm"
			intervals [765]:
				xmin = 1474.9396
				xmax = 1490.8287
				text = ""
			intervals [766]:
				xmin = 1490.8287
				xmax = 1491.0187
				text = "we"
			intervals [767]:
				xmin = 1491.0187
				xmax = 1491.2187
				text = "are"
			intervals [768]:
				xmin = 1491.2187
				xmax = 1491.3387
				text = "but"
			intervals [769]:
				xmin = 1491.3387
				xmax = 1491.5487
				text = "come"
			intervals [770]:
				xmin = 1491.5487
				xmax = 1491.6887
				text = "on"
			intervals [771]:
				xmin = 1491.6887
				xmax = 1491.8287
				text = "in"
			intervals [772]:
				xmin = 1491.8287
				xmax = 1491.9087
				text = "if"
			intervals [773]:
				xmin = 1491.9087
				xmax = 1491.9887
				text = "you"
			intervals [774]:
				xmin = 1491.9887
				xmax = 1492.1187
				text = "need"
			intervals [775]:
				xmin = 1492.1187
				xmax = 1492.1787
				text = "to"
			intervals [776]:
				xmin = 1492.1787
				xmax = 1492.3687
				text = "warm"
			intervals [777]:
				xmin = 1492.3687
				xmax = 1492.4187
				text = ""
			intervals [778]:
				xmin = 1492.4187
				xmax = 1492.5487
				text = "up"
			intervals [779]:
				xmin = 1492.5487
				xmax = 1492.7287
				text = "your"
			intervals [780]:
				xmin = 1492.7287
				xmax = 1501.5997
				text = ""
			intervals [781]:
				xmin = 1501.5997
				xmax = 1502.4297
				text = "<unk>"
			intervals [782]:
				xmin = 1502.4297
				xmax = 1510.337
				text = ""
			intervals [783]:
				xmin = 1510.337
				xmax = 1510.587
				text = "right"
			intervals [784]:
				xmin = 1510.587
				xmax = 1527.8456
				text = ""
			intervals [785]:
				xmin = 1527.8456
				xmax = 1528.2656
				text = "mm-hm"
			intervals [786]:
				xmin = 1528.2656
				xmax = 1538.4054
				text = ""
			intervals [787]:
				xmin = 1538.4054
				xmax = 1538.7054
				text = "probably"
			intervals [788]:
				xmin = 1538.7054
				xmax = 1538.8654
				text = "even"
			intervals [789]:
				xmin = 1538.8654
				xmax = 1539.1354
				text = "more"
			intervals [790]:
				xmin = 1539.1354
				xmax = 1539.4554
				text = "so"
			intervals [791]:
				xmin = 1539.4554
				xmax = 1556.2935
				text = ""
			intervals [792]:
				xmin = 1556.2935
				xmax = 1556.8635
				text = "mm-hm"
			intervals [793]:
				xmin = 1556.8635
				xmax = 1557.1435
				text = "mm-hm"
			intervals [794]:
				xmin = 1557.1435
				xmax = 1572.848
				text = ""
			intervals [795]:
				xmin = 1572.848
				xmax = 1573.318
				text = "pearance"
			intervals [796]:
				xmin = 1573.318
				xmax = 1578.7268
				text = ""
			intervals [797]:
				xmin = 1578.7268
				xmax = 1578.8868
				text = "so"
			intervals [798]:
				xmin = 1578.8868
				xmax = 1579.0368
				text = "let"
			intervals [799]:
				xmin = 1579.0368
				xmax = 1579.0768
				text = "s"
			intervals [800]:
				xmin = 1579.0768
				xmax = 1579.2468
				text = "move"
			intervals [801]:
				xmin = 1579.2468
				xmax = 1579.4668
				text = "away"
			intervals [802]:
				xmin = 1579.4668
				xmax = 1579.6668
				text = "from"
			intervals [803]:
				xmin = 1579.6668
				xmax = 1579.8468
				text = "that"
			intervals [804]:
				xmin = 1579.8468
				xmax = 1580.0168
				text = "for"
			intervals [805]:
				xmin = 1580.0168
				xmax = 1580.0768
				text = "a"
			intervals [806]:
				xmin = 1580.0768
				xmax = 1580.4168
				text = "minute"
			intervals [807]:
				xmin = 1580.4168
				xmax = 1580.6945
				text = ""
			intervals [808]:
				xmin = 1580.6945
				xmax = 1581.2245
				text = "um"
			intervals [809]:
				xmin = 1581.2245
				xmax = 1581.5385
				text = ""
			intervals [810]:
				xmin = 1581.5385
				xmax = 1581.8385
				text = "because"
			intervals [811]:
				xmin = 1581.8385
				xmax = 1581.9885
				text = "i"
			intervals [812]:
				xmin = 1581.9885
				xmax = 1582.0285
				text = ""
			intervals [813]:
				xmin = 1582.0285
				xmax = 1582.2985
				text = "think"
			intervals [814]:
				xmin = 1582.2985
				xmax = 1582.9467
				text = ""
			intervals [815]:
				xmin = 1582.9467
				xmax = 1583.1267
				text = "i"
			intervals [816]:
				xmin = 1583.1267
				xmax = 1583.1967
				text = ""
			intervals [817]:
				xmin = 1583.1967
				xmax = 1583.3767
				text = "i"
			intervals [818]:
				xmin = 1583.3767
				xmax = 1583.5467
				text = ""
			intervals [819]:
				xmin = 1583.5467
				xmax = 1583.8367
				text = "think"
			intervals [820]:
				xmin = 1583.8367
				xmax = 1584.1544
				text = ""
			intervals [821]:
				xmin = 1584.1544
				xmax = 1584.3244
				text = "cause"
			intervals [822]:
				xmin = 1584.3244
				xmax = 1584.4144
				text = "i"
			intervals [823]:
				xmin = 1584.4144
				xmax = 1584.6344
				text = "will"
			intervals [824]:
				xmin = 1584.6344
				xmax = 1584.8044
				text = "come"
			intervals [825]:
				xmin = 1584.8044
				xmax = 1584.9944
				text = "back"
			intervals [826]:
				xmin = 1584.9944
				xmax = 1585.0944
				text = "to"
			intervals [827]:
				xmin = 1585.0944
				xmax = 1585.2444
				text = "that"
			intervals [828]:
				xmin = 1585.2444
				xmax = 1585.3344
				text = "when"
			intervals [829]:
				xmin = 1585.3344
				xmax = 1585.4344
				text = "we"
			intervals [830]:
				xmin = 1585.4344
				xmax = 1585.6344
				text = "talk"
			intervals [831]:
				xmin = 1585.6344
				xmax = 1585.8544
				text = "about"
			intervals [832]:
				xmin = 1585.8544
				xmax = 1585.9744
				text = "kind"
			intervals [833]:
				xmin = 1585.9744
				xmax = 1586.0544
				text = "of"
			intervals [834]:
				xmin = 1586.0544
				xmax = 1586.7144
				text = "gentrification"
			intervals [835]:
				xmin = 1586.7144
				xmax = 1586.8344
				text = "and"
			intervals [836]:
				xmin = 1586.8344
				xmax = 1587.3544
				text = "how"
			intervals [837]:
				xmin = 1587.3544
				xmax = 1587.3844
				text = ""
			intervals [838]:
				xmin = 1587.3844
				xmax = 1587.7944
				text = "now"
			intervals [839]:
				xmin = 1587.7944
				xmax = 1587.9344
				text = "the"
			intervals [840]:
				xmin = 1587.9344
				xmax = 1588.3544
				text = "city"
			intervals [841]:
				xmin = 1588.3544
				xmax = 1588.5844
				text = "is"
			intervals [842]:
				xmin = 1588.5844
				xmax = 1588.7744
				text = "so"
			intervals [843]:
				xmin = 1588.7744
				xmax = 1588.8844
				text = "we"
			intervals [844]:
				xmin = 1588.8844
				xmax = 1589.0544
				text = "<unk>"
			intervals [845]:
				xmin = 1589.0544
				xmax = 1589.1644
				text = "we"
			intervals [846]:
				xmin = 1589.1644
				xmax = 1589.2044
				text = "<unk>"
			intervals [847]:
				xmin = 1589.2044
				xmax = 1589.3644
				text = "come"
			intervals [848]:
				xmin = 1589.3644
				xmax = 1589.5544
				text = "back"
			intervals [849]:
				xmin = 1589.5544
				xmax = 1589.5844
				text = ""
			intervals [850]:
				xmin = 1589.5844
				xmax = 1589.6444
				text = "to"
			intervals [851]:
				xmin = 1589.6444
				xmax = 1589.8244
				text = "that"
			intervals [852]:
				xmin = 1589.8244
				xmax = 1590.1171
				text = ""
			intervals [853]:
				xmin = 1590.1171
				xmax = 1590.2371
				text = "but"
			intervals [854]:
				xmin = 1590.2371
				xmax = 1590.2671
				text = ""
			intervals [855]:
				xmin = 1590.2671
				xmax = 1590.4171
				text = "let"
			intervals [856]:
				xmin = 1590.4171
				xmax = 1590.4871
				text = "s"
			intervals [857]:
				xmin = 1590.4871
				xmax = 1590.6471
				text = "talk"
			intervals [858]:
				xmin = 1590.6471
				xmax = 1590.8771
				text = "about"
			intervals [859]:
				xmin = 1590.8771
				xmax = 1591.0571
				text = "like"
			intervals [860]:
				xmin = 1591.0571
				xmax = 1591.4071
				text = "high"
			intervals [861]:
				xmin = 1591.4071
				xmax = 1591.9971
				text = "school"
			intervals [862]:
				xmin = 1591.9971
				xmax = 1592.5126
				text = ""
			intervals [863]:
				xmin = 1592.5126
				xmax = 1592.9626
				text = "um"
			intervals [864]:
				xmin = 1592.9626
				xmax = 1593.0026
				text = ""
			intervals [865]:
				xmin = 1593.0026
				xmax = 1593.1626
				text = "and"
			intervals [866]:
				xmin = 1593.1626
				xmax = 1593.3426
				text = "your"
			intervals [867]:
				xmin = 1593.3426
				xmax = 1593.5226
				text = ""
			intervals [868]:
				xmin = 1593.5226
				xmax = 1594.0726
				text = "friends"
			intervals [869]:
				xmin = 1594.0726
				xmax = 1594.7126
				text = "so"
			intervals [870]:
				xmin = 1594.7126
				xmax = 1595.1518
				text = ""
			intervals [871]:
				xmin = 1595.1518
				xmax = 1595.2718
				text = "who"
			intervals [872]:
				xmin = 1595.2718
				xmax = 1595.3218
				text = "d"
			intervals [873]:
				xmin = 1595.3218
				xmax = 1595.4218
				text = "you"
			intervals [874]:
				xmin = 1595.4218
				xmax = 1595.6918
				text = "hang"
			intervals [875]:
				xmin = 1595.6918
				xmax = 1595.9118
				text = "out"
			intervals [876]:
				xmin = 1595.9118
				xmax = 1596.1418
				text = "with"
			intervals [877]:
				xmin = 1596.1418
				xmax = 1596.2718
				text = "what"
			intervals [878]:
				xmin = 1596.2718
				xmax = 1596.3218
				text = "d"
			intervals [879]:
				xmin = 1596.3218
				xmax = 1596.5418
				text = "y'all"
			intervals [880]:
				xmin = 1596.5418
				xmax = 1597.1618
				text = "do"
			intervals [881]:
				xmin = 1597.1618
				xmax = 1597.9857
				text = ""
			intervals [882]:
				xmin = 1597.9857
				xmax = 1598.1557
				text = "kind"
			intervals [883]:
				xmin = 1598.1557
				xmax = 1598.2457
				text = "of"
			intervals [884]:
				xmin = 1598.2457
				xmax = 1598.3357
				text = "who"
			intervals [885]:
				xmin = 1598.3357
				xmax = 1598.5557
				text = "was"
			intervals [886]:
				xmin = 1598.5557
				xmax = 1598.7225
				text = ""
			intervals [887]:
				xmin = 1598.7225
				xmax = 1599.1325
				text = "rdx"
			intervals [888]:
				xmin = 1599.1325
				xmax = 1599.2825
				text = "in"
			intervals [889]:
				xmin = 1599.2825
				xmax = 1599.4525
				text = "high"
			intervals [890]:
				xmin = 1599.4525
				xmax = 1599.8525
				text = "school"
			intervals [891]:
				xmin = 1599.8525
				xmax = 1605.2027
				text = ""
			intervals [892]:
				xmin = 1605.2027
				xmax = 1605.5327
				text = "mm-hm"
			intervals [893]:
				xmin = 1605.5327
				xmax = 1614.1684
				text = ""
			intervals [894]:
				xmin = 1614.1684
				xmax = 1614.5684
				text = "mm-hm"
			intervals [895]:
				xmin = 1614.5684
				xmax = 1616.9276
				text = ""
			intervals [896]:
				xmin = 1616.9276
				xmax = 1617.1976
				text = "right"
			intervals [897]:
				xmin = 1617.1976
				xmax = 1617.3976
				text = "now"
			intervals [898]:
				xmin = 1617.3976
				xmax = 1617.5376
				text = "it"
			intervals [899]:
				xmin = 1617.5376
				xmax = 1617.5876
				text = "s"
			intervals [900]:
				xmin = 1617.5876
				xmax = 1617.7176
				text = "like"
			intervals [901]:
				xmin = 1617.7176
				xmax = 1637.9526
				text = ""
			intervals [902]:
				xmin = 1637.9526
				xmax = 1638.3026
				text = "mm-hm"
			intervals [903]:
				xmin = 1638.3026
				xmax = 1664.7805
				text = ""
			intervals [904]:
				xmin = 1664.7805
				xmax = 1665.1505
				text = "<unk>"
			intervals [905]:
				xmin = 1665.1505
				xmax = 1678.6203
				text = ""
			intervals [906]:
				xmin = 1678.6203
				xmax = 1678.7803
				text = "<unk>"
			intervals [907]:
				xmin = 1678.7803
				xmax = 1691.2665
				text = ""
			intervals [908]:
				xmin = 1691.2665
				xmax = 1691.3765
				text = "and"
			intervals [909]:
				xmin = 1691.3765
				xmax = 1691.5465
				text = "you"
			intervals [910]:
				xmin = 1691.5465
				xmax = 1691.6265
				text = "the"
			intervals [911]:
				xmin = 1691.6265
				xmax = 1691.8565
				text = "priest"
			intervals [912]:
				xmin = 1691.8565
				xmax = 1691.9065
				text = "s"
			intervals [913]:
				xmin = 1691.9065
				xmax = 1692.2665
				text = "cousin"
			intervals [914]:
				xmin = 1692.2665
				xmax = 1693.1265
				text = "<unk>"
			intervals [915]:
				xmin = 1693.1265
				xmax = 1695.7051
				text = ""
			intervals [916]:
				xmin = 1695.7051
				xmax = 1695.7951
				text = "<unk>"
			intervals [917]:
				xmin = 1695.7951
				xmax = 1699.668
				text = ""
			intervals [918]:
				xmin = 1699.668
				xmax = 1699.888
				text = "mm"
			intervals [919]:
				xmin = 1699.888
				xmax = 1750.7275
				text = ""
			intervals [920]:
				xmin = 1750.7275
				xmax = 1751.0175
				text = "mm"
			intervals [921]:
				xmin = 1751.0175
				xmax = 1753.9531
				text = ""
			intervals [922]:
				xmin = 1753.9531
				xmax = 1754.2131
				text = "knew"
			intervals [923]:
				xmin = 1754.2131
				xmax = 1754.3431
				text = "each"
			intervals [924]:
				xmin = 1754.3431
				xmax = 1754.8131
				text = "other"
			intervals [925]:
				xmin = 1754.8131
				xmax = 1791.5804
				text = ""
			intervals [926]:
				xmin = 1791.5804
				xmax = 1791.8004
				text = "mm-hm"
			intervals [927]:
				xmin = 1791.8004
				xmax = 1792.4404
				text = "mm-hm"
			intervals [928]:
				xmin = 1792.4404
				xmax = 1846.5351
				text = ""
			intervals [929]:
				xmin = 1846.5351
				xmax = 1846.7651
				text = "mm"
			intervals [930]:
				xmin = 1846.7651
				xmax = 1855.8225
				text = ""
			intervals [931]:
				xmin = 1855.8225
				xmax = 1856.1325
				text = "<unk>"
			intervals [932]:
				xmin = 1856.1325
				xmax = 1871.744
				text = ""
			intervals [933]:
				xmin = 1871.744
				xmax = 1871.914
				text = "mm"
			intervals [934]:
				xmin = 1871.914
				xmax = 1992.5974
				text = ""
			intervals [935]:
				xmin = 1992.5974
				xmax = 1992.7674
				text = "mm"
			intervals [936]:
				xmin = 1992.7674
				xmax = 1992.8674
				text = "you"
			intervals [937]:
				xmin = 1992.8674
				xmax = 1992.9274
				text = "were"
			intervals [938]:
				xmin = 1992.9274
				xmax = 1993.0274
				text = "a"
			intervals [939]:
				xmin = 1993.0274
				xmax = 1993.0574
				text = ""
			intervals [940]:
				xmin = 1993.0574
				xmax = 1993.2474
				text = "goody"
			intervals [941]:
				xmin = 1993.2474
				xmax = 1993.4274
				text = "goody"
			intervals [942]:
				xmin = 1993.4274
				xmax = 1993.5574
				text = "two"
			intervals [943]:
				xmin = 1993.5574
				xmax = 1993.8574
				text = ""
			intervals [944]:
				xmin = 1993.8574
				xmax = 1994.0074
				text = "shoes"
			intervals [945]:
				xmin = 1994.0074
				xmax = 1994.1323
				text = ""
			intervals [946]:
				xmin = 1994.1323
				xmax = 1994.5423
				text = "mm-hm"
			intervals [947]:
				xmin = 1994.5423
				xmax = 2028.199
				text = ""
			intervals [948]:
				xmin = 2028.199
				xmax = 2028.389
				text = "ah"
			intervals [949]:
				xmin = 2028.389
				xmax = 2029.3949
				text = ""
			intervals [950]:
				xmin = 2029.3949
				xmax = 2029.8649
				text = "naturally"
			intervals [951]:
				xmin = 2029.8649
				xmax = 2036.6892
				text = ""
			intervals [952]:
				xmin = 2036.6892
				xmax = 2036.9092
				text = "mm"
			intervals [953]:
				xmin = 2036.9092
				xmax = 2076.9506
				text = ""
			intervals [954]:
				xmin = 2076.9506
				xmax = 2077.1006
				text = "what"
			intervals [955]:
				xmin = 2077.1006
				xmax = 2077.1906
				text = "did"
			intervals [956]:
				xmin = 2077.1906
				xmax = 2077.2806
				text = "you"
			intervals [957]:
				xmin = 2077.2806
				xmax = 2077.3906
				text = "do"
			intervals [958]:
				xmin = 2077.3906
				xmax = 2077.5606
				text = "for"
			intervals [959]:
				xmin = 2077.5606
				xmax = 2077.8706
				text = "fun"
			intervals [960]:
				xmin = 2077.8706
				xmax = 2078.1862
				text = ""
			intervals [961]:
				xmin = 2078.1862
				xmax = 2078.4962
				text = "like"
			intervals [962]:
				xmin = 2078.4962
				xmax = 2078.5462
				text = ""
			intervals [963]:
				xmin = 2078.5462
				xmax = 2078.9462
				text = "especially"
			intervals [964]:
				xmin = 2078.9462
				xmax = 2079.2762
				text = "that"
			intervals [965]:
				xmin = 2079.2762
				xmax = 2079.4293
				text = ""
			intervals [966]:
				xmin = 2079.4293
				xmax = 2079.6693
				text = "like"
			intervals [967]:
				xmin = 2079.6693
				xmax = 2080.3106
				text = ""
			intervals [968]:
				xmin = 2080.3106
				xmax = 2080.6806
				text = "as"
			intervals [969]:
				xmin = 2080.6806
				xmax = 2080.7106
				text = ""
			intervals [970]:
				xmin = 2080.7106
				xmax = 2080.9106
				text = "a"
			intervals [971]:
				xmin = 2080.9106
				xmax = 2081.4506
				text = "teenager"
			intervals [972]:
				xmin = 2081.4506
				xmax = 2081.5306
				text = "and"
			intervals [973]:
				xmin = 2081.5306
				xmax = 2081.6106
				text = "a"
			intervals [974]:
				xmin = 2081.6106
				xmax = 2081.8406
				text = "young"
			intervals [975]:
				xmin = 2081.8406
				xmax = 2082.1306
				text = "adult"
			intervals [976]:
				xmin = 2082.1306
				xmax = 2082.2806
				text = "like"
			intervals [977]:
				xmin = 2082.2806
				xmax = 2082.3306
				text = ""
			intervals [978]:
				xmin = 2082.3306
				xmax = 2082.4806
				text = "what"
			intervals [979]:
				xmin = 2082.4806
				xmax = 2082.5706
				text = "did"
			intervals [980]:
				xmin = 2082.5706
				xmax = 2082.7006
				text = "you"
			intervals [981]:
				xmin = 2082.7006
				xmax = 2083.1906
				text = "do"
			intervals [982]:
				xmin = 2083.1906
				xmax = 2083.2584
				text = ""
			intervals [983]:
				xmin = 2083.2584
				xmax = 2083.6484
				text = "outside"
			intervals [984]:
				xmin = 2083.6484
				xmax = 2083.7184
				text = "of"
			intervals [985]:
				xmin = 2083.7184
				xmax = 2084.3784
				text = "school"
			intervals [986]:
				xmin = 2084.3784
				xmax = 2127.9628
				text = ""
			intervals [987]:
				xmin = 2127.9628
				xmax = 2128.3728
				text = "mm"
			intervals [988]:
				xmin = 2128.3728
				xmax = 2139.5036
				text = ""
			intervals [989]:
				xmin = 2139.5036
				xmax = 2139.6536
				text = "i"
			intervals [990]:
				xmin = 2139.6536
				xmax = 2139.7736
				text = "am"
			intervals [991]:
				xmin = 2139.7736
				xmax = 2139.9436
				text = "not"
			intervals [992]:
				xmin = 2139.9436
				xmax = 2140.4536
				text = "surprised"
			intervals [993]:
				xmin = 2140.4536
				xmax = 2140.6336
				text = "now"
			intervals [994]:
				xmin = 2140.6336
				xmax = 2141.1636
				text = "rdx"
			intervals [995]:
				xmin = 2141.1636
				xmax = 2141.2936
				text = "that"
			intervals [996]:
				xmin = 2141.2936
				xmax = 2141.4336
				text = "is"
			intervals [997]:
				xmin = 2141.4336
				xmax = 2141.6834
				text = ""
			intervals [998]:
				xmin = 2141.6834
				xmax = 2141.9334
				text = "nope"
			intervals [999]:
				xmin = 2141.9334
				xmax = 2142.0934
				text = "not"
			intervals [1000]:
				xmin = 2142.0934
				xmax = 2142.4434
				text = "surprised"
			intervals [1001]:
				xmin = 2142.4434
				xmax = 2142.5034
				text = "at"
			intervals [1002]:
				xmin = 2142.5034
				xmax = 2142.5534
				text = ""
			intervals [1003]:
				xmin = 2142.5534
				xmax = 2142.7334
				text = "that"
			intervals [1004]:
				xmin = 2142.7334
				xmax = 2167.6011
				text = ""
			intervals [1005]:
				xmin = 2167.6011
				xmax = 2167.9011
				text = "mm"
			intervals [1006]:
				xmin = 2167.9011
				xmax = 2224.1631
				text = ""
			intervals [1007]:
				xmin = 2224.1631
				xmax = 2224.2631
				text = "you"
			intervals [1008]:
				xmin = 2224.2631
				xmax = 2224.4231
				text = "weren't"
			intervals [1009]:
				xmin = 2224.4231
				xmax = 2224.4731
				text = "a"
			intervals [1010]:
				xmin = 2224.4731
				xmax = 2224.7631
				text = "super"
			intervals [1011]:
				xmin = 2224.7631
				xmax = 2224.9931
				text = "super"
			intervals [1012]:
				xmin = 2224.9931
				xmax = 2225.2531
				text = "wild"
			intervals [1013]:
				xmin = 2225.2531
				xmax = 2225.5031
				text = "child"
			intervals [1014]:
				xmin = 2225.5031
				xmax = 2236.6181
				text = ""
			intervals [1015]:
				xmin = 2236.6181
				xmax = 2237.2581
				text = "<unk>"
			intervals [1016]:
				xmin = 2237.2581
				xmax = 2238.9483
				text = ""
			intervals [1017]:
				xmin = 2238.9483
				xmax = 2239.0883
				text = "and"
			intervals [1018]:
				xmin = 2239.0883
				xmax = 2239.1783
				text = "this"
			intervals [1019]:
				xmin = 2239.1783
				xmax = 2239.4183
				text = "was"
			intervals [1020]:
				xmin = 2239.4183
				xmax = 2239.7083
				text = "the"
			intervals [1021]:
				xmin = 2239.7083
				xmax = 2240.5283
				text = "seventies"
			intervals [1022]:
				xmin = 2240.5283
				xmax = 2240.9627
				text = ""
			intervals [1023]:
				xmin = 2240.9627
				xmax = 2241.2327
				text = "early"
			intervals [1024]:
				xmin = 2241.2327
				xmax = 2241.4527
				text = "se-"
			intervals [1025]:
				xmin = 2241.4527
				xmax = 2241.7127
				text = "so"
			intervals [1026]:
				xmin = 2241.7127
				xmax = 2241.7727
				text = "it"
			intervals [1027]:
				xmin = 2241.7727
				xmax = 2242.1827
				text = "was"
			intervals [1028]:
				xmin = 2242.1827
				xmax = 2242.2727
				text = "like"
			intervals [1029]:
				xmin = 2242.2727
				xmax = 2242.3627
				text = "a"
			intervals [1030]:
				xmin = 2242.3627
				xmax = 2242.7927
				text = "thing"
			intervals [1031]:
				xmin = 2242.7927
				xmax = 2243.3827
				text = ""
			intervals [1032]:
				xmin = 2243.3827
				xmax = 2243.5827
				text = "it"
			intervals [1033]:
				xmin = 2243.5827
				xmax = 2243.7327
				text = "was"
			intervals [1034]:
				xmin = 2243.7327
				xmax = 2243.7627
				text = "a"
			intervals [1035]:
				xmin = 2243.7627
				xmax = 2244.1427
				text = "thing"
			intervals [1036]:
				xmin = 2244.1427
				xmax = 2298.8113
				text = ""
			intervals [1037]:
				xmin = 2298.8113
				xmax = 2298.9813
				text = "oh"
			intervals [1038]:
				xmin = 2298.9813
				xmax = 2299.1713
				text = "you"
			intervals [1039]:
				xmin = 2299.1713
				xmax = 2299.3013
				text = "were"
			intervals [1040]:
				xmin = 2299.3013
				xmax = 2299.5613
				text = "it"
			intervals [1041]:
				xmin = 2299.5613
				xmax = 2332.1182
				text = ""
			intervals [1042]:
				xmin = 2332.1182
				xmax = 2332.2182
				text = "it"
			intervals [1043]:
				xmin = 2332.2182
				xmax = 2332.4382
				text = "had"
			intervals [1044]:
				xmin = 2332.4382
				xmax = 2332.4882
				text = "a"
			intervals [1045]:
				xmin = 2332.4882
				xmax = 2333.0182
				text = "different"
			intervals [1046]:
				xmin = 2333.0182
				xmax = 2333.1982
				text = "yeah"
			intervals [1047]:
				xmin = 2333.1982
				xmax = 2333.2582
				text = "it"
			intervals [1048]:
				xmin = 2333.2582
				xmax = 2333.4282
				text = "had"
			intervals [1049]:
				xmin = 2333.4282
				xmax = 2333.4582
				text = "a"
			intervals [1050]:
				xmin = 2333.4582
				xmax = 2333.9282
				text = "very"
			intervals [1051]:
				xmin = 2333.9282
				xmax = 2334.3782
				text = "different"
			intervals [1052]:
				xmin = 2334.3782
				xmax = 2384.6979
				text = ""
			intervals [1053]:
				xmin = 2384.6979
				xmax = 2385.1079
				text = "mm-hm"
			intervals [1054]:
				xmin = 2385.1079
				xmax = 2407.0911
				text = ""
			intervals [1055]:
				xmin = 2407.0911
				xmax = 2407.4611
				text = "<unk>"
			intervals [1056]:
				xmin = 2407.4611
				xmax = 2410.8929
				text = ""
			intervals [1057]:
				xmin = 2410.8929
				xmax = 2411.2229
				text = "mm"
			intervals [1058]:
				xmin = 2411.2229
				xmax = 2428.5748
				text = ""
			intervals [1059]:
				xmin = 2428.5748
				xmax = 2429.5048
				text = "<unk>"
			intervals [1060]:
				xmin = 2429.5048
				xmax = 2471.0342
				text = ""
			intervals [1061]:
				xmin = 2471.0342
				xmax = 2471.1642
				text = "yep"
			intervals [1062]:
				xmin = 2471.1642
				xmax = 2471.4032
				text = ""
			intervals [1063]:
				xmin = 2471.4032
				xmax = 2471.6832
				text = "number"
			intervals [1064]:
				xmin = 2471.6832
				xmax = 2471.7832
				text = "one"
			intervals [1065]:
				xmin = 2471.7832
				xmax = 2471.8932
				text = "is"
			intervals [1066]:
				xmin = 2471.8932
				xmax = 2472.1232
				text = "number"
			intervals [1067]:
				xmin = 2472.1232
				xmax = 2472.3832
				text = "one"
			intervals [1068]:
				xmin = 2472.3832
				xmax = 2508.7778
				text = ""
			intervals [1069]:
				xmin = 2508.7778
				xmax = 2508.8778
				text = "i"
			intervals [1070]:
				xmin = 2508.8778
				xmax = 2509.1378
				text = ""
			intervals [1071]:
				xmin = 2509.1378
				xmax = 2509.6278
				text = "wish"
			intervals [1072]:
				xmin = 2509.6278
				xmax = 2539.0398
				text = ""
			intervals [1073]:
				xmin = 2539.0398
				xmax = 2539.2898
				text = "because"
			intervals [1074]:
				xmin = 2539.2898
				xmax = 2539.4098
				text = "she"
			intervals [1075]:
				xmin = 2539.4098
				xmax = 2539.5698
				text = "didn't"
			intervals [1076]:
				xmin = 2539.5698
				xmax = 2539.9198
				text = "drive"
			intervals [1077]:
				xmin = 2539.9198
				xmax = 2551.8679
				text = ""
			intervals [1078]:
				xmin = 2551.8679
				xmax = 2552.3479
				text = "no"
			intervals [1079]:
				xmin = 2552.3479
				xmax = 2552.5579
				text = "that"
			intervals [1080]:
				xmin = 2552.5579
				xmax = 2552.6579
				text = "s"
			intervals [1081]:
				xmin = 2552.6579
				xmax = 2552.9979
				text = "fine"
			intervals [1082]:
				xmin = 2552.9979
				xmax = 2553.6639
				text = ""
			intervals [1083]:
				xmin = 2553.6639
				xmax = 2553.7439
				text = "it"
			intervals [1084]:
				xmin = 2553.7439
				xmax = 2553.7739
				text = ""
			intervals [1085]:
				xmin = 2553.7739
				xmax = 2553.8739
				text = "s"
			intervals [1086]:
				xmin = 2553.8739
				xmax = 2554.0839
				text = "okay"
			intervals [1087]:
				xmin = 2554.0839
				xmax = 2558.4376
				text = ""
			intervals [1088]:
				xmin = 2558.4376
				xmax = 2558.5476
				text = "mm"
			intervals [1089]:
				xmin = 2558.5476
				xmax = 2650.5684
				text = ""
			intervals [1090]:
				xmin = 2650.5684
				xmax = 2651.0884
				text = "cross"
			intervals [1091]:
				xmin = 2651.0884
				xmax = 2651.1184
				text = ""
			intervals [1092]:
				xmin = 2651.1184
				xmax = 2651.3384
				text = "mm-hm"
			intervals [1093]:
				xmin = 2651.3384
				xmax = 2684.1368
				text = ""
			intervals [1094]:
				xmin = 2684.1368
				xmax = 2685.1468
				text = "<unk>"
			intervals [1095]:
				xmin = 2685.1468
				xmax = 2719.2403
				text = ""
			intervals [1096]:
				xmin = 2719.2403
				xmax = 2719.4703
				text = "didn't"
			intervals [1097]:
				xmin = 2719.4703
				xmax = 2719.6003
				text = "work"
			intervals [1098]:
				xmin = 2719.6003
				xmax = 2723.1327
				text = ""
			intervals [1099]:
				xmin = 2723.1327
				xmax = 2723.6327
				text = "mm-hm"
			intervals [1100]:
				xmin = 2723.6327
				xmax = 2798.9318
				text = ""
			intervals [1101]:
				xmin = 2798.9318
				xmax = 2799.3418
				text = "what"
			intervals [1102]:
				xmin = 2799.3418
				xmax = 2800.3341
				text = ""
			intervals [1103]:
				xmin = 2800.3341
				xmax = 2801.0341
				text = "wow"
			intervals [1104]:
				xmin = 2801.0341
				xmax = 2801.9507
				text = ""
			intervals [1105]:
				xmin = 2801.9507
				xmax = 2802.0207
				text = "and"
			intervals [1106]:
				xmin = 2802.0207
				xmax = 2802.1107
				text = "this"
			intervals [1107]:
				xmin = 2802.1107
				xmax = 2802.1707
				text = "is"
			intervals [1108]:
				xmin = 2802.1707
				xmax = 2802.3707
				text = "the"
			intervals [1109]:
				xmin = 2802.3707
				xmax = 2803.2307
				text = "seventies"
			intervals [1110]:
				xmin = 2803.2307
				xmax = 2804.7371
				text = ""
			intervals [1111]:
				xmin = 2804.7371
				xmax = 2804.9271
				text = "or"
			intervals [1112]:
				xmin = 2804.9271
				xmax = 2805.2871
				text = "early"
			intervals [1113]:
				xmin = 2805.2871
				xmax = 2805.7471
				text = "eighties"
			intervals [1114]:
				xmin = 2805.7471
				xmax = 2806.5359
				text = ""
			intervals [1115]:
				xmin = 2806.5359
				xmax = 2806.6459
				text = "but"
			intervals [1116]:
				xmin = 2806.6459
				xmax = 2807.1259
				text = "seven"
			intervals [1117]:
				xmin = 2807.1259
				xmax = 2807.2019
				text = ""
			intervals [1118]:
				xmin = 2807.2019
				xmax = 2807.5019
				text = "eleven"
			intervals [1119]:
				xmin = 2807.5019
				xmax = 2807.8019
				text = "thousand"
			intervals [1120]:
				xmin = 2807.8019
				xmax = 2808.0819
				text = "dollars"
			intervals [1121]:
				xmin = 2808.0819
				xmax = 2808.2319
				text = "c"
			intervals [1122]:
				xmin = 2808.2319
				xmax = 2808.3319
				text = ""
			intervals [1123]:
				xmin = 2808.3319
				xmax = 2808.5019
				text = "it"
			intervals [1124]:
				xmin = 2808.5019
				xmax = 2808.5519
				text = "s"
			intervals [1125]:
				xmin = 2808.5519
				xmax = 2808.6819
				text = "a"
			intervals [1126]:
				xmin = 2808.6819
				xmax = 2808.9419
				text = "lot"
			intervals [1127]:
				xmin = 2808.9419
				xmax = 2809.7066
				text = ""
			intervals [1128]:
				xmin = 2809.7066
				xmax = 2809.8566
				text = "that"
			intervals [1129]:
				xmin = 2809.8566
				xmax = 2809.9066
				text = "s"
			intervals [1130]:
				xmin = 2809.9066
				xmax = 2810.0066
				text = "a"
			intervals [1131]:
				xmin = 2810.0066
				xmax = 2810.2066
				text = "lot"
			intervals [1132]:
				xmin = 2810.2066
				xmax = 2810.2666
				text = "of"
			intervals [1133]:
				xmin = 2810.2666
				xmax = 2810.2966
				text = ""
			intervals [1134]:
				xmin = 2810.2966
				xmax = 2810.5066
				text = "money"
			intervals [1135]:
				xmin = 2810.5066
				xmax = 2980.4519
				text = ""
			intervals [1136]:
				xmin = 2980.4519
				xmax = 2980.7219
				text = "mm-hm"
			intervals [1137]:
				xmin = 2980.7219
				xmax = 3050.5407
				text = ""
			intervals [1138]:
				xmin = 3050.5407
				xmax = 3050.8707
				text = "<unk>"
			intervals [1139]:
				xmin = 3050.8707
				xmax = 3083.2959
				text = ""
			intervals [1140]:
				xmin = 3083.2959
				xmax = 3083.9259
				text = "mm-hm"
			intervals [1141]:
				xmin = 3083.9259
				xmax = 3119.6683
				text = ""
			intervals [1142]:
				xmin = 3119.6683
				xmax = 3120.1583
				text = "<unk>"
			intervals [1143]:
				xmin = 3120.1583
				xmax = 3159.9587
				text = ""
			intervals [1144]:
				xmin = 3159.9587
				xmax = 3160.1487
				text = "was"
			intervals [1145]:
				xmin = 3160.1487
				xmax = 3160.2387
				text = ""
			intervals [1146]:
				xmin = 3160.2387
				xmax = 3160.2687
				text = "a"
			intervals [1147]:
				xmin = 3160.2687
				xmax = 3160.5182
				text = ""
			intervals [1148]:
				xmin = 3160.5182
				xmax = 3160.9182
				text = "sign"
			intervals [1149]:
				xmin = 3160.9182
				xmax = 3160.9882
				text = ""
			intervals [1150]:
				xmin = 3160.9882
				xmax = 3161.4882
				text = "mm-hm"
			intervals [1151]:
				xmin = 3161.4882
				xmax = 3230.5208
				text = ""
			intervals [1152]:
				xmin = 3230.5208
				xmax = 3230.6508
				text = "<unk>"
			intervals [1153]:
				xmin = 3230.6508
				xmax = 3233.4779
				text = ""
			intervals [1154]:
				xmin = 3233.4779
				xmax = 3233.5679
				text = "she"
			intervals [1155]:
				xmin = 3233.5679
				xmax = 3233.7279
				text = "said"
			intervals [1156]:
				xmin = 3233.7279
				xmax = 3233.8279
				text = "and"
			intervals [1157]:
				xmin = 3233.8279
				xmax = 3233.9079
				text = "the"
			intervals [1158]:
				xmin = 3233.9079
				xmax = 3234.0779
				text = "pocket"
			intervals [1159]:
				xmin = 3234.0779
				xmax = 3234.4579
				text = "protectors"
			intervals [1160]:
				xmin = 3234.4579
				xmax = 3268.5648
				text = ""
			intervals [1161]:
				xmin = 3268.5648
				xmax = 3268.8148
				text = "mm"
			intervals [1162]:
				xmin = 3268.8148
				xmax = 3350.4412
				text = ""
			intervals [1163]:
				xmin = 3350.4412
				xmax = 3351.1112
				text = "imaginable"
			intervals [1164]:
				xmin = 3351.1112
				xmax = 3402.9503
				text = ""
			intervals [1165]:
				xmin = 3402.9503
				xmax = 3403.2303
				text = "mm"
			intervals [1166]:
				xmin = 3403.2303
				xmax = 3441.539
				text = ""
			intervals [1167]:
				xmin = 3441.539
				xmax = 3441.729
				text = "oh"
			intervals [1168]:
				xmin = 3441.729
				xmax = 3441.989
				text = "wow"
			intervals [1169]:
				xmin = 3441.989
				xmax = 3459.2435
				text = ""
			intervals [1170]:
				xmin = 3459.2435
				xmax = 3459.7935
				text = "suffering"
			intervals [1171]:
				xmin = 3459.7935
				xmax = 3609.1549
				text = ""
			intervals [1172]:
				xmin = 3609.1549
				xmax = 3609.3249
				text = "so"
			intervals [1173]:
				xmin = 3609.3249
				xmax = 3609.4449
				text = "this"
			intervals [1174]:
				xmin = 3609.4449
				xmax = 3609.5649
				text = "was"
			intervals [1175]:
				xmin = 3609.5649
				xmax = 3609.6849
				text = "two"
			intervals [1176]:
				xmin = 3609.6849
				xmax = 3610.0349
				text = "thousand"
			intervals [1177]:
				xmin = 3610.0349
				xmax = 3610.2849
				text = "two"
			intervals [1178]:
				xmin = 3610.2849
				xmax = 3611.3205
				text = ""
			intervals [1179]:
				xmin = 3611.3205
				xmax = 3611.7905
				text = "mm-hm"
			intervals [1180]:
				xmin = 3611.7905
				xmax = 3652.6736
				text = ""
			intervals [1181]:
				xmin = 3652.6736
				xmax = 3653.4036
				text = "mm-hm"
			intervals [1182]:
				xmin = 3653.4036
				xmax = 3664.7536
				text = ""
			intervals [1183]:
				xmin = 3664.7536
				xmax = 3665.5336
				text = "unintelligible"
			intervals [1184]:
				xmin = 3665.5336
				xmax = 3665.9169
				text = ""
			intervals [1185]:
				xmin = 3665.9169
				xmax = 3666.1769
				text = "mm"
			intervals [1186]:
				xmin = 3666.1769
				xmax = 3701.5551
				text = ""
			intervals [1187]:
				xmin = 3701.5551
				xmax = 3702.0151
				text = "mm-hm"
			intervals [1188]:
				xmin = 3702.0151
				xmax = 3849.2395
				text = ""
			intervals [1189]:
				xmin = 3849.2395
				xmax = 3849.2995
				text = "it"
			intervals [1190]:
				xmin = 3849.2995
				xmax = 3849.3295
				text = "s"
			intervals [1191]:
				xmin = 3849.3295
				xmax = 3849.5195
				text = "no"
			intervals [1192]:
				xmin = 3849.5195
				xmax = 3849.9095
				text = "problem"
			intervals [1193]:
				xmin = 3849.9095
				xmax = 3865.7754
				text = ""
			intervals [1194]:
				xmin = 3865.7754
				xmax = 3866.0354
				text = "no"
			intervals [1195]:
				xmin = 3866.0354
				xmax = 3866.2354
				text = "this"
			intervals [1196]:
				xmin = 3866.2354
				xmax = 3866.3854
				text = "is"
			intervals [1197]:
				xmin = 3866.3854
				xmax = 3866.7054
				text = "great"
			intervals [1198]:
				xmin = 3866.7054
				xmax = 3866.9105
				text = ""
			intervals [1199]:
				xmin = 3866.9105
				xmax = 3867.0205
				text = "so"
			intervals [1200]:
				xmin = 3867.0205
				xmax = 3867.2205
				text = "i"
			intervals [1201]:
				xmin = 3867.2205
				xmax = 3867.3305
				text = "i"
			intervals [1202]:
				xmin = 3867.3305
				xmax = 3867.4705
				text = "have"
			intervals [1203]:
				xmin = 3867.4705
				xmax = 3867.5605
				text = "a"
			intervals [1204]:
				xmin = 3867.5605
				xmax = 3867.9805
				text = "different"
			intervals [1205]:
				xmin = 3867.9805
				xmax = 3868.0509
				text = ""
			intervals [1206]:
				xmin = 3868.0509
				xmax = 3868.1509
				text = "i"
			intervals [1207]:
				xmin = 3868.1509
				xmax = 3868.3909
				text = "wanna"
			intervals [1208]:
				xmin = 3868.3909
				xmax = 3868.6009
				text = "ask"
			intervals [1209]:
				xmin = 3868.6009
				xmax = 3868.8509
				text = "something"
			intervals [1210]:
				xmin = 3868.8509
				xmax = 3869.2509
				text = "totally"
			intervals [1211]:
				xmin = 3869.2509
				xmax = 3869.6509
				text = "different"
			intervals [1212]:
				xmin = 3869.6509
				xmax = 3870.6563
				text = ""
			intervals [1213]:
				xmin = 3870.6563
				xmax = 3871.2563
				text = "um"
			intervals [1214]:
				xmin = 3871.2563
				xmax = 3872.4422
				text = ""
			intervals [1215]:
				xmin = 3872.4422
				xmax = 3872.7022
				text = "because"
			intervals [1216]:
				xmin = 3872.7022
				xmax = 3872.8822
				text = "yes"
			intervals [1217]:
				xmin = 3872.8822
				xmax = 3872.9622
				text = "i"
			intervals [1218]:
				xmin = 3872.9622
				xmax = 3873.4122
				text = "know"
			intervals [1219]:
				xmin = 3873.4122
				xmax = 3873.6522
				text = "kind"
			intervals [1220]:
				xmin = 3873.6522
				xmax = 3873.7422
				text = "of"
			intervals [1221]:
				xmin = 3873.7422
				xmax = 3874.0822
				text = "your"
			intervals [1222]:
				xmin = 3874.0822
				xmax = 3874.1815
				text = ""
			intervals [1223]:
				xmin = 3874.1815
				xmax = 3874.5715
				text = "history"
			intervals [1224]:
				xmin = 3874.5715
				xmax = 3874.6015
				text = ""
			intervals [1225]:
				xmin = 3874.6015
				xmax = 3875.4115
				text = "here"
			intervals [1226]:
				xmin = 3875.4115
				xmax = 3875.7144
				text = ""
			intervals [1227]:
				xmin = 3875.7144
				xmax = 3876.1744
				text = "um"
			intervals [1228]:
				xmin = 3876.1744
				xmax = 3876.3444
				text = "there"
			intervals [1229]:
				xmin = 3876.3444
				xmax = 3876.4144
				text = "s"
			intervals [1230]:
				xmin = 3876.4144
				xmax = 3876.5844
				text = "two"
			intervals [1231]:
				xmin = 3876.5844
				xmax = 3876.7744
				text = "things"
			intervals [1232]:
				xmin = 3876.7744
				xmax = 3876.8644
				text = "that"
			intervals [1233]:
				xmin = 3876.8644
				xmax = 3876.8944
				text = "i"
			intervals [1234]:
				xmin = 3876.8944
				xmax = 3877.0944
				text = "wanna"
			intervals [1235]:
				xmin = 3877.0944
				xmax = 3877.4144
				text = "ask"
			intervals [1236]:
				xmin = 3877.4144
				xmax = 3877.5044
				text = "you"
			intervals [1237]:
				xmin = 3877.5044
				xmax = 3877.6944
				text = "about"
			intervals [1238]:
				xmin = 3877.6944
				xmax = 3877.8077
				text = ""
			intervals [1239]:
				xmin = 3877.8077
				xmax = 3878.1477
				text = "first"
			intervals [1240]:
				xmin = 3878.1477
				xmax = 3878.3777
				text = "before"
			intervals [1241]:
				xmin = 3878.3777
				xmax = 3878.5277
				text = "we"
			intervals [1242]:
				xmin = 3878.5277
				xmax = 3878.5577
				text = ""
			intervals [1243]:
				xmin = 3878.5577
				xmax = 3878.6377
				text = "i"
			intervals [1244]:
				xmin = 3878.6377
				xmax = 3878.8077
				text = "wanna"
			intervals [1245]:
				xmin = 3878.8077
				xmax = 3878.9477
				text = "do"
			intervals [1246]:
				xmin = 3878.9477
				xmax = 3879.0377
				text = "a"
			intervals [1247]:
				xmin = 3879.0377
				xmax = 3879.5177
				text = "playful"
			intervals [1248]:
				xmin = 3879.5177
				xmax = 3879.8677
				text = "topic"
			intervals [1249]:
				xmin = 3879.8677
				xmax = 3880.0177
				text = "but"
			intervals [1250]:
				xmin = 3880.0177
				xmax = 3880.1277
				text = "the"
			intervals [1251]:
				xmin = 3880.1277
				xmax = 3880.3577
				text = "other"
			intervals [1252]:
				xmin = 3880.3577
				xmax = 3880.3877
				text = ""
			intervals [1253]:
				xmin = 3880.3877
				xmax = 3880.5477
				text = "if"
			intervals [1254]:
				xmin = 3880.5477
				xmax = 3880.6877
				text = "you"
			intervals [1255]:
				xmin = 3880.6877
				xmax = 3880.8477
				text = "could"
			intervals [1256]:
				xmin = 3880.8477
				xmax = 3881.1077
				text = "leave"
			intervals [1257]:
				xmin = 3881.1077
				xmax = 3881.1877
				text = ""
			intervals [1258]:
				xmin = 3881.1877
				xmax = 3881.4277
				text = "one"
			intervals [1259]:
				xmin = 3881.4277
				xmax = 3881.6977
				text = "piece"
			intervals [1260]:
				xmin = 3881.6977
				xmax = 3881.8277
				text = "of"
			intervals [1261]:
				xmin = 3881.8277
				xmax = 3882.6077
				text = "advice"
			intervals [1262]:
				xmin = 3882.6077
				xmax = 3883.2878
				text = ""
			intervals [1263]:
				xmin = 3883.2878
				xmax = 3883.9078
				text = "to"
			intervals [1264]:
				xmin = 3883.9078
				xmax = 3884.0178
				text = ""
			intervals [1265]:
				xmin = 3884.0178
				xmax = 3884.2878
				text = "this"
			intervals [1266]:
				xmin = 3884.2878
				xmax = 3885.0878
				text = "generation"
			intervals [1267]:
				xmin = 3885.0878
				xmax = 3885.2976
				text = ""
			intervals [1268]:
				xmin = 3885.2976
				xmax = 3885.3476
				text = "i"
			intervals [1269]:
				xmin = 3885.3476
				xmax = 3885.4676
				text = "won't"
			intervals [1270]:
				xmin = 3885.4676
				xmax = 3885.5976
				text = "even"
			intervals [1271]:
				xmin = 3885.5976
				xmax = 3885.7576
				text = "just"
			intervals [1272]:
				xmin = 3885.7576
				xmax = 3885.8776
				text = "say"
			intervals [1273]:
				xmin = 3885.8776
				xmax = 3886.0176
				text = "the"
			intervals [1274]:
				xmin = 3886.0176
				xmax = 3886.0476
				text = ""
			intervals [1275]:
				xmin = 3886.0476
				xmax = 3886.2776
				text = "youth"
			intervals [1276]:
				xmin = 3886.2776
				xmax = 3886.3676
				text = ""
			intervals [1277]:
				xmin = 3886.3676
				xmax = 3886.4876
				text = "but"
			intervals [1278]:
				xmin = 3886.4876
				xmax = 3886.7576
				text = "just"
			intervals [1279]:
				xmin = 3886.7576
				xmax = 3886.931
				text = ""
			intervals [1280]:
				xmin = 3886.931
				xmax = 3887.061
				text = "to"
			intervals [1281]:
				xmin = 3887.061
				xmax = 3887.111
				text = ""
			intervals [1282]:
				xmin = 3887.111
				xmax = 3887.561
				text = "people"
			intervals [1283]:
				xmin = 3887.561
				xmax = 3887.711
				text = "in"
			intervals [1284]:
				xmin = 3887.711
				xmax = 3888.361
				text = "general"
			intervals [1285]:
				xmin = 3888.361
				xmax = 3889.0407
				text = ""
			intervals [1286]:
				xmin = 3889.0407
				xmax = 3889.4407
				text = "like"
			intervals [1287]:
				xmin = 3889.4407
				xmax = 3889.7028
				text = ""
			intervals [1288]:
				xmin = 3889.7028
				xmax = 3890.1528
				text = "especially"
			intervals [1289]:
				xmin = 3890.1528
				xmax = 3890.1828
				text = ""
			intervals [1290]:
				xmin = 3890.1828
				xmax = 3890.2628
				text = "the"
			intervals [1291]:
				xmin = 3890.2628
				xmax = 3890.5528
				text = "youth"
			intervals [1292]:
				xmin = 3890.5528
				xmax = 3890.8128
				text = "though"
			intervals [1293]:
				xmin = 3890.8128
				xmax = 3891.3794
				text = ""
			intervals [1294]:
				xmin = 3891.3794
				xmax = 3891.5694
				text = "what"
			intervals [1295]:
				xmin = 3891.5694
				xmax = 3891.6894
				text = "would"
			intervals [1296]:
				xmin = 3891.6894
				xmax = 3891.8994
				text = "that"
			intervals [1297]:
				xmin = 3891.8994
				xmax = 3892.1094
				text = "piece"
			intervals [1298]:
				xmin = 3892.1094
				xmax = 3892.2394
				text = "of"
			intervals [1299]:
				xmin = 3892.2394
				xmax = 3892.6594
				text = "advice"
			intervals [1300]:
				xmin = 3892.6594
				xmax = 3892.6894
				text = ""
			intervals [1301]:
				xmin = 3892.6894
				xmax = 3892.8594
				text = "be"
			intervals [1302]:
				xmin = 3892.8594
				xmax = 3947.3188
				text = ""
			intervals [1303]:
				xmin = 3947.3188
				xmax = 3947.6488
				text = "mm"
			intervals [1304]:
				xmin = 3947.6488
				xmax = 3964.5007
				text = ""
			intervals [1305]:
				xmin = 3964.5007
				xmax = 3964.9107
				text = "<unk>"
			intervals [1306]:
				xmin = 3964.9107
				xmax = 3986.8712
				text = ""
			intervals [1307]:
				xmin = 3986.8712
				xmax = 3987.0712
				text = "thank"
			intervals [1308]:
				xmin = 3987.0712
				xmax = 3987.1612
				text = ""
			intervals [1309]:
				xmin = 3987.1612
				xmax = 3987.5012
				text = "you"
			intervals [1310]:
				xmin = 3987.5012
				xmax = 3987.5412
				text = ""
			intervals [1311]:
				xmin = 3987.5412
				xmax = 3987.9812
				text = "so"
			intervals [1312]:
				xmin = 3987.9812
				xmax = 3988.4566
				text = ""
			intervals [1313]:
				xmin = 3988.4566
				xmax = 3988.6466
				text = "as"
			intervals [1314]:
				xmin = 3988.6466
				xmax = 3988.7366
				text = "you"
			intervals [1315]:
				xmin = 3988.7366
				xmax = 3988.8466
				text = "know"
			intervals [1316]:
				xmin = 3988.8466
				xmax = 3988.9266
				text = "we're"
			intervals [1317]:
				xmin = 3988.9266
				xmax = 3989.2266
				text = "talking"
			intervals [1318]:
				xmin = 3989.2266
				xmax = 3989.4966
				text = "about"
			intervals [1319]:
				xmin = 3989.4966
				xmax = 3989.9866
				text = "dc"
			intervals [1320]:
				xmin = 3989.9866
				xmax = 3990.3366
				text = ""
			intervals [1321]:
				xmin = 3990.3366
				xmax = 3990.4766
				text = "do"
			intervals [1322]:
				xmin = 3990.4766
				xmax = 3990.6966
				text = "you"
			intervals [1323]:
				xmin = 3990.6966
				xmax = 3990.7466
				text = ""
			intervals [1324]:
				xmin = 3990.7466
				xmax = 3991.1866
				text = "think"
			intervals [1325]:
				xmin = 3991.1866
				xmax = 3992.0645
				text = ""
			intervals [1326]:
				xmin = 3992.0645
				xmax = 3992.2145
				text = "well"
			intervals [1327]:
				xmin = 3992.2145
				xmax = 3992.3745
				text = "there"
			intervals [1328]:
				xmin = 3992.3745
				xmax = 3992.4745
				text = "are"
			intervals [1329]:
				xmin = 3992.4745
				xmax = 3992.7545
				text = "two"
			intervals [1330]:
				xmin = 3992.7545
				xmax = 3993.0045
				text = "things"
			intervals [1331]:
				xmin = 3993.0045
				xmax = 3993.1445
				text = "that"
			intervals [1332]:
				xmin = 3993.1445
				xmax = 3993.2745
				text = "i"
			intervals [1333]:
				xmin = 3993.2745
				xmax = 3993.3845
				text = ""
			intervals [1334]:
				xmin = 3993.3845
				xmax = 3993.5645
				text = "that"
			intervals [1335]:
				xmin = 3993.5645
				xmax = 3993.7545
				text = "people"
			intervals [1336]:
				xmin = 3993.7545
				xmax = 3993.8645
				text = "have"
			intervals [1337]:
				xmin = 3993.8645
				xmax = 3994.1445
				text = "told"
			intervals [1338]:
				xmin = 3994.1445
				xmax = 3994.2445
				text = "me"
			intervals [1339]:
				xmin = 3994.2445
				xmax = 3994.3645
				text = "that"
			intervals [1340]:
				xmin = 3994.3645
				xmax = 3994.4645
				text = "are"
			intervals [1341]:
				xmin = 3994.4645
				xmax = 3994.8945
				text = "unique"
			intervals [1342]:
				xmin = 3994.8945
				xmax = 3994.9245
				text = ""
			intervals [1343]:
				xmin = 3994.9245
				xmax = 3995.0645
				text = "to"
			intervals [1344]:
				xmin = 3995.0645
				xmax = 3995.6345
				text = "dc"
			intervals [1345]:
				xmin = 3995.6345
				xmax = 3996.2506
				text = ""
			intervals [1346]:
				xmin = 3996.2506
				xmax = 3996.4606
				text = "go"
			intervals [1347]:
				xmin = 3996.4606
				xmax = 3996.7906
				text = "go"
			intervals [1348]:
				xmin = 3996.7906
				xmax = 3997.120
				text = ""
			intervals [1349]:
				xmin = 3997.120
				xmax = 3997.410
				text = "music"
			intervals [1350]:
				xmin = 3997.410
				xmax = 3998.2251
				text = ""
			intervals [1351]:
				xmin = 3998.2251
				xmax = 3998.5051
				text = "and"
			intervals [1352]:
				xmin = 3998.5051
				xmax = 3998.8451
				text = "mumbo"
			intervals [1353]:
				xmin = 3998.8451
				xmax = 3999.4351
				text = "sauce"
			intervals [1354]:
				xmin = 3999.4351
				xmax = 4001.2388
				text = ""
			intervals [1355]:
				xmin = 4001.2388
				xmax = 4001.4188
				text = "can"
			intervals [1356]:
				xmin = 4001.4188
				xmax = 4001.4788
				text = "you"
			intervals [1357]:
				xmin = 4001.4788
				xmax = 4001.6888
				text = "talk"
			intervals [1358]:
				xmin = 4001.6888
				xmax = 4001.8888
				text = "about"
			intervals [1359]:
				xmin = 4001.8888
				xmax = 4001.9988
				text = "your"
			intervals [1360]:
				xmin = 4001.9988
				xmax = 4002.3988
				text = "experience"
			intervals [1361]:
				xmin = 4002.3988
				xmax = 4002.4888
				text = "with"
			intervals [1362]:
				xmin = 4002.4888
				xmax = 4002.6588
				text = "either"
			intervals [1363]:
				xmin = 4002.6588
				xmax = 4002.8188
				text = "of"
			intervals [1364]:
				xmin = 4002.8188
				xmax = 4003.0888
				text = "those"
			intervals [1365]:
				xmin = 4003.0888
				xmax = 4003.1988
				text = "and"
			intervals [1366]:
				xmin = 4003.1988
				xmax = 4003.4488
				text = "how"
			intervals [1367]:
				xmin = 4003.4488
				xmax = 4003.5788
				text = "you"
			intervals [1368]:
				xmin = 4003.5788
				xmax = 4003.8888
				text = "feel"
			intervals [1369]:
				xmin = 4003.8888
				xmax = 4004.1788
				text = "about"
			intervals [1370]:
				xmin = 4004.1788
				xmax = 4004.3749
				text = ""
			intervals [1371]:
				xmin = 4004.3749
				xmax = 4004.4549
				text = "y-"
			intervals [1372]:
				xmin = 4004.4549
				xmax = 4005.0224
				text = ""
			intervals [1373]:
				xmin = 4005.0224
				xmax = 4005.4724
				text = "those"
			intervals [1374]:
				xmin = 4005.4724
				xmax = 4006.7106
				text = ""
			intervals [1375]:
				xmin = 4006.7106
				xmax = 4006.9006
				text = "okay"
			intervals [1376]:
				xmin = 4006.9006
				xmax = 4010.3303
				text = ""
			intervals [1377]:
				xmin = 4010.3303
				xmax = 4010.5803
				text = "mm"
			intervals [1378]:
				xmin = 4010.5803
				xmax = 4011.3488
				text = ""
			intervals [1379]:
				xmin = 4011.3488
				xmax = 4011.4688
				text = "now"
			intervals [1380]:
				xmin = 4011.4688
				xmax = 4011.6988
				text = "what"
			intervals [1381]:
				xmin = 4011.6988
				xmax = 4011.8888
				text = "how"
			intervals [1382]:
				xmin = 4011.8888
				xmax = 4011.9888
				text = "do"
			intervals [1383]:
				xmin = 4011.9888
				xmax = 4012.1588
				text = "you"
			intervals [1384]:
				xmin = 4012.1588
				xmax = 4012.7788
				text = "define"
			intervals [1385]:
				xmin = 4012.7788
				xmax = 4012.8588
				text = "a"
			intervals [1386]:
				xmin = 4012.8588
				xmax = 4013.2488
				text = "carry"
			intervals [1387]:
				xmin = 4013.2488
				xmax = 4013.3588
				text = "out"
			intervals [1388]:
				xmin = 4013.3588
				xmax = 4019.1722
				text = ""
			intervals [1389]:
				xmin = 4019.1722
				xmax = 4019.6722
				text = "okay"
			intervals [1390]:
				xmin = 4019.6722
				xmax = 4019.747
				text = ""
			intervals [1391]:
				xmin = 4019.747
				xmax = 4020.037
				text = "mkay"
			intervals [1392]:
				xmin = 4020.037
				xmax = 4022.1938
				text = ""
			intervals [1393]:
				xmin = 4022.1938
				xmax = 4022.5538
				text = "mm-hm"
			intervals [1394]:
				xmin = 4022.5538
				xmax = 4036.8191
				text = ""
			intervals [1395]:
				xmin = 4036.8191
				xmax = 4036.9591
				text = "and"
			intervals [1396]:
				xmin = 4036.9591
				xmax = 4037.1091
				text = "that"
			intervals [1397]:
				xmin = 4037.1091
				xmax = 4037.1491
				text = "s"
			intervals [1398]:
				xmin = 4037.1491
				xmax = 4037.3591
				text = "the"
			intervals [1399]:
				xmin = 4037.3591
				xmax = 4037.7091
				text = "carry"
			intervals [1400]:
				xmin = 4037.7091
				xmax = 4037.8691
				text = "out"
			intervals [1401]:
				xmin = 4037.8691
				xmax = 4038.5677
				text = ""
			intervals [1402]:
				xmin = 4038.5677
				xmax = 4038.9177
				text = "now"
			intervals [1403]:
				xmin = 4038.9177
				xmax = 4038.9477
				text = "a"
			intervals [1404]:
				xmin = 4038.9477
				xmax = 4039.4377
				text = "chinese"
			intervals [1405]:
				xmin = 4039.4377
				xmax = 4039.7877
				text = "restaurant"
			intervals [1406]:
				xmin = 4039.7877
				xmax = 4039.9077
				text = "is"
			intervals [1407]:
				xmin = 4039.9077
				xmax = 4040.1077
				text = "just"
			intervals [1408]:
				xmin = 4040.1077
				xmax = 4040.5377
				text = "chinese"
			intervals [1409]:
				xmin = 4040.5377
				xmax = 4040.6977
				text = "food"
			intervals [1410]:
				xmin = 4040.6977
				xmax = 4041.4634
				text = ""
			intervals [1411]:
				xmin = 4041.4634
				xmax = 4041.5934
				text = "but"
			intervals [1412]:
				xmin = 4041.5934
				xmax = 4041.6734
				text = "a"
			intervals [1413]:
				xmin = 4041.6734
				xmax = 4041.9934
				text = "carry"
			intervals [1414]:
				xmin = 4041.9934
				xmax = 4042.1034
				text = "out"
			intervals [1415]:
				xmin = 4042.1034
				xmax = 4042.2234
				text = "is"
			intervals [1416]:
				xmin = 4042.2234
				xmax = 4042.2634
				text = "a"
			intervals [1417]:
				xmin = 4042.2634
				xmax = 4042.5134
				text = "very"
			intervals [1418]:
				xmin = 4042.5134
				xmax = 4043.1934
				text = "specific"
			intervals [1419]:
				xmin = 4043.1934
				xmax = 4043.3227
				text = ""
			intervals [1420]:
				xmin = 4043.3227
				xmax = 4043.5827
				text = "thing"
			intervals [1421]:
				xmin = 4043.5827
				xmax = 4043.7527
				text = ""
			intervals [1422]:
				xmin = 4043.7527
				xmax = 4044.1327
				text = "okay"
			intervals [1423]:
				xmin = 4044.1327
				xmax = 4046.3003
				text = ""
			intervals [1424]:
				xmin = 4046.3003
				xmax = 4046.4803
				text = "mm"
			intervals [1425]:
				xmin = 4046.4803
				xmax = 4099.3324
				text = ""
			intervals [1426]:
				xmin = 4099.3324
				xmax = 4099.8824
				text = "mm-hm"
			intervals [1427]:
				xmin = 4099.8824
				xmax = 4108.2363
				text = ""
			intervals [1428]:
				xmin = 4108.2363
				xmax = 4108.2963
				text = "it"
			intervals [1429]:
				xmin = 4108.2963
				xmax = 4108.4163
				text = "s"
			intervals [1430]:
				xmin = 4108.4163
				xmax = 4108.4463
				text = ""
			intervals [1431]:
				xmin = 4108.4463
				xmax = 4108.6363
				text = "two"
			intervals [1432]:
				xmin = 4108.6363
				xmax = 4108.7263
				text = "on"
			intervals [1433]:
				xmin = 4108.7263
				xmax = 4108.9163
				text = "every"
			intervals [1434]:
				xmin = 4108.9163
				xmax = 4108.9463
				text = ""
			intervals [1435]:
				xmin = 4108.9463
				xmax = 4109.2263
				text = "corner"
			intervals [1436]:
				xmin = 4109.2263
				xmax = 4128.2892
				text = ""
			intervals [1437]:
				xmin = 4128.2892
				xmax = 4129.4192
				text = "<unk>"
			intervals [1438]:
				xmin = 4129.4192
				xmax = 4150.6544
				text = ""
			intervals [1439]:
				xmin = 4150.6544
				xmax = 4150.9244
				text = "mm-hm"
			intervals [1440]:
				xmin = 4150.9244
				xmax = 4215.3095
				text = ""
			intervals [1441]:
				xmin = 4215.3095
				xmax = 4215.7595
				text = "<unk>"
			intervals [1442]:
				xmin = 4215.7595
				xmax = 4246.4056
				text = ""
			intervals [1443]:
				xmin = 4246.4056
				xmax = 4247.7956
				text = "<unk>"
			intervals [1444]:
				xmin = 4247.7956
				xmax = 4250.2557
				text = ""
			intervals [1445]:
				xmin = 4250.2557
				xmax = 4250.4357
				text = "not"
			intervals [1446]:
				xmin = 4250.4357
				xmax = 4250.5657
				text = "at"
			intervals [1447]:
				xmin = 4250.5657
				xmax = 4250.6957
				text = "two"
			intervals [1448]:
				xmin = 4250.6957
				xmax = 4250.7657
				text = "in"
			intervals [1449]:
				xmin = 4250.7657
				xmax = 4250.8457
				text = "the"
			intervals [1450]:
				xmin = 4250.8457
				xmax = 4251.2957
				text = "morning"
			intervals [1451]:
				xmin = 4251.2957
				xmax = 4252.0436
				text = ""
			intervals [1452]:
				xmin = 4252.0436
				xmax = 4252.4236
				text = "mm-hm"
			intervals [1453]:
				xmin = 4252.4236
				xmax = 4253.5419
				text = ""
			intervals [1454]:
				xmin = 4253.5419
				xmax = 4253.6719
				text = "you"
			intervals [1455]:
				xmin = 4253.6719
				xmax = 4253.9219
				text = "have"
			intervals [1456]:
				xmin = 4253.9219
				xmax = 4254.6889
				text = ""
			intervals [1457]:
				xmin = 4254.6889
				xmax = 4255.0389
				text = "right"
			intervals [1458]:
				xmin = 4255.0389
				xmax = 4255.7754
				text = ""
			intervals [1459]:
				xmin = 4255.7754
				xmax = 4255.9154
				text = "but"
			intervals [1460]:
				xmin = 4255.9154
				xmax = 4256.0254
				text = "you're"
			intervals [1461]:
				xmin = 4256.0254
				xmax = 4256.1354
				text = "not"
			intervals [1462]:
				xmin = 4256.1354
				xmax = 4256.2754
				text = "trying"
			intervals [1463]:
				xmin = 4256.2754
				xmax = 4256.3454
				text = "to"
			intervals [1464]:
				xmin = 4256.3454
				xmax = 4256.4054
				text = "go"
			intervals [1465]:
				xmin = 4256.4054
				xmax = 4256.4854
				text = "to"
			intervals [1466]:
				xmin = 4256.4854
				xmax = 4256.7054
				text = "sleep"
			intervals [1467]:
				xmin = 4256.7054
				xmax = 4257.6779
				text = ""
			intervals [1468]:
				xmin = 4257.6779
				xmax = 4257.9779
				text = "right"
			intervals [1469]:
				xmin = 4257.9779
				xmax = 4260.5957
				text = ""
			intervals [1470]:
				xmin = 4260.5957
				xmax = 4260.7257
				text = "do"
			intervals [1471]:
				xmin = 4260.7257
				xmax = 4260.7857
				text = "you"
			intervals [1472]:
				xmin = 4260.7857
				xmax = 4260.9457
				text = "have"
			intervals [1473]:
				xmin = 4260.9457
				xmax = 4261.0257
				text = "a"
			intervals [1474]:
				xmin = 4261.0257
				xmax = 4261.4457
				text = "favorite"
			intervals [1475]:
				xmin = 4261.4457
				xmax = 4261.6657
				text = "group"
			intervals [1476]:
				xmin = 4261.6657
				xmax = 4262.2737
				text = ""
			intervals [1477]:
				xmin = 4262.2737
				xmax = 4262.4137
				text = "or"
			intervals [1478]:
				xmin = 4262.4137
				xmax = 4262.5237
				text = "were"
			intervals [1479]:
				xmin = 4262.5237
				xmax = 4262.6837
				text = "you"
			intervals [1480]:
				xmin = 4262.6837
				xmax = 4262.9137
				text = "just"
			intervals [1481]:
				xmin = 4262.9137
				xmax = 4263.1137
				text = "kind"
			intervals [1482]:
				xmin = 4263.1137
				xmax = 4263.2037
				text = "of"
			intervals [1483]:
				xmin = 4263.2037
				xmax = 4263.3537
				text = ""
			intervals [1484]:
				xmin = 4263.3537
				xmax = 4263.8537
				text = "more"
			intervals [1485]:
				xmin = 4263.8537
				xmax = 4263.9623
				text = ""
			intervals [1486]:
				xmin = 4263.9623
				xmax = 4264.1023
				text = "you"
			intervals [1487]:
				xmin = 4264.1023
				xmax = 4264.3223
				text = "weren't"
			intervals [1488]:
				xmin = 4264.3223
				xmax = 4264.3523
				text = ""
			intervals [1489]:
				xmin = 4264.3523
				xmax = 4264.5723
				text = "like"
			intervals [1490]:
				xmin = 4264.5723
				xmax = 4264.9623
				text = "super"
			intervals [1491]:
				xmin = 4264.9623
				xmax = 4265.2923
				text = "deep"
			intervals [1492]:
				xmin = 4265.2923
				xmax = 4265.8023
				text = "into"
			intervals [1493]:
				xmin = 4265.8023
				xmax = 4268.6541
				text = ""
			intervals [1494]:
				xmin = 4268.6541
				xmax = 4269.0941
				text = "mm"
			intervals [1495]:
				xmin = 4269.0941
				xmax = 4269.5741
				text = "mm-hm"
			intervals [1496]:
				xmin = 4269.5741
				xmax = 4269.8941
				text = "mm-hm"
			intervals [1497]:
				xmin = 4269.8941
				xmax = 4277.1396
				text = ""
			intervals [1498]:
				xmin = 4277.1396
				xmax = 4277.6296
				text = "ah"
			intervals [1499]:
				xmin = 4277.6296
				xmax = 4278.0296
				text = "okay"
			intervals [1500]:
				xmin = 4278.0296
				xmax = 4278.9334
				text = ""
			intervals [1501]:
				xmin = 4278.9334
				xmax = 4279.1934
				text = "mm-hm"
			intervals [1502]:
				xmin = 4279.1934
				xmax = 4287.900113378685
				text = ""
	item [2]:
		class = "IntervalTier"
		name = "DCB_int_01 - phones"
		xmin = 0.0
		xmax = 4287.900113378685
		intervals: size = 3822
			intervals [1]:
				xmin = 0.0
				xmax = 0.2501
				text = ""
			intervals [2]:
				xmin = 0.2501
				xmax = 0.4701
				text = "AH1"
			intervals [3]:
				xmin = 0.4701
				xmax = 0.6001
				text = "M"
			intervals [4]:
				xmin = 0.6001
				xmax = 0.7101
				text = "sp"
			intervals [5]:
				xmin = 0.7101
				xmax = 0.7701
				text = "B"
			intervals [6]:
				xmin = 0.7701
				xmax = 0.8801
				text = "ER1"
			intervals [7]:
				xmin = 0.8801
				xmax = 0.9301
				text = "TH"
			intervals [8]:
				xmin = 0.9301
				xmax = 0.9901
				text = "D"
			intervals [9]:
				xmin = 0.9901
				xmax = 1.1101
				text = "EY2"
			intervals [10]:
				xmin = 1.1101
				xmax = 4.1456
				text = "sp"
			intervals [11]:
				xmin = 4.1456
				xmax = 4.3456
				text = "M"
			intervals [12]:
				xmin = 4.3456
				xmax = 5.2041
				text = "sp"
			intervals [13]:
				xmin = 5.2041
				xmax = 5.3941
				text = "AY1"
			intervals [14]:
				xmin = 5.3941
				xmax = 5.4241
				text = "JH"
			intervals [15]:
				xmin = 5.4241
				xmax = 5.4541
				text = "IH0"
			intervals [16]:
				xmin = 5.4541
				xmax = 5.5241
				text = "S"
			intervals [17]:
				xmin = 5.5241
				xmax = 5.5541
				text = "W"
			intervals [18]:
				xmin = 5.5541
				xmax = 5.5941
				text = "AO1"
			intervals [19]:
				xmin = 5.5941
				xmax = 5.6541
				text = "N"
			intervals [20]:
				xmin = 5.6541
				xmax = 5.6841
				text = "IH0"
			intervals [21]:
				xmin = 5.6841
				xmax = 5.7141
				text = "D"
			intervals [22]:
				xmin = 5.7141
				xmax = 5.7441
				text = "IH0"
			intervals [23]:
				xmin = 5.7441
				xmax = 5.7741
				text = "T"
			intervals [24]:
				xmin = 5.7741
				xmax = 5.8041
				text = "T"
			intervals [25]:
				xmin = 5.8041
				xmax = 5.8341
				text = "IH0"
			intervals [26]:
				xmin = 5.8341
				xmax = 5.8841
				text = "B"
			intervals [27]:
				xmin = 5.8841
				xmax = 5.9541
				text = "IY1"
			intervals [28]:
				xmin = 5.9541
				xmax = 6.0141
				text = "K"
			intervals [29]:
				xmin = 6.0141
				xmax = 6.0941
				text = "AY1"
			intervals [30]:
				xmin = 6.0941
				xmax = 6.1241
				text = "N"
			intervals [31]:
				xmin = 6.1241
				xmax = 6.1541
				text = "AH0"
			intervals [32]:
				xmin = 6.1541
				xmax = 6.1841
				text = "V"
			intervals [33]:
				xmin = 6.1841
				xmax = 6.2341
				text = "L"
			intervals [34]:
				xmin = 6.2341
				xmax = 6.3041
				text = "AY1"
			intervals [35]:
				xmin = 6.3041
				xmax = 6.3341
				text = "K"
			intervals [36]:
				xmin = 6.3341
				xmax = 6.3984
				text = ""
			intervals [37]:
				xmin = 6.3984
				xmax = 6.4884
				text = "S"
			intervals [38]:
				xmin = 6.4884
				xmax = 6.5384
				text = "IH1"
			intervals [39]:
				xmin = 6.5384
				xmax = 6.5784
				text = "K"
			intervals [40]:
				xmin = 6.5784
				xmax = 6.6184
				text = "S"
			intervals [41]:
				xmin = 6.6184
				xmax = 6.6684
				text = "T"
			intervals [42]:
				xmin = 6.6684
				xmax = 6.7184
				text = "IY0"
			intervals [43]:
				xmin = 6.7184
				xmax = 6.7884
				text = "S"
			intervals [44]:
				xmin = 6.7884
				xmax = 6.8484
				text = "EH1"
			intervals [45]:
				xmin = 6.8484
				xmax = 6.9084
				text = "V"
			intervals [46]:
				xmin = 6.9084
				xmax = 6.9684
				text = "AH0"
			intervals [47]:
				xmin = 6.9684
				xmax = 7.0184
				text = "N"
			intervals [48]:
				xmin = 7.0184
				xmax = 7.3412
				text = ""
			intervals [49]:
				xmin = 7.3412
				xmax = 7.4512
				text = "sil"
			intervals [50]:
				xmin = 7.4512
				xmax = 7.5112
				text = "S"
			intervals [51]:
				xmin = 7.5112
				xmax = 7.5712
				text = "AA1"
			intervals [52]:
				xmin = 7.5712
				xmax = 7.6012
				text = "R"
			intervals [53]:
				xmin = 7.6012
				xmax = 7.7012
				text = "IY0"
			intervals [54]:
				xmin = 7.7012
				xmax = 7.9274
				text = "sp"
			intervals [55]:
				xmin = 7.9274
				xmax = 8.0474
				text = "ER0"
			intervals [56]:
				xmin = 8.0474
				xmax = 8.1074
				text = "S"
			intervals [57]:
				xmin = 8.1074
				xmax = 8.1674
				text = "EH1"
			intervals [58]:
				xmin = 8.1674
				xmax = 8.2074
				text = "V"
			intervals [59]:
				xmin = 8.2074
				xmax = 8.2374
				text = "AH0"
			intervals [60]:
				xmin = 8.2374
				xmax = 8.2974
				text = "N"
			intervals [61]:
				xmin = 8.2974
				xmax = 8.4074
				text = "IY0"
			intervals [62]:
				xmin = 8.4074
				xmax = 8.4974
				text = "EY1"
			intervals [63]:
				xmin = 8.4974
				xmax = 8.5374
				text = "T"
			intervals [64]:
				xmin = 8.5374
				xmax = 8.6074
				text = "sp"
			intervals [65]:
				xmin = 8.6074
				xmax = 8.7028
				text = ""
			intervals [66]:
				xmin = 8.7028
				xmax = 8.7428
				text = "B"
			intervals [67]:
				xmin = 8.7428
				xmax = 8.7728
				text = "AH1"
			intervals [68]:
				xmin = 8.7728
				xmax = 8.8028
				text = "T"
			intervals [69]:
				xmin = 8.8028
				xmax = 8.8428
				text = "DH"
			intervals [70]:
				xmin = 8.8428
				xmax = 8.8728
				text = "EH1"
			intervals [71]:
				xmin = 8.8728
				xmax = 9.0028
				text = "N"
			intervals [72]:
				xmin = 9.0028
				xmax = 9.0328
				text = "Y"
			intervals [73]:
				xmin = 9.0328
				xmax = 9.1428
				text = "UW1"
			intervals [74]:
				xmin = 9.1428
				xmax = 9.1728
				text = "OW1"
			intervals [75]:
				xmin = 9.1728
				xmax = 11.1128
				text = "spn"
			intervals [76]:
				xmin = 11.1128
				xmax = 11.3373
				text = ""
			intervals [77]:
				xmin = 11.3373
				xmax = 11.3673
				text = "sil"
			intervals [78]:
				xmin = 11.3673
				xmax = 11.7173
				text = "AH1"
			intervals [79]:
				xmin = 11.7173
				xmax = 11.7473
				text = "M"
			intervals [80]:
				xmin = 11.7473
				xmax = 12.2253
				text = "sp"
			intervals [81]:
				xmin = 12.2253
				xmax = 12.8253
				text = "AE1"
			intervals [82]:
				xmin = 12.8253
				xmax = 12.9353
				text = "N"
			intervals [83]:
				xmin = 12.9353
				xmax = 13.0053
				text = "D"
			intervals [84]:
				xmin = 13.0053
				xmax = 13.0653
				text = "sp"
			intervals [85]:
				xmin = 13.0653
				xmax = 13.206
				text = ""
			intervals [86]:
				xmin = 13.206
				xmax = 13.276
				text = "HH"
			intervals [87]:
				xmin = 13.276
				xmax = 13.346
				text = "OW1"
			intervals [88]:
				xmin = 13.346
				xmax = 13.386
				text = "M"
			intervals [89]:
				xmin = 13.386
				xmax = 13.496
				text = "T"
			intervals [90]:
				xmin = 13.496
				xmax = 13.616
				text = "AW2"
			intervals [91]:
				xmin = 13.616
				xmax = 13.826
				text = "N"
			intervals [92]:
				xmin = 13.826
				xmax = 13.876
				text = "sp"
			intervals [93]:
				xmin = 13.876
				xmax = 15.4815
				text = ""
			intervals [94]:
				xmin = 15.4815
				xmax = 15.5315
				text = "HH"
			intervals [95]:
				xmin = 15.5315
				xmax = 15.5715
				text = "W"
			intervals [96]:
				xmin = 15.5715
				xmax = 15.6215
				text = "IH1"
			intervals [97]:
				xmin = 15.6215
				xmax = 15.7115
				text = "CH"
			intervals [98]:
				xmin = 15.7115
				xmax = 15.7515
				text = "N"
			intervals [99]:
				xmin = 15.7515
				xmax = 15.8315
				text = "EY1"
			intervals [100]:
				xmin = 15.8315
				xmax = 15.8715
				text = "B"
			intervals [101]:
				xmin = 15.8715
				xmax = 15.9215
				text = "ER0"
			intervals [102]:
				xmin = 15.9215
				xmax = 15.9515
				text = "HH"
			intervals [103]:
				xmin = 15.9515
				xmax = 16.0515
				text = "UH2"
			intervals [104]:
				xmin = 16.0515
				xmax = 16.0815
				text = "D"
			intervals [105]:
				xmin = 16.0815
				xmax = 16.1715
				text = "sp"
			intervals [106]:
				xmin = 16.1715
				xmax = 26.1013
				text = ""
			intervals [107]:
				xmin = 26.1013
				xmax = 26.1813
				text = "M"
			intervals [108]:
				xmin = 26.1813
				xmax = 26.3313
				text = "K"
			intervals [109]:
				xmin = 26.3313
				xmax = 26.4013
				text = "EY1"
			intervals [110]:
				xmin = 26.4013
				xmax = 26.5013
				text = "sp"
			intervals [111]:
				xmin = 26.5013
				xmax = 27.8032
				text = ""
			intervals [112]:
				xmin = 27.8032
				xmax = 28.2532
				text = "AH1"
			intervals [113]:
				xmin = 28.2532
				xmax = 28.3532
				text = "M"
			intervals [114]:
				xmin = 28.3532
				xmax = 28.3932
				text = "sp"
			intervals [115]:
				xmin = 28.3932
				xmax = 28.4532
				text = "AE1"
			intervals [116]:
				xmin = 28.4532
				xmax = 28.5432
				text = "N"
			intervals [117]:
				xmin = 28.5432
				xmax = 28.5932
				text = "Y"
			intervals [118]:
				xmin = 28.5932
				xmax = 28.6332
				text = "UW1"
			intervals [119]:
				xmin = 28.6332
				xmax = 28.7532
				text = "V"
			intervals [120]:
				xmin = 28.7532
				xmax = 28.8032
				text = "L"
			intervals [121]:
				xmin = 28.8032
				xmax = 28.8432
				text = "IH1"
			intervals [122]:
				xmin = 28.8432
				xmax = 28.9032
				text = "V"
			intervals [123]:
				xmin = 28.9032
				xmax = 28.9332
				text = "D"
			intervals [124]:
				xmin = 28.9332
				xmax = 29.0032
				text = "HH"
			intervals [125]:
				xmin = 29.0032
				xmax = 29.0632
				text = "IY1"
			intervals [126]:
				xmin = 29.0632
				xmax = 29.3332
				text = "R"
			intervals [127]:
				xmin = 29.3332
				xmax = 29.5984
				text = ""
			intervals [128]:
				xmin = 29.5984
				xmax = 29.6684
				text = "P"
			intervals [129]:
				xmin = 29.6684
				xmax = 29.6984
				text = "R"
			intervals [130]:
				xmin = 29.6984
				xmax = 29.7484
				text = "IH1"
			intervals [131]:
				xmin = 29.7484
				xmax = 29.7784
				text = "T"
			intervals [132]:
				xmin = 29.7784
				xmax = 29.8084
				text = "IY0"
			intervals [133]:
				xmin = 29.8084
				xmax = 29.8384
				text = "M"
			intervals [134]:
				xmin = 29.8384
				xmax = 29.8784
				text = "AH1"
			intervals [135]:
				xmin = 29.8784
				xmax = 29.9684
				text = "CH"
			intervals [136]:
				xmin = 29.9684
				xmax = 30.0084
				text = "AO1"
			intervals [137]:
				xmin = 30.0084
				xmax = 30.0884
				text = "L"
			intervals [138]:
				xmin = 30.0884
				xmax = 30.1184
				text = "Y"
			intervals [139]:
				xmin = 30.1184
				xmax = 30.1484
				text = "UH1"
			intervals [140]:
				xmin = 30.1484
				xmax = 30.1984
				text = "R"
			intervals [141]:
				xmin = 30.1984
				xmax = 30.2684
				text = "L"
			intervals [142]:
				xmin = 30.2684
				xmax = 30.3484
				text = "AY1"
			intervals [143]:
				xmin = 30.3484
				xmax = 30.4884
				text = "F"
			intervals [144]:
				xmin = 30.4884
				xmax = 32.0313
				text = ""
			intervals [145]:
				xmin = 32.0313
				xmax = 32.0813
				text = "HH"
			intervals [146]:
				xmin = 32.0813
				xmax = 32.1113
				text = "AE1"
			intervals [147]:
				xmin = 32.1113
				xmax = 32.1513
				text = "V"
			intervals [148]:
				xmin = 32.1513
				xmax = 32.2013
				text = "Y"
			intervals [149]:
				xmin = 32.2013
				xmax = 32.2313
				text = "UW1"
			intervals [150]:
				xmin = 32.2313
				xmax = 32.2913
				text = "L"
			intervals [151]:
				xmin = 32.2913
				xmax = 32.3313
				text = "IH1"
			intervals [152]:
				xmin = 32.3313
				xmax = 32.3613
				text = "V"
			intervals [153]:
				xmin = 32.3613
				xmax = 32.3913
				text = "D"
			intervals [154]:
				xmin = 32.3913
				xmax = 32.4213
				text = "sp"
			intervals [155]:
				xmin = 32.4213
				xmax = 32.5313
				text = "AH1"
			intervals [156]:
				xmin = 32.5313
				xmax = 32.5713
				text = "DH"
			intervals [157]:
				xmin = 32.5713
				xmax = 32.6613
				text = "ER0"
			intervals [158]:
				xmin = 32.6613
				xmax = 32.7313
				text = "P"
			intervals [159]:
				xmin = 32.7313
				xmax = 32.7813
				text = "L"
			intervals [160]:
				xmin = 32.7813
				xmax = 32.8513
				text = "EY1"
			intervals [161]:
				xmin = 32.8513
				xmax = 32.9313
				text = "S"
			intervals [162]:
				xmin = 32.9313
				xmax = 32.9913
				text = "IH0"
			intervals [163]:
				xmin = 32.9913
				xmax = 33.0213
				text = "Z"
			intervals [164]:
				xmin = 33.0213
				xmax = 33.1013
				text = "IY1"
			intervals [165]:
				xmin = 33.1013
				xmax = 33.1613
				text = "V"
			intervals [166]:
				xmin = 33.1613
				xmax = 33.2113
				text = "IH0"
			intervals [167]:
				xmin = 33.2113
				xmax = 33.2513
				text = "N"
			intervals [168]:
				xmin = 33.2513
				xmax = 33.3113
				text = "F"
			intervals [169]:
				xmin = 33.3113
				xmax = 33.3413
				text = "R"
			intervals [170]:
				xmin = 33.3413
				xmax = 33.3813
				text = "ER0"
			intervals [171]:
				xmin = 33.3813
				xmax = 33.5113
				text = "SH"
			intervals [172]:
				xmin = 33.5113
				xmax = 33.5413
				text = "AO1"
			intervals [173]:
				xmin = 33.5413
				xmax = 33.6113
				text = "R"
			intervals [174]:
				xmin = 33.6113
				xmax = 33.6513
				text = "T"
			intervals [175]:
				xmin = 33.6513
				xmax = 33.6813
				text = "AH0"
			intervals [176]:
				xmin = 33.6813
				xmax = 33.7213
				text = "M"
			intervals [177]:
				xmin = 33.7213
				xmax = 33.8213
				text = "AW1"
			intervals [178]:
				xmin = 33.8213
				xmax = 33.8513
				text = "N"
			intervals [179]:
				xmin = 33.8513
				xmax = 33.8813
				text = "T"
			intervals [180]:
				xmin = 33.8813
				xmax = 33.9113
				text = "AH0"
			intervals [181]:
				xmin = 33.9113
				xmax = 33.9413
				text = "V"
			intervals [182]:
				xmin = 33.9413
				xmax = 34.0213
				text = "T"
			intervals [183]:
				xmin = 34.0213
				xmax = 34.1613
				text = "AY1"
			intervals [184]:
				xmin = 34.1613
				xmax = 34.2213
				text = "M"
			intervals [185]:
				xmin = 34.2213
				xmax = 39.0432
				text = ""
			intervals [186]:
				xmin = 39.0432
				xmax = 39.1532
				text = "S"
			intervals [187]:
				xmin = 39.1532
				xmax = 39.2032
				text = "OW1"
			intervals [188]:
				xmin = 39.2032
				xmax = 39.3332
				text = "Y"
			intervals [189]:
				xmin = 39.3332
				xmax = 39.4332
				text = "UW1"
			intervals [190]:
				xmin = 39.4332
				xmax = 39.5532
				text = "AA1"
			intervals [191]:
				xmin = 39.5532
				xmax = 39.6132
				text = "R"
			intervals [192]:
				xmin = 39.6132
				xmax = 39.6932
				text = "L"
			intervals [193]:
				xmin = 39.6932
				xmax = 39.7832
				text = "AY1"
			intervals [194]:
				xmin = 39.7832
				xmax = 39.8532
				text = "K"
			intervals [195]:
				xmin = 39.8532
				xmax = 40.1736
				text = "sp"
			intervals [196]:
				xmin = 40.1736
				xmax = 40.2336
				text = "D"
			intervals [197]:
				xmin = 40.2336
				xmax = 40.3536
				text = "IY1"
			intervals [198]:
				xmin = 40.3536
				xmax = 40.4636
				text = "S"
			intervals [199]:
				xmin = 40.4636
				xmax = 40.6736
				text = "IY1"
			intervals [200]:
				xmin = 40.6736
				xmax = 40.7336
				text = "D"
			intervals [201]:
				xmin = 40.7336
				xmax = 40.9636
				text = "IY1"
			intervals [202]:
				xmin = 40.9636
				xmax = 41.0336
				text = "S"
			intervals [203]:
				xmin = 41.0336
				xmax = 41.2336
				text = "IY1"
			intervals [204]:
				xmin = 41.2336
				xmax = 41.3736
				text = "sp"
			intervals [205]:
				xmin = 41.3736
				xmax = 41.6336
				text = "OW2"
			intervals [206]:
				xmin = 41.6336
				xmax = 41.7836
				text = "K"
			intervals [207]:
				xmin = 41.7836
				xmax = 42.0236
				text = "EY1"
			intervals [208]:
				xmin = 42.0236
				xmax = 42.1736
				text = "S"
			intervals [209]:
				xmin = 42.1736
				xmax = 42.4636
				text = "OW1"
			intervals [210]:
				xmin = 42.4636
				xmax = 42.7863
				text = ""
			intervals [211]:
				xmin = 42.7863
				xmax = 42.8363
				text = "W"
			intervals [212]:
				xmin = 42.8363
				xmax = 42.9063
				text = "EH1"
			intervals [213]:
				xmin = 42.9063
				xmax = 42.9363
				text = "R"
			intervals [214]:
				xmin = 42.9363
				xmax = 42.9663
				text = "D"
			intervals [215]:
				xmin = 42.9663
				xmax = 43.0063
				text = "Y"
			intervals [216]:
				xmin = 43.0063
				xmax = 43.0363
				text = "UW1"
			intervals [217]:
				xmin = 43.0363
				xmax = 43.0763
				text = "G"
			intervals [218]:
				xmin = 43.0763
				xmax = 43.1363
				text = "OW1"
			intervals [219]:
				xmin = 43.1363
				xmax = 43.1663
				text = "T"
			intervals [220]:
				xmin = 43.1663
				xmax = 43.2363
				text = "AH0"
			intervals [221]:
				xmin = 43.2363
				xmax = 43.3263
				text = "S"
			intervals [222]:
				xmin = 43.3263
				xmax = 43.3863
				text = "K"
			intervals [223]:
				xmin = 43.3863
				xmax = 43.4663
				text = "UW1"
			intervals [224]:
				xmin = 43.4663
				xmax = 43.5563
				text = "L"
			intervals [225]:
				xmin = 43.5563
				xmax = 46.127
				text = "sp"
			intervals [226]:
				xmin = 46.127
				xmax = 46.267
				text = "M"
			intervals [227]:
				xmin = 46.267
				xmax = 46.297
				text = "HH"
			intervals [228]:
				xmin = 46.297
				xmax = 46.537
				text = "M"
			intervals [229]:
				xmin = 46.537
				xmax = 46.577
				text = "sp"
			intervals [230]:
				xmin = 46.577
				xmax = 49.5091
				text = ""
			intervals [231]:
				xmin = 49.5091
				xmax = 49.8091
				text = "M"
			intervals [232]:
				xmin = 49.8091
				xmax = 49.8791
				text = "HH"
			intervals [233]:
				xmin = 49.8791
				xmax = 50.0991
				text = "M"
			intervals [234]:
				xmin = 50.0991
				xmax = 56.1572
				text = ""
			intervals [235]:
				xmin = 56.1572
				xmax = 56.2172
				text = "sil"
			intervals [236]:
				xmin = 56.2172
				xmax = 56.3072
				text = "OW2"
			intervals [237]:
				xmin = 56.3072
				xmax = 56.4172
				text = "K"
			intervals [238]:
				xmin = 56.4172
				xmax = 56.5872
				text = "EY1"
			intervals [239]:
				xmin = 56.5872
				xmax = 59.3793
				text = ""
			intervals [240]:
				xmin = 59.3793
				xmax = 59.4093
				text = "sil"
			intervals [241]:
				xmin = 59.4093
				xmax = 59.6993
				text = "AH1"
			intervals [242]:
				xmin = 59.6993
				xmax = 59.9693
				text = "M"
			intervals [243]:
				xmin = 59.9693
				xmax = 59.9993
				text = "sp"
			intervals [244]:
				xmin = 59.9993
				xmax = 60.1289
				text = ""
			intervals [245]:
				xmin = 60.1289
				xmax = 60.4089
				text = "AE1"
			intervals [246]:
				xmin = 60.4089
				xmax = 60.4789
				text = "N"
			intervals [247]:
				xmin = 60.4789
				xmax = 60.5389
				text = "D"
			intervals [248]:
				xmin = 60.5389
				xmax = 60.5989
				text = "W"
			intervals [249]:
				xmin = 60.5989
				xmax = 60.6289
				text = "AH1"
			intervals [250]:
				xmin = 60.6289
				xmax = 60.6589
				text = "T"
			intervals [251]:
				xmin = 60.6589
				xmax = 60.6889
				text = "D"
			intervals [252]:
				xmin = 60.6889
				xmax = 60.7189
				text = "UW1"
			intervals [253]:
				xmin = 60.7189
				xmax = 60.7589
				text = "Y"
			intervals [254]:
				xmin = 60.7589
				xmax = 60.8389
				text = "UW1"
			intervals [255]:
				xmin = 60.8389
				xmax = 61.0389
				text = "K"
			intervals [256]:
				xmin = 61.0389
				xmax = 61.2089
				text = "ER1"
			intervals [257]:
				xmin = 61.2089
				xmax = 61.2589
				text = "AH0"
			intervals [258]:
				xmin = 61.2589
				xmax = 61.2889
				text = "N"
			intervals [259]:
				xmin = 61.2889
				xmax = 61.3389
				text = "T"
			intervals [260]:
				xmin = 61.3389
				xmax = 61.3689
				text = "L"
			intervals [261]:
				xmin = 61.3689
				xmax = 61.4489
				text = "IY0"
			intervals [262]:
				xmin = 61.4489
				xmax = 61.5189
				text = "D"
			intervals [263]:
				xmin = 61.5189
				xmax = 61.5689
				text = "UW1"
			intervals [264]:
				xmin = 61.5689
				xmax = 61.6289
				text = "W"
			intervals [265]:
				xmin = 61.6289
				xmax = 61.6589
				text = "AH1"
			intervals [266]:
				xmin = 61.6589
				xmax = 61.6889
				text = "T"
			intervals [267]:
				xmin = 61.6889
				xmax = 61.7489
				text = "S"
			intervals [268]:
				xmin = 61.7489
				xmax = 61.7789
				text = "Y"
			intervals [269]:
				xmin = 61.7789
				xmax = 61.8089
				text = "UH1"
			intervals [270]:
				xmin = 61.8089
				xmax = 61.8689
				text = "R"
			intervals [271]:
				xmin = 61.8689
				xmax = 61.8989
				text = "AA2"
			intervals [272]:
				xmin = 61.8989
				xmax = 62.0089
				text = "K"
			intervals [273]:
				xmin = 62.0089
				xmax = 62.0389
				text = "Y"
			intervals [274]:
				xmin = 62.0389
				xmax = 62.0689
				text = "AH0"
			intervals [275]:
				xmin = 62.0689
				xmax = 62.1389
				text = "P"
			intervals [276]:
				xmin = 62.1389
				xmax = 62.2389
				text = "EY1"
			intervals [277]:
				xmin = 62.2389
				xmax = 62.3289
				text = "SH"
			intervals [278]:
				xmin = 62.3289
				xmax = 62.3889
				text = "AH0"
			intervals [279]:
				xmin = 62.3889
				xmax = 62.4489
				text = "N"
			intervals [280]:
				xmin = 62.4489
				xmax = 70.183
				text = "sp"
			intervals [281]:
				xmin = 70.183
				xmax = 70.483
				text = "AH1"
			intervals [282]:
				xmin = 70.483
				xmax = 70.623
				text = "M"
			intervals [283]:
				xmin = 70.623
				xmax = 70.653
				text = "sp"
			intervals [284]:
				xmin = 70.653
				xmax = 70.743
				text = "AH0"
			intervals [285]:
				xmin = 70.743
				xmax = 70.793
				text = "B"
			intervals [286]:
				xmin = 70.793
				xmax = 70.913
				text = "AW1"
			intervals [287]:
				xmin = 70.913
				xmax = 70.953
				text = "T"
			intervals [288]:
				xmin = 70.953
				xmax = 70.993
				text = "Y"
			intervals [289]:
				xmin = 70.993
				xmax = 71.023
				text = "UH1"
			intervals [290]:
				xmin = 71.023
				xmax = 71.093
				text = "R"
			intervals [291]:
				xmin = 71.093
				xmax = 71.223
				text = "P"
			intervals [292]:
				xmin = 71.223
				xmax = 71.313
				text = "EH1"
			intervals [293]:
				xmin = 71.313
				xmax = 71.373
				text = "R"
			intervals [294]:
				xmin = 71.373
				xmax = 71.403
				text = "AH0"
			intervals [295]:
				xmin = 71.403
				xmax = 71.433
				text = "N"
			intervals [296]:
				xmin = 71.433
				xmax = 71.473
				text = "T"
			intervals [297]:
				xmin = 71.473
				xmax = 71.533
				text = "S"
			intervals [298]:
				xmin = 71.533
				xmax = 71.593
				text = "IH0"
			intervals [299]:
				xmin = 71.593
				xmax = 71.653
				text = "Z"
			intervals [300]:
				xmin = 71.653
				xmax = 71.693
				text = "Y"
			intervals [301]:
				xmin = 71.693
				xmax = 71.723
				text = "UH1"
			intervals [302]:
				xmin = 71.723
				xmax = 71.883
				text = "R"
			intervals [303]:
				xmin = 71.883
				xmax = 71.913
				text = "sp"
			intervals [304]:
				xmin = 71.913
				xmax = 71.973
				text = "W"
			intervals [305]:
				xmin = 71.973
				xmax = 72.013
				text = "AH0"
			intervals [306]:
				xmin = 72.013
				xmax = 72.053
				text = "Z"
			intervals [307]:
				xmin = 72.053
				xmax = 72.083
				text = "Y"
			intervals [308]:
				xmin = 72.083
				xmax = 72.123
				text = "UH1"
			intervals [309]:
				xmin = 72.123
				xmax = 72.173
				text = "R"
			intervals [310]:
				xmin = 72.173
				xmax = 72.233
				text = "F"
			intervals [311]:
				xmin = 72.233
				xmax = 72.323
				text = "AA1"
			intervals [312]:
				xmin = 72.323
				xmax = 72.373
				text = "DH"
			intervals [313]:
				xmin = 72.373
				xmax = 72.453
				text = "ER0"
			intervals [314]:
				xmin = 72.453
				xmax = 72.523
				text = "B"
			intervals [315]:
				xmin = 72.523
				xmax = 72.573
				text = "AO1"
			intervals [316]:
				xmin = 72.573
				xmax = 72.623
				text = "R"
			intervals [317]:
				xmin = 72.623
				xmax = 72.673
				text = "N"
			intervals [318]:
				xmin = 72.673
				xmax = 72.723
				text = "HH"
			intervals [319]:
				xmin = 72.723
				xmax = 72.843
				text = "IY1"
			intervals [320]:
				xmin = 72.843
				xmax = 72.913
				text = "R"
			intervals [321]:
				xmin = 72.913
				xmax = 75.7493
				text = "sp"
			intervals [322]:
				xmin = 75.7493
				xmax = 75.7993
				text = "AH0"
			intervals [323]:
				xmin = 75.7993
				xmax = 76.0293
				text = "N"
			intervals [324]:
				xmin = 76.0293
				xmax = 76.0593
				text = "sp"
			intervals [325]:
				xmin = 76.0593
				xmax = 76.0893
				text = "HH"
			intervals [326]:
				xmin = 76.0893
				xmax = 76.1193
				text = "W"
			intervals [327]:
				xmin = 76.1193
				xmax = 76.1493
				text = "AH1"
			intervals [328]:
				xmin = 76.1493
				xmax = 76.1893
				text = "T"
			intervals [329]:
				xmin = 76.1893
				xmax = 76.2193
				text = "AH0"
			intervals [330]:
				xmin = 76.2193
				xmax = 76.2493
				text = "B"
			intervals [331]:
				xmin = 76.2493
				xmax = 76.3093
				text = "AW1"
			intervals [332]:
				xmin = 76.3093
				xmax = 76.3693
				text = "T"
			intervals [333]:
				xmin = 76.3693
				xmax = 76.3993
				text = "M"
			intervals [334]:
				xmin = 76.3993
				xmax = 76.4793
				text = "AA1"
			intervals [335]:
				xmin = 76.4793
				xmax = 76.5793
				text = "M"
			intervals [336]:
				xmin = 76.5793
				xmax = 76.6093
				text = "AH0"
			intervals [337]:
				xmin = 76.6093
				xmax = 76.7193
				text = "sp"
			intervals [338]:
				xmin = 76.7193
				xmax = 87.6307
				text = ""
			intervals [339]:
				xmin = 87.6307
				xmax = 87.7507
				text = "M"
			intervals [340]:
				xmin = 87.7507
				xmax = 87.8107
				text = "UW1"
			intervals [341]:
				xmin = 87.8107
				xmax = 87.8407
				text = "V"
			intervals [342]:
				xmin = 87.8407
				xmax = 87.8707
				text = "D"
			intervals [343]:
				xmin = 87.8707
				xmax = 87.9007
				text = "T"
			intervals [344]:
				xmin = 87.9007
				xmax = 87.9307
				text = "IH0"
			intervals [345]:
				xmin = 87.9307
				xmax = 88.0007
				text = "D"
			intervals [346]:
				xmin = 88.0007
				xmax = 88.1107
				text = "IY1"
			intervals [347]:
				xmin = 88.1107
				xmax = 88.2207
				text = "S"
			intervals [348]:
				xmin = 88.2207
				xmax = 88.3407
				text = "IY1"
			intervals [349]:
				xmin = 88.3407
				xmax = 88.3807
				text = "AE1"
			intervals [350]:
				xmin = 88.3807
				xmax = 88.4507
				text = "N"
			intervals [351]:
				xmin = 88.4507
				xmax = 88.5107
				text = "W"
			intervals [352]:
				xmin = 88.5107
				xmax = 88.5507
				text = "AH1"
			intervals [353]:
				xmin = 88.5507
				xmax = 88.5807
				text = "T"
			intervals [354]:
				xmin = 88.5807
				xmax = 88.6407
				text = "AH0"
			intervals [355]:
				xmin = 88.6407
				xmax = 88.7007
				text = "B"
			intervals [356]:
				xmin = 88.7007
				xmax = 88.8807
				text = "AW1"
			intervals [357]:
				xmin = 88.8807
				xmax = 88.9207
				text = "T"
			intervals [358]:
				xmin = 88.9207
				xmax = 88.9607
				text = "Y"
			intervals [359]:
				xmin = 88.9607
				xmax = 89.0207
				text = "UH1"
			intervals [360]:
				xmin = 89.0207
				xmax = 89.1007
				text = "R"
			intervals [361]:
				xmin = 89.1007
				xmax = 89.2107
				text = "P"
			intervals [362]:
				xmin = 89.2107
				xmax = 89.2807
				text = "EH1"
			intervals [363]:
				xmin = 89.2807
				xmax = 89.3107
				text = "R"
			intervals [364]:
				xmin = 89.3107
				xmax = 89.3407
				text = "AH0"
			intervals [365]:
				xmin = 89.3407
				xmax = 89.3707
				text = "N"
			intervals [366]:
				xmin = 89.3707
				xmax = 89.4007
				text = "T"
			intervals [367]:
				xmin = 89.4007
				xmax = 89.4507
				text = "S"
			intervals [368]:
				xmin = 89.4507
				xmax = 89.4807
				text = "W"
			intervals [369]:
				xmin = 89.4807
				xmax = 89.5107
				text = "AH1"
			intervals [370]:
				xmin = 89.5107
				xmax = 89.5407
				text = "T"
			intervals [371]:
				xmin = 89.5407
				xmax = 89.5707
				text = "D"
			intervals [372]:
				xmin = 89.5707
				xmax = 89.6007
				text = "IH0"
			intervals [373]:
				xmin = 89.6007
				xmax = 89.6307
				text = "D"
			intervals [374]:
				xmin = 89.6307
				xmax = 89.6707
				text = "DH"
			intervals [375]:
				xmin = 89.6707
				xmax = 89.7807
				text = "EY1"
			intervals [376]:
				xmin = 89.7807
				xmax = 89.8807
				text = "D"
			intervals [377]:
				xmin = 89.8807
				xmax = 90.0207
				text = "UW1"
			intervals [378]:
				xmin = 90.0207
				xmax = 90.1107
				text = "sp"
			intervals [379]:
				xmin = 90.1107
				xmax = 90.1707
				text = "F"
			intervals [380]:
				xmin = 90.1707
				xmax = 90.2307
				text = "AO1"
			intervals [381]:
				xmin = 90.2307
				xmax = 90.2707
				text = "R"
			intervals [382]:
				xmin = 90.2707
				xmax = 90.3407
				text = "AH0"
			intervals [383]:
				xmin = 90.3407
				xmax = 90.3707
				text = "L"
			intervals [384]:
				xmin = 90.3707
				xmax = 90.4307
				text = "IH1"
			intervals [385]:
				xmin = 90.4307
				xmax = 90.4907
				text = "V"
			intervals [386]:
				xmin = 90.4907
				xmax = 90.5307
				text = "IH0"
			intervals [387]:
				xmin = 90.5307
				xmax = 90.6207
				text = "N"
			intervals [388]:
				xmin = 90.6207
				xmax = 90.7307
				text = "sp"
			intervals [389]:
				xmin = 90.7307
				xmax = 93.8685
				text = ""
			intervals [390]:
				xmin = 93.8685
				xmax = 94.1385
				text = "M"
			intervals [391]:
				xmin = 94.1385
				xmax = 94.1785
				text = "sp"
			intervals [392]:
				xmin = 94.1785
				xmax = 99.3602
				text = ""
			intervals [393]:
				xmin = 99.3602
				xmax = 99.4102
				text = "P"
			intervals [394]:
				xmin = 99.4102
				xmax = 99.5002
				text = "ER1"
			intervals [395]:
				xmin = 99.5002
				xmax = 99.6102
				text = "F"
			intervals [396]:
				xmin = 99.6102
				xmax = 99.7402
				text = "IH2"
			intervals [397]:
				xmin = 99.7402
				xmax = 99.8002
				text = "K"
			intervals [398]:
				xmin = 99.8002
				xmax = 100.0102
				text = "T"
			intervals [399]:
				xmin = 100.0102
				xmax = 100.0402
				text = "sp"
			intervals [400]:
				xmin = 100.0402
				xmax = 100.5679
				text = ""
			intervals [401]:
				xmin = 100.5679
				xmax = 100.6279
				text = "DH"
			intervals [402]:
				xmin = 100.6279
				xmax = 100.6579
				text = "AE1"
			intervals [403]:
				xmin = 100.6579
				xmax = 100.7179
				text = "T"
			intervals [404]:
				xmin = 100.7179
				xmax = 100.7779
				text = "S"
			intervals [405]:
				xmin = 100.7779
				xmax = 100.8479
				text = "AO1"
			intervals [406]:
				xmin = 100.8479
				xmax = 100.8879
				text = "L"
			intervals [407]:
				xmin = 100.8879
				xmax = 100.9279
				text = "DH"
			intervals [408]:
				xmin = 100.9279
				xmax = 100.9879
				text = "AH0"
			intervals [409]:
				xmin = 100.9879
				xmax = 101.0279
				text = "S"
			intervals [410]:
				xmin = 101.0279
				xmax = 101.0679
				text = "T"
			intervals [411]:
				xmin = 101.0679
				xmax = 101.1179
				text = "AH1"
			intervals [412]:
				xmin = 101.1179
				xmax = 101.2279
				text = "F"
			intervals [413]:
				xmin = 101.2279
				xmax = 101.2579
				text = "AY1"
			intervals [414]:
				xmin = 101.2579
				xmax = 101.3279
				text = "HH"
			intervals [415]:
				xmin = 101.3279
				xmax = 101.3579
				text = "AE1"
			intervals [416]:
				xmin = 101.3579
				xmax = 101.4579
				text = "V"
			intervals [417]:
				xmin = 101.4579
				xmax = 101.5179
				text = "T"
			intervals [418]:
				xmin = 101.5179
				xmax = 101.5979
				text = "AH0"
			intervals [419]:
				xmin = 101.5979
				xmax = 101.6679
				text = "sp"
			intervals [420]:
				xmin = 101.6679
				xmax = 101.799
				text = ""
			intervals [421]:
				xmin = 101.799
				xmax = 101.869
				text = "T"
			intervals [422]:
				xmin = 101.869
				xmax = 101.909
				text = "IH0"
			intervals [423]:
				xmin = 101.909
				xmax = 101.949
				text = "sp"
			intervals [424]:
				xmin = 101.949
				xmax = 102.009
				text = "R"
			intervals [425]:
				xmin = 102.009
				xmax = 102.079
				text = "AY1"
			intervals [426]:
				xmin = 102.079
				xmax = 102.129
				text = "T"
			intervals [427]:
				xmin = 102.129
				xmax = 102.159
				text = "sp"
			intervals [428]:
				xmin = 102.159
				xmax = 102.239
				text = "D"
			intervals [429]:
				xmin = 102.239
				xmax = 102.319
				text = "AW1"
			intervals [430]:
				xmin = 102.319
				xmax = 102.349
				text = "N"
			intervals [431]:
				xmin = 102.349
				xmax = 102.379
				text = "AH0"
			intervals [432]:
				xmin = 102.379
				xmax = 102.409
				text = "N"
			intervals [433]:
				xmin = 102.409
				xmax = 102.439
				text = "D"
			intervals [434]:
				xmin = 102.439
				xmax = 102.519
				text = "N"
			intervals [435]:
				xmin = 102.519
				xmax = 102.629
				text = "AW1"
			intervals [436]:
				xmin = 102.629
				xmax = 102.679
				text = "W"
			intervals [437]:
				xmin = 102.679
				xmax = 102.719
				text = "IY1"
			intervals [438]:
				xmin = 102.719
				xmax = 102.789
				text = "G"
			intervals [439]:
				xmin = 102.789
				xmax = 102.849
				text = "IH1"
			intervals [440]:
				xmin = 102.849
				xmax = 102.899
				text = "T"
			intervals [441]:
				xmin = 102.899
				xmax = 102.999
				text = "IH0"
			intervals [442]:
				xmin = 102.999
				xmax = 103.039
				text = "N"
			intervals [443]:
				xmin = 103.039
				xmax = 103.129
				text = "T"
			intervals [444]:
				xmin = 103.129
				xmax = 103.219
				text = "UW1"
			intervals [445]:
				xmin = 103.219
				xmax = 103.259
				text = "DH"
			intervals [446]:
				xmin = 103.259
				xmax = 103.339
				text = "AH0"
			intervals [447]:
				xmin = 103.339
				xmax = 103.639
				text = "sp"
			intervals [448]:
				xmin = 103.639
				xmax = 104.0127
				text = ""
			intervals [449]:
				xmin = 104.0127
				xmax = 104.0627
				text = "DH"
			intervals [450]:
				xmin = 104.0627
				xmax = 104.1427
				text = "AH0"
			intervals [451]:
				xmin = 104.1427
				xmax = 104.2727
				text = "AE1"
			intervals [452]:
				xmin = 104.2727
				xmax = 104.3527
				text = "K"
			intervals [453]:
				xmin = 104.3527
				xmax = 104.4427
				text = "SH"
			intervals [454]:
				xmin = 104.4427
				xmax = 104.4927
				text = "AH0"
			intervals [455]:
				xmin = 104.4927
				xmax = 104.6427
				text = "L"
			intervals [456]:
				xmin = 104.6427
				xmax = 105.0452
				text = "sp"
			intervals [457]:
				xmin = 105.0452
				xmax = 105.1152
				text = "G"
			intervals [458]:
				xmin = 105.1152
				xmax = 105.1752
				text = "UH1"
			intervals [459]:
				xmin = 105.1752
				xmax = 105.2652
				text = "D"
			intervals [460]:
				xmin = 105.2652
				xmax = 105.3352
				text = "P"
			intervals [461]:
				xmin = 105.3352
				xmax = 105.4552
				text = "IY1"
			intervals [462]:
				xmin = 105.4552
				xmax = 105.5652
				text = "S"
			intervals [463]:
				xmin = 105.5652
				xmax = 105.5952
				text = "AH0"
			intervals [464]:
				xmin = 105.5952
				xmax = 105.6252
				text = "Z"
			intervals [465]:
				xmin = 105.6252
				xmax = 105.6952
				text = "S"
			intervals [466]:
				xmin = 105.6952
				xmax = 105.9252
				text = "OW1"
			intervals [467]:
				xmin = 105.9252
				xmax = 106.1436
				text = ""
			intervals [468]:
				xmin = 106.1436
				xmax = 106.2336
				text = "T"
			intervals [469]:
				xmin = 106.2336
				xmax = 106.2836
				text = "EH1"
			intervals [470]:
				xmin = 106.2836
				xmax = 106.3236
				text = "L"
			intervals [471]:
				xmin = 106.3236
				xmax = 106.4036
				text = "M"
			intervals [472]:
				xmin = 106.4036
				xmax = 106.4536
				text = "IY1"
			intervals [473]:
				xmin = 106.4536
				xmax = 106.5236
				text = "AH0"
			intervals [474]:
				xmin = 106.5236
				xmax = 106.5736
				text = "L"
			intervals [475]:
				xmin = 106.5736
				xmax = 106.6236
				text = "IH1"
			intervals [476]:
				xmin = 106.6236
				xmax = 106.6636
				text = "T"
			intervals [477]:
				xmin = 106.6636
				xmax = 106.7136
				text = "AH0"
			intervals [478]:
				xmin = 106.7136
				xmax = 106.7936
				text = "L"
			intervals [479]:
				xmin = 106.7936
				xmax = 106.8536
				text = "B"
			intervals [480]:
				xmin = 106.8536
				xmax = 106.9736
				text = "IH1"
			intervals [481]:
				xmin = 106.9736
				xmax = 107.0036
				text = "T"
			intervals [482]:
				xmin = 107.0036
				xmax = 107.0336
				text = "sp"
			intervals [483]:
				xmin = 107.0336
				xmax = 107.2236
				text = "AH0"
			intervals [484]:
				xmin = 107.2236
				xmax = 107.2636
				text = "B"
			intervals [485]:
				xmin = 107.2636
				xmax = 107.5836
				text = "AW1"
			intervals [486]:
				xmin = 107.5836
				xmax = 107.6836
				text = "T"
			intervals [487]:
				xmin = 107.6836
				xmax = 107.7136
				text = "sp"
			intervals [488]:
				xmin = 107.7136
				xmax = 107.8236
				text = "AY1"
			intervals [489]:
				xmin = 107.8236
				xmax = 107.8936
				text = "N"
			intervals [490]:
				xmin = 107.8936
				xmax = 107.9636
				text = "OW1"
			intervals [491]:
				xmin = 107.9636
				xmax = 108.0336
				text = "W"
			intervals [492]:
				xmin = 108.0336
				xmax = 108.0736
				text = "IY1"
			intervals [493]:
				xmin = 108.0736
				xmax = 108.1236
				text = "W"
			intervals [494]:
				xmin = 108.1236
				xmax = 108.1836
				text = "ER0"
			intervals [495]:
				xmin = 108.1836
				xmax = 108.2736
				text = "T"
			intervals [496]:
				xmin = 108.2736
				xmax = 108.3436
				text = "AO1"
			intervals [497]:
				xmin = 108.3436
				xmax = 108.4236
				text = "K"
			intervals [498]:
				xmin = 108.4236
				xmax = 108.4636
				text = "IH0"
			intervals [499]:
				xmin = 108.4636
				xmax = 108.6636
				text = "NG"
			intervals [500]:
				xmin = 108.6636
				xmax = 108.7036
				text = "B"
			intervals [501]:
				xmin = 108.7036
				xmax = 108.7736
				text = "R"
			intervals [502]:
				xmin = 108.7736
				xmax = 108.8436
				text = "IY1"
			intervals [503]:
				xmin = 108.8436
				xmax = 108.9736
				text = "F"
			intervals [504]:
				xmin = 108.9736
				xmax = 109.0136
				text = "L"
			intervals [505]:
				xmin = 109.0136
				xmax = 109.0836
				text = "IY0"
			intervals [506]:
				xmin = 109.0836
				xmax = 109.1436
				text = "AH0"
			intervals [507]:
				xmin = 109.1436
				xmax = 109.1936
				text = "B"
			intervals [508]:
				xmin = 109.1936
				xmax = 109.3936
				text = "AW1"
			intervals [509]:
				xmin = 109.3936
				xmax = 109.4936
				text = "T"
			intervals [510]:
				xmin = 109.4936
				xmax = 109.5236
				text = "sp"
			intervals [511]:
				xmin = 109.5236
				xmax = 110.1759
				text = ""
			intervals [512]:
				xmin = 110.1759
				xmax = 110.3359
				text = "Y"
			intervals [513]:
				xmin = 110.3359
				xmax = 110.3659
				text = "AO1"
			intervals [514]:
				xmin = 110.3659
				xmax = 110.6459
				text = "R"
			intervals [515]:
				xmin = 110.6459
				xmax = 110.6759
				text = "sp"
			intervals [516]:
				xmin = 110.6759
				xmax = 110.7659
				text = "N"
			intervals [517]:
				xmin = 110.7659
				xmax = 110.8659
				text = "EY1"
			intervals [518]:
				xmin = 110.8659
				xmax = 110.9159
				text = "B"
			intervals [519]:
				xmin = 110.9159
				xmax = 110.9659
				text = "ER0"
			intervals [520]:
				xmin = 110.9659
				xmax = 111.0459
				text = "HH"
			intervals [521]:
				xmin = 111.0459
				xmax = 111.2459
				text = "UH2"
			intervals [522]:
				xmin = 111.2459
				xmax = 111.3359
				text = "D"
			intervals [523]:
				xmin = 111.3359
				xmax = 111.7866
				text = "sp"
			intervals [524]:
				xmin = 111.7866
				xmax = 112.0066
				text = "AH1"
			intervals [525]:
				xmin = 112.0066
				xmax = 112.1166
				text = "M"
			intervals [526]:
				xmin = 112.1166
				xmax = 112.1566
				text = "W"
			intervals [527]:
				xmin = 112.1566
				xmax = 112.1866
				text = "AH0"
			intervals [528]:
				xmin = 112.1866
				xmax = 112.2166
				text = "Z"
			intervals [529]:
				xmin = 112.2166
				xmax = 112.2666
				text = "DH"
			intervals [530]:
				xmin = 112.2666
				xmax = 112.3166
				text = "AE1"
			intervals [531]:
				xmin = 112.3166
				xmax = 112.3766
				text = "T"
			intervals [532]:
				xmin = 112.3766
				xmax = 112.4366
				text = "L"
			intervals [533]:
				xmin = 112.4366
				xmax = 112.5366
				text = "AE1"
			intervals [534]:
				xmin = 112.5366
				xmax = 112.6666
				text = "S"
			intervals [535]:
				xmin = 112.6666
				xmax = 112.7266
				text = "W"
			intervals [536]:
				xmin = 112.7266
				xmax = 112.7866
				text = "IY1"
			intervals [537]:
				xmin = 112.7866
				xmax = 112.8166
				text = "K"
			intervals [538]:
				xmin = 112.8166
				xmax = 113.0166
				text = "sp"
			intervals [539]:
				xmin = 113.0166
				xmax = 113.0566
				text = "HH"
			intervals [540]:
				xmin = 113.0566
				xmax = 113.0866
				text = "W"
			intervals [541]:
				xmin = 113.0866
				xmax = 113.1166
				text = "EH1"
			intervals [542]:
				xmin = 113.1166
				xmax = 113.1766
				text = "N"
			intervals [543]:
				xmin = 113.1766
				xmax = 113.2266
				text = "W"
			intervals [544]:
				xmin = 113.2266
				xmax = 113.3066
				text = "IY1"
			intervals [545]:
				xmin = 113.3066
				xmax = 113.3366
				text = "sp"
			intervals [546]:
				xmin = 113.3366
				xmax = 113.3666
				text = "S"
			intervals [547]:
				xmin = 113.3666
				xmax = 113.4266
				text = "EH1"
			intervals [548]:
				xmin = 113.4266
				xmax = 113.4966
				text = "T"
			intervals [549]:
				xmin = 113.4966
				xmax = 113.5266
				text = "DH"
			intervals [550]:
				xmin = 113.5266
				xmax = 113.5866
				text = "IH1"
			intervals [551]:
				xmin = 113.5866
				xmax = 113.6866
				text = "S"
			intervals [552]:
				xmin = 113.6866
				xmax = 113.8066
				text = "AH1"
			intervals [553]:
				xmin = 113.8066
				xmax = 113.9366
				text = "P"
			intervals [554]:
				xmin = 113.9366
				xmax = 114.0974
				text = ""
			intervals [555]:
				xmin = 114.0974
				xmax = 114.1874
				text = "S"
			intervals [556]:
				xmin = 114.1874
				xmax = 114.2974
				text = "OW1"
			intervals [557]:
				xmin = 114.2974
				xmax = 114.4574
				text = "T"
			intervals [558]:
				xmin = 114.4574
				xmax = 114.5174
				text = "EH1"
			intervals [559]:
				xmin = 114.5174
				xmax = 114.5874
				text = "L"
			intervals [560]:
				xmin = 114.5874
				xmax = 114.6474
				text = "M"
			intervals [561]:
				xmin = 114.6474
				xmax = 114.7574
				text = "IY1"
			intervals [562]:
				xmin = 114.7574
				xmax = 114.8474
				text = "AH0"
			intervals [563]:
				xmin = 114.8474
				xmax = 114.8774
				text = "L"
			intervals [564]:
				xmin = 114.8774
				xmax = 114.9174
				text = "IH1"
			intervals [565]:
				xmin = 114.9174
				xmax = 114.9574
				text = "T"
			intervals [566]:
				xmin = 114.9574
				xmax = 114.9874
				text = "AH0"
			intervals [567]:
				xmin = 114.9874
				xmax = 115.0474
				text = "L"
			intervals [568]:
				xmin = 115.0474
				xmax = 115.0974
				text = "B"
			intervals [569]:
				xmin = 115.0974
				xmax = 115.1474
				text = "IH1"
			intervals [570]:
				xmin = 115.1474
				xmax = 115.1974
				text = "T"
			intervals [571]:
				xmin = 115.1974
				xmax = 115.2574
				text = "AH0"
			intervals [572]:
				xmin = 115.2574
				xmax = 115.2974
				text = "B"
			intervals [573]:
				xmin = 115.2974
				xmax = 115.4774
				text = "AW1"
			intervals [574]:
				xmin = 115.4774
				xmax = 115.5774
				text = "T"
			intervals [575]:
				xmin = 115.5774
				xmax = 115.6074
				text = "sp"
			intervals [576]:
				xmin = 115.6074
				xmax = 115.7982
				text = ""
			intervals [577]:
				xmin = 115.7982
				xmax = 115.8682
				text = "W"
			intervals [578]:
				xmin = 115.8682
				xmax = 115.9082
				text = "AH1"
			intervals [579]:
				xmin = 115.9082
				xmax = 115.9682
				text = "T"
			intervals [580]:
				xmin = 115.9682
				xmax = 116.0382
				text = "Y"
			intervals [581]:
				xmin = 116.0382
				xmax = 116.0782
				text = "UW1"
			intervals [582]:
				xmin = 116.0782
				xmax = 116.1182
				text = "R"
			intervals [583]:
				xmin = 116.1182
				xmax = 116.1482
				text = "IH0"
			intervals [584]:
				xmin = 116.1482
				xmax = 116.1982
				text = "M"
			intervals [585]:
				xmin = 116.1982
				xmax = 116.2482
				text = "EH1"
			intervals [586]:
				xmin = 116.2482
				xmax = 116.2782
				text = "M"
			intervals [587]:
				xmin = 116.2782
				xmax = 116.3182
				text = "B"
			intervals [588]:
				xmin = 116.3182
				xmax = 116.3682
				text = "ER0"
			intervals [589]:
				xmin = 116.3682
				xmax = 116.4182
				text = "AH0"
			intervals [590]:
				xmin = 116.4182
				xmax = 116.4582
				text = "B"
			intervals [591]:
				xmin = 116.4582
				xmax = 116.5582
				text = "AW1"
			intervals [592]:
				xmin = 116.5582
				xmax = 116.5982
				text = "T"
			intervals [593]:
				xmin = 116.5982
				xmax = 116.6482
				text = "Y"
			intervals [594]:
				xmin = 116.6482
				xmax = 116.6782
				text = "UH1"
			intervals [595]:
				xmin = 116.6782
				xmax = 116.7482
				text = "R"
			intervals [596]:
				xmin = 116.7482
				xmax = 116.8682
				text = "HH"
			intervals [597]:
				xmin = 116.8682
				xmax = 117.1782
				text = "AW1"
			intervals [598]:
				xmin = 117.1782
				xmax = 117.3782
				text = "S"
			intervals [599]:
				xmin = 117.3782
				xmax = 117.4082
				text = "sp"
			intervals [600]:
				xmin = 117.4082
				xmax = 117.7193
				text = ""
			intervals [601]:
				xmin = 117.7193
				xmax = 117.9293
				text = "AH1"
			intervals [602]:
				xmin = 117.9293
				xmax = 118.0193
				text = "M"
			intervals [603]:
				xmin = 118.0193
				xmax = 118.0593
				text = "Y"
			intervals [604]:
				xmin = 118.0593
				xmax = 118.0893
				text = "UH1"
			intervals [605]:
				xmin = 118.0893
				xmax = 118.1493
				text = "R"
			intervals [606]:
				xmin = 118.1493
				xmax = 118.2493
				text = "N"
			intervals [607]:
				xmin = 118.2493
				xmax = 118.3793
				text = "EY1"
			intervals [608]:
				xmin = 118.3793
				xmax = 118.4193
				text = "B"
			intervals [609]:
				xmin = 118.4193
				xmax = 118.4893
				text = "ER0"
			intervals [610]:
				xmin = 118.4893
				xmax = 118.5693
				text = "HH"
			intervals [611]:
				xmin = 118.5693
				xmax = 118.6693
				text = "UH2"
			intervals [612]:
				xmin = 118.6693
				xmax = 118.6993
				text = "D"
			intervals [613]:
				xmin = 118.6993
				xmax = 118.7393
				text = "G"
			intervals [614]:
				xmin = 118.7393
				xmax = 118.8093
				text = "R"
			intervals [615]:
				xmin = 118.8093
				xmax = 118.8393
				text = "OW1"
			intervals [616]:
				xmin = 118.8393
				xmax = 118.9493
				text = "IH0"
			intervals [617]:
				xmin = 118.9493
				xmax = 118.9993
				text = "N"
			intervals [618]:
				xmin = 118.9993
				xmax = 119.0293
				text = "sp"
			intervals [619]:
				xmin = 119.0293
				xmax = 119.1493
				text = "AH1"
			intervals [620]:
				xmin = 119.1493
				xmax = 119.2393
				text = "P"
			intervals [621]:
				xmin = 119.2393
				xmax = 119.2893
				text = "DH"
			intervals [622]:
				xmin = 119.2893
				xmax = 119.3393
				text = "EH1"
			intervals [623]:
				xmin = 119.3393
				xmax = 119.3993
				text = "R"
			intervals [624]:
				xmin = 119.3993
				xmax = 119.4393
				text = "W"
			intervals [625]:
				xmin = 119.4393
				xmax = 119.4993
				text = "ER1"
			intervals [626]:
				xmin = 119.4993
				xmax = 119.5493
				text = "DH"
			intervals [627]:
				xmin = 119.5493
				xmax = 119.6093
				text = "EH1"
			intervals [628]:
				xmin = 119.6093
				xmax = 119.6493
				text = "R"
			intervals [629]:
				xmin = 119.6493
				xmax = 119.6893
				text = "AH0"
			intervals [630]:
				xmin = 119.6893
				xmax = 119.7393
				text = "L"
			intervals [631]:
				xmin = 119.7393
				xmax = 119.8093
				text = "AA1"
			intervals [632]:
				xmin = 119.8093
				xmax = 119.8393
				text = "T"
			intervals [633]:
				xmin = 119.8393
				xmax = 119.8693
				text = "AH0"
			intervals [634]:
				xmin = 119.8693
				xmax = 119.8993
				text = "V"
			intervals [635]:
				xmin = 119.8993
				xmax = 119.9293
				text = "AH1"
			intervals [636]:
				xmin = 119.9293
				xmax = 119.9793
				text = "DH"
			intervals [637]:
				xmin = 119.9793
				xmax = 120.0893
				text = "ER0"
			intervals [638]:
				xmin = 120.0893
				xmax = 120.2193
				text = "K"
			intervals [639]:
				xmin = 120.2193
				xmax = 120.5293
				text = "IH1"
			intervals [640]:
				xmin = 120.5293
				xmax = 120.5993
				text = "D"
			intervals [641]:
				xmin = 120.5993
				xmax = 120.6793
				text = "Z"
			intervals [642]:
				xmin = 120.6793
				xmax = 120.7193
				text = "Y"
			intervals [643]:
				xmin = 120.7193
				xmax = 120.7593
				text = "UH1"
			intervals [644]:
				xmin = 120.7593
				xmax = 120.8493
				text = "R"
			intervals [645]:
				xmin = 120.8493
				xmax = 120.8893
				text = "sp"
			intervals [646]:
				xmin = 120.8893
				xmax = 120.9293
				text = "F"
			intervals [647]:
				xmin = 120.9293
				xmax = 121.1093
				text = "AE1"
			intervals [648]:
				xmin = 121.1093
				xmax = 121.2093
				text = "M"
			intervals [649]:
				xmin = 121.2093
				xmax = 121.2793
				text = "L"
			intervals [650]:
				xmin = 121.2793
				xmax = 121.3793
				text = "IY0"
			intervals [651]:
				xmin = 121.3793
				xmax = 121.4293
				text = "sp"
			intervals [652]:
				xmin = 121.4293
				xmax = 126.3573
				text = ""
			intervals [653]:
				xmin = 126.3573
				xmax = 126.3873
				text = "M"
			intervals [654]:
				xmin = 126.3873
				xmax = 126.6473
				text = "HH"
			intervals [655]:
				xmin = 126.6473
				xmax = 126.7473
				text = "M"
			intervals [656]:
				xmin = 126.7473
				xmax = 134.9126
				text = ""
			intervals [657]:
				xmin = 134.9126
				xmax = 134.9826
				text = "HH"
			intervals [658]:
				xmin = 134.9826
				xmax = 135.1626
				text = "AH1"
			intervals [659]:
				xmin = 135.1626
				xmax = 146.256
				text = ""
			intervals [660]:
				xmin = 146.256
				xmax = 146.336
				text = "sil"
			intervals [661]:
				xmin = 146.336
				xmax = 146.376
				text = "HH"
			intervals [662]:
				xmin = 146.376
				xmax = 146.406
				text = "M"
			intervals [663]:
				xmin = 146.406
				xmax = 187.3339
				text = "sp"
			intervals [664]:
				xmin = 187.3339
				xmax = 187.3739
				text = "AY1"
			intervals [665]:
				xmin = 187.3739
				xmax = 187.4039
				text = "W"
			intervals [666]:
				xmin = 187.4039
				xmax = 187.4339
				text = "AH0"
			intervals [667]:
				xmin = 187.4339
				xmax = 187.5139
				text = "Z"
			intervals [668]:
				xmin = 187.5139
				xmax = 187.5439
				text = "JH"
			intervals [669]:
				xmin = 187.5439
				xmax = 187.5839
				text = "IH0"
			intervals [670]:
				xmin = 187.5839
				xmax = 187.6439
				text = "S"
			intervals [671]:
				xmin = 187.6439
				xmax = 187.6739
				text = "T"
			intervals [672]:
				xmin = 187.6739
				xmax = 187.7039
				text = "G"
			intervals [673]:
				xmin = 187.7039
				xmax = 187.7339
				text = "OW1"
			intervals [674]:
				xmin = 187.7339
				xmax = 187.7639
				text = "IH0"
			intervals [675]:
				xmin = 187.7639
				xmax = 187.7939
				text = "N"
			intervals [676]:
				xmin = 187.7939
				xmax = 187.8239
				text = "T"
			intervals [677]:
				xmin = 187.8239
				xmax = 187.8539
				text = "IH0"
			intervals [678]:
				xmin = 187.8539
				xmax = 187.9239
				text = "AE1"
			intervals [679]:
				xmin = 187.9239
				xmax = 188.0339
				text = "S"
			intervals [680]:
				xmin = 188.0339
				xmax = 188.0639
				text = "K"
			intervals [681]:
				xmin = 188.0639
				xmax = 188.1439
				text = "OW2"
			intervals [682]:
				xmin = 188.1439
				xmax = 188.2539
				text = "K"
			intervals [683]:
				xmin = 188.2539
				xmax = 188.3439
				text = "EY1"
			intervals [684]:
				xmin = 188.3439
				xmax = 199.2573
				text = ""
			intervals [685]:
				xmin = 199.2573
				xmax = 199.2973
				text = "sil"
			intervals [686]:
				xmin = 199.2973
				xmax = 199.3373
				text = "G"
			intervals [687]:
				xmin = 199.3373
				xmax = 199.4473
				text = "OW1"
			intervals [688]:
				xmin = 199.4473
				xmax = 199.7173
				text = "IH1"
			intervals [689]:
				xmin = 199.7173
				xmax = 199.7973
				text = "N"
			intervals [690]:
				xmin = 199.7973
				xmax = 199.8273
				text = "M"
			intervals [691]:
				xmin = 199.8273
				xmax = 199.8573
				text = "HH"
			intervals [692]:
				xmin = 199.8573
				xmax = 200.1973
				text = "M"
			intervals [693]:
				xmin = 200.1973
				xmax = 225.8965
				text = ""
			intervals [694]:
				xmin = 225.8965
				xmax = 226.1365
				text = "M"
			intervals [695]:
				xmin = 226.1365
				xmax = 238.1756
				text = "sp"
			intervals [696]:
				xmin = 238.1756
				xmax = 238.4656
				text = "M"
			intervals [697]:
				xmin = 238.4656
				xmax = 238.5456
				text = "sp"
			intervals [698]:
				xmin = 238.5456
				xmax = 238.7456
				text = "M"
			intervals [699]:
				xmin = 238.7456
				xmax = 238.7756
				text = "HH"
			intervals [700]:
				xmin = 238.7756
				xmax = 238.8056
				text = "M"
			intervals [701]:
				xmin = 238.8056
				xmax = 263.9528
				text = ""
			intervals [702]:
				xmin = 263.9528
				xmax = 264.0728
				text = "M"
			intervals [703]:
				xmin = 264.0728
				xmax = 264.1828
				text = "HH"
			intervals [704]:
				xmin = 264.1828
				xmax = 264.3028
				text = "M"
			intervals [705]:
				xmin = 264.3028
				xmax = 293.7057
				text = ""
			intervals [706]:
				xmin = 293.7057
				xmax = 293.7457
				text = "sil"
			intervals [707]:
				xmin = 293.7457
				xmax = 293.8157
				text = "M"
			intervals [708]:
				xmin = 293.8157
				xmax = 293.8557
				text = "HH"
			intervals [709]:
				xmin = 293.8557
				xmax = 293.9157
				text = "M"
			intervals [710]:
				xmin = 293.9157
				xmax = 293.9657
				text = "AY1"
			intervals [711]:
				xmin = 293.9657
				xmax = 293.9957
				text = "W"
			intervals [712]:
				xmin = 293.9957
				xmax = 294.0257
				text = "AH0"
			intervals [713]:
				xmin = 294.0257
				xmax = 294.0757
				text = "Z"
			intervals [714]:
				xmin = 294.0757
				xmax = 294.1157
				text = "G"
			intervals [715]:
				xmin = 294.1157
				xmax = 294.1457
				text = "AH1"
			intervals [716]:
				xmin = 294.1457
				xmax = 294.1757
				text = "N"
			intervals [717]:
				xmin = 294.1757
				xmax = 294.2257
				text = "AH0"
			intervals [718]:
				xmin = 294.2257
				xmax = 294.3457
				text = "AE1"
			intervals [719]:
				xmin = 294.3457
				xmax = 294.4157
				text = "S"
			intervals [720]:
				xmin = 294.4157
				xmax = 294.4457
				text = "K"
			intervals [721]:
				xmin = 294.4457
				xmax = 294.4757
				text = "Y"
			intervals [722]:
				xmin = 294.4757
				xmax = 294.5057
				text = "UW1"
			intervals [723]:
				xmin = 294.5057
				xmax = 294.5357
				text = "AH0"
			intervals [724]:
				xmin = 294.5357
				xmax = 294.5757
				text = "B"
			intervals [725]:
				xmin = 294.5757
				xmax = 294.6257
				text = "AW1"
			intervals [726]:
				xmin = 294.6257
				xmax = 294.6957
				text = "T"
			intervals [727]:
				xmin = 294.6957
				xmax = 294.7357
				text = "DH"
			intervals [728]:
				xmin = 294.7357
				xmax = 294.7657
				text = "OW1"
			intervals [729]:
				xmin = 294.7657
				xmax = 294.8657
				text = "Z"
			intervals [730]:
				xmin = 294.8657
				xmax = 294.9157
				text = "B"
			intervals [731]:
				xmin = 294.9157
				xmax = 294.9557
				text = "AH1"
			intervals [732]:
				xmin = 294.9557
				xmax = 295.0757
				text = "T"
			intervals [733]:
				xmin = 295.0757
				xmax = 295.1557
				text = "sp"
			intervals [734]:
				xmin = 295.1557
				xmax = 295.2657
				text = "T"
			intervals [735]:
				xmin = 295.2657
				xmax = 295.3057
				text = "EH1"
			intervals [736]:
				xmin = 295.3057
				xmax = 295.3357
				text = "L"
			intervals [737]:
				xmin = 295.3357
				xmax = 295.3657
				text = "M"
			intervals [738]:
				xmin = 295.3657
				xmax = 295.3957
				text = "IY1"
			intervals [739]:
				xmin = 295.3957
				xmax = 295.5357
				text = "HH"
			intervals [740]:
				xmin = 295.5357
				xmax = 295.6257
				text = "AW1"
			intervals [741]:
				xmin = 295.6257
				xmax = 295.6957
				text = "DH"
			intervals [742]:
				xmin = 295.6957
				xmax = 295.8057
				text = "AE1"
			intervals [743]:
				xmin = 295.8057
				xmax = 295.8457
				text = "T"
			intervals [744]:
				xmin = 295.8457
				xmax = 295.9557
				text = "EH1"
			intervals [745]:
				xmin = 295.9557
				xmax = 296.0657
				text = "F"
			intervals [746]:
				xmin = 296.0657
				xmax = 296.1057
				text = "M"
			intervals [747]:
				xmin = 296.1057
				xmax = 296.1357
				text = "HH"
			intervals [748]:
				xmin = 296.1357
				xmax = 296.4757
				text = "M"
			intervals [749]:
				xmin = 296.4757
				xmax = 310.2369
				text = ""
			intervals [750]:
				xmin = 310.2369
				xmax = 310.3769
				text = "M"
			intervals [751]:
				xmin = 310.3769
				xmax = 310.4469
				text = "HH"
			intervals [752]:
				xmin = 310.4469
				xmax = 310.6769
				text = "M"
			intervals [753]:
				xmin = 310.6769
				xmax = 331.4764
				text = ""
			intervals [754]:
				xmin = 331.4764
				xmax = 331.5064
				text = "sil"
			intervals [755]:
				xmin = 331.5064
				xmax = 331.5364
				text = "M"
			intervals [756]:
				xmin = 331.5364
				xmax = 331.5664
				text = "HH"
			intervals [757]:
				xmin = 331.5664
				xmax = 331.8264
				text = "M"
			intervals [758]:
				xmin = 331.8264
				xmax = 358.5726
				text = ""
			intervals [759]:
				xmin = 358.5726
				xmax = 358.7326
				text = "S"
			intervals [760]:
				xmin = 358.7326
				xmax = 358.9626
				text = "IY1"
			intervals [761]:
				xmin = 358.9626
				xmax = 359.1626
				text = "N"
			intervals [762]:
				xmin = 359.1626
				xmax = 359.2026
				text = "DH"
			intervals [763]:
				xmin = 359.2026
				xmax = 359.2726
				text = "AE1"
			intervals [764]:
				xmin = 359.2726
				xmax = 359.3026
				text = "T"
			intervals [765]:
				xmin = 359.3026
				xmax = 359.3426
				text = "sp"
			intervals [766]:
				xmin = 359.3426
				xmax = 359.9326
				text = "spn"
			intervals [767]:
				xmin = 359.9326
				xmax = 384.4759
				text = "sp"
			intervals [768]:
				xmin = 384.4759
				xmax = 384.5959
				text = "M"
			intervals [769]:
				xmin = 384.5959
				xmax = 384.7659
				text = "HH"
			intervals [770]:
				xmin = 384.7659
				xmax = 384.7959
				text = "M"
			intervals [771]:
				xmin = 384.7959
				xmax = 462.390
				text = ""
			intervals [772]:
				xmin = 462.390
				xmax = 462.540
				text = "Y"
			intervals [773]:
				xmin = 462.540
				xmax = 462.600
				text = "UW1"
			intervals [774]:
				xmin = 462.600
				xmax = 462.700
				text = "Z"
			intervals [775]:
				xmin = 462.700
				xmax = 462.770
				text = "D"
			intervals [776]:
				xmin = 462.770
				xmax = 462.830
				text = "T"
			intervals [777]:
				xmin = 462.830
				xmax = 462.950
				text = "IH0"
			intervals [778]:
				xmin = 462.950
				xmax = 463.010
				text = "M"
			intervals [779]:
				xmin = 463.010
				xmax = 463.040
				text = "HH"
			intervals [780]:
				xmin = 463.040
				xmax = 463.090
				text = "M"
			intervals [781]:
				xmin = 463.090
				xmax = 463.220
				text = "sp"
			intervals [782]:
				xmin = 463.220
				xmax = 472.2509
				text = ""
			intervals [783]:
				xmin = 472.2509
				xmax = 472.2809
				text = "D"
			intervals [784]:
				xmin = 472.2809
				xmax = 472.3109
				text = "IH1"
			intervals [785]:
				xmin = 472.3109
				xmax = 472.3909
				text = "D"
			intervals [786]:
				xmin = 472.3909
				xmax = 472.4209
				text = "DH"
			intervals [787]:
				xmin = 472.4209
				xmax = 472.4809
				text = "IY0"
			intervals [788]:
				xmin = 472.4809
				xmax = 472.5309
				text = "D"
			intervals [789]:
				xmin = 472.5309
				xmax = 472.6209
				text = "R"
			intervals [790]:
				xmin = 472.6209
				xmax = 472.7109
				text = "AH1"
			intervals [791]:
				xmin = 472.7109
				xmax = 472.7809
				text = "G"
			intervals [792]:
				xmin = 472.7809
				xmax = 472.8609
				text = "Z"
			intervals [793]:
				xmin = 472.8609
				xmax = 472.9409
				text = "K"
			intervals [794]:
				xmin = 472.9409
				xmax = 472.9909
				text = "AH1"
			intervals [795]:
				xmin = 472.9909
				xmax = 473.0609
				text = "M"
			intervals [796]:
				xmin = 473.0609
				xmax = 473.1909
				text = "IH1"
			intervals [797]:
				xmin = 473.1909
				xmax = 473.2509
				text = "N"
			intervals [798]:
				xmin = 473.2509
				xmax = 473.2909
				text = "AE1"
			intervals [799]:
				xmin = 473.2909
				xmax = 473.3709
				text = "T"
			intervals [800]:
				xmin = 473.3709
				xmax = 473.4109
				text = "DH"
			intervals [801]:
				xmin = 473.4109
				xmax = 473.4709
				text = "AE1"
			intervals [802]:
				xmin = 473.4709
				xmax = 473.5509
				text = "T"
			intervals [803]:
				xmin = 473.5509
				xmax = 473.6309
				text = "P"
			intervals [804]:
				xmin = 473.6309
				xmax = 473.8109
				text = "OY1"
			intervals [805]:
				xmin = 473.8109
				xmax = 473.8409
				text = "N"
			intervals [806]:
				xmin = 473.8409
				xmax = 473.8709
				text = "T"
			intervals [807]:
				xmin = 473.8709
				xmax = 520.1716
				text = "sp"
			intervals [808]:
				xmin = 520.1716
				xmax = 520.5816
				text = "spn"
			intervals [809]:
				xmin = 520.5816
				xmax = 520.7016
				text = "sp"
			intervals [810]:
				xmin = 520.7016
				xmax = 540.8376
				text = ""
			intervals [811]:
				xmin = 540.8376
				xmax = 540.9176
				text = "T"
			intervals [812]:
				xmin = 540.9176
				xmax = 540.9776
				text = "IH0"
			intervals [813]:
				xmin = 540.9776
				xmax = 541.0876
				text = "sp"
			intervals [814]:
				xmin = 541.0876
				xmax = 574.8104
				text = ""
			intervals [815]:
				xmin = 574.8104
				xmax = 574.9904
				text = "N"
			intervals [816]:
				xmin = 574.9904
				xmax = 575.1004
				text = "OW1"
			intervals [817]:
				xmin = 575.1004
				xmax = 575.2304
				text = "AY1"
			intervals [818]:
				xmin = 575.2304
				xmax = 575.2904
				text = "L"
			intervals [819]:
				xmin = 575.2904
				xmax = 575.3304
				text = "AH1"
			intervals [820]:
				xmin = 575.3304
				xmax = 575.3604
				text = "V"
			intervals [821]:
				xmin = 575.3604
				xmax = 575.3904
				text = "IH0"
			intervals [822]:
				xmin = 575.3904
				xmax = 575.4204
				text = "T"
			intervals [823]:
				xmin = 575.4204
				xmax = 584.6863
				text = "sp"
			intervals [824]:
				xmin = 584.6863
				xmax = 584.7563
				text = "UW1"
			intervals [825]:
				xmin = 584.7563
				xmax = 585.0663
				text = "sp"
			intervals [826]:
				xmin = 585.0663
				xmax = 609.2577
				text = ""
			intervals [827]:
				xmin = 609.2577
				xmax = 609.2877
				text = "M"
			intervals [828]:
				xmin = 609.2877
				xmax = 609.3277
				text = "HH"
			intervals [829]:
				xmin = 609.3277
				xmax = 609.5477
				text = "M"
			intervals [830]:
				xmin = 609.5477
				xmax = 628.9783
				text = "sp"
			intervals [831]:
				xmin = 628.9783
				xmax = 629.0383
				text = "Y"
			intervals [832]:
				xmin = 629.0383
				xmax = 629.0683
				text = "UW1"
			intervals [833]:
				xmin = 629.0683
				xmax = 629.1183
				text = "W"
			intervals [834]:
				xmin = 629.1183
				xmax = 629.1783
				text = "ER0"
			intervals [835]:
				xmin = 629.1783
				xmax = 629.2483
				text = "V"
			intervals [836]:
				xmin = 629.2483
				xmax = 629.2983
				text = "EH1"
			intervals [837]:
				xmin = 629.2983
				xmax = 629.4083
				text = "R"
			intervals [838]:
				xmin = 629.4083
				xmax = 629.4883
				text = "IY0"
			intervals [839]:
				xmin = 629.4883
				xmax = 629.5183
				text = "G"
			intervals [840]:
				xmin = 629.5183
				xmax = 629.5483
				text = "IH1"
			intervals [841]:
				xmin = 629.5483
				xmax = 629.6583
				text = "R"
			intervals [842]:
				xmin = 629.6583
				xmax = 629.6983
				text = "L"
			intervals [843]:
				xmin = 629.6983
				xmax = 629.7583
				text = "IY0"
			intervals [844]:
				xmin = 629.7583
				xmax = 629.8183
				text = "G"
			intervals [845]:
				xmin = 629.8183
				xmax = 629.8983
				text = "ER1"
			intervals [846]:
				xmin = 629.8983
				xmax = 629.9283
				text = "L"
			intervals [847]:
				xmin = 629.9283
				xmax = 630.0983
				text = "sp"
			intervals [848]:
				xmin = 630.0983
				xmax = 630.8936
				text = ""
			intervals [849]:
				xmin = 630.8936
				xmax = 631.1636
				text = "M"
			intervals [850]:
				xmin = 631.1636
				xmax = 644.1153
				text = ""
			intervals [851]:
				xmin = 644.1153
				xmax = 644.2053
				text = "sil"
			intervals [852]:
				xmin = 644.2053
				xmax = 644.5853
				text = "M"
			intervals [853]:
				xmin = 644.5853
				xmax = 699.688
				text = ""
			intervals [854]:
				xmin = 699.688
				xmax = 699.758
				text = "W"
			intervals [855]:
				xmin = 699.758
				xmax = 700.258
				text = "AW1"
			intervals [856]:
				xmin = 700.258
				xmax = 700.378
				text = "sp"
			intervals [857]:
				xmin = 700.378
				xmax = 718.6486
				text = ""
			intervals [858]:
				xmin = 718.6486
				xmax = 718.9286
				text = "spn"
			intervals [859]:
				xmin = 718.9286
				xmax = 723.1945
				text = "sp"
			intervals [860]:
				xmin = 723.1945
				xmax = 723.2245
				text = "B"
			intervals [861]:
				xmin = 723.2245
				xmax = 723.2745
				text = "IY2"
			intervals [862]:
				xmin = 723.2745
				xmax = 723.3345
				text = "F"
			intervals [863]:
				xmin = 723.3345
				xmax = 723.4745
				text = "AO1"
			intervals [864]:
				xmin = 723.4745
				xmax = 723.5445
				text = "R"
			intervals [865]:
				xmin = 723.5445
				xmax = 723.5745
				text = "G"
			intervals [866]:
				xmin = 723.5745
				xmax = 723.7845
				text = "UW1"
			intervals [867]:
				xmin = 723.7845
				xmax = 723.8445
				text = "G"
			intervals [868]:
				xmin = 723.8445
				xmax = 723.8845
				text = "AH0"
			intervals [869]:
				xmin = 723.8845
				xmax = 724.0745
				text = "L"
			intervals [870]:
				xmin = 724.0745
				xmax = 724.2849
				text = ""
			intervals [871]:
				xmin = 724.2849
				xmax = 724.3449
				text = "sil"
			intervals [872]:
				xmin = 724.3449
				xmax = 724.7749
				text = "spn"
			intervals [873]:
				xmin = 724.7749
				xmax = 726.9549
				text = "sp"
			intervals [874]:
				xmin = 726.9549
				xmax = 755.376
				text = ""
			intervals [875]:
				xmin = 755.376
				xmax = 755.406
				text = "M"
			intervals [876]:
				xmin = 755.406
				xmax = 755.436
				text = "HH"
			intervals [877]:
				xmin = 755.436
				xmax = 755.896
				text = "M"
			intervals [878]:
				xmin = 755.896
				xmax = 817.8182
				text = ""
			intervals [879]:
				xmin = 817.8182
				xmax = 817.8682
				text = "sil"
			intervals [880]:
				xmin = 817.8682
				xmax = 817.9982
				text = "M"
			intervals [881]:
				xmin = 817.9982
				xmax = 818.1382
				text = "HH"
			intervals [882]:
				xmin = 818.1382
				xmax = 818.1682
				text = "M"
			intervals [883]:
				xmin = 818.1682
				xmax = 818.2282
				text = "sp"
			intervals [884]:
				xmin = 818.2282
				xmax = 837.7673
				text = ""
			intervals [885]:
				xmin = 837.7673
				xmax = 838.6673
				text = "spn"
			intervals [886]:
				xmin = 838.6673
				xmax = 852.4578
				text = ""
			intervals [887]:
				xmin = 852.4578
				xmax = 852.5278
				text = "sil"
			intervals [888]:
				xmin = 852.5278
				xmax = 852.6678
				text = "M"
			intervals [889]:
				xmin = 852.6678
				xmax = 852.7478
				text = "HH"
			intervals [890]:
				xmin = 852.7478
				xmax = 852.8178
				text = "M"
			intervals [891]:
				xmin = 852.8178
				xmax = 852.8778
				text = "sp"
			intervals [892]:
				xmin = 852.8778
				xmax = 858.9043
				text = ""
			intervals [893]:
				xmin = 858.9043
				xmax = 858.9743
				text = "DH"
			intervals [894]:
				xmin = 858.9743
				xmax = 859.0143
				text = "IH1"
			intervals [895]:
				xmin = 859.0143
				xmax = 859.0443
				text = "S"
			intervals [896]:
				xmin = 859.0443
				xmax = 859.1843
				text = "IH1"
			intervals [897]:
				xmin = 859.1843
				xmax = 859.2343
				text = "Z"
			intervals [898]:
				xmin = 859.2343
				xmax = 859.2943
				text = "DH"
			intervals [899]:
				xmin = 859.2943
				xmax = 859.3443
				text = "AH0"
			intervals [900]:
				xmin = 859.3443
				xmax = 859.8343
				text = "TN"
			intervals [901]:
				xmin = 859.8343
				xmax = 859.8943
				text = "K"
			intervals [902]:
				xmin = 859.8943
				xmax = 859.9543
				text = "AE1"
			intervals [903]:
				xmin = 859.9543
				xmax = 860.0343
				text = "M"
			intervals [904]:
				xmin = 860.0343
				xmax = 860.0943
				text = "P"
			intervals [905]:
				xmin = 860.0943
				xmax = 860.2143
				text = "AH0"
			intervals [906]:
				xmin = 860.2143
				xmax = 860.2443
				text = "S"
			intervals [907]:
				xmin = 860.2443
				xmax = 860.3043
				text = "DH"
			intervals [908]:
				xmin = 860.3043
				xmax = 860.5343
				text = "AH1"
			intervals [909]:
				xmin = 860.5343
				xmax = 869.1009
				text = ""
			intervals [910]:
				xmin = 869.1009
				xmax = 869.1509
				text = "sil"
			intervals [911]:
				xmin = 869.1509
				xmax = 869.3009
				text = "OW2"
			intervals [912]:
				xmin = 869.3009
				xmax = 869.3809
				text = "K"
			intervals [913]:
				xmin = 869.3809
				xmax = 869.5309
				text = "EY1"
			intervals [914]:
				xmin = 869.5309
				xmax = 894.2279
				text = ""
			intervals [915]:
				xmin = 894.2279
				xmax = 894.5079
				text = "sil"
			intervals [916]:
				xmin = 894.5079
				xmax = 894.5579
				text = "OW2"
			intervals [917]:
				xmin = 894.5579
				xmax = 894.6179
				text = "K"
			intervals [918]:
				xmin = 894.6179
				xmax = 894.6479
				text = "EY1"
			intervals [919]:
				xmin = 894.6479
				xmax = 901.4764
				text = ""
			intervals [920]:
				xmin = 901.4764
				xmax = 901.5364
				text = "sil"
			intervals [921]:
				xmin = 901.5364
				xmax = 901.6164
				text = "OW1"
			intervals [922]:
				xmin = 901.6164
				xmax = 901.6864
				text = "OW2"
			intervals [923]:
				xmin = 901.6864
				xmax = 901.7564
				text = "K"
			intervals [924]:
				xmin = 901.7564
				xmax = 901.9664
				text = "EY1"
			intervals [925]:
				xmin = 901.9664
				xmax = 902.0264
				text = "sp"
			intervals [926]:
				xmin = 902.0264
				xmax = 912.0601
				text = ""
			intervals [927]:
				xmin = 912.0601
				xmax = 912.2601
				text = "M"
			intervals [928]:
				xmin = 912.2601
				xmax = 912.3201
				text = "sp"
			intervals [929]:
				xmin = 912.3201
				xmax = 912.5101
				text = "M"
			intervals [930]:
				xmin = 912.5101
				xmax = 912.7701
				text = "M"
			intervals [931]:
				xmin = 912.7701
				xmax = 914.2618
				text = "sp"
			intervals [932]:
				xmin = 914.2618
				xmax = 914.3118
				text = "DH"
			intervals [933]:
				xmin = 914.3118
				xmax = 914.3718
				text = "IH1"
			intervals [934]:
				xmin = 914.3718
				xmax = 914.4318
				text = "S"
			intervals [935]:
				xmin = 914.4318
				xmax = 914.4618
				text = "W"
			intervals [936]:
				xmin = 914.4618
				xmax = 914.5018
				text = "AH0"
			intervals [937]:
				xmin = 914.5018
				xmax = 914.5618
				text = "Z"
			intervals [938]:
				xmin = 914.5618
				xmax = 914.5918
				text = "DH"
			intervals [939]:
				xmin = 914.5918
				xmax = 914.6718
				text = "AH0"
			intervals [940]:
				xmin = 914.6718
				xmax = 914.7918
				text = "S"
			intervals [941]:
				xmin = 914.7918
				xmax = 914.8418
				text = "EH1"
			intervals [942]:
				xmin = 914.8418
				xmax = 914.8918
				text = "V"
			intervals [943]:
				xmin = 914.8918
				xmax = 914.9518
				text = "AH0"
			intervals [944]:
				xmin = 914.9518
				xmax = 914.9818
				text = "N"
			intervals [945]:
				xmin = 914.9818
				xmax = 915.1118
				text = "T"
			intervals [946]:
				xmin = 915.1118
				xmax = 915.3318
				text = "IY0"
			intervals [947]:
				xmin = 915.3318
				xmax = 915.4018
				text = "Z"
			intervals [948]:
				xmin = 915.4018
				xmax = 915.4518
				text = "S"
			intervals [949]:
				xmin = 915.4518
				xmax = 915.6818
				text = "EH1"
			intervals [950]:
				xmin = 915.6818
				xmax = 915.7518
				text = "V"
			intervals [951]:
				xmin = 915.7518
				xmax = 915.8118
				text = "AH0"
			intervals [952]:
				xmin = 915.8118
				xmax = 915.8418
				text = "N"
			intervals [953]:
				xmin = 915.8418
				xmax = 916.0271
				text = ""
			intervals [954]:
				xmin = 916.0271
				xmax = 916.1371
				text = "Y"
			intervals [955]:
				xmin = 916.1371
				xmax = 916.7471
				text = "AE1"
			intervals [956]:
				xmin = 916.7471
				xmax = 917.0571
				text = "OW2"
			intervals [957]:
				xmin = 917.0571
				xmax = 917.0871
				text = "K"
			intervals [958]:
				xmin = 917.0871
				xmax = 917.1171
				text = "EY1"
			intervals [959]:
				xmin = 917.1171
				xmax = 933.9944
				text = ""
			intervals [960]:
				xmin = 933.9944
				xmax = 934.0444
				text = "sil"
			intervals [961]:
				xmin = 934.0444
				xmax = 934.1044
				text = "M"
			intervals [962]:
				xmin = 934.1044
				xmax = 934.1344
				text = "HH"
			intervals [963]:
				xmin = 934.1344
				xmax = 934.1644
				text = "M"
			intervals [964]:
				xmin = 934.1644
				xmax = 934.1944
				text = "sp"
			intervals [965]:
				xmin = 934.1944
				xmax = 934.7844
				text = "M"
			intervals [966]:
				xmin = 934.7844
				xmax = 935.2534
				text = ""
			intervals [967]:
				xmin = 935.2534
				xmax = 935.5634
				text = "OW1"
			intervals [968]:
				xmin = 935.5634
				xmax = 935.743
				text = ""
			intervals [969]:
				xmin = 935.743
				xmax = 935.793
				text = "sil"
			intervals [970]:
				xmin = 935.793
				xmax = 936.143
				text = "N"
			intervals [971]:
				xmin = 936.143
				xmax = 936.193
				text = "N"
			intervals [972]:
				xmin = 936.193
				xmax = 936.433
				text = "AO0"
			intervals [973]:
				xmin = 936.433
				xmax = 936.463
				text = "R"
			intervals [974]:
				xmin = 936.463
				xmax = 936.493
				text = "TH"
			intervals [975]:
				xmin = 936.493
				xmax = 936.573
				text = "IY1"
			intervals [976]:
				xmin = 936.573
				xmax = 936.653
				text = "sp"
			intervals [977]:
				xmin = 936.653
				xmax = 936.733
				text = "L"
			intervals [978]:
				xmin = 936.733
				xmax = 936.773
				text = "AY1"
			intervals [979]:
				xmin = 936.773
				xmax = 936.893
				text = "K"
			intervals [980]:
				xmin = 936.893
				xmax = 937.003
				text = "EY1"
			intervals [981]:
				xmin = 937.003
				xmax = 937.043
				text = "TH"
			intervals [982]:
				xmin = 937.043
				xmax = 937.073
				text = "S"
			intervals [983]:
				xmin = 937.073
				xmax = 937.213
				text = "T"
			intervals [984]:
				xmin = 937.213
				xmax = 937.243
				text = "R"
			intervals [985]:
				xmin = 937.243
				xmax = 937.283
				text = "IY1"
			intervals [986]:
				xmin = 937.283
				xmax = 937.333
				text = "T"
			intervals [987]:
				xmin = 937.333
				xmax = 937.373
				text = "DH"
			intervals [988]:
				xmin = 937.373
				xmax = 937.493
				text = "AE1"
			intervals [989]:
				xmin = 937.493
				xmax = 937.553
				text = "T"
			intervals [990]:
				xmin = 937.553
				xmax = 937.703
				text = "S"
			intervals [991]:
				xmin = 937.703
				xmax = 937.733
				text = "sp"
			intervals [992]:
				xmin = 937.733
				xmax = 937.980
				text = ""
			intervals [993]:
				xmin = 937.980
				xmax = 938.090
				text = "D"
			intervals [994]:
				xmin = 938.090
				xmax = 938.130
				text = "AW1"
			intervals [995]:
				xmin = 938.130
				xmax = 938.190
				text = "N"
			intervals [996]:
				xmin = 938.190
				xmax = 938.220
				text = "IH0"
			intervals [997]:
				xmin = 938.220
				xmax = 938.260
				text = "N"
			intervals [998]:
				xmin = 938.260
				xmax = 938.320
				text = "DH"
			intervals [999]:
				xmin = 938.320
				xmax = 938.390
				text = "AE1"
			intervals [1000]:
				xmin = 938.390
				xmax = 938.450
				text = "T"
			intervals [1001]:
				xmin = 938.450
				xmax = 938.520
				text = "W"
			intervals [1002]:
				xmin = 938.520
				xmax = 938.660
				text = "EY1"
			intervals [1003]:
				xmin = 938.660
				xmax = 938.770
				text = "OW2"
			intervals [1004]:
				xmin = 938.770
				xmax = 938.840
				text = "K"
			intervals [1005]:
				xmin = 938.840
				xmax = 938.890
				text = "EY1"
			intervals [1006]:
				xmin = 938.890
				xmax = 946.9316
				text = ""
			intervals [1007]:
				xmin = 946.9316
				xmax = 947.0416
				text = "HH"
			intervals [1008]:
				xmin = 947.0416
				xmax = 947.0816
				text = "W"
			intervals [1009]:
				xmin = 947.0816
				xmax = 947.1516
				text = "EH1"
			intervals [1010]:
				xmin = 947.1516
				xmax = 947.1816
				text = "R"
			intervals [1011]:
				xmin = 947.1816
				xmax = 947.2216
				text = "Y"
			intervals [1012]:
				xmin = 947.2216
				xmax = 947.3416
				text = "UW1"
			intervals [1013]:
				xmin = 947.3416
				xmax = 947.3716
				text = "sp"
			intervals [1014]:
				xmin = 947.3716
				xmax = 947.4516
				text = "W"
			intervals [1015]:
				xmin = 947.4516
				xmax = 947.5316
				text = "ER0"
			intervals [1016]:
				xmin = 947.5316
				xmax = 983.328
				text = ""
			intervals [1017]:
				xmin = 983.328
				xmax = 983.388
				text = "D"
			intervals [1018]:
				xmin = 983.388
				xmax = 983.558
				text = "AH1"
			intervals [1019]:
				xmin = 983.558
				xmax = 983.678
				text = "N"
			intervals [1020]:
				xmin = 983.678
				xmax = 983.978
				text = "spn"
			intervals [1021]:
				xmin = 983.978
				xmax = 1016.447
				text = "sp"
			intervals [1022]:
				xmin = 1016.447
				xmax = 1016.647
				text = "M"
			intervals [1023]:
				xmin = 1016.647
				xmax = 1016.687
				text = "HH"
			intervals [1024]:
				xmin = 1016.687
				xmax = 1017.007
				text = "M"
			intervals [1025]:
				xmin = 1017.007
				xmax = 1017.2343
				text = ""
			intervals [1026]:
				xmin = 1017.2343
				xmax = 1017.2643
				text = "sil"
			intervals [1027]:
				xmin = 1017.2643
				xmax = 1017.3943
				text = "M"
			intervals [1028]:
				xmin = 1017.3943
				xmax = 1017.4643
				text = "HH"
			intervals [1029]:
				xmin = 1017.4643
				xmax = 1017.6643
				text = "M"
			intervals [1030]:
				xmin = 1017.6643
				xmax = 1017.7043
				text = "sp"
			intervals [1031]:
				xmin = 1017.7043
				xmax = 1079.6672
				text = ""
			intervals [1032]:
				xmin = 1079.6672
				xmax = 1079.7572
				text = "N"
			intervals [1033]:
				xmin = 1079.7572
				xmax = 1080.1472
				text = "OW1"
			intervals [1034]:
				xmin = 1080.1472
				xmax = 1080.2072
				text = "DH"
			intervals [1035]:
				xmin = 1080.2072
				xmax = 1080.3372
				text = "AE1"
			intervals [1036]:
				xmin = 1080.3372
				xmax = 1080.4372
				text = "T"
			intervals [1037]:
				xmin = 1080.4372
				xmax = 1080.5072
				text = "Z"
			intervals [1038]:
				xmin = 1080.5072
				xmax = 1080.5472
				text = "G"
			intervals [1039]:
				xmin = 1080.5472
				xmax = 1080.6472
				text = "R"
			intervals [1040]:
				xmin = 1080.6472
				xmax = 1080.8272
				text = "EY1"
			intervals [1041]:
				xmin = 1080.8272
				xmax = 1080.8672
				text = "T"
			intervals [1042]:
				xmin = 1080.8672
				xmax = 1080.9172
				text = "DH"
			intervals [1043]:
				xmin = 1080.9172
				xmax = 1080.9972
				text = "AH1"
			intervals [1044]:
				xmin = 1080.9972
				xmax = 1081.0472
				text = "HH"
			intervals [1045]:
				xmin = 1081.0472
				xmax = 1081.1072
				text = "OW1"
			intervals [1046]:
				xmin = 1081.1072
				xmax = 1081.2472
				text = "L"
			intervals [1047]:
				xmin = 1081.2472
				xmax = 1081.4391
				text = ""
			intervals [1048]:
				xmin = 1081.4391
				xmax = 1081.4791
				text = "sil"
			intervals [1049]:
				xmin = 1081.4791
				xmax = 1081.5291
				text = "DH"
			intervals [1050]:
				xmin = 1081.5291
				xmax = 1081.6291
				text = "AH1"
			intervals [1051]:
				xmin = 1081.6291
				xmax = 1081.6891
				text = "TH"
			intervals [1052]:
				xmin = 1081.6891
				xmax = 1081.7491
				text = "IH1"
			intervals [1053]:
				xmin = 1081.7491
				xmax = 1081.9091
				text = "NG"
			intervals [1054]:
				xmin = 1081.9091
				xmax = 1082.1591
				text = "IH1"
			intervals [1055]:
				xmin = 1082.1591
				xmax = 1082.2891
				text = "Z"
			intervals [1056]:
				xmin = 1082.2891
				xmax = 1082.4391
				text = "AY1"
			intervals [1057]:
				xmin = 1082.4391
				xmax = 1082.4691
				text = "sp"
			intervals [1058]:
				xmin = 1082.4691
				xmax = 1082.5491
				text = "Y"
			intervals [1059]:
				xmin = 1082.5491
				xmax = 1082.5991
				text = "UW1"
			intervals [1060]:
				xmin = 1082.5991
				xmax = 1082.6591
				text = "N"
			intervals [1061]:
				xmin = 1082.6591
				xmax = 1083.0191
				text = "OW1"
			intervals [1062]:
				xmin = 1083.0191
				xmax = 1083.3836
				text = ""
			intervals [1063]:
				xmin = 1083.3836
				xmax = 1083.4136
				text = "sil"
			intervals [1064]:
				xmin = 1083.4136
				xmax = 1083.5936
				text = "Y"
			intervals [1065]:
				xmin = 1083.5936
				xmax = 1083.9936
				text = "UW1"
			intervals [1066]:
				xmin = 1083.9936
				xmax = 1084.0636
				text = "IH0"
			intervals [1067]:
				xmin = 1084.0636
				xmax = 1084.1236
				text = "K"
			intervals [1068]:
				xmin = 1084.1236
				xmax = 1084.2036
				text = "S"
			intervals [1069]:
				xmin = 1084.2036
				xmax = 1084.2736
				text = "P"
			intervals [1070]:
				xmin = 1084.2736
				xmax = 1084.3736
				text = "IH1"
			intervals [1071]:
				xmin = 1084.3736
				xmax = 1084.4336
				text = "R"
			intervals [1072]:
				xmin = 1084.4336
				xmax = 1084.6536
				text = "IY0"
			intervals [1073]:
				xmin = 1084.6536
				xmax = 1084.7236
				text = "AH0"
			intervals [1074]:
				xmin = 1084.7236
				xmax = 1084.7836
				text = "N"
			intervals [1075]:
				xmin = 1084.7836
				xmax = 1084.8936
				text = "S"
			intervals [1076]:
				xmin = 1084.8936
				xmax = 1085.0036
				text = "T"
			intervals [1077]:
				xmin = 1085.0036
				xmax = 1085.4466
				text = "sp"
			intervals [1078]:
				xmin = 1085.4466
				xmax = 1085.5266
				text = "Y"
			intervals [1079]:
				xmin = 1085.5266
				xmax = 1085.5966
				text = "UW1"
			intervals [1080]:
				xmin = 1085.5966
				xmax = 1085.6866
				text = "V"
			intervals [1081]:
				xmin = 1085.6866
				xmax = 1085.7466
				text = "G"
			intervals [1082]:
				xmin = 1085.7466
				xmax = 1085.7966
				text = "R"
			intervals [1083]:
				xmin = 1085.7966
				xmax = 1085.9066
				text = "OW1"
			intervals [1084]:
				xmin = 1085.9066
				xmax = 1085.9866
				text = "N"
			intervals [1085]:
				xmin = 1085.9866
				xmax = 1086.0466
				text = "AH1"
			intervals [1086]:
				xmin = 1086.0466
				xmax = 1086.1366
				text = "P"
			intervals [1087]:
				xmin = 1086.1366
				xmax = 1086.2266
				text = "HH"
			intervals [1088]:
				xmin = 1086.2266
				xmax = 1086.3366
				text = "IY1"
			intervals [1089]:
				xmin = 1086.3366
				xmax = 1086.3666
				text = "R"
			intervals [1090]:
				xmin = 1086.3666
				xmax = 1086.5812
				text = ""
			intervals [1091]:
				xmin = 1086.5812
				xmax = 1086.6212
				text = "sil"
			intervals [1092]:
				xmin = 1086.6212
				xmax = 1086.6712
				text = "Y"
			intervals [1093]:
				xmin = 1086.6712
				xmax = 1086.7212
				text = "UW1"
			intervals [1094]:
				xmin = 1086.7212
				xmax = 1086.8012
				text = "S"
			intervals [1095]:
				xmin = 1086.8012
				xmax = 1086.8612
				text = "EH1"
			intervals [1096]:
				xmin = 1086.8612
				xmax = 1086.9012
				text = "D"
			intervals [1097]:
				xmin = 1086.9012
				xmax = 1086.9312
				text = "DH"
			intervals [1098]:
				xmin = 1086.9312
				xmax = 1086.9712
				text = "AH0"
			intervals [1099]:
				xmin = 1086.9712
				xmax = 1087.0612
				text = "F"
			intervals [1100]:
				xmin = 1087.0612
				xmax = 1087.1112
				text = "AA1"
			intervals [1101]:
				xmin = 1087.1112
				xmax = 1087.1612
				text = "R"
			intervals [1102]:
				xmin = 1087.1612
				xmax = 1087.1912
				text = "DH"
			intervals [1103]:
				xmin = 1087.1912
				xmax = 1087.2412
				text = "AH0"
			intervals [1104]:
				xmin = 1087.2412
				xmax = 1087.2712
				text = "S"
			intervals [1105]:
				xmin = 1087.2712
				xmax = 1087.3012
				text = "T"
			intervals [1106]:
				xmin = 1087.3012
				xmax = 1087.3412
				text = "Y"
			intervals [1107]:
				xmin = 1087.3412
				xmax = 1087.4012
				text = "UW1"
			intervals [1108]:
				xmin = 1087.4012
				xmax = 1087.4512
				text = "V"
			intervals [1109]:
				xmin = 1087.4512
				xmax = 1087.4812
				text = "sp"
			intervals [1110]:
				xmin = 1087.4812
				xmax = 1087.5612
				text = "L"
			intervals [1111]:
				xmin = 1087.5612
				xmax = 1087.6912
				text = "IH1"
			intervals [1112]:
				xmin = 1087.6912
				xmax = 1087.8312
				text = "V"
			intervals [1113]:
				xmin = 1087.8312
				xmax = 1087.8612
				text = "D"
			intervals [1114]:
				xmin = 1087.8612
				xmax = 1087.9112
				text = "IH1"
			intervals [1115]:
				xmin = 1087.9112
				xmax = 1087.9912
				text = "Z"
			intervals [1116]:
				xmin = 1087.9912
				xmax = 1088.0712
				text = "S"
			intervals [1117]:
				xmin = 1088.0712
				xmax = 1088.1112
				text = "IH1"
			intervals [1118]:
				xmin = 1088.1112
				xmax = 1088.1712
				text = "L"
			intervals [1119]:
				xmin = 1088.1712
				xmax = 1088.2012
				text = "V"
			intervals [1120]:
				xmin = 1088.2012
				xmax = 1088.2712
				text = "ER0"
			intervals [1121]:
				xmin = 1088.2712
				xmax = 1088.3412
				text = "S"
			intervals [1122]:
				xmin = 1088.3412
				xmax = 1088.4212
				text = "P"
			intervals [1123]:
				xmin = 1088.4212
				xmax = 1088.5012
				text = "ER0"
			intervals [1124]:
				xmin = 1088.5012
				xmax = 1088.5612
				text = "IH1"
			intervals [1125]:
				xmin = 1088.5612
				xmax = 1088.6012
				text = "NG"
			intervals [1126]:
				xmin = 1088.6012
				xmax = 1088.6612
				text = "AE1"
			intervals [1127]:
				xmin = 1088.6612
				xmax = 1088.6912
				text = "N"
			intervals [1128]:
				xmin = 1088.6912
				xmax = 1088.7312
				text = "DH"
			intervals [1129]:
				xmin = 1088.7312
				xmax = 1088.7912
				text = "AE1"
			intervals [1130]:
				xmin = 1088.7912
				xmax = 1088.8512
				text = "T"
			intervals [1131]:
				xmin = 1088.8512
				xmax = 1088.9512
				text = "EH1"
			intervals [1132]:
				xmin = 1088.9512
				xmax = 1088.9812
				text = "S"
			intervals [1133]:
				xmin = 1088.9812
				xmax = 1089.0112
				text = "sp"
			intervals [1134]:
				xmin = 1089.0112
				xmax = 1089.1224
				text = ""
			intervals [1135]:
				xmin = 1089.1224
				xmax = 1089.1824
				text = "F"
			intervals [1136]:
				xmin = 1089.1824
				xmax = 1089.2324
				text = "IH1"
			intervals [1137]:
				xmin = 1089.2324
				xmax = 1089.3124
				text = "F"
			intervals [1138]:
				xmin = 1089.3124
				xmax = 1089.3924
				text = "T"
			intervals [1139]:
				xmin = 1089.3924
				xmax = 1089.5624
				text = "IY1"
			intervals [1140]:
				xmin = 1089.5624
				xmax = 1089.6224
				text = "N"
			intervals [1141]:
				xmin = 1089.6224
				xmax = 1089.6524
				text = "sp"
			intervals [1142]:
				xmin = 1089.6524
				xmax = 1089.7624
				text = "M"
			intervals [1143]:
				xmin = 1089.7624
				xmax = 1089.9424
				text = "IH1"
			intervals [1144]:
				xmin = 1089.9424
				xmax = 1090.0024
				text = "N"
			intervals [1145]:
				xmin = 1090.0024
				xmax = 1090.0324
				text = "AH0"
			intervals [1146]:
				xmin = 1090.0324
				xmax = 1090.0724
				text = "T"
			intervals [1147]:
				xmin = 1090.0724
				xmax = 1090.1224
				text = "S"
			intervals [1148]:
				xmin = 1090.1224
				xmax = 1090.4401
				text = "sp"
			intervals [1149]:
				xmin = 1090.4401
				xmax = 1090.4901
				text = "AE1"
			intervals [1150]:
				xmin = 1090.4901
				xmax = 1090.5601
				text = "N"
			intervals [1151]:
				xmin = 1090.5601
				xmax = 1090.6201
				text = "S"
			intervals [1152]:
				xmin = 1090.6201
				xmax = 1090.8901
				text = "OW1"
			intervals [1153]:
				xmin = 1090.8901
				xmax = 1091.328
				text = ""
			intervals [1154]:
				xmin = 1091.328
				xmax = 1091.438
				text = "W"
			intervals [1155]:
				xmin = 1091.438
				xmax = 1091.468
				text = "EH1"
			intervals [1156]:
				xmin = 1091.468
				xmax = 1091.498
				text = "N"
			intervals [1157]:
				xmin = 1091.498
				xmax = 1091.548
				text = "W"
			intervals [1158]:
				xmin = 1091.548
				xmax = 1091.598
				text = "IY1"
			intervals [1159]:
				xmin = 1091.598
				xmax = 1091.728
				text = "T"
			intervals [1160]:
				xmin = 1091.728
				xmax = 1091.798
				text = "AO1"
			intervals [1161]:
				xmin = 1091.798
				xmax = 1091.868
				text = "K"
			intervals [1162]:
				xmin = 1091.868
				xmax = 1091.918
				text = "AH0"
			intervals [1163]:
				xmin = 1091.918
				xmax = 1091.968
				text = "B"
			intervals [1164]:
				xmin = 1091.968
				xmax = 1092.168
				text = "AW1"
			intervals [1165]:
				xmin = 1092.168
				xmax = 1092.228
				text = "T"
			intervals [1166]:
				xmin = 1092.228
				xmax = 1092.308
				text = "S"
			intervals [1167]:
				xmin = 1092.308
				xmax = 1092.338
				text = "AH1"
			intervals [1168]:
				xmin = 1092.338
				xmax = 1092.418
				text = "M"
			intervals [1169]:
				xmin = 1092.418
				xmax = 1092.458
				text = "W"
			intervals [1170]:
				xmin = 1092.458
				xmax = 1092.538
				text = "AH2"
			intervals [1171]:
				xmin = 1092.538
				xmax = 1092.618
				text = "N"
			intervals [1172]:
				xmin = 1092.618
				xmax = 1092.678
				text = "sp"
			intervals [1173]:
				xmin = 1092.678
				xmax = 1092.768
				text = "EY1"
			intervals [1174]:
				xmin = 1092.768
				xmax = 1092.928
				text = "D"
			intervals [1175]:
				xmin = 1092.928
				xmax = 1093.108
				text = "IY1"
			intervals [1176]:
				xmin = 1093.108
				xmax = 1093.238
				text = "S"
			intervals [1177]:
				xmin = 1093.238
				xmax = 1093.398
				text = "IY1"
			intervals [1178]:
				xmin = 1093.398
				xmax = 1093.498
				text = "N"
			intervals [1179]:
				xmin = 1093.498
				xmax = 1093.638
				text = "EY1"
			intervals [1180]:
				xmin = 1093.638
				xmax = 1093.668
				text = "T"
			intervals [1181]:
				xmin = 1093.668
				xmax = 1093.698
				text = "IH0"
			intervals [1182]:
				xmin = 1093.698
				xmax = 1093.788
				text = "V"
			intervals [1183]:
				xmin = 1093.788
				xmax = 1093.838
				text = "L"
			intervals [1184]:
				xmin = 1093.838
				xmax = 1093.868
				text = "AY1"
			intervals [1185]:
				xmin = 1093.868
				xmax = 1093.978
				text = "K"
			intervals [1186]:
				xmin = 1093.978
				xmax = 1094.018
				text = "Y"
			intervals [1187]:
				xmin = 1094.018
				xmax = 1094.048
				text = "UH1"
			intervals [1188]:
				xmin = 1094.048
				xmax = 1094.118
				text = "R"
			intervals [1189]:
				xmin = 1094.118
				xmax = 1094.168
				text = "IH0"
			intervals [1190]:
				xmin = 1094.168
				xmax = 1094.218
				text = "K"
			intervals [1191]:
				xmin = 1094.218
				xmax = 1094.298
				text = "S"
			intervals [1192]:
				xmin = 1094.298
				xmax = 1094.388
				text = "P"
			intervals [1193]:
				xmin = 1094.388
				xmax = 1094.498
				text = "IH1"
			intervals [1194]:
				xmin = 1094.498
				xmax = 1094.578
				text = "R"
			intervals [1195]:
				xmin = 1094.578
				xmax = 1094.688
				text = "IY0"
			intervals [1196]:
				xmin = 1094.688
				xmax = 1094.738
				text = "AH0"
			intervals [1197]:
				xmin = 1094.738
				xmax = 1094.768
				text = "N"
			intervals [1198]:
				xmin = 1094.768
				xmax = 1094.808
				text = "S"
			intervals [1199]:
				xmin = 1094.808
				xmax = 1094.848
				text = "sp"
			intervals [1200]:
				xmin = 1094.848
				xmax = 1095.0432
				text = ""
			intervals [1201]:
				xmin = 1095.0432
				xmax = 1095.0932
				text = "HH"
			intervals [1202]:
				xmin = 1095.0932
				xmax = 1095.1432
				text = "W"
			intervals [1203]:
				xmin = 1095.1432
				xmax = 1095.1832
				text = "AH1"
			intervals [1204]:
				xmin = 1095.1832
				xmax = 1095.2532
				text = "N"
			intervals [1205]:
				xmin = 1095.2532
				xmax = 1095.2832
				text = "TH"
			intervals [1206]:
				xmin = 1095.2832
				xmax = 1095.3132
				text = "IH1"
			intervals [1207]:
				xmin = 1095.3132
				xmax = 1095.4032
				text = "NG"
			intervals [1208]:
				xmin = 1095.4032
				xmax = 1095.4332
				text = "DH"
			intervals [1209]:
				xmin = 1095.4332
				xmax = 1095.4632
				text = "AE1"
			intervals [1210]:
				xmin = 1095.4632
				xmax = 1095.5232
				text = "T"
			intervals [1211]:
				xmin = 1095.5232
				xmax = 1095.5832
				text = "AY1"
			intervals [1212]:
				xmin = 1095.5832
				xmax = 1095.6932
				text = "D"
			intervals [1213]:
				xmin = 1095.6932
				xmax = 1095.7432
				text = "UW1"
			intervals [1214]:
				xmin = 1095.7432
				xmax = 1095.8032
				text = "W"
			intervals [1215]:
				xmin = 1095.8032
				xmax = 1095.8532
				text = "AA1"
			intervals [1216]:
				xmin = 1095.8532
				xmax = 1095.8832
				text = "N"
			intervals [1217]:
				xmin = 1095.8832
				xmax = 1095.9832
				text = "AH0"
			intervals [1218]:
				xmin = 1095.9832
				xmax = 1096.0732
				text = "F"
			intervals [1219]:
				xmin = 1096.0732
				xmax = 1096.2032
				text = "AA1"
			intervals [1220]:
				xmin = 1096.2032
				xmax = 1096.2532
				text = "L"
			intervals [1221]:
				xmin = 1096.2532
				xmax = 1096.4232
				text = "OW0"
			intervals [1222]:
				xmin = 1096.4232
				xmax = 1096.5132
				text = "AH1"
			intervals [1223]:
				xmin = 1096.5132
				xmax = 1096.6432
				text = "P"
			intervals [1224]:
				xmin = 1096.6432
				xmax = 1096.8632
				text = "AO1"
			intervals [1225]:
				xmin = 1096.8632
				xmax = 1096.9632
				text = "N"
			intervals [1226]:
				xmin = 1096.9632
				xmax = 1097.1232
				text = "sp"
			intervals [1227]:
				xmin = 1097.1232
				xmax = 1097.3839
				text = ""
			intervals [1228]:
				xmin = 1097.3839
				xmax = 1097.6539
				text = "IH1"
			intervals [1229]:
				xmin = 1097.6539
				xmax = 1097.7839
				text = "Z"
			intervals [1230]:
				xmin = 1097.7839
				xmax = 1097.8739
				text = "K"
			intervals [1231]:
				xmin = 1097.8739
				xmax = 1097.9239
				text = "AY1"
			intervals [1232]:
				xmin = 1097.9239
				xmax = 1097.9639
				text = "N"
			intervals [1233]:
				xmin = 1097.9639
				xmax = 1098.0039
				text = "AH0"
			intervals [1234]:
				xmin = 1098.0039
				xmax = 1098.0339
				text = "V"
			intervals [1235]:
				xmin = 1098.0339
				xmax = 1098.0739
				text = "G"
			intervals [1236]:
				xmin = 1098.0739
				xmax = 1098.1339
				text = "OW1"
			intervals [1237]:
				xmin = 1098.1339
				xmax = 1098.2139
				text = "IH0"
			intervals [1238]:
				xmin = 1098.2139
				xmax = 1098.2639
				text = "N"
			intervals [1239]:
				xmin = 1098.2639
				xmax = 1098.3339
				text = "B"
			intervals [1240]:
				xmin = 1098.3339
				xmax = 1098.4239
				text = "AE1"
			intervals [1241]:
				xmin = 1098.4239
				xmax = 1098.5139
				text = "K"
			intervals [1242]:
				xmin = 1098.5139
				xmax = 1098.6139
				text = "T"
			intervals [1243]:
				xmin = 1098.6139
				xmax = 1098.6739
				text = "UW1"
			intervals [1244]:
				xmin = 1098.6739
				xmax = 1098.7139
				text = "DH"
			intervals [1245]:
				xmin = 1098.7139
				xmax = 1098.8039
				text = "AH0"
			intervals [1246]:
				xmin = 1098.8039
				xmax = 1098.8939
				text = "R"
			intervals [1247]:
				xmin = 1098.8939
				xmax = 1099.0839
				text = "AY1"
			intervals [1248]:
				xmin = 1099.0839
				xmax = 1099.1339
				text = "AH0"
			intervals [1249]:
				xmin = 1099.1339
				xmax = 1099.1639
				text = "T"
			intervals [1250]:
				xmin = 1099.1639
				xmax = 1099.2039
				text = "S"
			intervals [1251]:
				xmin = 1099.2039
				xmax = 1099.2839
				text = "F"
			intervals [1252]:
				xmin = 1099.2839
				xmax = 1099.3439
				text = "AO1"
			intervals [1253]:
				xmin = 1099.3439
				xmax = 1099.3839
				text = "R"
			intervals [1254]:
				xmin = 1099.3839
				xmax = 1099.4339
				text = "AH0"
			intervals [1255]:
				xmin = 1099.4339
				xmax = 1099.4939
				text = "M"
			intervals [1256]:
				xmin = 1099.4939
				xmax = 1099.5339
				text = "IH1"
			intervals [1257]:
				xmin = 1099.5339
				xmax = 1099.6339
				text = "N"
			intervals [1258]:
				xmin = 1099.6339
				xmax = 1099.6739
				text = "AH0"
			intervals [1259]:
				xmin = 1099.6739
				xmax = 1099.7039
				text = "T"
			intervals [1260]:
				xmin = 1099.7039
				xmax = 1099.7439
				text = "sp"
			intervals [1261]:
				xmin = 1099.7439
				xmax = 1100.6981
				text = ""
			intervals [1262]:
				xmin = 1100.6981
				xmax = 1100.7281
				text = "B"
			intervals [1263]:
				xmin = 1100.7281
				xmax = 1100.7881
				text = "IH0"
			intervals [1264]:
				xmin = 1100.7881
				xmax = 1100.8381
				text = "K"
			intervals [1265]:
				xmin = 1100.8381
				xmax = 1100.8981
				text = "AA1"
			intervals [1266]:
				xmin = 1100.8981
				xmax = 1100.9681
				text = "Z"
			intervals [1267]:
				xmin = 1100.9681
				xmax = 1101.0281
				text = "Y"
			intervals [1268]:
				xmin = 1101.0281
				xmax = 1101.1081
				text = "UW1"
			intervals [1269]:
				xmin = 1101.1081
				xmax = 1101.1381
				text = "W"
			intervals [1270]:
				xmin = 1101.1381
				xmax = 1101.1881
				text = "ER0"
			intervals [1271]:
				xmin = 1101.1881
				xmax = 1101.2581
				text = "K"
			intervals [1272]:
				xmin = 1101.2581
				xmax = 1101.2881
				text = "L"
			intervals [1273]:
				xmin = 1101.2881
				xmax = 1101.3481
				text = "OW1"
			intervals [1274]:
				xmin = 1101.3481
				xmax = 1101.4181
				text = "S"
			intervals [1275]:
				xmin = 1101.4181
				xmax = 1101.4681
				text = "IH0"
			intervals [1276]:
				xmin = 1101.4681
				xmax = 1101.5181
				text = "N"
			intervals [1277]:
				xmin = 1101.5181
				xmax = 1101.6081
				text = "AH1"
			intervals [1278]:
				xmin = 1101.6081
				xmax = 1101.6381
				text = "F"
			intervals [1279]:
				xmin = 1101.6381
				xmax = 1101.7281
				text = "T"
			intervals [1280]:
				xmin = 1101.7281
				xmax = 1101.7781
				text = "UW1"
			intervals [1281]:
				xmin = 1101.7781
				xmax = 1101.9481
				text = "Y"
			intervals [1282]:
				xmin = 1101.9481
				xmax = 1102.0181
				text = "UW1"
			intervals [1283]:
				xmin = 1102.0181
				xmax = 1102.0781
				text = "S"
			intervals [1284]:
				xmin = 1102.0781
				xmax = 1102.2081
				text = "T"
			intervals [1285]:
				xmin = 1102.2081
				xmax = 1102.2981
				text = "R"
			intervals [1286]:
				xmin = 1102.2981
				xmax = 1102.4181
				text = "IY1"
			intervals [1287]:
				xmin = 1102.4181
				xmax = 1102.4581
				text = "T"
			intervals [1288]:
				xmin = 1102.4581
				xmax = 1102.4881
				text = "sp"
			intervals [1289]:
				xmin = 1102.4881
				xmax = 1102.8757
				text = ""
			intervals [1290]:
				xmin = 1102.8757
				xmax = 1103.0357
				text = "AE1"
			intervals [1291]:
				xmin = 1103.0357
				xmax = 1103.0657
				text = "N"
			intervals [1292]:
				xmin = 1103.0657
				xmax = 1103.1157
				text = "L"
			intervals [1293]:
				xmin = 1103.1157
				xmax = 1103.1757
				text = "AY1"
			intervals [1294]:
				xmin = 1103.1757
				xmax = 1103.2057
				text = "K"
			intervals [1295]:
				xmin = 1103.2057
				xmax = 1103.2857
				text = "sp"
			intervals [1296]:
				xmin = 1103.2857
				xmax = 1103.3839
				text = ""
			intervals [1297]:
				xmin = 1103.3839
				xmax = 1103.4439
				text = "B"
			intervals [1298]:
				xmin = 1103.4439
				xmax = 1103.5539
				text = "EH1"
			intervals [1299]:
				xmin = 1103.5539
				xmax = 1103.5839
				text = "N"
			intervals [1300]:
				xmin = 1103.5839
				xmax = 1103.7139
				text = "Z"
			intervals [1301]:
				xmin = 1103.7139
				xmax = 1103.7639
				text = "CH"
			intervals [1302]:
				xmin = 1103.7639
				xmax = 1103.8039
				text = "IH1"
			intervals [1303]:
				xmin = 1103.8039
				xmax = 1103.8639
				text = "L"
			intervals [1304]:
				xmin = 1103.8639
				xmax = 1103.9239
				text = "IY0"
			intervals [1305]:
				xmin = 1103.9239
				xmax = 1103.9839
				text = "B"
			intervals [1306]:
				xmin = 1103.9839
				xmax = 1104.0639
				text = "OW1"
			intervals [1307]:
				xmin = 1104.0639
				xmax = 1104.1239
				text = "L"
			intervals [1308]:
				xmin = 1104.1239
				xmax = 1104.1539
				text = "AH0"
			intervals [1309]:
				xmin = 1104.1539
				xmax = 1104.1939
				text = "N"
			intervals [1310]:
				xmin = 1104.1939
				xmax = 1104.2739
				text = "HH"
			intervals [1311]:
				xmin = 1104.2739
				xmax = 1104.3639
				text = "AW1"
			intervals [1312]:
				xmin = 1104.3639
				xmax = 1104.4239
				text = "DH"
			intervals [1313]:
				xmin = 1104.4239
				xmax = 1104.4839
				text = "AE1"
			intervals [1314]:
				xmin = 1104.4839
				xmax = 1104.5739
				text = "T"
			intervals [1315]:
				xmin = 1104.5739
				xmax = 1104.6139
				text = "W"
			intervals [1316]:
				xmin = 1104.6139
				xmax = 1104.6639
				text = "AH0"
			intervals [1317]:
				xmin = 1104.6639
				xmax = 1104.6939
				text = "Z"
			intervals [1318]:
				xmin = 1104.6939
				xmax = 1104.8439
				text = "S"
			intervals [1319]:
				xmin = 1104.8439
				xmax = 1105.1139
				text = "OW1"
			intervals [1320]:
				xmin = 1105.1139
				xmax = 1105.1439
				text = "HH"
			intervals [1321]:
				xmin = 1105.1439
				xmax = 1105.1939
				text = "IH1"
			intervals [1322]:
				xmin = 1105.1939
				xmax = 1105.2539
				text = "S"
			intervals [1323]:
				xmin = 1105.2539
				xmax = 1105.3239
				text = "T"
			intervals [1324]:
				xmin = 1105.3239
				xmax = 1105.3639
				text = "AO1"
			intervals [1325]:
				xmin = 1105.3639
				xmax = 1105.4739
				text = "R"
			intervals [1326]:
				xmin = 1105.4739
				xmax = 1105.5139
				text = "D"
			intervals [1327]:
				xmin = 1105.5139
				xmax = 1105.5639
				text = "UW1"
			intervals [1328]:
				xmin = 1105.5639
				xmax = 1105.6539
				text = "Y"
			intervals [1329]:
				xmin = 1105.6539
				xmax = 1105.7439
				text = "UW1"
			intervals [1330]:
				xmin = 1105.7439
				xmax = 1105.8239
				text = "R"
			intervals [1331]:
				xmin = 1105.8239
				xmax = 1105.9139
				text = "IH0"
			intervals [1332]:
				xmin = 1105.9139
				xmax = 1105.9839
				text = "M"
			intervals [1333]:
				xmin = 1105.9839
				xmax = 1106.0739
				text = "EH1"
			intervals [1334]:
				xmin = 1106.0739
				xmax = 1106.1239
				text = "M"
			intervals [1335]:
				xmin = 1106.1239
				xmax = 1106.1739
				text = "B"
			intervals [1336]:
				xmin = 1106.1739
				xmax = 1106.2839
				text = "ER0"
			intervals [1337]:
				xmin = 1106.2839
				xmax = 1106.3639
				text = "L"
			intervals [1338]:
				xmin = 1106.3639
				xmax = 1106.4539
				text = "AY1"
			intervals [1339]:
				xmin = 1106.4539
				xmax = 1106.5339
				text = "K"
			intervals [1340]:
				xmin = 1106.5339
				xmax = 1106.6339
				text = "K"
			intervals [1341]:
				xmin = 1106.6339
				xmax = 1106.7139
				text = "AY1"
			intervals [1342]:
				xmin = 1106.7139
				xmax = 1106.7639
				text = "N"
			intervals [1343]:
				xmin = 1106.7639
				xmax = 1106.8739
				text = "AH1"
			intervals [1344]:
				xmin = 1106.8739
				xmax = 1106.9939
				text = "V"
			intervals [1345]:
				xmin = 1106.9939
				xmax = 1107.225
				text = ""
			intervals [1346]:
				xmin = 1107.225
				xmax = 1107.265
				text = "sil"
			intervals [1347]:
				xmin = 1107.265
				xmax = 1107.335
				text = "L"
			intervals [1348]:
				xmin = 1107.335
				xmax = 1107.395
				text = "AY1"
			intervals [1349]:
				xmin = 1107.395
				xmax = 1107.535
				text = "K"
			intervals [1350]:
				xmin = 1107.535
				xmax = 1107.565
				text = "sp"
			intervals [1351]:
				xmin = 1107.565
				xmax = 1107.7752
				text = ""
			intervals [1352]:
				xmin = 1107.7752
				xmax = 1107.8452
				text = "B"
			intervals [1353]:
				xmin = 1107.8452
				xmax = 1108.0452
				text = "EH1"
			intervals [1354]:
				xmin = 1108.0452
				xmax = 1108.0952
				text = "N"
			intervals [1355]:
				xmin = 1108.0952
				xmax = 1108.1852
				text = "S"
			intervals [1356]:
				xmin = 1108.1852
				xmax = 1108.2352
				text = "B"
			intervals [1357]:
				xmin = 1108.2352
				xmax = 1108.3152
				text = "IY1"
			intervals [1358]:
				xmin = 1108.3152
				xmax = 1108.3452
				text = "IH0"
			intervals [1359]:
				xmin = 1108.3452
				xmax = 1108.4452
				text = "NG"
			intervals [1360]:
				xmin = 1108.4452
				xmax = 1108.4952
				text = "DH"
			intervals [1361]:
				xmin = 1108.4952
				xmax = 1108.6052
				text = "AE1"
			intervals [1362]:
				xmin = 1108.6052
				xmax = 1108.6752
				text = "T"
			intervals [1363]:
				xmin = 1108.6752
				xmax = 1108.8252
				text = "L"
			intervals [1364]:
				xmin = 1108.8252
				xmax = 1108.9752
				text = "AE1"
			intervals [1365]:
				xmin = 1108.9752
				xmax = 1109.0652
				text = "N"
			intervals [1366]:
				xmin = 1109.0652
				xmax = 1109.0952
				text = "D"
			intervals [1367]:
				xmin = 1109.0952
				xmax = 1109.1352
				text = "M"
			intervals [1368]:
				xmin = 1109.1352
				xmax = 1109.2252
				text = "AA2"
			intervals [1369]:
				xmin = 1109.2252
				xmax = 1109.3352
				text = "R"
			intervals [1370]:
				xmin = 1109.3352
				xmax = 1109.3852
				text = "K"
			intervals [1371]:
				xmin = 1109.3852
				xmax = 1109.4152
				text = "AE1"
			intervals [1372]:
				xmin = 1109.4152
				xmax = 1109.4752
				text = "N"
			intervals [1373]:
				xmin = 1109.4752
				xmax = 1109.5152
				text = "DH"
			intervals [1374]:
				xmin = 1109.5152
				xmax = 1109.5452
				text = "EH1"
			intervals [1375]:
				xmin = 1109.5452
				xmax = 1109.6452
				text = "N"
			intervals [1376]:
				xmin = 1109.6452
				xmax = 1109.7252
				text = "Y"
			intervals [1377]:
				xmin = 1109.7252
				xmax = 1109.7952
				text = "UW1"
			intervals [1378]:
				xmin = 1109.7952
				xmax = 1109.8652
				text = "S"
			intervals [1379]:
				xmin = 1109.8652
				xmax = 1109.9252
				text = "T"
			intervals [1380]:
				xmin = 1109.9252
				xmax = 1109.9852
				text = "R"
			intervals [1381]:
				xmin = 1109.9852
				xmax = 1110.0352
				text = "IY1"
			intervals [1382]:
				xmin = 1110.0352
				xmax = 1110.0652
				text = "T"
			intervals [1383]:
				xmin = 1110.0652
				xmax = 1110.1452
				text = "HH"
			intervals [1384]:
				xmin = 1110.1452
				xmax = 1110.2952
				text = "AW1"
			intervals [1385]:
				xmin = 1110.2952
				xmax = 1110.3552
				text = "IH0"
			intervals [1386]:
				xmin = 1110.3552
				xmax = 1110.3852
				text = "T"
			intervals [1387]:
				xmin = 1110.3852
				xmax = 1110.4452
				text = "W"
			intervals [1388]:
				xmin = 1110.4452
				xmax = 1110.4752
				text = "AH0"
			intervals [1389]:
				xmin = 1110.4752
				xmax = 1110.5652
				text = "Z"
			intervals [1390]:
				xmin = 1110.5652
				xmax = 1110.6852
				text = "D"
			intervals [1391]:
				xmin = 1110.6852
				xmax = 1110.7752
				text = "IH1"
			intervals [1392]:
				xmin = 1110.7752
				xmax = 1110.8752
				text = "F"
			intervals [1393]:
				xmin = 1110.8752
				xmax = 1110.9352
				text = "R"
			intervals [1394]:
				xmin = 1110.9352
				xmax = 1111.0152
				text = "AH0"
			intervals [1395]:
				xmin = 1111.0152
				xmax = 1111.0452
				text = "N"
			intervals [1396]:
				xmin = 1111.0452
				xmax = 1111.0752
				text = "T"
			intervals [1397]:
				xmin = 1111.0752
				xmax = 1111.1352
				text = "AY1"
			intervals [1398]:
				xmin = 1111.1352
				xmax = 1111.2052
				text = "W"
			intervals [1399]:
				xmin = 1111.2052
				xmax = 1111.2352
				text = "AA1"
			intervals [1400]:
				xmin = 1111.2352
				xmax = 1111.2752
				text = "N"
			intervals [1401]:
				xmin = 1111.2752
				xmax = 1111.3252
				text = "AH0"
			intervals [1402]:
				xmin = 1111.3252
				xmax = 1111.4152
				text = "AE1"
			intervals [1403]:
				xmin = 1111.4152
				xmax = 1111.4952
				text = "S"
			intervals [1404]:
				xmin = 1111.4952
				xmax = 1111.5252
				text = "K"
			intervals [1405]:
				xmin = 1111.5252
				xmax = 1111.5652
				text = "DH"
			intervals [1406]:
				xmin = 1111.5652
				xmax = 1111.6952
				text = "AE1"
			intervals [1407]:
				xmin = 1111.6952
				xmax = 1111.7252
				text = "T"
			intervals [1408]:
				xmin = 1111.7252
				xmax = 1111.7752
				text = "K"
			intervals [1409]:
				xmin = 1111.7752
				xmax = 1111.8052
				text = "W"
			intervals [1410]:
				xmin = 1111.8052
				xmax = 1111.8352
				text = "EH1"
			intervals [1411]:
				xmin = 1111.8352
				xmax = 1111.9252
				text = "SH"
			intervals [1412]:
				xmin = 1111.9252
				xmax = 1111.9552
				text = "AH0"
			intervals [1413]:
				xmin = 1111.9552
				xmax = 1111.9852
				text = "N"
			intervals [1414]:
				xmin = 1111.9852
				xmax = 1112.0152
				text = "AH0"
			intervals [1415]:
				xmin = 1112.0152
				xmax = 1112.0452
				text = "N"
			intervals [1416]:
				xmin = 1112.0452
				xmax = 1112.0752
				text = "AY1"
			intervals [1417]:
				xmin = 1112.0752
				xmax = 1112.1552
				text = "W"
			intervals [1418]:
				xmin = 1112.1552
				xmax = 1112.1952
				text = "AA1"
			intervals [1419]:
				xmin = 1112.1952
				xmax = 1112.2252
				text = "N"
			intervals [1420]:
				xmin = 1112.2252
				xmax = 1112.2552
				text = "AH0"
			intervals [1421]:
				xmin = 1112.2552
				xmax = 1112.3252
				text = "AE1"
			intervals [1422]:
				xmin = 1112.3252
				xmax = 1112.3952
				text = "S"
			intervals [1423]:
				xmin = 1112.3952
				xmax = 1112.4352
				text = "K"
			intervals [1424]:
				xmin = 1112.4352
				xmax = 1112.4752
				text = "AH0"
			intervals [1425]:
				xmin = 1112.4752
				xmax = 1112.5052
				text = "B"
			intervals [1426]:
				xmin = 1112.5052
				xmax = 1112.5852
				text = "AW1"
			intervals [1427]:
				xmin = 1112.5852
				xmax = 1112.6452
				text = "T"
			intervals [1428]:
				xmin = 1112.6452
				xmax = 1112.6852
				text = "D"
			intervals [1429]:
				xmin = 1112.6852
				xmax = 1112.8052
				text = "AA1"
			intervals [1430]:
				xmin = 1112.8052
				xmax = 1112.8352
				text = "K"
			intervals [1431]:
				xmin = 1112.8352
				xmax = 1112.8852
				text = "T"
			intervals [1432]:
				xmin = 1112.8852
				xmax = 1112.9452
				text = "ER0"
			intervals [1433]:
				xmin = 1112.9452
				xmax = 1113.0252
				text = "K"
			intervals [1434]:
				xmin = 1113.0252
				xmax = 1113.0552
				text = "IH1"
			intervals [1435]:
				xmin = 1113.0552
				xmax = 1113.2852
				text = "NG"
			intervals [1436]:
				xmin = 1113.2852
				xmax = 1113.3452
				text = "sp"
			intervals [1437]:
				xmin = 1113.3452
				xmax = 1113.5141
				text = ""
			intervals [1438]:
				xmin = 1113.5141
				xmax = 1113.5641
				text = "G"
			intervals [1439]:
				xmin = 1113.5641
				xmax = 1113.6041
				text = "OW1"
			intervals [1440]:
				xmin = 1113.6041
				xmax = 1113.6841
				text = "IH0"
			intervals [1441]:
				xmin = 1113.6841
				xmax = 1113.7341
				text = "N"
			intervals [1442]:
				xmin = 1113.7341
				xmax = 1113.7941
				text = "B"
			intervals [1443]:
				xmin = 1113.7941
				xmax = 1113.8441
				text = "AE1"
			intervals [1444]:
				xmin = 1113.8441
				xmax = 1113.8741
				text = "K"
			intervals [1445]:
				xmin = 1113.8741
				xmax = 1113.9741
				text = "AE1"
			intervals [1446]:
				xmin = 1113.9741
				xmax = 1114.0441
				text = "F"
			intervals [1447]:
				xmin = 1114.0441
				xmax = 1114.1141
				text = "T"
			intervals [1448]:
				xmin = 1114.1141
				xmax = 1114.1841
				text = "ER0"
			intervals [1449]:
				xmin = 1114.1841
				xmax = 1114.2141
				text = "Y"
			intervals [1450]:
				xmin = 1114.2141
				xmax = 1114.2441
				text = "UW1"
			intervals [1451]:
				xmin = 1114.2441
				xmax = 1114.3041
				text = "F"
			intervals [1452]:
				xmin = 1114.3041
				xmax = 1114.3541
				text = "IH1"
			intervals [1453]:
				xmin = 1114.3541
				xmax = 1114.3841
				text = "N"
			intervals [1454]:
				xmin = 1114.3841
				xmax = 1114.4241
				text = "IH0"
			intervals [1455]:
				xmin = 1114.4241
				xmax = 1114.4841
				text = "SH"
			intervals [1456]:
				xmin = 1114.4841
				xmax = 1114.5241
				text = "DH"
			intervals [1457]:
				xmin = 1114.5241
				xmax = 1114.5541
				text = "AE1"
			intervals [1458]:
				xmin = 1114.5541
				xmax = 1114.6241
				text = "T"
			intervals [1459]:
				xmin = 1114.6241
				xmax = 1153.3226
				text = ""
			intervals [1460]:
				xmin = 1153.3226
				xmax = 1153.3526
				text = "M"
			intervals [1461]:
				xmin = 1153.3526
				xmax = 1153.3826
				text = "HH"
			intervals [1462]:
				xmin = 1153.3826
				xmax = 1153.6126
				text = "M"
			intervals [1463]:
				xmin = 1153.6126
				xmax = 1167.8499
				text = ""
			intervals [1464]:
				xmin = 1167.8499
				xmax = 1167.8799
				text = "M"
			intervals [1465]:
				xmin = 1167.8799
				xmax = 1167.9099
				text = "HH"
			intervals [1466]:
				xmin = 1167.9099
				xmax = 1168.3599
				text = "M"
			intervals [1467]:
				xmin = 1168.3599
				xmax = 1215.0758
				text = ""
			intervals [1468]:
				xmin = 1215.0758
				xmax = 1215.1258
				text = "sil"
			intervals [1469]:
				xmin = 1215.1258
				xmax = 1215.1858
				text = "W"
			intervals [1470]:
				xmin = 1215.1858
				xmax = 1215.5158
				text = "AW1"
			intervals [1471]:
				xmin = 1215.5158
				xmax = 1215.5458
				text = "W"
			intervals [1472]:
				xmin = 1215.5458
				xmax = 1215.5758
				text = "IH1"
			intervals [1473]:
				xmin = 1215.5758
				xmax = 1215.6558
				text = "CH"
			intervals [1474]:
				xmin = 1215.6558
				xmax = 1215.7158
				text = "W"
			intervals [1475]:
				xmin = 1215.7158
				xmax = 1215.7558
				text = "AH1"
			intervals [1476]:
				xmin = 1215.7558
				xmax = 1215.8058
				text = "N"
			intervals [1477]:
				xmin = 1215.8058
				xmax = 1219.9168
				text = "sp"
			intervals [1478]:
				xmin = 1219.9168
				xmax = 1220.0268
				text = "M"
			intervals [1479]:
				xmin = 1220.0268
				xmax = 1220.0568
				text = "M"
			intervals [1480]:
				xmin = 1220.0568
				xmax = 1220.3168
				text = "M"
			intervals [1481]:
				xmin = 1220.3168
				xmax = 1220.4968
				text = "sp"
			intervals [1482]:
				xmin = 1220.4968
				xmax = 1222.6659
				text = ""
			intervals [1483]:
				xmin = 1222.6659
				xmax = 1222.7759
				text = "K"
			intervals [1484]:
				xmin = 1222.7759
				xmax = 1222.8759
				text = "EY1"
			intervals [1485]:
				xmin = 1222.8759
				xmax = 1222.9859
				text = "SH"
			intervals [1486]:
				xmin = 1222.9859
				xmax = 1223.0359
				text = "AH0"
			intervals [1487]:
				xmin = 1223.0359
				xmax = 1223.0659
				text = "N"
			intervals [1488]:
				xmin = 1223.0659
				xmax = 1223.1759
				text = "OW2"
			intervals [1489]:
				xmin = 1223.1759
				xmax = 1223.2459
				text = "K"
			intervals [1490]:
				xmin = 1223.2459
				xmax = 1223.3959
				text = "EY1"
			intervals [1491]:
				xmin = 1223.3959
				xmax = 1257.3509
				text = ""
			intervals [1492]:
				xmin = 1257.3509
				xmax = 1257.5709
				text = "R"
			intervals [1493]:
				xmin = 1257.5709
				xmax = 1257.6209
				text = "AY1"
			intervals [1494]:
				xmin = 1257.6209
				xmax = 1257.6509
				text = "T"
			intervals [1495]:
				xmin = 1257.6509
				xmax = 1258.6009
				text = "spn"
			intervals [1496]:
				xmin = 1258.6009
				xmax = 1266.8656
				text = ""
			intervals [1497]:
				xmin = 1266.8656
				xmax = 1266.8956
				text = "sil"
			intervals [1498]:
				xmin = 1266.8956
				xmax = 1266.9256
				text = "B"
			intervals [1499]:
				xmin = 1266.9256
				xmax = 1266.9856
				text = "IH0"
			intervals [1500]:
				xmin = 1266.9856
				xmax = 1267.0156
				text = "K"
			intervals [1501]:
				xmin = 1267.0156
				xmax = 1267.0456
				text = "AO1"
			intervals [1502]:
				xmin = 1267.0456
				xmax = 1267.0756
				text = "Z"
			intervals [1503]:
				xmin = 1267.0756
				xmax = 1267.1056
				text = "Y"
			intervals [1504]:
				xmin = 1267.1056
				xmax = 1267.1356
				text = "UW1"
			intervals [1505]:
				xmin = 1267.1356
				xmax = 1267.1656
				text = "W"
			intervals [1506]:
				xmin = 1267.1656
				xmax = 1267.1956
				text = "ER0"
			intervals [1507]:
				xmin = 1267.1956
				xmax = 1267.2256
				text = "T"
			intervals [1508]:
				xmin = 1267.2256
				xmax = 1267.2556
				text = "AO1"
			intervals [1509]:
				xmin = 1267.2556
				xmax = 1267.2856
				text = "K"
			intervals [1510]:
				xmin = 1267.2856
				xmax = 1267.3156
				text = "IH0"
			intervals [1511]:
				xmin = 1267.3156
				xmax = 1267.3456
				text = "N"
			intervals [1512]:
				xmin = 1267.3456
				xmax = 1267.3756
				text = "AH0"
			intervals [1513]:
				xmin = 1267.3756
				xmax = 1267.4056
				text = "B"
			intervals [1514]:
				xmin = 1267.4056
				xmax = 1267.4356
				text = "AW1"
			intervals [1515]:
				xmin = 1267.4356
				xmax = 1267.5056
				text = "T"
			intervals [1516]:
				xmin = 1267.5056
				xmax = 1267.5756
				text = "R"
			intervals [1517]:
				xmin = 1267.5756
				xmax = 1267.6456
				text = "EY1"
			intervals [1518]:
				xmin = 1267.6456
				xmax = 1267.7256
				text = "SH"
			intervals [1519]:
				xmin = 1267.7256
				xmax = 1267.7956
				text = "AH0"
			intervals [1520]:
				xmin = 1267.7956
				xmax = 1267.8456
				text = "L"
			intervals [1521]:
				xmin = 1267.8456
				xmax = 1267.9256
				text = "T"
			intervals [1522]:
				xmin = 1267.9256
				xmax = 1267.9856
				text = "EH1"
			intervals [1523]:
				xmin = 1267.9856
				xmax = 1268.0456
				text = "N"
			intervals [1524]:
				xmin = 1268.0456
				xmax = 1268.0956
				text = "CH"
			intervals [1525]:
				xmin = 1268.0956
				xmax = 1268.1756
				text = "AH0"
			intervals [1526]:
				xmin = 1268.1756
				xmax = 1268.2256
				text = "N"
			intervals [1527]:
				xmin = 1268.2256
				xmax = 1268.2556
				text = "Z"
			intervals [1528]:
				xmin = 1268.2556
				xmax = 1268.535
				text = "sp"
			intervals [1529]:
				xmin = 1268.535
				xmax = 1268.645
				text = "M"
			intervals [1530]:
				xmin = 1268.645
				xmax = 1268.765
				text = "HH"
			intervals [1531]:
				xmin = 1268.765
				xmax = 1268.955
				text = "M"
			intervals [1532]:
				xmin = 1268.955
				xmax = 1289.0948
				text = ""
			intervals [1533]:
				xmin = 1289.0948
				xmax = 1289.2748
				text = "Y"
			intervals [1534]:
				xmin = 1289.2748
				xmax = 1289.3848
				text = "EH1"
			intervals [1535]:
				xmin = 1289.3848
				xmax = 1289.4348
				text = "P"
			intervals [1536]:
				xmin = 1289.4348
				xmax = 1289.4748
				text = "sp"
			intervals [1537]:
				xmin = 1289.4748
				xmax = 1290.6348
				text = "spn"
			intervals [1538]:
				xmin = 1290.6348
				xmax = 1291.0548
				text = "sp"
			intervals [1539]:
				xmin = 1291.0548
				xmax = 1325.1695
				text = ""
			intervals [1540]:
				xmin = 1325.1695
				xmax = 1325.3795
				text = "spn"
			intervals [1541]:
				xmin = 1325.3795
				xmax = 1326.0195
				text = "sp"
			intervals [1542]:
				xmin = 1326.0195
				xmax = 1338.3667
				text = ""
			intervals [1543]:
				xmin = 1338.3667
				xmax = 1338.8267
				text = "M"
			intervals [1544]:
				xmin = 1338.8267
				xmax = 1347.9458
				text = ""
			intervals [1545]:
				xmin = 1347.9458
				xmax = 1348.0158
				text = "S"
			intervals [1546]:
				xmin = 1348.0158
				xmax = 1348.0758
				text = "EH1"
			intervals [1547]:
				xmin = 1348.0758
				xmax = 1348.1758
				text = "L"
			intervals [1548]:
				xmin = 1348.1758
				xmax = 1348.3458
				text = "F"
			intervals [1549]:
				xmin = 1348.3458
				xmax = 1375.6583
				text = ""
			intervals [1550]:
				xmin = 1375.6583
				xmax = 1375.7983
				text = "JH"
			intervals [1551]:
				xmin = 1375.7983
				xmax = 1375.8783
				text = "IH0"
			intervals [1552]:
				xmin = 1375.8783
				xmax = 1375.9883
				text = "S"
			intervals [1553]:
				xmin = 1375.9883
				xmax = 1376.0483
				text = "sp"
			intervals [1554]:
				xmin = 1376.0483
				xmax = 1376.1383
				text = "D"
			intervals [1555]:
				xmin = 1376.1383
				xmax = 1376.2783
				text = "UW1"
			intervals [1556]:
				xmin = 1376.2783
				xmax = 1376.3383
				text = "IH0"
			intervals [1557]:
				xmin = 1376.3383
				xmax = 1376.3983
				text = "N"
			intervals [1558]:
				xmin = 1376.3983
				xmax = 1376.4383
				text = "IH0"
			intervals [1559]:
				xmin = 1376.4383
				xmax = 1376.4883
				text = "T"
			intervals [1560]:
				xmin = 1376.4883
				xmax = 1386.6764
				text = "sp"
			intervals [1561]:
				xmin = 1386.6764
				xmax = 1386.9764
				text = "M"
			intervals [1562]:
				xmin = 1386.9764
				xmax = 1387.0264
				text = "M"
			intervals [1563]:
				xmin = 1387.0264
				xmax = 1387.1164
				text = "S"
			intervals [1564]:
				xmin = 1387.1164
				xmax = 1387.3264
				text = "OW1"
			intervals [1565]:
				xmin = 1387.3264
				xmax = 1387.4264
				text = "AY1"
			intervals [1566]:
				xmin = 1387.4264
				xmax = 1387.5564
				text = "TH"
			intervals [1567]:
				xmin = 1387.5564
				xmax = 1387.5964
				text = "IH1"
			intervals [1568]:
				xmin = 1387.5964
				xmax = 1387.6564
				text = "NG"
			intervals [1569]:
				xmin = 1387.6564
				xmax = 1387.6864
				text = "K"
			intervals [1570]:
				xmin = 1387.6864
				xmax = 1387.7364
				text = "M"
			intervals [1571]:
				xmin = 1387.7364
				xmax = 1387.8264
				text = "AY1"
			intervals [1572]:
				xmin = 1387.8264
				xmax = 1387.9464
				text = "S"
			intervals [1573]:
				xmin = 1387.9464
				xmax = 1388.0064
				text = "EH1"
			intervals [1574]:
				xmin = 1388.0064
				xmax = 1388.0864
				text = "K"
			intervals [1575]:
				xmin = 1388.0864
				xmax = 1388.1464
				text = "AH0"
			intervals [1576]:
				xmin = 1388.1464
				xmax = 1388.1764
				text = "N"
			intervals [1577]:
				xmin = 1388.1764
				xmax = 1388.2064
				text = "D"
			intervals [1578]:
				xmin = 1388.2064
				xmax = 1388.2564
				text = "K"
			intervals [1579]:
				xmin = 1388.2564
				xmax = 1388.2964
				text = "W"
			intervals [1580]:
				xmin = 1388.2964
				xmax = 1388.3664
				text = "EH1"
			intervals [1581]:
				xmin = 1388.3664
				xmax = 1388.4864
				text = "SH"
			intervals [1582]:
				xmin = 1388.4864
				xmax = 1388.5264
				text = "AH0"
			intervals [1583]:
				xmin = 1388.5264
				xmax = 1388.5664
				text = "N"
			intervals [1584]:
				xmin = 1388.5664
				xmax = 1388.6364
				text = "IH0"
			intervals [1585]:
				xmin = 1388.6364
				xmax = 1388.7064
				text = "Z"
			intervals [1586]:
				xmin = 1388.7064
				xmax = 1388.7364
				text = "B"
			intervals [1587]:
				xmin = 1388.7364
				xmax = 1388.8264
				text = "IH0"
			intervals [1588]:
				xmin = 1388.8264
				xmax = 1388.8864
				text = "K"
			intervals [1589]:
				xmin = 1388.8864
				xmax = 1388.9564
				text = "AH1"
			intervals [1590]:
				xmin = 1388.9564
				xmax = 1389.0464
				text = "Z"
			intervals [1591]:
				xmin = 1389.0464
				xmax = 1389.0764
				text = "sp"
			intervals [1592]:
				xmin = 1389.0764
				xmax = 1389.1764
				text = "IH1"
			intervals [1593]:
				xmin = 1389.1764
				xmax = 1389.2464
				text = "N"
			intervals [1594]:
				xmin = 1389.2464
				xmax = 1389.3864
				text = "AH0"
			intervals [1595]:
				xmin = 1389.3864
				xmax = 1389.5464
				text = "S"
			intervals [1596]:
				xmin = 1389.5464
				xmax = 1389.5964
				text = "IH1"
			intervals [1597]:
				xmin = 1389.5964
				xmax = 1389.6764
				text = "T"
			intervals [1598]:
				xmin = 1389.6764
				xmax = 1389.8464
				text = "IY0"
			intervals [1599]:
				xmin = 1389.8464
				xmax = 1390.1343
				text = ""
			intervals [1600]:
				xmin = 1390.1343
				xmax = 1390.2343
				text = "T"
			intervals [1601]:
				xmin = 1390.2343
				xmax = 1390.4143
				text = "UW1"
			intervals [1602]:
				xmin = 1390.4143
				xmax = 1390.5493
				text = ""
			intervals [1603]:
				xmin = 1390.5493
				xmax = 1390.5793
				text = "sil"
			intervals [1604]:
				xmin = 1390.5793
				xmax = 1390.6593
				text = "AY1"
			intervals [1605]:
				xmin = 1390.6593
				xmax = 1390.7493
				text = "G"
			intervals [1606]:
				xmin = 1390.7493
				xmax = 1390.7993
				text = "EH1"
			intervals [1607]:
				xmin = 1390.7993
				xmax = 1390.8893
				text = "S"
			intervals [1608]:
				xmin = 1390.8893
				xmax = 1390.9193
				text = "IH0"
			intervals [1609]:
				xmin = 1390.9193
				xmax = 1390.9593
				text = "T"
			intervals [1610]:
				xmin = 1390.9593
				xmax = 1391.0093
				text = "S"
			intervals [1611]:
				xmin = 1391.0093
				xmax = 1391.1193
				text = "T"
			intervals [1612]:
				xmin = 1391.1193
				xmax = 1391.1593
				text = "UW1"
			intervals [1613]:
				xmin = 1391.1593
				xmax = 1391.2193
				text = "sp"
			intervals [1614]:
				xmin = 1391.2193
				xmax = 1391.2893
				text = "P"
			intervals [1615]:
				xmin = 1391.2893
				xmax = 1391.3493
				text = "AA1"
			intervals [1616]:
				xmin = 1391.3493
				xmax = 1391.4293
				text = "R"
			intervals [1617]:
				xmin = 1391.4293
				xmax = 1391.4593
				text = "T"
			intervals [1618]:
				xmin = 1391.4593
				xmax = 1391.4893
				text = "S"
			intervals [1619]:
				xmin = 1391.4893
				xmax = 1391.5793
				text = "sp"
			intervals [1620]:
				xmin = 1391.5793
				xmax = 1391.7756
				text = ""
			intervals [1621]:
				xmin = 1391.7756
				xmax = 1391.8356
				text = "B"
			intervals [1622]:
				xmin = 1391.8356
				xmax = 1391.9256
				text = "AH1"
			intervals [1623]:
				xmin = 1391.9256
				xmax = 1392.0056
				text = "T"
			intervals [1624]:
				xmin = 1392.0056
				xmax = 1392.0356
				text = "sp"
			intervals [1625]:
				xmin = 1392.0356
				xmax = 1392.1533
				text = ""
			intervals [1626]:
				xmin = 1392.1533
				xmax = 1392.2033
				text = "DH"
			intervals [1627]:
				xmin = 1392.2033
				xmax = 1392.2533
				text = "IH1"
			intervals [1628]:
				xmin = 1392.2533
				xmax = 1392.3233
				text = "S"
			intervals [1629]:
				xmin = 1392.3233
				xmax = 1392.3533
				text = "Y"
			intervals [1630]:
				xmin = 1392.3533
				xmax = 1392.3933
				text = "UW1"
			intervals [1631]:
				xmin = 1392.3933
				xmax = 1392.4233
				text = "Z"
			intervals [1632]:
				xmin = 1392.4233
				xmax = 1392.4533
				text = "D"
			intervals [1633]:
				xmin = 1392.4533
				xmax = 1392.4833
				text = "T"
			intervals [1634]:
				xmin = 1392.4833
				xmax = 1392.5233
				text = "IH0"
			intervals [1635]:
				xmin = 1392.5233
				xmax = 1392.5633
				text = "B"
			intervals [1636]:
				xmin = 1392.5633
				xmax = 1392.6133
				text = "IY1"
			intervals [1637]:
				xmin = 1392.6133
				xmax = 1392.7633
				text = "CH"
			intervals [1638]:
				xmin = 1392.7633
				xmax = 1392.8433
				text = "AO1"
			intervals [1639]:
				xmin = 1392.8433
				xmax = 1392.9333
				text = "K"
			intervals [1640]:
				xmin = 1392.9333
				xmax = 1392.9833
				text = "L"
			intervals [1641]:
				xmin = 1392.9833
				xmax = 1393.0133
				text = "AH0"
			intervals [1642]:
				xmin = 1393.0133
				xmax = 1393.0433
				text = "T"
			intervals [1643]:
				xmin = 1393.0433
				xmax = 1393.1433
				text = "S"
			intervals [1644]:
				xmin = 1393.1433
				xmax = 1393.1833
				text = "IH1"
			intervals [1645]:
				xmin = 1393.1833
				xmax = 1393.2333
				text = "T"
			intervals [1646]:
				xmin = 1393.2333
				xmax = 1393.2933
				text = "IY0"
			intervals [1647]:
				xmin = 1393.2933
				xmax = 1393.3933
				text = "R"
			intervals [1648]:
				xmin = 1393.3933
				xmax = 1393.4633
				text = "AY1"
			intervals [1649]:
				xmin = 1393.4633
				xmax = 1393.5833
				text = "T"
			intervals [1650]:
				xmin = 1393.5833
				xmax = 1393.6733
				text = "AE1"
			intervals [1651]:
				xmin = 1393.6733
				xmax = 1393.7433
				text = "N"
			intervals [1652]:
				xmin = 1393.7433
				xmax = 1393.7733
				text = "D"
			intervals [1653]:
				xmin = 1393.7733
				xmax = 1393.8433
				text = "N"
			intervals [1654]:
				xmin = 1393.8433
				xmax = 1394.1233
				text = "AW1"
			intervals [1655]:
				xmin = 1394.1233
				xmax = 1394.2033
				text = "W"
			intervals [1656]:
				xmin = 1394.2033
				xmax = 1394.2733
				text = "IY1"
			intervals [1657]:
				xmin = 1394.2733
				xmax = 1394.4433
				text = "S"
			intervals [1658]:
				xmin = 1394.4433
				xmax = 1394.5833
				text = "IY1"
			intervals [1659]:
				xmin = 1394.5833
				xmax = 1394.6433
				text = "DH"
			intervals [1660]:
				xmin = 1394.6433
				xmax = 1394.7133
				text = "AE1"
			intervals [1661]:
				xmin = 1394.7133
				xmax = 1394.7433
				text = "T"
			intervals [1662]:
				xmin = 1394.7433
				xmax = 1394.8033
				text = "IH1"
			intervals [1663]:
				xmin = 1394.8033
				xmax = 1394.9133
				text = "T"
			intervals [1664]:
				xmin = 1394.9133
				xmax = 1395.0033
				text = "S"
			intervals [1665]:
				xmin = 1395.0033
				xmax = 1395.2933
				text = "AH0"
			intervals [1666]:
				xmin = 1395.2933
				xmax = 1395.3633
				text = "sp"
			intervals [1667]:
				xmin = 1395.3633
				xmax = 1395.9571
				text = ""
			intervals [1668]:
				xmin = 1395.9571
				xmax = 1395.9971
				text = "HH"
			intervals [1669]:
				xmin = 1395.9971
				xmax = 1396.0571
				text = "W"
			intervals [1670]:
				xmin = 1396.0571
				xmax = 1396.1071
				text = "AH1"
			intervals [1671]:
				xmin = 1396.1071
				xmax = 1396.2571
				text = "N"
			intervals [1672]:
				xmin = 1396.2571
				xmax = 1396.3271
				text = "P"
			intervals [1673]:
				xmin = 1396.3271
				xmax = 1396.3771
				text = "ER1"
			intervals [1674]:
				xmin = 1396.3771
				xmax = 1396.4671
				text = "S"
			intervals [1675]:
				xmin = 1396.4671
				xmax = 1396.4971
				text = "AH0"
			intervals [1676]:
				xmin = 1396.4971
				xmax = 1396.5671
				text = "N"
			intervals [1677]:
				xmin = 1396.5671
				xmax = 1396.6071
				text = "P"
			intervals [1678]:
				xmin = 1396.6071
				xmax = 1396.6471
				text = "UH1"
			intervals [1679]:
				xmin = 1396.6471
				xmax = 1396.6871
				text = "T"
			intervals [1680]:
				xmin = 1396.6871
				xmax = 1396.7371
				text = "IH1"
			intervals [1681]:
				xmin = 1396.7371
				xmax = 1396.7771
				text = "T"
			intervals [1682]:
				xmin = 1396.7771
				xmax = 1396.8171
				text = "AE1"
			intervals [1683]:
				xmin = 1396.8171
				xmax = 1396.9271
				text = "Z"
			intervals [1684]:
				xmin = 1396.9271
				xmax = 1397.0271
				text = "AH0"
			intervals [1685]:
				xmin = 1397.0271
				xmax = 1397.1771
				text = "S"
			intervals [1686]:
				xmin = 1397.1771
				xmax = 1397.3171
				text = "W"
			intervals [1687]:
				xmin = 1397.3171
				xmax = 1397.5171
				text = "ER1"
			intervals [1688]:
				xmin = 1397.5171
				xmax = 1397.6671
				text = "L"
			intervals [1689]:
				xmin = 1397.6671
				xmax = 1397.7271
				text = "sp"
			intervals [1690]:
				xmin = 1397.7271
				xmax = 1398.0321
				text = ""
			intervals [1691]:
				xmin = 1398.0321
				xmax = 1398.0921
				text = "M"
			intervals [1692]:
				xmin = 1398.0921
				xmax = 1398.1721
				text = "UW1"
			intervals [1693]:
				xmin = 1398.1721
				xmax = 1398.2221
				text = "V"
			intervals [1694]:
				xmin = 1398.2221
				xmax = 1398.2521
				text = "IH0"
			intervals [1695]:
				xmin = 1398.2521
				xmax = 1398.3521
				text = "NG"
			intervals [1696]:
				xmin = 1398.3521
				xmax = 1398.4321
				text = "T"
			intervals [1697]:
				xmin = 1398.4321
				xmax = 1398.4921
				text = "AO1"
			intervals [1698]:
				xmin = 1398.4921
				xmax = 1398.5921
				text = "R"
			intervals [1699]:
				xmin = 1398.5921
				xmax = 1398.6221
				text = "D"
			intervals [1700]:
				xmin = 1398.6221
				xmax = 1398.6721
				text = "V"
			intervals [1701]:
				xmin = 1398.6721
				xmax = 1398.7221
				text = "AH0"
			intervals [1702]:
				xmin = 1398.7221
				xmax = 1398.7721
				text = "N"
			intervals [1703]:
				xmin = 1398.7721
				xmax = 1398.8321
				text = "IH1"
			intervals [1704]:
				xmin = 1398.8321
				xmax = 1399.0421
				text = "L"
			intervals [1705]:
				xmin = 1399.0421
				xmax = 1399.0721
				text = "AH0"
			intervals [1706]:
				xmin = 1399.0721
				xmax = 1399.565
				text = ""
			intervals [1707]:
				xmin = 1399.565
				xmax = 1400.295
				text = "AH1"
			intervals [1708]:
				xmin = 1400.295
				xmax = 1400.385
				text = "M"
			intervals [1709]:
				xmin = 1400.385
				xmax = 1400.6302
				text = "sp"
			intervals [1710]:
				xmin = 1400.6302
				xmax = 1401.0902
				text = "spn"
			intervals [1711]:
				xmin = 1401.0902
				xmax = 1401.2702
				text = "sp"
			intervals [1712]:
				xmin = 1401.2702
				xmax = 1401.3602
				text = "W"
			intervals [1713]:
				xmin = 1401.3602
				xmax = 1401.4102
				text = "IH1"
			intervals [1714]:
				xmin = 1401.4102
				xmax = 1401.4402
				text = "TH"
			intervals [1715]:
				xmin = 1401.4402
				xmax = 1401.4802
				text = "DH"
			intervals [1716]:
				xmin = 1401.4802
				xmax = 1401.5602
				text = "AH0"
			intervals [1717]:
				xmin = 1401.5602
				xmax = 1401.6702
				text = "S"
			intervals [1718]:
				xmin = 1401.6702
				xmax = 1401.8102
				text = "W"
			intervals [1719]:
				xmin = 1401.8102
				xmax = 1401.8902
				text = "ER1"
			intervals [1720]:
				xmin = 1401.8902
				xmax = 1402.0202
				text = "L"
			intervals [1721]:
				xmin = 1402.0202
				xmax = 1402.0702
				text = "P"
			intervals [1722]:
				xmin = 1402.0702
				xmax = 1402.1302
				text = "AA1"
			intervals [1723]:
				xmin = 1402.1302
				xmax = 1402.1902
				text = "R"
			intervals [1724]:
				xmin = 1402.1902
				xmax = 1402.2702
				text = "T"
			intervals [1725]:
				xmin = 1402.2702
				xmax = 1402.3202
				text = "R"
			intervals [1726]:
				xmin = 1402.3202
				xmax = 1402.3502
				text = "AH1"
			intervals [1727]:
				xmin = 1402.3502
				xmax = 1402.3802
				text = "N"
			intervals [1728]:
				xmin = 1402.3802
				xmax = 1402.4302
				text = "IH0"
			intervals [1729]:
				xmin = 1402.4302
				xmax = 1402.5302
				text = "NG"
			intervals [1730]:
				xmin = 1402.5302
				xmax = 1402.7202
				text = "AW1"
			intervals [1731]:
				xmin = 1402.7202
				xmax = 1402.7802
				text = "T"
			intervals [1732]:
				xmin = 1402.7802
				xmax = 1402.8102
				text = "sp"
			intervals [1733]:
				xmin = 1402.8102
				xmax = 1403.3839
				text = ""
			intervals [1734]:
				xmin = 1403.3839
				xmax = 1403.7939
				text = "AH1"
			intervals [1735]:
				xmin = 1403.7939
				xmax = 1403.9239
				text = "M"
			intervals [1736]:
				xmin = 1403.9239
				xmax = 1403.9539
				text = "sp"
			intervals [1737]:
				xmin = 1403.9539
				xmax = 1404.0554
				text = ""
			intervals [1738]:
				xmin = 1404.0554
				xmax = 1404.0954
				text = "D"
			intervals [1739]:
				xmin = 1404.0954
				xmax = 1404.1354
				text = "UW1"
			intervals [1740]:
				xmin = 1404.1354
				xmax = 1404.2754
				text = "Y"
			intervals [1741]:
				xmin = 1404.2754
				xmax = 1404.3754
				text = "UW1"
			intervals [1742]:
				xmin = 1404.3754
				xmax = 1404.5554
				text = "F"
			intervals [1743]:
				xmin = 1404.5554
				xmax = 1404.6954
				text = "IY1"
			intervals [1744]:
				xmin = 1404.6954
				xmax = 1404.8154
				text = "L"
			intervals [1745]:
				xmin = 1404.8154
				xmax = 1404.8954
				text = "L"
			intervals [1746]:
				xmin = 1404.8954
				xmax = 1405.0254
				text = "AY1"
			intervals [1747]:
				xmin = 1405.0254
				xmax = 1405.1054
				text = "K"
			intervals [1748]:
				xmin = 1405.1054
				xmax = 1405.1754
				text = "sp"
			intervals [1749]:
				xmin = 1405.1754
				xmax = 1406.2738
				text = ""
			intervals [1750]:
				xmin = 1406.2738
				xmax = 1406.4838
				text = "AY1"
			intervals [1751]:
				xmin = 1406.4838
				xmax = 1406.5338
				text = "AY1"
			intervals [1752]:
				xmin = 1406.5338
				xmax = 1406.6538
				text = "TH"
			intervals [1753]:
				xmin = 1406.6538
				xmax = 1406.6838
				text = "IH1"
			intervals [1754]:
				xmin = 1406.6838
				xmax = 1406.7738
				text = "NG"
			intervals [1755]:
				xmin = 1406.7738
				xmax = 1406.8138
				text = "K"
			intervals [1756]:
				xmin = 1406.8138
				xmax = 1406.8838
				text = "sp"
			intervals [1757]:
				xmin = 1406.8838
				xmax = 1407.1038
				text = ""
			intervals [1758]:
				xmin = 1407.1038
				xmax = 1407.2738
				text = "S"
			intervals [1759]:
				xmin = 1407.2738
				xmax = 1407.3638
				text = "AO1"
			intervals [1760]:
				xmin = 1407.3638
				xmax = 1407.4138
				text = "R"
			intervals [1761]:
				xmin = 1407.4138
				xmax = 1407.4838
				text = "T"
			intervals [1762]:
				xmin = 1407.4838
				xmax = 1407.5138
				text = "AH0"
			intervals [1763]:
				xmin = 1407.5138
				xmax = 1407.6438
				text = "V"
			intervals [1764]:
				xmin = 1407.6438
				xmax = 1407.6938
				text = "Y"
			intervals [1765]:
				xmin = 1407.6938
				xmax = 1407.7438
				text = "UW1"
			intervals [1766]:
				xmin = 1407.7438
				xmax = 1407.7938
				text = "HH"
			intervals [1767]:
				xmin = 1407.7938
				xmax = 1407.8238
				text = "AE1"
			intervals [1768]:
				xmin = 1407.8238
				xmax = 1407.8638
				text = "D"
			intervals [1769]:
				xmin = 1407.8638
				xmax = 1407.8938
				text = "T"
			intervals [1770]:
				xmin = 1407.8938
				xmax = 1407.9538
				text = "IH0"
			intervals [1771]:
				xmin = 1407.9538
				xmax = 1408.0938
				text = "JH"
			intervals [1772]:
				xmin = 1408.0938
				xmax = 1408.1338
				text = "AH1"
			intervals [1773]:
				xmin = 1408.1338
				xmax = 1408.2138
				text = "S"
			intervals [1774]:
				xmin = 1408.2138
				xmax = 1408.2438
				text = "T"
			intervals [1775]:
				xmin = 1408.2438
				xmax = 1408.2738
				text = "AH0"
			intervals [1776]:
				xmin = 1408.2738
				xmax = 1408.3538
				text = "F"
			intervals [1777]:
				xmin = 1408.3538
				xmax = 1408.4138
				text = "AY2"
			intervals [1778]:
				xmin = 1408.4138
				xmax = 1408.4838
				text = "Y"
			intervals [1779]:
				xmin = 1408.4838
				xmax = 1408.5138
				text = "UH1"
			intervals [1780]:
				xmin = 1408.5138
				xmax = 1408.6138
				text = "R"
			intervals [1781]:
				xmin = 1408.6138
				xmax = 1408.6638
				text = "B"
			intervals [1782]:
				xmin = 1408.6638
				xmax = 1408.7538
				text = "L"
			intervals [1783]:
				xmin = 1408.7538
				xmax = 1408.9438
				text = "AE1"
			intervals [1784]:
				xmin = 1408.9438
				xmax = 1408.9738
				text = "K"
			intervals [1785]:
				xmin = 1408.9738
				xmax = 1409.0738
				text = "N"
			intervals [1786]:
				xmin = 1409.0738
				xmax = 1409.2138
				text = "AH0"
			intervals [1787]:
				xmin = 1409.2138
				xmax = 1409.2438
				text = "S"
			intervals [1788]:
				xmin = 1409.2438
				xmax = 1409.5838
				text = "sp"
			intervals [1789]:
				xmin = 1409.5838
				xmax = 1409.9838
				text = "IH1"
			intervals [1790]:
				xmin = 1409.9838
				xmax = 1410.1538
				text = "N"
			intervals [1791]:
				xmin = 1410.1538
				xmax = 1410.1838
				text = "sp"
			intervals [1792]:
				xmin = 1410.1838
				xmax = 1410.2638
				text = "IH1"
			intervals [1793]:
				xmin = 1410.2638
				xmax = 1410.3238
				text = "N"
			intervals [1794]:
				xmin = 1410.3238
				xmax = 1410.3638
				text = "DH"
			intervals [1795]:
				xmin = 1410.3638
				xmax = 1410.4438
				text = "AH0"
			intervals [1796]:
				xmin = 1410.4438
				xmax = 1410.4838
				text = "sp"
			intervals [1797]:
				xmin = 1410.4838
				xmax = 1410.6838
				text = "T"
			intervals [1798]:
				xmin = 1410.6838
				xmax = 1410.9038
				text = "AY1"
			intervals [1799]:
				xmin = 1410.9038
				xmax = 1411.0438
				text = "M"
			intervals [1800]:
				xmin = 1411.0438
				xmax = 1411.1038
				text = "W"
			intervals [1801]:
				xmin = 1411.1038
				xmax = 1411.1738
				text = "IH1"
			intervals [1802]:
				xmin = 1411.1738
				xmax = 1411.4738
				text = "N"
			intervals [1803]:
				xmin = 1411.4738
				xmax = 1411.5038
				text = "sp"
			intervals [1804]:
				xmin = 1411.5038
				xmax = 1412.2878
				text = ""
			intervals [1805]:
				xmin = 1412.2878
				xmax = 1412.3378
				text = "B"
			intervals [1806]:
				xmin = 1412.3378
				xmax = 1412.4678
				text = "IY1"
			intervals [1807]:
				xmin = 1412.4678
				xmax = 1412.4978
				text = "IH0"
			intervals [1808]:
				xmin = 1412.4978
				xmax = 1412.5978
				text = "NG"
			intervals [1809]:
				xmin = 1412.5978
				xmax = 1412.6578
				text = "B"
			intervals [1810]:
				xmin = 1412.6578
				xmax = 1412.7278
				text = "L"
			intervals [1811]:
				xmin = 1412.7278
				xmax = 1412.7878
				text = "AE1"
			intervals [1812]:
				xmin = 1412.7878
				xmax = 1412.8378
				text = "K"
			intervals [1813]:
				xmin = 1412.8378
				xmax = 1412.8678
				text = "B"
			intervals [1814]:
				xmin = 1412.8678
				xmax = 1412.8978
				text = "AH1"
			intervals [1815]:
				xmin = 1412.8978
				xmax = 1412.9278
				text = "T"
			intervals [1816]:
				xmin = 1412.9278
				xmax = 1412.9678
				text = "D"
			intervals [1817]:
				xmin = 1412.9678
				xmax = 1412.9978
				text = "UW1"
			intervals [1818]:
				xmin = 1412.9978
				xmax = 1413.0278
				text = "Y"
			intervals [1819]:
				xmin = 1413.0278
				xmax = 1413.0678
				text = "UW1"
			intervals [1820]:
				xmin = 1413.0678
				xmax = 1413.1078
				text = "EH1"
			intervals [1821]:
				xmin = 1413.1078
				xmax = 1413.1378
				text = "V"
			intervals [1822]:
				xmin = 1413.1378
				xmax = 1413.1678
				text = "ER0"
			intervals [1823]:
				xmin = 1413.1678
				xmax = 1413.2478
				text = "F"
			intervals [1824]:
				xmin = 1413.2478
				xmax = 1413.2878
				text = "IY1"
			intervals [1825]:
				xmin = 1413.2878
				xmax = 1413.3178
				text = "L"
			intervals [1826]:
				xmin = 1413.3178
				xmax = 1413.3678
				text = "L"
			intervals [1827]:
				xmin = 1413.3678
				xmax = 1413.4078
				text = "AY1"
			intervals [1828]:
				xmin = 1413.4078
				xmax = 1413.5178
				text = "K"
			intervals [1829]:
				xmin = 1413.5178
				xmax = 1413.5778
				text = "Y"
			intervals [1830]:
				xmin = 1413.5778
				xmax = 1413.7678
				text = "UW1"
			intervals [1831]:
				xmin = 1413.7678
				xmax = 1414.0524
				text = "sp"
			intervals [1832]:
				xmin = 1414.0524
				xmax = 1414.1324
				text = "Y"
			intervals [1833]:
				xmin = 1414.1324
				xmax = 1414.1824
				text = "UH1"
			intervals [1834]:
				xmin = 1414.1824
				xmax = 1414.4224
				text = "R"
			intervals [1835]:
				xmin = 1414.4224
				xmax = 1414.4794
				text = ""
			intervals [1836]:
				xmin = 1414.4794
				xmax = 1414.5894
				text = "Y"
			intervals [1837]:
				xmin = 1414.5894
				xmax = 1414.6394
				text = "UH1"
			intervals [1838]:
				xmin = 1414.6394
				xmax = 1414.7394
				text = "R"
			intervals [1839]:
				xmin = 1414.7394
				xmax = 1414.7894
				text = "AY1"
			intervals [1840]:
				xmin = 1414.7894
				xmax = 1415.0194
				text = "D"
			intervals [1841]:
				xmin = 1415.0194
				xmax = 1415.1494
				text = "IY0"
			intervals [1842]:
				xmin = 1415.1494
				xmax = 1415.1894
				text = "sp"
			intervals [1843]:
				xmin = 1415.1894
				xmax = 1415.2294
				text = "DH"
			intervals [1844]:
				xmin = 1415.2294
				xmax = 1415.3294
				text = "AH0"
			intervals [1845]:
				xmin = 1415.3294
				xmax = 1415.4594
				text = "W"
			intervals [1846]:
				xmin = 1415.4594
				xmax = 1415.5994
				text = "EY1"
			intervals [1847]:
				xmin = 1415.5994
				xmax = 1415.7094
				text = "Y"
			intervals [1848]:
				xmin = 1415.7094
				xmax = 1415.7994
				text = "UW1"
			intervals [1849]:
				xmin = 1415.7994
				xmax = 1415.9594
				text = "L"
			intervals [1850]:
				xmin = 1415.9594
				xmax = 1416.0394
				text = "UH1"
			intervals [1851]:
				xmin = 1416.0394
				xmax = 1416.0694
				text = "K"
			intervals [1852]:
				xmin = 1416.0694
				xmax = 1416.1994
				text = "T"
			intervals [1853]:
				xmin = 1416.1994
				xmax = 1416.2294
				text = "sp"
			intervals [1854]:
				xmin = 1416.2294
				xmax = 1416.2794
				text = "HH"
			intervals [1855]:
				xmin = 1416.2794
				xmax = 1416.3194
				text = "EH1"
			intervals [1856]:
				xmin = 1416.3194
				xmax = 1416.4194
				text = "L"
			intervals [1857]:
				xmin = 1416.4194
				xmax = 1416.4694
				text = "P"
			intervals [1858]:
				xmin = 1416.4694
				xmax = 1416.4994
				text = "T"
			intervals [1859]:
				xmin = 1416.4994
				xmax = 1416.6494
				text = "Y"
			intervals [1860]:
				xmin = 1416.6494
				xmax = 1416.7594
				text = "UW1"
			intervals [1861]:
				xmin = 1416.7594
				xmax = 1416.8294
				text = "L"
			intervals [1862]:
				xmin = 1416.8294
				xmax = 1416.9094
				text = "AY1"
			intervals [1863]:
				xmin = 1416.9094
				xmax = 1417.0994
				text = "K"
			intervals [1864]:
				xmin = 1417.0994
				xmax = 1417.5511
				text = ""
			intervals [1865]:
				xmin = 1417.5511
				xmax = 1417.6611
				text = "IH1"
			intervals [1866]:
				xmin = 1417.6611
				xmax = 1417.7311
				text = "N"
			intervals [1867]:
				xmin = 1417.7311
				xmax = 1417.8011
				text = "AH0"
			intervals [1868]:
				xmin = 1417.8011
				xmax = 1417.9111
				text = "sp"
			intervals [1869]:
				xmin = 1417.9111
				xmax = 1418.0011
				text = "TH"
			intervals [1870]:
				xmin = 1418.0011
				xmax = 1418.1111
				text = "W"
			intervals [1871]:
				xmin = 1418.1111
				xmax = 1418.1511
				text = "IH1"
			intervals [1872]:
				xmin = 1418.1511
				xmax = 1418.2011
				text = "N"
			intervals [1873]:
				xmin = 1418.2011
				xmax = 1418.2311
				text = "DH"
			intervals [1874]:
				xmin = 1418.2311
				xmax = 1418.2711
				text = "EH1"
			intervals [1875]:
				xmin = 1418.2711
				xmax = 1418.3211
				text = "R"
			intervals [1876]:
				xmin = 1418.3211
				xmax = 1418.3611
				text = "W"
			intervals [1877]:
				xmin = 1418.3611
				xmax = 1418.4011
				text = "AH0"
			intervals [1878]:
				xmin = 1418.4011
				xmax = 1418.4411
				text = "Z"
			intervals [1879]:
				xmin = 1418.4411
				xmax = 1418.5611
				text = "S"
			intervals [1880]:
				xmin = 1418.5611
				xmax = 1418.8411
				text = "OW1"
			intervals [1881]:
				xmin = 1418.8411
				xmax = 1419.0732
				text = "sp"
			intervals [1882]:
				xmin = 1419.0732
				xmax = 1419.1632
				text = "S"
			intervals [1883]:
				xmin = 1419.1632
				xmax = 1419.2132
				text = "OW1"
			intervals [1884]:
				xmin = 1419.2132
				xmax = 1419.2832
				text = "M"
			intervals [1885]:
				xmin = 1419.2832
				xmax = 1419.3432
				text = "AH1"
			intervals [1886]:
				xmin = 1419.3432
				xmax = 1419.4932
				text = "CH"
			intervals [1887]:
				xmin = 1419.4932
				xmax = 1419.5832
				text = "R"
			intervals [1888]:
				xmin = 1419.5832
				xmax = 1419.6532
				text = "EY1"
			intervals [1889]:
				xmin = 1419.6532
				xmax = 1419.7532
				text = "SH"
			intervals [1890]:
				xmin = 1419.7532
				xmax = 1419.8132
				text = "AH0"
			intervals [1891]:
				xmin = 1419.8132
				xmax = 1419.8832
				text = "L"
			intervals [1892]:
				xmin = 1419.8832
				xmax = 1420.0332
				text = "T"
			intervals [1893]:
				xmin = 1420.0332
				xmax = 1420.0932
				text = "EH1"
			intervals [1894]:
				xmin = 1420.0932
				xmax = 1420.1632
				text = "N"
			intervals [1895]:
				xmin = 1420.1632
				xmax = 1420.2432
				text = "SH"
			intervals [1896]:
				xmin = 1420.2432
				xmax = 1420.3832
				text = "AH0"
			intervals [1897]:
				xmin = 1420.3832
				xmax = 1420.4932
				text = "N"
			intervals [1898]:
				xmin = 1420.4932
				xmax = 1420.5232
				text = "AE1"
			intervals [1899]:
				xmin = 1420.5232
				xmax = 1420.6332
				text = "N"
			intervals [1900]:
				xmin = 1420.6332
				xmax = 1420.7132
				text = "R"
			intervals [1901]:
				xmin = 1420.7132
				xmax = 1420.7632
				text = "EY1"
			intervals [1902]:
				xmin = 1420.7632
				xmax = 1420.8532
				text = "SH"
			intervals [1903]:
				xmin = 1420.8532
				xmax = 1420.9232
				text = "AH0"
			intervals [1904]:
				xmin = 1420.9232
				xmax = 1420.9732
				text = "L"
			intervals [1905]:
				xmin = 1420.9732
				xmax = 1421.0232
				text = "IY0"
			intervals [1906]:
				xmin = 1421.0232
				xmax = 1421.2132
				text = "CH"
			intervals [1907]:
				xmin = 1421.2132
				xmax = 1421.3632
				text = "AA1"
			intervals [1908]:
				xmin = 1421.3632
				xmax = 1421.4532
				text = "R"
			intervals [1909]:
				xmin = 1421.4532
				xmax = 1421.4932
				text = "JH"
			intervals [1910]:
				xmin = 1421.4932
				xmax = 1421.5232
				text = "D"
			intervals [1911]:
				xmin = 1421.5232
				xmax = 1421.5632
				text = "HH"
			intervals [1912]:
				xmin = 1421.5632
				xmax = 1421.5932
				text = "W"
			intervals [1913]:
				xmin = 1421.5932
				xmax = 1421.6532
				text = "EH1"
			intervals [1914]:
				xmin = 1421.6532
				xmax = 1421.6832
				text = "R"
			intervals [1915]:
				xmin = 1421.6832
				xmax = 1421.7732
				text = "Y"
			intervals [1916]:
				xmin = 1421.7732
				xmax = 1421.8132
				text = "UW1"
			intervals [1917]:
				xmin = 1421.8132
				xmax = 1421.8932
				text = "K"
			intervals [1918]:
				xmin = 1421.8932
				xmax = 1421.9732
				text = "AY1"
			intervals [1919]:
				xmin = 1421.9732
				xmax = 1422.0232
				text = "N"
			intervals [1920]:
				xmin = 1422.0232
				xmax = 1422.0732
				text = "AH0"
			intervals [1921]:
				xmin = 1422.0732
				xmax = 1422.1132
				text = "V"
			intervals [1922]:
				xmin = 1422.1132
				xmax = 1422.1732
				text = "G"
			intervals [1923]:
				xmin = 1422.1732
				xmax = 1422.3632
				text = "AA1"
			intervals [1924]:
				xmin = 1422.3632
				xmax = 1422.4832
				text = "T"
			intervals [1925]:
				xmin = 1422.4832
				xmax = 1423.1361
				text = ""
			intervals [1926]:
				xmin = 1423.1361
				xmax = 1423.2261
				text = "K"
			intervals [1927]:
				xmin = 1423.2261
				xmax = 1423.2761
				text = "AY1"
			intervals [1928]:
				xmin = 1423.2761
				xmax = 1423.3261
				text = "N"
			intervals [1929]:
				xmin = 1423.3261
				xmax = 1423.3661
				text = "AH0"
			intervals [1930]:
				xmin = 1423.3661
				xmax = 1423.4061
				text = "V"
			intervals [1931]:
				xmin = 1423.4061
				xmax = 1423.5161
				text = "AH0"
			intervals [1932]:
				xmin = 1423.5161
				xmax = 1423.6761
				text = "P"
			intervals [1933]:
				xmin = 1423.6761
				xmax = 1423.8461
				text = "AE1"
			intervals [1934]:
				xmin = 1423.8461
				xmax = 1423.9261
				text = "S"
			intervals [1935]:
				xmin = 1423.9261
				xmax = 1423.9661
				text = "B"
			intervals [1936]:
				xmin = 1423.9661
				xmax = 1424.0161
				text = "IH0"
			intervals [1937]:
				xmin = 1424.0161
				xmax = 1424.0761
				text = "K"
			intervals [1938]:
				xmin = 1424.0761
				xmax = 1424.1261
				text = "AA1"
			intervals [1939]:
				xmin = 1424.1261
				xmax = 1424.1861
				text = "Z"
			intervals [1940]:
				xmin = 1424.1861
				xmax = 1424.2461
				text = "Y"
			intervals [1941]:
				xmin = 1424.2461
				xmax = 1424.3561
				text = "UW1"
			intervals [1942]:
				xmin = 1424.3561
				xmax = 1424.4161
				text = "L"
			intervals [1943]:
				xmin = 1424.4161
				xmax = 1424.5161
				text = "UH1"
			intervals [1944]:
				xmin = 1424.5161
				xmax = 1424.5461
				text = "K"
			intervals [1945]:
				xmin = 1424.5461
				xmax = 1424.6061
				text = "T"
			intervals [1946]:
				xmin = 1424.6061
				xmax = 1424.7161
				text = "W"
			intervals [1947]:
				xmin = 1424.7161
				xmax = 1424.8561
				text = "AY1"
			intervals [1948]:
				xmin = 1424.8561
				xmax = 1424.9361
				text = "T"
			intervals [1949]:
				xmin = 1424.9361
				xmax = 1429.9834
				text = "sp"
			intervals [1950]:
				xmin = 1429.9834
				xmax = 1430.2734
				text = "M"
			intervals [1951]:
				xmin = 1430.2734
				xmax = 1468.8384
				text = ""
			intervals [1952]:
				xmin = 1468.8384
				xmax = 1468.8884
				text = "M"
			intervals [1953]:
				xmin = 1468.8884
				xmax = 1468.9284
				text = "HH"
			intervals [1954]:
				xmin = 1468.9284
				xmax = 1469.4584
				text = "M"
			intervals [1955]:
				xmin = 1469.4584
				xmax = 1470.8376
				text = ""
			intervals [1956]:
				xmin = 1470.8376
				xmax = 1470.9176
				text = "L"
			intervals [1957]:
				xmin = 1470.9176
				xmax = 1470.9476
				text = "AO1"
			intervals [1958]:
				xmin = 1470.9476
				xmax = 1470.9876
				text = "R"
			intervals [1959]:
				xmin = 1470.9876
				xmax = 1471.0276
				text = "D"
			intervals [1960]:
				xmin = 1471.0276
				xmax = 1471.0776
				text = "AH0"
			intervals [1961]:
				xmin = 1471.0776
				xmax = 1471.1276
				text = "N"
			intervals [1962]:
				xmin = 1471.1276
				xmax = 1471.2176
				text = "T"
			intervals [1963]:
				xmin = 1471.2176
				xmax = 1471.2976
				text = "EY1"
			intervals [1964]:
				xmin = 1471.2976
				xmax = 1471.3876
				text = "L"
			intervals [1965]:
				xmin = 1471.3876
				xmax = 1471.4276
				text = "ER0"
			intervals [1966]:
				xmin = 1471.4276
				xmax = 1471.4876
				text = "Z"
			intervals [1967]:
				xmin = 1471.4876
				xmax = 1471.5176
				text = "S"
			intervals [1968]:
				xmin = 1471.5176
				xmax = 1471.5576
				text = "T"
			intervals [1969]:
				xmin = 1471.5576
				xmax = 1471.6076
				text = "IH1"
			intervals [1970]:
				xmin = 1471.6076
				xmax = 1471.6876
				text = "L"
			intervals [1971]:
				xmin = 1471.6876
				xmax = 1471.7676
				text = "DH"
			intervals [1972]:
				xmin = 1471.7676
				xmax = 1471.7976
				text = "EH1"
			intervals [1973]:
				xmin = 1471.7976
				xmax = 1471.8676
				text = "R"
			intervals [1974]:
				xmin = 1471.8676
				xmax = 1472.8894
				text = "sp"
			intervals [1975]:
				xmin = 1472.8894
				xmax = 1472.9594
				text = "IH1"
			intervals [1976]:
				xmin = 1472.9594
				xmax = 1473.0094
				text = "T"
			intervals [1977]:
				xmin = 1473.0094
				xmax = 1473.0594
				text = "S"
			intervals [1978]:
				xmin = 1473.0594
				xmax = 1473.1094
				text = "HH"
			intervals [1979]:
				xmin = 1473.1094
				xmax = 1473.1494
				text = "OW1"
			intervals [1980]:
				xmin = 1473.1494
				xmax = 1473.3394
				text = "IH1"
			intervals [1981]:
				xmin = 1473.3394
				xmax = 1473.3894
				text = "T"
			intervals [1982]:
				xmin = 1473.3894
				xmax = 1473.4194
				text = "Z"
			intervals [1983]:
				xmin = 1473.4194
				xmax = 1473.4994
				text = "HH"
			intervals [1984]:
				xmin = 1473.4994
				xmax = 1473.5594
				text = "AE1"
			intervals [1985]:
				xmin = 1473.5594
				xmax = 1473.6294
				text = "NG"
			intervals [1986]:
				xmin = 1473.6294
				xmax = 1473.6594
				text = "IH0"
			intervals [1987]:
				xmin = 1473.6594
				xmax = 1473.6994
				text = "NG"
			intervals [1988]:
				xmin = 1473.6994
				xmax = 1473.8694
				text = "AA1"
			intervals [1989]:
				xmin = 1473.8694
				xmax = 1473.9594
				text = "N"
			intervals [1990]:
				xmin = 1473.9594
				xmax = 1474.1996
				text = ""
			intervals [1991]:
				xmin = 1474.1996
				xmax = 1474.2296
				text = "IH0"
			intervals [1992]:
				xmin = 1474.2296
				xmax = 1474.2696
				text = "T"
			intervals [1993]:
				xmin = 1474.2696
				xmax = 1474.5596
				text = "EH1"
			intervals [1994]:
				xmin = 1474.5596
				xmax = 1474.6996
				text = "S"
			intervals [1995]:
				xmin = 1474.6996
				xmax = 1474.7296
				text = "sp"
			intervals [1996]:
				xmin = 1474.7296
				xmax = 1474.9396
				text = "M"
			intervals [1997]:
				xmin = 1474.9396
				xmax = 1490.8287
				text = ""
			intervals [1998]:
				xmin = 1490.8287
				xmax = 1490.9187
				text = "W"
			intervals [1999]:
				xmin = 1490.9187
				xmax = 1491.0187
				text = "IY1"
			intervals [2000]:
				xmin = 1491.0187
				xmax = 1491.0987
				text = "AA1"
			intervals [2001]:
				xmin = 1491.0987
				xmax = 1491.2187
				text = "R"
			intervals [2002]:
				xmin = 1491.2187
				xmax = 1491.2487
				text = "B"
			intervals [2003]:
				xmin = 1491.2487
				xmax = 1491.2987
				text = "AH1"
			intervals [2004]:
				xmin = 1491.2987
				xmax = 1491.3387
				text = "T"
			intervals [2005]:
				xmin = 1491.3387
				xmax = 1491.4287
				text = "K"
			intervals [2006]:
				xmin = 1491.4287
				xmax = 1491.4587
				text = "AH1"
			intervals [2007]:
				xmin = 1491.4587
				xmax = 1491.5487
				text = "M"
			intervals [2008]:
				xmin = 1491.5487
				xmax = 1491.6387
				text = "AA1"
			intervals [2009]:
				xmin = 1491.6387
				xmax = 1491.6887
				text = "N"
			intervals [2010]:
				xmin = 1491.6887
				xmax = 1491.7987
				text = "IH1"
			intervals [2011]:
				xmin = 1491.7987
				xmax = 1491.8287
				text = "N"
			intervals [2012]:
				xmin = 1491.8287
				xmax = 1491.8587
				text = "IH0"
			intervals [2013]:
				xmin = 1491.8587
				xmax = 1491.9087
				text = "F"
			intervals [2014]:
				xmin = 1491.9087
				xmax = 1491.9587
				text = "Y"
			intervals [2015]:
				xmin = 1491.9587
				xmax = 1491.9887
				text = "UW1"
			intervals [2016]:
				xmin = 1491.9887
				xmax = 1492.0187
				text = "N"
			intervals [2017]:
				xmin = 1492.0187
				xmax = 1492.0787
				text = "IY1"
			intervals [2018]:
				xmin = 1492.0787
				xmax = 1492.1187
				text = "D"
			intervals [2019]:
				xmin = 1492.1187
				xmax = 1492.1487
				text = "T"
			intervals [2020]:
				xmin = 1492.1487
				xmax = 1492.1787
				text = "IH0"
			intervals [2021]:
				xmin = 1492.1787
				xmax = 1492.2087
				text = "W"
			intervals [2022]:
				xmin = 1492.2087
				xmax = 1492.2987
				text = "AO1"
			intervals [2023]:
				xmin = 1492.2987
				xmax = 1492.3387
				text = "R"
			intervals [2024]:
				xmin = 1492.3387
				xmax = 1492.3687
				text = "M"
			intervals [2025]:
				xmin = 1492.3687
				xmax = 1492.4187
				text = "sp"
			intervals [2026]:
				xmin = 1492.4187
				xmax = 1492.4987
				text = "AH1"
			intervals [2027]:
				xmin = 1492.4987
				xmax = 1492.5487
				text = "P"
			intervals [2028]:
				xmin = 1492.5487
				xmax = 1492.5787
				text = "Y"
			intervals [2029]:
				xmin = 1492.5787
				xmax = 1492.6087
				text = "UH1"
			intervals [2030]:
				xmin = 1492.6087
				xmax = 1492.7287
				text = "R"
			intervals [2031]:
				xmin = 1492.7287
				xmax = 1501.5997
				text = "sp"
			intervals [2032]:
				xmin = 1501.5997
				xmax = 1502.4297
				text = "spn"
			intervals [2033]:
				xmin = 1502.4297
				xmax = 1510.337
				text = ""
			intervals [2034]:
				xmin = 1510.337
				xmax = 1510.457
				text = "R"
			intervals [2035]:
				xmin = 1510.457
				xmax = 1510.527
				text = "AY1"
			intervals [2036]:
				xmin = 1510.527
				xmax = 1510.587
				text = "T"
			intervals [2037]:
				xmin = 1510.587
				xmax = 1527.8456
				text = "sp"
			intervals [2038]:
				xmin = 1527.8456
				xmax = 1527.9056
				text = "M"
			intervals [2039]:
				xmin = 1527.9056
				xmax = 1527.9556
				text = "HH"
			intervals [2040]:
				xmin = 1527.9556
				xmax = 1528.2656
				text = "M"
			intervals [2041]:
				xmin = 1528.2656
				xmax = 1538.4054
				text = ""
			intervals [2042]:
				xmin = 1538.4054
				xmax = 1538.4654
				text = "P"
			intervals [2043]:
				xmin = 1538.4654
				xmax = 1538.5054
				text = "R"
			intervals [2044]:
				xmin = 1538.5054
				xmax = 1538.5554
				text = "AA1"
			intervals [2045]:
				xmin = 1538.5554
				xmax = 1538.6154
				text = "B"
			intervals [2046]:
				xmin = 1538.6154
				xmax = 1538.6454
				text = "L"
			intervals [2047]:
				xmin = 1538.6454
				xmax = 1538.7054
				text = "IY0"
			intervals [2048]:
				xmin = 1538.7054
				xmax = 1538.7354
				text = "IY1"
			intervals [2049]:
				xmin = 1538.7354
				xmax = 1538.7654
				text = "V"
			intervals [2050]:
				xmin = 1538.7654
				xmax = 1538.7954
				text = "IH0"
			intervals [2051]:
				xmin = 1538.7954
				xmax = 1538.8654
				text = "N"
			intervals [2052]:
				xmin = 1538.8654
				xmax = 1538.9454
				text = "M"
			intervals [2053]:
				xmin = 1538.9454
				xmax = 1539.0254
				text = "AO1"
			intervals [2054]:
				xmin = 1539.0254
				xmax = 1539.1354
				text = "R"
			intervals [2055]:
				xmin = 1539.1354
				xmax = 1539.2454
				text = "S"
			intervals [2056]:
				xmin = 1539.2454
				xmax = 1539.4554
				text = "OW1"
			intervals [2057]:
				xmin = 1539.4554
				xmax = 1556.2935
				text = ""
			intervals [2058]:
				xmin = 1556.2935
				xmax = 1556.7235
				text = "M"
			intervals [2059]:
				xmin = 1556.7235
				xmax = 1556.7735
				text = "HH"
			intervals [2060]:
				xmin = 1556.7735
				xmax = 1556.8635
				text = "M"
			intervals [2061]:
				xmin = 1556.8635
				xmax = 1556.9035
				text = "M"
			intervals [2062]:
				xmin = 1556.9035
				xmax = 1557.0335
				text = "HH"
			intervals [2063]:
				xmin = 1557.0335
				xmax = 1557.1435
				text = "M"
			intervals [2064]:
				xmin = 1557.1435
				xmax = 1557.1735
				text = "sp"
			intervals [2065]:
				xmin = 1557.1735
				xmax = 1572.848
				text = ""
			intervals [2066]:
				xmin = 1572.848
				xmax = 1572.878
				text = "P"
			intervals [2067]:
				xmin = 1572.878
				xmax = 1572.958
				text = "IH1"
			intervals [2068]:
				xmin = 1572.958
				xmax = 1573.068
				text = "R"
			intervals [2069]:
				xmin = 1573.068
				xmax = 1573.098
				text = "AH0"
			intervals [2070]:
				xmin = 1573.098
				xmax = 1573.168
				text = "N"
			intervals [2071]:
				xmin = 1573.168
				xmax = 1573.318
				text = "S"
			intervals [2072]:
				xmin = 1573.318
				xmax = 1573.498
				text = "sp"
			intervals [2073]:
				xmin = 1573.498
				xmax = 1578.7268
				text = ""
			intervals [2074]:
				xmin = 1578.7268
				xmax = 1578.8368
				text = "S"
			intervals [2075]:
				xmin = 1578.8368
				xmax = 1578.8868
				text = "OW1"
			intervals [2076]:
				xmin = 1578.8868
				xmax = 1578.9468
				text = "L"
			intervals [2077]:
				xmin = 1578.9468
				xmax = 1578.9868
				text = "EH1"
			intervals [2078]:
				xmin = 1578.9868
				xmax = 1579.0368
				text = "T"
			intervals [2079]:
				xmin = 1579.0368
				xmax = 1579.0768
				text = "S"
			intervals [2080]:
				xmin = 1579.0768
				xmax = 1579.1368
				text = "M"
			intervals [2081]:
				xmin = 1579.1368
				xmax = 1579.2168
				text = "UW1"
			intervals [2082]:
				xmin = 1579.2168
				xmax = 1579.2468
				text = "V"
			intervals [2083]:
				xmin = 1579.2468
				xmax = 1579.3168
				text = "AH0"
			intervals [2084]:
				xmin = 1579.3168
				xmax = 1579.3968
				text = "W"
			intervals [2085]:
				xmin = 1579.3968
				xmax = 1579.4668
				text = "EY1"
			intervals [2086]:
				xmin = 1579.4668
				xmax = 1579.5468
				text = "F"
			intervals [2087]:
				xmin = 1579.5468
				xmax = 1579.5768
				text = "R"
			intervals [2088]:
				xmin = 1579.5768
				xmax = 1579.6068
				text = "AH1"
			intervals [2089]:
				xmin = 1579.6068
				xmax = 1579.6668
				text = "M"
			intervals [2090]:
				xmin = 1579.6668
				xmax = 1579.6968
				text = "DH"
			intervals [2091]:
				xmin = 1579.6968
				xmax = 1579.7968
				text = "AE1"
			intervals [2092]:
				xmin = 1579.7968
				xmax = 1579.8468
				text = "T"
			intervals [2093]:
				xmin = 1579.8468
				xmax = 1579.9368
				text = "F"
			intervals [2094]:
				xmin = 1579.9368
				xmax = 1579.9868
				text = "AO1"
			intervals [2095]:
				xmin = 1579.9868
				xmax = 1580.0168
				text = "R"
			intervals [2096]:
				xmin = 1580.0168
				xmax = 1580.0768
				text = "AH0"
			intervals [2097]:
				xmin = 1580.0768
				xmax = 1580.1468
				text = "M"
			intervals [2098]:
				xmin = 1580.1468
				xmax = 1580.2068
				text = "IH1"
			intervals [2099]:
				xmin = 1580.2068
				xmax = 1580.2668
				text = "N"
			intervals [2100]:
				xmin = 1580.2668
				xmax = 1580.3468
				text = "AH0"
			intervals [2101]:
				xmin = 1580.3468
				xmax = 1580.4168
				text = "T"
			intervals [2102]:
				xmin = 1580.4168
				xmax = 1580.4468
				text = "sp"
			intervals [2103]:
				xmin = 1580.4468
				xmax = 1580.6945
				text = ""
			intervals [2104]:
				xmin = 1580.6945
				xmax = 1580.9945
				text = "AH1"
			intervals [2105]:
				xmin = 1580.9945
				xmax = 1581.2245
				text = "M"
			intervals [2106]:
				xmin = 1581.2245
				xmax = 1581.3345
				text = "sp"
			intervals [2107]:
				xmin = 1581.3345
				xmax = 1581.5385
				text = ""
			intervals [2108]:
				xmin = 1581.5385
				xmax = 1581.5885
				text = "B"
			intervals [2109]:
				xmin = 1581.5885
				xmax = 1581.6485
				text = "IH0"
			intervals [2110]:
				xmin = 1581.6485
				xmax = 1581.7185
				text = "K"
			intervals [2111]:
				xmin = 1581.7185
				xmax = 1581.7685
				text = "AA1"
			intervals [2112]:
				xmin = 1581.7685
				xmax = 1581.8385
				text = "Z"
			intervals [2113]:
				xmin = 1581.8385
				xmax = 1581.9885
				text = "AY1"
			intervals [2114]:
				xmin = 1581.9885
				xmax = 1582.0285
				text = "sp"
			intervals [2115]:
				xmin = 1582.0285
				xmax = 1582.0685
				text = "TH"
			intervals [2116]:
				xmin = 1582.0685
				xmax = 1582.1085
				text = "IH1"
			intervals [2117]:
				xmin = 1582.1085
				xmax = 1582.2685
				text = "NG"
			intervals [2118]:
				xmin = 1582.2685
				xmax = 1582.2985
				text = "K"
			intervals [2119]:
				xmin = 1582.2985
				xmax = 1582.4285
				text = "sp"
			intervals [2120]:
				xmin = 1582.4285
				xmax = 1582.9467
				text = ""
			intervals [2121]:
				xmin = 1582.9467
				xmax = 1583.1267
				text = "AY1"
			intervals [2122]:
				xmin = 1583.1267
				xmax = 1583.1967
				text = "sp"
			intervals [2123]:
				xmin = 1583.1967
				xmax = 1583.3767
				text = "AY1"
			intervals [2124]:
				xmin = 1583.3767
				xmax = 1583.5467
				text = "sp"
			intervals [2125]:
				xmin = 1583.5467
				xmax = 1583.5867
				text = "TH"
			intervals [2126]:
				xmin = 1583.5867
				xmax = 1583.6367
				text = "IH1"
			intervals [2127]:
				xmin = 1583.6367
				xmax = 1583.8067
				text = "NG"
			intervals [2128]:
				xmin = 1583.8067
				xmax = 1583.8367
				text = "K"
			intervals [2129]:
				xmin = 1583.8367
				xmax = 1583.8667
				text = "sp"
			intervals [2130]:
				xmin = 1583.8667
				xmax = 1584.1544
				text = ""
			intervals [2131]:
				xmin = 1584.1544
				xmax = 1584.2044
				text = "K"
			intervals [2132]:
				xmin = 1584.2044
				xmax = 1584.2344
				text = "AA1"
			intervals [2133]:
				xmin = 1584.2344
				xmax = 1584.3244
				text = "Z"
			intervals [2134]:
				xmin = 1584.3244
				xmax = 1584.4144
				text = "AY1"
			intervals [2135]:
				xmin = 1584.4144
				xmax = 1584.5244
				text = "W"
			intervals [2136]:
				xmin = 1584.5244
				xmax = 1584.5544
				text = "IH1"
			intervals [2137]:
				xmin = 1584.5544
				xmax = 1584.6344
				text = "L"
			intervals [2138]:
				xmin = 1584.6344
				xmax = 1584.7044
				text = "K"
			intervals [2139]:
				xmin = 1584.7044
				xmax = 1584.7444
				text = "AH1"
			intervals [2140]:
				xmin = 1584.7444
				xmax = 1584.8044
				text = "M"
			intervals [2141]:
				xmin = 1584.8044
				xmax = 1584.8544
				text = "B"
			intervals [2142]:
				xmin = 1584.8544
				xmax = 1584.9444
				text = "AE1"
			intervals [2143]:
				xmin = 1584.9444
				xmax = 1584.9944
				text = "K"
			intervals [2144]:
				xmin = 1584.9944
				xmax = 1585.0644
				text = "T"
			intervals [2145]:
				xmin = 1585.0644
				xmax = 1585.0944
				text = "IH0"
			intervals [2146]:
				xmin = 1585.0944
				xmax = 1585.1344
				text = "DH"
			intervals [2147]:
				xmin = 1585.1344
				xmax = 1585.1744
				text = "AE1"
			intervals [2148]:
				xmin = 1585.1744
				xmax = 1585.2444
				text = "T"
			intervals [2149]:
				xmin = 1585.2444
				xmax = 1585.2744
				text = "W"
			intervals [2150]:
				xmin = 1585.2744
				xmax = 1585.3044
				text = "EH1"
			intervals [2151]:
				xmin = 1585.3044
				xmax = 1585.3344
				text = "N"
			intervals [2152]:
				xmin = 1585.3344
				xmax = 1585.3744
				text = "W"
			intervals [2153]:
				xmin = 1585.3744
				xmax = 1585.4344
				text = "IY1"
			intervals [2154]:
				xmin = 1585.4344
				xmax = 1585.5044
				text = "T"
			intervals [2155]:
				xmin = 1585.5044
				xmax = 1585.5744
				text = "AO1"
			intervals [2156]:
				xmin = 1585.5744
				xmax = 1585.6344
				text = "K"
			intervals [2157]:
				xmin = 1585.6344
				xmax = 1585.6744
				text = "AH0"
			intervals [2158]:
				xmin = 1585.6744
				xmax = 1585.7244
				text = "B"
			intervals [2159]:
				xmin = 1585.7244
				xmax = 1585.7844
				text = "AW1"
			intervals [2160]:
				xmin = 1585.7844
				xmax = 1585.8544
				text = "T"
			intervals [2161]:
				xmin = 1585.8544
				xmax = 1585.8844
				text = "K"
			intervals [2162]:
				xmin = 1585.8844
				xmax = 1585.9344
				text = "AY1"
			intervals [2163]:
				xmin = 1585.9344
				xmax = 1585.9744
				text = "N"
			intervals [2164]:
				xmin = 1585.9744
				xmax = 1586.0244
				text = "AH0"
			intervals [2165]:
				xmin = 1586.0244
				xmax = 1586.0544
				text = "V"
			intervals [2166]:
				xmin = 1586.0544
				xmax = 1586.1344
				text = "JH"
			intervals [2167]:
				xmin = 1586.1344
				xmax = 1586.1644
				text = "EH2"
			intervals [2168]:
				xmin = 1586.1644
				xmax = 1586.2144
				text = "N"
			intervals [2169]:
				xmin = 1586.2144
				xmax = 1586.2744
				text = "T"
			intervals [2170]:
				xmin = 1586.2744
				xmax = 1586.3044
				text = "R"
			intervals [2171]:
				xmin = 1586.3044
				xmax = 1586.3344
				text = "IH0"
			intervals [2172]:
				xmin = 1586.3344
				xmax = 1586.3644
				text = "F"
			intervals [2173]:
				xmin = 1586.3644
				xmax = 1586.4144
				text = "IH0"
			intervals [2174]:
				xmin = 1586.4144
				xmax = 1586.5044
				text = "K"
			intervals [2175]:
				xmin = 1586.5044
				xmax = 1586.5644
				text = "EY1"
			intervals [2176]:
				xmin = 1586.5644
				xmax = 1586.6544
				text = "SH"
			intervals [2177]:
				xmin = 1586.6544
				xmax = 1586.6844
				text = "AH0"
			intervals [2178]:
				xmin = 1586.6844
				xmax = 1586.7144
				text = "N"
			intervals [2179]:
				xmin = 1586.7144
				xmax = 1586.7544
				text = "AH0"
			intervals [2180]:
				xmin = 1586.7544
				xmax = 1586.8344
				text = "N"
			intervals [2181]:
				xmin = 1586.8344
				xmax = 1587.0444
				text = "HH"
			intervals [2182]:
				xmin = 1587.0444
				xmax = 1587.3544
				text = "AW1"
			intervals [2183]:
				xmin = 1587.3544
				xmax = 1587.3844
				text = "sp"
			intervals [2184]:
				xmin = 1587.3844
				xmax = 1587.5044
				text = "N"
			intervals [2185]:
				xmin = 1587.5044
				xmax = 1587.7944
				text = "AW1"
			intervals [2186]:
				xmin = 1587.7944
				xmax = 1587.8844
				text = "DH"
			intervals [2187]:
				xmin = 1587.8844
				xmax = 1587.9344
				text = "AH0"
			intervals [2188]:
				xmin = 1587.9344
				xmax = 1588.0544
				text = "S"
			intervals [2189]:
				xmin = 1588.0544
				xmax = 1588.1044
				text = "IH1"
			intervals [2190]:
				xmin = 1588.1044
				xmax = 1588.1744
				text = "T"
			intervals [2191]:
				xmin = 1588.1744
				xmax = 1588.3544
				text = "IY0"
			intervals [2192]:
				xmin = 1588.3544
				xmax = 1588.5344
				text = "IH1"
			intervals [2193]:
				xmin = 1588.5344
				xmax = 1588.5844
				text = "Z"
			intervals [2194]:
				xmin = 1588.5844
				xmax = 1588.7044
				text = "S"
			intervals [2195]:
				xmin = 1588.7044
				xmax = 1588.7744
				text = "OW1"
			intervals [2196]:
				xmin = 1588.7744
				xmax = 1588.8544
				text = "W"
			intervals [2197]:
				xmin = 1588.8544
				xmax = 1588.8844
				text = "IY1"
			intervals [2198]:
				xmin = 1588.8844
				xmax = 1589.0544
				text = "spn"
			intervals [2199]:
				xmin = 1589.0544
				xmax = 1589.1044
				text = "W"
			intervals [2200]:
				xmin = 1589.1044
				xmax = 1589.1644
				text = "IY1"
			intervals [2201]:
				xmin = 1589.1644
				xmax = 1589.2044
				text = "spn"
			intervals [2202]:
				xmin = 1589.2044
				xmax = 1589.2444
				text = "K"
			intervals [2203]:
				xmin = 1589.2444
				xmax = 1589.2944
				text = "AH1"
			intervals [2204]:
				xmin = 1589.2944
				xmax = 1589.3644
				text = "M"
			intervals [2205]:
				xmin = 1589.3644
				xmax = 1589.4244
				text = "B"
			intervals [2206]:
				xmin = 1589.4244
				xmax = 1589.4844
				text = "AE1"
			intervals [2207]:
				xmin = 1589.4844
				xmax = 1589.5544
				text = "K"
			intervals [2208]:
				xmin = 1589.5544
				xmax = 1589.5844
				text = "sp"
			intervals [2209]:
				xmin = 1589.5844
				xmax = 1589.6144
				text = "T"
			intervals [2210]:
				xmin = 1589.6144
				xmax = 1589.6444
				text = "IH0"
			intervals [2211]:
				xmin = 1589.6444
				xmax = 1589.6744
				text = "DH"
			intervals [2212]:
				xmin = 1589.6744
				xmax = 1589.7744
				text = "AE1"
			intervals [2213]:
				xmin = 1589.7744
				xmax = 1589.8244
				text = "T"
			intervals [2214]:
				xmin = 1589.8244
				xmax = 1589.8844
				text = "sp"
			intervals [2215]:
				xmin = 1589.8844
				xmax = 1590.1171
				text = ""
			intervals [2216]:
				xmin = 1590.1171
				xmax = 1590.1571
				text = "B"
			intervals [2217]:
				xmin = 1590.1571
				xmax = 1590.1971
				text = "AH1"
			intervals [2218]:
				xmin = 1590.1971
				xmax = 1590.2371
				text = "T"
			intervals [2219]:
				xmin = 1590.2371
				xmax = 1590.2671
				text = "sp"
			intervals [2220]:
				xmin = 1590.2671
				xmax = 1590.3171
				text = "L"
			intervals [2221]:
				xmin = 1590.3171
				xmax = 1590.3771
				text = "EH1"
			intervals [2222]:
				xmin = 1590.3771
				xmax = 1590.4171
				text = "T"
			intervals [2223]:
				xmin = 1590.4171
				xmax = 1590.4871
				text = "Z"
			intervals [2224]:
				xmin = 1590.4871
				xmax = 1590.5271
				text = "T"
			intervals [2225]:
				xmin = 1590.5271
				xmax = 1590.6071
				text = "AO1"
			intervals [2226]:
				xmin = 1590.6071
				xmax = 1590.6471
				text = "K"
			intervals [2227]:
				xmin = 1590.6471
				xmax = 1590.7071
				text = "AH0"
			intervals [2228]:
				xmin = 1590.7071
				xmax = 1590.7471
				text = "B"
			intervals [2229]:
				xmin = 1590.7471
				xmax = 1590.8371
				text = "AW1"
			intervals [2230]:
				xmin = 1590.8371
				xmax = 1590.8771
				text = "T"
			intervals [2231]:
				xmin = 1590.8771
				xmax = 1590.9371
				text = "L"
			intervals [2232]:
				xmin = 1590.9371
				xmax = 1590.9971
				text = "AY1"
			intervals [2233]:
				xmin = 1590.9971
				xmax = 1591.0571
				text = "K"
			intervals [2234]:
				xmin = 1591.0571
				xmax = 1591.2571
				text = "HH"
			intervals [2235]:
				xmin = 1591.2571
				xmax = 1591.4071
				text = "AY1"
			intervals [2236]:
				xmin = 1591.4071
				xmax = 1591.6171
				text = "S"
			intervals [2237]:
				xmin = 1591.6171
				xmax = 1591.6771
				text = "K"
			intervals [2238]:
				xmin = 1591.6771
				xmax = 1591.7071
				text = "UW1"
			intervals [2239]:
				xmin = 1591.7071
				xmax = 1591.9971
				text = "L"
			intervals [2240]:
				xmin = 1591.9971
				xmax = 1592.0271
				text = "sp"
			intervals [2241]:
				xmin = 1592.0271
				xmax = 1592.5126
				text = ""
			intervals [2242]:
				xmin = 1592.5126
				xmax = 1592.8826
				text = "AH1"
			intervals [2243]:
				xmin = 1592.8826
				xmax = 1592.9626
				text = "M"
			intervals [2244]:
				xmin = 1592.9626
				xmax = 1593.0026
				text = "sp"
			intervals [2245]:
				xmin = 1593.0026
				xmax = 1593.0726
				text = "AE1"
			intervals [2246]:
				xmin = 1593.0726
				xmax = 1593.1626
				text = "N"
			intervals [2247]:
				xmin = 1593.1626
				xmax = 1593.2126
				text = "Y"
			intervals [2248]:
				xmin = 1593.2126
				xmax = 1593.2526
				text = "UH1"
			intervals [2249]:
				xmin = 1593.2526
				xmax = 1593.3426
				text = "R"
			intervals [2250]:
				xmin = 1593.3426
				xmax = 1593.5226
				text = "sp"
			intervals [2251]:
				xmin = 1593.5226
				xmax = 1593.5526
				text = "F"
			intervals [2252]:
				xmin = 1593.5526
				xmax = 1593.6226
				text = "R"
			intervals [2253]:
				xmin = 1593.6226
				xmax = 1593.7826
				text = "EH1"
			intervals [2254]:
				xmin = 1593.7826
				xmax = 1593.9926
				text = "N"
			intervals [2255]:
				xmin = 1593.9926
				xmax = 1594.0426
				text = "D"
			intervals [2256]:
				xmin = 1594.0426
				xmax = 1594.0726
				text = "Z"
			intervals [2257]:
				xmin = 1594.0726
				xmax = 1594.2226
				text = "S"
			intervals [2258]:
				xmin = 1594.2226
				xmax = 1594.7126
				text = "OW1"
			intervals [2259]:
				xmin = 1594.7126
				xmax = 1594.7426
				text = "sp"
			intervals [2260]:
				xmin = 1594.7426
				xmax = 1595.1518
				text = ""
			intervals [2261]:
				xmin = 1595.1518
				xmax = 1595.2018
				text = "HH"
			intervals [2262]:
				xmin = 1595.2018
				xmax = 1595.2718
				text = "UW1"
			intervals [2263]:
				xmin = 1595.2718
				xmax = 1595.3218
				text = "D"
			intervals [2264]:
				xmin = 1595.3218
				xmax = 1595.3918
				text = "Y"
			intervals [2265]:
				xmin = 1595.3918
				xmax = 1595.4218
				text = "UW1"
			intervals [2266]:
				xmin = 1595.4218
				xmax = 1595.5218
				text = "HH"
			intervals [2267]:
				xmin = 1595.5218
				xmax = 1595.5718
				text = "AE1"
			intervals [2268]:
				xmin = 1595.5718
				xmax = 1595.6918
				text = "NG"
			intervals [2269]:
				xmin = 1595.6918
				xmax = 1595.8318
				text = "AW1"
			intervals [2270]:
				xmin = 1595.8318
				xmax = 1595.9118
				text = "T"
			intervals [2271]:
				xmin = 1595.9118
				xmax = 1595.9518
				text = "W"
			intervals [2272]:
				xmin = 1595.9518
				xmax = 1596.0318
				text = "IH1"
			intervals [2273]:
				xmin = 1596.0318
				xmax = 1596.1418
				text = "TH"
			intervals [2274]:
				xmin = 1596.1418
				xmax = 1596.2018
				text = "W"
			intervals [2275]:
				xmin = 1596.2018
				xmax = 1596.2318
				text = "AH1"
			intervals [2276]:
				xmin = 1596.2318
				xmax = 1596.2718
				text = "T"
			intervals [2277]:
				xmin = 1596.2718
				xmax = 1596.3218
				text = "D"
			intervals [2278]:
				xmin = 1596.3218
				xmax = 1596.3818
				text = "Y"
			intervals [2279]:
				xmin = 1596.3818
				xmax = 1596.4818
				text = "AO2"
			intervals [2280]:
				xmin = 1596.4818
				xmax = 1596.5418
				text = "L"
			intervals [2281]:
				xmin = 1596.5418
				xmax = 1596.6718
				text = "D"
			intervals [2282]:
				xmin = 1596.6718
				xmax = 1597.1618
				text = "UW1"
			intervals [2283]:
				xmin = 1597.1618
				xmax = 1597.2118
				text = "sp"
			intervals [2284]:
				xmin = 1597.2118
				xmax = 1597.9857
				text = ""
			intervals [2285]:
				xmin = 1597.9857
				xmax = 1598.0557
				text = "K"
			intervals [2286]:
				xmin = 1598.0557
				xmax = 1598.1057
				text = "AY1"
			intervals [2287]:
				xmin = 1598.1057
				xmax = 1598.1557
				text = "N"
			intervals [2288]:
				xmin = 1598.1557
				xmax = 1598.2157
				text = "AH0"
			intervals [2289]:
				xmin = 1598.2157
				xmax = 1598.2457
				text = "V"
			intervals [2290]:
				xmin = 1598.2457
				xmax = 1598.2757
				text = "HH"
			intervals [2291]:
				xmin = 1598.2757
				xmax = 1598.3357
				text = "UW1"
			intervals [2292]:
				xmin = 1598.3357
				xmax = 1598.4257
				text = "W"
			intervals [2293]:
				xmin = 1598.4257
				xmax = 1598.4757
				text = "AH0"
			intervals [2294]:
				xmin = 1598.4757
				xmax = 1598.5557
				text = "Z"
			intervals [2295]:
				xmin = 1598.5557
				xmax = 1598.5857
				text = "sp"
			intervals [2296]:
				xmin = 1598.5857
				xmax = 1598.7225
				text = ""
			intervals [2297]:
				xmin = 1598.7225
				xmax = 1599.1325
				text = "TN"
			intervals [2298]:
				xmin = 1599.1325
				xmax = 1599.2125
				text = "IH0"
			intervals [2299]:
				xmin = 1599.2125
				xmax = 1599.2825
				text = "N"
			intervals [2300]:
				xmin = 1599.2825
				xmax = 1599.3525
				text = "HH"
			intervals [2301]:
				xmin = 1599.3525
				xmax = 1599.4525
				text = "AY1"
			intervals [2302]:
				xmin = 1599.4525
				xmax = 1599.6125
				text = "S"
			intervals [2303]:
				xmin = 1599.6125
				xmax = 1599.6525
				text = "K"
			intervals [2304]:
				xmin = 1599.6525
				xmax = 1599.6825
				text = "UW1"
			intervals [2305]:
				xmin = 1599.6825
				xmax = 1599.8525
				text = "L"
			intervals [2306]:
				xmin = 1599.8525
				xmax = 1599.8925
				text = "sp"
			intervals [2307]:
				xmin = 1599.8925
				xmax = 1605.2027
				text = ""
			intervals [2308]:
				xmin = 1605.2027
				xmax = 1605.2627
				text = "M"
			intervals [2309]:
				xmin = 1605.2627
				xmax = 1605.3127
				text = "HH"
			intervals [2310]:
				xmin = 1605.3127
				xmax = 1605.5327
				text = "M"
			intervals [2311]:
				xmin = 1605.5327
				xmax = 1605.5827
				text = "sp"
			intervals [2312]:
				xmin = 1605.5827
				xmax = 1614.1684
				text = ""
			intervals [2313]:
				xmin = 1614.1684
				xmax = 1614.1984
				text = "M"
			intervals [2314]:
				xmin = 1614.1984
				xmax = 1614.2684
				text = "HH"
			intervals [2315]:
				xmin = 1614.2684
				xmax = 1614.5684
				text = "M"
			intervals [2316]:
				xmin = 1614.5684
				xmax = 1616.9276
				text = ""
			intervals [2317]:
				xmin = 1616.9276
				xmax = 1617.0076
				text = "R"
			intervals [2318]:
				xmin = 1617.0076
				xmax = 1617.1676
				text = "AY1"
			intervals [2319]:
				xmin = 1617.1676
				xmax = 1617.1976
				text = "T"
			intervals [2320]:
				xmin = 1617.1976
				xmax = 1617.2476
				text = "N"
			intervals [2321]:
				xmin = 1617.2476
				xmax = 1617.3976
				text = "AW1"
			intervals [2322]:
				xmin = 1617.3976
				xmax = 1617.4876
				text = "IH1"
			intervals [2323]:
				xmin = 1617.4876
				xmax = 1617.5376
				text = "T"
			intervals [2324]:
				xmin = 1617.5376
				xmax = 1617.5876
				text = "S"
			intervals [2325]:
				xmin = 1617.5876
				xmax = 1617.6276
				text = "L"
			intervals [2326]:
				xmin = 1617.6276
				xmax = 1617.6876
				text = "AY1"
			intervals [2327]:
				xmin = 1617.6876
				xmax = 1617.7176
				text = "K"
			intervals [2328]:
				xmin = 1617.7176
				xmax = 1637.9526
				text = "sp"
			intervals [2329]:
				xmin = 1637.9526
				xmax = 1638.0826
				text = "M"
			intervals [2330]:
				xmin = 1638.0826
				xmax = 1638.1126
				text = "HH"
			intervals [2331]:
				xmin = 1638.1126
				xmax = 1638.3026
				text = "M"
			intervals [2332]:
				xmin = 1638.3026
				xmax = 1664.7505
				text = ""
			intervals [2333]:
				xmin = 1664.7505
				xmax = 1664.7805
				text = "sil"
			intervals [2334]:
				xmin = 1664.7805
				xmax = 1665.1505
				text = "spn"
			intervals [2335]:
				xmin = 1665.1505
				xmax = 1665.5205
				text = "sp"
			intervals [2336]:
				xmin = 1665.5205
				xmax = 1678.6203
				text = ""
			intervals [2337]:
				xmin = 1678.6203
				xmax = 1678.7803
				text = "spn"
			intervals [2338]:
				xmin = 1678.7803
				xmax = 1691.2665
				text = "sp"
			intervals [2339]:
				xmin = 1691.2665
				xmax = 1691.3065
				text = "AH0"
			intervals [2340]:
				xmin = 1691.3065
				xmax = 1691.3765
				text = "N"
			intervals [2341]:
				xmin = 1691.3765
				xmax = 1691.4365
				text = "Y"
			intervals [2342]:
				xmin = 1691.4365
				xmax = 1691.5465
				text = "UW1"
			intervals [2343]:
				xmin = 1691.5465
				xmax = 1691.5765
				text = "DH"
			intervals [2344]:
				xmin = 1691.5765
				xmax = 1691.6265
				text = "AH1"
			intervals [2345]:
				xmin = 1691.6265
				xmax = 1691.6665
				text = "P"
			intervals [2346]:
				xmin = 1691.6665
				xmax = 1691.7165
				text = "R"
			intervals [2347]:
				xmin = 1691.7165
				xmax = 1691.7965
				text = "IY1"
			intervals [2348]:
				xmin = 1691.7965
				xmax = 1691.8265
				text = "S"
			intervals [2349]:
				xmin = 1691.8265
				xmax = 1691.8565
				text = "T"
			intervals [2350]:
				xmin = 1691.8565
				xmax = 1691.9065
				text = "S"
			intervals [2351]:
				xmin = 1691.9065
				xmax = 1691.9765
				text = "K"
			intervals [2352]:
				xmin = 1691.9765
				xmax = 1692.0965
				text = "AH1"
			intervals [2353]:
				xmin = 1692.0965
				xmax = 1692.2065
				text = "Z"
			intervals [2354]:
				xmin = 1692.2065
				xmax = 1692.2365
				text = "AH0"
			intervals [2355]:
				xmin = 1692.2365
				xmax = 1692.2665
				text = "N"
			intervals [2356]:
				xmin = 1692.2665
				xmax = 1693.1265
				text = "spn"
			intervals [2357]:
				xmin = 1693.1265
				xmax = 1694.8251
				text = ""
			intervals [2358]:
				xmin = 1694.8251
				xmax = 1695.7051
				text = "sil"
			intervals [2359]:
				xmin = 1695.7051
				xmax = 1695.7951
				text = "spn"
			intervals [2360]:
				xmin = 1695.7951
				xmax = 1699.608
				text = ""
			intervals [2361]:
				xmin = 1699.608
				xmax = 1699.668
				text = "sil"
			intervals [2362]:
				xmin = 1699.668
				xmax = 1699.888
				text = "M"
			intervals [2363]:
				xmin = 1699.888
				xmax = 1750.7275
				text = ""
			intervals [2364]:
				xmin = 1750.7275
				xmax = 1751.0175
				text = "M"
			intervals [2365]:
				xmin = 1751.0175
				xmax = 1751.1075
				text = "sp"
			intervals [2366]:
				xmin = 1751.1075
				xmax = 1753.9531
				text = ""
			intervals [2367]:
				xmin = 1753.9531
				xmax = 1754.0931
				text = "N"
			intervals [2368]:
				xmin = 1754.0931
				xmax = 1754.1231
				text = "Y"
			intervals [2369]:
				xmin = 1754.1231
				xmax = 1754.2131
				text = "UW1"
			intervals [2370]:
				xmin = 1754.2131
				xmax = 1754.3031
				text = "IY1"
			intervals [2371]:
				xmin = 1754.3031
				xmax = 1754.3431
				text = "CH"
			intervals [2372]:
				xmin = 1754.3431
				xmax = 1754.4331
				text = "AH1"
			intervals [2373]:
				xmin = 1754.4331
				xmax = 1754.5131
				text = "DH"
			intervals [2374]:
				xmin = 1754.5131
				xmax = 1754.8131
				text = "ER0"
			intervals [2375]:
				xmin = 1754.8131
				xmax = 1754.8831
				text = "sp"
			intervals [2376]:
				xmin = 1754.8831
				xmax = 1791.5804
				text = ""
			intervals [2377]:
				xmin = 1791.5804
				xmax = 1791.6104
				text = "M"
			intervals [2378]:
				xmin = 1791.6104
				xmax = 1791.7604
				text = "HH"
			intervals [2379]:
				xmin = 1791.7604
				xmax = 1791.8004
				text = "M"
			intervals [2380]:
				xmin = 1791.8004
				xmax = 1791.8304
				text = "M"
			intervals [2381]:
				xmin = 1791.8304
				xmax = 1791.9104
				text = "HH"
			intervals [2382]:
				xmin = 1791.9104
				xmax = 1792.4404
				text = "M"
			intervals [2383]:
				xmin = 1792.4404
				xmax = 1846.4851
				text = ""
			intervals [2384]:
				xmin = 1846.4851
				xmax = 1846.5351
				text = "sil"
			intervals [2385]:
				xmin = 1846.5351
				xmax = 1846.7651
				text = "M"
			intervals [2386]:
				xmin = 1846.7651
				xmax = 1846.8251
				text = "sp"
			intervals [2387]:
				xmin = 1846.8251
				xmax = 1855.8225
				text = ""
			intervals [2388]:
				xmin = 1855.8225
				xmax = 1856.1325
				text = "spn"
			intervals [2389]:
				xmin = 1856.1325
				xmax = 1856.6825
				text = "sp"
			intervals [2390]:
				xmin = 1856.6825
				xmax = 1871.744
				text = ""
			intervals [2391]:
				xmin = 1871.744
				xmax = 1871.914
				text = "M"
			intervals [2392]:
				xmin = 1871.914
				xmax = 1872.004
				text = "sp"
			intervals [2393]:
				xmin = 1872.004
				xmax = 1992.5974
				text = ""
			intervals [2394]:
				xmin = 1992.5974
				xmax = 1992.7674
				text = "M"
			intervals [2395]:
				xmin = 1992.7674
				xmax = 1992.8174
				text = "Y"
			intervals [2396]:
				xmin = 1992.8174
				xmax = 1992.8674
				text = "UW1"
			intervals [2397]:
				xmin = 1992.8674
				xmax = 1992.8974
				text = "W"
			intervals [2398]:
				xmin = 1992.8974
				xmax = 1992.9274
				text = "ER0"
			intervals [2399]:
				xmin = 1992.9274
				xmax = 1993.0274
				text = "EY1"
			intervals [2400]:
				xmin = 1993.0274
				xmax = 1993.0574
				text = "sp"
			intervals [2401]:
				xmin = 1993.0574
				xmax = 1993.0974
				text = "G"
			intervals [2402]:
				xmin = 1993.0974
				xmax = 1993.1374
				text = "UH1"
			intervals [2403]:
				xmin = 1993.1374
				xmax = 1993.1774
				text = "D"
			intervals [2404]:
				xmin = 1993.1774
				xmax = 1993.2474
				text = "IY0"
			intervals [2405]:
				xmin = 1993.2474
				xmax = 1993.2874
				text = "G"
			intervals [2406]:
				xmin = 1993.2874
				xmax = 1993.3274
				text = "UH1"
			intervals [2407]:
				xmin = 1993.3274
				xmax = 1993.3674
				text = "D"
			intervals [2408]:
				xmin = 1993.3674
				xmax = 1993.4274
				text = "IY0"
			intervals [2409]:
				xmin = 1993.4274
				xmax = 1993.5274
				text = "T"
			intervals [2410]:
				xmin = 1993.5274
				xmax = 1993.5574
				text = "UW1"
			intervals [2411]:
				xmin = 1993.5574
				xmax = 1993.8574
				text = "sp"
			intervals [2412]:
				xmin = 1993.8574
				xmax = 1993.9074
				text = "SH"
			intervals [2413]:
				xmin = 1993.9074
				xmax = 1993.9774
				text = "UW1"
			intervals [2414]:
				xmin = 1993.9774
				xmax = 1994.0074
				text = "Z"
			intervals [2415]:
				xmin = 1994.0074
				xmax = 1994.1323
				text = "sp"
			intervals [2416]:
				xmin = 1994.1323
				xmax = 1994.1923
				text = "M"
			intervals [2417]:
				xmin = 1994.1923
				xmax = 1994.2223
				text = "HH"
			intervals [2418]:
				xmin = 1994.2223
				xmax = 1994.5423
				text = "M"
			intervals [2419]:
				xmin = 1994.5423
				xmax = 2028.159
				text = ""
			intervals [2420]:
				xmin = 2028.159
				xmax = 2028.199
				text = "sil"
			intervals [2421]:
				xmin = 2028.199
				xmax = 2028.389
				text = "AA1"
			intervals [2422]:
				xmin = 2028.389
				xmax = 2029.3949
				text = "sp"
			intervals [2423]:
				xmin = 2029.3949
				xmax = 2029.4249
				text = "N"
			intervals [2424]:
				xmin = 2029.4249
				xmax = 2029.5649
				text = "AE1"
			intervals [2425]:
				xmin = 2029.5649
				xmax = 2029.6749
				text = "CH"
			intervals [2426]:
				xmin = 2029.6749
				xmax = 2029.7349
				text = "ER0"
			intervals [2427]:
				xmin = 2029.7349
				xmax = 2029.7749
				text = "AH0"
			intervals [2428]:
				xmin = 2029.7749
				xmax = 2029.8349
				text = "L"
			intervals [2429]:
				xmin = 2029.8349
				xmax = 2029.8649
				text = "IY0"
			intervals [2430]:
				xmin = 2029.8649
				xmax = 2036.6892
				text = "sp"
			intervals [2431]:
				xmin = 2036.6892
				xmax = 2036.9092
				text = "M"
			intervals [2432]:
				xmin = 2036.9092
				xmax = 2076.9506
				text = ""
			intervals [2433]:
				xmin = 2076.9506
				xmax = 2077.0106
				text = "HH"
			intervals [2434]:
				xmin = 2077.0106
				xmax = 2077.0406
				text = "W"
			intervals [2435]:
				xmin = 2077.0406
				xmax = 2077.0706
				text = "AH1"
			intervals [2436]:
				xmin = 2077.0706
				xmax = 2077.1006
				text = "T"
			intervals [2437]:
				xmin = 2077.1006
				xmax = 2077.1306
				text = "D"
			intervals [2438]:
				xmin = 2077.1306
				xmax = 2077.1606
				text = "IH0"
			intervals [2439]:
				xmin = 2077.1606
				xmax = 2077.1906
				text = "D"
			intervals [2440]:
				xmin = 2077.1906
				xmax = 2077.2306
				text = "Y"
			intervals [2441]:
				xmin = 2077.2306
				xmax = 2077.2806
				text = "UW1"
			intervals [2442]:
				xmin = 2077.2806
				xmax = 2077.3206
				text = "D"
			intervals [2443]:
				xmin = 2077.3206
				xmax = 2077.3906
				text = "UW1"
			intervals [2444]:
				xmin = 2077.3906
				xmax = 2077.4606
				text = "F"
			intervals [2445]:
				xmin = 2077.4606
				xmax = 2077.5006
				text = "R"
			intervals [2446]:
				xmin = 2077.5006
				xmax = 2077.5606
				text = "ER0"
			intervals [2447]:
				xmin = 2077.5606
				xmax = 2077.7006
				text = "F"
			intervals [2448]:
				xmin = 2077.7006
				xmax = 2077.7506
				text = "AH1"
			intervals [2449]:
				xmin = 2077.7506
				xmax = 2077.8706
				text = "N"
			intervals [2450]:
				xmin = 2077.8706
				xmax = 2077.9606
				text = "sp"
			intervals [2451]:
				xmin = 2077.9606
				xmax = 2078.1862
				text = ""
			intervals [2452]:
				xmin = 2078.1862
				xmax = 2078.3162
				text = "L"
			intervals [2453]:
				xmin = 2078.3162
				xmax = 2078.4162
				text = "AY1"
			intervals [2454]:
				xmin = 2078.4162
				xmax = 2078.4962
				text = "K"
			intervals [2455]:
				xmin = 2078.4962
				xmax = 2078.5462
				text = "sp"
			intervals [2456]:
				xmin = 2078.5462
				xmax = 2078.5962
				text = "AH0"
			intervals [2457]:
				xmin = 2078.5962
				xmax = 2078.6562
				text = "S"
			intervals [2458]:
				xmin = 2078.6562
				xmax = 2078.7062
				text = "P"
			intervals [2459]:
				xmin = 2078.7062
				xmax = 2078.7662
				text = "EH1"
			intervals [2460]:
				xmin = 2078.7662
				xmax = 2078.8362
				text = "SH"
			intervals [2461]:
				xmin = 2078.8362
				xmax = 2078.8962
				text = "L"
			intervals [2462]:
				xmin = 2078.8962
				xmax = 2078.9462
				text = "IY0"
			intervals [2463]:
				xmin = 2078.9462
				xmax = 2079.0062
				text = "DH"
			intervals [2464]:
				xmin = 2079.0062
				xmax = 2079.1162
				text = "AE1"
			intervals [2465]:
				xmin = 2079.1162
				xmax = 2079.2762
				text = "T"
			intervals [2466]:
				xmin = 2079.2762
				xmax = 2079.3893
				text = ""
			intervals [2467]:
				xmin = 2079.3893
				xmax = 2079.4293
				text = "sil"
			intervals [2468]:
				xmin = 2079.4293
				xmax = 2079.5093
				text = "L"
			intervals [2469]:
				xmin = 2079.5093
				xmax = 2079.5993
				text = "AY1"
			intervals [2470]:
				xmin = 2079.5993
				xmax = 2079.6693
				text = "K"
			intervals [2471]:
				xmin = 2079.6693
				xmax = 2080.3106
				text = "sp"
			intervals [2472]:
				xmin = 2080.3106
				xmax = 2080.5206
				text = "AE1"
			intervals [2473]:
				xmin = 2080.5206
				xmax = 2080.6806
				text = "Z"
			intervals [2474]:
				xmin = 2080.6806
				xmax = 2080.7106
				text = "sp"
			intervals [2475]:
				xmin = 2080.7106
				xmax = 2080.9106
				text = "AH0"
			intervals [2476]:
				xmin = 2080.9106
				xmax = 2081.0206
				text = "T"
			intervals [2477]:
				xmin = 2081.0206
				xmax = 2081.1606
				text = "IY1"
			intervals [2478]:
				xmin = 2081.1606
				xmax = 2081.2206
				text = "N"
			intervals [2479]:
				xmin = 2081.2206
				xmax = 2081.3306
				text = "EY2"
			intervals [2480]:
				xmin = 2081.3306
				xmax = 2081.4206
				text = "JH"
			intervals [2481]:
				xmin = 2081.4206
				xmax = 2081.4506
				text = "ER0"
			intervals [2482]:
				xmin = 2081.4506
				xmax = 2081.4806
				text = "AH0"
			intervals [2483]:
				xmin = 2081.4806
				xmax = 2081.5306
				text = "N"
			intervals [2484]:
				xmin = 2081.5306
				xmax = 2081.6106
				text = "EY1"
			intervals [2485]:
				xmin = 2081.6106
				xmax = 2081.6606
				text = "Y"
			intervals [2486]:
				xmin = 2081.6606
				xmax = 2081.7206
				text = "AH1"
			intervals [2487]:
				xmin = 2081.7206
				xmax = 2081.8406
				text = "NG"
			intervals [2488]:
				xmin = 2081.8406
				xmax = 2081.9206
				text = "AH0"
			intervals [2489]:
				xmin = 2081.9206
				xmax = 2081.9806
				text = "D"
			intervals [2490]:
				xmin = 2081.9806
				xmax = 2082.0706
				text = "AH1"
			intervals [2491]:
				xmin = 2082.0706
				xmax = 2082.1006
				text = "L"
			intervals [2492]:
				xmin = 2082.1006
				xmax = 2082.1306
				text = "T"
			intervals [2493]:
				xmin = 2082.1306
				xmax = 2082.1906
				text = "L"
			intervals [2494]:
				xmin = 2082.1906
				xmax = 2082.2406
				text = "AY1"
			intervals [2495]:
				xmin = 2082.2406
				xmax = 2082.2806
				text = "K"
			intervals [2496]:
				xmin = 2082.2806
				xmax = 2082.3306
				text = "sp"
			intervals [2497]:
				xmin = 2082.3306
				xmax = 2082.3806
				text = "HH"
			intervals [2498]:
				xmin = 2082.3806
				xmax = 2082.4206
				text = "W"
			intervals [2499]:
				xmin = 2082.4206
				xmax = 2082.4506
				text = "AH1"
			intervals [2500]:
				xmin = 2082.4506
				xmax = 2082.4806
				text = "T"
			intervals [2501]:
				xmin = 2082.4806
				xmax = 2082.5106
				text = "D"
			intervals [2502]:
				xmin = 2082.5106
				xmax = 2082.5406
				text = "IH0"
			intervals [2503]:
				xmin = 2082.5406
				xmax = 2082.5706
				text = "D"
			intervals [2504]:
				xmin = 2082.5706
				xmax = 2082.6206
				text = "Y"
			intervals [2505]:
				xmin = 2082.6206
				xmax = 2082.7006
				text = "UW1"
			intervals [2506]:
				xmin = 2082.7006
				xmax = 2082.7806
				text = "D"
			intervals [2507]:
				xmin = 2082.7806
				xmax = 2083.1906
				text = "UW1"
			intervals [2508]:
				xmin = 2083.1906
				xmax = 2083.2584
				text = ""
			intervals [2509]:
				xmin = 2083.2584
				xmax = 2083.3984
				text = "AW1"
			intervals [2510]:
				xmin = 2083.3984
				xmax = 2083.4484
				text = "T"
			intervals [2511]:
				xmin = 2083.4484
				xmax = 2083.5284
				text = "S"
			intervals [2512]:
				xmin = 2083.5284
				xmax = 2083.6084
				text = "AY1"
			intervals [2513]:
				xmin = 2083.6084
				xmax = 2083.6484
				text = "D"
			intervals [2514]:
				xmin = 2083.6484
				xmax = 2083.6884
				text = "AH0"
			intervals [2515]:
				xmin = 2083.6884
				xmax = 2083.7184
				text = "V"
			intervals [2516]:
				xmin = 2083.7184
				xmax = 2083.8684
				text = "S"
			intervals [2517]:
				xmin = 2083.8684
				xmax = 2083.9284
				text = "K"
			intervals [2518]:
				xmin = 2083.9284
				xmax = 2084.2884
				text = "UW1"
			intervals [2519]:
				xmin = 2084.2884
				xmax = 2084.3784
				text = "L"
			intervals [2520]:
				xmin = 2084.3784
				xmax = 2084.4384
				text = "sp"
			intervals [2521]:
				xmin = 2084.4384
				xmax = 2127.9628
				text = ""
			intervals [2522]:
				xmin = 2127.9628
				xmax = 2128.3728
				text = "M"
			intervals [2523]:
				xmin = 2128.3728
				xmax = 2139.5036
				text = ""
			intervals [2524]:
				xmin = 2139.5036
				xmax = 2139.6536
				text = "AY1"
			intervals [2525]:
				xmin = 2139.6536
				xmax = 2139.7036
				text = "AE1"
			intervals [2526]:
				xmin = 2139.7036
				xmax = 2139.7736
				text = "M"
			intervals [2527]:
				xmin = 2139.7736
				xmax = 2139.8236
				text = "N"
			intervals [2528]:
				xmin = 2139.8236
				xmax = 2139.9036
				text = "AA1"
			intervals [2529]:
				xmin = 2139.9036
				xmax = 2139.9436
				text = "T"
			intervals [2530]:
				xmin = 2139.9436
				xmax = 2140.0136
				text = "S"
			intervals [2531]:
				xmin = 2140.0136
				xmax = 2140.0536
				text = "AH0"
			intervals [2532]:
				xmin = 2140.0536
				xmax = 2140.1336
				text = "P"
			intervals [2533]:
				xmin = 2140.1336
				xmax = 2140.1836
				text = "R"
			intervals [2534]:
				xmin = 2140.1836
				xmax = 2140.3536
				text = "AY1"
			intervals [2535]:
				xmin = 2140.3536
				xmax = 2140.4236
				text = "Z"
			intervals [2536]:
				xmin = 2140.4236
				xmax = 2140.4536
				text = "D"
			intervals [2537]:
				xmin = 2140.4536
				xmax = 2140.5136
				text = "N"
			intervals [2538]:
				xmin = 2140.5136
				xmax = 2140.6336
				text = "AW1"
			intervals [2539]:
				xmin = 2140.6336
				xmax = 2141.1636
				text = "TN"
			intervals [2540]:
				xmin = 2141.1636
				xmax = 2141.1936
				text = "DH"
			intervals [2541]:
				xmin = 2141.1936
				xmax = 2141.2336
				text = "AE1"
			intervals [2542]:
				xmin = 2141.2336
				xmax = 2141.2936
				text = "T"
			intervals [2543]:
				xmin = 2141.2936
				xmax = 2141.3936
				text = "IH0"
			intervals [2544]:
				xmin = 2141.3936
				xmax = 2141.4336
				text = "Z"
			intervals [2545]:
				xmin = 2141.4336
				xmax = 2141.5634
				text = ""
			intervals [2546]:
				xmin = 2141.5634
				xmax = 2141.6834
				text = "sil"
			intervals [2547]:
				xmin = 2141.6834
				xmax = 2141.7134
				text = "N"
			intervals [2548]:
				xmin = 2141.7134
				xmax = 2141.8234
				text = "OW1"
			intervals [2549]:
				xmin = 2141.8234
				xmax = 2141.9334
				text = "P"
			intervals [2550]:
				xmin = 2141.9334
				xmax = 2141.9734
				text = "N"
			intervals [2551]:
				xmin = 2141.9734
				xmax = 2142.0534
				text = "AA1"
			intervals [2552]:
				xmin = 2142.0534
				xmax = 2142.0934
				text = "T"
			intervals [2553]:
				xmin = 2142.0934
				xmax = 2142.1234
				text = "S"
			intervals [2554]:
				xmin = 2142.1234
				xmax = 2142.1634
				text = "AH0"
			intervals [2555]:
				xmin = 2142.1634
				xmax = 2142.2134
				text = "P"
			intervals [2556]:
				xmin = 2142.2134
				xmax = 2142.2634
				text = "R"
			intervals [2557]:
				xmin = 2142.2634
				xmax = 2142.3534
				text = "AY1"
			intervals [2558]:
				xmin = 2142.3534
				xmax = 2142.4034
				text = "Z"
			intervals [2559]:
				xmin = 2142.4034
				xmax = 2142.4434
				text = "D"
			intervals [2560]:
				xmin = 2142.4434
				xmax = 2142.4734
				text = "AE1"
			intervals [2561]:
				xmin = 2142.4734
				xmax = 2142.5034
				text = "T"
			intervals [2562]:
				xmin = 2142.5034
				xmax = 2142.5534
				text = "sp"
			intervals [2563]:
				xmin = 2142.5534
				xmax = 2142.5934
				text = "DH"
			intervals [2564]:
				xmin = 2142.5934
				xmax = 2142.6434
				text = "AE1"
			intervals [2565]:
				xmin = 2142.6434
				xmax = 2142.7334
				text = "T"
			intervals [2566]:
				xmin = 2142.7334
				xmax = 2167.6011
				text = ""
			intervals [2567]:
				xmin = 2167.6011
				xmax = 2167.9011
				text = "M"
			intervals [2568]:
				xmin = 2167.9011
				xmax = 2224.1331
				text = ""
			intervals [2569]:
				xmin = 2224.1331
				xmax = 2224.1631
				text = "sil"
			intervals [2570]:
				xmin = 2224.1631
				xmax = 2224.2031
				text = "Y"
			intervals [2571]:
				xmin = 2224.2031
				xmax = 2224.2631
				text = "UW1"
			intervals [2572]:
				xmin = 2224.2631
				xmax = 2224.3331
				text = "W"
			intervals [2573]:
				xmin = 2224.3331
				xmax = 2224.3631
				text = "ER1"
			intervals [2574]:
				xmin = 2224.3631
				xmax = 2224.3931
				text = "N"
			intervals [2575]:
				xmin = 2224.3931
				xmax = 2224.4231
				text = "T"
			intervals [2576]:
				xmin = 2224.4231
				xmax = 2224.4731
				text = "AH0"
			intervals [2577]:
				xmin = 2224.4731
				xmax = 2224.5731
				text = "S"
			intervals [2578]:
				xmin = 2224.5731
				xmax = 2224.6131
				text = "UW1"
			intervals [2579]:
				xmin = 2224.6131
				xmax = 2224.6931
				text = "P"
			intervals [2580]:
				xmin = 2224.6931
				xmax = 2224.7631
				text = "ER0"
			intervals [2581]:
				xmin = 2224.7631
				xmax = 2224.8331
				text = "S"
			intervals [2582]:
				xmin = 2224.8331
				xmax = 2224.8731
				text = "UW1"
			intervals [2583]:
				xmin = 2224.8731
				xmax = 2224.9431
				text = "P"
			intervals [2584]:
				xmin = 2224.9431
				xmax = 2224.9931
				text = "ER0"
			intervals [2585]:
				xmin = 2224.9931
				xmax = 2225.1031
				text = "W"
			intervals [2586]:
				xmin = 2225.1031
				xmax = 2225.1831
				text = "AY1"
			intervals [2587]:
				xmin = 2225.1831
				xmax = 2225.2231
				text = "L"
			intervals [2588]:
				xmin = 2225.2231
				xmax = 2225.2531
				text = "D"
			intervals [2589]:
				xmin = 2225.2531
				xmax = 2225.3431
				text = "CH"
			intervals [2590]:
				xmin = 2225.3431
				xmax = 2225.4431
				text = "AY1"
			intervals [2591]:
				xmin = 2225.4431
				xmax = 2225.4731
				text = "L"
			intervals [2592]:
				xmin = 2225.4731
				xmax = 2225.5031
				text = "D"
			intervals [2593]:
				xmin = 2225.5031
				xmax = 2236.5481
				text = ""
			intervals [2594]:
				xmin = 2236.5481
				xmax = 2236.6181
				text = "sil"
			intervals [2595]:
				xmin = 2236.6181
				xmax = 2237.2581
				text = "spn"
			intervals [2596]:
				xmin = 2237.2581
				xmax = 2238.9483
				text = ""
			intervals [2597]:
				xmin = 2238.9483
				xmax = 2239.0583
				text = "AE1"
			intervals [2598]:
				xmin = 2239.0583
				xmax = 2239.0883
				text = "N"
			intervals [2599]:
				xmin = 2239.0883
				xmax = 2239.1183
				text = "DH"
			intervals [2600]:
				xmin = 2239.1183
				xmax = 2239.1483
				text = "IH1"
			intervals [2601]:
				xmin = 2239.1483
				xmax = 2239.1783
				text = "S"
			intervals [2602]:
				xmin = 2239.1783
				xmax = 2239.2083
				text = "W"
			intervals [2603]:
				xmin = 2239.2083
				xmax = 2239.3883
				text = "AA1"
			intervals [2604]:
				xmin = 2239.3883
				xmax = 2239.4183
				text = "Z"
			intervals [2605]:
				xmin = 2239.4183
				xmax = 2239.5683
				text = "DH"
			intervals [2606]:
				xmin = 2239.5683
				xmax = 2239.7083
				text = "AH1"
			intervals [2607]:
				xmin = 2239.7083
				xmax = 2239.7383
				text = "S"
			intervals [2608]:
				xmin = 2239.7383
				xmax = 2239.8283
				text = "EH1"
			intervals [2609]:
				xmin = 2239.8283
				xmax = 2239.8983
				text = "V"
			intervals [2610]:
				xmin = 2239.8983
				xmax = 2239.9483
				text = "AH0"
			intervals [2611]:
				xmin = 2239.9483
				xmax = 2240.1083
				text = "N"
			intervals [2612]:
				xmin = 2240.1083
				xmax = 2240.1783
				text = "T"
			intervals [2613]:
				xmin = 2240.1783
				xmax = 2240.4383
				text = "IY0"
			intervals [2614]:
				xmin = 2240.4383
				xmax = 2240.5283
				text = "Z"
			intervals [2615]:
				xmin = 2240.5283
				xmax = 2240.5583
				text = "sp"
			intervals [2616]:
				xmin = 2240.5583
				xmax = 2240.9627
				text = ""
			intervals [2617]:
				xmin = 2240.9627
				xmax = 2241.1127
				text = "ER1"
			intervals [2618]:
				xmin = 2241.1127
				xmax = 2241.1727
				text = "L"
			intervals [2619]:
				xmin = 2241.1727
				xmax = 2241.2327
				text = "IY0"
			intervals [2620]:
				xmin = 2241.2327
				xmax = 2241.4027
				text = "S"
			intervals [2621]:
				xmin = 2241.4027
				xmax = 2241.4527
				text = "AH0"
			intervals [2622]:
				xmin = 2241.4527
				xmax = 2241.5127
				text = "S"
			intervals [2623]:
				xmin = 2241.5127
				xmax = 2241.7127
				text = "OW1"
			intervals [2624]:
				xmin = 2241.7127
				xmax = 2241.7427
				text = "IH1"
			intervals [2625]:
				xmin = 2241.7427
				xmax = 2241.7727
				text = "T"
			intervals [2626]:
				xmin = 2241.7727
				xmax = 2241.8227
				text = "W"
			intervals [2627]:
				xmin = 2241.8227
				xmax = 2242.1427
				text = "AA1"
			intervals [2628]:
				xmin = 2242.1427
				xmax = 2242.1827
				text = "Z"
			intervals [2629]:
				xmin = 2242.1827
				xmax = 2242.2127
				text = "L"
			intervals [2630]:
				xmin = 2242.2127
				xmax = 2242.2427
				text = "AY1"
			intervals [2631]:
				xmin = 2242.2427
				xmax = 2242.2727
				text = "K"
			intervals [2632]:
				xmin = 2242.2727
				xmax = 2242.3627
				text = "AH0"
			intervals [2633]:
				xmin = 2242.3627
				xmax = 2242.3927
				text = "TH"
			intervals [2634]:
				xmin = 2242.3927
				xmax = 2242.6227
				text = "IH1"
			intervals [2635]:
				xmin = 2242.6227
				xmax = 2242.7927
				text = "NG"
			intervals [2636]:
				xmin = 2242.7927
				xmax = 2243.3827
				text = ""
			intervals [2637]:
				xmin = 2243.3827
				xmax = 2243.5327
				text = "IH1"
			intervals [2638]:
				xmin = 2243.5327
				xmax = 2243.5827
				text = "T"
			intervals [2639]:
				xmin = 2243.5827
				xmax = 2243.6127
				text = "W"
			intervals [2640]:
				xmin = 2243.6127
				xmax = 2243.7027
				text = "AA1"
			intervals [2641]:
				xmin = 2243.7027
				xmax = 2243.7327
				text = "Z"
			intervals [2642]:
				xmin = 2243.7327
				xmax = 2243.7627
				text = "AH0"
			intervals [2643]:
				xmin = 2243.7627
				xmax = 2243.7927
				text = "TH"
			intervals [2644]:
				xmin = 2243.7927
				xmax = 2243.8627
				text = "IH1"
			intervals [2645]:
				xmin = 2243.8627
				xmax = 2244.1427
				text = "NG"
			intervals [2646]:
				xmin = 2244.1427
				xmax = 2298.8113
				text = ""
			intervals [2647]:
				xmin = 2298.8113
				xmax = 2298.9813
				text = "OW1"
			intervals [2648]:
				xmin = 2298.9813
				xmax = 2299.1013
				text = "Y"
			intervals [2649]:
				xmin = 2299.1013
				xmax = 2299.1713
				text = "UW1"
			intervals [2650]:
				xmin = 2299.1713
				xmax = 2299.2313
				text = "W"
			intervals [2651]:
				xmin = 2299.2313
				xmax = 2299.3013
				text = "ER1"
			intervals [2652]:
				xmin = 2299.3013
				xmax = 2299.5213
				text = "IH1"
			intervals [2653]:
				xmin = 2299.5213
				xmax = 2299.5613
				text = "T"
			intervals [2654]:
				xmin = 2299.5613
				xmax = 2332.0882
				text = ""
			intervals [2655]:
				xmin = 2332.0882
				xmax = 2332.1182
				text = "sil"
			intervals [2656]:
				xmin = 2332.1182
				xmax = 2332.1782
				text = "IH1"
			intervals [2657]:
				xmin = 2332.1782
				xmax = 2332.2182
				text = "T"
			intervals [2658]:
				xmin = 2332.2182
				xmax = 2332.2982
				text = "HH"
			intervals [2659]:
				xmin = 2332.2982
				xmax = 2332.3482
				text = "AE1"
			intervals [2660]:
				xmin = 2332.3482
				xmax = 2332.4382
				text = "D"
			intervals [2661]:
				xmin = 2332.4382
				xmax = 2332.4882
				text = "AH0"
			intervals [2662]:
				xmin = 2332.4882
				xmax = 2332.6582
				text = "D"
			intervals [2663]:
				xmin = 2332.6582
				xmax = 2332.7482
				text = "IH1"
			intervals [2664]:
				xmin = 2332.7482
				xmax = 2332.8482
				text = "F"
			intervals [2665]:
				xmin = 2332.8482
				xmax = 2332.9082
				text = "R"
			intervals [2666]:
				xmin = 2332.9082
				xmax = 2332.9582
				text = "AH0"
			intervals [2667]:
				xmin = 2332.9582
				xmax = 2332.9882
				text = "N"
			intervals [2668]:
				xmin = 2332.9882
				xmax = 2333.0182
				text = "T"
			intervals [2669]:
				xmin = 2333.0182
				xmax = 2333.0782
				text = "Y"
			intervals [2670]:
				xmin = 2333.0782
				xmax = 2333.1982
				text = "AE1"
			intervals [2671]:
				xmin = 2333.1982
				xmax = 2333.2282
				text = "IH0"
			intervals [2672]:
				xmin = 2333.2282
				xmax = 2333.2582
				text = "T"
			intervals [2673]:
				xmin = 2333.2582
				xmax = 2333.3482
				text = "HH"
			intervals [2674]:
				xmin = 2333.3482
				xmax = 2333.3882
				text = "AE1"
			intervals [2675]:
				xmin = 2333.3882
				xmax = 2333.4282
				text = "D"
			intervals [2676]:
				xmin = 2333.4282
				xmax = 2333.4582
				text = "AH0"
			intervals [2677]:
				xmin = 2333.4582
				xmax = 2333.5582
				text = "V"
			intervals [2678]:
				xmin = 2333.5582
				xmax = 2333.6482
				text = "EH1"
			intervals [2679]:
				xmin = 2333.6482
				xmax = 2333.7282
				text = "R"
			intervals [2680]:
				xmin = 2333.7282
				xmax = 2333.9282
				text = "IY0"
			intervals [2681]:
				xmin = 2333.9282
				xmax = 2333.9882
				text = "D"
			intervals [2682]:
				xmin = 2333.9882
				xmax = 2334.0682
				text = "IH1"
			intervals [2683]:
				xmin = 2334.0682
				xmax = 2334.1682
				text = "F"
			intervals [2684]:
				xmin = 2334.1682
				xmax = 2334.2282
				text = "R"
			intervals [2685]:
				xmin = 2334.2282
				xmax = 2334.2982
				text = "AH0"
			intervals [2686]:
				xmin = 2334.2982
				xmax = 2334.3482
				text = "N"
			intervals [2687]:
				xmin = 2334.3482
				xmax = 2334.3782
				text = "T"
			intervals [2688]:
				xmin = 2334.3782
				xmax = 2384.6979
				text = "sp"
			intervals [2689]:
				xmin = 2384.6979
				xmax = 2384.8679
				text = "M"
			intervals [2690]:
				xmin = 2384.8679
				xmax = 2384.9579
				text = "HH"
			intervals [2691]:
				xmin = 2384.9579
				xmax = 2385.1079
				text = "M"
			intervals [2692]:
				xmin = 2385.1079
				xmax = 2385.1379
				text = "sp"
			intervals [2693]:
				xmin = 2385.1379
				xmax = 2407.0911
				text = ""
			intervals [2694]:
				xmin = 2407.0911
				xmax = 2407.4611
				text = "spn"
			intervals [2695]:
				xmin = 2407.4611
				xmax = 2410.8529
				text = ""
			intervals [2696]:
				xmin = 2410.8529
				xmax = 2410.8929
				text = "sil"
			intervals [2697]:
				xmin = 2410.8929
				xmax = 2411.2229
				text = "M"
			intervals [2698]:
				xmin = 2411.2229
				xmax = 2428.5748
				text = "sp"
			intervals [2699]:
				xmin = 2428.5748
				xmax = 2429.5048
				text = "spn"
			intervals [2700]:
				xmin = 2429.5048
				xmax = 2471.0342
				text = "sp"
			intervals [2701]:
				xmin = 2471.0342
				xmax = 2471.0642
				text = "Y"
			intervals [2702]:
				xmin = 2471.0642
				xmax = 2471.1042
				text = "EH1"
			intervals [2703]:
				xmin = 2471.1042
				xmax = 2471.1642
				text = "P"
			intervals [2704]:
				xmin = 2471.1642
				xmax = 2471.2842
				text = "sp"
			intervals [2705]:
				xmin = 2471.2842
				xmax = 2471.4032
				text = ""
			intervals [2706]:
				xmin = 2471.4032
				xmax = 2471.4532
				text = "N"
			intervals [2707]:
				xmin = 2471.4532
				xmax = 2471.5832
				text = "AH1"
			intervals [2708]:
				xmin = 2471.5832
				xmax = 2471.6132
				text = "M"
			intervals [2709]:
				xmin = 2471.6132
				xmax = 2471.6432
				text = "B"
			intervals [2710]:
				xmin = 2471.6432
				xmax = 2471.6832
				text = "ER0"
			intervals [2711]:
				xmin = 2471.6832
				xmax = 2471.7132
				text = "W"
			intervals [2712]:
				xmin = 2471.7132
				xmax = 2471.7432
				text = "AH1"
			intervals [2713]:
				xmin = 2471.7432
				xmax = 2471.7832
				text = "N"
			intervals [2714]:
				xmin = 2471.7832
				xmax = 2471.8232
				text = "IH0"
			intervals [2715]:
				xmin = 2471.8232
				xmax = 2471.8932
				text = "Z"
			intervals [2716]:
				xmin = 2471.8932
				xmax = 2471.9332
				text = "N"
			intervals [2717]:
				xmin = 2471.9332
				xmax = 2471.9832
				text = "AH1"
			intervals [2718]:
				xmin = 2471.9832
				xmax = 2472.0132
				text = "M"
			intervals [2719]:
				xmin = 2472.0132
				xmax = 2472.0432
				text = "B"
			intervals [2720]:
				xmin = 2472.0432
				xmax = 2472.1232
				text = "ER0"
			intervals [2721]:
				xmin = 2472.1232
				xmax = 2472.2232
				text = "W"
			intervals [2722]:
				xmin = 2472.2232
				xmax = 2472.2932
				text = "AH1"
			intervals [2723]:
				xmin = 2472.2932
				xmax = 2472.3832
				text = "N"
			intervals [2724]:
				xmin = 2472.3832
				xmax = 2472.4332
				text = "sp"
			intervals [2725]:
				xmin = 2472.4332
				xmax = 2508.7778
				text = ""
			intervals [2726]:
				xmin = 2508.7778
				xmax = 2508.8778
				text = "AY1"
			intervals [2727]:
				xmin = 2508.8778
				xmax = 2509.1378
				text = "sp"
			intervals [2728]:
				xmin = 2509.1378
				xmax = 2509.1678
				text = "W"
			intervals [2729]:
				xmin = 2509.1678
				xmax = 2509.3278
				text = "IH1"
			intervals [2730]:
				xmin = 2509.3278
				xmax = 2509.6278
				text = "SH"
			intervals [2731]:
				xmin = 2509.6278
				xmax = 2539.0398
				text = ""
			intervals [2732]:
				xmin = 2539.0398
				xmax = 2539.0898
				text = "B"
			intervals [2733]:
				xmin = 2539.0898
				xmax = 2539.1298
				text = "IH0"
			intervals [2734]:
				xmin = 2539.1298
				xmax = 2539.1898
				text = "K"
			intervals [2735]:
				xmin = 2539.1898
				xmax = 2539.2198
				text = "AA1"
			intervals [2736]:
				xmin = 2539.2198
				xmax = 2539.2898
				text = "Z"
			intervals [2737]:
				xmin = 2539.2898
				xmax = 2539.3398
				text = "SH"
			intervals [2738]:
				xmin = 2539.3398
				xmax = 2539.4098
				text = "IY1"
			intervals [2739]:
				xmin = 2539.4098
				xmax = 2539.4398
				text = "D"
			intervals [2740]:
				xmin = 2539.4398
				xmax = 2539.5098
				text = "IH1"
			intervals [2741]:
				xmin = 2539.5098
				xmax = 2539.5398
				text = "N"
			intervals [2742]:
				xmin = 2539.5398
				xmax = 2539.5698
				text = "T"
			intervals [2743]:
				xmin = 2539.5698
				xmax = 2539.6198
				text = "D"
			intervals [2744]:
				xmin = 2539.6198
				xmax = 2539.6698
				text = "R"
			intervals [2745]:
				xmin = 2539.6698
				xmax = 2539.8798
				text = "AY1"
			intervals [2746]:
				xmin = 2539.8798
				xmax = 2539.9198
				text = "V"
			intervals [2747]:
				xmin = 2539.9198
				xmax = 2551.8679
				text = "sp"
			intervals [2748]:
				xmin = 2551.8679
				xmax = 2552.0179
				text = "N"
			intervals [2749]:
				xmin = 2552.0179
				xmax = 2552.3479
				text = "OW1"
			intervals [2750]:
				xmin = 2552.3479
				xmax = 2552.4279
				text = "DH"
			intervals [2751]:
				xmin = 2552.4279
				xmax = 2552.4879
				text = "AE1"
			intervals [2752]:
				xmin = 2552.4879
				xmax = 2552.5579
				text = "T"
			intervals [2753]:
				xmin = 2552.5579
				xmax = 2552.6579
				text = "S"
			intervals [2754]:
				xmin = 2552.6579
				xmax = 2552.7379
				text = "F"
			intervals [2755]:
				xmin = 2552.7379
				xmax = 2552.9179
				text = "AY1"
			intervals [2756]:
				xmin = 2552.9179
				xmax = 2552.9979
				text = "N"
			intervals [2757]:
				xmin = 2552.9979
				xmax = 2553.0579
				text = "sp"
			intervals [2758]:
				xmin = 2553.0579
				xmax = 2553.6639
				text = ""
			intervals [2759]:
				xmin = 2553.6639
				xmax = 2553.7139
				text = "IH0"
			intervals [2760]:
				xmin = 2553.7139
				xmax = 2553.7439
				text = "T"
			intervals [2761]:
				xmin = 2553.7439
				xmax = 2553.7739
				text = "sp"
			intervals [2762]:
				xmin = 2553.7739
				xmax = 2553.8739
				text = "S"
			intervals [2763]:
				xmin = 2553.8739
				xmax = 2553.9439
				text = "OW2"
			intervals [2764]:
				xmin = 2553.9439
				xmax = 2554.0139
				text = "K"
			intervals [2765]:
				xmin = 2554.0139
				xmax = 2554.0839
				text = "EY1"
			intervals [2766]:
				xmin = 2554.0839
				xmax = 2554.2039
				text = "sp"
			intervals [2767]:
				xmin = 2554.2039
				xmax = 2558.4376
				text = ""
			intervals [2768]:
				xmin = 2558.4376
				xmax = 2558.5476
				text = "M"
			intervals [2769]:
				xmin = 2558.5476
				xmax = 2650.5684
				text = "sp"
			intervals [2770]:
				xmin = 2650.5684
				xmax = 2650.6484
				text = "K"
			intervals [2771]:
				xmin = 2650.6484
				xmax = 2650.6984
				text = "R"
			intervals [2772]:
				xmin = 2650.6984
				xmax = 2650.8184
				text = "AO1"
			intervals [2773]:
				xmin = 2650.8184
				xmax = 2651.0884
				text = "S"
			intervals [2774]:
				xmin = 2651.0884
				xmax = 2651.1184
				text = "sp"
			intervals [2775]:
				xmin = 2651.1184
				xmax = 2651.1484
				text = "M"
			intervals [2776]:
				xmin = 2651.1484
				xmax = 2651.1784
				text = "HH"
			intervals [2777]:
				xmin = 2651.1784
				xmax = 2651.3384
				text = "M"
			intervals [2778]:
				xmin = 2651.3384
				xmax = 2684.1368
				text = "sp"
			intervals [2779]:
				xmin = 2684.1368
				xmax = 2685.1468
				text = "spn"
			intervals [2780]:
				xmin = 2685.1468
				xmax = 2685.9168
				text = "sp"
			intervals [2781]:
				xmin = 2685.9168
				xmax = 2719.2403
				text = ""
			intervals [2782]:
				xmin = 2719.2403
				xmax = 2719.2703
				text = "D"
			intervals [2783]:
				xmin = 2719.2703
				xmax = 2719.3003
				text = "IH1"
			intervals [2784]:
				xmin = 2719.3003
				xmax = 2719.3303
				text = "N"
			intervals [2785]:
				xmin = 2719.3303
				xmax = 2719.4703
				text = "T"
			intervals [2786]:
				xmin = 2719.4703
				xmax = 2719.5103
				text = "W"
			intervals [2787]:
				xmin = 2719.5103
				xmax = 2719.5503
				text = "ER1"
			intervals [2788]:
				xmin = 2719.5503
				xmax = 2719.6003
				text = "K"
			intervals [2789]:
				xmin = 2719.6003
				xmax = 2719.6303
				text = "sp"
			intervals [2790]:
				xmin = 2719.6303
				xmax = 2723.1327
				text = ""
			intervals [2791]:
				xmin = 2723.1327
				xmax = 2723.1627
				text = "M"
			intervals [2792]:
				xmin = 2723.1627
				xmax = 2723.1927
				text = "HH"
			intervals [2793]:
				xmin = 2723.1927
				xmax = 2723.6327
				text = "M"
			intervals [2794]:
				xmin = 2723.6327
				xmax = 2798.9318
				text = ""
			intervals [2795]:
				xmin = 2798.9318
				xmax = 2798.9718
				text = "W"
			intervals [2796]:
				xmin = 2798.9718
				xmax = 2799.0118
				text = "AH1"
			intervals [2797]:
				xmin = 2799.0118
				xmax = 2799.3418
				text = "T"
			intervals [2798]:
				xmin = 2799.3418
				xmax = 2800.2841
				text = ""
			intervals [2799]:
				xmin = 2800.2841
				xmax = 2800.3341
				text = "sil"
			intervals [2800]:
				xmin = 2800.3341
				xmax = 2800.3641
				text = "W"
			intervals [2801]:
				xmin = 2800.3641
				xmax = 2801.0341
				text = "AW1"
			intervals [2802]:
				xmin = 2801.0341
				xmax = 2801.9507
				text = "sp"
			intervals [2803]:
				xmin = 2801.9507
				xmax = 2801.9907
				text = "AH0"
			intervals [2804]:
				xmin = 2801.9907
				xmax = 2802.0207
				text = "N"
			intervals [2805]:
				xmin = 2802.0207
				xmax = 2802.0507
				text = "DH"
			intervals [2806]:
				xmin = 2802.0507
				xmax = 2802.0807
				text = "IH1"
			intervals [2807]:
				xmin = 2802.0807
				xmax = 2802.1107
				text = "S"
			intervals [2808]:
				xmin = 2802.1107
				xmax = 2802.1407
				text = "IH0"
			intervals [2809]:
				xmin = 2802.1407
				xmax = 2802.1707
				text = "Z"
			intervals [2810]:
				xmin = 2802.1707
				xmax = 2802.2007
				text = "DH"
			intervals [2811]:
				xmin = 2802.2007
				xmax = 2802.3707
				text = "AH1"
			intervals [2812]:
				xmin = 2802.3707
				xmax = 2802.4807
				text = "S"
			intervals [2813]:
				xmin = 2802.4807
				xmax = 2802.5507
				text = "EH1"
			intervals [2814]:
				xmin = 2802.5507
				xmax = 2802.6107
				text = "V"
			intervals [2815]:
				xmin = 2802.6107
				xmax = 2802.6707
				text = "AH0"
			intervals [2816]:
				xmin = 2802.6707
				xmax = 2802.7307
				text = "N"
			intervals [2817]:
				xmin = 2802.7307
				xmax = 2802.7807
				text = "T"
			intervals [2818]:
				xmin = 2802.7807
				xmax = 2802.9807
				text = "IY0"
			intervals [2819]:
				xmin = 2802.9807
				xmax = 2803.2307
				text = "Z"
			intervals [2820]:
				xmin = 2803.2307
				xmax = 2804.7371
				text = ""
			intervals [2821]:
				xmin = 2804.7371
				xmax = 2804.9271
				text = "ER0"
			intervals [2822]:
				xmin = 2804.9271
				xmax = 2805.0671
				text = "ER1"
			intervals [2823]:
				xmin = 2805.0671
				xmax = 2805.2371
				text = "L"
			intervals [2824]:
				xmin = 2805.2371
				xmax = 2805.2871
				text = "IY0"
			intervals [2825]:
				xmin = 2805.2871
				xmax = 2805.3671
				text = "EY1"
			intervals [2826]:
				xmin = 2805.3671
				xmax = 2805.4071
				text = "T"
			intervals [2827]:
				xmin = 2805.4071
				xmax = 2805.5071
				text = "IY0"
			intervals [2828]:
				xmin = 2805.5071
				xmax = 2805.7471
				text = "Z"
			intervals [2829]:
				xmin = 2805.7471
				xmax = 2805.7771
				text = "sp"
			intervals [2830]:
				xmin = 2805.7771
				xmax = 2806.5359
				text = ""
			intervals [2831]:
				xmin = 2806.5359
				xmax = 2806.5759
				text = "B"
			intervals [2832]:
				xmin = 2806.5759
				xmax = 2806.6059
				text = "AH1"
			intervals [2833]:
				xmin = 2806.6059
				xmax = 2806.6459
				text = "T"
			intervals [2834]:
				xmin = 2806.6459
				xmax = 2806.8059
				text = "S"
			intervals [2835]:
				xmin = 2806.8059
				xmax = 2806.8659
				text = "EH1"
			intervals [2836]:
				xmin = 2806.8659
				xmax = 2806.9159
				text = "V"
			intervals [2837]:
				xmin = 2806.9159
				xmax = 2806.9859
				text = "AH0"
			intervals [2838]:
				xmin = 2806.9859
				xmax = 2807.1259
				text = "N"
			intervals [2839]:
				xmin = 2807.1259
				xmax = 2807.1719
				text = ""
			intervals [2840]:
				xmin = 2807.1719
				xmax = 2807.2019
				text = "sil"
			intervals [2841]:
				xmin = 2807.2019
				xmax = 2807.2819
				text = "IH0"
			intervals [2842]:
				xmin = 2807.2819
				xmax = 2807.3419
				text = "L"
			intervals [2843]:
				xmin = 2807.3419
				xmax = 2807.3819
				text = "EH1"
			intervals [2844]:
				xmin = 2807.3819
				xmax = 2807.4219
				text = "V"
			intervals [2845]:
				xmin = 2807.4219
				xmax = 2807.4619
				text = "AH0"
			intervals [2846]:
				xmin = 2807.4619
				xmax = 2807.5019
				text = "N"
			intervals [2847]:
				xmin = 2807.5019
				xmax = 2807.5619
				text = "TH"
			intervals [2848]:
				xmin = 2807.5619
				xmax = 2807.6819
				text = "AW1"
			intervals [2849]:
				xmin = 2807.6819
				xmax = 2807.7119
				text = "Z"
			intervals [2850]:
				xmin = 2807.7119
				xmax = 2807.7419
				text = "AH0"
			intervals [2851]:
				xmin = 2807.7419
				xmax = 2807.7719
				text = "N"
			intervals [2852]:
				xmin = 2807.7719
				xmax = 2807.8019
				text = "D"
			intervals [2853]:
				xmin = 2807.8019
				xmax = 2807.8519
				text = "D"
			intervals [2854]:
				xmin = 2807.8519
				xmax = 2807.9719
				text = "AA1"
			intervals [2855]:
				xmin = 2807.9719
				xmax = 2808.0019
				text = "L"
			intervals [2856]:
				xmin = 2808.0019
				xmax = 2808.0319
				text = "ER0"
			intervals [2857]:
				xmin = 2808.0319
				xmax = 2808.0819
				text = "Z"
			intervals [2858]:
				xmin = 2808.0819
				xmax = 2808.1819
				text = "S"
			intervals [2859]:
				xmin = 2808.1819
				xmax = 2808.2319
				text = "IY1"
			intervals [2860]:
				xmin = 2808.2319
				xmax = 2808.3319
				text = "sp"
			intervals [2861]:
				xmin = 2808.3319
				xmax = 2808.4319
				text = "IH1"
			intervals [2862]:
				xmin = 2808.4319
				xmax = 2808.5019
				text = "T"
			intervals [2863]:
				xmin = 2808.5019
				xmax = 2808.5519
				text = "Z"
			intervals [2864]:
				xmin = 2808.5519
				xmax = 2808.6819
				text = "AH0"
			intervals [2865]:
				xmin = 2808.6819
				xmax = 2808.7419
				text = "L"
			intervals [2866]:
				xmin = 2808.7419
				xmax = 2808.8219
				text = "AA1"
			intervals [2867]:
				xmin = 2808.8219
				xmax = 2808.9419
				text = "T"
			intervals [2868]:
				xmin = 2808.9419
				xmax = 2808.9819
				text = "sp"
			intervals [2869]:
				xmin = 2808.9819
				xmax = 2809.7066
				text = ""
			intervals [2870]:
				xmin = 2809.7066
				xmax = 2809.7566
				text = "DH"
			intervals [2871]:
				xmin = 2809.7566
				xmax = 2809.7866
				text = "AH0"
			intervals [2872]:
				xmin = 2809.7866
				xmax = 2809.8566
				text = "T"
			intervals [2873]:
				xmin = 2809.8566
				xmax = 2809.9066
				text = "S"
			intervals [2874]:
				xmin = 2809.9066
				xmax = 2810.0066
				text = "AH0"
			intervals [2875]:
				xmin = 2810.0066
				xmax = 2810.0566
				text = "L"
			intervals [2876]:
				xmin = 2810.0566
				xmax = 2810.1566
				text = "AA1"
			intervals [2877]:
				xmin = 2810.1566
				xmax = 2810.2066
				text = "T"
			intervals [2878]:
				xmin = 2810.2066
				xmax = 2810.2366
				text = "AH1"
			intervals [2879]:
				xmin = 2810.2366
				xmax = 2810.2666
				text = "V"
			intervals [2880]:
				xmin = 2810.2666
				xmax = 2810.2966
				text = "sp"
			intervals [2881]:
				xmin = 2810.2966
				xmax = 2810.4066
				text = "M"
			intervals [2882]:
				xmin = 2810.4066
				xmax = 2810.4466
				text = "AH1"
			intervals [2883]:
				xmin = 2810.4466
				xmax = 2810.4766
				text = "N"
			intervals [2884]:
				xmin = 2810.4766
				xmax = 2810.5066
				text = "IY0"
			intervals [2885]:
				xmin = 2810.5066
				xmax = 2810.6366
				text = "sp"
			intervals [2886]:
				xmin = 2810.6366
				xmax = 2980.4519
				text = ""
			intervals [2887]:
				xmin = 2980.4519
				xmax = 2980.6219
				text = "M"
			intervals [2888]:
				xmin = 2980.6219
				xmax = 2980.6519
				text = "HH"
			intervals [2889]:
				xmin = 2980.6519
				xmax = 2980.7219
				text = "M"
			intervals [2890]:
				xmin = 2980.7219
				xmax = 3050.5407
				text = "sp"
			intervals [2891]:
				xmin = 3050.5407
				xmax = 3050.8707
				text = "spn"
			intervals [2892]:
				xmin = 3050.8707
				xmax = 3083.2959
				text = ""
			intervals [2893]:
				xmin = 3083.2959
				xmax = 3083.3759
				text = "M"
			intervals [2894]:
				xmin = 3083.3759
				xmax = 3083.4059
				text = "HH"
			intervals [2895]:
				xmin = 3083.4059
				xmax = 3083.9259
				text = "M"
			intervals [2896]:
				xmin = 3083.9259
				xmax = 3119.6083
				text = ""
			intervals [2897]:
				xmin = 3119.6083
				xmax = 3119.6683
				text = "sil"
			intervals [2898]:
				xmin = 3119.6683
				xmax = 3120.1583
				text = "spn"
			intervals [2899]:
				xmin = 3120.1583
				xmax = 3159.9587
				text = ""
			intervals [2900]:
				xmin = 3159.9587
				xmax = 3160.0287
				text = "W"
			intervals [2901]:
				xmin = 3160.0287
				xmax = 3160.0587
				text = "AH0"
			intervals [2902]:
				xmin = 3160.0587
				xmax = 3160.1487
				text = "Z"
			intervals [2903]:
				xmin = 3160.1487
				xmax = 3160.2387
				text = "sp"
			intervals [2904]:
				xmin = 3160.2387
				xmax = 3160.2687
				text = "AH0"
			intervals [2905]:
				xmin = 3160.2687
				xmax = 3160.2987
				text = "sp"
			intervals [2906]:
				xmin = 3160.2987
				xmax = 3160.5182
				text = ""
			intervals [2907]:
				xmin = 3160.5182
				xmax = 3160.5482
				text = "S"
			intervals [2908]:
				xmin = 3160.5482
				xmax = 3160.7882
				text = "AY1"
			intervals [2909]:
				xmin = 3160.7882
				xmax = 3160.9182
				text = "N"
			intervals [2910]:
				xmin = 3160.9182
				xmax = 3160.9882
				text = "sp"
			intervals [2911]:
				xmin = 3160.9882
				xmax = 3161.1782
				text = "M"
			intervals [2912]:
				xmin = 3161.1782
				xmax = 3161.2782
				text = "HH"
			intervals [2913]:
				xmin = 3161.2782
				xmax = 3161.4882
				text = "M"
			intervals [2914]:
				xmin = 3161.4882
				xmax = 3230.5208
				text = ""
			intervals [2915]:
				xmin = 3230.5208
				xmax = 3230.6508
				text = "spn"
			intervals [2916]:
				xmin = 3230.6508
				xmax = 3233.4779
				text = "sp"
			intervals [2917]:
				xmin = 3233.4779
				xmax = 3233.5379
				text = "SH"
			intervals [2918]:
				xmin = 3233.5379
				xmax = 3233.5679
				text = "IY1"
			intervals [2919]:
				xmin = 3233.5679
				xmax = 3233.6479
				text = "S"
			intervals [2920]:
				xmin = 3233.6479
				xmax = 3233.6779
				text = "EH1"
			intervals [2921]:
				xmin = 3233.6779
				xmax = 3233.7279
				text = "D"
			intervals [2922]:
				xmin = 3233.7279
				xmax = 3233.7679
				text = "AE1"
			intervals [2923]:
				xmin = 3233.7679
				xmax = 3233.7979
				text = "N"
			intervals [2924]:
				xmin = 3233.7979
				xmax = 3233.8279
				text = "D"
			intervals [2925]:
				xmin = 3233.8279
				xmax = 3233.8579
				text = "DH"
			intervals [2926]:
				xmin = 3233.8579
				xmax = 3233.9079
				text = "AH0"
			intervals [2927]:
				xmin = 3233.9079
				xmax = 3233.9579
				text = "P"
			intervals [2928]:
				xmin = 3233.9579
				xmax = 3233.9879
				text = "AA1"
			intervals [2929]:
				xmin = 3233.9879
				xmax = 3234.0179
				text = "K"
			intervals [2930]:
				xmin = 3234.0179
				xmax = 3234.0479
				text = "AH0"
			intervals [2931]:
				xmin = 3234.0479
				xmax = 3234.0779
				text = "T"
			intervals [2932]:
				xmin = 3234.0779
				xmax = 3234.1079
				text = "P"
			intervals [2933]:
				xmin = 3234.1079
				xmax = 3234.1379
				text = "R"
			intervals [2934]:
				xmin = 3234.1379
				xmax = 3234.1679
				text = "AH0"
			intervals [2935]:
				xmin = 3234.1679
				xmax = 3234.1979
				text = "T"
			intervals [2936]:
				xmin = 3234.1979
				xmax = 3234.2779
				text = "EH1"
			intervals [2937]:
				xmin = 3234.2779
				xmax = 3234.3279
				text = "K"
			intervals [2938]:
				xmin = 3234.3279
				xmax = 3234.3979
				text = "T"
			intervals [2939]:
				xmin = 3234.3979
				xmax = 3234.4279
				text = "ER0"
			intervals [2940]:
				xmin = 3234.4279
				xmax = 3234.4579
				text = "Z"
			intervals [2941]:
				xmin = 3234.4579
				xmax = 3234.8479
				text = "sp"
			intervals [2942]:
				xmin = 3234.8479
				xmax = 3268.5648
				text = ""
			intervals [2943]:
				xmin = 3268.5648
				xmax = 3268.8148
				text = "M"
			intervals [2944]:
				xmin = 3268.8148
				xmax = 3350.4412
				text = "sp"
			intervals [2945]:
				xmin = 3350.4412
				xmax = 3350.7112
				text = "IH0"
			intervals [2946]:
				xmin = 3350.7112
				xmax = 3350.7712
				text = "M"
			intervals [2947]:
				xmin = 3350.7712
				xmax = 3350.8212
				text = "AE1"
			intervals [2948]:
				xmin = 3350.8212
				xmax = 3350.8912
				text = "JH"
			intervals [2949]:
				xmin = 3350.8912
				xmax = 3350.9312
				text = "AH0"
			intervals [2950]:
				xmin = 3350.9312
				xmax = 3350.9612
				text = "N"
			intervals [2951]:
				xmin = 3350.9612
				xmax = 3350.9912
				text = "AH0"
			intervals [2952]:
				xmin = 3350.9912
				xmax = 3351.0312
				text = "B"
			intervals [2953]:
				xmin = 3351.0312
				xmax = 3351.0812
				text = "AH0"
			intervals [2954]:
				xmin = 3351.0812
				xmax = 3351.1112
				text = "L"
			intervals [2955]:
				xmin = 3351.1112
				xmax = 3402.9503
				text = "sp"
			intervals [2956]:
				xmin = 3402.9503
				xmax = 3403.2303
				text = "M"
			intervals [2957]:
				xmin = 3403.2303
				xmax = 3403.2903
				text = "sp"
			intervals [2958]:
				xmin = 3403.2903
				xmax = 3441.539
				text = ""
			intervals [2959]:
				xmin = 3441.539
				xmax = 3441.729
				text = "OW1"
			intervals [2960]:
				xmin = 3441.729
				xmax = 3441.759
				text = "W"
			intervals [2961]:
				xmin = 3441.759
				xmax = 3441.989
				text = "AW1"
			intervals [2962]:
				xmin = 3441.989
				xmax = 3442.219
				text = "sp"
			intervals [2963]:
				xmin = 3442.219
				xmax = 3459.2435
				text = ""
			intervals [2964]:
				xmin = 3459.2435
				xmax = 3459.4135
				text = "S"
			intervals [2965]:
				xmin = 3459.4135
				xmax = 3459.4435
				text = "AH1"
			intervals [2966]:
				xmin = 3459.4435
				xmax = 3459.6235
				text = "F"
			intervals [2967]:
				xmin = 3459.6235
				xmax = 3459.6535
				text = "ER0"
			intervals [2968]:
				xmin = 3459.6535
				xmax = 3459.7335
				text = "IH0"
			intervals [2969]:
				xmin = 3459.7335
				xmax = 3459.7935
				text = "NG"
			intervals [2970]:
				xmin = 3459.7935
				xmax = 3609.1549
				text = ""
			intervals [2971]:
				xmin = 3609.1549
				xmax = 3609.2849
				text = "S"
			intervals [2972]:
				xmin = 3609.2849
				xmax = 3609.3249
				text = "OW1"
			intervals [2973]:
				xmin = 3609.3249
				xmax = 3609.3549
				text = "DH"
			intervals [2974]:
				xmin = 3609.3549
				xmax = 3609.3849
				text = "IH0"
			intervals [2975]:
				xmin = 3609.3849
				xmax = 3609.4449
				text = "S"
			intervals [2976]:
				xmin = 3609.4449
				xmax = 3609.4749
				text = "W"
			intervals [2977]:
				xmin = 3609.4749
				xmax = 3609.5049
				text = "AH0"
			intervals [2978]:
				xmin = 3609.5049
				xmax = 3609.5649
				text = "Z"
			intervals [2979]:
				xmin = 3609.5649
				xmax = 3609.6349
				text = "T"
			intervals [2980]:
				xmin = 3609.6349
				xmax = 3609.6849
				text = "UW1"
			intervals [2981]:
				xmin = 3609.6849
				xmax = 3609.7549
				text = "TH"
			intervals [2982]:
				xmin = 3609.7549
				xmax = 3609.8449
				text = "AW1"
			intervals [2983]:
				xmin = 3609.8449
				xmax = 3609.9149
				text = "Z"
			intervals [2984]:
				xmin = 3609.9149
				xmax = 3609.9649
				text = "AH0"
			intervals [2985]:
				xmin = 3609.9649
				xmax = 3609.9949
				text = "N"
			intervals [2986]:
				xmin = 3609.9949
				xmax = 3610.0349
				text = "D"
			intervals [2987]:
				xmin = 3610.0349
				xmax = 3610.1449
				text = "T"
			intervals [2988]:
				xmin = 3610.1449
				xmax = 3610.2849
				text = "UW1"
			intervals [2989]:
				xmin = 3610.2849
				xmax = 3611.3205
				text = "sp"
			intervals [2990]:
				xmin = 3611.3205
				xmax = 3611.4105
				text = "M"
			intervals [2991]:
				xmin = 3611.4105
				xmax = 3611.6505
				text = "HH"
			intervals [2992]:
				xmin = 3611.6505
				xmax = 3611.7905
				text = "M"
			intervals [2993]:
				xmin = 3611.7905
				xmax = 3652.6436
				text = ""
			intervals [2994]:
				xmin = 3652.6436
				xmax = 3652.6736
				text = "sil"
			intervals [2995]:
				xmin = 3652.6736
				xmax = 3652.9436
				text = "M"
			intervals [2996]:
				xmin = 3652.9436
				xmax = 3653.0236
				text = "HH"
			intervals [2997]:
				xmin = 3653.0236
				xmax = 3653.4036
				text = "M"
			intervals [2998]:
				xmin = 3653.4036
				xmax = 3664.7536
				text = "sp"
			intervals [2999]:
				xmin = 3664.7536
				xmax = 3664.8636
				text = "AH2"
			intervals [3000]:
				xmin = 3664.8636
				xmax = 3664.9036
				text = "N"
			intervals [3001]:
				xmin = 3664.9036
				xmax = 3664.9536
				text = "IH0"
			intervals [3002]:
				xmin = 3664.9536
				xmax = 3665.1436
				text = "N"
			intervals [3003]:
				xmin = 3665.1436
				xmax = 3665.1836
				text = "T"
			intervals [3004]:
				xmin = 3665.1836
				xmax = 3665.3136
				text = "EH1"
			intervals [3005]:
				xmin = 3665.3136
				xmax = 3665.3436
				text = "L"
			intervals [3006]:
				xmin = 3665.3436
				xmax = 3665.3736
				text = "AH0"
			intervals [3007]:
				xmin = 3665.3736
				xmax = 3665.4136
				text = "JH"
			intervals [3008]:
				xmin = 3665.4136
				xmax = 3665.4436
				text = "AH0"
			intervals [3009]:
				xmin = 3665.4436
				xmax = 3665.4736
				text = "B"
			intervals [3010]:
				xmin = 3665.4736
				xmax = 3665.5036
				text = "AH0"
			intervals [3011]:
				xmin = 3665.5036
				xmax = 3665.5336
				text = "L"
			intervals [3012]:
				xmin = 3665.5336
				xmax = 3665.8069
				text = ""
			intervals [3013]:
				xmin = 3665.8069
				xmax = 3665.9169
				text = "sil"
			intervals [3014]:
				xmin = 3665.9169
				xmax = 3666.1769
				text = "M"
			intervals [3015]:
				xmin = 3666.1769
				xmax = 3701.5551
				text = ""
			intervals [3016]:
				xmin = 3701.5551
				xmax = 3701.5851
				text = "M"
			intervals [3017]:
				xmin = 3701.5851
				xmax = 3701.6551
				text = "HH"
			intervals [3018]:
				xmin = 3701.6551
				xmax = 3702.0151
				text = "M"
			intervals [3019]:
				xmin = 3702.0151
				xmax = 3849.2395
				text = ""
			intervals [3020]:
				xmin = 3849.2395
				xmax = 3849.2695
				text = "IH0"
			intervals [3021]:
				xmin = 3849.2695
				xmax = 3849.2995
				text = "T"
			intervals [3022]:
				xmin = 3849.2995
				xmax = 3849.3295
				text = "Z"
			intervals [3023]:
				xmin = 3849.3295
				xmax = 3849.3995
				text = "N"
			intervals [3024]:
				xmin = 3849.3995
				xmax = 3849.5195
				text = "OW1"
			intervals [3025]:
				xmin = 3849.5195
				xmax = 3849.5895
				text = "P"
			intervals [3026]:
				xmin = 3849.5895
				xmax = 3849.6295
				text = "R"
			intervals [3027]:
				xmin = 3849.6295
				xmax = 3849.6995
				text = "AA1"
			intervals [3028]:
				xmin = 3849.6995
				xmax = 3849.7995
				text = "B"
			intervals [3029]:
				xmin = 3849.7995
				xmax = 3849.8295
				text = "L"
			intervals [3030]:
				xmin = 3849.8295
				xmax = 3849.8595
				text = "AH0"
			intervals [3031]:
				xmin = 3849.8595
				xmax = 3849.9095
				text = "M"
			intervals [3032]:
				xmin = 3849.9095
				xmax = 3850.0195
				text = "sp"
			intervals [3033]:
				xmin = 3850.0195
				xmax = 3865.7754
				text = ""
			intervals [3034]:
				xmin = 3865.7754
				xmax = 3865.8754
				text = "N"
			intervals [3035]:
				xmin = 3865.8754
				xmax = 3866.0354
				text = "OW1"
			intervals [3036]:
				xmin = 3866.0354
				xmax = 3866.0954
				text = "DH"
			intervals [3037]:
				xmin = 3866.0954
				xmax = 3866.1554
				text = "IH1"
			intervals [3038]:
				xmin = 3866.1554
				xmax = 3866.2354
				text = "S"
			intervals [3039]:
				xmin = 3866.2354
				xmax = 3866.2754
				text = "IH0"
			intervals [3040]:
				xmin = 3866.2754
				xmax = 3866.3854
				text = "Z"
			intervals [3041]:
				xmin = 3866.3854
				xmax = 3866.4754
				text = "G"
			intervals [3042]:
				xmin = 3866.4754
				xmax = 3866.5854
				text = "R"
			intervals [3043]:
				xmin = 3866.5854
				xmax = 3866.6754
				text = "EY1"
			intervals [3044]:
				xmin = 3866.6754
				xmax = 3866.7054
				text = "T"
			intervals [3045]:
				xmin = 3866.7054
				xmax = 3866.9105
				text = "sp"
			intervals [3046]:
				xmin = 3866.9105
				xmax = 3866.9505
				text = "S"
			intervals [3047]:
				xmin = 3866.9505
				xmax = 3867.0205
				text = "OW1"
			intervals [3048]:
				xmin = 3867.0205
				xmax = 3867.2205
				text = "AY1"
			intervals [3049]:
				xmin = 3867.2205
				xmax = 3867.3305
				text = "AY1"
			intervals [3050]:
				xmin = 3867.3305
				xmax = 3867.3805
				text = "HH"
			intervals [3051]:
				xmin = 3867.3805
				xmax = 3867.4105
				text = "AE1"
			intervals [3052]:
				xmin = 3867.4105
				xmax = 3867.4705
				text = "V"
			intervals [3053]:
				xmin = 3867.4705
				xmax = 3867.5605
				text = "AH0"
			intervals [3054]:
				xmin = 3867.5605
				xmax = 3867.6105
				text = "D"
			intervals [3055]:
				xmin = 3867.6105
				xmax = 3867.6705
				text = "IH1"
			intervals [3056]:
				xmin = 3867.6705
				xmax = 3867.7705
				text = "F"
			intervals [3057]:
				xmin = 3867.7705
				xmax = 3867.8105
				text = "R"
			intervals [3058]:
				xmin = 3867.8105
				xmax = 3867.9005
				text = "AH0"
			intervals [3059]:
				xmin = 3867.9005
				xmax = 3867.9305
				text = "N"
			intervals [3060]:
				xmin = 3867.9305
				xmax = 3867.9805
				text = "T"
			intervals [3061]:
				xmin = 3867.9805
				xmax = 3868.0509
				text = ""
			intervals [3062]:
				xmin = 3868.0509
				xmax = 3868.1509
				text = "AY1"
			intervals [3063]:
				xmin = 3868.1509
				xmax = 3868.2209
				text = "W"
			intervals [3064]:
				xmin = 3868.2209
				xmax = 3868.3009
				text = "AA1"
			intervals [3065]:
				xmin = 3868.3009
				xmax = 3868.3409
				text = "N"
			intervals [3066]:
				xmin = 3868.3409
				xmax = 3868.3909
				text = "AH0"
			intervals [3067]:
				xmin = 3868.3909
				xmax = 3868.5409
				text = "AE1"
			intervals [3068]:
				xmin = 3868.5409
				xmax = 3868.5709
				text = "S"
			intervals [3069]:
				xmin = 3868.5709
				xmax = 3868.6009
				text = "K"
			intervals [3070]:
				xmin = 3868.6009
				xmax = 3868.6409
				text = "S"
			intervals [3071]:
				xmin = 3868.6409
				xmax = 3868.6809
				text = "AH1"
			intervals [3072]:
				xmin = 3868.6809
				xmax = 3868.7509
				text = "M"
			intervals [3073]:
				xmin = 3868.7509
				xmax = 3868.7809
				text = "TH"
			intervals [3074]:
				xmin = 3868.7809
				xmax = 3868.8209
				text = "IH0"
			intervals [3075]:
				xmin = 3868.8209
				xmax = 3868.8509
				text = "NG"
			intervals [3076]:
				xmin = 3868.8509
				xmax = 3868.8809
				text = "T"
			intervals [3077]:
				xmin = 3868.8809
				xmax = 3869.0709
				text = "OW1"
			intervals [3078]:
				xmin = 3869.0709
				xmax = 3869.1009
				text = "T"
			intervals [3079]:
				xmin = 3869.1009
				xmax = 3869.1309
				text = "AH0"
			intervals [3080]:
				xmin = 3869.1309
				xmax = 3869.1909
				text = "L"
			intervals [3081]:
				xmin = 3869.1909
				xmax = 3869.2509
				text = "IY0"
			intervals [3082]:
				xmin = 3869.2509
				xmax = 3869.3309
				text = "D"
			intervals [3083]:
				xmin = 3869.3309
				xmax = 3869.4209
				text = "IH1"
			intervals [3084]:
				xmin = 3869.4209
				xmax = 3869.4809
				text = "F"
			intervals [3085]:
				xmin = 3869.4809
				xmax = 3869.5209
				text = "R"
			intervals [3086]:
				xmin = 3869.5209
				xmax = 3869.5709
				text = "AH0"
			intervals [3087]:
				xmin = 3869.5709
				xmax = 3869.6009
				text = "N"
			intervals [3088]:
				xmin = 3869.6009
				xmax = 3869.6509
				text = "T"
			intervals [3089]:
				xmin = 3869.6509
				xmax = 3869.7009
				text = "sp"
			intervals [3090]:
				xmin = 3869.7009
				xmax = 3870.6563
				text = ""
			intervals [3091]:
				xmin = 3870.6563
				xmax = 3871.1163
				text = "AH1"
			intervals [3092]:
				xmin = 3871.1163
				xmax = 3871.2563
				text = "M"
			intervals [3093]:
				xmin = 3871.2563
				xmax = 3871.2863
				text = "sp"
			intervals [3094]:
				xmin = 3871.2863
				xmax = 3872.4422
				text = ""
			intervals [3095]:
				xmin = 3872.4422
				xmax = 3872.4922
				text = "B"
			intervals [3096]:
				xmin = 3872.4922
				xmax = 3872.5322
				text = "IH0"
			intervals [3097]:
				xmin = 3872.5322
				xmax = 3872.5922
				text = "K"
			intervals [3098]:
				xmin = 3872.5922
				xmax = 3872.6322
				text = "AA1"
			intervals [3099]:
				xmin = 3872.6322
				xmax = 3872.7022
				text = "Z"
			intervals [3100]:
				xmin = 3872.7022
				xmax = 3872.7522
				text = "Y"
			intervals [3101]:
				xmin = 3872.7522
				xmax = 3872.7822
				text = "EH1"
			intervals [3102]:
				xmin = 3872.7822
				xmax = 3872.8822
				text = "S"
			intervals [3103]:
				xmin = 3872.8822
				xmax = 3872.9622
				text = "AY1"
			intervals [3104]:
				xmin = 3872.9622
				xmax = 3873.1322
				text = "N"
			intervals [3105]:
				xmin = 3873.1322
				xmax = 3873.4122
				text = "OW1"
			intervals [3106]:
				xmin = 3873.4122
				xmax = 3873.5322
				text = "K"
			intervals [3107]:
				xmin = 3873.5322
				xmax = 3873.6022
				text = "AY1"
			intervals [3108]:
				xmin = 3873.6022
				xmax = 3873.6522
				text = "N"
			intervals [3109]:
				xmin = 3873.6522
				xmax = 3873.7122
				text = "AH0"
			intervals [3110]:
				xmin = 3873.7122
				xmax = 3873.7422
				text = "V"
			intervals [3111]:
				xmin = 3873.7422
				xmax = 3873.8022
				text = "Y"
			intervals [3112]:
				xmin = 3873.8022
				xmax = 3873.8422
				text = "UH1"
			intervals [3113]:
				xmin = 3873.8422
				xmax = 3874.0822
				text = "R"
			intervals [3114]:
				xmin = 3874.0822
				xmax = 3874.1815
				text = ""
			intervals [3115]:
				xmin = 3874.1815
				xmax = 3874.2315
				text = "HH"
			intervals [3116]:
				xmin = 3874.2315
				xmax = 3874.3115
				text = "IH1"
			intervals [3117]:
				xmin = 3874.3115
				xmax = 3874.4015
				text = "S"
			intervals [3118]:
				xmin = 3874.4015
				xmax = 3874.4515
				text = "T"
			intervals [3119]:
				xmin = 3874.4515
				xmax = 3874.5215
				text = "R"
			intervals [3120]:
				xmin = 3874.5215
				xmax = 3874.5715
				text = "IY0"
			intervals [3121]:
				xmin = 3874.5715
				xmax = 3874.6015
				text = "sp"
			intervals [3122]:
				xmin = 3874.6015
				xmax = 3874.7915
				text = "HH"
			intervals [3123]:
				xmin = 3874.7915
				xmax = 3875.0215
				text = "IY1"
			intervals [3124]:
				xmin = 3875.0215
				xmax = 3875.4115
				text = "R"
			intervals [3125]:
				xmin = 3875.4115
				xmax = 3875.7144
				text = ""
			intervals [3126]:
				xmin = 3875.7144
				xmax = 3876.0544
				text = "AH1"
			intervals [3127]:
				xmin = 3876.0544
				xmax = 3876.1744
				text = "M"
			intervals [3128]:
				xmin = 3876.1744
				xmax = 3876.2244
				text = "DH"
			intervals [3129]:
				xmin = 3876.2244
				xmax = 3876.2744
				text = "EH1"
			intervals [3130]:
				xmin = 3876.2744
				xmax = 3876.3444
				text = "R"
			intervals [3131]:
				xmin = 3876.3444
				xmax = 3876.4144
				text = "Z"
			intervals [3132]:
				xmin = 3876.4144
				xmax = 3876.4944
				text = "T"
			intervals [3133]:
				xmin = 3876.4944
				xmax = 3876.5844
				text = "UW1"
			intervals [3134]:
				xmin = 3876.5844
				xmax = 3876.6244
				text = "TH"
			intervals [3135]:
				xmin = 3876.6244
				xmax = 3876.6644
				text = "IH1"
			intervals [3136]:
				xmin = 3876.6644
				xmax = 3876.7444
				text = "NG"
			intervals [3137]:
				xmin = 3876.7444
				xmax = 3876.7744
				text = "Z"
			intervals [3138]:
				xmin = 3876.7744
				xmax = 3876.8044
				text = "DH"
			intervals [3139]:
				xmin = 3876.8044
				xmax = 3876.8344
				text = "AH0"
			intervals [3140]:
				xmin = 3876.8344
				xmax = 3876.8644
				text = "T"
			intervals [3141]:
				xmin = 3876.8644
				xmax = 3876.8944
				text = "AY1"
			intervals [3142]:
				xmin = 3876.8944
				xmax = 3876.9744
				text = "W"
			intervals [3143]:
				xmin = 3876.9744
				xmax = 3877.0144
				text = "AA1"
			intervals [3144]:
				xmin = 3877.0144
				xmax = 3877.0544
				text = "N"
			intervals [3145]:
				xmin = 3877.0544
				xmax = 3877.0944
				text = "AH0"
			intervals [3146]:
				xmin = 3877.0944
				xmax = 3877.2444
				text = "AE1"
			intervals [3147]:
				xmin = 3877.2444
				xmax = 3877.3544
				text = "S"
			intervals [3148]:
				xmin = 3877.3544
				xmax = 3877.4144
				text = "K"
			intervals [3149]:
				xmin = 3877.4144
				xmax = 3877.4444
				text = "Y"
			intervals [3150]:
				xmin = 3877.4444
				xmax = 3877.5044
				text = "UW1"
			intervals [3151]:
				xmin = 3877.5044
				xmax = 3877.5344
				text = "AH0"
			intervals [3152]:
				xmin = 3877.5344
				xmax = 3877.5744
				text = "B"
			intervals [3153]:
				xmin = 3877.5744
				xmax = 3877.6544
				text = "AW1"
			intervals [3154]:
				xmin = 3877.6544
				xmax = 3877.6944
				text = "T"
			intervals [3155]:
				xmin = 3877.6944
				xmax = 3877.7544
				text = "sp"
			intervals [3156]:
				xmin = 3877.7544
				xmax = 3877.8077
				text = ""
			intervals [3157]:
				xmin = 3877.8077
				xmax = 3877.8477
				text = "F"
			intervals [3158]:
				xmin = 3877.8477
				xmax = 3877.9777
				text = "ER1"
			intervals [3159]:
				xmin = 3877.9777
				xmax = 3878.1177
				text = "S"
			intervals [3160]:
				xmin = 3878.1177
				xmax = 3878.1477
				text = "T"
			intervals [3161]:
				xmin = 3878.1477
				xmax = 3878.1777
				text = "B"
			intervals [3162]:
				xmin = 3878.1777
				xmax = 3878.2477
				text = "IY2"
			intervals [3163]:
				xmin = 3878.2477
				xmax = 3878.3077
				text = "F"
			intervals [3164]:
				xmin = 3878.3077
				xmax = 3878.3377
				text = "AO1"
			intervals [3165]:
				xmin = 3878.3377
				xmax = 3878.3777
				text = "R"
			intervals [3166]:
				xmin = 3878.3777
				xmax = 3878.4377
				text = "W"
			intervals [3167]:
				xmin = 3878.4377
				xmax = 3878.5277
				text = "IY1"
			intervals [3168]:
				xmin = 3878.5277
				xmax = 3878.5577
				text = "sp"
			intervals [3169]:
				xmin = 3878.5577
				xmax = 3878.6377
				text = "AY1"
			intervals [3170]:
				xmin = 3878.6377
				xmax = 3878.6977
				text = "W"
			intervals [3171]:
				xmin = 3878.6977
				xmax = 3878.7277
				text = "AA1"
			intervals [3172]:
				xmin = 3878.7277
				xmax = 3878.7777
				text = "N"
			intervals [3173]:
				xmin = 3878.7777
				xmax = 3878.8077
				text = "AH0"
			intervals [3174]:
				xmin = 3878.8077
				xmax = 3878.8577
				text = "D"
			intervals [3175]:
				xmin = 3878.8577
				xmax = 3878.9477
				text = "UW1"
			intervals [3176]:
				xmin = 3878.9477
				xmax = 3879.0377
				text = "AH0"
			intervals [3177]:
				xmin = 3879.0377
				xmax = 3879.2077
				text = "P"
			intervals [3178]:
				xmin = 3879.2077
				xmax = 3879.2477
				text = "L"
			intervals [3179]:
				xmin = 3879.2477
				xmax = 3879.3377
				text = "EY1"
			intervals [3180]:
				xmin = 3879.3377
				xmax = 3879.3977
				text = "F"
			intervals [3181]:
				xmin = 3879.3977
				xmax = 3879.4477
				text = "AH0"
			intervals [3182]:
				xmin = 3879.4477
				xmax = 3879.5177
				text = "L"
			intervals [3183]:
				xmin = 3879.5177
				xmax = 3879.5877
				text = "T"
			intervals [3184]:
				xmin = 3879.5877
				xmax = 3879.6577
				text = "AA1"
			intervals [3185]:
				xmin = 3879.6577
				xmax = 3879.7677
				text = "P"
			intervals [3186]:
				xmin = 3879.7677
				xmax = 3879.8277
				text = "IH0"
			intervals [3187]:
				xmin = 3879.8277
				xmax = 3879.8677
				text = "K"
			intervals [3188]:
				xmin = 3879.8677
				xmax = 3879.9077
				text = "B"
			intervals [3189]:
				xmin = 3879.9077
				xmax = 3879.9877
				text = "AH1"
			intervals [3190]:
				xmin = 3879.9877
				xmax = 3880.0177
				text = "T"
			intervals [3191]:
				xmin = 3880.0177
				xmax = 3880.0577
				text = "DH"
			intervals [3192]:
				xmin = 3880.0577
				xmax = 3880.1277
				text = "IY0"
			intervals [3193]:
				xmin = 3880.1277
				xmax = 3880.1677
				text = "AH1"
			intervals [3194]:
				xmin = 3880.1677
				xmax = 3880.2077
				text = "DH"
			intervals [3195]:
				xmin = 3880.2077
				xmax = 3880.3577
				text = "ER0"
			intervals [3196]:
				xmin = 3880.3577
				xmax = 3880.3877
				text = "sp"
			intervals [3197]:
				xmin = 3880.3877
				xmax = 3880.4577
				text = "IH1"
			intervals [3198]:
				xmin = 3880.4577
				xmax = 3880.5477
				text = "F"
			intervals [3199]:
				xmin = 3880.5477
				xmax = 3880.6077
				text = "Y"
			intervals [3200]:
				xmin = 3880.6077
				xmax = 3880.6877
				text = "UW1"
			intervals [3201]:
				xmin = 3880.6877
				xmax = 3880.7277
				text = "K"
			intervals [3202]:
				xmin = 3880.7277
				xmax = 3880.7777
				text = "UH1"
			intervals [3203]:
				xmin = 3880.7777
				xmax = 3880.8477
				text = "D"
			intervals [3204]:
				xmin = 3880.8477
				xmax = 3880.9077
				text = "L"
			intervals [3205]:
				xmin = 3880.9077
				xmax = 3881.0577
				text = "IY1"
			intervals [3206]:
				xmin = 3881.0577
				xmax = 3881.1077
				text = "V"
			intervals [3207]:
				xmin = 3881.1077
				xmax = 3881.1877
				text = "sp"
			intervals [3208]:
				xmin = 3881.1877
				xmax = 3881.2377
				text = "HH"
			intervals [3209]:
				xmin = 3881.2377
				xmax = 3881.2877
				text = "W"
			intervals [3210]:
				xmin = 3881.2877
				xmax = 3881.3377
				text = "AH1"
			intervals [3211]:
				xmin = 3881.3377
				xmax = 3881.4277
				text = "N"
			intervals [3212]:
				xmin = 3881.4277
				xmax = 3881.5277
				text = "P"
			intervals [3213]:
				xmin = 3881.5277
				xmax = 3881.6077
				text = "IY1"
			intervals [3214]:
				xmin = 3881.6077
				xmax = 3881.6977
				text = "S"
			intervals [3215]:
				xmin = 3881.6977
				xmax = 3881.7377
				text = "AH0"
			intervals [3216]:
				xmin = 3881.7377
				xmax = 3881.8277
				text = "V"
			intervals [3217]:
				xmin = 3881.8277
				xmax = 3881.8577
				text = "AE0"
			intervals [3218]:
				xmin = 3881.8577
				xmax = 3881.8977
				text = "D"
			intervals [3219]:
				xmin = 3881.8977
				xmax = 3882.0077
				text = "V"
			intervals [3220]:
				xmin = 3882.0077
				xmax = 3882.1877
				text = "AY1"
			intervals [3221]:
				xmin = 3882.1877
				xmax = 3882.6077
				text = "S"
			intervals [3222]:
				xmin = 3882.6077
				xmax = 3883.2578
				text = ""
			intervals [3223]:
				xmin = 3883.2578
				xmax = 3883.2878
				text = "sil"
			intervals [3224]:
				xmin = 3883.2878
				xmax = 3883.4478
				text = "T"
			intervals [3225]:
				xmin = 3883.4478
				xmax = 3883.9078
				text = "UW1"
			intervals [3226]:
				xmin = 3883.9078
				xmax = 3884.0178
				text = "sp"
			intervals [3227]:
				xmin = 3884.0178
				xmax = 3884.0878
				text = "DH"
			intervals [3228]:
				xmin = 3884.0878
				xmax = 3884.1878
				text = "IH1"
			intervals [3229]:
				xmin = 3884.1878
				xmax = 3884.2878
				text = "S"
			intervals [3230]:
				xmin = 3884.2878
				xmax = 3884.4078
				text = "JH"
			intervals [3231]:
				xmin = 3884.4078
				xmax = 3884.4378
				text = "EH2"
			intervals [3232]:
				xmin = 3884.4378
				xmax = 3884.5278
				text = "N"
			intervals [3233]:
				xmin = 3884.5278
				xmax = 3884.6878
				text = "ER0"
			intervals [3234]:
				xmin = 3884.6878
				xmax = 3884.8078
				text = "EY1"
			intervals [3235]:
				xmin = 3884.8078
				xmax = 3884.9378
				text = "SH"
			intervals [3236]:
				xmin = 3884.9378
				xmax = 3884.9878
				text = "AH0"
			intervals [3237]:
				xmin = 3884.9878
				xmax = 3885.0878
				text = "N"
			intervals [3238]:
				xmin = 3885.0878
				xmax = 3885.1976
				text = ""
			intervals [3239]:
				xmin = 3885.1976
				xmax = 3885.2976
				text = "sil"
			intervals [3240]:
				xmin = 3885.2976
				xmax = 3885.3476
				text = "AY1"
			intervals [3241]:
				xmin = 3885.3476
				xmax = 3885.3776
				text = "W"
			intervals [3242]:
				xmin = 3885.3776
				xmax = 3885.4076
				text = "OW1"
			intervals [3243]:
				xmin = 3885.4076
				xmax = 3885.4376
				text = "N"
			intervals [3244]:
				xmin = 3885.4376
				xmax = 3885.4676
				text = "T"
			intervals [3245]:
				xmin = 3885.4676
				xmax = 3885.4976
				text = "IY1"
			intervals [3246]:
				xmin = 3885.4976
				xmax = 3885.5276
				text = "V"
			intervals [3247]:
				xmin = 3885.5276
				xmax = 3885.5576
				text = "IH0"
			intervals [3248]:
				xmin = 3885.5576
				xmax = 3885.5976
				text = "N"
			intervals [3249]:
				xmin = 3885.5976
				xmax = 3885.6576
				text = "JH"
			intervals [3250]:
				xmin = 3885.6576
				xmax = 3885.7076
				text = "AH1"
			intervals [3251]:
				xmin = 3885.7076
				xmax = 3885.7576
				text = "S"
			intervals [3252]:
				xmin = 3885.7576
				xmax = 3885.8176
				text = "S"
			intervals [3253]:
				xmin = 3885.8176
				xmax = 3885.8776
				text = "EY1"
			intervals [3254]:
				xmin = 3885.8776
				xmax = 3885.9476
				text = "DH"
			intervals [3255]:
				xmin = 3885.9476
				xmax = 3886.0176
				text = "IY0"
			intervals [3256]:
				xmin = 3886.0176
				xmax = 3886.0476
				text = "sp"
			intervals [3257]:
				xmin = 3886.0476
				xmax = 3886.1476
				text = "Y"
			intervals [3258]:
				xmin = 3886.1476
				xmax = 3886.2476
				text = "UW1"
			intervals [3259]:
				xmin = 3886.2476
				xmax = 3886.2776
				text = "TH"
			intervals [3260]:
				xmin = 3886.2776
				xmax = 3886.3676
				text = "sp"
			intervals [3261]:
				xmin = 3886.3676
				xmax = 3886.4076
				text = "B"
			intervals [3262]:
				xmin = 3886.4076
				xmax = 3886.4476
				text = "AH1"
			intervals [3263]:
				xmin = 3886.4476
				xmax = 3886.4876
				text = "T"
			intervals [3264]:
				xmin = 3886.4876
				xmax = 3886.5476
				text = "JH"
			intervals [3265]:
				xmin = 3886.5476
				xmax = 3886.6076
				text = "IH0"
			intervals [3266]:
				xmin = 3886.6076
				xmax = 3886.6876
				text = "S"
			intervals [3267]:
				xmin = 3886.6876
				xmax = 3886.7576
				text = "T"
			intervals [3268]:
				xmin = 3886.7576
				xmax = 3886.931
				text = ""
			intervals [3269]:
				xmin = 3886.931
				xmax = 3887.021
				text = "T"
			intervals [3270]:
				xmin = 3887.021
				xmax = 3887.061
				text = "IH0"
			intervals [3271]:
				xmin = 3887.061
				xmax = 3887.111
				text = "sp"
			intervals [3272]:
				xmin = 3887.111
				xmax = 3887.251
				text = "P"
			intervals [3273]:
				xmin = 3887.251
				xmax = 3887.311
				text = "IY1"
			intervals [3274]:
				xmin = 3887.311
				xmax = 3887.401
				text = "P"
			intervals [3275]:
				xmin = 3887.401
				xmax = 3887.451
				text = "AH0"
			intervals [3276]:
				xmin = 3887.451
				xmax = 3887.561
				text = "L"
			intervals [3277]:
				xmin = 3887.561
				xmax = 3887.631
				text = "IH0"
			intervals [3278]:
				xmin = 3887.631
				xmax = 3887.711
				text = "N"
			intervals [3279]:
				xmin = 3887.711
				xmax = 3887.871
				text = "JH"
			intervals [3280]:
				xmin = 3887.871
				xmax = 3887.901
				text = "EH1"
			intervals [3281]:
				xmin = 3887.901
				xmax = 3887.961
				text = "N"
			intervals [3282]:
				xmin = 3887.961
				xmax = 3888.101
				text = "ER0"
			intervals [3283]:
				xmin = 3888.101
				xmax = 3888.171
				text = "AH0"
			intervals [3284]:
				xmin = 3888.171
				xmax = 3888.361
				text = "L"
			intervals [3285]:
				xmin = 3888.361
				xmax = 3889.0107
				text = ""
			intervals [3286]:
				xmin = 3889.0107
				xmax = 3889.0407
				text = "sil"
			intervals [3287]:
				xmin = 3889.0407
				xmax = 3889.0907
				text = "L"
			intervals [3288]:
				xmin = 3889.0907
				xmax = 3889.2207
				text = "AY1"
			intervals [3289]:
				xmin = 3889.2207
				xmax = 3889.4407
				text = "K"
			intervals [3290]:
				xmin = 3889.4407
				xmax = 3889.6728
				text = ""
			intervals [3291]:
				xmin = 3889.6728
				xmax = 3889.7028
				text = "sil"
			intervals [3292]:
				xmin = 3889.7028
				xmax = 3889.7728
				text = "AH0"
			intervals [3293]:
				xmin = 3889.7728
				xmax = 3889.8228
				text = "S"
			intervals [3294]:
				xmin = 3889.8228
				xmax = 3889.8828
				text = "P"
			intervals [3295]:
				xmin = 3889.8828
				xmax = 3889.9328
				text = "EH1"
			intervals [3296]:
				xmin = 3889.9328
				xmax = 3890.0428
				text = "SH"
			intervals [3297]:
				xmin = 3890.0428
				xmax = 3890.0928
				text = "L"
			intervals [3298]:
				xmin = 3890.0928
				xmax = 3890.1528
				text = "IY0"
			intervals [3299]:
				xmin = 3890.1528
				xmax = 3890.1828
				text = "sp"
			intervals [3300]:
				xmin = 3890.1828
				xmax = 3890.2228
				text = "DH"
			intervals [3301]:
				xmin = 3890.2228
				xmax = 3890.2628
				text = "IY0"
			intervals [3302]:
				xmin = 3890.2628
				xmax = 3890.3728
				text = "Y"
			intervals [3303]:
				xmin = 3890.3728
				xmax = 3890.4428
				text = "UW1"
			intervals [3304]:
				xmin = 3890.4428
				xmax = 3890.5528
				text = "TH"
			intervals [3305]:
				xmin = 3890.5528
				xmax = 3890.6028
				text = "DH"
			intervals [3306]:
				xmin = 3890.6028
				xmax = 3890.8128
				text = "OW1"
			intervals [3307]:
				xmin = 3890.8128
				xmax = 3890.8828
				text = "sp"
			intervals [3308]:
				xmin = 3890.8828
				xmax = 3891.3794
				text = ""
			intervals [3309]:
				xmin = 3891.3794
				xmax = 3891.4094
				text = "HH"
			intervals [3310]:
				xmin = 3891.4094
				xmax = 3891.4494
				text = "W"
			intervals [3311]:
				xmin = 3891.4494
				xmax = 3891.4894
				text = "AH1"
			intervals [3312]:
				xmin = 3891.4894
				xmax = 3891.5694
				text = "T"
			intervals [3313]:
				xmin = 3891.5694
				xmax = 3891.5994
				text = "W"
			intervals [3314]:
				xmin = 3891.5994
				xmax = 3891.6394
				text = "UH1"
			intervals [3315]:
				xmin = 3891.6394
				xmax = 3891.6894
				text = "D"
			intervals [3316]:
				xmin = 3891.6894
				xmax = 3891.7294
				text = "DH"
			intervals [3317]:
				xmin = 3891.7294
				xmax = 3891.7994
				text = "AE1"
			intervals [3318]:
				xmin = 3891.7994
				xmax = 3891.8994
				text = "T"
			intervals [3319]:
				xmin = 3891.8994
				xmax = 3891.9594
				text = "P"
			intervals [3320]:
				xmin = 3891.9594
				xmax = 3892.0394
				text = "IY1"
			intervals [3321]:
				xmin = 3892.0394
				xmax = 3892.1094
				text = "S"
			intervals [3322]:
				xmin = 3892.1094
				xmax = 3892.1494
				text = "AH0"
			intervals [3323]:
				xmin = 3892.1494
				xmax = 3892.2394
				text = "V"
			intervals [3324]:
				xmin = 3892.2394
				xmax = 3892.2694
				text = "AE0"
			intervals [3325]:
				xmin = 3892.2694
				xmax = 3892.3094
				text = "D"
			intervals [3326]:
				xmin = 3892.3094
				xmax = 3892.3494
				text = "V"
			intervals [3327]:
				xmin = 3892.3494
				xmax = 3892.5094
				text = "AY1"
			intervals [3328]:
				xmin = 3892.5094
				xmax = 3892.6594
				text = "S"
			intervals [3329]:
				xmin = 3892.6594
				xmax = 3892.6894
				text = "sp"
			intervals [3330]:
				xmin = 3892.6894
				xmax = 3892.7394
				text = "B"
			intervals [3331]:
				xmin = 3892.7394
				xmax = 3892.8594
				text = "IY0"
			intervals [3332]:
				xmin = 3892.8594
				xmax = 3947.3188
				text = "sp"
			intervals [3333]:
				xmin = 3947.3188
				xmax = 3947.6488
				text = "M"
			intervals [3334]:
				xmin = 3947.6488
				xmax = 3964.4507
				text = ""
			intervals [3335]:
				xmin = 3964.4507
				xmax = 3964.5007
				text = "sil"
			intervals [3336]:
				xmin = 3964.5007
				xmax = 3964.9107
				text = "spn"
			intervals [3337]:
				xmin = 3964.9107
				xmax = 3986.8712
				text = ""
			intervals [3338]:
				xmin = 3986.8712
				xmax = 3986.9112
				text = "TH"
			intervals [3339]:
				xmin = 3986.9112
				xmax = 3986.9412
				text = "AE1"
			intervals [3340]:
				xmin = 3986.9412
				xmax = 3987.0412
				text = "NG"
			intervals [3341]:
				xmin = 3987.0412
				xmax = 3987.0712
				text = "K"
			intervals [3342]:
				xmin = 3987.0712
				xmax = 3987.1612
				text = "sp"
			intervals [3343]:
				xmin = 3987.1612
				xmax = 3987.3212
				text = "Y"
			intervals [3344]:
				xmin = 3987.3212
				xmax = 3987.5012
				text = "UW1"
			intervals [3345]:
				xmin = 3987.5012
				xmax = 3987.5412
				text = "sp"
			intervals [3346]:
				xmin = 3987.5412
				xmax = 3987.7112
				text = "S"
			intervals [3347]:
				xmin = 3987.7112
				xmax = 3987.9812
				text = "OW1"
			intervals [3348]:
				xmin = 3987.9812
				xmax = 3988.0412
				text = "sp"
			intervals [3349]:
				xmin = 3988.0412
				xmax = 3988.4566
				text = ""
			intervals [3350]:
				xmin = 3988.4566
				xmax = 3988.5666
				text = "AE1"
			intervals [3351]:
				xmin = 3988.5666
				xmax = 3988.6466
				text = "Z"
			intervals [3352]:
				xmin = 3988.6466
				xmax = 3988.7066
				text = "Y"
			intervals [3353]:
				xmin = 3988.7066
				xmax = 3988.7366
				text = "UW1"
			intervals [3354]:
				xmin = 3988.7366
				xmax = 3988.7766
				text = "N"
			intervals [3355]:
				xmin = 3988.7766
				xmax = 3988.8466
				text = "OW1"
			intervals [3356]:
				xmin = 3988.8466
				xmax = 3988.8966
				text = "W"
			intervals [3357]:
				xmin = 3988.8966
				xmax = 3988.9266
				text = "ER1"
			intervals [3358]:
				xmin = 3988.9266
				xmax = 3989.0266
				text = "T"
			intervals [3359]:
				xmin = 3989.0266
				xmax = 3989.0966
				text = "AO1"
			intervals [3360]:
				xmin = 3989.0966
				xmax = 3989.1666
				text = "K"
			intervals [3361]:
				xmin = 3989.1666
				xmax = 3989.1966
				text = "IH0"
			intervals [3362]:
				xmin = 3989.1966
				xmax = 3989.2266
				text = "N"
			intervals [3363]:
				xmin = 3989.2266
				xmax = 3989.2766
				text = "AH0"
			intervals [3364]:
				xmin = 3989.2766
				xmax = 3989.3166
				text = "B"
			intervals [3365]:
				xmin = 3989.3166
				xmax = 3989.4066
				text = "AW1"
			intervals [3366]:
				xmin = 3989.4066
				xmax = 3989.4966
				text = "T"
			intervals [3367]:
				xmin = 3989.4966
				xmax = 3989.5366
				text = "D"
			intervals [3368]:
				xmin = 3989.5366
				xmax = 3989.6466
				text = "IY1"
			intervals [3369]:
				xmin = 3989.6466
				xmax = 3989.7866
				text = "S"
			intervals [3370]:
				xmin = 3989.7866
				xmax = 3989.9866
				text = "IY1"
			intervals [3371]:
				xmin = 3989.9866
				xmax = 3990.3066
				text = ""
			intervals [3372]:
				xmin = 3990.3066
				xmax = 3990.3366
				text = "sil"
			intervals [3373]:
				xmin = 3990.3366
				xmax = 3990.4366
				text = "D"
			intervals [3374]:
				xmin = 3990.4366
				xmax = 3990.4766
				text = "UW1"
			intervals [3375]:
				xmin = 3990.4766
				xmax = 3990.5866
				text = "Y"
			intervals [3376]:
				xmin = 3990.5866
				xmax = 3990.6966
				text = "UW1"
			intervals [3377]:
				xmin = 3990.6966
				xmax = 3990.7466
				text = "sp"
			intervals [3378]:
				xmin = 3990.7466
				xmax = 3990.7866
				text = "TH"
			intervals [3379]:
				xmin = 3990.7866
				xmax = 3990.8366
				text = "IH1"
			intervals [3380]:
				xmin = 3990.8366
				xmax = 3990.9666
				text = "NG"
			intervals [3381]:
				xmin = 3990.9666
				xmax = 3991.1866
				text = "K"
			intervals [3382]:
				xmin = 3991.1866
				xmax = 3992.0645
				text = ""
			intervals [3383]:
				xmin = 3992.0645
				xmax = 3992.1545
				text = "W"
			intervals [3384]:
				xmin = 3992.1545
				xmax = 3992.1845
				text = "EH1"
			intervals [3385]:
				xmin = 3992.1845
				xmax = 3992.2145
				text = "L"
			intervals [3386]:
				xmin = 3992.2145
				xmax = 3992.2545
				text = "DH"
			intervals [3387]:
				xmin = 3992.2545
				xmax = 3992.3145
				text = "EH1"
			intervals [3388]:
				xmin = 3992.3145
				xmax = 3992.3745
				text = "R"
			intervals [3389]:
				xmin = 3992.3745
				xmax = 3992.4745
				text = "ER0"
			intervals [3390]:
				xmin = 3992.4745
				xmax = 3992.6045
				text = "T"
			intervals [3391]:
				xmin = 3992.6045
				xmax = 3992.7545
				text = "UW1"
			intervals [3392]:
				xmin = 3992.7545
				xmax = 3992.7945
				text = "TH"
			intervals [3393]:
				xmin = 3992.7945
				xmax = 3992.8445
				text = "IH1"
			intervals [3394]:
				xmin = 3992.8445
				xmax = 3992.9645
				text = "NG"
			intervals [3395]:
				xmin = 3992.9645
				xmax = 3993.0045
				text = "Z"
			intervals [3396]:
				xmin = 3993.0045
				xmax = 3993.0345
				text = "DH"
			intervals [3397]:
				xmin = 3993.0345
				xmax = 3993.0645
				text = "AH0"
			intervals [3398]:
				xmin = 3993.0645
				xmax = 3993.1445
				text = "T"
			intervals [3399]:
				xmin = 3993.1445
				xmax = 3993.2745
				text = "AY1"
			intervals [3400]:
				xmin = 3993.2745
				xmax = 3993.3845
				text = "sp"
			intervals [3401]:
				xmin = 3993.3845
				xmax = 3993.4545
				text = "DH"
			intervals [3402]:
				xmin = 3993.4545
				xmax = 3993.4945
				text = "AE1"
			intervals [3403]:
				xmin = 3993.4945
				xmax = 3993.5645
				text = "T"
			intervals [3404]:
				xmin = 3993.5645
				xmax = 3993.6145
				text = "P"
			intervals [3405]:
				xmin = 3993.6145
				xmax = 3993.6545
				text = "IY1"
			intervals [3406]:
				xmin = 3993.6545
				xmax = 3993.6945
				text = "P"
			intervals [3407]:
				xmin = 3993.6945
				xmax = 3993.7245
				text = "AH0"
			intervals [3408]:
				xmin = 3993.7245
				xmax = 3993.7545
				text = "L"
			intervals [3409]:
				xmin = 3993.7545
				xmax = 3993.7845
				text = "HH"
			intervals [3410]:
				xmin = 3993.7845
				xmax = 3993.8145
				text = "AE1"
			intervals [3411]:
				xmin = 3993.8145
				xmax = 3993.8645
				text = "V"
			intervals [3412]:
				xmin = 3993.8645
				xmax = 3994.0245
				text = "T"
			intervals [3413]:
				xmin = 3994.0245
				xmax = 3994.0745
				text = "OW1"
			intervals [3414]:
				xmin = 3994.0745
				xmax = 3994.1145
				text = "L"
			intervals [3415]:
				xmin = 3994.1145
				xmax = 3994.1445
				text = "D"
			intervals [3416]:
				xmin = 3994.1445
				xmax = 3994.1745
				text = "M"
			intervals [3417]:
				xmin = 3994.1745
				xmax = 3994.2445
				text = "IY1"
			intervals [3418]:
				xmin = 3994.2445
				xmax = 3994.2945
				text = "DH"
			intervals [3419]:
				xmin = 3994.2945
				xmax = 3994.3245
				text = "AE1"
			intervals [3420]:
				xmin = 3994.3245
				xmax = 3994.3645
				text = "T"
			intervals [3421]:
				xmin = 3994.3645
				xmax = 3994.3945
				text = "AA1"
			intervals [3422]:
				xmin = 3994.3945
				xmax = 3994.4645
				text = "R"
			intervals [3423]:
				xmin = 3994.4645
				xmax = 3994.5645
				text = "Y"
			intervals [3424]:
				xmin = 3994.5645
				xmax = 3994.6345
				text = "UW0"
			intervals [3425]:
				xmin = 3994.6345
				xmax = 3994.7645
				text = "N"
			intervals [3426]:
				xmin = 3994.7645
				xmax = 3994.8545
				text = "IY1"
			intervals [3427]:
				xmin = 3994.8545
				xmax = 3994.8945
				text = "K"
			intervals [3428]:
				xmin = 3994.8945
				xmax = 3994.9245
				text = "sp"
			intervals [3429]:
				xmin = 3994.9245
				xmax = 3995.0145
				text = "T"
			intervals [3430]:
				xmin = 3995.0145
				xmax = 3995.0645
				text = "IH0"
			intervals [3431]:
				xmin = 3995.0645
				xmax = 3995.1645
				text = "D"
			intervals [3432]:
				xmin = 3995.1645
				xmax = 3995.2945
				text = "IY1"
			intervals [3433]:
				xmin = 3995.2945
				xmax = 3995.4645
				text = "S"
			intervals [3434]:
				xmin = 3995.4645
				xmax = 3995.6345
				text = "IY1"
			intervals [3435]:
				xmin = 3995.6345
				xmax = 3996.2506
				text = ""
			intervals [3436]:
				xmin = 3996.2506
				xmax = 3996.3206
				text = "G"
			intervals [3437]:
				xmin = 3996.3206
				xmax = 3996.4606
				text = "OW1"
			intervals [3438]:
				xmin = 3996.4606
				xmax = 3996.5206
				text = "G"
			intervals [3439]:
				xmin = 3996.5206
				xmax = 3996.7906
				text = "OW1"
			intervals [3440]:
				xmin = 3996.7906
				xmax = 3997.090
				text = ""
			intervals [3441]:
				xmin = 3997.090
				xmax = 3997.120
				text = "sil"
			intervals [3442]:
				xmin = 3997.120
				xmax = 3997.160
				text = "M"
			intervals [3443]:
				xmin = 3997.160
				xmax = 3997.240
				text = "Y"
			intervals [3444]:
				xmin = 3997.240
				xmax = 3997.290
				text = "UW1"
			intervals [3445]:
				xmin = 3997.290
				xmax = 3997.340
				text = "Z"
			intervals [3446]:
				xmin = 3997.340
				xmax = 3997.380
				text = "IH0"
			intervals [3447]:
				xmin = 3997.380
				xmax = 3997.410
				text = "K"
			intervals [3448]:
				xmin = 3997.410
				xmax = 3998.2251
				text = "sp"
			intervals [3449]:
				xmin = 3998.2251
				xmax = 3998.4151
				text = "AE1"
			intervals [3450]:
				xmin = 3998.4151
				xmax = 3998.5051
				text = "N"
			intervals [3451]:
				xmin = 3998.5051
				xmax = 3998.5451
				text = "M"
			intervals [3452]:
				xmin = 3998.5451
				xmax = 3998.6051
				text = "AH1"
			intervals [3453]:
				xmin = 3998.6051
				xmax = 3998.6751
				text = "M"
			intervals [3454]:
				xmin = 3998.6751
				xmax = 3998.7351
				text = "B"
			intervals [3455]:
				xmin = 3998.7351
				xmax = 3998.8451
				text = "OW0"
			intervals [3456]:
				xmin = 3998.8451
				xmax = 3998.9551
				text = "S"
			intervals [3457]:
				xmin = 3998.9551
				xmax = 3999.1451
				text = "AO1"
			intervals [3458]:
				xmin = 3999.1451
				xmax = 3999.4351
				text = "S"
			intervals [3459]:
				xmin = 3999.4351
				xmax = 4001.2388
				text = ""
			intervals [3460]:
				xmin = 4001.2388
				xmax = 4001.2988
				text = "K"
			intervals [3461]:
				xmin = 4001.2988
				xmax = 4001.3888
				text = "AE1"
			intervals [3462]:
				xmin = 4001.3888
				xmax = 4001.4188
				text = "N"
			intervals [3463]:
				xmin = 4001.4188
				xmax = 4001.4488
				text = "Y"
			intervals [3464]:
				xmin = 4001.4488
				xmax = 4001.4788
				text = "UW1"
			intervals [3465]:
				xmin = 4001.4788
				xmax = 4001.5488
				text = "T"
			intervals [3466]:
				xmin = 4001.5488
				xmax = 4001.6288
				text = "AO1"
			intervals [3467]:
				xmin = 4001.6288
				xmax = 4001.6888
				text = "K"
			intervals [3468]:
				xmin = 4001.6888
				xmax = 4001.7188
				text = "AH0"
			intervals [3469]:
				xmin = 4001.7188
				xmax = 4001.7688
				text = "B"
			intervals [3470]:
				xmin = 4001.7688
				xmax = 4001.8388
				text = "AW1"
			intervals [3471]:
				xmin = 4001.8388
				xmax = 4001.8888
				text = "T"
			intervals [3472]:
				xmin = 4001.8888
				xmax = 4001.9388
				text = "Y"
			intervals [3473]:
				xmin = 4001.9388
				xmax = 4001.9688
				text = "UH1"
			intervals [3474]:
				xmin = 4001.9688
				xmax = 4001.9988
				text = "R"
			intervals [3475]:
				xmin = 4001.9988
				xmax = 4002.0288
				text = "IH0"
			intervals [3476]:
				xmin = 4002.0288
				xmax = 4002.0588
				text = "K"
			intervals [3477]:
				xmin = 4002.0588
				xmax = 4002.1188
				text = "S"
			intervals [3478]:
				xmin = 4002.1188
				xmax = 4002.1688
				text = "P"
			intervals [3479]:
				xmin = 4002.1688
				xmax = 4002.1988
				text = "IH1"
			intervals [3480]:
				xmin = 4002.1988
				xmax = 4002.2588
				text = "R"
			intervals [3481]:
				xmin = 4002.2588
				xmax = 4002.2888
				text = "IY0"
			intervals [3482]:
				xmin = 4002.2888
				xmax = 4002.3188
				text = "AH0"
			intervals [3483]:
				xmin = 4002.3188
				xmax = 4002.3488
				text = "N"
			intervals [3484]:
				xmin = 4002.3488
				xmax = 4002.3988
				text = "S"
			intervals [3485]:
				xmin = 4002.3988
				xmax = 4002.4288
				text = "W"
			intervals [3486]:
				xmin = 4002.4288
				xmax = 4002.4588
				text = "IH0"
			intervals [3487]:
				xmin = 4002.4588
				xmax = 4002.4888
				text = "DH"
			intervals [3488]:
				xmin = 4002.4888
				xmax = 4002.5988
				text = "IY1"
			intervals [3489]:
				xmin = 4002.5988
				xmax = 4002.6288
				text = "DH"
			intervals [3490]:
				xmin = 4002.6288
				xmax = 4002.6588
				text = "ER0"
			intervals [3491]:
				xmin = 4002.6588
				xmax = 4002.7888
				text = "AH1"
			intervals [3492]:
				xmin = 4002.7888
				xmax = 4002.8188
				text = "V"
			intervals [3493]:
				xmin = 4002.8188
				xmax = 4002.8488
				text = "DH"
			intervals [3494]:
				xmin = 4002.8488
				xmax = 4002.9988
				text = "OW1"
			intervals [3495]:
				xmin = 4002.9988
				xmax = 4003.0888
				text = "Z"
			intervals [3496]:
				xmin = 4003.0888
				xmax = 4003.1488
				text = "AE1"
			intervals [3497]:
				xmin = 4003.1488
				xmax = 4003.1988
				text = "N"
			intervals [3498]:
				xmin = 4003.1988
				xmax = 4003.2788
				text = "HH"
			intervals [3499]:
				xmin = 4003.2788
				xmax = 4003.4488
				text = "AW1"
			intervals [3500]:
				xmin = 4003.4488
				xmax = 4003.5288
				text = "Y"
			intervals [3501]:
				xmin = 4003.5288
				xmax = 4003.5788
				text = "UW1"
			intervals [3502]:
				xmin = 4003.5788
				xmax = 4003.6088
				text = "F"
			intervals [3503]:
				xmin = 4003.6088
				xmax = 4003.7588
				text = "IY1"
			intervals [3504]:
				xmin = 4003.7588
				xmax = 4003.8888
				text = "L"
			intervals [3505]:
				xmin = 4003.8888
				xmax = 4003.9288
				text = "AH0"
			intervals [3506]:
				xmin = 4003.9288
				xmax = 4003.9688
				text = "B"
			intervals [3507]:
				xmin = 4003.9688
				xmax = 4004.1388
				text = "AW1"
			intervals [3508]:
				xmin = 4004.1388
				xmax = 4004.1788
				text = "T"
			intervals [3509]:
				xmin = 4004.1788
				xmax = 4004.3749
				text = "sp"
			intervals [3510]:
				xmin = 4004.3749
				xmax = 4004.4549
				text = "Y"
			intervals [3511]:
				xmin = 4004.4549
				xmax = 4005.0224
				text = "sp"
			intervals [3512]:
				xmin = 4005.0224
				xmax = 4005.0724
				text = "DH"
			intervals [3513]:
				xmin = 4005.0724
				xmax = 4005.2824
				text = "OW1"
			intervals [3514]:
				xmin = 4005.2824
				xmax = 4005.4724
				text = "Z"
			intervals [3515]:
				xmin = 4005.4724
				xmax = 4006.6606
				text = ""
			intervals [3516]:
				xmin = 4006.6606
				xmax = 4006.7106
				text = "sil"
			intervals [3517]:
				xmin = 4006.7106
				xmax = 4006.8206
				text = "OW2"
			intervals [3518]:
				xmin = 4006.8206
				xmax = 4006.8606
				text = "K"
			intervals [3519]:
				xmin = 4006.8606
				xmax = 4006.9006
				text = "EY1"
			intervals [3520]:
				xmin = 4006.9006
				xmax = 4006.9506
				text = "sp"
			intervals [3521]:
				xmin = 4006.9506
				xmax = 4010.3303
				text = ""
			intervals [3522]:
				xmin = 4010.3303
				xmax = 4010.5803
				text = "M"
			intervals [3523]:
				xmin = 4010.5803
				xmax = 4011.3188
				text = ""
			intervals [3524]:
				xmin = 4011.3188
				xmax = 4011.3488
				text = "sil"
			intervals [3525]:
				xmin = 4011.3488
				xmax = 4011.3788
				text = "N"
			intervals [3526]:
				xmin = 4011.3788
				xmax = 4011.4688
				text = "AW1"
			intervals [3527]:
				xmin = 4011.4688
				xmax = 4011.5888
				text = "W"
			intervals [3528]:
				xmin = 4011.5888
				xmax = 4011.6288
				text = "AH1"
			intervals [3529]:
				xmin = 4011.6288
				xmax = 4011.6988
				text = "T"
			intervals [3530]:
				xmin = 4011.6988
				xmax = 4011.8188
				text = "HH"
			intervals [3531]:
				xmin = 4011.8188
				xmax = 4011.8888
				text = "AW1"
			intervals [3532]:
				xmin = 4011.8888
				xmax = 4011.9488
				text = "D"
			intervals [3533]:
				xmin = 4011.9488
				xmax = 4011.9888
				text = "UW1"
			intervals [3534]:
				xmin = 4011.9888
				xmax = 4012.0688
				text = "Y"
			intervals [3535]:
				xmin = 4012.0688
				xmax = 4012.1588
				text = "UW1"
			intervals [3536]:
				xmin = 4012.1588
				xmax = 4012.2088
				text = "D"
			intervals [3537]:
				xmin = 4012.2088
				xmax = 4012.2488
				text = "IH0"
			intervals [3538]:
				xmin = 4012.2488
				xmax = 4012.3788
				text = "F"
			intervals [3539]:
				xmin = 4012.3788
				xmax = 4012.6688
				text = "AY1"
			intervals [3540]:
				xmin = 4012.6688
				xmax = 4012.7788
				text = "N"
			intervals [3541]:
				xmin = 4012.7788
				xmax = 4012.8588
				text = "AH0"
			intervals [3542]:
				xmin = 4012.8588
				xmax = 4012.9788
				text = "K"
			intervals [3543]:
				xmin = 4012.9788
				xmax = 4013.0488
				text = "EH1"
			intervals [3544]:
				xmin = 4013.0488
				xmax = 4013.1488
				text = "R"
			intervals [3545]:
				xmin = 4013.1488
				xmax = 4013.2488
				text = "IY0"
			intervals [3546]:
				xmin = 4013.2488
				xmax = 4013.3288
				text = "AW1"
			intervals [3547]:
				xmin = 4013.3288
				xmax = 4013.3588
				text = "T"
			intervals [3548]:
				xmin = 4013.3588
				xmax = 4019.1222
				text = ""
			intervals [3549]:
				xmin = 4019.1222
				xmax = 4019.1722
				text = "sil"
			intervals [3550]:
				xmin = 4019.1722
				xmax = 4019.3122
				text = "OW2"
			intervals [3551]:
				xmin = 4019.3122
				xmax = 4019.4522
				text = "K"
			intervals [3552]:
				xmin = 4019.4522
				xmax = 4019.6722
				text = "EY1"
			intervals [3553]:
				xmin = 4019.6722
				xmax = 4019.747
				text = ""
			intervals [3554]:
				xmin = 4019.747
				xmax = 4019.827
				text = "M"
			intervals [3555]:
				xmin = 4019.827
				xmax = 4019.897
				text = "K"
			intervals [3556]:
				xmin = 4019.897
				xmax = 4020.037
				text = "EY1"
			intervals [3557]:
				xmin = 4020.037
				xmax = 4022.1938
				text = "sp"
			intervals [3558]:
				xmin = 4022.1938
				xmax = 4022.2738
				text = "M"
			intervals [3559]:
				xmin = 4022.2738
				xmax = 4022.3238
				text = "HH"
			intervals [3560]:
				xmin = 4022.3238
				xmax = 4022.5538
				text = "M"
			intervals [3561]:
				xmin = 4022.5538
				xmax = 4022.6238
				text = "sp"
			intervals [3562]:
				xmin = 4022.6238
				xmax = 4036.8191
				text = ""
			intervals [3563]:
				xmin = 4036.8191
				xmax = 4036.8791
				text = "AE1"
			intervals [3564]:
				xmin = 4036.8791
				xmax = 4036.9591
				text = "N"
			intervals [3565]:
				xmin = 4036.9591
				xmax = 4036.9891
				text = "DH"
			intervals [3566]:
				xmin = 4036.9891
				xmax = 4037.0591
				text = "AE1"
			intervals [3567]:
				xmin = 4037.0591
				xmax = 4037.1091
				text = "T"
			intervals [3568]:
				xmin = 4037.1091
				xmax = 4037.1491
				text = "S"
			intervals [3569]:
				xmin = 4037.1491
				xmax = 4037.2091
				text = "DH"
			intervals [3570]:
				xmin = 4037.2091
				xmax = 4037.3591
				text = "AH1"
			intervals [3571]:
				xmin = 4037.3591
				xmax = 4037.3991
				text = "K"
			intervals [3572]:
				xmin = 4037.3991
				xmax = 4037.5091
				text = "EH1"
			intervals [3573]:
				xmin = 4037.5091
				xmax = 4037.5991
				text = "R"
			intervals [3574]:
				xmin = 4037.5991
				xmax = 4037.7091
				text = "IY0"
			intervals [3575]:
				xmin = 4037.7091
				xmax = 4037.7991
				text = "AW1"
			intervals [3576]:
				xmin = 4037.7991
				xmax = 4037.8691
				text = "T"
			intervals [3577]:
				xmin = 4037.8691
				xmax = 4038.5677
				text = ""
			intervals [3578]:
				xmin = 4038.5677
				xmax = 4038.7477
				text = "N"
			intervals [3579]:
				xmin = 4038.7477
				xmax = 4038.9177
				text = "AW1"
			intervals [3580]:
				xmin = 4038.9177
				xmax = 4038.9477
				text = "AH0"
			intervals [3581]:
				xmin = 4038.9477
				xmax = 4039.0877
				text = "CH"
			intervals [3582]:
				xmin = 4039.0877
				xmax = 4039.1777
				text = "AY0"
			intervals [3583]:
				xmin = 4039.1777
				xmax = 4039.2377
				text = "N"
			intervals [3584]:
				xmin = 4039.2377
				xmax = 4039.3777
				text = "IY1"
			intervals [3585]:
				xmin = 4039.3777
				xmax = 4039.4377
				text = "Z"
			intervals [3586]:
				xmin = 4039.4377
				xmax = 4039.4877
				text = "R"
			intervals [3587]:
				xmin = 4039.4877
				xmax = 4039.5477
				text = "EH1"
			intervals [3588]:
				xmin = 4039.5477
				xmax = 4039.6277
				text = "S"
			intervals [3589]:
				xmin = 4039.6277
				xmax = 4039.6577
				text = "T"
			intervals [3590]:
				xmin = 4039.6577
				xmax = 4039.6977
				text = "R"
			intervals [3591]:
				xmin = 4039.6977
				xmax = 4039.7277
				text = "AA2"
			intervals [3592]:
				xmin = 4039.7277
				xmax = 4039.7577
				text = "N"
			intervals [3593]:
				xmin = 4039.7577
				xmax = 4039.7877
				text = "T"
			intervals [3594]:
				xmin = 4039.7877
				xmax = 4039.8177
				text = "IH0"
			intervals [3595]:
				xmin = 4039.8177
				xmax = 4039.9077
				text = "Z"
			intervals [3596]:
				xmin = 4039.9077
				xmax = 4039.9777
				text = "JH"
			intervals [3597]:
				xmin = 4039.9777
				xmax = 4040.0577
				text = "IH0"
			intervals [3598]:
				xmin = 4040.0577
				xmax = 4040.1077
				text = "S"
			intervals [3599]:
				xmin = 4040.1077
				xmax = 4040.2277
				text = "CH"
			intervals [3600]:
				xmin = 4040.2277
				xmax = 4040.3077
				text = "AY0"
			intervals [3601]:
				xmin = 4040.3077
				xmax = 4040.3577
				text = "N"
			intervals [3602]:
				xmin = 4040.3577
				xmax = 4040.4577
				text = "IY1"
			intervals [3603]:
				xmin = 4040.4577
				xmax = 4040.5377
				text = "Z"
			intervals [3604]:
				xmin = 4040.5377
				xmax = 4040.6277
				text = "F"
			intervals [3605]:
				xmin = 4040.6277
				xmax = 4040.6577
				text = "UW1"
			intervals [3606]:
				xmin = 4040.6577
				xmax = 4040.6977
				text = "D"
			intervals [3607]:
				xmin = 4040.6977
				xmax = 4040.7277
				text = "sp"
			intervals [3608]:
				xmin = 4040.7277
				xmax = 4041.4634
				text = ""
			intervals [3609]:
				xmin = 4041.4634
				xmax = 4041.5034
				text = "B"
			intervals [3610]:
				xmin = 4041.5034
				xmax = 4041.5434
				text = "AH1"
			intervals [3611]:
				xmin = 4041.5434
				xmax = 4041.5934
				text = "T"
			intervals [3612]:
				xmin = 4041.5934
				xmax = 4041.6734
				text = "EY1"
			intervals [3613]:
				xmin = 4041.6734
				xmax = 4041.7934
				text = "K"
			intervals [3614]:
				xmin = 4041.7934
				xmax = 4041.8934
				text = "EH1"
			intervals [3615]:
				xmin = 4041.8934
				xmax = 4041.9534
				text = "R"
			intervals [3616]:
				xmin = 4041.9534
				xmax = 4041.9934
				text = "IY0"
			intervals [3617]:
				xmin = 4041.9934
				xmax = 4042.0734
				text = "AW1"
			intervals [3618]:
				xmin = 4042.0734
				xmax = 4042.1034
				text = "T"
			intervals [3619]:
				xmin = 4042.1034
				xmax = 4042.1434
				text = "IH0"
			intervals [3620]:
				xmin = 4042.1434
				xmax = 4042.2234
				text = "Z"
			intervals [3621]:
				xmin = 4042.2234
				xmax = 4042.2634
				text = "AH0"
			intervals [3622]:
				xmin = 4042.2634
				xmax = 4042.3334
				text = "V"
			intervals [3623]:
				xmin = 4042.3334
				xmax = 4042.4334
				text = "EH1"
			intervals [3624]:
				xmin = 4042.4334
				xmax = 4042.4634
				text = "R"
			intervals [3625]:
				xmin = 4042.4634
				xmax = 4042.5134
				text = "IY0"
			intervals [3626]:
				xmin = 4042.5134
				xmax = 4042.5834
				text = "S"
			intervals [3627]:
				xmin = 4042.5834
				xmax = 4042.6334
				text = "P"
			intervals [3628]:
				xmin = 4042.6334
				xmax = 4042.6834
				text = "IH0"
			intervals [3629]:
				xmin = 4042.6834
				xmax = 4042.8434
				text = "S"
			intervals [3630]:
				xmin = 4042.8434
				xmax = 4042.8934
				text = "IH1"
			intervals [3631]:
				xmin = 4042.8934
				xmax = 4043.0234
				text = "F"
			intervals [3632]:
				xmin = 4043.0234
				xmax = 4043.0934
				text = "IH0"
			intervals [3633]:
				xmin = 4043.0934
				xmax = 4043.1934
				text = "K"
			intervals [3634]:
				xmin = 4043.1934
				xmax = 4043.3227
				text = ""
			intervals [3635]:
				xmin = 4043.3227
				xmax = 4043.3827
				text = "TH"
			intervals [3636]:
				xmin = 4043.3827
				xmax = 4043.5527
				text = "IH1"
			intervals [3637]:
				xmin = 4043.5527
				xmax = 4043.5827
				text = "NG"
			intervals [3638]:
				xmin = 4043.5827
				xmax = 4043.7527
				text = "sp"
			intervals [3639]:
				xmin = 4043.7527
				xmax = 4043.8527
				text = "OW2"
			intervals [3640]:
[truncated: 4,830,747 more chars]
