# Supplementary material for: Considering Performance in the Automated and Manual Coding of Sociolinguistic Variables: Lessons From Variable (ING)
Source: Front Artif Intell. 2021 Apr 29;4:648543. doi: 10.3389/frai.2021.648543 (PMC8117961; doi:10.3389/frai.2021.648543)
Supplement: Supplementary file 6 [file Data_Sheet_6.ZIP › CORAAL_VARAligned_as_TextGrids_p2/DCB_se1_ag2_f_03_1.TextGrid]

File type = "ooTextFile"
Object class = "TextGrid"

xmin = 0.0
xmax = 3609.100090702948
tiers? <exists>
size = 6
item []:
	item [1]:
		class = "IntervalTier"
		name = "misc - words"
		xmin = 0.0
		xmax = 3609.100090702948
		intervals: size = 15
			intervals [1]:
				xmin = 0.0
				xmax = 412.1725
				text = ""
			intervals [2]:
				xmin = 412.1725
				xmax = 412.2025
				text = "i"
			intervals [3]:
				xmin = 412.2025
				xmax = 412.2325
				text = ""
			intervals [4]:
				xmin = 412.2325
				xmax = 412.4025
				text = "got"
			intervals [5]:
				xmin = 412.4025
				xmax = 412.4325
				text = ""
			intervals [6]:
				xmin = 412.4325
				xmax = 412.9825
				text = "the"
			intervals [7]:
				xmin = 412.9825
				xmax = 413.1025
				text = "goods"
			intervals [8]:
				xmin = 413.1025
				xmax = 415.5833
				text = ""
			intervals [9]:
				xmin = 415.5833
				xmax = 415.8733
				text = "got"
			intervals [10]:
				xmin = 415.8733
				xmax = 415.9833
				text = ""
			intervals [11]:
				xmin = 415.9833
				xmax = 416.4933
				text = "the"
			intervals [12]:
				xmin = 416.4933
				xmax = 416.6133
				text = "goods"
			intervals [13]:
				xmin = 416.6133
				xmax = 418.9633
				text = ""
			intervals [14]:
				xmin = 418.9633
				xmax = 419.2233
				text = "oh"
			intervals [15]:
				xmin = 419.2233
				xmax = 3609.100090702948
				text = ""
	item [2]:
		class = "IntervalTier"
		name = "misc - phones"
		xmin = 0.0
		xmax = 3609.100090702948
		intervals: size = 28
			intervals [1]:
				xmin = 0.0
				xmax = 412.0925
				text = ""
			intervals [2]:
				xmin = 412.0925
				xmax = 412.1725
				text = "sil"
			intervals [3]:
				xmin = 412.1725
				xmax = 412.2025
				text = "AY1"
			intervals [4]:
				xmin = 412.2025
				xmax = 412.2325
				text = "sp"
			intervals [5]:
				xmin = 412.2325
				xmax = 412.2825
				text = "G"
			intervals [6]:
				xmin = 412.2825
				xmax = 412.3425
				text = "AA1"
			intervals [7]:
				xmin = 412.3425
				xmax = 412.4025
				text = "T"
			intervals [8]:
				xmin = 412.4025
				xmax = 412.4325
				text = "sp"
			intervals [9]:
				xmin = 412.4325
				xmax = 412.7025
				text = "DH"
			intervals [10]:
				xmin = 412.7025
				xmax = 412.9825
				text = "AH1"
			intervals [11]:
				xmin = 412.9825
				xmax = 413.0125
				text = "G"
			intervals [12]:
				xmin = 413.0125
				xmax = 413.0425
				text = "UH1"
			intervals [13]:
				xmin = 413.0425
				xmax = 413.0725
				text = "D"
			intervals [14]:
				xmin = 413.0725
				xmax = 413.1025
				text = "Z"
			intervals [15]:
				xmin = 413.1025
				xmax = 415.5833
				text = "sp"
			intervals [16]:
				xmin = 415.5833
				xmax = 415.6333
				text = "G"
			intervals [17]:
				xmin = 415.6333
				xmax = 415.7233
				text = "AA1"
			intervals [18]:
				xmin = 415.7233
				xmax = 415.8733
				text = "T"
			intervals [19]:
				xmin = 415.8733
				xmax = 415.9833
				text = "sp"
			intervals [20]:
				xmin = 415.9833
				xmax = 416.1233
				text = "DH"
			intervals [21]:
				xmin = 416.1233
				xmax = 416.4933
				text = "AH1"
			intervals [22]:
				xmin = 416.4933
				xmax = 416.5233
				text = "G"
			intervals [23]:
				xmin = 416.5233
				xmax = 416.5533
				text = "UH1"
			intervals [24]:
				xmin = 416.5533
				xmax = 416.5833
				text = "D"
			intervals [25]:
				xmin = 416.5833
				xmax = 416.6133
				text = "Z"
			intervals [26]:
				xmin = 416.6133
				xmax = 418.9633
				text = "sp"
			intervals [27]:
				xmin = 418.9633
				xmax = 419.2233
				text = "OW1"
			intervals [28]:
				xmin = 419.2233
				xmax = 3609.100090702948
				text = ""
	item [3]:
		class = "IntervalTier"
		name = "DCB_int_01 - words"
		xmin = 0.0
		xmax = 3609.100090702948
		intervals: size = 1954
			intervals [1]:
				xmin = 0.0
				xmax = 0.5924
				text = ""
			intervals [2]:
				xmin = 0.5924
				xmax = 1.2724
				text = "and"
			intervals [3]:
				xmin = 1.2724
				xmax = 1.6124
				text = "rdx"
			intervals [4]:
				xmin = 1.6124
				xmax = 1.7924
				text = "how"
			intervals [5]:
				xmin = 1.7924
				xmax = 1.9924
				text = "long"
			intervals [6]:
				xmin = 1.9924
				xmax = 2.0424
				text = ""
			intervals [7]:
				xmin = 2.0424
				xmax = 2.2624
				text = "have"
			intervals [8]:
				xmin = 2.2624
				xmax = 2.2924
				text = ""
			intervals [9]:
				xmin = 2.2924
				xmax = 2.8024
				text = "you"
			intervals [10]:
				xmin = 2.8024
				xmax = 2.8624
				text = ""
			intervals [11]:
				xmin = 2.8624
				xmax = 3.4524
				text = "been"
			intervals [12]:
				xmin = 3.4524
				xmax = 3.7554
				text = ""
			intervals [13]:
				xmin = 3.7554
				xmax = 4.0954
				text = "um"
			intervals [14]:
				xmin = 4.0954
				xmax = 4.1554
				text = ""
			intervals [15]:
				xmin = 4.1554
				xmax = 4.4754
				text = "living"
			intervals [16]:
				xmin = 4.4754
				xmax = 4.5054
				text = ""
			intervals [17]:
				xmin = 4.5054
				xmax = 4.6054
				text = "in"
			intervals [18]:
				xmin = 4.6054
				xmax = 4.6354
				text = ""
			intervals [19]:
				xmin = 4.6354
				xmax = 4.9254
				text = "dc"
			intervals [20]:
				xmin = 4.9254
				xmax = 11.3737
				text = ""
			intervals [21]:
				xmin = 11.3737
				xmax = 12.1037
				text = "and"
			intervals [22]:
				xmin = 12.1037
				xmax = 12.7437
				text = "so"
			intervals [23]:
				xmin = 12.7437
				xmax = 12.8393
				text = ""
			intervals [24]:
				xmin = 12.8393
				xmax = 13.0193
				text = "when"
			intervals [25]:
				xmin = 13.0193
				xmax = 13.0493
				text = "s"
			intervals [26]:
				xmin = 13.0493
				xmax = 13.1493
				text = "your"
			intervals [27]:
				xmin = 13.1493
				xmax = 13.4593
				text = "birthday"
			intervals [28]:
				xmin = 13.4593
				xmax = 13.8493
				text = "actually"
			intervals [29]:
				xmin = 13.8493
				xmax = 16.6997
				text = ""
			intervals [30]:
				xmin = 16.6997
				xmax = 17.3597
				text = "um"
			intervals [31]:
				xmin = 17.3597
				xmax = 17.5297
				text = "and"
			intervals [32]:
				xmin = 17.5297
				xmax = 17.6397
				text = "what"
			intervals [33]:
				xmin = 17.6397
				xmax = 17.8697
				text = "about"
			intervals [34]:
				xmin = 17.8697
				xmax = 17.9797
				text = "your"
			intervals [35]:
				xmin = 17.9797
				xmax = 18.3197
				text = "parents"
			intervals [36]:
				xmin = 18.3197
				xmax = 18.4097
				text = "did"
			intervals [37]:
				xmin = 18.4097
				xmax = 18.5197
				text = "they"
			intervals [38]:
				xmin = 18.5197
				xmax = 18.6497
				text = "grow"
			intervals [39]:
				xmin = 18.6497
				xmax = 18.7597
				text = "up"
			intervals [40]:
				xmin = 18.7597
				xmax = 18.8297
				text = "in"
			intervals [41]:
				xmin = 18.8297
				xmax = 19.1497
				text = "dc"
			intervals [42]:
				xmin = 19.1497
				xmax = 20.7645
				text = ""
			intervals [43]:
				xmin = 20.7645
				xmax = 21.0645
				text = "where"
			intervals [44]:
				xmin = 21.0645
				xmax = 26.661
				text = ""
			intervals [45]:
				xmin = 26.661
				xmax = 27.381
				text = "and"
			intervals [46]:
				xmin = 27.381
				xmax = 27.521
				text = "what"
			intervals [47]:
				xmin = 27.521
				xmax = 27.601
				text = "do"
			intervals [48]:
				xmin = 27.601
				xmax = 27.721
				text = "your"
			intervals [49]:
				xmin = 27.721
				xmax = 28.081
				text = "parents"
			intervals [50]:
				xmin = 28.081
				xmax = 28.241
				text = "do"
			intervals [51]:
				xmin = 28.241
				xmax = 34.3493
				text = ""
			intervals [52]:
				xmin = 34.3493
				xmax = 34.4093
				text = "kay"
			intervals [53]:
				xmin = 34.4093
				xmax = 35.3437
				text = ""
			intervals [54]:
				xmin = 35.3437
				xmax = 35.9237
				text = "um"
			intervals [55]:
				xmin = 35.9237
				xmax = 35.9537
				text = ""
			intervals [56]:
				xmin = 35.9537
				xmax = 36.1137
				text = "and"
			intervals [57]:
				xmin = 36.1137
				xmax = 36.2437
				text = "what"
			intervals [58]:
				xmin = 36.2437
				xmax = 36.3637
				text = "do"
			intervals [59]:
				xmin = 36.3637
				xmax = 36.3937
				text = ""
			intervals [60]:
				xmin = 36.3937
				xmax = 36.6037
				text = "you"
			intervals [61]:
				xmin = 36.6037
				xmax = 36.7637
				text = "do"
			intervals [62]:
				xmin = 36.7637
				xmax = 41.4738
				text = ""
			intervals [63]:
				xmin = 41.4738
				xmax = 41.8438
				text = "mkay"
			intervals [64]:
				xmin = 41.8438
				xmax = 42.6858
				text = ""
			intervals [65]:
				xmin = 42.6858
				xmax = 43.4558
				text = "um"
			intervals [66]:
				xmin = 43.4558
				xmax = 43.6034
				text = ""
			intervals [67]:
				xmin = 43.6034
				xmax = 44.5934
				text = "and"
			intervals [68]:
				xmin = 44.5934
				xmax = 45.5419
				text = ""
			intervals [69]:
				xmin = 45.5419
				xmax = 45.7719
				text = "have"
			intervals [70]:
				xmin = 45.7719
				xmax = 45.9019
				text = "you"
			intervals [71]:
				xmin = 45.9019
				xmax = 46.0919
				text = "lived"
			intervals [72]:
				xmin = 46.0919
				xmax = 46.1219
				text = ""
			intervals [73]:
				xmin = 46.1219
				xmax = 46.3319
				text = "any"
			intervals [74]:
				xmin = 46.3319
				xmax = 46.5019
				text = "other"
			intervals [75]:
				xmin = 46.5019
				xmax = 46.8019
				text = "place"
			intervals [76]:
				xmin = 46.8019
				xmax = 47.1419
				text = "outside"
			intervals [77]:
				xmin = 47.1419
				xmax = 47.2019
				text = "of"
			intervals [78]:
				xmin = 47.2019
				xmax = 47.2319
				text = ""
			intervals [79]:
				xmin = 47.2319
				xmax = 47.5819
				text = "dc"
			intervals [80]:
				xmin = 47.5819
				xmax = 49.0728
				text = ""
			intervals [81]:
				xmin = 49.0728
				xmax = 49.1928
				text = "no"
			intervals [82]:
				xmin = 49.1928
				xmax = 49.2728
				text = ""
			intervals [83]:
				xmin = 49.2728
				xmax = 49.4128
				text = "you've"
			intervals [84]:
				xmin = 49.4128
				xmax = 49.6528
				text = "always"
			intervals [85]:
				xmin = 49.6528
				xmax = 49.7928
				text = "lived"
			intervals [86]:
				xmin = 49.7928
				xmax = 50.1028
				text = "here"
			intervals [87]:
				xmin = 50.1028
				xmax = 51.1916
				text = ""
			intervals [88]:
				xmin = 51.1916
				xmax = 51.3916
				text = "what"
			intervals [89]:
				xmin = 51.3916
				xmax = 51.6516
				text = "schools"
			intervals [90]:
				xmin = 51.6516
				xmax = 51.7816
				text = "did"
			intervals [91]:
				xmin = 51.7816
				xmax = 51.8916
				text = "you"
			intervals [92]:
				xmin = 51.8916
				xmax = 52.0016
				text = "go"
			intervals [93]:
				xmin = 52.0016
				xmax = 52.1416
				text = "to"
			intervals [94]:
				xmin = 52.1416
				xmax = 64.4227
				text = ""
			intervals [95]:
				xmin = 64.4227
				xmax = 64.5827
				text = "hm"
			intervals [96]:
				xmin = 64.5827
				xmax = 65.3303
				text = ""
			intervals [97]:
				xmin = 65.3303
				xmax = 65.9603
				text = "um"
			intervals [98]:
				xmin = 65.9603
				xmax = 66.5623
				text = ""
			intervals [99]:
				xmin = 66.5623
				xmax = 66.6423
				text = "and"
			intervals [100]:
				xmin = 66.6423
				xmax = 66.7523
				text = "so"
			intervals [101]:
				xmin = 66.7523
				xmax = 66.8623
				text = "how"
			intervals [102]:
				xmin = 66.8623
				xmax = 66.9923
				text = "did"
			intervals [103]:
				xmin = 66.9923
				xmax = 67.0723
				text = "you"
			intervals [104]:
				xmin = 67.0723
				xmax = 67.1023
				text = ""
			intervals [105]:
				xmin = 67.1023
				xmax = 67.3223
				text = "end"
			intervals [106]:
				xmin = 67.3223
				xmax = 67.4723
				text = "up"
			intervals [107]:
				xmin = 67.4723
				xmax = 67.5023
				text = ""
			intervals [108]:
				xmin = 67.5023
				xmax = 67.7223
				text = "back"
			intervals [109]:
				xmin = 67.7223
				xmax = 68.0123
				text = "here"
			intervals [110]:
				xmin = 68.0123
				xmax = 68.1423
				text = "like"
			intervals [111]:
				xmin = 68.1423
				xmax = 68.2323
				text = "how"
			intervals [112]:
				xmin = 68.2323
				xmax = 68.3223
				text = "did"
			intervals [113]:
				xmin = 68.3223
				xmax = 68.4023
				text = "you"
			intervals [114]:
				xmin = 68.4023
				xmax = 68.5323
				text = "end"
			intervals [115]:
				xmin = 68.5323
				xmax = 68.6223
				text = "up"
			intervals [116]:
				xmin = 68.6223
				xmax = 68.7723
				text = "back"
			intervals [117]:
				xmin = 68.7723
				xmax = 68.8323
				text = "at"
			intervals [118]:
				xmin = 68.8323
				xmax = 68.9423
				text = "the"
			intervals [119]:
				xmin = 68.9423
				xmax = 69.6123
				text = "rdx"
			intervals [120]:
				xmin = 69.6123
				xmax = 80.0171
				text = ""
			intervals [121]:
				xmin = 80.0171
				xmax = 80.1171
				text = "and"
			intervals [122]:
				xmin = 80.1171
				xmax = 80.2171
				text = "how"
			intervals [123]:
				xmin = 80.2171
				xmax = 80.3471
				text = "long"
			intervals [124]:
				xmin = 80.3471
				xmax = 80.4371
				text = "have"
			intervals [125]:
				xmin = 80.4371
				xmax = 80.5471
				text = "you"
			intervals [126]:
				xmin = 80.5471
				xmax = 80.6771
				text = "been"
			intervals [127]:
				xmin = 80.6771
				xmax = 80.9371
				text = "here"
			intervals [128]:
				xmin = 80.9371
				xmax = 82.2192
				text = ""
			intervals [129]:
				xmin = 82.2192
				xmax = 82.3292
				text = "two"
			intervals [130]:
				xmin = 82.3292
				xmax = 82.8392
				text = "years"
			intervals [131]:
				xmin = 82.8392
				xmax = 83.2469
				text = ""
			intervals [132]:
				xmin = 83.2469
				xmax = 83.7969
				text = "um"
			intervals [133]:
				xmin = 83.7969
				xmax = 84.021
				text = ""
			intervals [134]:
				xmin = 84.021
				xmax = 84.541
				text = "so"
			intervals [135]:
				xmin = 84.541
				xmax = 84.966
				text = ""
			intervals [136]:
				xmin = 84.966
				xmax = 85.076
				text = "let"
			intervals [137]:
				xmin = 85.076
				xmax = 85.136
				text = "s"
			intervals [138]:
				xmin = 85.136
				xmax = 85.296
				text = "kind"
			intervals [139]:
				xmin = 85.296
				xmax = 85.356
				text = "of"
			intervals [140]:
				xmin = 85.356
				xmax = 85.446
				text = "go"
			intervals [141]:
				xmin = 85.446
				xmax = 85.626
				text = "back"
			intervals [142]:
				xmin = 85.626
				xmax = 85.736
				text = "to"
			intervals [143]:
				xmin = 85.736
				xmax = 85.836
				text = "the"
			intervals [144]:
				xmin = 85.836
				xmax = 86.196
				text = "beginning"
			intervals [145]:
				xmin = 86.196
				xmax = 86.7745
				text = ""
			intervals [146]:
				xmin = 86.7745
				xmax = 87.0845
				text = "um"
			intervals [147]:
				xmin = 87.0845
				xmax = 87.6045
				text = "currently"
			intervals [148]:
				xmin = 87.6045
				xmax = 87.8345
				text = "where"
			intervals [149]:
				xmin = 87.8345
				xmax = 87.9045
				text = "do"
			intervals [150]:
				xmin = 87.9045
				xmax = 88.0845
				text = "you"
			intervals [151]:
				xmin = 88.0845
				xmax = 88.6445
				text = "live"
			intervals [152]:
				xmin = 88.6445
				xmax = 91.0294
				text = ""
			intervals [153]:
				xmin = 91.0294
				xmax = 91.1394
				text = "you"
			intervals [154]:
				xmin = 91.1394
				xmax = 91.3194
				text = "live"
			intervals [155]:
				xmin = 91.3194
				xmax = 91.3794
				text = "in"
			intervals [156]:
				xmin = 91.3794
				xmax = 92.0638
				text = ""
			intervals [157]:
				xmin = 92.0638
				xmax = 92.3538
				text = "okay"
			intervals [158]:
				xmin = 92.3538
				xmax = 92.4538
				text = ""
			intervals [159]:
				xmin = 92.4538
				xmax = 92.5738
				text = "but"
			intervals [160]:
				xmin = 92.5738
				xmax = 92.7338
				text = "that"
			intervals [161]:
				xmin = 92.7338
				xmax = 92.7638
				text = "s"
			intervals [162]:
				xmin = 92.7638
				xmax = 92.8938
				text = "not"
			intervals [163]:
				xmin = 92.8938
				xmax = 93.0038
				text = "your"
			intervals [164]:
				xmin = 93.0038
				xmax = 93.5838
				text = "childhood"
			intervals [165]:
				xmin = 93.5838
				xmax = 94.2438
				text = "neighborhood"
			intervals [166]:
				xmin = 94.2438
				xmax = 94.7864
				text = ""
			intervals [167]:
				xmin = 94.7864
				xmax = 95.0164
				text = "okay"
			intervals [168]:
				xmin = 95.0164
				xmax = 95.1764
				text = "what"
			intervals [169]:
				xmin = 95.1764
				xmax = 95.2864
				text = "was"
			intervals [170]:
				xmin = 95.2864
				xmax = 95.3964
				text = "your"
			intervals [171]:
				xmin = 95.3964
				xmax = 95.8364
				text = "childhood"
			intervals [172]:
				xmin = 95.8364
				xmax = 96.3464
				text = "neighborhood"
			intervals [173]:
				xmin = 96.3464
				xmax = 97.4165
				text = ""
			intervals [174]:
				xmin = 97.4165
				xmax = 97.5865
				text = "north"
			intervals [175]:
				xmin = 97.5865
				xmax = 100.8832
				text = ""
			intervals [176]:
				xmin = 100.8832
				xmax = 101.0032
				text = "oh"
			intervals [177]:
				xmin = 101.0032
				xmax = 101.2332
				text = "okay"
			intervals [178]:
				xmin = 101.2332
				xmax = 101.4132
				text = "so"
			intervals [179]:
				xmin = 101.4132
				xmax = 101.8532
				text = "what"
			intervals [180]:
				xmin = 101.8532
				xmax = 102.2145
				text = ""
			intervals [181]:
				xmin = 102.2145
				xmax = 102.3945
				text = "like"
			intervals [182]:
				xmin = 102.3945
				xmax = 102.5145
				text = "was"
			intervals [183]:
				xmin = 102.5145
				xmax = 102.6145
				text = "it"
			intervals [184]:
				xmin = 102.6145
				xmax = 102.6845
				text = "a"
			intervals [185]:
				xmin = 102.6845
				xmax = 103.1145
				text = "specific"
			intervals [186]:
				xmin = 103.1145
				xmax = 103.4145
				text = "name"
			intervals [187]:
				xmin = 103.4145
				xmax = 103.5245
				text = "of"
			intervals [188]:
				xmin = 103.5245
				xmax = 103.6245
				text = "the"
			intervals [189]:
				xmin = 103.6245
				xmax = 104.2345
				text = "neighborhood"
			intervals [190]:
				xmin = 104.2345
				xmax = 104.9513
				text = ""
			intervals [191]:
				xmin = 104.9513
				xmax = 105.3113
				text = "or"
			intervals [192]:
				xmin = 105.3113
				xmax = 105.5286
				text = ""
			intervals [193]:
				xmin = 105.5286
				xmax = 105.7186
				text = "no"
			intervals [194]:
				xmin = 105.7186
				xmax = 105.7786
				text = "it"
			intervals [195]:
				xmin = 105.7786
				xmax = 105.8686
				text = "was"
			intervals [196]:
				xmin = 105.8686
				xmax = 106.0986
				text = "just"
			intervals [197]:
				xmin = 106.0986
				xmax = 106.1886
				text = "the"
			intervals [198]:
				xmin = 106.1886
				xmax = 106.6686
				text = "northeast"
			intervals [199]:
				xmin = 106.6686
				xmax = 106.6986
				text = ""
			intervals [200]:
				xmin = 106.6986
				xmax = 107.1186
				text = "area"
			intervals [201]:
				xmin = 107.1186
				xmax = 108.0143
				text = ""
			intervals [202]:
				xmin = 108.0143
				xmax = 108.2543
				text = "okay"
			intervals [203]:
				xmin = 108.2543
				xmax = 108.6658
				text = ""
			intervals [204]:
				xmin = 108.6658
				xmax = 108.8258
				text = "can"
			intervals [205]:
				xmin = 108.8258
				xmax = 108.9358
				text = "you"
			intervals [206]:
				xmin = 108.9358
				xmax = 109.0158
				text = ""
			intervals [207]:
				xmin = 109.0158
				xmax = 109.1358
				text = "do"
			intervals [208]:
				xmin = 109.1358
				xmax = 109.2358
				text = "you"
			intervals [209]:
				xmin = 109.2358
				xmax = 109.4958
				text = "remember"
			intervals [210]:
				xmin = 109.4958
				xmax = 109.6658
				text = "your"
			intervals [211]:
				xmin = 109.6658
				xmax = 109.9358
				text = "house"
			intervals [212]:
				xmin = 109.9358
				xmax = 110.0958
				text = "as"
			intervals [213]:
				xmin = 110.0958
				xmax = 110.4158
				text = "a"
			intervals [214]:
				xmin = 110.4158
				xmax = 110.6244
				text = ""
			intervals [215]:
				xmin = 110.6244
				xmax = 110.8344
				text = "as"
			intervals [216]:
				xmin = 110.8344
				xmax = 110.9044
				text = "a"
			intervals [217]:
				xmin = 110.9044
				xmax = 111.1444
				text = "young"
			intervals [218]:
				xmin = 111.1444
				xmax = 111.5744
				text = "child"
			intervals [219]:
				xmin = 111.5744
				xmax = 112.7231
				text = ""
			intervals [220]:
				xmin = 112.7231
				xmax = 112.9231
				text = "tell"
			intervals [221]:
				xmin = 112.9231
				xmax = 113.0031
				text = "me"
			intervals [222]:
				xmin = 113.0031
				xmax = 113.0531
				text = "a"
			intervals [223]:
				xmin = 113.0531
				xmax = 113.2131
				text = "little"
			intervals [224]:
				xmin = 113.2131
				xmax = 113.3131
				text = "bit"
			intervals [225]:
				xmin = 113.3131
				xmax = 113.5431
				text = "about"
			intervals [226]:
				xmin = 113.5431
				xmax = 113.6531
				text = "it"
			intervals [227]:
				xmin = 113.6531
				xmax = 132.0544
				text = ""
			intervals [228]:
				xmin = 132.0544
				xmax = 132.1444
				text = "how"
			intervals [229]:
				xmin = 132.1444
				xmax = 132.3944
				text = "many"
			intervals [230]:
				xmin = 132.3944
				xmax = 132.7944
				text = "rooms"
			intervals [231]:
				xmin = 132.7944
				xmax = 132.8244
				text = ""
			intervals [232]:
				xmin = 132.8244
				xmax = 133.3944
				text = "bedrooms"
			intervals [233]:
				xmin = 133.3944
				xmax = 137.2436
				text = ""
			intervals [234]:
				xmin = 137.2436
				xmax = 137.4636
				text = "and"
			intervals [235]:
				xmin = 137.4636
				xmax = 137.4936
				text = ""
			intervals [236]:
				xmin = 137.4936
				xmax = 137.8236
				text = "who"
			intervals [237]:
				xmin = 137.8236
				xmax = 137.9236
				text = ""
			intervals [238]:
				xmin = 137.9236
				xmax = 138.1836
				text = "okay"
			intervals [239]:
				xmin = 138.1836
				xmax = 138.6136
				text = "so"
			intervals [240]:
				xmin = 138.6136
				xmax = 138.6436
				text = ""
			intervals [241]:
				xmin = 138.6436
				xmax = 138.7736
				text = "it"
			intervals [242]:
				xmin = 138.7736
				xmax = 139.0036
				text = "was"
			intervals [243]:
				xmin = 139.0036
				xmax = 139.3497
				text = ""
			intervals [244]:
				xmin = 139.3497
				xmax = 139.6797
				text = "who"
			intervals [245]:
				xmin = 139.6797
				xmax = 139.7797
				text = "who"
			intervals [246]:
				xmin = 139.7797
				xmax = 139.9697
				text = "lived"
			intervals [247]:
				xmin = 139.9697
				xmax = 140.0497
				text = "in"
			intervals [248]:
				xmin = 140.0497
				xmax = 140.1497
				text = "the"
			intervals [249]:
				xmin = 140.1497
				xmax = 140.3397
				text = "house"
			intervals [250]:
				xmin = 140.3397
				xmax = 140.4797
				text = "with"
			intervals [251]:
				xmin = 140.4797
				xmax = 140.5897
				text = "you"
			intervals [252]:
				xmin = 140.5897
				xmax = 146.6544
				text = ""
			intervals [253]:
				xmin = 146.6544
				xmax = 146.9144
				text = "okay"
			intervals [254]:
				xmin = 146.9144
				xmax = 147.1648
				text = ""
			intervals [255]:
				xmin = 147.1648
				xmax = 147.2448
				text = "so"
			intervals [256]:
				xmin = 147.2448
				xmax = 147.3348
				text = "how"
			intervals [257]:
				xmin = 147.3348
				xmax = 147.5348
				text = "many"
			intervals [258]:
				xmin = 147.5348
				xmax = 147.9648
				text = "siblings"
			intervals [259]:
				xmin = 147.9648
				xmax = 148.0548
				text = "do"
			intervals [260]:
				xmin = 148.0548
				xmax = 148.1448
				text = "you"
			intervals [261]:
				xmin = 148.1448
				xmax = 148.5148
				text = "have"
			intervals [262]:
				xmin = 148.5148
				xmax = 157.5166
				text = ""
			intervals [263]:
				xmin = 157.5166
				xmax = 158.0566
				text = "and"
			intervals [264]:
				xmin = 158.0566
				xmax = 158.1466
				text = "are"
			intervals [265]:
				xmin = 158.1466
				xmax = 158.2566
				text = "you"
			intervals [266]:
				xmin = 158.2566
				xmax = 158.5966
				text = "closer"
			intervals [267]:
				xmin = 158.5966
				xmax = 158.6866
				text = "to"
			intervals [268]:
				xmin = 158.6866
				xmax = 158.9766
				text = "either"
			intervals [269]:
				xmin = 158.9766
				xmax = 159.3266
				text = "set"
			intervals [270]:
				xmin = 159.3266
				xmax = 159.3566
				text = ""
			intervals [271]:
				xmin = 159.3566
				xmax = 159.8766
				text = "or"
			intervals [272]:
				xmin = 159.8766
				xmax = 160.1492
				text = ""
			intervals [273]:
				xmin = 160.1492
				xmax = 160.3492
				text = "both"
			intervals [274]:
				xmin = 160.3492
				xmax = 160.6392
				text = "sets"
			intervals [275]:
				xmin = 160.6392
				xmax = 160.7792
				text = "you're"
			intervals [276]:
				xmin = 160.7792
				xmax = 161.2892
				text = "similarly"
			intervals [277]:
				xmin = 161.2892
				xmax = 161.8692
				text = "close"
			intervals [278]:
				xmin = 161.8692
				xmax = 163.7302
				text = ""
			intervals [279]:
				xmin = 163.7302
				xmax = 163.8702
				text = "did"
			intervals [280]:
				xmin = 163.8702
				xmax = 164.1302
				text = "they"
			intervals [281]:
				xmin = 164.1302
				xmax = 164.2307
				text = ""
			intervals [282]:
				xmin = 164.2307
				xmax = 164.4007
				text = "cause"
			intervals [283]:
				xmin = 164.4007
				xmax = 164.5007
				text = "you"
			intervals [284]:
				xmin = 164.5007
				xmax = 164.6307
				text = "grew"
			intervals [285]:
				xmin = 164.6307
				xmax = 164.7507
				text = "up"
			intervals [286]:
				xmin = 164.7507
				xmax = 164.8207
				text = "in"
			intervals [287]:
				xmin = 164.8207
				xmax = 164.8907
				text = "the"
			intervals [288]:
				xmin = 164.8907
				xmax = 165.1307
				text = "house"
			intervals [289]:
				xmin = 165.1307
				xmax = 165.2407
				text = "with"
			intervals [290]:
				xmin = 165.2407
				xmax = 165.5007
				text = "them"
			intervals [291]:
				xmin = 165.5007
				xmax = 166.1158
				text = ""
			intervals [292]:
				xmin = 166.1158
				xmax = 166.3958
				text = "okay"
			intervals [293]:
				xmin = 166.3958
				xmax = 166.6197
				text = ""
			intervals [294]:
				xmin = 166.6197
				xmax = 166.7597
				text = "and"
			intervals [295]:
				xmin = 166.7597
				xmax = 166.9997
				text = "now"
			intervals [296]:
				xmin = 166.9997
				xmax = 167.3997
				text = "they"
			intervals [297]:
				xmin = 167.3997
				xmax = 167.6873
				text = ""
			intervals [298]:
				xmin = 167.6873
				xmax = 167.7873
				text = "are"
			intervals [299]:
				xmin = 167.7873
				xmax = 168.0673
				text = "club"
			intervals [300]:
				xmin = 168.0673
				xmax = 168.7173
				text = "kids"
			intervals [301]:
				xmin = 168.7173
				xmax = 169.6734
				text = ""
			intervals [302]:
				xmin = 169.6734
				xmax = 170.0634
				text = "mm-hm"
			intervals [303]:
				xmin = 170.0634
				xmax = 170.8112
				text = ""
			intervals [304]:
				xmin = 170.8112
				xmax = 171.4912
				text = "so"
			intervals [305]:
				xmin = 171.4912
				xmax = 172.2092
				text = ""
			intervals [306]:
				xmin = 172.2092
				xmax = 172.4292
				text = "did"
			intervals [307]:
				xmin = 172.4292
				xmax = 172.5892
				text = "you"
			intervals [308]:
				xmin = 172.5892
				xmax = 172.6192
				text = ""
			intervals [309]:
				xmin = 172.6192
				xmax = 172.9692
				text = "play"
			intervals [310]:
				xmin = 172.9692
				xmax = 173.0892
				text = "a"
			intervals [311]:
				xmin = 173.0892
				xmax = 173.3592
				text = "lot"
			intervals [312]:
				xmin = 173.3592
				xmax = 173.5138
				text = ""
			intervals [313]:
				xmin = 173.5138
				xmax = 173.7238
				text = "okay"
			intervals [314]:
				xmin = 173.7238
				xmax = 173.7538
				text = ""
			intervals [315]:
				xmin = 173.7538
				xmax = 173.8538
				text = "but"
			intervals [316]:
				xmin = 173.8538
				xmax = 174.1638
				text = "how"
			intervals [317]:
				xmin = 174.1638
				xmax = 174.1938
				text = ""
			intervals [318]:
				xmin = 174.1938
				xmax = 174.3538
				text = "how"
			intervals [319]:
				xmin = 174.3538
				xmax = 174.5238
				text = "big"
			intervals [320]:
				xmin = 174.5238
				xmax = 174.5938
				text = "is"
			intervals [321]:
				xmin = 174.5938
				xmax = 174.6838
				text = "the"
			intervals [322]:
				xmin = 174.6838
				xmax = 174.7138
				text = ""
			intervals [323]:
				xmin = 174.7138
				xmax = 174.9938
				text = "age"
			intervals [324]:
				xmin = 174.9938
				xmax = 175.1829
				text = ""
			intervals [325]:
				xmin = 175.1829
				xmax = 175.4029
				text = "gap"
			intervals [326]:
				xmin = 175.4029
				xmax = 175.7629
				text = "between"
			intervals [327]:
				xmin = 175.7629
				xmax = 176.0329
				text = "like"
			intervals [328]:
				xmin = 176.0329
				xmax = 176.4029
				text = "you"
			intervals [329]:
				xmin = 176.4029
				xmax = 176.4429
				text = ""
			intervals [330]:
				xmin = 176.4429
				xmax = 176.9329
				text = "and"
			intervals [331]:
				xmin = 176.9329
				xmax = 177.5019
				text = ""
			intervals [332]:
				xmin = 177.5019
				xmax = 177.6819
				text = "the"
			intervals [333]:
				xmin = 177.6819
				xmax = 178.2419
				text = "next"
			intervals [334]:
				xmin = 178.2419
				xmax = 178.2719
				text = ""
			intervals [335]:
				xmin = 178.2719
				xmax = 178.7019
				text = "child"
			intervals [336]:
				xmin = 178.7019
				xmax = 178.8219
				text = "that"
			intervals [337]:
				xmin = 178.8219
				xmax = 178.9019
				text = ""
			intervals [338]:
				xmin = 178.9019
				xmax = 179.1119
				text = "lived"
			intervals [339]:
				xmin = 179.1119
				xmax = 179.1919
				text = "in"
			intervals [340]:
				xmin = 179.1919
				xmax = 179.2719
				text = "the"
			intervals [341]:
				xmin = 179.2719
				xmax = 179.4619
				text = "house"
			intervals [342]:
				xmin = 179.4619
				xmax = 179.5819
				text = "with"
			intervals [343]:
				xmin = 179.5819
				xmax = 179.7019
				text = "you"
			intervals [344]:
				xmin = 179.7019
				xmax = 184.4628
				text = ""
			intervals [345]:
				xmin = 184.4628
				xmax = 184.6728
				text = "okay"
			intervals [346]:
				xmin = 184.6728
				xmax = 184.7028
				text = ""
			intervals [347]:
				xmin = 184.7028
				xmax = 184.8928
				text = "so"
			intervals [348]:
				xmin = 184.8928
				xmax = 185.5328
				text = "obviously"
			intervals [349]:
				xmin = 185.5328
				xmax = 185.6406
				text = ""
			intervals [350]:
				xmin = 185.6406
				xmax = 185.8506
				text = "there"
			intervals [351]:
				xmin = 185.8506
				xmax = 186.0406
				text = "was"
			intervals [352]:
				xmin = 186.0406
				xmax = 186.2806
				text = "some"
			intervals [353]:
				xmin = 186.2806
				xmax = 186.3906
				text = ""
			intervals [354]:
				xmin = 186.3906
				xmax = 186.7106
				text = "time"
			intervals [355]:
				xmin = 186.7106
				xmax = 186.8306
				text = "in"
			intervals [356]:
				xmin = 186.8306
				xmax = 187.3306
				text = "between"
			intervals [357]:
				xmin = 187.3306
				xmax = 187.5667
				text = ""
			intervals [358]:
				xmin = 187.5667
				xmax = 187.8267
				text = "so"
			intervals [359]:
				xmin = 187.8267
				xmax = 188.0167
				text = "did"
			intervals [360]:
				xmin = 188.0167
				xmax = 188.1067
				text = "you"
			intervals [361]:
				xmin = 188.1067
				xmax = 188.2767
				text = "play"
			intervals [362]:
				xmin = 188.2767
				xmax = 188.3967
				text = "with"
			intervals [363]:
				xmin = 188.3967
				xmax = 188.5967
				text = "other"
			intervals [364]:
				xmin = 188.5967
				xmax = 188.8567
				text = "kids"
			intervals [365]:
				xmin = 188.8567
				xmax = 188.9367
				text = "in"
			intervals [366]:
				xmin = 188.9367
				xmax = 188.9967
				text = "the"
			intervals [367]:
				xmin = 188.9967
				xmax = 189.4667
				text = "neighborhood"
			intervals [368]:
				xmin = 189.4667
				xmax = 190.5896
				text = ""
			intervals [369]:
				xmin = 190.5896
				xmax = 190.6996
				text = "who"
			intervals [370]:
				xmin = 190.6996
				xmax = 190.8396
				text = "was"
			intervals [371]:
				xmin = 190.8396
				xmax = 190.9396
				text = "your"
			intervals [372]:
				xmin = 190.9396
				xmax = 191.1796
				text = "best"
			intervals [373]:
				xmin = 191.1796
				xmax = 191.4396
				text = "friend"
			intervals [374]:
				xmin = 191.4396
				xmax = 203.764
				text = ""
			intervals [375]:
				xmin = 203.764
				xmax = 203.894
				text = "or"
			intervals [376]:
				xmin = 203.894
				xmax = 203.934
				text = ""
			intervals [377]:
				xmin = 203.934
				xmax = 204.274
				text = "every"
			intervals [378]:
				xmin = 204.274
				xmax = 204.554
				text = "day"
			intervals [379]:
				xmin = 204.554
				xmax = 204.794
				text = "some"
			intervals [380]:
				xmin = 204.794
				xmax = 205.004
				text = "little"
			intervals [381]:
				xmin = 205.004
				xmax = 205.394
				text = "kids"
			intervals [382]:
				xmin = 205.394
				xmax = 205.494
				text = "oh"
			intervals [383]:
				xmin = 205.494
				xmax = 205.644
				text = "that"
			intervals [384]:
				xmin = 205.644
				xmax = 205.684
				text = "s"
			intervals [385]:
				xmin = 205.684
				xmax = 205.824
				text = "my"
			intervals [386]:
				xmin = 205.824
				xmax = 206.004
				text = "best"
			intervals [387]:
				xmin = 206.004
				xmax = 206.224
				text = "friend"
			intervals [388]:
				xmin = 206.224
				xmax = 206.574
				text = "today"
			intervals [389]:
				xmin = 206.574
				xmax = 207.7622
				text = ""
			intervals [390]:
				xmin = 207.7622
				xmax = 207.9222
				text = "so"
			intervals [391]:
				xmin = 207.9222
				xmax = 208.0822
				text = "tell"
			intervals [392]:
				xmin = 208.0822
				xmax = 208.1622
				text = "me"
			intervals [393]:
				xmin = 208.1622
				xmax = 208.3022
				text = "what"
			intervals [394]:
				xmin = 208.3022
				xmax = 208.3922
				text = "you"
			intervals [395]:
				xmin = 208.3922
				xmax = 208.5122
				text = "did"
			intervals [396]:
				xmin = 208.5122
				xmax = 208.7722
				text = "around"
			intervals [397]:
				xmin = 208.7722
				xmax = 208.8322
				text = "the"
			intervals [398]:
				xmin = 208.8322
				xmax = 209.4322
				text = "neighborhood"
			intervals [399]:
				xmin = 209.4322
				xmax = 223.0829
				text = ""
			intervals [400]:
				xmin = 223.0829
				xmax = 223.2629
				text = "was"
			intervals [401]:
				xmin = 223.2629
				xmax = 223.3529
				text = "your"
			intervals [402]:
				xmin = 223.3529
				xmax = 223.7629
				text = "neighborhood"
			intervals [403]:
				xmin = 223.7629
				xmax = 224.0829
				text = "safe"
			intervals [404]:
				xmin = 224.0829
				xmax = 224.1729
				text = "when"
			intervals [405]:
				xmin = 224.1729
				xmax = 224.2729
				text = "you"
			intervals [406]:
				xmin = 224.2729
				xmax = 224.3929
				text = "were"
			intervals [407]:
				xmin = 224.3929
				xmax = 224.4229
				text = "a"
			intervals [408]:
				xmin = 224.4229
				xmax = 224.6329
				text = "little"
			intervals [409]:
				xmin = 224.6329
				xmax = 224.8329
				text = "kid"
			intervals [410]:
				xmin = 224.8329
				xmax = 256.3761
				text = ""
			intervals [411]:
				xmin = 256.3761
				xmax = 256.5361
				text = "did"
			intervals [412]:
				xmin = 256.5361
				xmax = 256.6161
				text = "you"
			intervals [413]:
				xmin = 256.6161
				xmax = 256.8761
				text = "ever"
			intervals [414]:
				xmin = 256.8761
				xmax = 257.1261
				text = "feel"
			intervals [415]:
				xmin = 257.1261
				xmax = 257.4961
				text = "threatened"
			intervals [416]:
				xmin = 257.4961
				xmax = 257.6761
				text = "or"
			intervals [417]:
				xmin = 257.6761
				xmax = 257.8161
				text = "were"
			intervals [418]:
				xmin = 257.8161
				xmax = 257.9861
				text = "you"
			intervals [419]:
				xmin = 257.9861
				xmax = 258.3761
				text = "always"
			intervals [420]:
				xmin = 258.3761
				xmax = 258.6061
				text = "just"
			intervals [421]:
				xmin = 258.6061
				xmax = 258.8361
				text = "like"
			intervals [422]:
				xmin = 258.8361
				xmax = 259.0261
				text = ""
			intervals [423]:
				xmin = 259.0261
				xmax = 259.2261
				text = "this"
			intervals [424]:
				xmin = 259.2261
				xmax = 259.2861
				text = "is"
			intervals [425]:
				xmin = 259.2861
				xmax = 259.4361
				text = "my"
			intervals [426]:
				xmin = 259.4361
				xmax = 259.7361
				text = "neighborhood"
			intervals [427]:
				xmin = 259.7361
				xmax = 259.8161
				text = "they"
			intervals [428]:
				xmin = 259.8161
				xmax = 259.9861
				text = "not"
			intervals [429]:
				xmin = 259.9861
				xmax = 260.1361
				text = "gonna"
			intervals [430]:
				xmin = 260.1361
				xmax = 260.4561
				text = "bother"
			intervals [431]:
				xmin = 260.4561
				xmax = 260.6261
				text = "me"
			intervals [432]:
				xmin = 260.6261
				xmax = 273.1883
				text = ""
			intervals [433]:
				xmin = 273.1883
				xmax = 273.4183
				text = "hm"
			intervals [434]:
				xmin = 273.4183
				xmax = 274.3093
				text = ""
			intervals [435]:
				xmin = 274.3093
				xmax = 274.6793
				text = "um"
			intervals [436]:
				xmin = 274.6793
				xmax = 274.8093
				text = "so"
			intervals [437]:
				xmin = 274.8093
				xmax = 274.9293
				text = "what"
			intervals [438]:
				xmin = 274.9293
				xmax = 275.1893
				text = "happened"
			intervals [439]:
				xmin = 275.1893
				xmax = 275.3293
				text = "when"
			intervals [440]:
				xmin = 275.3293
				xmax = 275.5193
				text = "like"
			intervals [441]:
				xmin = 275.5193
				xmax = 275.7893
				text = "people"
			intervals [442]:
				xmin = 275.7893
				xmax = 276.1293
				text = "who"
			intervals [443]:
				xmin = 276.1293
				xmax = 276.1593
				text = ""
			intervals [444]:
				xmin = 276.1593
				xmax = 276.3893
				text = "weren't"
			intervals [445]:
				xmin = 276.3893
				xmax = 276.9293
				text = "necessarily"
			intervals [446]:
				xmin = 276.9293
				xmax = 277.1593
				text = "like"
			intervals [447]:
				xmin = 277.1593
				xmax = 277.2693
				text = "let"
			intervals [448]:
				xmin = 277.2693
				xmax = 277.2993
				text = "s"
			intervals [449]:
				xmin = 277.2993
				xmax = 277.4493
				text = "say"
			intervals [450]:
				xmin = 277.4493
				xmax = 277.5993
				text = "your"
			intervals [451]:
				xmin = 277.5993
				xmax = 277.9093
				text = "friends"
			intervals [452]:
				xmin = 277.9093
				xmax = 278.1093
				text = "wanted"
			intervals [453]:
				xmin = 278.1093
				xmax = 278.1893
				text = "to"
			intervals [454]:
				xmin = 278.1893
				xmax = 278.4193
				text = "come"
			intervals [455]:
				xmin = 278.4193
				xmax = 278.6093
				text = "over"
			intervals [456]:
				xmin = 278.6093
				xmax = 278.8493
				text = "or"
			intervals [457]:
				xmin = 278.8493
				xmax = 279.0993
				text = "like"
			intervals [458]:
				xmin = 279.0993
				xmax = 279.4293
				text = "family"
			intervals [459]:
				xmin = 279.4293
				xmax = 279.6193
				text = "member"
			intervals [460]:
				xmin = 279.6193
				xmax = 279.7793
				text = "that"
			intervals [461]:
				xmin = 279.7793
				xmax = 279.9993
				text = "didn't"
			intervals [462]:
				xmin = 279.9993
				xmax = 280.1593
				text = "live"
			intervals [463]:
				xmin = 280.1593
				xmax = 280.2593
				text = "in"
			intervals [464]:
				xmin = 280.2593
				xmax = 280.4293
				text = "that"
			intervals [465]:
				xmin = 280.4293
				xmax = 280.9793
				text = "neighborhood"
			intervals [466]:
				xmin = 280.9793
				xmax = 281.0693
				text = "or"
			intervals [467]:
				xmin = 281.0693
				xmax = 281.1693
				text = "if"
			intervals [468]:
				xmin = 281.1693
				xmax = 281.3093
				text = "they"
			intervals [469]:
				xmin = 281.3093
				xmax = 281.4593
				text = "did"
			intervals [470]:
				xmin = 281.4593
				xmax = 281.4993
				text = ""
			intervals [471]:
				xmin = 281.4993
				xmax = 281.5993
				text = "you"
			intervals [472]:
				xmin = 281.5993
				xmax = 281.6993
				text = "know"
			intervals [473]:
				xmin = 281.6993
				xmax = 281.8593
				text = "they"
			intervals [474]:
				xmin = 281.8593
				xmax = 281.9793
				text = "were"
			intervals [475]:
				xmin = 281.9793
				xmax = 282.3793
				text = "new"
			intervals [476]:
				xmin = 282.3793
				xmax = 282.9194
				text = ""
			intervals [477]:
				xmin = 282.9194
				xmax = 283.0294
				text = "or"
			intervals [478]:
				xmin = 283.0294
				xmax = 283.3694
				text = "friends"
			intervals [479]:
				xmin = 283.3694
				xmax = 283.4294
				text = "or"
			intervals [480]:
				xmin = 283.4294
				xmax = 283.7294
				text = "whatever"
			intervals [481]:
				xmin = 283.7294
				xmax = 283.9194
				text = "how"
			intervals [482]:
				xmin = 283.9194
				xmax = 284.0794
				text = "would"
			intervals [483]:
				xmin = 284.0794
				xmax = 284.6211
				text = ""
			intervals [484]:
				xmin = 284.6211
				xmax = 284.7511
				text = "you"
			intervals [485]:
				xmin = 284.7511
				xmax = 284.8611
				text = "know"
			intervals [486]:
				xmin = 284.8611
				xmax = 285.1182
				text = ""
			intervals [487]:
				xmin = 285.1182
				xmax = 285.2982
				text = "would"
			intervals [488]:
				xmin = 285.2982
				xmax = 285.4582
				text = "they"
			intervals [489]:
				xmin = 285.4582
				xmax = 285.6682
				text = "feel"
			intervals [490]:
				xmin = 285.6682
				xmax = 285.9082
				text = "safe"
			intervals [491]:
				xmin = 285.9082
				xmax = 286.1782
				text = "coming"
			intervals [492]:
				xmin = 286.1782
				xmax = 286.5082
				text = "over"
			intervals [493]:
				xmin = 286.5082
				xmax = 286.6582
				text = "would"
			intervals [494]:
				xmin = 286.6582
				xmax = 286.8265
				text = ""
			intervals [495]:
				xmin = 286.8265
				xmax = 286.9565
				text = "would"
			intervals [496]:
				xmin = 286.9565
				xmax = 287.0665
				text = "you"
			intervals [497]:
				xmin = 287.0665
				xmax = 287.1965
				text = "have"
			intervals [498]:
				xmin = 287.1965
				xmax = 287.3065
				text = "to"
			intervals [499]:
				xmin = 287.3065
				xmax = 287.5465
				text = "like"
			intervals [500]:
				xmin = 287.5465
				xmax = 287.6065
				text = "be"
			intervals [501]:
				xmin = 287.6065
				xmax = 287.8065
				text = "like"
			intervals [502]:
				xmin = 287.8065
				xmax = 288.1565
				text = "nah"
			intervals [503]:
				xmin = 288.1565
				xmax = 288.2965
				text = "he"
			intervals [504]:
				xmin = 288.2965
				xmax = 288.3365
				text = ""
			intervals [505]:
				xmin = 288.3365
				xmax = 288.5865
				text = "cool"
			intervals [506]:
				xmin = 288.5865
				xmax = 288.6265
				text = ""
			intervals [507]:
				xmin = 288.6265
				xmax = 288.7665
				text = "she"
			intervals [508]:
				xmin = 288.7665
				xmax = 288.8065
				text = ""
			intervals [509]:
				xmin = 288.8065
				xmax = 289.1965
				text = "cool"
			intervals [510]:
				xmin = 289.1965
				xmax = 306.4156
				text = ""
			intervals [511]:
				xmin = 306.4156
				xmax = 306.5956
				text = "so"
			intervals [512]:
				xmin = 306.5956
				xmax = 306.7056
				text = "if"
			intervals [513]:
				xmin = 306.7056
				xmax = 306.7956
				text = "they"
			intervals [514]:
				xmin = 306.7956
				xmax = 306.8556
				text = "were"
			intervals [515]:
				xmin = 306.8556
				xmax = 306.9356
				text = "a"
			intervals [516]:
				xmin = 306.9356
				xmax = 307.1656
				text = "high"
			intervals [517]:
				xmin = 307.1656
				xmax = 307.1956
				text = ""
			intervals [518]:
				xmin = 307.1956
				xmax = 307.5356
				text = "like"
			intervals [519]:
				xmin = 307.5356
				xmax = 308.1956
				text = "outsiders"
			intervals [520]:
				xmin = 308.1956
				xmax = 308.4456
				text = "like"
			intervals [521]:
				xmin = 308.4456
				xmax = 308.5156
				text = ""
			intervals [522]:
				xmin = 308.5156
				xmax = 308.6456
				text = "it"
			intervals [523]:
				xmin = 308.6456
				xmax = 308.7756
				text = "was"
			intervals [524]:
				xmin = 308.7756
				xmax = 308.9656
				text = "just"
			intervals [525]:
				xmin = 308.9656
				xmax = 309.1256
				text = "like"
			intervals [526]:
				xmin = 309.1256
				xmax = 309.2456
				text = "oh"
			intervals [527]:
				xmin = 309.2456
				xmax = 309.4556
				text = "nah"
			intervals [528]:
				xmin = 309.4556
				xmax = 309.6156
				text = "you"
			intervals [529]:
				xmin = 309.6156
				xmax = 309.8456
				text = "can't"
			intervals [530]:
				xmin = 309.8456
				xmax = 310.0756
				text = "come"
			intervals [531]:
				xmin = 310.0756
				xmax = 310.2456
				text = "in"
			intervals [532]:
				xmin = 310.2456
				xmax = 310.2956
				text = ""
			intervals [533]:
				xmin = 310.2956
				xmax = 310.5356
				text = "like"
			intervals [534]:
				xmin = 310.5356
				xmax = 310.7756
				text = "what"
			intervals [535]:
				xmin = 310.7756
				xmax = 310.8056
				text = ""
			intervals [536]:
				xmin = 310.8056
				xmax = 311.2556
				text = "happened"
			intervals [537]:
				xmin = 311.2556
				xmax = 320.9547
				text = ""
			intervals [538]:
				xmin = 320.9547
				xmax = 321.1547
				text = "mm-hm"
			intervals [539]:
				xmin = 321.1547
				xmax = 328.0724
				text = ""
			intervals [540]:
				xmin = 328.0724
				xmax = 328.2924
				text = "mm"
			intervals [541]:
				xmin = 328.2924
				xmax = 329.2836
				text = ""
			intervals [542]:
				xmin = 329.2836
				xmax = 329.4436
				text = "so"
			intervals [543]:
				xmin = 329.4436
				xmax = 329.5636
				text = "let"
			intervals [544]:
				xmin = 329.5636
				xmax = 329.5936
				text = "s"
			intervals [545]:
				xmin = 329.5936
				xmax = 329.7736
				text = "talk"
			intervals [546]:
				xmin = 329.7736
				xmax = 329.9636
				text = "about"
			intervals [547]:
				xmin = 329.9636
				xmax = 330.1136
				text = "your"
			intervals [548]:
				xmin = 330.1136
				xmax = 330.3936
				text = "family"
			intervals [549]:
				xmin = 330.3936
				xmax = 330.5436
				text = "cause"
			intervals [550]:
				xmin = 330.5436
				xmax = 330.6036
				text = "it"
			intervals [551]:
				xmin = 330.6036
				xmax = 330.7336
				text = "was"
			intervals [552]:
				xmin = 330.7336
				xmax = 330.9136
				text = "three"
			intervals [553]:
				xmin = 330.9136
				xmax = 331.4936
				text = "generations"
			intervals [554]:
				xmin = 331.4936
				xmax = 331.6236
				text = "of"
			intervals [555]:
				xmin = 331.6236
				xmax = 331.8336
				text = "you"
			intervals [556]:
				xmin = 331.8336
				xmax = 331.8836
				text = ""
			intervals [557]:
				xmin = 331.8836
				xmax = 332.0536
				text = "it"
			intervals [558]:
				xmin = 332.0536
				xmax = 332.3536
				text = "was"
			intervals [559]:
				xmin = 332.3536
				xmax = 332.3836
				text = ""
			intervals [560]:
				xmin = 332.3836
				xmax = 332.7336
				text = "you"
			intervals [561]:
				xmin = 332.7336
				xmax = 332.7636
				text = ""
			intervals [562]:
				xmin = 332.7636
				xmax = 332.8736
				text = "your"
			intervals [563]:
				xmin = 332.8736
				xmax = 333.3536
				text = "mom"
			intervals [564]:
				xmin = 333.3536
				xmax = 333.5152
				text = ""
			intervals [565]:
				xmin = 333.5152
				xmax = 333.6652
				text = "your"
			intervals [566]:
				xmin = 333.6652
				xmax = 333.9223
				text = ""
			intervals [567]:
				xmin = 333.9223
				xmax = 334.2523
				text = "grandma"
			intervals [568]:
				xmin = 334.2523
				xmax = 334.2823
				text = ""
			intervals [569]:
				xmin = 334.2823
				xmax = 334.5523
				text = "right"
			intervals [570]:
				xmin = 334.5523
				xmax = 335.1569
				text = ""
			intervals [571]:
				xmin = 335.1569
				xmax = 335.3469
				text = "so"
			intervals [572]:
				xmin = 335.3469
				xmax = 335.5839
				text = ""
			intervals [573]:
				xmin = 335.5839
				xmax = 335.7339
				text = "tell"
			intervals [574]:
				xmin = 335.7339
				xmax = 335.8539
				text = "me"
			intervals [575]:
				xmin = 335.8539
				xmax = 336.1939
				text = "about"
			intervals [576]:
				xmin = 336.1939
				xmax = 336.2239
				text = ""
			intervals [577]:
				xmin = 336.2239
				xmax = 336.4239
				text = "like"
			intervals [578]:
				xmin = 336.4239
				xmax = 336.5439
				text = ""
			intervals [579]:
				xmin = 336.5439
				xmax = 337.2039
				text = "living"
			intervals [580]:
				xmin = 337.2039
				xmax = 337.6067
				text = ""
			intervals [581]:
				xmin = 337.6067
				xmax = 337.9167
				text = "with"
			intervals [582]:
				xmin = 337.9167
				xmax = 338.0067
				text = ""
			intervals [583]:
				xmin = 338.0067
				xmax = 338.1567
				text = "your"
			intervals [584]:
				xmin = 338.1567
				xmax = 338.3367
				text = "mom"
			intervals [585]:
				xmin = 338.3367
				xmax = 338.3967
				text = "and"
			intervals [586]:
				xmin = 338.3967
				xmax = 338.5167
				text = "your"
			intervals [587]:
				xmin = 338.5167
				xmax = 338.8367
				text = "grandma"
			intervals [588]:
				xmin = 338.8367
				xmax = 338.9967
				text = "but"
			intervals [589]:
				xmin = 338.9967
				xmax = 339.2267
				text = "also"
			intervals [590]:
				xmin = 339.2267
				xmax = 339.3767
				text = "like"
			intervals [591]:
				xmin = 339.3767
				xmax = 339.4367
				text = ""
			intervals [592]:
				xmin = 339.4367
				xmax = 339.8167
				text = "family"
			intervals [593]:
				xmin = 339.8167
				xmax = 340.3167
				text = "traditions"
			intervals [594]:
				xmin = 340.3167
				xmax = 340.4467
				text = "that"
			intervals [595]:
				xmin = 340.4467
				xmax = 340.5467
				text = "you"
			intervals [596]:
				xmin = 340.5467
				xmax = 340.7967
				text = "guys"
			intervals [597]:
				xmin = 340.7967
				xmax = 340.8867
				text = "may"
			intervals [598]:
				xmin = 340.8867
				xmax = 340.9767
				text = "have"
			intervals [599]:
				xmin = 340.9767
				xmax = 341.0067
				text = ""
			intervals [600]:
				xmin = 341.0067
				xmax = 341.2967
				text = "had"
			intervals [601]:
				xmin = 341.2967
				xmax = 405.3918
				text = ""
			intervals [602]:
				xmin = 405.3918
				xmax = 405.5818
				text = "and"
			intervals [603]:
				xmin = 405.5818
				xmax = 406.0618
				text = "so"
			intervals [604]:
				xmin = 406.0618
				xmax = 406.5028
				text = ""
			intervals [605]:
				xmin = 406.5028
				xmax = 406.6028
				text = "<unk>"
			intervals [606]:
				xmin = 406.6028
				xmax = 406.7531
				text = ""
			intervals [607]:
				xmin = 406.7531
				xmax = 407.2431
				text = "um"
			intervals [608]:
				xmin = 407.2431
				xmax = 408.2979
				text = ""
			intervals [609]:
				xmin = 408.2979
				xmax = 408.5479
				text = "when"
			intervals [610]:
				xmin = 408.5479
				xmax = 408.7492
				text = ""
			intervals [611]:
				xmin = 408.7492
				xmax = 408.8992
				text = "how"
			intervals [612]:
				xmin = 408.8992
				xmax = 409.0592
				text = "long"
			intervals [613]:
				xmin = 409.0592
				xmax = 409.0892
				text = ""
			intervals [614]:
				xmin = 409.0892
				xmax = 409.2292
				text = "did"
			intervals [615]:
				xmin = 409.2292
				xmax = 409.2592
				text = ""
			intervals [616]:
				xmin = 409.2592
				xmax = 409.3892
				text = "this"
			intervals [617]:
				xmin = 409.3892
				xmax = 409.4592
				text = ""
			intervals [618]:
				xmin = 409.4592
				xmax = 409.8192
				text = "take"
			intervals [619]:
				xmin = 409.8192
				xmax = 413.6373
				text = ""
			intervals [620]:
				xmin = 413.6373
				xmax = 414.1673
				text = "<unk>"
			intervals [621]:
				xmin = 414.1673
				xmax = 414.3079
				text = ""
			intervals [622]:
				xmin = 414.3079
				xmax = 414.7479
				text = "okay"
			intervals [623]:
				xmin = 414.7479
				xmax = 421.5499
				text = ""
			intervals [624]:
				xmin = 421.5499
				xmax = 422.5499
				text = "<unk>"
			intervals [625]:
				xmin = 422.5499
				xmax = 423.9223
				text = ""
			intervals [626]:
				xmin = 423.9223
				xmax = 424.0323
				text = "it"
			intervals [627]:
				xmin = 424.0323
				xmax = 424.0623
				text = "s"
			intervals [628]:
				xmin = 424.0623
				xmax = 424.4023
				text = "okay"
			intervals [629]:
				xmin = 424.4023
				xmax = 424.663
				text = ""
			intervals [630]:
				xmin = 424.663
				xmax = 424.733
				text = "it"
			intervals [631]:
				xmin = 424.733
				xmax = 424.793
				text = "s"
			intervals [632]:
				xmin = 424.793
				xmax = 425.123
				text = "alright"
			intervals [633]:
				xmin = 425.123
				xmax = 425.223
				text = ""
			intervals [634]:
				xmin = 425.223
				xmax = 425.393
				text = "so"
			intervals [635]:
				xmin = 425.393
				xmax = 425.523
				text = "what"
			intervals [636]:
				xmin = 425.523
				xmax = 425.773
				text = "about"
			intervals [637]:
				xmin = 425.773
				xmax = 425.883
				text = "the"
			intervals [638]:
				xmin = 425.883
				xmax = 426.193
				text = "rest"
			intervals [639]:
				xmin = 426.193
				xmax = 426.253
				text = "of"
			intervals [640]:
				xmin = 426.253
				xmax = 427.243
				text = "<unk>"
			intervals [641]:
				xmin = 427.243
				xmax = 427.6868
				text = ""
			intervals [642]:
				xmin = 427.6868
				xmax = 427.8068
				text = "what"
			intervals [643]:
				xmin = 427.8068
				xmax = 428.0268
				text = "about"
			intervals [644]:
				xmin = 428.0268
				xmax = 428.1268
				text = "the"
			intervals [645]:
				xmin = 428.1268
				xmax = 428.3568
				text = "rest"
			intervals [646]:
				xmin = 428.3568
				xmax = 428.4168
				text = "of"
			intervals [647]:
				xmin = 428.4168
				xmax = 428.6268
				text = "your"
			intervals [648]:
				xmin = 428.6268
				xmax = 429.0868
				text = "family"
			intervals [649]:
				xmin = 429.0868
				xmax = 429.1168
				text = ""
			intervals [650]:
				xmin = 429.1168
				xmax = 429.5068
				text = "like"
			intervals [651]:
				xmin = 429.5068
				xmax = 429.7321
				text = ""
			intervals [652]:
				xmin = 429.7321
				xmax = 429.8121
				text = "you"
			intervals [653]:
				xmin = 429.8121
				xmax = 430.0521
				text = "talked"
			intervals [654]:
				xmin = 430.0521
				xmax = 430.3821
				text = "about"
			intervals [655]:
				xmin = 430.3821
				xmax = 431.2536
				text = ""
			intervals [656]:
				xmin = 431.2536
				xmax = 431.3436
				text = "you"
			intervals [657]:
				xmin = 431.3436
				xmax = 431.4636
				text = "would"
			intervals [658]:
				xmin = 431.4636
				xmax = 431.7036
				text = "always"
			intervals [659]:
				xmin = 431.7036
				xmax = 431.7836
				text = "go"
			intervals [660]:
				xmin = 431.7836
				xmax = 431.8736
				text = "to"
			intervals [661]:
				xmin = 431.8736
				xmax = 432.1136
				text = "other"
			intervals [662]:
				xmin = 432.1136
				xmax = 432.4236
				text = "family"
			intervals [663]:
				xmin = 432.4236
				xmax = 432.6536
				text = "member"
			intervals [664]:
				xmin = 432.6536
				xmax = 432.6936
				text = "s"
			intervals [665]:
				xmin = 432.6936
				xmax = 432.8936
				text = "house"
			intervals [666]:
				xmin = 432.8936
				xmax = 433.0236
				text = "who"
			intervals [667]:
				xmin = 433.0236
				xmax = 433.2236
				text = "else"
			intervals [668]:
				xmin = 433.2236
				xmax = 433.3836
				text = "lived"
			intervals [669]:
				xmin = 433.3836
				xmax = 433.5036
				text = "in"
			intervals [670]:
				xmin = 433.5036
				xmax = 433.5936
				text = "the"
			intervals [671]:
				xmin = 433.5936
				xmax = 433.8536
				text = "area"
			intervals [672]:
				xmin = 433.8536
				xmax = 452.5643
				text = ""
			intervals [673]:
				xmin = 452.5643
				xmax = 452.6943
				text = "did"
			intervals [674]:
				xmin = 452.6943
				xmax = 452.7843
				text = "you"
			intervals [675]:
				xmin = 452.7843
				xmax = 452.9443
				text = "ever"
			intervals [676]:
				xmin = 452.9443
				xmax = 453.1643
				text = "host"
			intervals [677]:
				xmin = 453.1643
				xmax = 453.2243
				text = "it"
			intervals [678]:
				xmin = 453.2243
				xmax = 453.3243
				text = "at"
			intervals [679]:
				xmin = 453.3243
				xmax = 453.4443
				text = "your"
			intervals [680]:
				xmin = 453.4443
				xmax = 453.8643
				text = "house"
			intervals [681]:
				xmin = 453.8643
				xmax = 466.633
				text = ""
			intervals [682]:
				xmin = 466.633
				xmax = 466.793
				text = "so"
			intervals [683]:
				xmin = 466.793
				xmax = 466.913
				text = "what"
			intervals [684]:
				xmin = 466.913
				xmax = 467.163
				text = "happened"
			intervals [685]:
				xmin = 467.163
				xmax = 467.293
				text = "when"
			intervals [686]:
				xmin = 467.293
				xmax = 467.373
				text = "you"
			intervals [687]:
				xmin = 467.373
				xmax = 467.813
				text = "became"
			intervals [688]:
				xmin = 467.813
				xmax = 468.253
				text = "the"
			intervals [689]:
				xmin = 468.253
				xmax = 468.283
				text = ""
			intervals [690]:
				xmin = 468.283
				xmax = 468.603
				text = "older"
			intervals [691]:
				xmin = 468.603
				xmax = 468.693
				text = "s"
			intervals [692]:
				xmin = 468.693
				xmax = 468.903
				text = "cause"
			intervals [693]:
				xmin = 468.903
				xmax = 469.053
				text = "you"
			intervals [694]:
				xmin = 469.053
				xmax = 469.183
				text = "were"
			intervals [695]:
				xmin = 469.183
				xmax = 469.213
				text = "a"
			intervals [696]:
				xmin = 469.213
				xmax = 469.453
				text = "only"
			intervals [697]:
				xmin = 469.453
				xmax = 469.693
				text = "child"
			intervals [698]:
				xmin = 469.693
				xmax = 469.843
				text = "for"
			intervals [699]:
				xmin = 469.843
				xmax = 469.893
				text = "a"
			intervals [700]:
				xmin = 469.893
				xmax = 470.123
				text = "long"
			intervals [701]:
				xmin = 470.123
				xmax = 470.463
				text = "time"
			intervals [702]:
				xmin = 470.463
				xmax = 471.4819
				text = ""
			intervals [703]:
				xmin = 471.4819
				xmax = 471.9219
				text = "mm"
			intervals [704]:
				xmin = 471.9219
				xmax = 473.2736
				text = ""
			intervals [705]:
				xmin = 473.2736
				xmax = 473.4236
				text = "so"
			intervals [706]:
				xmin = 473.4236
				xmax = 473.5536
				text = "what"
			intervals [707]:
				xmin = 473.5536
				xmax = 473.9436
				text = "happened"
			intervals [708]:
				xmin = 473.9436
				xmax = 474.252
				text = ""
			intervals [709]:
				xmin = 474.252
				xmax = 474.482
				text = "what"
			intervals [710]:
				xmin = 474.482
				xmax = 474.802
				text = "happened"
			intervals [711]:
				xmin = 474.802
				xmax = 475.172
				text = "when"
			intervals [712]:
				xmin = 475.172
				xmax = 475.222
				text = ""
			intervals [713]:
				xmin = 475.222
				xmax = 475.762
				text = "another"
			intervals [714]:
				xmin = 475.762
				xmax = 475.792
				text = ""
			intervals [715]:
				xmin = 475.792
				xmax = 476.242
				text = "little"
			intervals [716]:
				xmin = 476.242
				xmax = 476.6844
				text = ""
			intervals [717]:
				xmin = 476.6844
				xmax = 477.0644
				text = "baby"
			intervals [718]:
				xmin = 477.0644
				xmax = 477.3444
				text = "came"
			intervals [719]:
				xmin = 477.3444
				xmax = 477.4744
				text = "on"
			intervals [720]:
				xmin = 477.4744
				xmax = 477.5844
				text = "the"
			intervals [721]:
				xmin = 477.5844
				xmax = 477.9644
				text = "scene"
			intervals [722]:
				xmin = 477.9644
				xmax = 478.1192
				text = ""
			intervals [723]:
				xmin = 478.1192
				xmax = 478.3592
				text = "so"
			intervals [724]:
				xmin = 478.3592
				xmax = 478.4892
				text = "you"
			intervals [725]:
				xmin = 478.4892
				xmax = 478.5892
				text = "were"
			intervals [726]:
				xmin = 478.5892
				xmax = 479.0392
				text = "twelve"
			intervals [727]:
				xmin = 479.0392
				xmax = 489.765
				text = ""
			intervals [728]:
				xmin = 489.765
				xmax = 490.205
				text = "<unk>"
			intervals [729]:
				xmin = 490.205
				xmax = 537.8322
				text = ""
			intervals [730]:
				xmin = 537.8322
				xmax = 537.9722
				text = "so"
			intervals [731]:
				xmin = 537.9722
				xmax = 538.0822
				text = "he"
			intervals [732]:
				xmin = 538.0822
				xmax = 538.1622
				text = "s"
			intervals [733]:
				xmin = 538.1622
				xmax = 538.2422
				text = "a"
			intervals [734]:
				xmin = 538.2422
				xmax = 538.5122
				text = "young"
			intervals [735]:
				xmin = 538.5122
				xmax = 538.8322
				text = "teen"
			intervals [736]:
				xmin = 538.8322
				xmax = 541.0028
				text = ""
			intervals [737]:
				xmin = 541.0028
				xmax = 541.5828
				text = "okay"
			intervals [738]:
				xmin = 541.5828
				xmax = 542.6577
				text = ""
			intervals [739]:
				xmin = 542.6577
				xmax = 542.7477
				text = "oh"
			intervals [740]:
				xmin = 542.7477
				xmax = 542.8077
				text = ""
			intervals [741]:
				xmin = 542.8077
				xmax = 542.9977
				text = "so"
			intervals [742]:
				xmin = 542.9977
				xmax = 543.1377
				text = "he"
			intervals [743]:
				xmin = 543.1377
				xmax = 543.4377
				text = "just"
			intervals [744]:
				xmin = 543.4377
				xmax = 543.7577
				text = "became"
			intervals [745]:
				xmin = 543.7577
				xmax = 543.8077
				text = "a"
			intervals [746]:
				xmin = 543.8077
				xmax = 544.3877
				text = "teenager"
			intervals [747]:
				xmin = 544.3877
				xmax = 545.000
				text = ""
			intervals [748]:
				xmin = 545.000
				xmax = 545.180
				text = "so"
			intervals [749]:
				xmin = 545.180
				xmax = 545.260
				text = "he"
			intervals [750]:
				xmin = 545.260
				xmax = 545.300
				text = "s"
			intervals [751]:
				xmin = 545.300
				xmax = 545.620
				text = "smelling"
			intervals [752]:
				xmin = 545.620
				xmax = 545.910
				text = "himself"
			intervals [753]:
				xmin = 545.910
				xmax = 548.2574
				text = ""
			intervals [754]:
				xmin = 548.2574
				xmax = 548.4074
				text = "what"
			intervals [755]:
				xmin = 548.4074
				xmax = 548.5774
				text = "kind"
			intervals [756]:
				xmin = 548.5774
				xmax = 548.6374
				text = "of"
			intervals [757]:
				xmin = 548.6374
				xmax = 548.8174
				text = "things"
			intervals [758]:
				xmin = 548.8174
				xmax = 548.9374
				text = "does"
			intervals [759]:
				xmin = 548.9374
				xmax = 549.0274
				text = "he"
			intervals [760]:
				xmin = 549.0274
				xmax = 549.1474
				text = "do"
			intervals [761]:
				xmin = 549.1474
				xmax = 549.2274
				text = "to"
			intervals [762]:
				xmin = 549.2274
				xmax = 549.3574
				text = "get"
			intervals [763]:
				xmin = 549.3574
				xmax = 549.4574
				text = "on"
			intervals [764]:
				xmin = 549.4574
				xmax = 549.5874
				text = "your"
			intervals [765]:
				xmin = 549.5874
				xmax = 550.1374
				text = "nerves"
			intervals [766]:
				xmin = 550.1374
				xmax = 604.1192
				text = ""
			intervals [767]:
				xmin = 604.1192
				xmax = 604.3292
				text = "so"
			intervals [768]:
				xmin = 604.3292
				xmax = 604.4992
				text = "tell"
			intervals [769]:
				xmin = 604.4992
				xmax = 604.5892
				text = "me"
			intervals [770]:
				xmin = 604.5892
				xmax = 604.7892
				text = "about"
			intervals [771]:
				xmin = 604.7892
				xmax = 604.9092
				text = "your"
			intervals [772]:
				xmin = 604.9092
				xmax = 605.0892
				text = "little"
			intervals [773]:
				xmin = 605.0892
				xmax = 605.5792
				text = "sister"
			intervals [774]:
				xmin = 605.5792
				xmax = 665.5481
				text = ""
			intervals [775]:
				xmin = 665.5481
				xmax = 665.9481
				text = "you"
			intervals [776]:
				xmin = 665.9481
				xmax = 665.9881
				text = "<unk>"
			intervals [777]:
				xmin = 665.9881
				xmax = 666.1581
				text = "have"
			intervals [778]:
				xmin = 666.1581
				xmax = 666.1881
				text = "a"
			intervals [779]:
				xmin = 666.1881
				xmax = 666.3481
				text = "roommate"
			intervals [780]:
				xmin = 666.3481
				xmax = 673.4766
				text = ""
			intervals [781]:
				xmin = 673.4766
				xmax = 673.6066
				text = "but"
			intervals [782]:
				xmin = 673.6066
				xmax = 673.7566
				text = "she"
			intervals [783]:
				xmin = 673.7566
				xmax = 673.9266
				text = "won't"
			intervals [784]:
				xmin = 673.9266
				xmax = 673.9966
				text = "be"
			intervals [785]:
				xmin = 673.9966
				xmax = 674.1166
				text = "your"
			intervals [786]:
				xmin = 674.1166
				xmax = 674.3466
				text = "child"
			intervals [787]:
				xmin = 674.3466
				xmax = 674.3766
				text = ""
			intervals [788]:
				xmin = 674.3766
				xmax = 674.6366
				text = "because"
			intervals [789]:
				xmin = 674.6366
				xmax = 674.6966
				text = "she"
			intervals [790]:
				xmin = 674.6966
				xmax = 674.7666
				text = "s"
			intervals [791]:
				xmin = 674.7666
				xmax = 674.8866
				text = "gonna"
			intervals [792]:
				xmin = 674.8866
				xmax = 674.9666
				text = "be"
			intervals [793]:
				xmin = 674.9666
				xmax = 675.0966
				text = "your"
			intervals [794]:
				xmin = 675.0966
				xmax = 675.2766
				text = "little"
			intervals [795]:
				xmin = 675.2766
				xmax = 675.5766
				text = "sister"
			intervals [796]:
				xmin = 675.5766
				xmax = 675.7366
				text = "so"
			intervals [797]:
				xmin = 675.7366
				xmax = 675.8866
				text = "you're"
			intervals [798]:
				xmin = 675.8866
				xmax = 676.0266
				text = "gonna"
			intervals [799]:
				xmin = 676.0266
				xmax = 676.1666
				text = "let"
			intervals [800]:
				xmin = 676.1666
				xmax = 676.2766
				text = "her"
			intervals [801]:
				xmin = 676.2766
				xmax = 676.4266
				text = "do"
			intervals [802]:
				xmin = 676.4266
				xmax = 676.6766
				text = "things"
			intervals [803]:
				xmin = 676.6766
				xmax = 676.7966
				text = "that"
			intervals [804]:
				xmin = 676.7966
				xmax = 676.9066
				text = "your"
			intervals [805]:
				xmin = 676.9066
				xmax = 677.1666
				text = "mama"
			intervals [806]:
				xmin = 677.1666
				xmax = 677.3766
				text = "wouldn't"
			intervals [807]:
				xmin = 677.3766
				xmax = 677.4666
				text = "let"
			intervals [808]:
				xmin = 677.4666
				xmax = 677.5666
				text = "her"
			intervals [809]:
				xmin = 677.5666
				xmax = 677.5966
				text = ""
			intervals [810]:
				xmin = 677.5966
				xmax = 677.6866
				text = "do"
			intervals [811]:
				xmin = 677.6866
				xmax = 709.3365
				text = ""
			intervals [812]:
				xmin = 709.3365
				xmax = 709.4365
				text = "do"
			intervals [813]:
				xmin = 709.4365
				xmax = 709.5165
				text = "you"
			intervals [814]:
				xmin = 709.5165
				xmax = 709.6365
				text = "feel"
			intervals [815]:
				xmin = 709.6365
				xmax = 709.7865
				text = "like"
			intervals [816]:
				xmin = 709.7865
				xmax = 709.8665
				text = "it"
			intervals [817]:
				xmin = 709.8665
				xmax = 709.9965
				text = "s"
			intervals [818]:
				xmin = 709.9965
				xmax = 710.0265
				text = ""
			intervals [819]:
				xmin = 710.0265
				xmax = 710.2065
				text = "you"
			intervals [820]:
				xmin = 710.2065
				xmax = 710.2365
				text = ""
			intervals [821]:
				xmin = 710.2365
				xmax = 710.3265
				text = "you"
			intervals [822]:
				xmin = 710.3265
				xmax = 710.5065
				text = "said"
			intervals [823]:
				xmin = 710.5065
				xmax = 710.5865
				text = "it"
			intervals [824]:
				xmin = 710.5865
				xmax = 710.6465
				text = "s"
			intervals [825]:
				xmin = 710.6465
				xmax = 711.0165
				text = "changed"
			intervals [826]:
				xmin = 711.0165
				xmax = 711.1465
				text = "how"
			intervals [827]:
				xmin = 711.1465
				xmax = 711.2565
				text = "do"
			intervals [828]:
				xmin = 711.2565
				xmax = 711.3465
				text = "you"
			intervals [829]:
				xmin = 711.3465
				xmax = 711.5265
				text = "feel"
			intervals [830]:
				xmin = 711.5265
				xmax = 711.6965
				text = "like"
			intervals [831]:
				xmin = 711.6965
				xmax = 711.7665
				text = "it"
			intervals [832]:
				xmin = 711.7665
				xmax = 711.8165
				text = "s"
			intervals [833]:
				xmin = 711.8165
				xmax = 712.0965
				text = "changed"
			intervals [834]:
				xmin = 712.0965
				xmax = 712.3165
				text = "since"
			intervals [835]:
				xmin = 712.3165
				xmax = 712.4465
				text = "you"
			intervals [836]:
				xmin = 712.4465
				xmax = 712.6165
				text = "were"
			intervals [837]:
				xmin = 712.6165
				xmax = 712.6865
				text = "a"
			intervals [838]:
				xmin = 712.6865
				xmax = 712.9365
				text = "kid"
			intervals [839]:
				xmin = 712.9365
				xmax = 713.3065
				text = "versus"
			intervals [840]:
				xmin = 713.3065
				xmax = 713.5865
				text = "like"
			intervals [841]:
				xmin = 713.5865
				xmax = 714.2111
				text = ""
			intervals [842]:
				xmin = 714.2111
				xmax = 714.5011
				text = "now"
			intervals [843]:
				xmin = 714.5011
				xmax = 714.6211
				text = ""
			intervals [844]:
				xmin = 714.6211
				xmax = 714.8811
				text = "twelve"
			intervals [845]:
				xmin = 714.8811
				xmax = 715.0811
				text = "years"
			intervals [846]:
				xmin = 715.0811
				xmax = 715.2911
				text = "later"
			intervals [847]:
				xmin = 715.2911
				xmax = 715.4411
				text = "when"
			intervals [848]:
				xmin = 715.4411
				xmax = 715.7811
				text = "they're"
			intervals [849]:
				xmin = 715.7811
				xmax = 716.2006
				text = ""
			intervals [850]:
				xmin = 716.2006
				xmax = 716.3106
				text = "you"
			intervals [851]:
				xmin = 716.3106
				xmax = 716.4906
				text = "know"
			intervals [852]:
				xmin = 716.4906
				xmax = 716.7206
				text = "pre"
			intervals [853]:
				xmin = 716.7206
				xmax = 717.0106
				text = "teen"
			intervals [854]:
				xmin = 717.0106
				xmax = 717.4906
				text = "teen"
			intervals [855]:
				xmin = 717.4906
				xmax = 741.3416
				text = ""
			intervals [856]:
				xmin = 741.3416
				xmax = 741.5916
				text = "mm"
			intervals [857]:
				xmin = 741.5916
				xmax = 767.3735
				text = ""
			intervals [858]:
				xmin = 767.3735
				xmax = 767.4935
				text = "mm"
			intervals [859]:
				xmin = 767.4935
				xmax = 792.7724
				text = ""
			intervals [860]:
				xmin = 792.7724
				xmax = 792.8524
				text = "why"
			intervals [861]:
				xmin = 792.8524
				xmax = 792.9324
				text = "do"
			intervals [862]:
				xmin = 792.9324
				xmax = 792.9924
				text = "you"
			intervals [863]:
				xmin = 792.9924
				xmax = 793.0224
				text = ""
			intervals [864]:
				xmin = 793.0224
				xmax = 793.0824
				text = "say"
			intervals [865]:
				xmin = 793.0824
				xmax = 793.2524
				text = "that"
			intervals [866]:
				xmin = 793.2524
				xmax = 816.2354
				text = ""
			intervals [867]:
				xmin = 816.2354
				xmax = 816.8854
				text = "<unk>"
			intervals [868]:
				xmin = 816.8854
				xmax = 824.3875
				text = ""
			intervals [869]:
				xmin = 824.3875
				xmax = 825.1175
				text = "mm"
			intervals [870]:
				xmin = 825.1175
				xmax = 855.3951
				text = ""
			intervals [871]:
				xmin = 855.3951
				xmax = 855.5751
				text = "when"
			intervals [872]:
				xmin = 855.5751
				xmax = 855.6251
				text = "d"
			intervals [873]:
				xmin = 855.6251
				xmax = 855.7251
				text = "you"
			intervals [874]:
				xmin = 855.7251
				xmax = 855.9551
				text = "work"
			intervals [875]:
				xmin = 855.9551
				xmax = 856.0851
				text = "for"
			intervals [876]:
				xmin = 856.0851
				xmax = 856.4551
				text = "mental"
			intervals [877]:
				xmin = 856.4551
				xmax = 856.5951
				text = "health"
			intervals [878]:
				xmin = 856.5951
				xmax = 882.6425
				text = ""
			intervals [879]:
				xmin = 882.6425
				xmax = 882.9725
				text = "mm-hm"
			intervals [880]:
				xmin = 882.9725
				xmax = 892.2193
				text = ""
			intervals [881]:
				xmin = 892.2193
				xmax = 892.7593
				text = "so"
			intervals [882]:
				xmin = 892.7593
				xmax = 893.674
				text = ""
			intervals [883]:
				xmin = 893.674
				xmax = 894.124
				text = "before"
			intervals [884]:
				xmin = 894.124
				xmax = 894.204
				text = "i"
			intervals [885]:
				xmin = 894.204
				xmax = 894.364
				text = "cause"
			intervals [886]:
				xmin = 894.364
				xmax = 894.424
				text = "i"
			intervals [887]:
				xmin = 894.424
				xmax = 894.594
				text = "wanna"
			intervals [888]:
				xmin = 894.594
				xmax = 894.854
				text = "ask"
			intervals [889]:
				xmin = 894.854
				xmax = 894.924
				text = "you"
			intervals [890]:
				xmin = 894.924
				xmax = 895.234
				text = "about"
			intervals [891]:
				xmin = 895.234
				xmax = 895.264
				text = ""
			intervals [892]:
				xmin = 895.264
				xmax = 895.584
				text = "working"
			intervals [893]:
				xmin = 895.584
				xmax = 895.794
				text = "here"
			intervals [894]:
				xmin = 895.794
				xmax = 895.914
				text = "cause"
			intervals [895]:
				xmin = 895.914
				xmax = 895.974
				text = "it"
			intervals [896]:
				xmin = 895.974
				xmax = 896.014
				text = "s"
			intervals [897]:
				xmin = 896.014
				xmax = 896.044
				text = ""
			intervals [898]:
				xmin = 896.044
				xmax = 896.474
				text = "different"
			intervals [899]:
				xmin = 896.474
				xmax = 896.574
				text = ""
			intervals [900]:
				xmin = 896.574
				xmax = 896.924
				text = "being"
			intervals [901]:
				xmin = 896.924
				xmax = 896.954
				text = "a"
			intervals [902]:
				xmin = 896.954
				xmax = 897.394
				text = "member"
			intervals [903]:
				xmin = 897.394
				xmax = 897.424
				text = ""
			intervals [904]:
				xmin = 897.424
				xmax = 897.874
				text = "here"
			intervals [905]:
				xmin = 897.874
				xmax = 898.214
				text = "working"
			intervals [906]:
				xmin = 898.214
				xmax = 898.344
				text = "here"
			intervals [907]:
				xmin = 898.344
				xmax = 898.404
				text = "and"
			intervals [908]:
				xmin = 898.404
				xmax = 898.554
				text = "then"
			intervals [909]:
				xmin = 898.554
				xmax = 898.804
				text = "having"
			intervals [910]:
				xmin = 898.804
				xmax = 898.904
				text = "your"
			intervals [911]:
				xmin = 898.904
				xmax = 898.934
				text = ""
			intervals [912]:
				xmin = 898.934
				xmax = 899.404
				text = "siblings"
			intervals [913]:
				xmin = 899.404
				xmax = 899.794
				text = "here"
			intervals [914]:
				xmin = 899.794
				xmax = 900.0477
				text = ""
			intervals [915]:
				xmin = 900.0477
				xmax = 900.1677
				text = "but"
			intervals [916]:
				xmin = 900.1677
				xmax = 900.4077
				text = "before"
			intervals [917]:
				xmin = 900.4077
				xmax = 900.5077
				text = "we"
			intervals [918]:
				xmin = 900.5077
				xmax = 900.6377
				text = "do"
			intervals [919]:
				xmin = 900.6377
				xmax = 900.7677
				text = "that"
			intervals [920]:
				xmin = 900.7677
				xmax = 900.8177
				text = "i"
			intervals [921]:
				xmin = 900.8177
				xmax = 901.0177
				text = "wanna"
			intervals [922]:
				xmin = 901.0177
				xmax = 901.1177
				text = "go"
			intervals [923]:
				xmin = 901.1177
				xmax = 901.3277
				text = "back"
			intervals [924]:
				xmin = 901.3277
				xmax = 901.5677
				text = "to"
			intervals [925]:
				xmin = 901.5677
				xmax = 901.6577
				text = ""
			intervals [926]:
				xmin = 901.6577
				xmax = 901.8077
				text = "to"
			intervals [927]:
				xmin = 901.8077
				xmax = 901.9777
				text = "your"
			intervals [928]:
				xmin = 901.9777
				xmax = 902.0077
				text = ""
			intervals [929]:
				xmin = 902.0077
				xmax = 902.5777
				text = "childhood"
			intervals [930]:
				xmin = 902.5777
				xmax = 902.6877
				text = ""
			intervals [931]:
				xmin = 902.6877
				xmax = 902.8477
				text = "to"
			intervals [932]:
				xmin = 902.8477
				xmax = 903.4777
				text = "school"
			intervals [933]:
				xmin = 903.4777
				xmax = 903.5953
				text = ""
			intervals [934]:
				xmin = 903.5953
				xmax = 903.7453
				text = "cause"
			intervals [935]:
				xmin = 903.7453
				xmax = 903.7753
				text = "i"
			intervals [936]:
				xmin = 903.7753
				xmax = 903.8853
				text = "know"
			intervals [937]:
				xmin = 903.8853
				xmax = 904.0253
				text = "you"
			intervals [938]:
				xmin = 904.0253
				xmax = 904.3853
				text = "said"
			intervals [939]:
				xmin = 904.3853
				xmax = 904.8365
				text = ""
			intervals [940]:
				xmin = 904.8365
				xmax = 904.9465
				text = "you"
			intervals [941]:
				xmin = 904.9465
				xmax = 905.1265
				text = "went"
			intervals [942]:
				xmin = 905.1265
				xmax = 905.2765
				text = "to"
			intervals [943]:
				xmin = 905.2765
				xmax = 905.3365
				text = "a"
			intervals [944]:
				xmin = 905.3365
				xmax = 905.6565
				text = "different"
			intervals [945]:
				xmin = 905.6565
				xmax = 906.2065
				text = "elementary"
			intervals [946]:
				xmin = 906.2065
				xmax = 906.3865
				text = "school"
			intervals [947]:
				xmin = 906.3865
				xmax = 906.5065
				text = "how"
			intervals [948]:
				xmin = 906.5065
				xmax = 906.7065
				text = "was"
			intervals [949]:
				xmin = 906.7065
				xmax = 907.1065
				text = "your"
			intervals [950]:
				xmin = 907.1065
				xmax = 907.1965
				text = ""
			intervals [951]:
				xmin = 907.1965
				xmax = 907.3865
				text = "like"
			intervals [952]:
				xmin = 907.3865
				xmax = 907.5634
				text = ""
			intervals [953]:
				xmin = 907.5634
				xmax = 907.8734
				text = "bring"
			intervals [954]:
				xmin = 907.8734
				xmax = 908.0398
				text = ""
			intervals [955]:
				xmin = 908.0398
				xmax = 908.3198
				text = "going"
			intervals [956]:
				xmin = 908.3198
				xmax = 908.4598
				text = "through"
			intervals [957]:
				xmin = 908.4598
				xmax = 908.5698
				text = "the"
			intervals [958]:
				xmin = 908.5698
				xmax = 908.8098
				text = "school"
			intervals [959]:
				xmin = 908.8098
				xmax = 909.1898
				text = "system"
			intervals [960]:
				xmin = 909.1898
				xmax = 909.2298
				text = ""
			intervals [961]:
				xmin = 909.2298
				xmax = 909.3498
				text = "you"
			intervals [962]:
				xmin = 909.3498
				xmax = 909.6098
				text = "know"
			intervals [963]:
				xmin = 909.6098
				xmax = 909.9298
				text = "everybody"
			intervals [964]:
				xmin = 909.9298
				xmax = 910.0398
				text = "was"
			intervals [965]:
				xmin = 910.0398
				xmax = 910.2198
				text = "talking"
			intervals [966]:
				xmin = 910.2198
				xmax = 910.4398
				text = "about"
			intervals [967]:
				xmin = 910.4398
				xmax = 910.8398
				text = "dc"
			intervals [968]:
				xmin = 910.8398
				xmax = 911.0998
				text = "has"
			intervals [969]:
				xmin = 911.0998
				xmax = 911.2898
				text = "like"
			intervals [970]:
				xmin = 911.2898
				xmax = 911.3198
				text = ""
			intervals [971]:
				xmin = 911.3198
				xmax = 911.6398
				text = "bad"
			intervals [972]:
				xmin = 911.6398
				xmax = 912.3498
				text = "schools"
			intervals [973]:
				xmin = 912.3498
				xmax = 912.5298
				text = "and"
			intervals [974]:
				xmin = 912.5298
				xmax = 912.5698
				text = ""
			intervals [975]:
				xmin = 912.5698
				xmax = 912.7598
				text = "blah"
			intervals [976]:
				xmin = 912.7598
				xmax = 912.9298
				text = "blah"
			intervals [977]:
				xmin = 912.9298
				xmax = 913.4198
				text = "blah"
			intervals [978]:
				xmin = 913.4198
				xmax = 913.6898
				text = "and"
			intervals [979]:
				xmin = 913.6898
				xmax = 914.1773
				text = ""
			intervals [980]:
				xmin = 914.1773
				xmax = 914.3573
				text = "how"
			intervals [981]:
				xmin = 914.3573
				xmax = 914.4973
				text = "was"
			intervals [982]:
				xmin = 914.4973
				xmax = 914.8373
				text = "school"
			intervals [983]:
				xmin = 914.8373
				xmax = 914.9473
				text = "for"
			intervals [984]:
				xmin = 914.9473
				xmax = 915.1973
				text = "you"
			intervals [985]:
				xmin = 915.1973
				xmax = 915.3373
				text = "and"
			intervals [986]:
				xmin = 915.3373
				xmax = 915.4773
				text = "what"
			intervals [987]:
				xmin = 915.4773
				xmax = 915.6073
				text = "did"
			intervals [988]:
				xmin = 915.6073
				xmax = 915.7673
				text = "you"
			intervals [989]:
				xmin = 915.7673
				xmax = 916.0073
				text = "feel"
			intervals [990]:
				xmin = 916.0073
				xmax = 916.2873
				text = "like"
			intervals [991]:
				xmin = 916.2873
				xmax = 916.4473
				text = "as"
			intervals [992]:
				xmin = 916.4473
				xmax = 916.6273
				text = "you"
			intervals [993]:
				xmin = 916.6273
				xmax = 916.7673
				text = "were"
			intervals [994]:
				xmin = 916.7673
				xmax = 917.0773
				text = "going"
			intervals [995]:
				xmin = 917.0773
				xmax = 917.1173
				text = ""
			intervals [996]:
				xmin = 917.1173
				xmax = 917.4473
				text = "through"
			intervals [997]:
				xmin = 917.4473
				xmax = 917.7541
				text = ""
			intervals [998]:
				xmin = 917.7541
				xmax = 918.1841
				text = "elementary"
			intervals [999]:
				xmin = 918.1841
				xmax = 918.3841
				text = "school"
			intervals [1000]:
				xmin = 918.3841
				xmax = 918.5841
				text = "middle"
			intervals [1001]:
				xmin = 918.5841
				xmax = 918.8741
				text = "school"
			intervals [1002]:
				xmin = 918.8741
				xmax = 918.9341
				text = "and"
			intervals [1003]:
				xmin = 918.9341
				xmax = 919.0541
				text = "then"
			intervals [1004]:
				xmin = 919.0541
				xmax = 919.1141
				text = "we"
			intervals [1005]:
				xmin = 919.1141
				xmax = 919.1441
				text = "<unk>"
			intervals [1006]:
				xmin = 919.1441
				xmax = 919.3241
				text = "talk"
			intervals [1007]:
				xmin = 919.3241
				xmax = 919.4641
				text = "about"
			intervals [1008]:
				xmin = 919.4641
				xmax = 919.4941
				text = ""
			intervals [1009]:
				xmin = 919.4941
				xmax = 919.6141
				text = "high"
			intervals [1010]:
				xmin = 919.6141
				xmax = 919.9541
				text = "school"
			intervals [1011]:
				xmin = 919.9541
				xmax = 929.3536
				text = ""
			intervals [1012]:
				xmin = 929.3536
				xmax = 929.5136
				text = "mm"
			intervals [1013]:
				xmin = 929.5136
				xmax = 985.4616
				text = ""
			intervals [1014]:
				xmin = 985.4616
				xmax = 985.6016
				text = "mm"
			intervals [1015]:
				xmin = 985.6016
				xmax = 1002.5956
				text = ""
			intervals [1016]:
				xmin = 1002.5956
				xmax = 1002.8156
				text = "<unk>"
			intervals [1017]:
				xmin = 1002.8156
				xmax = 1044.6151
				text = ""
			intervals [1018]:
				xmin = 1044.6151
				xmax = 1044.8651
				text = "mm"
			intervals [1019]:
				xmin = 1044.8651
				xmax = 1100.0471
				text = ""
			intervals [1020]:
				xmin = 1100.0471
				xmax = 1100.3171
				text = "mm"
			intervals [1021]:
				xmin = 1100.3171
				xmax = 1133.2903
				text = ""
			intervals [1022]:
				xmin = 1133.2903
				xmax = 1133.7603
				text = "<unk>"
			intervals [1023]:
				xmin = 1133.7603
				xmax = 1151.2803
				text = ""
			intervals [1024]:
				xmin = 1151.2803
				xmax = 1151.6303
				text = "<unk>"
			intervals [1025]:
				xmin = 1151.6303
				xmax = 1154.1131
				text = ""
			intervals [1026]:
				xmin = 1154.1131
				xmax = 1154.7131
				text = "<unk>"
			intervals [1027]:
				xmin = 1154.7131
				xmax = 1162.1525
				text = ""
			intervals [1028]:
				xmin = 1162.1525
				xmax = 1162.9225
				text = "<unk>"
			intervals [1029]:
				xmin = 1162.9225
				xmax = 1163.3671
				text = ""
			intervals [1030]:
				xmin = 1163.3671
				xmax = 1163.5871
				text = "so"
			intervals [1031]:
				xmin = 1163.5871
				xmax = 1163.7071
				text = "what"
			intervals [1032]:
				xmin = 1163.7071
				xmax = 1163.8471
				text = "did"
			intervals [1033]:
				xmin = 1163.8471
				xmax = 1164.0171
				text = "you"
			intervals [1034]:
				xmin = 1164.0171
				xmax = 1164.2671
				text = "do"
			intervals [1035]:
				xmin = 1164.2671
				xmax = 1169.6581
				text = ""
			intervals [1036]:
				xmin = 1169.6581
				xmax = 1169.7581
				text = "mm"
			intervals [1037]:
				xmin = 1169.7581
				xmax = 1206.4754
				text = ""
			intervals [1038]:
				xmin = 1206.4754
				xmax = 1206.5154
				text = "<unk>"
			intervals [1039]:
				xmin = 1206.5154
				xmax = 1206.5654
				text = ""
			intervals [1040]:
				xmin = 1206.5654
				xmax = 1206.7354
				text = "and"
			intervals [1041]:
				xmin = 1206.7354
				xmax = 1207.2954
				text = "graduated"
			intervals [1042]:
				xmin = 1207.2954
				xmax = 1275.5419
				text = ""
			intervals [1043]:
				xmin = 1275.5419
				xmax = 1275.7119
				text = "did"
			intervals [1044]:
				xmin = 1275.7119
				xmax = 1275.7719
				text = "you"
			intervals [1045]:
				xmin = 1275.7719
				xmax = 1275.9219
				text = "have"
			intervals [1046]:
				xmin = 1275.9219
				xmax = 1275.9719
				text = "a"
			intervals [1047]:
				xmin = 1275.9719
				xmax = 1276.0019
				text = ""
			intervals [1048]:
				xmin = 1276.0019
				xmax = 1276.3219
				text = "favorite"
			intervals [1049]:
				xmin = 1276.3219
				xmax = 1276.6819
				text = "teacher"
			intervals [1050]:
				xmin = 1276.6819
				xmax = 1339.0979
				text = ""
			intervals [1051]:
				xmin = 1339.0979
				xmax = 1339.4379
				text = "<unk>"
			intervals [1052]:
				xmin = 1339.4379
				xmax = 1340.5243
				text = ""
			intervals [1053]:
				xmin = 1340.5243
				xmax = 1340.7943
				text = "so"
			intervals [1054]:
				xmin = 1340.7943
				xmax = 1341.1782
				text = ""
			intervals [1055]:
				xmin = 1341.1782
				xmax = 1341.2982
				text = "i"
			intervals [1056]:
				xmin = 1341.2982
				xmax = 1341.4282
				text = "didn't"
			intervals [1057]:
				xmin = 1341.4282
				xmax = 1341.5482
				text = "know"
			intervals [1058]:
				xmin = 1341.5482
				xmax = 1341.7582
				text = "you"
			intervals [1059]:
				xmin = 1341.7582
				xmax = 1342.0082
				text = "write"
			intervals [1060]:
				xmin = 1342.0082
				xmax = 1342.5396
				text = ""
			intervals [1061]:
				xmin = 1342.5396
				xmax = 1342.9996
				text = "poetry"
			intervals [1062]:
				xmin = 1342.9996
				xmax = 1351.9403
				text = ""
			intervals [1063]:
				xmin = 1351.9403
				xmax = 1351.9703
				text = "i"
			intervals [1064]:
				xmin = 1351.9703
				xmax = 1352.1203
				text = "think"
			intervals [1065]:
				xmin = 1352.1203
				xmax = 1352.1503
				text = "i"
			intervals [1066]:
				xmin = 1352.1503
				xmax = 1352.2703
				text = "was"
			intervals [1067]:
				xmin = 1352.2703
				xmax = 1352.4203
				text = "out"
			intervals [1068]:
				xmin = 1352.4203
				xmax = 1352.5103
				text = "of"
			intervals [1069]:
				xmin = 1352.5103
				xmax = 1352.8703
				text = "town"
			intervals [1070]:
				xmin = 1352.8703
				xmax = 1352.9403
				text = "i"
			intervals [1071]:
				xmin = 1352.9403
				xmax = 1353.1203
				text = "wanted"
			intervals [1072]:
				xmin = 1353.1203
				xmax = 1353.1903
				text = "to"
			intervals [1073]:
				xmin = 1353.1903
				xmax = 1353.3703
				text = "come"
			intervals [1074]:
				xmin = 1353.3703
				xmax = 1353.4703
				text = "but"
			intervals [1075]:
				xmin = 1353.4703
				xmax = 1353.5403
				text = "i"
			intervals [1076]:
				xmin = 1353.5403
				xmax = 1353.8203
				text = "wasn't"
			intervals [1077]:
				xmin = 1353.8203
				xmax = 1353.8503
				text = ""
			intervals [1078]:
				xmin = 1353.8503
				xmax = 1354.0803
				text = "here"
			intervals [1079]:
				xmin = 1354.0803
				xmax = 1358.4909
				text = ""
			intervals [1080]:
				xmin = 1358.4909
				xmax = 1358.6509
				text = "why"
			intervals [1081]:
				xmin = 1358.6509
				xmax = 1358.7909
				text = "don't"
			intervals [1082]:
				xmin = 1358.7909
				xmax = 1358.9209
				text = "you"
			intervals [1083]:
				xmin = 1358.9209
				xmax = 1359.1209
				text = "share"
			intervals [1084]:
				xmin = 1359.1209
				xmax = 1359.2509
				text = "your"
			intervals [1085]:
				xmin = 1359.2509
				xmax = 1359.7109
				text = "poetry"
			intervals [1086]:
				xmin = 1359.7109
				xmax = 1382.7345
				text = ""
			intervals [1087]:
				xmin = 1382.7345
				xmax = 1382.9545
				text = "i"
			intervals [1088]:
				xmin = 1382.9545
				xmax = 1383.3645
				text = "appreciate"
			intervals [1089]:
				xmin = 1383.3645
				xmax = 1383.4445
				text = "her"
			intervals [1090]:
				xmin = 1383.4445
				xmax = 1383.7045
				text = "taking"
			intervals [1091]:
				xmin = 1383.7045
				xmax = 1383.8645
				text = "that"
			intervals [1092]:
				xmin = 1383.8645
				xmax = 1384.2545
				text = "leadership"
			intervals [1093]:
				xmin = 1384.2545
				xmax = 1384.4245
				text = "to"
			intervals [1094]:
				xmin = 1384.4245
				xmax = 1384.6045
				text = "you"
			intervals [1095]:
				xmin = 1384.6045
				xmax = 1384.7445
				text = "know"
			intervals [1096]:
				xmin = 1384.7445
				xmax = 1385.0445
				text = "because"
			intervals [1097]:
				xmin = 1385.0445
				xmax = 1385.2245
				text = "she"
			intervals [1098]:
				xmin = 1385.2245
				xmax = 1385.3745
				text = "was"
			intervals [1099]:
				xmin = 1385.3745
				xmax = 1385.4045
				text = ""
			intervals [1100]:
				xmin = 1385.4045
				xmax = 1385.7145
				text = "out"
			intervals [1101]:
				xmin = 1385.7145
				xmax = 1386.4156
				text = ""
			intervals [1102]:
				xmin = 1386.4156
				xmax = 1386.5656
				text = "i"
			intervals [1103]:
				xmin = 1386.5656
				xmax = 1386.9756
				text = "appreciate"
			intervals [1104]:
				xmin = 1386.9756
				xmax = 1387.0056
				text = ""
			intervals [1105]:
				xmin = 1387.0056
				xmax = 1387.2656
				text = "that"
			intervals [1106]:
				xmin = 1387.2656
				xmax = 1387.3356
				text = ""
			intervals [1107]:
				xmin = 1387.3356
				xmax = 1387.4356
				text = "you"
			intervals [1108]:
				xmin = 1387.4356
				xmax = 1387.5956
				text = "have"
			intervals [1109]:
				xmin = 1387.5956
				xmax = 1387.7656
				text = "to"
			intervals [1110]:
				xmin = 1387.7656
				xmax = 1387.7956
				text = ""
			intervals [1111]:
				xmin = 1387.7956
				xmax = 1387.9456
				text = "that"
			intervals [1112]:
				xmin = 1387.9456
				xmax = 1388.2256
				text = "s"
			intervals [1113]:
				xmin = 1388.2256
				xmax = 1388.6377
				text = ""
			intervals [1114]:
				xmin = 1388.6377
				xmax = 1388.9877
				text = "create"
			intervals [1115]:
				xmin = 1388.9877
				xmax = 1389.295
				text = ""
			intervals [1116]:
				xmin = 1389.295
				xmax = 1389.575
				text = "okay"
			intervals [1117]:
				xmin = 1389.575
				xmax = 1391.297
				text = ""
			intervals [1118]:
				xmin = 1391.297
				xmax = 1391.417
				text = "for"
			intervals [1119]:
				xmin = 1391.417
				xmax = 1391.507
				text = "the"
			intervals [1120]:
				xmin = 1391.507
				xmax = 1391.937
				text = "kids"
			intervals [1121]:
				xmin = 1391.937
				xmax = 1392.1044
				text = ""
			intervals [1122]:
				xmin = 1392.1044
				xmax = 1392.2844
				text = "so"
			intervals [1123]:
				xmin = 1392.2844
				xmax = 1392.4044
				text = "let"
			intervals [1124]:
				xmin = 1392.4044
				xmax = 1392.4344
				text = "s"
			intervals [1125]:
				xmin = 1392.4344
				xmax = 1392.6144
				text = "talk"
			intervals [1126]:
				xmin = 1392.6144
				xmax = 1392.9244
				text = "about"
			intervals [1127]:
				xmin = 1392.9244
				xmax = 1392.9744
				text = ""
			intervals [1128]:
				xmin = 1392.9744
				xmax = 1393.0444
				text = "f"
			intervals [1129]:
				xmin = 1393.0444
				xmax = 1393.0744
				text = ""
			intervals [1130]:
				xmin = 1393.0744
				xmax = 1393.1444
				text = "h"
			intervals [1131]:
				xmin = 1393.1444
				xmax = 1393.1744
				text = ""
			intervals [1132]:
				xmin = 1393.1744
				xmax = 1393.3944
				text = "so"
			intervals [1133]:
				xmin = 1393.3944
				xmax = 1393.5344
				text = "you"
			intervals [1134]:
				xmin = 1393.5344
				xmax = 1393.7044
				text = "said"
			intervals [1135]:
				xmin = 1393.7044
				xmax = 1393.8044
				text = "you"
			intervals [1136]:
				xmin = 1393.8044
				xmax = 1393.8944
				text = "were"
			intervals [1137]:
				xmin = 1393.8944
				xmax = 1393.9444
				text = "a"
			intervals [1138]:
				xmin = 1393.9444
				xmax = 1394.2044
				text = "club"
			intervals [1139]:
				xmin = 1394.2044
				xmax = 1394.5444
				text = "kid"
			intervals [1140]:
				xmin = 1394.5444
				xmax = 1394.6911
				text = ""
			intervals [1141]:
				xmin = 1394.6911
				xmax = 1395.0211
				text = "because"
			intervals [1142]:
				xmin = 1395.0211
				xmax = 1395.1111
				text = "you"
			intervals [1143]:
				xmin = 1395.1111
				xmax = 1395.3111
				text = "lived"
			intervals [1144]:
				xmin = 1395.3111
				xmax = 1395.4111
				text = "in"
			intervals [1145]:
				xmin = 1395.4111
				xmax = 1395.5811
				text = "this"
			intervals [1146]:
				xmin = 1395.5811
				xmax = 1396.1311
				text = "neighborhood"
			intervals [1147]:
				xmin = 1396.1311
				xmax = 1396.6363
				text = ""
			intervals [1148]:
				xmin = 1396.6363
				xmax = 1396.7263
				text = "or"
			intervals [1149]:
				xmin = 1396.7263
				xmax = 1396.8063
				text = "you"
			intervals [1150]:
				xmin = 1396.8063
				xmax = 1396.9763
				text = "lived"
			intervals [1151]:
				xmin = 1396.9763
				xmax = 1397.1863
				text = "not"
			intervals [1152]:
				xmin = 1397.1863
				xmax = 1397.3463
				text = "far"
			intervals [1153]:
				xmin = 1397.3463
				xmax = 1397.4763
				text = "from"
			intervals [1154]:
				xmin = 1397.4763
				xmax = 1397.5963
				text = "here"
			intervals [1155]:
				xmin = 1397.5963
				xmax = 1397.7063
				text = "when"
			intervals [1156]:
				xmin = 1397.7063
				xmax = 1397.8163
				text = "you"
			intervals [1157]:
				xmin = 1397.8163
				xmax = 1397.8963
				text = "were"
			intervals [1158]:
				xmin = 1397.8963
				xmax = 1398.1663
				text = "younger"
			intervals [1159]:
				xmin = 1398.1663
				xmax = 1398.1963
				text = ""
			intervals [1160]:
				xmin = 1398.1963
				xmax = 1398.4263
				text = "right"
			intervals [1161]:
				xmin = 1398.4263
				xmax = 1399.7535
				text = ""
			intervals [1162]:
				xmin = 1399.7535
				xmax = 1399.8635
				text = "and"
			intervals [1163]:
				xmin = 1399.8635
				xmax = 1399.9935
				text = "what"
			intervals [1164]:
				xmin = 1399.9935
				xmax = 1400.0935
				text = "was"
			intervals [1165]:
				xmin = 1400.0935
				xmax = 1400.2635
				text = "that"
			intervals [1166]:
				xmin = 1400.2635
				xmax = 1400.8035
				text = "experience"
			intervals [1167]:
				xmin = 1400.8035
				xmax = 1400.8335
				text = ""
			intervals [1168]:
				xmin = 1400.8335
				xmax = 1401.2535
				text = "like"
			intervals [1169]:
				xmin = 1401.2535
				xmax = 1402.5129
				text = ""
			intervals [1170]:
				xmin = 1402.5129
				xmax = 1402.8129
				text = "mm-hm"
			intervals [1171]:
				xmin = 1402.8129
				xmax = 1409.3303
				text = ""
			intervals [1172]:
				xmin = 1409.3303
				xmax = 1409.4403
				text = "oh"
			intervals [1173]:
				xmin = 1409.4403
				xmax = 1409.7003
				text = "okay"
			intervals [1174]:
				xmin = 1409.7003
				xmax = 1416.7892
				text = ""
			intervals [1175]:
				xmin = 1416.7892
				xmax = 1416.8792
				text = "oh"
			intervals [1176]:
				xmin = 1416.8792
				xmax = 1434.4655
				text = ""
			intervals [1177]:
				xmin = 1434.4655
				xmax = 1434.6955
				text = "hm"
			intervals [1178]:
				xmin = 1434.6955
				xmax = 1503.1448
				text = ""
			intervals [1179]:
				xmin = 1503.1448
				xmax = 1503.4748
				text = "mm"
			intervals [1180]:
				xmin = 1503.4748
				xmax = 1519.8208
				text = ""
			intervals [1181]:
				xmin = 1519.8208
				xmax = 1519.8808
				text = "mm"
			intervals [1182]:
				xmin = 1519.8808
				xmax = 1540.6697
				text = ""
			intervals [1183]:
				xmin = 1540.6697
				xmax = 1540.7997
				text = "what"
			intervals [1184]:
				xmin = 1540.7997
				xmax = 1540.9297
				text = "was"
			intervals [1185]:
				xmin = 1540.9297
				xmax = 1541.0797
				text = "your"
			intervals [1186]:
				xmin = 1541.0797
				xmax = 1541.3297
				text = "best"
			intervals [1187]:
				xmin = 1541.3297
				xmax = 1541.6797
				text = "memory"
			intervals [1188]:
				xmin = 1541.6797
				xmax = 1541.7497
				text = "of"
			intervals [1189]:
				xmin = 1541.7497
				xmax = 1541.7797
				text = ""
			intervals [1190]:
				xmin = 1541.7797
				xmax = 1541.8597
				text = "the"
			intervals [1191]:
				xmin = 1541.8597
				xmax = 1542.2597
				text = "club"
			intervals [1192]:
				xmin = 1542.2597
				xmax = 1653.1048
				text = ""
			intervals [1193]:
				xmin = 1653.1048
				xmax = 1653.3148
				text = "so"
			intervals [1194]:
				xmin = 1653.3148
				xmax = 1653.4848
				text = "what"
			intervals [1195]:
				xmin = 1653.4848
				xmax = 1653.6248
				text = "is"
			intervals [1196]:
				xmin = 1653.6248
				xmax = 1653.7348
				text = "it"
			intervals [1197]:
				xmin = 1653.7348
				xmax = 1654.0348
				text = "like"
			intervals [1198]:
				xmin = 1654.0348
				xmax = 1654.1248
				text = "on"
			intervals [1199]:
				xmin = 1654.1248
				xmax = 1654.1948
				text = "the"
			intervals [1200]:
				xmin = 1654.1948
				xmax = 1654.4448
				text = "other"
			intervals [1201]:
				xmin = 1654.4448
				xmax = 1654.6648
				text = "side"
			intervals [1202]:
				xmin = 1654.6648
				xmax = 1654.8448
				text = "now"
			intervals [1203]:
				xmin = 1654.8448
				xmax = 1655.0348
				text = "that"
			intervals [1204]:
				xmin = 1655.0348
				xmax = 1655.1648
				text = "you"
			intervals [1205]:
				xmin = 1655.1648
				xmax = 1655.4348
				text = "work"
			intervals [1206]:
				xmin = 1655.4348
				xmax = 1655.4648
				text = ""
			intervals [1207]:
				xmin = 1655.4648
				xmax = 1655.6848
				text = "here"
			intervals [1208]:
				xmin = 1655.6848
				xmax = 1717.1997
				text = ""
			intervals [1209]:
				xmin = 1717.1997
				xmax = 1717.4997
				text = "mm"
			intervals [1210]:
				xmin = 1717.4997
				xmax = 1738.2559
				text = ""
			intervals [1211]:
				xmin = 1738.2559
				xmax = 1738.6859
				text = "mm-mm"
			intervals [1212]:
				xmin = 1738.6859
				xmax = 1756.7932
				text = ""
			intervals [1213]:
				xmin = 1756.7932
				xmax = 1757.1532
				text = "mm"
			intervals [1214]:
				xmin = 1757.1532
				xmax = 1820.6343
				text = ""
			intervals [1215]:
				xmin = 1820.6343
				xmax = 1820.8443
				text = "mm"
			intervals [1216]:
				xmin = 1820.8443
				xmax = 1835.2636
				text = ""
			intervals [1217]:
				xmin = 1835.2636
				xmax = 1835.4336
				text = "what"
			intervals [1218]:
				xmin = 1835.4336
				xmax = 1835.7236
				text = "about"
			intervals [1219]:
				xmin = 1835.7236
				xmax = 1836.2036
				text = "keystone"
			intervals [1220]:
				xmin = 1836.2036
				xmax = 1836.2936
				text = "so"
			intervals [1221]:
				xmin = 1836.2936
				xmax = 1836.4336
				text = "you"
			intervals [1222]:
				xmin = 1836.4336
				xmax = 1836.6736
				text = "just"
			intervals [1223]:
				xmin = 1836.6736
				xmax = 1836.8736
				text = "went"
			intervals [1224]:
				xmin = 1836.8736
				xmax = 1836.9636
				text = ""
			intervals [1225]:
				xmin = 1836.9636
				xmax = 1837.1936
				text = "so"
			intervals [1226]:
				xmin = 1837.1936
				xmax = 1837.5336
				text = "now"
			intervals [1227]:
				xmin = 1837.5336
				xmax = 1837.7836
				text = "this"
			intervals [1228]:
				xmin = 1837.7836
				xmax = 1837.9736
				text = "is"
			intervals [1229]:
				xmin = 1837.9736
				xmax = 1838.0336
				text = ""
			intervals [1230]:
				xmin = 1838.0336
				xmax = 1838.1536
				text = "you"
			intervals [1231]:
				xmin = 1838.1536
				xmax = 1838.4036
				text = "just"
			intervals [1232]:
				xmin = 1838.4036
				xmax = 1838.6136
				text = "came"
			intervals [1233]:
				xmin = 1838.6136
				xmax = 1838.8336
				text = "back"
			intervals [1234]:
				xmin = 1838.8336
				xmax = 1839.0536
				text = "from"
			intervals [1235]:
				xmin = 1839.0536
				xmax = 1839.1836
				text = ""
			intervals [1236]:
				xmin = 1839.1836
				xmax = 1839.3336
				text = "the"
			intervals [1237]:
				xmin = 1839.3336
				xmax = 1839.7736
				text = "national"
			intervals [1238]:
				xmin = 1839.7736
				xmax = 1840.2236
				text = "keystone"
			intervals [1239]:
				xmin = 1840.2236
				xmax = 1840.6436
				text = "conference"
			intervals [1240]:
				xmin = 1840.6436
				xmax = 1840.7936
				text = "but"
			intervals [1241]:
				xmin = 1840.7936
				xmax = 1840.9736
				text = "not"
			intervals [1242]:
				xmin = 1840.9736
				xmax = 1841.0036
				text = ""
			intervals [1243]:
				xmin = 1841.0036
				xmax = 1841.2136
				text = "as"
			intervals [1244]:
				xmin = 1841.2136
				xmax = 1841.4236
				text = "a"
			intervals [1245]:
				xmin = 1841.4236
				xmax = 1841.664
				text = ""
			intervals [1246]:
				xmin = 1841.664
				xmax = 1842.284
				text = "keystoner"
			intervals [1247]:
				xmin = 1842.284
				xmax = 1842.504
				text = "as"
			intervals [1248]:
				xmin = 1842.504
				xmax = 1842.604
				text = "an"
			intervals [1249]:
				xmin = 1842.604
				xmax = 1843.134
				text = "advisor"
			intervals [1250]:
				xmin = 1843.134
				xmax = 1843.164
				text = ""
			intervals [1251]:
				xmin = 1843.164
				xmax = 1843.314
				text = "how"
			intervals [1252]:
				xmin = 1843.314
				xmax = 1843.564
				text = "was"
			intervals [1253]:
				xmin = 1843.564
				xmax = 1843.614
				text = ""
			intervals [1254]:
				xmin = 1843.614
				xmax = 1843.974
				text = "that"
			intervals [1255]:
				xmin = 1843.974
				xmax = 1844.264
				text = ""
			intervals [1256]:
				xmin = 1844.264
				xmax = 1844.434
				text = "on"
			intervals [1257]:
				xmin = 1844.434
				xmax = 1844.524
				text = "the"
			intervals [1258]:
				xmin = 1844.524
				xmax = 1844.554
				text = ""
			intervals [1259]:
				xmin = 1844.554
				xmax = 1844.864
				text = "other"
			intervals [1260]:
				xmin = 1844.864
				xmax = 1845.174
				text = "side"
			intervals [1261]:
				xmin = 1845.174
				xmax = 1845.354
				text = "of"
			intervals [1262]:
				xmin = 1845.354
				xmax = 1845.514
				text = "it"
			intervals [1263]:
				xmin = 1845.514
				xmax = 1849.5367
				text = ""
			intervals [1264]:
				xmin = 1849.5367
				xmax = 1849.9267
				text = "<unk>"
			intervals [1265]:
				xmin = 1849.9267
				xmax = 1882.9333
				text = ""
			intervals [1266]:
				xmin = 1882.9333
				xmax = 1883.1533
				text = "mm"
			intervals [1267]:
				xmin = 1883.1533
				xmax = 1983.5753
				text = ""
			intervals [1268]:
				xmin = 1983.5753
				xmax = 1983.6153
				text = "<unk>"
			intervals [1269]:
				xmin = 1983.6153
				xmax = 2040.4152
				text = ""
			intervals [1270]:
				xmin = 2040.4152
				xmax = 2040.6152
				text = "so"
			intervals [1271]:
				xmin = 2040.6152
				xmax = 2040.7052
				text = "we're"
			intervals [1272]:
				xmin = 2040.7052
				xmax = 2040.8952
				text = "gonna"
			intervals [1273]:
				xmin = 2040.8952
				xmax = 2041.2552
				text = "switch"
			intervals [1274]:
				xmin = 2041.2552
				xmax = 2041.8152
				text = "gears"
			intervals [1275]:
				xmin = 2041.8152
				xmax = 2041.8452
				text = ""
			intervals [1276]:
				xmin = 2041.8452
				xmax = 2042.1452
				text = "um"
			intervals [1277]:
				xmin = 2042.1452
				xmax = 2042.2552
				text = "we're"
			intervals [1278]:
				xmin = 2042.2552
				xmax = 2042.4152
				text = "not"
			intervals [1279]:
				xmin = 2042.4152
				xmax = 2042.5352
				text = "gonna"
			intervals [1280]:
				xmin = 2042.5352
				xmax = 2042.6752
				text = "talk"
			intervals [1281]:
				xmin = 2042.6752
				xmax = 2042.8952
				text = "about"
			intervals [1282]:
				xmin = 2042.8952
				xmax = 2043.0952
				text = "the"
			intervals [1283]:
				xmin = 2043.0952
				xmax = 2043.1552
				text = ""
			intervals [1284]:
				xmin = 2043.1552
				xmax = 2043.2752
				text = "the"
			intervals [1285]:
				xmin = 2043.2752
				xmax = 2043.5552
				text = "club"
			intervals [1286]:
				xmin = 2043.5552
				xmax = 2043.7052
				text = "as"
			intervals [1287]:
				xmin = 2043.7052
				xmax = 2044.0052
				text = "much"
			intervals [1288]:
				xmin = 2044.0052
				xmax = 2044.3152
				text = "now"
			intervals [1289]:
				xmin = 2044.3152
				xmax = 2044.4658
				text = ""
			intervals [1290]:
				xmin = 2044.4658
				xmax = 2044.9558
				text = "um"
			intervals [1291]:
				xmin = 2044.9558
				xmax = 2045.0931
				text = ""
			intervals [1292]:
				xmin = 2045.0931
				xmax = 2045.2131
				text = "but"
			intervals [1293]:
				xmin = 2045.2131
				xmax = 2045.3131
				text = "let"
			intervals [1294]:
				xmin = 2045.3131
				xmax = 2045.3431
				text = "s"
			intervals [1295]:
				xmin = 2045.3431
				xmax = 2045.5331
				text = "think"
			intervals [1296]:
				xmin = 2045.5331
				xmax = 2045.8931
				text = "about"
			intervals [1297]:
				xmin = 2045.8931
				xmax = 2046.1431
				text = "just"
			intervals [1298]:
				xmin = 2046.1431
				xmax = 2046.5131
				text = "dc"
			intervals [1299]:
				xmin = 2046.5131
				xmax = 2046.7131
				text = "you've"
			intervals [1300]:
				xmin = 2046.7131
				xmax = 2046.7531
				text = ""
			intervals [1301]:
				xmin = 2046.7531
				xmax = 2047.0031
				text = "grown"
			intervals [1302]:
				xmin = 2047.0031
				xmax = 2047.1331
				text = "up"
			intervals [1303]:
				xmin = 2047.1331
				xmax = 2047.3331
				text = "here"
			intervals [1304]:
				xmin = 2047.3331
				xmax = 2047.4631
				text = "all"
			intervals [1305]:
				xmin = 2047.4631
				xmax = 2047.5931
				text = "your"
			intervals [1306]:
				xmin = 2047.5931
				xmax = 2048.0231
				text = "life"
			intervals [1307]:
				xmin = 2048.0231
				xmax = 2048.3638
				text = ""
			intervals [1308]:
				xmin = 2048.3638
				xmax = 2048.7838
				text = "you've"
			intervals [1309]:
				xmin = 2048.7838
				xmax = 2049.298
				text = ""
			intervals [1310]:
				xmin = 2049.298
				xmax = 2049.518
				text = "pretty"
			intervals [1311]:
				xmin = 2049.518
				xmax = 2049.858
				text = "much"
			intervals [1312]:
				xmin = 2049.858
				xmax = 2050.418
				text = "explored"
			intervals [1313]:
				xmin = 2050.418
				xmax = 2050.708
				text = "every"
			intervals [1314]:
				xmin = 2050.708
				xmax = 2051.218
				text = "quadrant"
			intervals [1315]:
				xmin = 2051.218
				xmax = 2051.328
				text = "it"
			intervals [1316]:
				xmin = 2051.328
				xmax = 2051.648
				text = "sounds"
			intervals [1317]:
				xmin = 2051.648
				xmax = 2052.038
				text = "like"
			intervals [1318]:
				xmin = 2052.038
				xmax = 2052.1883
				text = ""
			intervals [1319]:
				xmin = 2052.1883
				xmax = 2052.4883
				text = "except"
			intervals [1320]:
				xmin = 2052.4883
				xmax = 2052.7283
				text = "maybe"
			intervals [1321]:
				xmin = 2052.7283
				xmax = 2053.4683
				text = "southwest"
			intervals [1322]:
				xmin = 2053.4683
				xmax = 2055.645
				text = ""
			intervals [1323]:
				xmin = 2055.645
				xmax = 2055.755
				text = "are"
			intervals [1324]:
				xmin = 2055.755
				xmax = 2055.905
				text = "they"
			intervals [1325]:
				xmin = 2055.905
				xmax = 2056.355
				text = "different"
			intervals [1326]:
				xmin = 2056.355
				xmax = 2056.6893
				text = ""
			intervals [1327]:
				xmin = 2056.6893
				xmax = 2056.7693
				text = "are"
			intervals [1328]:
				xmin = 2056.7693
				xmax = 2057.0093
				text = "the"
			intervals [1329]:
				xmin = 2057.0093
				xmax = 2057.4293
				text = "areas"
			intervals [1330]:
				xmin = 2057.4293
				xmax = 2057.6693
				text = "very"
			intervals [1331]:
				xmin = 2057.6693
				xmax = 2058.0193
				text = "different"
			intervals [1332]:
				xmin = 2058.0193
				xmax = 2060.1769
				text = ""
			intervals [1333]:
				xmin = 2060.1769
				xmax = 2060.4469
				text = "like"
			intervals [1334]:
				xmin = 2060.4469
				xmax = 2060.6569
				text = "how"
			intervals [1335]:
				xmin = 2060.6569
				xmax = 2120.7108
				text = ""
			intervals [1336]:
				xmin = 2120.7108
				xmax = 2120.8708
				text = "mm"
			intervals [1337]:
				xmin = 2120.8708
				xmax = 2137.5508
				text = ""
			intervals [1338]:
				xmin = 2137.5508
				xmax = 2137.9108
				text = "mm-hm"
			intervals [1339]:
				xmin = 2137.9108
				xmax = 2223.4148
				text = ""
			intervals [1340]:
				xmin = 2223.4148
				xmax = 2223.6948
				text = "mm"
			intervals [1341]:
				xmin = 2223.6948
				xmax = 2369.6524
				text = ""
			intervals [1342]:
				xmin = 2369.6524
				xmax = 2369.8924
				text = "mm"
			intervals [1343]:
				xmin = 2369.8924
				xmax = 2407.9589
				text = ""
			intervals [1344]:
				xmin = 2407.9589
				xmax = 2408.2089
				text = "mm"
			intervals [1345]:
				xmin = 2408.2089
				xmax = 2414.8631
				text = ""
			intervals [1346]:
				xmin = 2414.8631
				xmax = 2415.0131
				text = "so"
			intervals [1347]:
				xmin = 2415.0131
				xmax = 2415.3131
				text = "before"
			intervals [1348]:
				xmin = 2415.3131
				xmax = 2415.4231
				text = "we"
			intervals [1349]:
				xmin = 2415.4231
				xmax = 2415.4531
				text = ""
			intervals [1350]:
				xmin = 2415.4531
				xmax = 2415.5831
				text = "get"
			intervals [1351]:
				xmin = 2415.5831
				xmax = 2415.6931
				text = "to"
			intervals [1352]:
				xmin = 2415.6931
				xmax = 2415.8331
				text = "you"
			intervals [1353]:
				xmin = 2415.8331
				xmax = 2416.1231
				text = "time"
			intervals [1354]:
				xmin = 2416.1231
				xmax = 2416.1831
				text = "to"
			intervals [1355]:
				xmin = 2416.1831
				xmax = 2416.4931
				text = "move"
			intervals [1356]:
				xmin = 2416.4931
				xmax = 2416.8984
				text = ""
			intervals [1357]:
				xmin = 2416.8984
				xmax = 2417.0284
				text = "has"
			intervals [1358]:
				xmin = 2417.0284
				xmax = 2417.1284
				text = "there"
			intervals [1359]:
				xmin = 2417.1284
				xmax = 2417.2684
				text = "ever"
			intervals [1360]:
				xmin = 2417.2684
				xmax = 2417.3884
				text = "been"
			intervals [1361]:
				xmin = 2417.3884
				xmax = 2417.4484
				text = "a"
			intervals [1362]:
				xmin = 2417.4484
				xmax = 2417.7284
				text = "time"
			intervals [1363]:
				xmin = 2417.7284
				xmax = 2417.7984
				text = "you"
			intervals [1364]:
				xmin = 2417.7984
				xmax = 2418.0884
				text = "felt"
			intervals [1365]:
				xmin = 2418.0884
				xmax = 2418.4184
				text = "like"
			intervals [1366]:
				xmin = 2418.4184
				xmax = 2418.8203
				text = ""
			intervals [1367]:
				xmin = 2418.8203
				xmax = 2418.9003
				text = "you"
			intervals [1368]:
				xmin = 2418.9003
				xmax = 2418.9603
				text = "were"
			intervals [1369]:
				xmin = 2418.9603
				xmax = 2419.1003
				text = "just"
			intervals [1370]:
				xmin = 2419.1003
				xmax = 2419.3103
				text = "talking"
			intervals [1371]:
				xmin = 2419.3103
				xmax = 2419.5603
				text = "about"
			intervals [1372]:
				xmin = 2419.5603
				xmax = 2419.6903
				text = ""
			intervals [1373]:
				xmin = 2419.6903
				xmax = 2419.9603
				text = "things"
			intervals [1374]:
				xmin = 2419.9603
				xmax = 2420.0103
				text = ""
			intervals [1375]:
				xmin = 2420.0103
				xmax = 2420.4103
				text = "being"
			intervals [1376]:
				xmin = 2420.4103
				xmax = 2420.5595
				text = ""
			intervals [1377]:
				xmin = 2420.5595
				xmax = 2420.7095
				text = "you"
			intervals [1378]:
				xmin = 2420.7095
				xmax = 2420.8795
				text = "know"
			intervals [1379]:
				xmin = 2420.8795
				xmax = 2420.9195
				text = ""
			intervals [1380]:
				xmin = 2420.9195
				xmax = 2421.3995
				text = "dangerous"
			intervals [1381]:
				xmin = 2421.3995
				xmax = 2421.4295
				text = ""
			intervals [1382]:
				xmin = 2421.4295
				xmax = 2421.9195
				text = "crime"
			intervals [1383]:
				xmin = 2421.9195
				xmax = 2422.0095
				text = "and"
			intervals [1384]:
				xmin = 2422.0095
				xmax = 2422.1595
				text = "stuff"
			intervals [1385]:
				xmin = 2422.1595
				xmax = 2422.3295
				text = "have"
			intervals [1386]:
				xmin = 2422.3295
				xmax = 2422.5995
				text = "theres"
			intervals [1387]:
				xmin = 2422.5995
				xmax = 2422.7995
				text = ""
			intervals [1388]:
				xmin = 2422.7995
				xmax = 2422.9995
				text = "have"
			intervals [1389]:
				xmin = 2422.9995
				xmax = 2423.1295
				text = "there"
			intervals [1390]:
				xmin = 2423.1295
				xmax = 2423.3795
				text = "ever"
			intervals [1391]:
				xmin = 2423.3795
				xmax = 2423.4095
				text = ""
			intervals [1392]:
				xmin = 2423.4095
				xmax = 2423.5295
				text = "been"
			intervals [1393]:
				xmin = 2423.5295
				xmax = 2423.5895
				text = "a"
			intervals [1394]:
				xmin = 2423.5895
				xmax = 2423.6195
				text = ""
			intervals [1395]:
				xmin = 2423.6195
				xmax = 2423.8395
				text = "time"
			intervals [1396]:
				xmin = 2423.8395
				xmax = 2423.9295
				text = "where"
			intervals [1397]:
				xmin = 2423.9295
				xmax = 2424.0995
				text = "you"
			intervals [1398]:
				xmin = 2424.0995
				xmax = 2424.3795
				text = "felt"
			intervals [1399]:
				xmin = 2424.3795
				xmax = 2424.5895
				text = "like"
			intervals [1400]:
				xmin = 2424.5895
				xmax = 2424.9638
				text = ""
			intervals [1401]:
				xmin = 2424.9638
				xmax = 2425.0438
				text = "oh"
			intervals [1402]:
				xmin = 2425.0438
				xmax = 2425.1738
				text = "my"
			intervals [1403]:
				xmin = 2425.1738
				xmax = 2425.3238
				text = "god"
			intervals [1404]:
				xmin = 2425.3238
				xmax = 2425.3838
				text = "i'm"
			intervals [1405]:
				xmin = 2425.3838
				xmax = 2425.4138
				text = ""
			intervals [1406]:
				xmin = 2425.4138
				xmax = 2425.5838
				text = "gonna"
			intervals [1407]:
				xmin = 2425.5838
				xmax = 2425.8238
				text = "die"
			intervals [1408]:
				xmin = 2425.8238
				xmax = 2426.0638
				text = "something"
			intervals [1409]:
				xmin = 2426.0638
				xmax = 2426.1038
				text = "s"
			intervals [1410]:
				xmin = 2426.1038
				xmax = 2426.2438
				text = "gonna"
			intervals [1411]:
				xmin = 2426.2438
				xmax = 2426.4838
				text = "happen"
			intervals [1412]:
				xmin = 2426.4838
				xmax = 2426.6038
				text = "to"
			intervals [1413]:
				xmin = 2426.6038
				xmax = 2426.8338
				text = "me"
			intervals [1414]:
				xmin = 2426.8338
				xmax = 2588.5762
				text = ""
			intervals [1415]:
				xmin = 2588.5762
				xmax = 2588.7562
				text = "so"
			intervals [1416]:
				xmin = 2588.7562
				xmax = 2588.8762
				text = "you've"
			intervals [1417]:
				xmin = 2588.8762
				xmax = 2588.9162
				text = ""
			intervals [1418]:
				xmin = 2588.9162
				xmax = 2589.2362
				text = "never"
			intervals [1419]:
				xmin = 2589.2362
				xmax = 2589.4762
				text = "left"
			intervals [1420]:
				xmin = 2589.4762
				xmax = 2589.5862
				text = "the"
			intervals [1421]:
				xmin = 2589.5862
				xmax = 2589.8862
				text = "city"
			intervals [1422]:
				xmin = 2589.8862
				xmax = 2589.9662
				text = "do"
			intervals [1423]:
				xmin = 2589.9662
				xmax = 2590.2262
				text = "you"
			intervals [1424]:
				xmin = 2590.2262
				xmax = 2590.2562
				text = ""
			intervals [1425]:
				xmin = 2590.2562
				xmax = 2590.4962
				text = "wanna"
			intervals [1426]:
				xmin = 2590.4962
				xmax = 2590.5262
				text = ""
			intervals [1427]:
				xmin = 2590.5262
				xmax = 2590.7262
				text = "leave"
			intervals [1428]:
				xmin = 2590.7262
				xmax = 2590.8762
				text = "one"
			intervals [1429]:
				xmin = 2590.8762
				xmax = 2591.0762
				text = "day"
			intervals [1430]:
				xmin = 2591.0762
				xmax = 2592.6468
				text = ""
			intervals [1431]:
				xmin = 2592.6468
				xmax = 2592.8868
				text = "why"
			intervals [1432]:
				xmin = 2592.8868
				xmax = 2619.5538
				text = ""
			intervals [1433]:
				xmin = 2619.5538
				xmax = 2619.8638
				text = "mm-hm"
			intervals [1434]:
				xmin = 2619.8638
				xmax = 2645.8394
				text = ""
			intervals [1435]:
				xmin = 2645.8394
				xmax = 2645.9894
				text = "what"
			intervals [1436]:
				xmin = 2645.9894
				xmax = 2646.0494
				text = "are"
			intervals [1437]:
				xmin = 2646.0494
				xmax = 2646.2094
				text = "some"
			intervals [1438]:
				xmin = 2646.2094
				xmax = 2646.5594
				text = "places"
			intervals [1439]:
				xmin = 2646.5594
				xmax = 2646.6694
				text = "on"
			intervals [1440]:
				xmin = 2646.6694
				xmax = 2646.8194
				text = "your"
			intervals [1441]:
				xmin = 2646.8194
				xmax = 2647.2294
				text = "list"
			intervals [1442]:
				xmin = 2647.2294
				xmax = 2718.7335
				text = ""
			intervals [1443]:
				xmin = 2718.7335
				xmax = 2718.9435
				text = "yeah"
			intervals [1444]:
				xmin = 2718.9435
				xmax = 2719.0035
				text = ""
			intervals [1445]:
				xmin = 2719.0035
				xmax = 2719.1435
				text = "cause"
			intervals [1446]:
				xmin = 2719.1435
				xmax = 2719.1735
				text = "i"
			intervals [1447]:
				xmin = 2719.1735
				xmax = 2719.2735
				text = "don't"
			intervals [1448]:
				xmin = 2719.2735
				xmax = 2719.4435
				text = "think"
			intervals [1449]:
				xmin = 2719.4435
				xmax = 2719.5235
				text = "it"
			intervals [1450]:
				xmin = 2719.5235
				xmax = 2719.8335
				text = "snows"
			intervals [1451]:
				xmin = 2719.8335
				xmax = 2719.8935
				text = "a"
			intervals [1452]:
				xmin = 2719.8935
				xmax = 2720.0935
				text = "lot"
			intervals [1453]:
				xmin = 2720.0935
				xmax = 2720.1835
				text = "in"
			intervals [1454]:
				xmin = 2720.1835
				xmax = 2720.4435
				text = "seattle"
			intervals [1455]:
				xmin = 2720.4435
				xmax = 2720.5435
				text = "but"
			intervals [1456]:
				xmin = 2720.5435
				xmax = 2720.5735
				text = "i"
			intervals [1457]:
				xmin = 2720.5735
				xmax = 2720.7335
				text = "think"
			intervals [1458]:
				xmin = 2720.7335
				xmax = 2720.7935
				text = "it"
			intervals [1459]:
				xmin = 2720.7935
				xmax = 2720.8435
				text = "s"
			intervals [1460]:
				xmin = 2720.8435
				xmax = 2720.9035
				text = "a"
			intervals [1461]:
				xmin = 2720.9035
				xmax = 2721.0235
				text = "lot"
			intervals [1462]:
				xmin = 2721.0235
				xmax = 2721.2135
				text = "of"
			intervals [1463]:
				xmin = 2721.2135
				xmax = 2721.8535
				text = "rain"
			intervals [1464]:
				xmin = 2721.8535
				xmax = 2807.3169
				text = ""
			intervals [1465]:
				xmin = 2807.3169
				xmax = 2808.5469
				text = "<unk>"
			intervals [1466]:
				xmin = 2808.5469
				xmax = 2827.3491
				text = ""
			intervals [1467]:
				xmin = 2827.3491
				xmax = 2827.5091
				text = "what"
			intervals [1468]:
				xmin = 2827.5091
				xmax = 2827.5691
				text = "do"
			intervals [1469]:
				xmin = 2827.5691
				xmax = 2827.6291
				text = "you"
			intervals [1470]:
				xmin = 2827.6291
				xmax = 2827.8091
				text = "like"
			intervals [1471]:
				xmin = 2827.8091
				xmax = 2827.8891
				text = "to"
			intervals [1472]:
				xmin = 2827.8891
				xmax = 2828.0291
				text = "do"
			intervals [1473]:
				xmin = 2828.0291
				xmax = 2828.1891
				text = "for"
			intervals [1474]:
				xmin = 2828.1891
				xmax = 2828.4491
				text = "fun"
			intervals [1475]:
				xmin = 2828.4491
				xmax = 2828.6291
				text = "in"
			intervals [1476]:
				xmin = 2828.6291
				xmax = 2829.1091
				text = "dc"
			intervals [1477]:
				xmin = 2829.1091
				xmax = 2830.065
				text = ""
			intervals [1478]:
				xmin = 2830.065
				xmax = 2830.165
				text = "like"
			intervals [1479]:
				xmin = 2830.165
				xmax = 2830.315
				text = "where"
			intervals [1480]:
				xmin = 2830.315
				xmax = 2830.385
				text = "do"
			intervals [1481]:
				xmin = 2830.385
				xmax = 2830.455
				text = "you"
			intervals [1482]:
				xmin = 2830.455
				xmax = 2830.655
				text = "like"
			intervals [1483]:
				xmin = 2830.655
				xmax = 2830.755
				text = "to"
			intervals [1484]:
				xmin = 2830.755
				xmax = 2831.055
				text = "hang"
			intervals [1485]:
				xmin = 2831.055
				xmax = 2831.245
				text = "out"
			intervals [1486]:
				xmin = 2831.245
				xmax = 2831.325
				text = "or"
			intervals [1487]:
				xmin = 2831.325
				xmax = 2831.465
				text = "what"
			intervals [1488]:
				xmin = 2831.465
				xmax = 2831.525
				text = "do"
			intervals [1489]:
				xmin = 2831.525
				xmax = 2831.605
				text = "you"
			intervals [1490]:
				xmin = 2831.605
				xmax = 2831.755
				text = "like"
			intervals [1491]:
				xmin = 2831.755
				xmax = 2831.785
				text = ""
			intervals [1492]:
				xmin = 2831.785
				xmax = 2831.885
				text = "to"
			intervals [1493]:
				xmin = 2831.885
				xmax = 2831.915
				text = ""
			intervals [1494]:
				xmin = 2831.915
				xmax = 2832.135
				text = "do"
			intervals [1495]:
				xmin = 2832.135
				xmax = 2832.7084
				text = ""
			intervals [1496]:
				xmin = 2832.7084
				xmax = 2832.8784
				text = "where"
			intervals [1497]:
				xmin = 2832.8784
				xmax = 2832.9184
				text = "are"
			intervals [1498]:
				xmin = 2832.9184
				xmax = 2833.0084
				text = "the"
			intervals [1499]:
				xmin = 2833.0084
				xmax = 2833.4284
				text = "happening"
			intervals [1500]:
				xmin = 2833.4284
				xmax = 2834.1084
				text = "spots"
			intervals [1501]:
				xmin = 2834.1084
				xmax = 2851.0988
				text = ""
			intervals [1502]:
				xmin = 2851.0988
				xmax = 2851.1988
				text = "mm"
			intervals [1503]:
				xmin = 2851.1988
				xmax = 2851.5292
				text = ""
			intervals [1504]:
				xmin = 2851.5292
				xmax = 2851.6492
				text = "we"
			intervals [1505]:
				xmin = 2851.6492
				xmax = 2851.7292
				text = "are"
			intervals [1506]:
				xmin = 2851.7292
				xmax = 2851.7592
				text = ""
			intervals [1507]:
				xmin = 2851.7592
				xmax = 2851.9992
				text = "very"
			intervals [1508]:
				xmin = 2851.9992
				xmax = 2852.2992
				text = "similar"
			intervals [1509]:
				xmin = 2852.2992
				xmax = 2852.4192
				text = "in"
			intervals [1510]:
				xmin = 2852.4192
				xmax = 2852.5892
				text = "that"
			intervals [1511]:
				xmin = 2852.5892
				xmax = 2852.7692
				text = "way"
			intervals [1512]:
				xmin = 2852.7692
				xmax = 2853.1608
				text = ""
			intervals [1513]:
				xmin = 2853.1608
				xmax = 2853.3008
				text = "i"
			intervals [1514]:
				xmin = 2853.3008
				xmax = 2853.3408
				text = ""
			intervals [1515]:
				xmin = 2853.3408
				xmax = 2853.4508
				text = "can"
			intervals [1516]:
				xmin = 2853.4508
				xmax = 2853.4808
				text = ""
			intervals [1517]:
				xmin = 2853.4808
				xmax = 2853.7308
				text = "sit"
			intervals [1518]:
				xmin = 2853.7308
				xmax = 2853.8308
				text = "at"
			intervals [1519]:
				xmin = 2853.8308
				xmax = 2853.8608
				text = ""
			intervals [1520]:
				xmin = 2853.8608
				xmax = 2854.0708
				text = "home"
			intervals [1521]:
				xmin = 2854.0708
				xmax = 2854.1908
				text = "and"
			intervals [1522]:
				xmin = 2854.1908
				xmax = 2854.3508
				text = "be"
			intervals [1523]:
				xmin = 2854.3508
				xmax = 2854.5308
				text = "so"
			intervals [1524]:
				xmin = 2854.5308
				xmax = 2854.5708
				text = ""
			intervals [1525]:
				xmin = 2854.5708
				xmax = 2854.9908
				text = "happy"
			intervals [1526]:
				xmin = 2854.9908
				xmax = 2882.627
				text = ""
			intervals [1527]:
				xmin = 2882.627
				xmax = 2882.777
				text = "so"
			intervals [1528]:
				xmin = 2882.777
				xmax = 2883.027
				text = "now"
			intervals [1529]:
				xmin = 2883.027
				xmax = 2883.057
				text = "th-"
			intervals [1530]:
				xmin = 2883.057
				xmax = 2883.117
				text = ""
			intervals [1531]:
				xmin = 2883.117
				xmax = 2883.347
				text = "h"
			intervals [1532]:
				xmin = 2883.347
				xmax = 2883.537
				text = "street"
			intervals [1533]:
				xmin = 2883.537
				xmax = 2883.667
				text = "and"
			intervals [1534]:
				xmin = 2883.667
				xmax = 2883.777
				text = "u"
			intervals [1535]:
				xmin = 2883.777
				xmax = 2884.007
				text = "street"
			intervals [1536]:
				xmin = 2884.007
				xmax = 2884.217
				text = "those"
			intervals [1537]:
				xmin = 2884.217
				xmax = 2884.307
				text = "are"
			intervals [1538]:
				xmin = 2884.307
				xmax = 2884.447
				text = "two"
			intervals [1539]:
				xmin = 2884.447
				xmax = 2884.477
				text = ""
			intervals [1540]:
				xmin = 2884.477
				xmax = 2884.727
				text = "areas"
			intervals [1541]:
				xmin = 2884.727
				xmax = 2884.827
				text = "that"
			intervals [1542]:
				xmin = 2884.827
				xmax = 2884.957
				text = "have"
			intervals [1543]:
				xmin = 2884.957
				xmax = 2885.287
				text = "changed"
			intervals [1544]:
				xmin = 2885.287
				xmax = 2885.347
				text = "a"
			intervals [1545]:
				xmin = 2885.347
				xmax = 2885.577
				text = "lot"
			intervals [1546]:
				xmin = 2885.577
				xmax = 2885.687
				text = "what"
			intervals [1547]:
				xmin = 2885.687
				xmax = 2885.757
				text = "do"
			intervals [1548]:
				xmin = 2885.757
				xmax = 2885.857
				text = "you"
			intervals [1549]:
				xmin = 2885.857
				xmax = 2885.917
				text = ""
			intervals [1550]:
				xmin = 2885.917
				xmax = 2886.107
				text = "think"
			intervals [1551]:
				xmin = 2886.107
				xmax = 2886.387
				text = "about"
			intervals [1552]:
				xmin = 2886.387
				xmax = 2886.577
				text = "them"
			intervals [1553]:
				xmin = 2886.577
				xmax = 2887.359
				text = ""
			intervals [1554]:
				xmin = 2887.359
				xmax = 2887.419
				text = "or"
			intervals [1555]:
				xmin = 2887.419
				xmax = 2887.589
				text = "have"
			intervals [1556]:
				xmin = 2887.589
				xmax = 2887.699
				text = "you"
			intervals [1557]:
				xmin = 2887.699
				xmax = 2887.789
				text = ""
			intervals [1558]:
				xmin = 2887.789
				xmax = 2888.029
				text = "have"
			intervals [1559]:
				xmin = 2888.029
				xmax = 2888.229
				text = "you"
			intervals [1560]:
				xmin = 2888.229
				xmax = 2888.329
				text = ""
			intervals [1561]:
				xmin = 2888.329
				xmax = 2888.529
				text = "have"
			intervals [1562]:
				xmin = 2888.529
				xmax = 2888.869
				text = "you"
			intervals [1563]:
				xmin = 2888.869
				xmax = 2889.381
				text = ""
			intervals [1564]:
				xmin = 2889.381
				xmax = 2889.851
				text = "witnessed"
			intervals [1565]:
				xmin = 2889.851
				xmax = 2889.961
				text = "the"
			intervals [1566]:
				xmin = 2889.961
				xmax = 2890.531
				text = "change"
			intervals [1567]:
				xmin = 2890.531
				xmax = 2890.661
				text = "well"
			intervals [1568]:
				xmin = 2890.661
				xmax = 2890.691
				text = "i"
			intervals [1569]:
				xmin = 2890.691
				xmax = 2890.931
				text = "guess"
			intervals [1570]:
				xmin = 2890.931
				xmax = 2891.031
				text = "in"
			intervals [1571]:
				xmin = 2891.031
				xmax = 2891.191
				text = "your"
			intervals [1572]:
				xmin = 2891.191
				xmax = 2891.611
				text = "lifetime"
			intervals [1573]:
				xmin = 2891.611
				xmax = 2891.871
				text = "they've"
			intervals [1574]:
				xmin = 2891.871
				xmax = 2891.911
				text = ""
			intervals [1575]:
				xmin = 2891.911
				xmax = 2892.081
				text = "done"
			intervals [1576]:
				xmin = 2892.081
				xmax = 2892.161
				text = "a"
			intervals [1577]:
				xmin = 2892.161
				xmax = 2892.351
				text = "lot"
			intervals [1578]:
				xmin = 2892.351
				xmax = 2892.461
				text = "of"
			intervals [1579]:
				xmin = 2892.461
				xmax = 2892.981
				text = "changing"
			intervals [1580]:
				xmin = 2892.981
				xmax = 2893.5592
				text = ""
			intervals [1581]:
				xmin = 2893.5592
				xmax = 2893.7392
				text = "how"
			intervals [1582]:
				xmin = 2893.7392
				xmax = 2893.8292
				text = "has"
			intervals [1583]:
				xmin = 2893.8292
				xmax = 2894.0692
				text = "that"
			intervals [1584]:
				xmin = 2894.0692
				xmax = 2894.2592
				text = "been"
			intervals [1585]:
				xmin = 2894.2592
				xmax = 2894.3592
				text = "for"
			intervals [1586]:
				xmin = 2894.3592
				xmax = 2894.4692
				text = "you"
			intervals [1587]:
				xmin = 2894.4692
				xmax = 2894.5992
				text = "what"
			intervals [1588]:
				xmin = 2894.5992
				xmax = 2894.7192
				text = "does"
			intervals [1589]:
				xmin = 2894.7192
				xmax = 2895.0892
				text = "that"
			intervals [1590]:
				xmin = 2895.0892
				xmax = 2895.4777
				text = ""
			intervals [1591]:
				xmin = 2895.4777
				xmax = 2895.7777
				text = "look"
			intervals [1592]:
				xmin = 2895.7777
				xmax = 2895.9977
				text = "like"
			intervals [1593]:
				xmin = 2895.9977
				xmax = 2896.1077
				text = ""
			intervals [1594]:
				xmin = 2896.1077
				xmax = 2896.2177
				text = "or"
			intervals [1595]:
				xmin = 2896.2177
				xmax = 2896.3677
				text = "what"
			intervals [1596]:
				xmin = 2896.3677
				xmax = 2896.5377
				text = "has"
			intervals [1597]:
				xmin = 2896.5377
				xmax = 2896.6377
				text = "it"
			intervals [1598]:
				xmin = 2896.6377
				xmax = 2896.8677
				text = "looked"
			intervals [1599]:
				xmin = 2896.8677
				xmax = 2897.1577
				text = "like"
			intervals [1600]:
				xmin = 2897.1577
				xmax = 2991.5545
				text = ""
			intervals [1601]:
				xmin = 2991.5545
				xmax = 2991.9645
				text = "<unk>"
			intervals [1602]:
				xmin = 2991.9645
				xmax = 3075.7322
				text = ""
			intervals [1603]:
				xmin = 3075.7322
				xmax = 3075.8322
				text = "hm"
			intervals [1604]:
				xmin = 3075.8322
				xmax = 3109.9796
				text = ""
			intervals [1605]:
				xmin = 3109.9796
				xmax = 3110.0696
				text = "have"
			intervals [1606]:
				xmin = 3110.0696
				xmax = 3110.1496
				text = "you"
			intervals [1607]:
				xmin = 3110.1496
				xmax = 3110.3196
				text = "been"
			intervals [1608]:
				xmin = 3110.3196
				xmax = 3110.4196
				text = "to"
			intervals [1609]:
				xmin = 3110.4196
				xmax = 3110.5596
				text = "any"
			intervals [1610]:
				xmin = 3110.5596
				xmax = 3110.6296
				text = "of"
			intervals [1611]:
				xmin = 3110.6296
				xmax = 3110.7096
				text = "the"
			intervals [1612]:
				xmin = 3110.7096
				xmax = 3110.9396
				text = "other"
			intervals [1613]:
				xmin = 3110.9396
				xmax = 3111.1696
				text = "new"
			intervals [1614]:
				xmin = 3111.1696
				xmax = 3111.8296
				text = "locations"
			intervals [1615]:
				xmin = 3111.8296
				xmax = 3112.0396
				text = "like"
			intervals [1616]:
				xmin = 3112.0396
				xmax = 3112.3496
				text = "k"
			intervals [1617]:
				xmin = 3112.3496
				xmax = 3113.0496
				text = "street"
			intervals [1618]:
				xmin = 3113.0496
				xmax = 3113.0796
				text = ""
			intervals [1619]:
				xmin = 3113.0796
				xmax = 3113.1796
				text = "the"
			intervals [1620]:
				xmin = 3113.1796
				xmax = 3113.4796
				text = "one"
			intervals [1621]:
				xmin = 3113.4796
				xmax = 3113.5696
				text = ""
			intervals [1622]:
				xmin = 3113.5696
				xmax = 3113.9396
				text = "over"
			intervals [1623]:
				xmin = 3113.9396
				xmax = 3114.1596
				text = "in"
			intervals [1624]:
				xmin = 3114.1596
				xmax = 3114.2096
				text = ""
			intervals [1625]:
				xmin = 3114.2096
				xmax = 3114.7196
				text = "uh"
			intervals [1626]:
				xmin = 3114.7196
				xmax = 3114.8559
				text = ""
			intervals [1627]:
				xmin = 3114.8559
				xmax = 3114.9859
				text = "<unk>"
			intervals [1628]:
				xmin = 3114.9859
				xmax = 3115.2123
				text = ""
			intervals [1629]:
				xmin = 3115.2123
				xmax = 3115.3923
				text = "where"
			intervals [1630]:
				xmin = 3115.3923
				xmax = 3115.5423
				text = "is"
			intervals [1631]:
				xmin = 3115.5423
				xmax = 3115.6723
				text = "it"
			intervals [1632]:
				xmin = 3115.6723
				xmax = 3115.7323
				text = ""
			intervals [1633]:
				xmin = 3115.7323
				xmax = 3115.7923
				text = "it"
			intervals [1634]:
				xmin = 3115.7923
				xmax = 3115.8423
				text = "s"
			intervals [1635]:
				xmin = 3115.8423
				xmax = 3115.9823
				text = "not"
			intervals [1636]:
				xmin = 3115.9823
				xmax = 3116.0123
				text = ""
			intervals [1637]:
				xmin = 3116.0123
				xmax = 3116.3023
				text = "laurel"
			intervals [1638]:
				xmin = 3116.3023
				xmax = 3116.3323
				text = ""
			intervals [1639]:
				xmin = 3116.3323
				xmax = 3116.3623
				text = "<unk>"
			intervals [1640]:
				xmin = 3116.3623
				xmax = 3116.6223
				text = "i"
			intervals [1641]:
				xmin = 3116.6223
				xmax = 3117.0423
				text = ""
			intervals [1642]:
				xmin = 3117.0423
				xmax = 3117.4523
				text = "think"
			intervals [1643]:
				xmin = 3117.4523
				xmax = 3126.4949
				text = ""
			intervals [1644]:
				xmin = 3126.4949
				xmax = 3126.9549
				text = "mm-hm"
			intervals [1645]:
				xmin = 3126.9549
				xmax = 3145.9729
				text = ""
			intervals [1646]:
				xmin = 3145.9729
				xmax = 3146.2029
				text = "mm"
			intervals [1647]:
				xmin = 3146.2029
				xmax = 3191.8542
				text = ""
			intervals [1648]:
				xmin = 3191.8542
				xmax = 3192.0142
				text = "mm"
			intervals [1649]:
				xmin = 3192.0142
				xmax = 3204.9487
				text = ""
			intervals [1650]:
				xmin = 3204.9487
				xmax = 3205.1287
				text = "is"
			intervals [1651]:
				xmin = 3205.1287
				xmax = 3205.2787
				text = "that"
			intervals [1652]:
				xmin = 3205.2787
				xmax = 3205.3887
				text = "your"
			intervals [1653]:
				xmin = 3205.3887
				xmax = 3205.6987
				text = "favorite"
			intervals [1654]:
				xmin = 3205.6987
				xmax = 3205.9787
				text = "grits"
			intervals [1655]:
				xmin = 3205.9787
				xmax = 3206.0487
				text = "in"
			intervals [1656]:
				xmin = 3206.0487
				xmax = 3206.3787
				text = "town"
			intervals [1657]:
				xmin = 3206.3787
				xmax = 3207.5145
				text = ""
			intervals [1658]:
				xmin = 3207.5145
				xmax = 3207.7445
				text = "hm"
			intervals [1659]:
				xmin = 3207.7445
				xmax = 3208.4254
				text = ""
			intervals [1660]:
				xmin = 3208.4254
				xmax = 3208.5154
				text = "you"
			intervals [1661]:
				xmin = 3208.5154
				xmax = 3208.6254
				text = "have"
			intervals [1662]:
				xmin = 3208.6254
				xmax = 3208.6954
				text = "to"
			intervals [1663]:
				xmin = 3208.6954
				xmax = 3208.7354
				text = ""
			intervals [1664]:
				xmin = 3208.7354
				xmax = 3208.8654
				text = "come"
			intervals [1665]:
				xmin = 3208.8654
				xmax = 3208.9554
				text = "to"
			intervals [1666]:
				xmin = 3208.9554
				xmax = 3209.0354
				text = "my"
			intervals [1667]:
				xmin = 3209.0354
				xmax = 3209.2554
				text = "house"
			intervals [1668]:
				xmin = 3209.2554
				xmax = 3209.3054
				text = "i"
			intervals [1669]:
				xmin = 3209.3054
				xmax = 3209.3354
				text = ""
			intervals [1670]:
				xmin = 3209.3354
				xmax = 3209.3654
				text = "<unk>"
			intervals [1671]:
				xmin = 3209.3654
				xmax = 3209.4654
				text = "make"
			intervals [1672]:
				xmin = 3209.4654
				xmax = 3209.7554
				text = ""
			intervals [1673]:
				xmin = 3209.7554
				xmax = 3209.8154
				text = "you"
			intervals [1674]:
				xmin = 3209.8154
				xmax = 3209.9154
				text = "some"
			intervals [1675]:
				xmin = 3209.9154
				xmax = 3209.9954
				text = ""
			intervals [1676]:
				xmin = 3209.9954
				xmax = 3210.3854
				text = "grits"
			intervals [1677]:
				xmin = 3210.3854
				xmax = 3232.2894
				text = ""
			intervals [1678]:
				xmin = 3232.2894
				xmax = 3232.4794
				text = "so"
			intervals [1679]:
				xmin = 3232.4794
				xmax = 3232.6394
				text = "that"
			intervals [1680]:
				xmin = 3232.6394
				xmax = 3232.6794
				text = "s"
			intervals [1681]:
				xmin = 3232.6794
				xmax = 3232.9194
				text = "not"
			intervals [1682]:
				xmin = 3232.9194
				xmax = 3232.9494
				text = ""
			intervals [1683]:
				xmin = 3232.9494
				xmax = 3233.1894
				text = "okay"
			intervals [1684]:
				xmin = 3233.1894
				xmax = 3233.3094
				text = "so"
			intervals [1685]:
				xmin = 3233.3094
				xmax = 3233.3894
				text = "is"
			intervals [1686]:
				xmin = 3233.3894
				xmax = 3233.5394
				text = "that"
			intervals [1687]:
				xmin = 3233.5394
				xmax = 3233.6794
				text = "your"
			intervals [1688]:
				xmin = 3233.6794
				xmax = 3233.9794
				text = "favorite"
			intervals [1689]:
				xmin = 3233.9794
				xmax = 3234.5594
				text = "restaurant"
			intervals [1690]:
				xmin = 3234.5594
				xmax = 3234.5894
				text = "or"
			intervals [1691]:
				xmin = 3234.5894
				xmax = 3234.6594
				text = "is"
			intervals [1692]:
				xmin = 3234.6594
				xmax = 3234.7994
				text = "that"
			intervals [1693]:
				xmin = 3234.7994
				xmax = 3234.9494
				text = "your"
			intervals [1694]:
				xmin = 3234.9494
				xmax = 3235.1794
				text = "favorite"
			intervals [1695]:
				xmin = 3235.1794
				xmax = 3235.3894
				text = "hang"
			intervals [1696]:
				xmin = 3235.3894
				xmax = 3235.4994
				text = "out"
			intervals [1697]:
				xmin = 3235.4994
				xmax = 3235.8294
				text = "spot"
			intervals [1698]:
				xmin = 3235.8294
				xmax = 3243.8079
				text = ""
			intervals [1699]:
				xmin = 3243.8079
				xmax = 3245.1579
				text = "yes"
			intervals [1700]:
				xmin = 3245.1579
				xmax = 3245.1879
				text = ""
			intervals [1701]:
				xmin = 3245.1879
				xmax = 3245.2979
				text = "the"
			intervals [1702]:
				xmin = 3245.2979
				xmax = 3245.9079
				text = "margaritas"
			intervals [1703]:
				xmin = 3245.9079
				xmax = 3245.9779
				text = "i"
			intervals [1704]:
				xmin = 3245.9779
				xmax = 3246.1079
				text = ""
			intervals [1705]:
				xmin = 3246.1079
				xmax = 3246.3179
				text = "okay"
			intervals [1706]:
				xmin = 3246.3179
				xmax = 3246.3479
				text = ""
			intervals [1707]:
				xmin = 3246.3479
				xmax = 3246.6979
				text = "yeah"
			intervals [1708]:
				xmin = 3246.6979
				xmax = 3246.7579
				text = ""
			intervals [1709]:
				xmin = 3246.7579
				xmax = 3247.1579
				text = "mm-hm"
			intervals [1710]:
				xmin = 3247.1579
				xmax = 3257.0901
				text = ""
			intervals [1711]:
				xmin = 3257.0901
				xmax = 3257.2101
				text = "and"
			intervals [1712]:
				xmin = 3257.2101
				xmax = 3257.4301
				text = "spring"
			intervals [1713]:
				xmin = 3257.4301
				xmax = 3257.5601
				text = "br-"
			intervals [1714]:
				xmin = 3257.5601
				xmax = 3257.7701
				text = "this"
			intervals [1715]:
				xmin = 3257.7701
				xmax = 3258.1001
				text = "week"
			intervals [1716]:
				xmin = 3258.1001
				xmax = 3264.5716
				text = ""
			intervals [1717]:
				xmin = 3264.5716
				xmax = 3264.7116
				text = "you"
			intervals [1718]:
				xmin = 3264.7116
				xmax = 3264.7416
				text = ""
			intervals [1719]:
				xmin = 3264.7416
				xmax = 3264.9916
				text = "probably"
			intervals [1720]:
				xmin = 3264.9916
				xmax = 3265.1216
				text = "won't"
			intervals [1721]:
				xmin = 3265.1216
				xmax = 3265.2016
				text = "be"
			intervals [1722]:
				xmin = 3265.2016
				xmax = 3265.3516
				text = "going"
			intervals [1723]:
				xmin = 3265.3516
				xmax = 3265.4216
				text = "to"
			intervals [1724]:
				xmin = 3265.4216
				xmax = 3265.4516
				text = ""
			intervals [1725]:
				xmin = 3265.4516
				xmax = 3265.6516
				text = "happy"
			intervals [1726]:
				xmin = 3265.6516
				xmax = 3265.8516
				text = "hour"
			intervals [1727]:
				xmin = 3265.8516
				xmax = 3306.2313
				text = ""
			intervals [1728]:
				xmin = 3306.2313
				xmax = 3306.9313
				text = "mm-hm"
			intervals [1729]:
				xmin = 3306.9313
				xmax = 3314.7838
				text = ""
			intervals [1730]:
				xmin = 3314.7838
				xmax = 3314.9738
				text = "that"
			intervals [1731]:
				xmin = 3314.9738
				xmax = 3315.0038
				text = "s"
			intervals [1732]:
				xmin = 3315.0038
				xmax = 3315.2638
				text = "probably"
			intervals [1733]:
				xmin = 3315.2638
				xmax = 3315.4338
				text = "why"
			intervals [1734]:
				xmin = 3315.4338
				xmax = 3315.5738
				text = "you"
			intervals [1735]:
				xmin = 3315.5738
				xmax = 3315.7738
				text = "don't"
			intervals [1736]:
				xmin = 3315.7738
				xmax = 3315.8938
				text = "like"
			intervals [1737]:
				xmin = 3315.8938
				xmax = 3315.9538
				text = "it"
			intervals [1738]:
				xmin = 3315.9538
				xmax = 3315.9838
				text = ""
			intervals [1739]:
				xmin = 3315.9838
				xmax = 3316.4438
				text = "rdx"
			intervals [1740]:
				xmin = 3316.4438
				xmax = 3316.7938
				text = "because"
			intervals [1741]:
				xmin = 3316.7938
				xmax = 3317.0538
				text = "that"
			intervals [1742]:
				xmin = 3317.0538
				xmax = 3317.5938
				text = "s"
			intervals [1743]:
				xmin = 3317.5938
				xmax = 3317.6638
				text = "the"
			intervals [1744]:
				xmin = 3317.6638
				xmax = 3317.6938
				text = ""
			intervals [1745]:
				xmin = 3317.6938
				xmax = 3317.8938
				text = "menu"
			intervals [1746]:
				xmin = 3317.8938
				xmax = 3327.718
				text = ""
			intervals [1747]:
				xmin = 3327.718
				xmax = 3328.178
				text = "mm-hm"
			intervals [1748]:
				xmin = 3328.178
				xmax = 3364.5096
				text = ""
			intervals [1749]:
				xmin = 3364.5096
				xmax = 3364.6396
				text = "you"
			intervals [1750]:
				xmin = 3364.6396
				xmax = 3364.6896
				text = ""
			intervals [1751]:
				xmin = 3364.6896
				xmax = 3365.0196
				text = "do"
			intervals [1752]:
				xmin = 3365.0196
				xmax = 3389.7609
				text = ""
			intervals [1753]:
				xmin = 3389.7609
				xmax = 3389.8909
				text = "but"
			intervals [1754]:
				xmin = 3389.8909
				xmax = 3390.0609
				text = "that"
			intervals [1755]:
				xmin = 3390.0609
				xmax = 3390.0909
				text = "s"
			intervals [1756]:
				xmin = 3390.0909
				xmax = 3390.1909
				text = "a"
			intervals [1757]:
				xmin = 3390.1909
				xmax = 3390.4309
				text = "good"
			intervals [1758]:
				xmin = 3390.4309
				xmax = 3390.4609
				text = ""
			intervals [1759]:
				xmin = 3390.4609
				xmax = 3390.7909
				text = "thing"
			intervals [1760]:
				xmin = 3390.7909
				xmax = 3391.7161
				text = ""
			intervals [1761]:
				xmin = 3391.7161
				xmax = 3391.8361
				text = "but"
			intervals [1762]:
				xmin = 3391.8361
				xmax = 3391.9461
				text = "you"
			intervals [1763]:
				xmin = 3391.9461
				xmax = 3392.2361
				text = "just"
			intervals [1764]:
				xmin = 3392.2361
				xmax = 3392.3861
				text = "don't"
			intervals [1765]:
				xmin = 3392.3861
				xmax = 3392.5861
				text = "wanna"
			intervals [1766]:
				xmin = 3392.5861
				xmax = 3392.6661
				text = "be"
			intervals [1767]:
				xmin = 3392.6661
				xmax = 3392.8561
				text = "having"
			intervals [1768]:
				xmin = 3392.8561
				xmax = 3392.9161
				text = "to"
			intervals [1769]:
				xmin = 3392.9161
				xmax = 3392.9461
				text = ""
			intervals [1770]:
				xmin = 3392.9461
				xmax = 3393.0361
				text = "go"
			intervals [1771]:
				xmin = 3393.0361
				xmax = 3393.0661
				text = ""
			intervals [1772]:
				xmin = 3393.0661
				xmax = 3393.1261
				text = "to"
			intervals [1773]:
				xmin = 3393.1261
				xmax = 3393.3161
				text = "all"
			intervals [1774]:
				xmin = 3393.3161
				xmax = 3393.3461
				text = ""
			intervals [1775]:
				xmin = 3393.3461
				xmax = 3393.4361
				text = "them"
			intervals [1776]:
				xmin = 3393.4361
				xmax = 3393.8261
				text = "restaurant"
			intervals [1777]:
				xmin = 3393.8261
				xmax = 3396.0144
				text = ""
			intervals [1778]:
				xmin = 3396.0144
				xmax = 3396.0544
				text = "<unk>"
			intervals [1779]:
				xmin = 3396.0544
				xmax = 3403.2923
				text = ""
			intervals [1780]:
				xmin = 3403.2923
				xmax = 3403.6323
				text = "mm"
			intervals [1781]:
				xmin = 3403.6323
				xmax = 3409.0021
				text = ""
			intervals [1782]:
				xmin = 3409.0021
				xmax = 3409.1821
				text = "that"
			intervals [1783]:
				xmin = 3409.1821
				xmax = 3409.2121
				text = ""
			intervals [1784]:
				xmin = 3409.2121
				xmax = 3409.4021
				text = "is"
			intervals [1785]:
				xmin = 3409.4021
				xmax = 3409.4921
				text = "a"
			intervals [1786]:
				xmin = 3409.4921
				xmax = 3409.7921
				text = "lot"
			intervals [1787]:
				xmin = 3409.7921
				xmax = 3411.1808
				text = ""
			intervals [1788]:
				xmin = 3411.1808
				xmax = 3411.3908
				text = "you"
			intervals [1789]:
				xmin = 3411.3908
				xmax = 3411.7508
				text = "report"
			intervals [1790]:
				xmin = 3411.7508
				xmax = 3411.9608
				text = "back"
			intervals [1791]:
				xmin = 3411.9608
				xmax = 3412.1008
				text = "for"
			intervals [1792]:
				xmin = 3412.1008
				xmax = 3412.2708
				text = "me"
			intervals [1793]:
				xmin = 3412.2708
				xmax = 3413.534
				text = ""
			intervals [1794]:
				xmin = 3413.534
				xmax = 3413.734
				text = "i'm"
			intervals [1795]:
				xmin = 3413.734
				xmax = 3413.844
				text = "not"
			intervals [1796]:
				xmin = 3413.844
				xmax = 3414.144
				text = ""
			intervals [1797]:
				xmin = 3414.144
				xmax = 3414.344
				text = "gonna"
			intervals [1798]:
				xmin = 3414.344
				xmax = 3414.454
				text = "be"
			intervals [1799]:
				xmin = 3414.454
				xmax = 3414.634
				text = "able"
			intervals [1800]:
				xmin = 3414.634
				xmax = 3414.694
				text = "to"
			intervals [1801]:
				xmin = 3414.694
				xmax = 3414.784
				text = "make"
			intervals [1802]:
				xmin = 3414.784
				xmax = 3414.844
				text = "it"
			intervals [1803]:
				xmin = 3414.844
				xmax = 3417.2509
				text = ""
			intervals [1804]:
				xmin = 3417.2509
				xmax = 3417.3409
				text = "and"
			intervals [1805]:
				xmin = 3417.3409
				xmax = 3417.4109
				text = "be"
			intervals [1806]:
				xmin = 3417.4109
				xmax = 3417.4409
				text = ""
			intervals [1807]:
				xmin = 3417.4409
				xmax = 3417.5809
				text = "like"
			intervals [1808]:
				xmin = 3417.5809
				xmax = 3417.6109
				text = ""
			intervals [1809]:
				xmin = 3417.6109
				xmax = 3417.7809
				text = "this"
			intervals [1810]:
				xmin = 3417.7809
				xmax = 3418.0209
				text = "place"
			intervals [1811]:
				xmin = 3418.0209
				xmax = 3418.2309
				text = "was"
			intervals [1812]:
				xmin = 3418.2309
				xmax = 3418.5609
				text = "great"
			intervals [1813]:
				xmin = 3418.5609
				xmax = 3418.9909
				text = "yes"
			intervals [1814]:
				xmin = 3418.9909
				xmax = 3419.4309
				text = "the"
			intervals [1815]:
				xmin = 3419.4309
				xmax = 3419.4609
				text = ""
			intervals [1816]:
				xmin = 3419.4609
				xmax = 3420.0409
				text = "mm"
			intervals [1817]:
				xmin = 3420.0409
				xmax = 3420.1813
				text = ""
			intervals [1818]:
				xmin = 3420.1813
				xmax = 3420.2913
				text = "the"
			intervals [1819]:
				xmin = 3420.2913
				xmax = 3420.5413
				text = "cheese"
			intervals [1820]:
				xmin = 3420.5413
				xmax = 3420.5713
				text = ""
			intervals [1821]:
				xmin = 3420.5713
				xmax = 3420.7813
				text = "fries"
			intervals [1822]:
				xmin = 3420.7813
				xmax = 3420.8713
				text = "were"
			intervals [1823]:
				xmin = 3420.8713
				xmax = 3421.0113
				text = "the"
			intervals [1824]:
				xmin = 3421.0113
				xmax = 3421.3813
				text = "best"
			intervals [1825]:
				xmin = 3421.3813
				xmax = 3421.4613
				text = ""
			intervals [1826]:
				xmin = 3421.4613
				xmax = 3421.6813
				text = "get"
			intervals [1827]:
				xmin = 3421.6813
				xmax = 3421.8313
				text = "them"
			intervals [1828]:
				xmin = 3421.8313
				xmax = 3422.8305
				text = ""
			intervals [1829]:
				xmin = 3422.8305
				xmax = 3423.2605
				text = "mm-hm"
			intervals [1830]:
				xmin = 3423.2605
				xmax = 3423.9615
				text = ""
			intervals [1831]:
				xmin = 3423.9615
				xmax = 3424.3315
				text = "um"
			intervals [1832]:
				xmin = 3424.3315
				xmax = 3426.5383
				text = ""
			intervals [1833]:
				xmin = 3426.5383
				xmax = 3426.6683
				text = "they"
			intervals [1834]:
				xmin = 3426.6683
				xmax = 3427.0083
				text = ""
			intervals [1835]:
				xmin = 3427.0083
				xmax = 3427.1283
				text = "might"
			intervals [1836]:
				xmin = 3427.1283
				xmax = 3427.3583
				text = "have"
			intervals [1837]:
				xmin = 3427.3583
				xmax = 3427.3883
				text = ""
			intervals [1838]:
				xmin = 3427.3883
				xmax = 3427.4183
				text = "a"
			intervals [1839]:
				xmin = 3427.4183
				xmax = 3427.5583
				text = "nice"
			intervals [1840]:
				xmin = 3427.5583
				xmax = 3427.6583
				text = "peach"
			intervals [1841]:
				xmin = 3427.6583
				xmax = 3427.9983
				text = "tea"
			intervals [1842]:
				xmin = 3427.9983
				xmax = 3428.3982
				text = ""
			intervals [1843]:
				xmin = 3428.3982
				xmax = 3428.8982
				text = "um"
			intervals [1844]:
				xmin = 3428.8982
				xmax = 3428.9282
				text = ""
			intervals [1845]:
				xmin = 3428.9282
				xmax = 3429.1182
				text = "have"
			intervals [1846]:
				xmin = 3429.1182
				xmax = 3429.2182
				text = "you"
			intervals [1847]:
				xmin = 3429.2182
				xmax = 3429.3682
				text = "been"
			intervals [1848]:
				xmin = 3429.3682
				xmax = 3429.4482
				text = "a"
			intervals [1849]:
				xmin = 3429.4482
				xmax = 3429.8682
				text = "tourist"
			intervals [1850]:
				xmin = 3429.8682
				xmax = 3429.9582
				text = "in"
			intervals [1851]:
				xmin = 3429.9582
				xmax = 3430.1482
				text = "your"
			intervals [1852]:
				xmin = 3430.1482
				xmax = 3430.3082
				text = "own"
			intervals [1853]:
				xmin = 3430.3082
				xmax = 3430.6882
				text = "town"
			intervals [1854]:
				xmin = 3430.6882
				xmax = 3430.7182
				text = ""
			intervals [1855]:
				xmin = 3430.7182
				xmax = 3430.8782
				text = "like"
			intervals [1856]:
				xmin = 3430.8782
				xmax = 3430.9282
				text = ""
			intervals [1857]:
				xmin = 3430.9282
				xmax = 3431.0082
				text = "do"
			intervals [1858]:
				xmin = 3431.0082
				xmax = 3431.2382
				text = "you"
			intervals [1859]:
				xmin = 3431.2382
				xmax = 3431.6282
				text = "besides"
			intervals [1860]:
				xmin = 3431.6282
				xmax = 3431.7982
				text = "like"
			intervals [1861]:
				xmin = 3431.7982
				xmax = 3432.2382
				text = "restaurants"
			intervals [1862]:
				xmin = 3432.2382
				xmax = 3432.2982
				text = "and"
			intervals [1863]:
				xmin = 3432.2982
				xmax = 3432.5682
				text = "stuff"
			intervals [1864]:
				xmin = 3432.5682
				xmax = 3432.7482
				text = "like"
			intervals [1865]:
				xmin = 3432.7482
				xmax = 3432.8982
				text = "have"
			intervals [1866]:
				xmin = 3432.8982
				xmax = 3433.1482
				text = "you"
			intervals [1867]:
				xmin = 3433.1482
				xmax = 3433.5073
				text = ""
			intervals [1868]:
				xmin = 3433.5073
				xmax = 3433.6973
				text = "been"
			intervals [1869]:
				xmin = 3433.6973
				xmax = 3433.8073
				text = "to"
			intervals [1870]:
				xmin = 3433.8073
				xmax = 3433.9073
				text = "the"
			intervals [1871]:
				xmin = 3433.9073
				xmax = 3435.1173
				text = "monuments"
			intervals [1872]:
				xmin = 3435.1173
				xmax = 3435.3273
				text = "and"
			intervals [1873]:
				xmin = 3435.3273
				xmax = 3435.3873
				text = "the"
			intervals [1874]:
				xmin = 3435.3873
				xmax = 3436.6373
				text = "museums"
			intervals [1875]:
				xmin = 3436.6373
				xmax = 3441.2323
				text = ""
			intervals [1876]:
				xmin = 3441.2323
				xmax = 3441.5523
				text = "mm"
			intervals [1877]:
				xmin = 3441.5523
				xmax = 3441.8323
				text = "well"
			intervals [1878]:
				xmin = 3441.8323
				xmax = 3445.2537
				text = ""
			intervals [1879]:
				xmin = 3445.2537
				xmax = 3445.9037
				text = "<unk>"
			intervals [1880]:
				xmin = 3445.9037
				xmax = 3493.0133
				text = ""
			intervals [1881]:
				xmin = 3493.0133
				xmax = 3493.4433
				text = "excellent"
			intervals [1882]:
				xmin = 3493.4433
				xmax = 3527.6884
				text = ""
			intervals [1883]:
				xmin = 3527.6884
				xmax = 3527.7184
				text = "<unk>"
			intervals [1884]:
				xmin = 3527.7184
				xmax = 3530.595
				text = ""
			intervals [1885]:
				xmin = 3530.595
				xmax = 3531.095
				text = "so"
			intervals [1886]:
				xmin = 3531.095
				xmax = 3531.8295
				text = ""
			intervals [1887]:
				xmin = 3531.8295
				xmax = 3532.0795
				text = "this"
			intervals [1888]:
				xmin = 3532.0795
				xmax = 3532.2095
				text = "is"
			intervals [1889]:
				xmin = 3532.2095
				xmax = 3532.2995
				text = "a"
			intervals [1890]:
				xmin = 3532.2995
				xmax = 3532.7395
				text = "question"
			intervals [1891]:
				xmin = 3532.7395
				xmax = 3532.8795
				text = "that"
			intervals [1892]:
				xmin = 3532.8795
				xmax = 3532.9995
				text = "i"
			intervals [1893]:
				xmin = 3532.9995
				xmax = 3533.2495
				text = "like"
			intervals [1894]:
				xmin = 3533.2495
				xmax = 3533.3895
				text = "to"
			intervals [1895]:
				xmin = 3533.3895
				xmax = 3533.6795
				text = "ask"
			intervals [1896]:
				xmin = 3533.6795
				xmax = 3534.2695
				text = "everybody"
			intervals [1897]:
				xmin = 3534.2695
				xmax = 3534.5196
				text = ""
			intervals [1898]:
				xmin = 3534.5196
				xmax = 3534.9696
				text = "um"
			intervals [1899]:
				xmin = 3534.9696
				xmax = 3537.1789
				text = ""
			intervals [1900]:
				xmin = 3537.1789
				xmax = 3537.2389
				text = "i'm"
			intervals [1901]:
				xmin = 3537.2389
				xmax = 3537.3689
				text = "just"
			intervals [1902]:
				xmin = 3537.3689
				xmax = 3537.3989
				text = ""
			intervals [1903]:
				xmin = 3537.3989
				xmax = 3537.7089
				text = "laughing"
			intervals [1904]:
				xmin = 3537.7089
				xmax = 3537.9289
				text = "about"
			intervals [1905]:
				xmin = 3537.9289
				xmax = 3538.0989
				text = "the"
			intervals [1906]:
				xmin = 3538.0989
				xmax = 3538.2389
				text = ""
			intervals [1907]:
				xmin = 3538.2389
				xmax = 3538.3689
				text = "the"
			intervals [1908]:
				xmin = 3538.3689
				xmax = 3538.3989
				text = ""
			intervals [1909]:
				xmin = 3538.3989
				xmax = 3538.6389
				text = "union"
			intervals [1910]:
				xmin = 3538.6389
				xmax = 3539.0489
				text = "station"
			intervals [1911]:
				xmin = 3539.0489
				xmax = 3539.4619
				text = ""
			intervals [1912]:
				xmin = 3539.4619
				xmax = 3539.6819
				text = "um"
			intervals [1913]:
				xmin = 3539.6819
				xmax = 3539.7119
				text = ""
			intervals [1914]:
				xmin = 3539.7119
				xmax = 3539.8319
				text = "cause"
			intervals [1915]:
				xmin = 3539.8319
				xmax = 3539.9419
				text = "it"
			intervals [1916]:
				xmin = 3539.9419
				xmax = 3540.0619
				text = "is"
			intervals [1917]:
				xmin = 3540.0619
				xmax = 3540.1419
				text = "a"
			intervals [1918]:
				xmin = 3540.1419
				xmax = 3540.3819
				text = "long"
			intervals [1919]:
				xmin = 3540.3819
				xmax = 3540.8719
				text = "walk"
			intervals [1920]:
				xmin = 3540.8719
				xmax = 3541.5139
				text = ""
			intervals [1921]:
				xmin = 3541.5139
				xmax = 3541.6039
				text = "it"
			intervals [1922]:
				xmin = 3541.6039
				xmax = 3542.2039
				text = "is"
			intervals [1923]:
				xmin = 3542.2039
				xmax = 3546.1793
				text = ""
			intervals [1924]:
				xmin = 3546.1793
				xmax = 3546.4893
				text = "mm-mm"
			intervals [1925]:
				xmin = 3546.4893
				xmax = 3546.658
				text = ""
			intervals [1926]:
				xmin = 3546.658
				xmax = 3546.808
				text = "you're"
			intervals [1927]:
				xmin = 3546.808
				xmax = 3546.988
				text = "like"
			intervals [1928]:
				xmin = 3546.988
				xmax = 3547.148
				text = "that"
			intervals [1929]:
				xmin = 3547.148
				xmax = 3547.348
				text = "right"
			intervals [1930]:
				xmin = 3547.348
				xmax = 3547.518
				text = "there"
			intervals [1931]:
				xmin = 3547.518
				xmax = 3547.778
				text = "never"
			intervals [1932]:
				xmin = 3547.778
				xmax = 3548.198
				text = "came"
			intervals [1933]:
				xmin = 3548.198
				xmax = 3548.585
				text = ""
			intervals [1934]:
				xmin = 3548.585
				xmax = 3548.735
				text = "we"
			intervals [1935]:
				xmin = 3548.735
				xmax = 3548.975
				text = "still"
			intervals [1936]:
				xmin = 3548.975
				xmax = 3549.255
				text = "walking"
			intervals [1937]:
				xmin = 3549.255
				xmax = 3549.545
				text = "five"
			intervals [1938]:
				xmin = 3549.545
				xmax = 3549.895
				text = "miles"
			intervals [1939]:
				xmin = 3549.895
				xmax = 3550.305
				text = "later"
			intervals [1940]:
				xmin = 3550.305
				xmax = 3550.7872
				text = ""
			intervals [1941]:
				xmin = 3550.7872
				xmax = 3551.0772
				text = "<unk>"
			intervals [1942]:
				xmin = 3551.0772
				xmax = 3551.1872
				text = ""
			intervals [1943]:
				xmin = 3551.1872
				xmax = 3551.4872
				text = "right"
			intervals [1944]:
				xmin = 3551.4872
				xmax = 3552.0759
				text = ""
			intervals [1945]:
				xmin = 3552.0759
				xmax = 3552.6359
				text = "um"
			intervals [1946]:
				xmin = 3552.6359
				xmax = 3553.9978
				text = ""
			intervals [1947]:
				xmin = 3553.9978
				xmax = 3554.1278
				text = "are"
			intervals [1948]:
				xmin = 3554.1278
				xmax = 3554.1978
				text = "you"
			intervals [1949]:
				xmin = 3554.1978
				xmax = 3554.3778
				text = "big"
			intervals [1950]:
				xmin = 3554.3778
				xmax = 3554.5578
				text = "into"
			intervals [1951]:
				xmin = 3554.5578
				xmax = 3555.0278
				text = "music"
			intervals [1952]:
				xmin = 3555.0278
				xmax = 3584.7009
				text = ""
			intervals [1953]:
				xmin = 3584.7009
				xmax = 3584.9409
				text = "<unk>"
			intervals [1954]:
				xmin = 3584.9409
				xmax = 3609.100090702948
				text = ""
	item [4]:
		class = "IntervalTier"
		name = "DCB_int_01 - phones"
		xmin = 0.0
		xmax = 3609.100090702948
		intervals: size = 5046
			intervals [1]:
				xmin = 0.0
				xmax = 0.5524
				text = ""
			intervals [2]:
				xmin = 0.5524
				xmax = 0.5924
				text = "sil"
			intervals [3]:
				xmin = 0.5924
				xmax = 1.1424
				text = "AE1"
			intervals [4]:
				xmin = 1.1424
				xmax = 1.2424
				text = "N"
			intervals [5]:
				xmin = 1.2424
				xmax = 1.2724
				text = "D"
			intervals [6]:
				xmin = 1.2724
				xmax = 1.6124
				text = "TN"
			intervals [7]:
				xmin = 1.6124
				xmax = 1.6824
				text = "HH"
			intervals [8]:
				xmin = 1.6824
				xmax = 1.7924
				text = "AW1"
			intervals [9]:
				xmin = 1.7924
				xmax = 1.8424
				text = "L"
			intervals [10]:
				xmin = 1.8424
				xmax = 1.9524
				text = "AO1"
			intervals [11]:
				xmin = 1.9524
				xmax = 1.9924
				text = "NG"
			intervals [12]:
				xmin = 1.9924
				xmax = 2.0424
				text = "sp"
			intervals [13]:
				xmin = 2.0424
				xmax = 2.1424
				text = "HH"
			intervals [14]:
				xmin = 2.1424
				xmax = 2.2024
				text = "AE1"
			intervals [15]:
				xmin = 2.2024
				xmax = 2.2624
				text = "V"
			intervals [16]:
				xmin = 2.2624
				xmax = 2.2924
				text = "sp"
			intervals [17]:
				xmin = 2.2924
				xmax = 2.4024
				text = "Y"
			intervals [18]:
				xmin = 2.4024
				xmax = 2.8024
				text = "UW1"
			intervals [19]:
				xmin = 2.8024
				xmax = 2.8624
				text = "sp"
			intervals [20]:
				xmin = 2.8624
				xmax = 2.9224
				text = "B"
			intervals [21]:
				xmin = 2.9224
				xmax = 2.9824
				text = "IH1"
			intervals [22]:
				xmin = 2.9824
				xmax = 3.4524
				text = "N"
			intervals [23]:
				xmin = 3.4524
				xmax = 3.7554
				text = "sp"
			intervals [24]:
				xmin = 3.7554
				xmax = 3.8754
				text = "AH1"
			intervals [25]:
				xmin = 3.8754
				xmax = 4.0954
				text = "M"
			intervals [26]:
				xmin = 4.0954
				xmax = 4.1554
				text = "sp"
			intervals [27]:
				xmin = 4.1554
				xmax = 4.2554
				text = "L"
			intervals [28]:
				xmin = 4.2554
				xmax = 4.2854
				text = "IH1"
			intervals [29]:
				xmin = 4.2854
				xmax = 4.3554
				text = "V"
			intervals [30]:
				xmin = 4.3554
				xmax = 4.3954
				text = "IH0"
			intervals [31]:
				xmin = 4.3954
				xmax = 4.4754
				text = "NG"
			intervals [32]:
				xmin = 4.4754
				xmax = 4.5054
				text = "sp"
			intervals [33]:
				xmin = 4.5054
				xmax = 4.5454
				text = "IH0"
			intervals [34]:
				xmin = 4.5454
				xmax = 4.6054
				text = "N"
			intervals [35]:
				xmin = 4.6054
				xmax = 4.6354
				text = "sp"
			intervals [36]:
				xmin = 4.6354
				xmax = 4.6654
				text = "D"
			intervals [37]:
				xmin = 4.6654
				xmax = 4.7754
				text = "IY1"
			intervals [38]:
				xmin = 4.7754
				xmax = 4.8654
				text = "S"
			intervals [39]:
				xmin = 4.8654
				xmax = 4.9254
				text = "IY1"
			intervals [40]:
				xmin = 4.9254
				xmax = 11.3737
				text = "sp"
			intervals [41]:
				xmin = 11.3737
				xmax = 11.7537
				text = "AE1"
			intervals [42]:
				xmin = 11.7537
				xmax = 12.0437
				text = "N"
			intervals [43]:
				xmin = 12.0437
				xmax = 12.1037
				text = "D"
			intervals [44]:
				xmin = 12.1037
				xmax = 12.3337
				text = "S"
			intervals [45]:
				xmin = 12.3337
				xmax = 12.7437
				text = "OW1"
			intervals [46]:
				xmin = 12.7437
				xmax = 12.7737
				text = "sp"
			intervals [47]:
				xmin = 12.7737
				xmax = 12.8393
				text = ""
			intervals [48]:
				xmin = 12.8393
				xmax = 12.9093
				text = "HH"
			intervals [49]:
				xmin = 12.9093
				xmax = 12.9493
				text = "W"
			intervals [50]:
				xmin = 12.9493
				xmax = 12.9893
				text = "IH1"
			intervals [51]:
				xmin = 12.9893
				xmax = 13.0193
				text = "N"
			intervals [52]:
				xmin = 13.0193
				xmax = 13.0493
				text = "Z"
			intervals [53]:
				xmin = 13.0493
				xmax = 13.0793
				text = "Y"
			intervals [54]:
				xmin = 13.0793
				xmax = 13.1093
				text = "UH1"
			intervals [55]:
				xmin = 13.1093
				xmax = 13.1493
				text = "R"
			intervals [56]:
				xmin = 13.1493
				xmax = 13.1993
				text = "B"
			intervals [57]:
				xmin = 13.1993
				xmax = 13.3093
				text = "ER1"
			intervals [58]:
				xmin = 13.3093
				xmax = 13.3393
				text = "TH"
			intervals [59]:
				xmin = 13.3393
				xmax = 13.3893
				text = "D"
			intervals [60]:
				xmin = 13.3893
				xmax = 13.4593
				text = "EY2"
			intervals [61]:
				xmin = 13.4593
				xmax = 13.5293
				text = "AE1"
			intervals [62]:
				xmin = 13.5293
				xmax = 13.6093
				text = "K"
			intervals [63]:
				xmin = 13.6093
				xmax = 13.6693
				text = "SH"
			intervals [64]:
				xmin = 13.6693
				xmax = 13.7593
				text = "AH0"
			intervals [65]:
				xmin = 13.7593
				xmax = 13.8193
				text = "L"
			intervals [66]:
				xmin = 13.8193
				xmax = 13.8493
				text = "IY0"
			intervals [67]:
				xmin = 13.8493
				xmax = 13.9393
				text = "sp"
			intervals [68]:
				xmin = 13.9393
				xmax = 16.6997
				text = ""
			intervals [69]:
				xmin = 16.6997
				xmax = 17.2297
				text = "AH1"
			intervals [70]:
				xmin = 17.2297
				xmax = 17.3597
				text = "M"
			intervals [71]:
				xmin = 17.3597
				xmax = 17.4197
				text = "AH0"
			intervals [72]:
				xmin = 17.4197
				xmax = 17.5297
				text = "N"
			intervals [73]:
				xmin = 17.5297
				xmax = 17.5797
				text = "W"
			intervals [74]:
				xmin = 17.5797
				xmax = 17.6097
				text = "AH1"
			intervals [75]:
				xmin = 17.6097
				xmax = 17.6397
				text = "T"
			intervals [76]:
				xmin = 17.6397
				xmax = 17.6797
				text = "AH0"
			intervals [77]:
				xmin = 17.6797
				xmax = 17.7297
				text = "B"
			intervals [78]:
				xmin = 17.7297
				xmax = 17.8097
				text = "AW1"
			intervals [79]:
				xmin = 17.8097
				xmax = 17.8697
				text = "T"
			intervals [80]:
				xmin = 17.8697
				xmax = 17.9197
				text = "Y"
			intervals [81]:
				xmin = 17.9197
				xmax = 17.9497
				text = "UH1"
			intervals [82]:
				xmin = 17.9497
				xmax = 17.9797
				text = "R"
			intervals [83]:
				xmin = 17.9797
				xmax = 18.1197
				text = "P"
			intervals [84]:
				xmin = 18.1197
				xmax = 18.1697
				text = "EH1"
			intervals [85]:
				xmin = 18.1697
				xmax = 18.1997
				text = "R"
			intervals [86]:
				xmin = 18.1997
				xmax = 18.2297
				text = "AH0"
			intervals [87]:
				xmin = 18.2297
				xmax = 18.2597
				text = "N"
			intervals [88]:
				xmin = 18.2597
				xmax = 18.2897
				text = "T"
			intervals [89]:
				xmin = 18.2897
				xmax = 18.3197
				text = "S"
			intervals [90]:
				xmin = 18.3197
				xmax = 18.3497
				text = "D"
			intervals [91]:
				xmin = 18.3497
				xmax = 18.3797
				text = "IH0"
			intervals [92]:
				xmin = 18.3797
				xmax = 18.4097
				text = "D"
			intervals [93]:
				xmin = 18.4097
				xmax = 18.4597
				text = "DH"
			intervals [94]:
				xmin = 18.4597
				xmax = 18.5197
				text = "EY1"
			intervals [95]:
				xmin = 18.5197
				xmax = 18.5797
				text = "G"
			intervals [96]:
				xmin = 18.5797
				xmax = 18.6197
				text = "R"
			intervals [97]:
				xmin = 18.6197
				xmax = 18.6497
				text = "OW1"
			intervals [98]:
				xmin = 18.6497
				xmax = 18.6897
				text = "AH1"
			intervals [99]:
				xmin = 18.6897
				xmax = 18.7597
				text = "P"
			intervals [100]:
				xmin = 18.7597
				xmax = 18.7897
				text = "IH0"
			intervals [101]:
				xmin = 18.7897
				xmax = 18.8297
				text = "N"
			intervals [102]:
				xmin = 18.8297
				xmax = 18.8797
				text = "D"
			intervals [103]:
				xmin = 18.8797
				xmax = 18.9497
				text = "IY1"
			intervals [104]:
				xmin = 18.9497
				xmax = 19.0397
				text = "S"
			intervals [105]:
				xmin = 19.0397
				xmax = 19.1497
				text = "IY1"
			intervals [106]:
				xmin = 19.1497
				xmax = 20.7645
				text = ""
			intervals [107]:
				xmin = 20.7645
				xmax = 20.8345
				text = "HH"
			intervals [108]:
				xmin = 20.8345
				xmax = 20.8745
				text = "W"
			intervals [109]:
				xmin = 20.8745
				xmax = 20.9545
				text = "EH1"
			intervals [110]:
				xmin = 20.9545
				xmax = 21.0645
				text = "R"
			intervals [111]:
				xmin = 21.0645
				xmax = 26.631
				text = ""
			intervals [112]:
				xmin = 26.631
				xmax = 26.661
				text = "sil"
			intervals [113]:
				xmin = 26.661
				xmax = 27.001
				text = "AE1"
			intervals [114]:
				xmin = 27.001
				xmax = 27.281
				text = "N"
			intervals [115]:
				xmin = 27.281
				xmax = 27.381
				text = "D"
			intervals [116]:
				xmin = 27.381
				xmax = 27.451
				text = "W"
			intervals [117]:
				xmin = 27.451
				xmax = 27.491
				text = "AH1"
			intervals [118]:
				xmin = 27.491
				xmax = 27.521
				text = "T"
			intervals [119]:
				xmin = 27.521
				xmax = 27.551
				text = "D"
			intervals [120]:
				xmin = 27.551
				xmax = 27.601
				text = "UW1"
			intervals [121]:
				xmin = 27.601
				xmax = 27.641
				text = "Y"
			intervals [122]:
				xmin = 27.641
				xmax = 27.671
				text = "UH1"
			intervals [123]:
				xmin = 27.671
				xmax = 27.721
				text = "R"
			intervals [124]:
				xmin = 27.721
				xmax = 27.801
				text = "P"
			intervals [125]:
				xmin = 27.801
				xmax = 27.871
				text = "EH1"
			intervals [126]:
				xmin = 27.871
				xmax = 27.921
				text = "R"
			intervals [127]:
				xmin = 27.921
				xmax = 27.951
				text = "AH0"
			intervals [128]:
				xmin = 27.951
				xmax = 27.981
				text = "N"
			intervals [129]:
				xmin = 27.981
				xmax = 28.021
				text = "T"
			intervals [130]:
				xmin = 28.021
				xmax = 28.081
				text = "S"
			intervals [131]:
				xmin = 28.081
				xmax = 28.131
				text = "D"
			intervals [132]:
				xmin = 28.131
				xmax = 28.241
				text = "UW1"
			intervals [133]:
				xmin = 28.241
				xmax = 34.3493
				text = "sp"
			intervals [134]:
				xmin = 34.3493
				xmax = 34.3793
				text = "K"
			intervals [135]:
				xmin = 34.3793
				xmax = 34.4093
				text = "EY1"
			intervals [136]:
				xmin = 34.4093
				xmax = 34.4693
				text = "sp"
			intervals [137]:
				xmin = 34.4693
				xmax = 35.3437
				text = ""
			intervals [138]:
				xmin = 35.3437
				xmax = 35.8437
				text = "AH1"
			intervals [139]:
				xmin = 35.8437
				xmax = 35.9237
				text = "M"
			intervals [140]:
				xmin = 35.9237
				xmax = 35.9537
				text = "sp"
			intervals [141]:
				xmin = 35.9537
				xmax = 36.0337
				text = "AH0"
			intervals [142]:
				xmin = 36.0337
				xmax = 36.1137
				text = "N"
			intervals [143]:
				xmin = 36.1137
				xmax = 36.1737
				text = "W"
			intervals [144]:
				xmin = 36.1737
				xmax = 36.2037
				text = "AH1"
			intervals [145]:
				xmin = 36.2037
				xmax = 36.2437
				text = "T"
			intervals [146]:
				xmin = 36.2437
				xmax = 36.2837
				text = "D"
			intervals [147]:
				xmin = 36.2837
				xmax = 36.3637
				text = "UW1"
			intervals [148]:
				xmin = 36.3637
				xmax = 36.3937
				text = "sp"
			intervals [149]:
				xmin = 36.3937
				xmax = 36.4937
				text = "Y"
			intervals [150]:
				xmin = 36.4937
				xmax = 36.6037
				text = "UW1"
			intervals [151]:
				xmin = 36.6037
				xmax = 36.6637
				text = "D"
			intervals [152]:
				xmin = 36.6637
				xmax = 36.7637
				text = "UW1"
			intervals [153]:
				xmin = 36.7637
				xmax = 41.4738
				text = "sp"
			intervals [154]:
				xmin = 41.4738
				xmax = 41.5538
				text = "M"
			intervals [155]:
				xmin = 41.5538
				xmax = 41.7038
				text = "K"
			intervals [156]:
				xmin = 41.7038
				xmax = 41.8438
				text = "EY1"
			intervals [157]:
				xmin = 41.8438
				xmax = 42.6858
				text = "sp"
			intervals [158]:
				xmin = 42.6858
				xmax = 43.2458
				text = "AH1"
			intervals [159]:
				xmin = 43.2458
				xmax = 43.4558
				text = "M"
			intervals [160]:
				xmin = 43.4558
				xmax = 43.6034
				text = "sp"
			intervals [161]:
				xmin = 43.6034
				xmax = 44.3034
				text = "AE1"
			intervals [162]:
				xmin = 44.3034
				xmax = 44.4534
				text = "N"
			intervals [163]:
				xmin = 44.4534
				xmax = 44.5934
				text = "D"
			intervals [164]:
				xmin = 44.5934
				xmax = 45.5019
				text = ""
			intervals [165]:
				xmin = 45.5019
				xmax = 45.5419
				text = "sil"
			intervals [166]:
				xmin = 45.5419
				xmax = 45.6519
				text = "HH"
			intervals [167]:
				xmin = 45.6519
				xmax = 45.6819
				text = "AE1"
			intervals [168]:
				xmin = 45.6819
				xmax = 45.7719
				text = "V"
			intervals [169]:
				xmin = 45.7719
				xmax = 45.8119
				text = "Y"
			intervals [170]:
				xmin = 45.8119
				xmax = 45.9019
				text = "UW1"
			intervals [171]:
				xmin = 45.9019
				xmax = 45.9619
				text = "L"
			intervals [172]:
				xmin = 45.9619
				xmax = 46.0119
				text = "IH1"
			intervals [173]:
				xmin = 46.0119
				xmax = 46.0619
				text = "V"
			intervals [174]:
				xmin = 46.0619
				xmax = 46.0919
				text = "D"
			intervals [175]:
				xmin = 46.0919
				xmax = 46.1219
				text = "sp"
			intervals [176]:
				xmin = 46.1219
				xmax = 46.1919
				text = "EH1"
			intervals [177]:
				xmin = 46.1919
				xmax = 46.2519
				text = "N"
			intervals [178]:
				xmin = 46.2519
				xmax = 46.3319
				text = "IY0"
			intervals [179]:
				xmin = 46.3319
				xmax = 46.3719
				text = "AH1"
			intervals [180]:
				xmin = 46.3719
				xmax = 46.4319
				text = "DH"
			intervals [181]:
				xmin = 46.4319
				xmax = 46.5019
				text = "ER0"
			intervals [182]:
				xmin = 46.5019
				xmax = 46.5819
				text = "P"
			intervals [183]:
				xmin = 46.5819
				xmax = 46.6319
				text = "L"
			intervals [184]:
				xmin = 46.6319
				xmax = 46.7019
				text = "EY1"
			intervals [185]:
				xmin = 46.7019
				xmax = 46.8019
				text = "S"
			intervals [186]:
				xmin = 46.8019
				xmax = 46.8819
				text = "AW1"
			intervals [187]:
				xmin = 46.8819
				xmax = 46.9319
				text = "T"
			intervals [188]:
				xmin = 46.9319
				xmax = 47.0219
				text = "S"
			intervals [189]:
				xmin = 47.0219
				xmax = 47.1019
				text = "AY1"
			intervals [190]:
				xmin = 47.1019
				xmax = 47.1419
				text = "D"
			intervals [191]:
				xmin = 47.1419
				xmax = 47.1719
				text = "AH1"
			intervals [192]:
				xmin = 47.1719
				xmax = 47.2019
				text = "V"
			intervals [193]:
				xmin = 47.2019
				xmax = 47.2319
				text = "sp"
			intervals [194]:
				xmin = 47.2319
				xmax = 47.2919
				text = "D"
			intervals [195]:
				xmin = 47.2919
				xmax = 47.3719
				text = "IY1"
			intervals [196]:
				xmin = 47.3719
				xmax = 47.4519
				text = "S"
			intervals [197]:
				xmin = 47.4519
				xmax = 47.5819
				text = "IY1"
			intervals [198]:
				xmin = 47.5819
				xmax = 49.0228
				text = ""
			intervals [199]:
				xmin = 49.0228
				xmax = 49.0728
				text = "sil"
			intervals [200]:
				xmin = 49.0728
				xmax = 49.1228
				text = "N"
			intervals [201]:
				xmin = 49.1228
				xmax = 49.1928
				text = "OW1"
			intervals [202]:
				xmin = 49.1928
				xmax = 49.2728
				text = "sp"
			intervals [203]:
				xmin = 49.2728
				xmax = 49.3128
				text = "Y"
			intervals [204]:
				xmin = 49.3128
				xmax = 49.3428
				text = "UW1"
			intervals [205]:
				xmin = 49.3428
				xmax = 49.4128
				text = "V"
			intervals [206]:
				xmin = 49.4128
				xmax = 49.4528
				text = "AO1"
			intervals [207]:
				xmin = 49.4528
				xmax = 49.4828
				text = "L"
			intervals [208]:
				xmin = 49.4828
				xmax = 49.5328
				text = "W"
			intervals [209]:
				xmin = 49.5328
				xmax = 49.5728
				text = "IY0"
			intervals [210]:
				xmin = 49.5728
				xmax = 49.6528
				text = "Z"
			intervals [211]:
				xmin = 49.6528
				xmax = 49.6928
				text = "L"
			intervals [212]:
				xmin = 49.6928
				xmax = 49.7228
				text = "IH1"
			intervals [213]:
				xmin = 49.7228
				xmax = 49.7528
				text = "V"
			intervals [214]:
				xmin = 49.7528
				xmax = 49.7928
				text = "D"
			intervals [215]:
				xmin = 49.7928
				xmax = 49.8528
				text = "HH"
			intervals [216]:
				xmin = 49.8528
				xmax = 49.9228
				text = "IY1"
			intervals [217]:
				xmin = 49.9228
				xmax = 50.1028
				text = "R"
			intervals [218]:
				xmin = 50.1028
				xmax = 50.1428
				text = "sp"
			intervals [219]:
				xmin = 50.1428
				xmax = 51.1916
				text = ""
			intervals [220]:
				xmin = 51.1916
				xmax = 51.2416
				text = "HH"
			intervals [221]:
				xmin = 51.2416
				xmax = 51.2816
				text = "W"
			intervals [222]:
				xmin = 51.2816
				xmax = 51.3316
				text = "AH1"
			intervals [223]:
				xmin = 51.3316
				xmax = 51.3916
				text = "T"
			intervals [224]:
				xmin = 51.3916
				xmax = 51.4716
				text = "S"
			intervals [225]:
				xmin = 51.4716
				xmax = 51.5316
				text = "K"
			intervals [226]:
				xmin = 51.5316
				xmax = 51.5716
				text = "UW1"
			intervals [227]:
				xmin = 51.5716
				xmax = 51.6116
				text = "L"
			intervals [228]:
				xmin = 51.6116
				xmax = 51.6516
				text = "Z"
			intervals [229]:
				xmin = 51.6516
				xmax = 51.7216
				text = "D"
			intervals [230]:
				xmin = 51.7216
				xmax = 51.7516
				text = "IH0"
			intervals [231]:
				xmin = 51.7516
				xmax = 51.7816
				text = "D"
			intervals [232]:
				xmin = 51.7816
				xmax = 51.8516
				text = "Y"
			intervals [233]:
				xmin = 51.8516
				xmax = 51.8916
				text = "UW1"
			intervals [234]:
				xmin = 51.8916
				xmax = 51.9416
				text = "G"
			intervals [235]:
				xmin = 51.9416
				xmax = 52.0016
				text = "OW1"
			intervals [236]:
				xmin = 52.0016
				xmax = 52.1016
				text = "T"
			intervals [237]:
				xmin = 52.1016
				xmax = 52.1416
				text = "UW1"
			intervals [238]:
				xmin = 52.1416
				xmax = 64.4227
				text = "sp"
			intervals [239]:
				xmin = 64.4227
				xmax = 64.5127
				text = "HH"
			intervals [240]:
				xmin = 64.5127
				xmax = 64.5827
				text = "M"
			intervals [241]:
				xmin = 64.5827
				xmax = 65.3303
				text = "sp"
			intervals [242]:
				xmin = 65.3303
				xmax = 65.7103
				text = "AH1"
			intervals [243]:
				xmin = 65.7103
				xmax = 65.9603
				text = "M"
			intervals [244]:
				xmin = 65.9603
				xmax = 66.5223
				text = ""
			intervals [245]:
				xmin = 66.5223
				xmax = 66.5623
				text = "sil"
			intervals [246]:
				xmin = 66.5623
				xmax = 66.6023
				text = "AH0"
			intervals [247]:
				xmin = 66.6023
				xmax = 66.6423
				text = "N"
			intervals [248]:
				xmin = 66.6423
				xmax = 66.7023
				text = "S"
			intervals [249]:
				xmin = 66.7023
				xmax = 66.7523
				text = "OW1"
			intervals [250]:
				xmin = 66.7523
				xmax = 66.8023
				text = "HH"
			intervals [251]:
				xmin = 66.8023
				xmax = 66.8623
				text = "AW1"
			intervals [252]:
				xmin = 66.8623
				xmax = 66.9223
				text = "D"
			intervals [253]:
				xmin = 66.9223
				xmax = 66.9523
				text = "IH0"
			intervals [254]:
				xmin = 66.9523
				xmax = 66.9923
				text = "D"
			intervals [255]:
				xmin = 66.9923
				xmax = 67.0423
				text = "Y"
			intervals [256]:
				xmin = 67.0423
				xmax = 67.0723
				text = "UW1"
			intervals [257]:
				xmin = 67.0723
				xmax = 67.1023
				text = "sp"
			intervals [258]:
				xmin = 67.1023
				xmax = 67.1823
				text = "EH1"
			intervals [259]:
				xmin = 67.1823
				xmax = 67.2523
				text = "N"
			intervals [260]:
				xmin = 67.2523
				xmax = 67.3223
				text = "D"
			intervals [261]:
				xmin = 67.3223
				xmax = 67.3923
				text = "AH1"
			intervals [262]:
				xmin = 67.3923
				xmax = 67.4723
				text = "P"
			intervals [263]:
				xmin = 67.4723
				xmax = 67.5023
				text = "sp"
			intervals [264]:
				xmin = 67.5023
				xmax = 67.5623
				text = "B"
			intervals [265]:
				xmin = 67.5623
				xmax = 67.6523
				text = "AE1"
			intervals [266]:
				xmin = 67.6523
				xmax = 67.7223
				text = "K"
			intervals [267]:
				xmin = 67.7223
				xmax = 67.8423
				text = "HH"
			intervals [268]:
				xmin = 67.8423
				xmax = 67.9623
				text = "IY1"
			intervals [269]:
				xmin = 67.9623
				xmax = 68.0123
				text = "R"
			intervals [270]:
				xmin = 68.0123
				xmax = 68.0723
				text = "L"
			intervals [271]:
				xmin = 68.0723
				xmax = 68.1023
				text = "AY1"
			intervals [272]:
				xmin = 68.1023
				xmax = 68.1423
				text = "K"
			intervals [273]:
				xmin = 68.1423
				xmax = 68.2023
				text = "HH"
			intervals [274]:
				xmin = 68.2023
				xmax = 68.2323
				text = "AW1"
			intervals [275]:
				xmin = 68.2323
				xmax = 68.2623
				text = "D"
			intervals [276]:
				xmin = 68.2623
				xmax = 68.2923
				text = "IH0"
			intervals [277]:
				xmin = 68.2923
				xmax = 68.3223
				text = "D"
			intervals [278]:
				xmin = 68.3223
				xmax = 68.3723
				text = "Y"
			intervals [279]:
				xmin = 68.3723
				xmax = 68.4023
				text = "UW1"
			intervals [280]:
				xmin = 68.4023
				xmax = 68.4323
				text = "EH1"
			intervals [281]:
				xmin = 68.4323
				xmax = 68.4823
				text = "N"
			intervals [282]:
				xmin = 68.4823
				xmax = 68.5323
				text = "D"
			intervals [283]:
				xmin = 68.5323
				xmax = 68.5623
				text = "AH1"
			intervals [284]:
				xmin = 68.5623
				xmax = 68.6223
				text = "P"
			intervals [285]:
				xmin = 68.6223
				xmax = 68.6623
				text = "B"
			intervals [286]:
				xmin = 68.6623
				xmax = 68.7023
				text = "AE1"
			intervals [287]:
				xmin = 68.7023
				xmax = 68.7723
				text = "K"
			intervals [288]:
				xmin = 68.7723
				xmax = 68.8023
				text = "AE1"
			intervals [289]:
				xmin = 68.8023
				xmax = 68.8323
				text = "T"
			intervals [290]:
				xmin = 68.8323
				xmax = 68.8623
				text = "DH"
			intervals [291]:
				xmin = 68.8623
				xmax = 68.9423
				text = "AH0"
			intervals [292]:
				xmin = 68.9423
				xmax = 69.6123
				text = "TN"
			intervals [293]:
				xmin = 69.6123
				xmax = 79.9671
				text = ""
			intervals [294]:
				xmin = 79.9671
				xmax = 80.0171
				text = "sil"
			intervals [295]:
				xmin = 80.0171
				xmax = 80.0771
				text = "AH0"
			intervals [296]:
				xmin = 80.0771
				xmax = 80.1171
				text = "N"
			intervals [297]:
				xmin = 80.1171
				xmax = 80.1471
				text = "HH"
			intervals [298]:
				xmin = 80.1471
				xmax = 80.2171
				text = "AW1"
			intervals [299]:
				xmin = 80.2171
				xmax = 80.2471
				text = "L"
			intervals [300]:
				xmin = 80.2471
				xmax = 80.2771
				text = "AO1"
			intervals [301]:
				xmin = 80.2771
				xmax = 80.3471
				text = "NG"
			intervals [302]:
				xmin = 80.3471
				xmax = 80.3771
				text = "HH"
			intervals [303]:
				xmin = 80.3771
				xmax = 80.4071
				text = "AE1"
			intervals [304]:
				xmin = 80.4071
				xmax = 80.4371
				text = "V"
			intervals [305]:
				xmin = 80.4371
				xmax = 80.4971
				text = "Y"
			intervals [306]:
				xmin = 80.4971
				xmax = 80.5471
				text = "UW1"
			intervals [307]:
				xmin = 80.5471
				xmax = 80.6071
				text = "B"
			intervals [308]:
				xmin = 80.6071
				xmax = 80.6471
				text = "IH1"
			intervals [309]:
				xmin = 80.6471
				xmax = 80.6771
				text = "N"
			intervals [310]:
				xmin = 80.6771
				xmax = 80.7071
				text = "HH"
			intervals [311]:
				xmin = 80.7071
				xmax = 80.7571
				text = "IY1"
			intervals [312]:
				xmin = 80.7571
				xmax = 80.9371
				text = "R"
			intervals [313]:
				xmin = 80.9371
				xmax = 82.1692
				text = ""
			intervals [314]:
				xmin = 82.1692
				xmax = 82.2192
				text = "sil"
			intervals [315]:
				xmin = 82.2192
				xmax = 82.2792
				text = "T"
			intervals [316]:
				xmin = 82.2792
				xmax = 82.3292
				text = "UW1"
			intervals [317]:
				xmin = 82.3292
				xmax = 82.4592
				text = "Y"
			intervals [318]:
				xmin = 82.4592
				xmax = 82.5392
				text = "IH1"
			intervals [319]:
				xmin = 82.5392
				xmax = 82.6192
				text = "R"
			intervals [320]:
				xmin = 82.6192
				xmax = 82.8392
				text = "Z"
			intervals [321]:
				xmin = 82.8392
				xmax = 83.2469
				text = ""
			intervals [322]:
				xmin = 83.2469
				xmax = 83.6569
				text = "AH1"
			intervals [323]:
				xmin = 83.6569
				xmax = 83.7969
				text = "M"
			intervals [324]:
				xmin = 83.7969
				xmax = 83.8669
				text = "sp"
			intervals [325]:
				xmin = 83.8669
				xmax = 84.021
				text = ""
			intervals [326]:
				xmin = 84.021
				xmax = 84.181
				text = "S"
			intervals [327]:
				xmin = 84.181
				xmax = 84.541
				text = "OW1"
			intervals [328]:
				xmin = 84.541
				xmax = 84.966
				text = "sp"
			intervals [329]:
				xmin = 84.966
				xmax = 85.006
				text = "L"
			intervals [330]:
				xmin = 85.006
				xmax = 85.036
				text = "EH1"
			intervals [331]:
				xmin = 85.036
				xmax = 85.076
				text = "T"
			intervals [332]:
				xmin = 85.076
				xmax = 85.136
				text = "Z"
			intervals [333]:
				xmin = 85.136
				xmax = 85.186
				text = "K"
			intervals [334]:
				xmin = 85.186
				xmax = 85.236
				text = "AY1"
			intervals [335]:
				xmin = 85.236
				xmax = 85.296
				text = "N"
			intervals [336]:
				xmin = 85.296
				xmax = 85.326
				text = "AH0"
			intervals [337]:
				xmin = 85.326
				xmax = 85.356
				text = "V"
			intervals [338]:
				xmin = 85.356
				xmax = 85.386
				text = "G"
			intervals [339]:
				xmin = 85.386
				xmax = 85.446
				text = "OW1"
			intervals [340]:
				xmin = 85.446
				xmax = 85.506
				text = "B"
			intervals [341]:
				xmin = 85.506
				xmax = 85.546
				text = "AE1"
			intervals [342]:
				xmin = 85.546
				xmax = 85.626
				text = "K"
			intervals [343]:
				xmin = 85.626
				xmax = 85.706
				text = "T"
			intervals [344]:
				xmin = 85.706
				xmax = 85.736
				text = "IH0"
			intervals [345]:
				xmin = 85.736
				xmax = 85.786
				text = "DH"
			intervals [346]:
				xmin = 85.786
				xmax = 85.836
				text = "AH0"
			intervals [347]:
				xmin = 85.836
				xmax = 85.886
				text = "B"
			intervals [348]:
				xmin = 85.886
				xmax = 85.916
				text = "IH0"
			intervals [349]:
				xmin = 85.916
				xmax = 85.986
				text = "G"
			intervals [350]:
				xmin = 85.986
				xmax = 86.036
				text = "IH1"
			intervals [351]:
				xmin = 86.036
				xmax = 86.106
				text = "N"
			intervals [352]:
				xmin = 86.106
				xmax = 86.136
				text = "IH0"
			intervals [353]:
				xmin = 86.136
				xmax = 86.196
				text = "NG"
			intervals [354]:
				xmin = 86.196
				xmax = 86.236
				text = "sp"
			intervals [355]:
				xmin = 86.236
				xmax = 86.7745
				text = ""
			intervals [356]:
				xmin = 86.7745
				xmax = 86.9745
				text = "AH1"
			intervals [357]:
				xmin = 86.9745
				xmax = 87.0845
				text = "M"
			intervals [358]:
				xmin = 87.0845
				xmax = 87.2845
				text = "K"
			intervals [359]:
				xmin = 87.2845
				xmax = 87.4245
				text = "ER1"
			intervals [360]:
				xmin = 87.4245
				xmax = 87.4545
				text = "AH0"
			intervals [361]:
				xmin = 87.4545
				xmax = 87.4845
				text = "N"
			intervals [362]:
				xmin = 87.4845
				xmax = 87.5145
				text = "T"
			intervals [363]:
				xmin = 87.5145
				xmax = 87.5445
				text = "L"
			intervals [364]:
				xmin = 87.5445
				xmax = 87.6045
				text = "IY0"
			intervals [365]:
				xmin = 87.6045
				xmax = 87.6945
				text = "W"
			intervals [366]:
				xmin = 87.6945
				xmax = 87.7845
				text = "EH1"
			intervals [367]:
				xmin = 87.7845
				xmax = 87.8345
				text = "R"
			intervals [368]:
				xmin = 87.8345
				xmax = 87.8645
				text = "D"
			intervals [369]:
				xmin = 87.8645
				xmax = 87.9045
				text = "UW1"
			intervals [370]:
				xmin = 87.9045
				xmax = 87.9945
				text = "Y"
			intervals [371]:
				xmin = 87.9945
				xmax = 88.0845
				text = "UW1"
			intervals [372]:
				xmin = 88.0845
				xmax = 88.1345
				text = "L"
			intervals [373]:
				xmin = 88.1345
				xmax = 88.3045
				text = "IH1"
			intervals [374]:
				xmin = 88.3045
				xmax = 88.6445
				text = "V"
			intervals [375]:
				xmin = 88.6445
				xmax = 90.9794
				text = ""
			intervals [376]:
				xmin = 90.9794
				xmax = 91.0294
				text = "sil"
			intervals [377]:
				xmin = 91.0294
				xmax = 91.0994
				text = "Y"
			intervals [378]:
				xmin = 91.0994
				xmax = 91.1394
				text = "UW1"
			intervals [379]:
				xmin = 91.1394
				xmax = 91.2594
				text = "L"
			intervals [380]:
				xmin = 91.2594
				xmax = 91.2894
				text = "AY1"
			intervals [381]:
				xmin = 91.2894
				xmax = 91.3194
				text = "V"
			intervals [382]:
				xmin = 91.3194
				xmax = 91.3494
				text = "IH0"
			intervals [383]:
				xmin = 91.3494
				xmax = 91.3794
				text = "N"
			intervals [384]:
				xmin = 91.3794
				xmax = 92.0338
				text = ""
			intervals [385]:
				xmin = 92.0338
				xmax = 92.0638
				text = "sil"
			intervals [386]:
				xmin = 92.0638
				xmax = 92.1538
				text = "OW2"
			intervals [387]:
				xmin = 92.1538
				xmax = 92.2238
				text = "K"
			intervals [388]:
				xmin = 92.2238
				xmax = 92.3538
				text = "EY1"
			intervals [389]:
				xmin = 92.3538
				xmax = 92.4538
				text = "sp"
			intervals [390]:
				xmin = 92.4538
				xmax = 92.5038
				text = "B"
			intervals [391]:
				xmin = 92.5038
				xmax = 92.5338
				text = "AH1"
			intervals [392]:
				xmin = 92.5338
				xmax = 92.5738
				text = "T"
			intervals [393]:
				xmin = 92.5738
				xmax = 92.6038
				text = "DH"
			intervals [394]:
				xmin = 92.6038
				xmax = 92.6438
				text = "AE1"
			intervals [395]:
				xmin = 92.6438
				xmax = 92.7338
				text = "T"
			intervals [396]:
				xmin = 92.7338
				xmax = 92.7638
				text = "Z"
			intervals [397]:
				xmin = 92.7638
				xmax = 92.7938
				text = "N"
			intervals [398]:
				xmin = 92.7938
				xmax = 92.8438
				text = "AA1"
			intervals [399]:
				xmin = 92.8438
				xmax = 92.8938
				text = "T"
			intervals [400]:
				xmin = 92.8938
				xmax = 92.9438
				text = "Y"
			intervals [401]:
				xmin = 92.9438
				xmax = 92.9738
				text = "UH1"
			intervals [402]:
				xmin = 92.9738
				xmax = 93.0038
				text = "R"
			intervals [403]:
				xmin = 93.0038
				xmax = 93.1238
				text = "CH"
			intervals [404]:
				xmin = 93.1238
				xmax = 93.2438
				text = "AY1"
			intervals [405]:
				xmin = 93.2438
				xmax = 93.2738
				text = "L"
			intervals [406]:
				xmin = 93.2738
				xmax = 93.3038
				text = "D"
			intervals [407]:
				xmin = 93.3038
				xmax = 93.4038
				text = "HH"
			intervals [408]:
				xmin = 93.4038
				xmax = 93.5138
				text = "UH2"
			intervals [409]:
				xmin = 93.5138
				xmax = 93.5838
				text = "D"
			intervals [410]:
				xmin = 93.5838
				xmax = 93.6538
				text = "N"
			intervals [411]:
				xmin = 93.6538
				xmax = 93.7438
				text = "EY1"
			intervals [412]:
				xmin = 93.7438
				xmax = 93.8038
				text = "B"
			intervals [413]:
				xmin = 93.8038
				xmax = 93.8538
				text = "ER0"
			intervals [414]:
				xmin = 93.8538
				xmax = 93.9438
				text = "HH"
			intervals [415]:
				xmin = 93.9438
				xmax = 94.1238
				text = "UH2"
			intervals [416]:
				xmin = 94.1238
				xmax = 94.2438
				text = "D"
			intervals [417]:
				xmin = 94.2438
				xmax = 94.7364
				text = ""
			intervals [418]:
				xmin = 94.7364
				xmax = 94.7864
				text = "sil"
			intervals [419]:
				xmin = 94.7864
				xmax = 94.8764
				text = "OW2"
			intervals [420]:
				xmin = 94.8764
				xmax = 94.9564
				text = "K"
			intervals [421]:
				xmin = 94.9564
				xmax = 95.0164
				text = "EY1"
			intervals [422]:
				xmin = 95.0164
				xmax = 95.0964
				text = "W"
			intervals [423]:
				xmin = 95.0964
				xmax = 95.1264
				text = "AH1"
			intervals [424]:
				xmin = 95.1264
				xmax = 95.1764
				text = "T"
			intervals [425]:
				xmin = 95.1764
				xmax = 95.2164
				text = "W"
			intervals [426]:
				xmin = 95.2164
				xmax = 95.2464
				text = "AH0"
			intervals [427]:
				xmin = 95.2464
				xmax = 95.2864
				text = "Z"
			intervals [428]:
				xmin = 95.2864
				xmax = 95.3264
				text = "Y"
			intervals [429]:
				xmin = 95.3264
				xmax = 95.3564
				text = "UH1"
			intervals [430]:
				xmin = 95.3564
				xmax = 95.3964
				text = "R"
			intervals [431]:
				xmin = 95.3964
				xmax = 95.5064
				text = "CH"
			intervals [432]:
				xmin = 95.5064
				xmax = 95.6364
				text = "AY1"
			intervals [433]:
				xmin = 95.6364
				xmax = 95.6664
				text = "L"
			intervals [434]:
				xmin = 95.6664
				xmax = 95.6964
				text = "D"
			intervals [435]:
				xmin = 95.6964
				xmax = 95.7464
				text = "HH"
			intervals [436]:
				xmin = 95.7464
				xmax = 95.7964
				text = "UH2"
			intervals [437]:
				xmin = 95.7964
				xmax = 95.8364
				text = "D"
			intervals [438]:
				xmin = 95.8364
				xmax = 95.8864
				text = "N"
			intervals [439]:
				xmin = 95.8864
				xmax = 95.9764
				text = "EY1"
			intervals [440]:
				xmin = 95.9764
				xmax = 96.0064
				text = "B"
			intervals [441]:
				xmin = 96.0064
				xmax = 96.0464
				text = "ER0"
			intervals [442]:
				xmin = 96.0464
				xmax = 96.0964
				text = "HH"
			intervals [443]:
				xmin = 96.0964
				xmax = 96.2064
				text = "UH2"
			intervals [444]:
				xmin = 96.2064
				xmax = 96.3464
				text = "D"
			intervals [445]:
				xmin = 96.3464
				xmax = 97.3565
				text = ""
			intervals [446]:
				xmin = 97.3565
				xmax = 97.4165
				text = "sil"
			intervals [447]:
				xmin = 97.4165
				xmax = 97.4665
				text = "N"
			intervals [448]:
				xmin = 97.4665
				xmax = 97.4965
				text = "AO1"
			intervals [449]:
				xmin = 97.4965
				xmax = 97.5565
				text = "R"
			intervals [450]:
				xmin = 97.5565
				xmax = 97.5865
				text = "TH"
			intervals [451]:
				xmin = 97.5865
				xmax = 100.8832
				text = "sp"
			intervals [452]:
				xmin = 100.8832
				xmax = 101.0032
				text = "OW1"
			intervals [453]:
				xmin = 101.0032
				xmax = 101.0732
				text = "OW2"
			intervals [454]:
				xmin = 101.0732
				xmax = 101.2032
				text = "K"
			intervals [455]:
				xmin = 101.2032
				xmax = 101.2332
				text = "EY1"
			intervals [456]:
				xmin = 101.2332
				xmax = 101.3432
				text = "S"
			intervals [457]:
				xmin = 101.3432
				xmax = 101.4132
				text = "OW1"
			intervals [458]:
				xmin = 101.4132
				xmax = 101.6332
				text = "W"
			intervals [459]:
				xmin = 101.6332
				xmax = 101.7032
				text = "AH1"
			intervals [460]:
				xmin = 101.7032
				xmax = 101.8532
				text = "T"
			intervals [461]:
				xmin = 101.8532
				xmax = 102.1845
				text = ""
			intervals [462]:
				xmin = 102.1845
				xmax = 102.2145
				text = "sil"
			intervals [463]:
				xmin = 102.2145
				xmax = 102.2645
				text = "L"
			intervals [464]:
				xmin = 102.2645
				xmax = 102.3045
				text = "AY1"
			intervals [465]:
				xmin = 102.3045
				xmax = 102.3945
				text = "K"
			intervals [466]:
				xmin = 102.3945
				xmax = 102.4445
				text = "W"
			intervals [467]:
				xmin = 102.4445
				xmax = 102.4745
				text = "AH0"
			intervals [468]:
				xmin = 102.4745
				xmax = 102.5145
				text = "Z"
			intervals [469]:
				xmin = 102.5145
				xmax = 102.5845
				text = "IH0"
			intervals [470]:
				xmin = 102.5845
				xmax = 102.6145
				text = "T"
			intervals [471]:
				xmin = 102.6145
				xmax = 102.6845
				text = "AH0"
			intervals [472]:
				xmin = 102.6845
				xmax = 102.7445
				text = "S"
			intervals [473]:
				xmin = 102.7445
				xmax = 102.7745
				text = "P"
			intervals [474]:
				xmin = 102.7745
				xmax = 102.8145
				text = "IH0"
			intervals [475]:
				xmin = 102.8145
				xmax = 102.8845
				text = "S"
			intervals [476]:
				xmin = 102.8845
				xmax = 102.9245
				text = "IH1"
			intervals [477]:
				xmin = 102.9245
				xmax = 102.9745
				text = "F"
			intervals [478]:
				xmin = 102.9745
				xmax = 103.0545
				text = "IH0"
			intervals [479]:
				xmin = 103.0545
				xmax = 103.1145
				text = "K"
			intervals [480]:
				xmin = 103.1145
				xmax = 103.2145
				text = "N"
			intervals [481]:
				xmin = 103.2145
				xmax = 103.3445
				text = "EY1"
			intervals [482]:
				xmin = 103.3445
				xmax = 103.4145
				text = "M"
			intervals [483]:
				xmin = 103.4145
				xmax = 103.4645
				text = "AH1"
			intervals [484]:
				xmin = 103.4645
				xmax = 103.5245
				text = "V"
			intervals [485]:
				xmin = 103.5245
				xmax = 103.5845
				text = "DH"
			intervals [486]:
				xmin = 103.5845
				xmax = 103.6245
				text = "IY0"
			intervals [487]:
				xmin = 103.6245
				xmax = 103.6745
				text = "N"
			intervals [488]:
				xmin = 103.6745
				xmax = 103.7745
				text = "EY1"
			intervals [489]:
				xmin = 103.7745
				xmax = 103.8245
				text = "B"
			intervals [490]:
				xmin = 103.8245
				xmax = 103.8745
				text = "ER0"
			intervals [491]:
				xmin = 103.8745
				xmax = 103.9345
				text = "HH"
			intervals [492]:
				xmin = 103.9345
				xmax = 104.1345
				text = "UH2"
			intervals [493]:
				xmin = 104.1345
				xmax = 104.2345
				text = "D"
			intervals [494]:
				xmin = 104.2345
				xmax = 104.9213
				text = ""
			intervals [495]:
				xmin = 104.9213
				xmax = 104.9513
				text = "sil"
			intervals [496]:
				xmin = 104.9513
				xmax = 105.0813
				text = "AO1"
			intervals [497]:
				xmin = 105.0813
				xmax = 105.3113
				text = "R"
			intervals [498]:
				xmin = 105.3113
				xmax = 105.4886
				text = ""
			intervals [499]:
				xmin = 105.4886
				xmax = 105.5286
				text = "sil"
			intervals [500]:
				xmin = 105.5286
				xmax = 105.5986
				text = "N"
			intervals [501]:
				xmin = 105.5986
				xmax = 105.7186
				text = "OW1"
			intervals [502]:
				xmin = 105.7186
				xmax = 105.7486
				text = "IH0"
			intervals [503]:
				xmin = 105.7486
				xmax = 105.7786
				text = "T"
			intervals [504]:
				xmin = 105.7786
				xmax = 105.8086
				text = "W"
			intervals [505]:
				xmin = 105.8086
				xmax = 105.8386
				text = "AH0"
			intervals [506]:
				xmin = 105.8386
				xmax = 105.8686
				text = "Z"
			intervals [507]:
				xmin = 105.8686
				xmax = 105.9086
				text = "JH"
			intervals [508]:
				xmin = 105.9086
				xmax = 105.9686
				text = "IH0"
			intervals [509]:
				xmin = 105.9686
				xmax = 106.0686
				text = "S"
			intervals [510]:
				xmin = 106.0686
				xmax = 106.0986
				text = "T"
			intervals [511]:
				xmin = 106.0986
				xmax = 106.1486
				text = "DH"
			intervals [512]:
				xmin = 106.1486
				xmax = 106.1886
				text = "AH0"
			intervals [513]:
				xmin = 106.1886
				xmax = 106.2886
				text = "N"
			intervals [514]:
				xmin = 106.2886
				xmax = 106.3486
				text = "AO2"
			intervals [515]:
				xmin = 106.3486
				xmax = 106.4086
				text = "R"
			intervals [516]:
				xmin = 106.4086
				xmax = 106.5086
				text = "TH"
			intervals [517]:
				xmin = 106.5086
				xmax = 106.5986
				text = "IY1"
			intervals [518]:
				xmin = 106.5986
				xmax = 106.6386
				text = "S"
			intervals [519]:
				xmin = 106.6386
				xmax = 106.6686
				text = "T"
			intervals [520]:
				xmin = 106.6686
				xmax = 106.6986
				text = "sp"
			intervals [521]:
				xmin = 106.6986
				xmax = 106.8286
				text = "EH1"
			intervals [522]:
				xmin = 106.8286
				xmax = 106.9286
				text = "R"
			intervals [523]:
				xmin = 106.9286
				xmax = 107.0586
				text = "IY0"
			intervals [524]:
				xmin = 107.0586
				xmax = 107.1186
				text = "AH0"
			intervals [525]:
				xmin = 107.1186
				xmax = 108.0143
				text = "sp"
			intervals [526]:
				xmin = 108.0143
				xmax = 108.0843
				text = "OW2"
			intervals [527]:
				xmin = 108.0843
				xmax = 108.1543
				text = "K"
			intervals [528]:
				xmin = 108.1543
				xmax = 108.2543
				text = "EY1"
			intervals [529]:
				xmin = 108.2543
				xmax = 108.6658
				text = "sp"
			intervals [530]:
				xmin = 108.6658
				xmax = 108.7458
				text = "K"
			intervals [531]:
				xmin = 108.7458
				xmax = 108.7758
				text = "AE1"
			intervals [532]:
				xmin = 108.7758
				xmax = 108.8258
				text = "N"
			intervals [533]:
				xmin = 108.8258
				xmax = 108.8558
				text = "Y"
			intervals [534]:
				xmin = 108.8558
				xmax = 108.9358
				text = "UW1"
			intervals [535]:
				xmin = 108.9358
				xmax = 109.0158
				text = "sp"
			intervals [536]:
				xmin = 109.0158
				xmax = 109.1058
				text = "D"
			intervals [537]:
				xmin = 109.1058
				xmax = 109.1358
				text = "UW1"
			intervals [538]:
				xmin = 109.1358
				xmax = 109.1858
				text = "Y"
			intervals [539]:
				xmin = 109.1858
				xmax = 109.2358
				text = "UW1"
			intervals [540]:
				xmin = 109.2358
				xmax = 109.2658
				text = "R"
			intervals [541]:
				xmin = 109.2658
				xmax = 109.2958
				text = "IH0"
			intervals [542]:
				xmin = 109.2958
				xmax = 109.3358
				text = "M"
			intervals [543]:
				xmin = 109.3358
				xmax = 109.3858
				text = "EH1"
			intervals [544]:
				xmin = 109.3858
				xmax = 109.4258
				text = "M"
			intervals [545]:
				xmin = 109.4258
				xmax = 109.4558
				text = "B"
			intervals [546]:
				xmin = 109.4558
				xmax = 109.4958
				text = "ER0"
			intervals [547]:
				xmin = 109.4958
				xmax = 109.5458
				text = "Y"
			intervals [548]:
				xmin = 109.5458
				xmax = 109.5858
				text = "UH1"
			intervals [549]:
				xmin = 109.5858
				xmax = 109.6658
				text = "R"
			intervals [550]:
				xmin = 109.6658
				xmax = 109.7158
				text = "HH"
			intervals [551]:
				xmin = 109.7158
				xmax = 109.8258
				text = "AW1"
			intervals [552]:
				xmin = 109.8258
				xmax = 109.9358
				text = "S"
			intervals [553]:
				xmin = 109.9358
				xmax = 110.0058
				text = "EH1"
			intervals [554]:
				xmin = 110.0058
				xmax = 110.0958
				text = "Z"
			intervals [555]:
				xmin = 110.0958
				xmax = 110.4158
				text = "AH0"
			intervals [556]:
				xmin = 110.4158
				xmax = 110.6244
				text = "sp"
			intervals [557]:
				xmin = 110.6244
				xmax = 110.7044
				text = "AE1"
			intervals [558]:
				xmin = 110.7044
				xmax = 110.8344
				text = "Z"
			intervals [559]:
				xmin = 110.8344
				xmax = 110.9044
				text = "EY1"
			intervals [560]:
				xmin = 110.9044
				xmax = 110.9644
				text = "Y"
			intervals [561]:
				xmin = 110.9644
				xmax = 111.0444
				text = "AH1"
			intervals [562]:
				xmin = 111.0444
				xmax = 111.1444
				text = "NG"
			intervals [563]:
				xmin = 111.1444
				xmax = 111.2344
				text = "CH"
			intervals [564]:
				xmin = 111.2344
				xmax = 111.4644
				text = "AY1"
			intervals [565]:
				xmin = 111.4644
				xmax = 111.5144
				text = "L"
			intervals [566]:
				xmin = 111.5144
				xmax = 111.5744
				text = "D"
			intervals [567]:
				xmin = 111.5744
				xmax = 112.7231
				text = ""
			intervals [568]:
				xmin = 112.7231
				xmax = 112.8331
				text = "T"
			intervals [569]:
				xmin = 112.8331
				xmax = 112.8731
				text = "EH1"
			intervals [570]:
				xmin = 112.8731
				xmax = 112.9231
				text = "L"
			intervals [571]:
				xmin = 112.9231
				xmax = 112.9631
				text = "M"
			intervals [572]:
				xmin = 112.9631
				xmax = 113.0031
				text = "IY1"
			intervals [573]:
				xmin = 113.0031
				xmax = 113.0531
				text = "AH0"
			intervals [574]:
				xmin = 113.0531
				xmax = 113.0831
				text = "L"
			intervals [575]:
				xmin = 113.0831
				xmax = 113.1131
				text = "IH1"
			intervals [576]:
				xmin = 113.1131
				xmax = 113.1531
				text = "T"
			intervals [577]:
				xmin = 113.1531
				xmax = 113.1831
				text = "AH0"
			intervals [578]:
				xmin = 113.1831
				xmax = 113.2131
				text = "L"
			intervals [579]:
				xmin = 113.2131
				xmax = 113.2531
				text = "B"
			intervals [580]:
				xmin = 113.2531
				xmax = 113.2831
				text = "IH1"
			intervals [581]:
				xmin = 113.2831
				xmax = 113.3131
				text = "T"
			intervals [582]:
				xmin = 113.3131
				xmax = 113.3631
				text = "AH0"
			intervals [583]:
				xmin = 113.3631
				xmax = 113.4031
				text = "B"
			intervals [584]:
				xmin = 113.4031
				xmax = 113.5031
				text = "AW1"
			intervals [585]:
				xmin = 113.5031
				xmax = 113.5431
				text = "T"
			intervals [586]:
				xmin = 113.5431
				xmax = 113.5731
				text = "IH0"
			intervals [587]:
				xmin = 113.5731
				xmax = 113.6531
				text = "T"
			intervals [588]:
				xmin = 113.6531
				xmax = 132.0244
				text = ""
			intervals [589]:
				xmin = 132.0244
				xmax = 132.0544
				text = "sil"
			intervals [590]:
				xmin = 132.0544
				xmax = 132.1144
				text = "HH"
			intervals [591]:
				xmin = 132.1144
				xmax = 132.1444
				text = "AW1"
			intervals [592]:
				xmin = 132.1444
				xmax = 132.2044
				text = "M"
			intervals [593]:
				xmin = 132.2044
				xmax = 132.2444
				text = "EH1"
			intervals [594]:
				xmin = 132.2444
				xmax = 132.2844
				text = "N"
			intervals [595]:
				xmin = 132.2844
				xmax = 132.3944
				text = "IY0"
			intervals [596]:
				xmin = 132.3944
				xmax = 132.5444
				text = "R"
			intervals [597]:
				xmin = 132.5444
				xmax = 132.5944
				text = "UW1"
			intervals [598]:
				xmin = 132.5944
				xmax = 132.6844
				text = "M"
			intervals [599]:
				xmin = 132.6844
				xmax = 132.7944
				text = "Z"
			intervals [600]:
				xmin = 132.7944
				xmax = 132.8244
				text = "sp"
			intervals [601]:
				xmin = 132.8244
				xmax = 132.8844
				text = "B"
			intervals [602]:
				xmin = 132.8844
				xmax = 132.9444
				text = "EH1"
			intervals [603]:
				xmin = 132.9444
				xmax = 133.0044
				text = "D"
			intervals [604]:
				xmin = 133.0044
				xmax = 133.0344
				text = "R"
			intervals [605]:
				xmin = 133.0344
				xmax = 133.1044
				text = "UW2"
			intervals [606]:
				xmin = 133.1044
				xmax = 133.2044
				text = "M"
			intervals [607]:
				xmin = 133.2044
				xmax = 133.3944
				text = "Z"
			intervals [608]:
				xmin = 133.3944
				xmax = 137.2436
				text = ""
			intervals [609]:
				xmin = 137.2436
				xmax = 137.3236
				text = "AE1"
			intervals [610]:
				xmin = 137.3236
				xmax = 137.4136
				text = "N"
			intervals [611]:
				xmin = 137.4136
				xmax = 137.4636
				text = "D"
			intervals [612]:
				xmin = 137.4636
				xmax = 137.4936
				text = "sp"
			intervals [613]:
				xmin = 137.4936
				xmax = 137.5536
				text = "HH"
			intervals [614]:
				xmin = 137.5536
				xmax = 137.8236
				text = "UW1"
			intervals [615]:
				xmin = 137.8236
				xmax = 137.9236
				text = "sp"
			intervals [616]:
				xmin = 137.9236
				xmax = 138.0436
				text = "OW2"
			intervals [617]:
				xmin = 138.0436
				xmax = 138.1236
				text = "K"
			intervals [618]:
				xmin = 138.1236
				xmax = 138.1836
				text = "EY1"
			intervals [619]:
				xmin = 138.1836
				xmax = 138.2936
				text = "S"
			intervals [620]:
				xmin = 138.2936
				xmax = 138.6136
				text = "OW1"
			intervals [621]:
				xmin = 138.6136
				xmax = 138.6436
				text = "sp"
			intervals [622]:
				xmin = 138.6436
				xmax = 138.7136
				text = "IH1"
			intervals [623]:
				xmin = 138.7136
				xmax = 138.7736
				text = "T"
			intervals [624]:
				xmin = 138.7736
				xmax = 138.8336
				text = "W"
			intervals [625]:
				xmin = 138.8336
				xmax = 138.8836
				text = "AH0"
			intervals [626]:
				xmin = 138.8836
				xmax = 139.0036
				text = "Z"
			intervals [627]:
				xmin = 139.0036
				xmax = 139.2697
				text = ""
			intervals [628]:
				xmin = 139.2697
				xmax = 139.3497
				text = "sil"
			intervals [629]:
				xmin = 139.3497
				xmax = 139.4297
				text = "HH"
			intervals [630]:
				xmin = 139.4297
				xmax = 139.6797
				text = "UW1"
			intervals [631]:
				xmin = 139.6797
				xmax = 139.7097
				text = "HH"
			intervals [632]:
				xmin = 139.7097
				xmax = 139.7797
				text = "UW1"
			intervals [633]:
				xmin = 139.7797
				xmax = 139.8297
				text = "L"
			intervals [634]:
				xmin = 139.8297
				xmax = 139.8797
				text = "IH1"
			intervals [635]:
				xmin = 139.8797
				xmax = 139.9297
				text = "V"
			intervals [636]:
				xmin = 139.9297
				xmax = 139.9697
				text = "D"
			intervals [637]:
				xmin = 139.9697
				xmax = 139.9997
				text = "IH1"
			intervals [638]:
				xmin = 139.9997
				xmax = 140.0497
				text = "N"
			intervals [639]:
				xmin = 140.0497
				xmax = 140.0797
				text = "DH"
			intervals [640]:
				xmin = 140.0797
				xmax = 140.1497
				text = "AH0"
			intervals [641]:
				xmin = 140.1497
				xmax = 140.2097
				text = "HH"
			intervals [642]:
				xmin = 140.2097
				xmax = 140.2397
				text = "AW1"
			intervals [643]:
				xmin = 140.2397
				xmax = 140.3397
				text = "S"
			intervals [644]:
				xmin = 140.3397
				xmax = 140.3697
				text = "W"
			intervals [645]:
				xmin = 140.3697
				xmax = 140.3997
				text = "IH0"
			intervals [646]:
				xmin = 140.3997
				xmax = 140.4797
				text = "TH"
			intervals [647]:
				xmin = 140.4797
				xmax = 140.5197
				text = "Y"
			intervals [648]:
				xmin = 140.5197
				xmax = 140.5897
				text = "UW1"
			intervals [649]:
				xmin = 140.5897
				xmax = 146.6544
				text = "sp"
			intervals [650]:
				xmin = 146.6544
				xmax = 146.7344
				text = "OW2"
			intervals [651]:
				xmin = 146.7344
				xmax = 146.8144
				text = "K"
			intervals [652]:
				xmin = 146.8144
				xmax = 146.9144
				text = "EY1"
			intervals [653]:
				xmin = 146.9144
				xmax = 147.1648
				text = "sp"
			intervals [654]:
				xmin = 147.1648
				xmax = 147.2148
				text = "S"
			intervals [655]:
				xmin = 147.2148
				xmax = 147.2448
				text = "OW1"
			intervals [656]:
				xmin = 147.2448
				xmax = 147.3048
				text = "HH"
			intervals [657]:
				xmin = 147.3048
				xmax = 147.3348
				text = "AW1"
			intervals [658]:
				xmin = 147.3348
				xmax = 147.3948
				text = "M"
			intervals [659]:
				xmin = 147.3948
				xmax = 147.4248
				text = "EH1"
			intervals [660]:
				xmin = 147.4248
				xmax = 147.4648
				text = "N"
			intervals [661]:
				xmin = 147.4648
				xmax = 147.5348
				text = "IY0"
			intervals [662]:
				xmin = 147.5348
				xmax = 147.6248
				text = "S"
			intervals [663]:
				xmin = 147.6248
				xmax = 147.6948
				text = "IH1"
			intervals [664]:
				xmin = 147.6948
				xmax = 147.7648
				text = "B"
			intervals [665]:
				xmin = 147.7648
				xmax = 147.8048
				text = "L"
			intervals [666]:
				xmin = 147.8048
				xmax = 147.8548
				text = "IH0"
			intervals [667]:
				xmin = 147.8548
				xmax = 147.9148
				text = "NG"
			intervals [668]:
				xmin = 147.9148
				xmax = 147.9648
				text = "Z"
			intervals [669]:
				xmin = 147.9648
				xmax = 148.0048
				text = "D"
			intervals [670]:
				xmin = 148.0048
				xmax = 148.0548
				text = "UW1"
			intervals [671]:
				xmin = 148.0548
				xmax = 148.0848
				text = "Y"
			intervals [672]:
				xmin = 148.0848
				xmax = 148.1448
				text = "UW1"
			intervals [673]:
				xmin = 148.1448
				xmax = 148.2148
				text = "HH"
			intervals [674]:
				xmin = 148.2148
				xmax = 148.4048
				text = "AE1"
			intervals [675]:
				xmin = 148.4048
				xmax = 148.5148
				text = "V"
			intervals [676]:
				xmin = 148.5148
				xmax = 157.4866
				text = ""
			intervals [677]:
				xmin = 157.4866
				xmax = 157.5166
				text = "sil"
			intervals [678]:
				xmin = 157.5166
				xmax = 157.8366
				text = "AH0"
			intervals [679]:
				xmin = 157.8366
				xmax = 157.9266
				text = "N"
			intervals [680]:
				xmin = 157.9266
				xmax = 158.0566
				text = "D"
			intervals [681]:
				xmin = 158.0566
				xmax = 158.0866
				text = "AA1"
			intervals [682]:
				xmin = 158.0866
				xmax = 158.1466
				text = "R"
			intervals [683]:
				xmin = 158.1466
				xmax = 158.2166
				text = "Y"
			intervals [684]:
				xmin = 158.2166
				xmax = 158.2566
				text = "UW1"
			intervals [685]:
				xmin = 158.2566
				xmax = 158.3666
				text = "K"
			intervals [686]:
				xmin = 158.3666
				xmax = 158.3966
				text = "L"
			intervals [687]:
				xmin = 158.3966
				xmax = 158.4266
				text = "OW1"
			intervals [688]:
				xmin = 158.4266
				xmax = 158.5266
				text = "Z"
			intervals [689]:
				xmin = 158.5266
				xmax = 158.5966
				text = "ER0"
			intervals [690]:
				xmin = 158.5966
				xmax = 158.6466
				text = "T"
			intervals [691]:
				xmin = 158.6466
				xmax = 158.6866
				text = "IH0"
			intervals [692]:
				xmin = 158.6866
				xmax = 158.8166
				text = "IY1"
			intervals [693]:
				xmin = 158.8166
				xmax = 158.8666
				text = "DH"
			intervals [694]:
				xmin = 158.8666
				xmax = 158.9766
				text = "ER0"
			intervals [695]:
				xmin = 158.9766
				xmax = 159.0966
				text = "S"
			intervals [696]:
				xmin = 159.0966
				xmax = 159.2466
				text = "EH1"
			intervals [697]:
				xmin = 159.2466
				xmax = 159.3266
				text = "T"
			intervals [698]:
				xmin = 159.3266
				xmax = 159.3566
				text = "sp"
			intervals [699]:
				xmin = 159.3566
				xmax = 159.6166
				text = "AO1"
			intervals [700]:
				xmin = 159.6166
				xmax = 159.8766
				text = "R"
			intervals [701]:
				xmin = 159.8766
				xmax = 160.1492
				text = ""
			intervals [702]:
				xmin = 160.1492
				xmax = 160.2292
				text = "B"
			intervals [703]:
				xmin = 160.2292
				xmax = 160.3192
				text = "OW1"
			intervals [704]:
				xmin = 160.3192
				xmax = 160.3492
				text = "TH"
			intervals [705]:
				xmin = 160.3492
				xmax = 160.4392
				text = "S"
			intervals [706]:
				xmin = 160.4392
				xmax = 160.5092
				text = "EH1"
			intervals [707]:
				xmin = 160.5092
				xmax = 160.5792
				text = "T"
			intervals [708]:
				xmin = 160.5792
				xmax = 160.6392
				text = "S"
			intervals [709]:
				xmin = 160.6392
				xmax = 160.6692
				text = "Y"
			intervals [710]:
				xmin = 160.6692
				xmax = 160.7192
				text = "UH1"
			intervals [711]:
				xmin = 160.7192
				xmax = 160.7792
				text = "R"
			intervals [712]:
				xmin = 160.7792
				xmax = 160.8992
				text = "S"
			intervals [713]:
				xmin = 160.8992
				xmax = 160.9392
				text = "IH1"
			intervals [714]:
				xmin = 160.9392
				xmax = 161.0092
				text = "M"
			intervals [715]:
				xmin = 161.0092
				xmax = 161.0592
				text = "AH0"
			intervals [716]:
				xmin = 161.0592
				xmax = 161.1192
				text = "L"
			intervals [717]:
				xmin = 161.1192
				xmax = 161.1792
				text = "ER0"
			intervals [718]:
				xmin = 161.1792
				xmax = 161.2292
				text = "L"
			intervals [719]:
				xmin = 161.2292
				xmax = 161.2892
				text = "IY0"
			intervals [720]:
				xmin = 161.2892
				xmax = 161.3792
				text = "K"
			intervals [721]:
				xmin = 161.3792
				xmax = 161.4492
				text = "L"
			intervals [722]:
				xmin = 161.4492
				xmax = 161.5992
				text = "OW1"
			intervals [723]:
				xmin = 161.5992
				xmax = 161.8692
				text = "Z"
			intervals [724]:
				xmin = 161.8692
				xmax = 163.7302
				text = ""
			intervals [725]:
				xmin = 163.7302
				xmax = 163.7902
				text = "D"
			intervals [726]:
				xmin = 163.7902
				xmax = 163.8202
				text = "IH1"
			intervals [727]:
				xmin = 163.8202
				xmax = 163.8702
				text = "D"
			intervals [728]:
				xmin = 163.8702
				xmax = 163.9002
				text = "DH"
			intervals [729]:
				xmin = 163.9002
				xmax = 164.1302
				text = "EY1"
			intervals [730]:
				xmin = 164.1302
				xmax = 164.2307
				text = ""
			intervals [731]:
				xmin = 164.2307
				xmax = 164.3007
				text = "K"
			intervals [732]:
				xmin = 164.3007
				xmax = 164.3407
				text = "AA1"
			intervals [733]:
				xmin = 164.3407
				xmax = 164.4007
				text = "Z"
			intervals [734]:
				xmin = 164.4007
				xmax = 164.4407
				text = "Y"
			intervals [735]:
				xmin = 164.4407
				xmax = 164.5007
				text = "UW1"
			intervals [736]:
				xmin = 164.5007
				xmax = 164.5607
				text = "G"
			intervals [737]:
				xmin = 164.5607
				xmax = 164.6007
				text = "R"
			intervals [738]:
				xmin = 164.6007
				xmax = 164.6307
				text = "UW1"
			intervals [739]:
				xmin = 164.6307
				xmax = 164.6607
				text = "AH1"
			intervals [740]:
				xmin = 164.6607
				xmax = 164.7507
				text = "P"
			intervals [741]:
				xmin = 164.7507
				xmax = 164.7807
				text = "IH0"
			intervals [742]:
				xmin = 164.7807
				xmax = 164.8207
				text = "N"
			intervals [743]:
				xmin = 164.8207
				xmax = 164.8607
				text = "DH"
			intervals [744]:
				xmin = 164.8607
				xmax = 164.8907
				text = "AH0"
			intervals [745]:
				xmin = 164.8907
				xmax = 164.9407
				text = "HH"
			intervals [746]:
				xmin = 164.9407
				xmax = 165.0207
				text = "AW1"
			intervals [747]:
				xmin = 165.0207
				xmax = 165.1307
				text = "S"
			intervals [748]:
				xmin = 165.1307
				xmax = 165.1607
				text = "W"
			intervals [749]:
				xmin = 165.1607
				xmax = 165.1907
				text = "IH0"
			intervals [750]:
				xmin = 165.1907
				xmax = 165.2407
				text = "TH"
			intervals [751]:
				xmin = 165.2407
				xmax = 165.2907
				text = "DH"
			intervals [752]:
				xmin = 165.2907
				xmax = 165.3307
				text = "AH0"
			intervals [753]:
				xmin = 165.3307
				xmax = 165.5007
				text = "M"
			intervals [754]:
				xmin = 165.5007
				xmax = 166.0658
				text = ""
			intervals [755]:
				xmin = 166.0658
				xmax = 166.1158
				text = "sil"
			intervals [756]:
				xmin = 166.1158
				xmax = 166.2058
				text = "OW2"
			intervals [757]:
				xmin = 166.2058
				xmax = 166.2758
				text = "K"
			intervals [758]:
				xmin = 166.2758
				xmax = 166.3958
				text = "EY1"
			intervals [759]:
				xmin = 166.3958
				xmax = 166.4258
				text = "sp"
			intervals [760]:
				xmin = 166.4258
				xmax = 166.6197
				text = ""
			intervals [761]:
				xmin = 166.6197
				xmax = 166.7197
				text = "AE1"
			intervals [762]:
				xmin = 166.7197
				xmax = 166.7597
				text = "N"
			intervals [763]:
				xmin = 166.7597
				xmax = 166.8297
				text = "N"
			intervals [764]:
				xmin = 166.8297
				xmax = 166.9997
				text = "AW1"
			intervals [765]:
				xmin = 166.9997
				xmax = 167.1397
				text = "DH"
			intervals [766]:
				xmin = 167.1397
				xmax = 167.3997
				text = "EY1"
			intervals [767]:
				xmin = 167.3997
				xmax = 167.6373
				text = ""
			intervals [768]:
				xmin = 167.6373
				xmax = 167.6873
				text = "sil"
			intervals [769]:
				xmin = 167.6873
				xmax = 167.7873
				text = "ER0"
			intervals [770]:
				xmin = 167.7873
				xmax = 167.8873
				text = "K"
			intervals [771]:
				xmin = 167.8873
				xmax = 167.9273
				text = "L"
			intervals [772]:
				xmin = 167.9273
				xmax = 167.9773
				text = "AH1"
			intervals [773]:
				xmin = 167.9773
				xmax = 168.0673
				text = "B"
			intervals [774]:
				xmin = 168.0673
				xmax = 168.1573
				text = "K"
			intervals [775]:
				xmin = 168.1573
				xmax = 168.3173
				text = "IH1"
			intervals [776]:
				xmin = 168.3173
				xmax = 168.3773
				text = "D"
			intervals [777]:
				xmin = 168.3773
				xmax = 168.7173
				text = "Z"
			intervals [778]:
				xmin = 168.7173
				xmax = 169.6134
				text = ""
			intervals [779]:
				xmin = 169.6134
				xmax = 169.6734
				text = "sil"
			intervals [780]:
				xmin = 169.6734
				xmax = 169.7834
				text = "M"
			intervals [781]:
				xmin = 169.7834
				xmax = 169.9334
				text = "HH"
			intervals [782]:
				xmin = 169.9334
				xmax = 170.0634
				text = "M"
			intervals [783]:
				xmin = 170.0634
				xmax = 170.1334
				text = "sp"
			intervals [784]:
				xmin = 170.1334
				xmax = 170.8112
				text = ""
			intervals [785]:
				xmin = 170.8112
				xmax = 170.9812
				text = "S"
			intervals [786]:
				xmin = 170.9812
				xmax = 171.4912
				text = "OW1"
			intervals [787]:
				xmin = 171.4912
				xmax = 172.2092
				text = "sp"
			intervals [788]:
				xmin = 172.2092
				xmax = 172.3292
				text = "D"
			intervals [789]:
				xmin = 172.3292
				xmax = 172.3692
				text = "IH1"
			intervals [790]:
				xmin = 172.3692
				xmax = 172.4292
				text = "D"
			intervals [791]:
				xmin = 172.4292
				xmax = 172.4992
				text = "Y"
			intervals [792]:
				xmin = 172.4992
				xmax = 172.5892
				text = "UW1"
			intervals [793]:
				xmin = 172.5892
				xmax = 172.6192
				text = "sp"
			intervals [794]:
				xmin = 172.6192
				xmax = 172.7592
				text = "P"
			intervals [795]:
				xmin = 172.7592
				xmax = 172.8192
				text = "L"
			intervals [796]:
				xmin = 172.8192
				xmax = 172.9692
				text = "EY1"
			intervals [797]:
				xmin = 172.9692
				xmax = 173.0892
				text = "AH0"
			intervals [798]:
				xmin = 173.0892
				xmax = 173.1592
				text = "L"
			intervals [799]:
				xmin = 173.1592
				xmax = 173.2792
				text = "AA1"
			intervals [800]:
				xmin = 173.2792
				xmax = 173.3592
				text = "T"
			intervals [801]:
				xmin = 173.3592
				xmax = 173.4738
				text = ""
			intervals [802]:
				xmin = 173.4738
				xmax = 173.5138
				text = "sil"
			intervals [803]:
				xmin = 173.5138
				xmax = 173.5838
				text = "OW2"
			intervals [804]:
				xmin = 173.5838
				xmax = 173.6838
				text = "K"
			intervals [805]:
				xmin = 173.6838
				xmax = 173.7238
				text = "EY1"
			intervals [806]:
				xmin = 173.7238
				xmax = 173.7538
				text = "sp"
			intervals [807]:
				xmin = 173.7538
				xmax = 173.7938
				text = "B"
			intervals [808]:
				xmin = 173.7938
				xmax = 173.8238
				text = "AH1"
			intervals [809]:
				xmin = 173.8238
				xmax = 173.8538
				text = "T"
			intervals [810]:
				xmin = 173.8538
				xmax = 173.9438
				text = "HH"
			intervals [811]:
				xmin = 173.9438
				xmax = 174.1638
				text = "AW1"
			intervals [812]:
				xmin = 174.1638
				xmax = 174.1938
				text = "sp"
			intervals [813]:
				xmin = 174.1938
				xmax = 174.3038
				text = "HH"
			intervals [814]:
				xmin = 174.3038
				xmax = 174.3538
				text = "AW1"
			intervals [815]:
				xmin = 174.3538
				xmax = 174.4238
				text = "B"
			intervals [816]:
				xmin = 174.4238
				xmax = 174.4638
				text = "IH1"
			intervals [817]:
				xmin = 174.4638
				xmax = 174.5238
				text = "G"
			intervals [818]:
				xmin = 174.5238
				xmax = 174.5538
				text = "IH1"
			intervals [819]:
				xmin = 174.5538
				xmax = 174.5938
				text = "Z"
			intervals [820]:
				xmin = 174.5938
				xmax = 174.6538
				text = "DH"
			intervals [821]:
				xmin = 174.6538
				xmax = 174.6838
				text = "IY0"
			intervals [822]:
				xmin = 174.6838
				xmax = 174.7138
				text = "sp"
			intervals [823]:
				xmin = 174.7138
				xmax = 174.8638
				text = "EY1"
			intervals [824]:
				xmin = 174.8638
				xmax = 174.9938
				text = "JH"
			intervals [825]:
				xmin = 174.9938
				xmax = 175.1429
				text = ""
			intervals [826]:
				xmin = 175.1429
				xmax = 175.1829
				text = "sil"
			intervals [827]:
				xmin = 175.1829
				xmax = 175.2529
				text = "G"
			intervals [828]:
				xmin = 175.2529
				xmax = 175.3329
				text = "AE1"
			intervals [829]:
				xmin = 175.3329
				xmax = 175.4029
				text = "P"
			intervals [830]:
				xmin = 175.4029
				xmax = 175.4329
				text = "B"
			intervals [831]:
				xmin = 175.4329
				xmax = 175.4729
				text = "IH0"
			intervals [832]:
				xmin = 175.4729
				xmax = 175.5629
				text = "T"
			intervals [833]:
				xmin = 175.5629
				xmax = 175.5929
				text = "W"
			intervals [834]:
				xmin = 175.5929
				xmax = 175.6929
				text = "IY1"
			intervals [835]:
				xmin = 175.6929
				xmax = 175.7629
				text = "N"
			intervals [836]:
				xmin = 175.7629
				xmax = 175.8229
				text = "L"
			intervals [837]:
				xmin = 175.8229
				xmax = 175.8729
				text = "AY1"
			intervals [838]:
				xmin = 175.8729
				xmax = 176.0329
				text = "K"
			intervals [839]:
				xmin = 176.0329
				xmax = 176.0929
				text = "Y"
			intervals [840]:
				xmin = 176.0929
				xmax = 176.4029
				text = "UW1"
			intervals [841]:
				xmin = 176.4029
				xmax = 176.4429
				text = "sp"
			intervals [842]:
				xmin = 176.4429
				xmax = 176.8029
				text = "AE1"
			intervals [843]:
				xmin = 176.8029
				xmax = 176.8829
				text = "N"
			intervals [844]:
				xmin = 176.8829
				xmax = 176.9329
				text = "D"
			intervals [845]:
				xmin = 176.9329
				xmax = 177.0129
				text = "sp"
			intervals [846]:
				xmin = 177.0129
				xmax = 177.5019
				text = ""
			intervals [847]:
				xmin = 177.5019
				xmax = 177.6019
				text = "DH"
			intervals [848]:
				xmin = 177.6019
				xmax = 177.6819
				text = "AH0"
			intervals [849]:
				xmin = 177.6819
				xmax = 177.8419
				text = "N"
			intervals [850]:
				xmin = 177.8419
				xmax = 177.9319
				text = "EH1"
			intervals [851]:
				xmin = 177.9319
				xmax = 178.0519
				text = "K"
			intervals [852]:
				xmin = 178.0519
				xmax = 178.1519
				text = "S"
			intervals [853]:
				xmin = 178.1519
				xmax = 178.2419
				text = "T"
			intervals [854]:
				xmin = 178.2419
				xmax = 178.2719
				text = "sp"
			intervals [855]:
				xmin = 178.2719
				xmax = 178.3919
				text = "CH"
			intervals [856]:
				xmin = 178.3919
				xmax = 178.6019
				text = "AY1"
			intervals [857]:
				xmin = 178.6019
				xmax = 178.6719
				text = "L"
			intervals [858]:
				xmin = 178.6719
				xmax = 178.7019
				text = "D"
			intervals [859]:
				xmin = 178.7019
				xmax = 178.7519
				text = "DH"
			intervals [860]:
				xmin = 178.7519
				xmax = 178.7919
				text = "AE1"
			intervals [861]:
				xmin = 178.7919
				xmax = 178.8219
				text = "T"
			intervals [862]:
				xmin = 178.8219
				xmax = 178.9019
				text = "sp"
			intervals [863]:
				xmin = 178.9019
				xmax = 178.9819
				text = "L"
			intervals [864]:
				xmin = 178.9819
				xmax = 179.0219
				text = "IH1"
			intervals [865]:
				xmin = 179.0219
				xmax = 179.0519
				text = "V"
			intervals [866]:
				xmin = 179.0519
				xmax = 179.1119
				text = "D"
			intervals [867]:
				xmin = 179.1119
				xmax = 179.1519
				text = "IH1"
			intervals [868]:
				xmin = 179.1519
				xmax = 179.1919
				text = "N"
			intervals [869]:
				xmin = 179.1919
				xmax = 179.2219
				text = "DH"
			intervals [870]:
				xmin = 179.2219
				xmax = 179.2719
				text = "AH0"
			intervals [871]:
				xmin = 179.2719
				xmax = 179.3019
				text = "HH"
			intervals [872]:
				xmin = 179.3019
				xmax = 179.3819
				text = "AW1"
			intervals [873]:
				xmin = 179.3819
				xmax = 179.4619
				text = "S"
			intervals [874]:
				xmin = 179.4619
				xmax = 179.4919
				text = "W"
			intervals [875]:
				xmin = 179.4919
				xmax = 179.5219
				text = "IH0"
			intervals [876]:
				xmin = 179.5219
				xmax = 179.5819
				text = "TH"
			intervals [877]:
				xmin = 179.5819
				xmax = 179.6219
				text = "Y"
			intervals [878]:
				xmin = 179.6219
				xmax = 179.7019
				text = "UW1"
			intervals [879]:
				xmin = 179.7019
				xmax = 184.4628
				text = "sp"
			intervals [880]:
				xmin = 184.4628
				xmax = 184.5728
				text = "OW2"
			intervals [881]:
				xmin = 184.5728
				xmax = 184.6428
				text = "K"
			intervals [882]:
				xmin = 184.6428
				xmax = 184.6728
				text = "EY1"
			intervals [883]:
				xmin = 184.6728
				xmax = 184.7028
				text = "sp"
			intervals [884]:
				xmin = 184.7028
				xmax = 184.8128
				text = "S"
			intervals [885]:
				xmin = 184.8128
				xmax = 184.8928
				text = "OW1"
			intervals [886]:
				xmin = 184.8928
				xmax = 185.0028
				text = "AA1"
			intervals [887]:
				xmin = 185.0028
				xmax = 185.0428
				text = "B"
			intervals [888]:
				xmin = 185.0428
				xmax = 185.0928
				text = "V"
			intervals [889]:
				xmin = 185.0928
				xmax = 185.1328
				text = "IY0"
			intervals [890]:
				xmin = 185.1328
				xmax = 185.1728
				text = "AH0"
			intervals [891]:
				xmin = 185.1728
				xmax = 185.2728
				text = "S"
			intervals [892]:
				xmin = 185.2728
				xmax = 185.3328
				text = "L"
			intervals [893]:
				xmin = 185.3328
				xmax = 185.5328
				text = "IY0"
			intervals [894]:
				xmin = 185.5328
				xmax = 185.6106
				text = ""
			intervals [895]:
				xmin = 185.6106
				xmax = 185.6406
				text = "sil"
			intervals [896]:
				xmin = 185.6406
				xmax = 185.7106
				text = "DH"
			intervals [897]:
				xmin = 185.7106
				xmax = 185.7606
				text = "EH1"
			intervals [898]:
				xmin = 185.7606
				xmax = 185.8506
				text = "R"
			intervals [899]:
				xmin = 185.8506
				xmax = 185.9506
				text = "W"
			intervals [900]:
				xmin = 185.9506
				xmax = 186.0006
				text = "AH0"
			intervals [901]:
				xmin = 186.0006
				xmax = 186.0406
				text = "Z"
			intervals [902]:
				xmin = 186.0406
				xmax = 186.1706
				text = "S"
			intervals [903]:
				xmin = 186.1706
				xmax = 186.2006
				text = "AH1"
			intervals [904]:
				xmin = 186.2006
				xmax = 186.2806
				text = "M"
			intervals [905]:
				xmin = 186.2806
				xmax = 186.3906
				text = "sp"
			intervals [906]:
				xmin = 186.3906
				xmax = 186.5306
				text = "T"
			intervals [907]:
				xmin = 186.5306
				xmax = 186.6406
				text = "AY1"
			intervals [908]:
				xmin = 186.6406
				xmax = 186.7106
				text = "M"
			intervals [909]:
				xmin = 186.7106
				xmax = 186.7606
				text = "IH1"
			intervals [910]:
				xmin = 186.7606
				xmax = 186.8306
				text = "N"
			intervals [911]:
				xmin = 186.8306
				xmax = 186.8606
				text = "B"
			intervals [912]:
				xmin = 186.8606
				xmax = 186.9206
				text = "IH0"
			intervals [913]:
				xmin = 186.9206
				xmax = 187.0006
				text = "T"
			intervals [914]:
				xmin = 187.0006
				xmax = 187.0606
				text = "W"
			intervals [915]:
				xmin = 187.0606
				xmax = 187.2606
				text = "IY1"
			intervals [916]:
				xmin = 187.2606
				xmax = 187.3306
				text = "N"
			intervals [917]:
				xmin = 187.3306
				xmax = 187.3806
				text = "sp"
			intervals [918]:
				xmin = 187.3806
				xmax = 187.5667
				text = ""
			intervals [919]:
				xmin = 187.5667
				xmax = 187.7067
				text = "S"
			intervals [920]:
				xmin = 187.7067
				xmax = 187.8267
				text = "OW1"
			intervals [921]:
				xmin = 187.8267
				xmax = 187.9067
				text = "D"
			intervals [922]:
				xmin = 187.9067
				xmax = 187.9467
				text = "IH1"
			intervals [923]:
				xmin = 187.9467
				xmax = 188.0167
				text = "D"
			intervals [924]:
				xmin = 188.0167
				xmax = 188.0667
				text = "Y"
			intervals [925]:
				xmin = 188.0667
				xmax = 188.1067
				text = "UW1"
			intervals [926]:
				xmin = 188.1067
				xmax = 188.1767
				text = "P"
			intervals [927]:
				xmin = 188.1767
				xmax = 188.2267
				text = "L"
			intervals [928]:
				xmin = 188.2267
				xmax = 188.2767
				text = "EY1"
			intervals [929]:
				xmin = 188.2767
				xmax = 188.3267
				text = "W"
			intervals [930]:
				xmin = 188.3267
				xmax = 188.3667
				text = "IH0"
			intervals [931]:
				xmin = 188.3667
				xmax = 188.3967
				text = "DH"
			intervals [932]:
				xmin = 188.3967
				xmax = 188.4667
				text = "AH1"
			intervals [933]:
				xmin = 188.4667
				xmax = 188.5167
				text = "DH"
			intervals [934]:
				xmin = 188.5167
				xmax = 188.5967
				text = "ER0"
			intervals [935]:
				xmin = 188.5967
				xmax = 188.6867
				text = "K"
			intervals [936]:
				xmin = 188.6867
				xmax = 188.7667
				text = "IH1"
			intervals [937]:
				xmin = 188.7667
				xmax = 188.8167
				text = "D"
			intervals [938]:
				xmin = 188.8167
				xmax = 188.8567
				text = "Z"
			intervals [939]:
				xmin = 188.8567
				xmax = 188.8867
				text = "IH0"
			intervals [940]:
				xmin = 188.8867
				xmax = 188.9367
				text = "N"
			intervals [941]:
				xmin = 188.9367
				xmax = 188.9667
				text = "DH"
			intervals [942]:
				xmin = 188.9667
				xmax = 188.9967
				text = "AH0"
			intervals [943]:
				xmin = 188.9967
				xmax = 189.0667
				text = "N"
			intervals [944]:
				xmin = 189.0667
				xmax = 189.1567
				text = "EY1"
			intervals [945]:
				xmin = 189.1567
				xmax = 189.2067
				text = "B"
			intervals [946]:
				xmin = 189.2067
				xmax = 189.2367
				text = "ER0"
			intervals [947]:
				xmin = 189.2367
				xmax = 189.3067
				text = "HH"
			intervals [948]:
				xmin = 189.3067
				xmax = 189.3767
				text = "UH2"
			intervals [949]:
				xmin = 189.3767
				xmax = 189.4667
				text = "D"
			intervals [950]:
				xmin = 189.4667
				xmax = 190.5896
				text = ""
			intervals [951]:
				xmin = 190.5896
				xmax = 190.6596
				text = "HH"
			intervals [952]:
				xmin = 190.6596
				xmax = 190.6996
				text = "UW1"
			intervals [953]:
				xmin = 190.6996
				xmax = 190.7596
				text = "W"
			intervals [954]:
				xmin = 190.7596
				xmax = 190.7996
				text = "AH0"
			intervals [955]:
				xmin = 190.7996
				xmax = 190.8396
				text = "Z"
			intervals [956]:
				xmin = 190.8396
				xmax = 190.8696
				text = "Y"
			intervals [957]:
				xmin = 190.8696
				xmax = 190.8996
				text = "UH1"
			intervals [958]:
				xmin = 190.8996
				xmax = 190.9396
				text = "R"
			intervals [959]:
				xmin = 190.9396
				xmax = 190.9896
				text = "B"
			intervals [960]:
				xmin = 190.9896
				xmax = 191.0596
				text = "EH1"
			intervals [961]:
				xmin = 191.0596
				xmax = 191.1496
				text = "S"
			intervals [962]:
				xmin = 191.1496
				xmax = 191.1796
				text = "T"
			intervals [963]:
				xmin = 191.1796
				xmax = 191.2096
				text = "F"
			intervals [964]:
				xmin = 191.2096
				xmax = 191.2696
				text = "R"
			intervals [965]:
				xmin = 191.2696
				xmax = 191.3096
				text = "EH1"
			intervals [966]:
				xmin = 191.3096
				xmax = 191.3396
				text = "N"
			intervals [967]:
				xmin = 191.3396
				xmax = 191.4396
				text = "D"
			intervals [968]:
				xmin = 191.4396
				xmax = 203.684
				text = ""
			intervals [969]:
				xmin = 203.684
				xmax = 203.764
				text = "sil"
			intervals [970]:
				xmin = 203.764
				xmax = 203.894
				text = "ER0"
			intervals [971]:
				xmin = 203.894
				xmax = 203.934
				text = "sp"
			intervals [972]:
				xmin = 203.934
				xmax = 204.094
				text = "EH1"
			intervals [973]:
				xmin = 204.094
				xmax = 204.174
				text = "V"
			intervals [974]:
				xmin = 204.174
				xmax = 204.234
				text = "R"
			intervals [975]:
				xmin = 204.234
				xmax = 204.274
				text = "IY0"
			intervals [976]:
				xmin = 204.274
				xmax = 204.384
				text = "D"
			intervals [977]:
				xmin = 204.384
				xmax = 204.554
				text = "EY1"
			intervals [978]:
				xmin = 204.554
				xmax = 204.654
				text = "S"
			intervals [979]:
				xmin = 204.654
				xmax = 204.704
				text = "AH1"
			intervals [980]:
				xmin = 204.704
				xmax = 204.794
				text = "M"
			intervals [981]:
				xmin = 204.794
				xmax = 204.834
				text = "L"
			intervals [982]:
				xmin = 204.834
				xmax = 204.874
				text = "IH1"
			intervals [983]:
				xmin = 204.874
				xmax = 204.914
				text = "T"
			intervals [984]:
				xmin = 204.914
				xmax = 204.944
				text = "AH0"
			intervals [985]:
				xmin = 204.944
				xmax = 205.004
				text = "L"
			intervals [986]:
				xmin = 205.004
				xmax = 205.064
				text = "K"
			intervals [987]:
				xmin = 205.064
				xmax = 205.214
				text = "IH1"
			intervals [988]:
				xmin = 205.214
				xmax = 205.274
				text = "D"
			intervals [989]:
				xmin = 205.274
				xmax = 205.394
				text = "Z"
			intervals [990]:
				xmin = 205.394
				xmax = 205.494
				text = "OW1"
			intervals [991]:
				xmin = 205.494
				xmax = 205.554
				text = "DH"
			intervals [992]:
				xmin = 205.554
				xmax = 205.594
				text = "AE1"
			intervals [993]:
				xmin = 205.594
				xmax = 205.644
				text = "T"
			intervals [994]:
				xmin = 205.644
				xmax = 205.684
				text = "Z"
			intervals [995]:
				xmin = 205.684
				xmax = 205.744
				text = "M"
			intervals [996]:
				xmin = 205.744
				xmax = 205.824
				text = "AY1"
			intervals [997]:
				xmin = 205.824
				xmax = 205.864
				text = "B"
			intervals [998]:
				xmin = 205.864
				xmax = 205.924
				text = "EH1"
			intervals [999]:
				xmin = 205.924
				xmax = 205.974
				text = "S"
			intervals [1000]:
				xmin = 205.974
				xmax = 206.004
				text = "T"
			intervals [1001]:
				xmin = 206.004
				xmax = 206.034
				text = "F"
			intervals [1002]:
				xmin = 206.034
				xmax = 206.074
				text = "R"
			intervals [1003]:
				xmin = 206.074
				xmax = 206.164
				text = "EH1"
			intervals [1004]:
				xmin = 206.164
				xmax = 206.194
				text = "N"
			intervals [1005]:
				xmin = 206.194
				xmax = 206.224
				text = "D"
			intervals [1006]:
				xmin = 206.224
				xmax = 206.284
				text = "T"
			intervals [1007]:
				xmin = 206.284
				xmax = 206.314
				text = "AH0"
			intervals [1008]:
				xmin = 206.314
				xmax = 206.374
				text = "D"
			intervals [1009]:
				xmin = 206.374
				xmax = 206.574
				text = "EY1"
			intervals [1010]:
				xmin = 206.574
				xmax = 206.624
				text = "sp"
			intervals [1011]:
				xmin = 206.624
				xmax = 207.7622
				text = ""
			intervals [1012]:
				xmin = 207.7622
				xmax = 207.8822
				text = "S"
			intervals [1013]:
				xmin = 207.8822
				xmax = 207.9222
				text = "OW1"
			intervals [1014]:
				xmin = 207.9222
				xmax = 208.0222
				text = "T"
			intervals [1015]:
				xmin = 208.0222
				xmax = 208.0522
				text = "EH1"
			intervals [1016]:
				xmin = 208.0522
				xmax = 208.0822
				text = "L"
			intervals [1017]:
				xmin = 208.0822
				xmax = 208.1322
				text = "M"
			intervals [1018]:
				xmin = 208.1322
				xmax = 208.1622
				text = "IY1"
			intervals [1019]:
				xmin = 208.1622
				xmax = 208.2222
				text = "W"
			intervals [1020]:
				xmin = 208.2222
				xmax = 208.2622
				text = "AH1"
			intervals [1021]:
				xmin = 208.2622
				xmax = 208.3022
				text = "T"
			intervals [1022]:
				xmin = 208.3022
				xmax = 208.3622
				text = "Y"
			intervals [1023]:
				xmin = 208.3622
				xmax = 208.3922
				text = "UW1"
			intervals [1024]:
				xmin = 208.3922
				xmax = 208.4422
				text = "D"
			intervals [1025]:
				xmin = 208.4422
				xmax = 208.4822
				text = "IH0"
			intervals [1026]:
				xmin = 208.4822
				xmax = 208.5122
				text = "D"
			intervals [1027]:
				xmin = 208.5122
				xmax = 208.6622
				text = "ER0"
			intervals [1028]:
				xmin = 208.6622
				xmax = 208.7122
				text = "AW1"
			intervals [1029]:
				xmin = 208.7122
				xmax = 208.7422
				text = "N"
			intervals [1030]:
				xmin = 208.7422
				xmax = 208.7722
				text = "D"
			intervals [1031]:
				xmin = 208.7722
				xmax = 208.8022
				text = "DH"
			intervals [1032]:
				xmin = 208.8022
				xmax = 208.8322
				text = "AH0"
			intervals [1033]:
				xmin = 208.8322
				xmax = 208.8922
				text = "N"
			intervals [1034]:
				xmin = 208.8922
				xmax = 208.9722
				text = "EY1"
			intervals [1035]:
				xmin = 208.9722
				xmax = 209.0322
				text = "B"
			intervals [1036]:
				xmin = 209.0322
				xmax = 209.0622
				text = "ER0"
			intervals [1037]:
				xmin = 209.0622
				xmax = 209.1322
				text = "HH"
			intervals [1038]:
				xmin = 209.1322
				xmax = 209.3322
				text = "UH2"
			intervals [1039]:
				xmin = 209.3322
				xmax = 209.4322
				text = "D"
			intervals [1040]:
				xmin = 209.4322
				xmax = 223.0829
				text = ""
			intervals [1041]:
				xmin = 223.0829
				xmax = 223.1529
				text = "W"
			intervals [1042]:
				xmin = 223.1529
				xmax = 223.1929
				text = "AH1"
			intervals [1043]:
				xmin = 223.1929
				xmax = 223.2629
				text = "Z"
			intervals [1044]:
				xmin = 223.2629
				xmax = 223.2929
				text = "Y"
			intervals [1045]:
				xmin = 223.2929
				xmax = 223.3229
				text = "UH1"
			intervals [1046]:
				xmin = 223.3229
				xmax = 223.3529
				text = "R"
			intervals [1047]:
				xmin = 223.3529
				xmax = 223.4029
				text = "N"
			intervals [1048]:
				xmin = 223.4029
				xmax = 223.4729
				text = "EY1"
			intervals [1049]:
				xmin = 223.4729
				xmax = 223.5329
				text = "B"
			intervals [1050]:
				xmin = 223.5329
				xmax = 223.5829
				text = "ER0"
			intervals [1051]:
				xmin = 223.5829
				xmax = 223.6629
				text = "HH"
			intervals [1052]:
				xmin = 223.6629
				xmax = 223.7129
				text = "UH2"
			intervals [1053]:
				xmin = 223.7129
				xmax = 223.7629
				text = "D"
			intervals [1054]:
				xmin = 223.7629
				xmax = 223.8929
				text = "S"
			intervals [1055]:
				xmin = 223.8929
				xmax = 224.0029
				text = "EY1"
			intervals [1056]:
				xmin = 224.0029
				xmax = 224.0829
				text = "F"
			intervals [1057]:
				xmin = 224.0829
				xmax = 224.1129
				text = "W"
			intervals [1058]:
				xmin = 224.1129
				xmax = 224.1429
				text = "IH1"
			intervals [1059]:
				xmin = 224.1429
				xmax = 224.1729
				text = "N"
			intervals [1060]:
				xmin = 224.1729
				xmax = 224.2129
				text = "Y"
			intervals [1061]:
				xmin = 224.2129
				xmax = 224.2729
				text = "UW1"
			intervals [1062]:
				xmin = 224.2729
				xmax = 224.3029
				text = "W"
			intervals [1063]:
				xmin = 224.3029
				xmax = 224.3929
				text = "ER0"
			intervals [1064]:
				xmin = 224.3929
				xmax = 224.4229
				text = "AH0"
			intervals [1065]:
				xmin = 224.4229
				xmax = 224.4629
				text = "L"
			intervals [1066]:
				xmin = 224.4629
				xmax = 224.4929
				text = "IH1"
			intervals [1067]:
				xmin = 224.4929
				xmax = 224.5329
				text = "T"
			intervals [1068]:
				xmin = 224.5329
				xmax = 224.5629
				text = "AH0"
			intervals [1069]:
				xmin = 224.5629
				xmax = 224.6329
				text = "L"
			intervals [1070]:
				xmin = 224.6329
				xmax = 224.6629
				text = "K"
			intervals [1071]:
				xmin = 224.6629
				xmax = 224.7729
				text = "IH1"
			intervals [1072]:
				xmin = 224.7729
				xmax = 224.8329
				text = "D"
			intervals [1073]:
				xmin = 224.8329
				xmax = 224.8629
				text = "sp"
			intervals [1074]:
				xmin = 224.8629
				xmax = 256.3761
				text = ""
			intervals [1075]:
				xmin = 256.3761
				xmax = 256.4161
				text = "D"
			intervals [1076]:
				xmin = 256.4161
				xmax = 256.4661
				text = "IH1"
			intervals [1077]:
				xmin = 256.4661
				xmax = 256.5361
				text = "D"
			intervals [1078]:
				xmin = 256.5361
				xmax = 256.5861
				text = "Y"
			intervals [1079]:
				xmin = 256.5861
				xmax = 256.6161
				text = "UW1"
			intervals [1080]:
				xmin = 256.6161
				xmax = 256.6561
				text = "EH1"
			intervals [1081]:
				xmin = 256.6561
				xmax = 256.7661
				text = "V"
			intervals [1082]:
				xmin = 256.7661
				xmax = 256.8761
				text = "ER0"
			intervals [1083]:
				xmin = 256.8761
				xmax = 256.9261
				text = "F"
			intervals [1084]:
				xmin = 256.9261
				xmax = 256.9761
				text = "IY1"
			intervals [1085]:
				xmin = 256.9761
				xmax = 257.1261
				text = "L"
			intervals [1086]:
				xmin = 257.1261
				xmax = 257.1561
				text = "TH"
			intervals [1087]:
				xmin = 257.1561
				xmax = 257.2061
				text = "R"
			intervals [1088]:
				xmin = 257.2061
				xmax = 257.2861
				text = "EH1"
			intervals [1089]:
				xmin = 257.2861
				xmax = 257.3761
				text = "T"
			intervals [1090]:
				xmin = 257.3761
				xmax = 257.4061
				text = "AH0"
			intervals [1091]:
				xmin = 257.4061
				xmax = 257.4361
				text = "N"
			intervals [1092]:
				xmin = 257.4361
				xmax = 257.4961
				text = "D"
			intervals [1093]:
				xmin = 257.4961
				xmax = 257.6761
				text = "ER0"
			intervals [1094]:
				xmin = 257.6761
				xmax = 257.7461
				text = "W"
			intervals [1095]:
				xmin = 257.7461
				xmax = 257.8161
				text = "ER0"
			intervals [1096]:
				xmin = 257.8161
				xmax = 257.8961
				text = "Y"
			intervals [1097]:
				xmin = 257.8961
				xmax = 257.9861
				text = "UW1"
			intervals [1098]:
				xmin = 257.9861
				xmax = 258.1061
				text = "AO1"
			intervals [1099]:
				xmin = 258.1061
				xmax = 258.1661
				text = "L"
			intervals [1100]:
				xmin = 258.1661
				xmax = 258.2261
				text = "W"
			intervals [1101]:
				xmin = 258.2261
				xmax = 258.2961
				text = "IY0"
			intervals [1102]:
				xmin = 258.2961
				xmax = 258.3761
				text = "Z"
			intervals [1103]:
				xmin = 258.3761
				xmax = 258.4261
				text = "JH"
			intervals [1104]:
				xmin = 258.4261
				xmax = 258.5061
				text = "IH0"
			intervals [1105]:
				xmin = 258.5061
				xmax = 258.6061
				text = "S"
			intervals [1106]:
				xmin = 258.6061
				xmax = 258.6861
				text = "L"
			intervals [1107]:
				xmin = 258.6861
				xmax = 258.7561
				text = "AY1"
			intervals [1108]:
				xmin = 258.7561
				xmax = 258.8361
				text = "K"
			intervals [1109]:
				xmin = 258.8361
				xmax = 258.9761
				text = ""
			intervals [1110]:
				xmin = 258.9761
				xmax = 259.0261
				text = "sil"
			intervals [1111]:
				xmin = 259.0261
				xmax = 259.0861
				text = "DH"
			intervals [1112]:
				xmin = 259.0861
				xmax = 259.1461
				text = "IH1"
			intervals [1113]:
				xmin = 259.1461
				xmax = 259.2261
				text = "S"
			intervals [1114]:
				xmin = 259.2261
				xmax = 259.2561
				text = "IH0"
			intervals [1115]:
				xmin = 259.2561
				xmax = 259.2861
				text = "Z"
			intervals [1116]:
				xmin = 259.2861
				xmax = 259.3661
				text = "M"
			intervals [1117]:
				xmin = 259.3661
				xmax = 259.4361
				text = "AY1"
			intervals [1118]:
				xmin = 259.4361
				xmax = 259.5161
				text = "N"
			intervals [1119]:
				xmin = 259.5161
				xmax = 259.5861
				text = "EY1"
			intervals [1120]:
				xmin = 259.5861
				xmax = 259.6161
				text = "B"
			intervals [1121]:
				xmin = 259.6161
				xmax = 259.6461
				text = "ER0"
			intervals [1122]:
				xmin = 259.6461
				xmax = 259.6761
				text = "HH"
			intervals [1123]:
				xmin = 259.6761
				xmax = 259.7061
				text = "UH2"
			intervals [1124]:
				xmin = 259.7061
				xmax = 259.7361
				text = "D"
			intervals [1125]:
				xmin = 259.7361
				xmax = 259.7761
				text = "DH"
			intervals [1126]:
				xmin = 259.7761
				xmax = 259.8161
				text = "EY1"
			intervals [1127]:
				xmin = 259.8161
				xmax = 259.8961
				text = "N"
			intervals [1128]:
				xmin = 259.8961
				xmax = 259.9361
				text = "AA1"
			intervals [1129]:
				xmin = 259.9361
				xmax = 259.9861
				text = "T"
			intervals [1130]:
				xmin = 259.9861
				xmax = 260.0361
				text = "G"
			intervals [1131]:
				xmin = 260.0361
				xmax = 260.0761
				text = "AA1"
			intervals [1132]:
				xmin = 260.0761
				xmax = 260.1061
				text = "N"
			intervals [1133]:
				xmin = 260.1061
				xmax = 260.1361
				text = "AH0"
			intervals [1134]:
				xmin = 260.1361
				xmax = 260.1961
				text = "B"
			intervals [1135]:
				xmin = 260.1961
				xmax = 260.2961
				text = "AA1"
			intervals [1136]:
				xmin = 260.2961
				xmax = 260.3761
				text = "DH"
			intervals [1137]:
				xmin = 260.3761
				xmax = 260.4561
				text = "ER0"
			intervals [1138]:
				xmin = 260.4561
				xmax = 260.5261
				text = "M"
			intervals [1139]:
				xmin = 260.5261
				xmax = 260.6261
				text = "IY1"
			intervals [1140]:
				xmin = 260.6261
				xmax = 260.6961
				text = "sp"
			intervals [1141]:
				xmin = 260.6961
				xmax = 273.1883
				text = ""
			intervals [1142]:
				xmin = 273.1883
				xmax = 273.3083
				text = "HH"
			intervals [1143]:
				xmin = 273.3083
				xmax = 273.4183
				text = "M"
			intervals [1144]:
				xmin = 273.4183
				xmax = 273.5183
				text = "sp"
			intervals [1145]:
				xmin = 273.5183
				xmax = 274.3093
				text = ""
			intervals [1146]:
				xmin = 274.3093
				xmax = 274.5793
				text = "AH1"
			intervals [1147]:
				xmin = 274.5793
				xmax = 274.6793
				text = "M"
			intervals [1148]:
				xmin = 274.6793
				xmax = 274.7593
				text = "S"
			intervals [1149]:
				xmin = 274.7593
				xmax = 274.8093
				text = "OW1"
			intervals [1150]:
				xmin = 274.8093
				xmax = 274.8693
				text = "W"
			intervals [1151]:
				xmin = 274.8693
				xmax = 274.8993
				text = "AH1"
			intervals [1152]:
				xmin = 274.8993
				xmax = 274.9293
				text = "T"
			intervals [1153]:
				xmin = 274.9293
				xmax = 274.9593
				text = "HH"
			intervals [1154]:
				xmin = 274.9593
				xmax = 275.0293
				text = "AE1"
			intervals [1155]:
				xmin = 275.0293
				xmax = 275.0993
				text = "P"
			intervals [1156]:
				xmin = 275.0993
				xmax = 275.1293
				text = "AH0"
			intervals [1157]:
				xmin = 275.1293
				xmax = 275.1593
				text = "N"
			intervals [1158]:
				xmin = 275.1593
				xmax = 275.1893
				text = "D"
			intervals [1159]:
				xmin = 275.1893
				xmax = 275.2193
				text = "W"
			intervals [1160]:
				xmin = 275.2193
				xmax = 275.2693
				text = "EH1"
			intervals [1161]:
				xmin = 275.2693
				xmax = 275.3293
				text = "N"
			intervals [1162]:
				xmin = 275.3293
				xmax = 275.3893
				text = "L"
			intervals [1163]:
				xmin = 275.3893
				xmax = 275.4393
				text = "AY1"
			intervals [1164]:
				xmin = 275.4393
				xmax = 275.5193
				text = "K"
			intervals [1165]:
				xmin = 275.5193
				xmax = 275.5893
				text = "P"
			intervals [1166]:
				xmin = 275.5893
				xmax = 275.6393
				text = "IY1"
			intervals [1167]:
				xmin = 275.6393
				xmax = 275.7093
				text = "P"
			intervals [1168]:
				xmin = 275.7093
				xmax = 275.7493
				text = "AH0"
			intervals [1169]:
				xmin = 275.7493
				xmax = 275.7893
				text = "L"
			intervals [1170]:
				xmin = 275.7893
				xmax = 275.8493
				text = "HH"
			intervals [1171]:
				xmin = 275.8493
				xmax = 276.1293
				text = "UW1"
			intervals [1172]:
				xmin = 276.1293
				xmax = 276.1593
				text = "sp"
			intervals [1173]:
				xmin = 276.1593
				xmax = 276.2393
				text = "W"
			intervals [1174]:
				xmin = 276.2393
				xmax = 276.3293
				text = "ER1"
			intervals [1175]:
				xmin = 276.3293
				xmax = 276.3593
				text = "N"
			intervals [1176]:
				xmin = 276.3593
				xmax = 276.3893
				text = "T"
			intervals [1177]:
				xmin = 276.3893
				xmax = 276.4493
				text = "N"
			intervals [1178]:
				xmin = 276.4493
				xmax = 276.4893
				text = "EH2"
			intervals [1179]:
				xmin = 276.4893
				xmax = 276.6093
				text = "S"
			intervals [1180]:
				xmin = 276.6093
				xmax = 276.6593
				text = "AH0"
			intervals [1181]:
				xmin = 276.6593
				xmax = 276.7493
				text = "S"
			intervals [1182]:
				xmin = 276.7493
				xmax = 276.7893
				text = "EH1"
			intervals [1183]:
				xmin = 276.7893
				xmax = 276.8193
				text = "R"
			intervals [1184]:
				xmin = 276.8193
				xmax = 276.8493
				text = "AH0"
			intervals [1185]:
				xmin = 276.8493
				xmax = 276.8793
				text = "L"
			intervals [1186]:
				xmin = 276.8793
				xmax = 276.9293
				text = "IY0"
			intervals [1187]:
				xmin = 276.9293
				xmax = 277.0093
				text = "L"
			intervals [1188]:
				xmin = 277.0093
				xmax = 277.0693
				text = "AY1"
			intervals [1189]:
				xmin = 277.0693
				xmax = 277.1593
				text = "K"
			intervals [1190]:
				xmin = 277.1593
				xmax = 277.1993
				text = "L"
			intervals [1191]:
				xmin = 277.1993
				xmax = 277.2293
				text = "EH1"
			intervals [1192]:
				xmin = 277.2293
				xmax = 277.2693
				text = "T"
			intervals [1193]:
				xmin = 277.2693
				xmax = 277.2993
				text = "S"
			intervals [1194]:
				xmin = 277.2993
				xmax = 277.3693
				text = "S"
			intervals [1195]:
				xmin = 277.3693
				xmax = 277.4493
				text = "EY1"
			intervals [1196]:
				xmin = 277.4493
				xmax = 277.4993
				text = "Y"
			intervals [1197]:
				xmin = 277.4993
				xmax = 277.5393
				text = "UH1"
			intervals [1198]:
				xmin = 277.5393
				xmax = 277.5993
				text = "R"
			intervals [1199]:
				xmin = 277.5993
				xmax = 277.6893
				text = "F"
			intervals [1200]:
				xmin = 277.6893
				xmax = 277.7493
				text = "R"
			intervals [1201]:
				xmin = 277.7493
				xmax = 277.8093
				text = "EH1"
			intervals [1202]:
				xmin = 277.8093
				xmax = 277.8393
				text = "N"
			intervals [1203]:
				xmin = 277.8393
				xmax = 277.8693
				text = "D"
			intervals [1204]:
				xmin = 277.8693
				xmax = 277.9093
				text = "Z"
			intervals [1205]:
				xmin = 277.9093
				xmax = 277.9493
				text = "W"
			intervals [1206]:
				xmin = 277.9493
				xmax = 277.9893
				text = "AO1"
			intervals [1207]:
				xmin = 277.9893
				xmax = 278.0393
				text = "N"
			intervals [1208]:
				xmin = 278.0393
				xmax = 278.0693
				text = "IH0"
			intervals [1209]:
				xmin = 278.0693
				xmax = 278.1093
				text = "D"
			intervals [1210]:
				xmin = 278.1093
				xmax = 278.1593
				text = "T"
			intervals [1211]:
				xmin = 278.1593
				xmax = 278.1893
				text = "AH0"
			intervals [1212]:
				xmin = 278.1893
				xmax = 278.2793
				text = "K"
			intervals [1213]:
				xmin = 278.2793
				xmax = 278.3193
				text = "AH1"
			intervals [1214]:
				xmin = 278.3193
				xmax = 278.4193
				text = "M"
			intervals [1215]:
				xmin = 278.4193
				xmax = 278.5093
				text = "OW1"
			intervals [1216]:
				xmin = 278.5093
				xmax = 278.5793
				text = "V"
			intervals [1217]:
				xmin = 278.5793
				xmax = 278.6093
				text = "ER0"
			intervals [1218]:
				xmin = 278.6093
				xmax = 278.7693
				text = "AO1"
			intervals [1219]:
				xmin = 278.7693
				xmax = 278.8493
				text = "R"
			intervals [1220]:
				xmin = 278.8493
				xmax = 278.9293
				text = "L"
			intervals [1221]:
				xmin = 278.9293
				xmax = 278.9893
				text = "AY1"
			intervals [1222]:
				xmin = 278.9893
				xmax = 279.0993
				text = "K"
			intervals [1223]:
				xmin = 279.0993
				xmax = 279.1893
				text = "F"
			intervals [1224]:
				xmin = 279.1893
				xmax = 279.2993
				text = "AE1"
			intervals [1225]:
				xmin = 279.2993
				xmax = 279.3593
				text = "M"
			intervals [1226]:
				xmin = 279.3593
				xmax = 279.3993
				text = "L"
			intervals [1227]:
				xmin = 279.3993
				xmax = 279.4293
				text = "IY0"
			intervals [1228]:
				xmin = 279.4293
				xmax = 279.4793
				text = "M"
			intervals [1229]:
				xmin = 279.4793
				xmax = 279.5193
				text = "EH1"
			intervals [1230]:
				xmin = 279.5193
				xmax = 279.5493
				text = "M"
			intervals [1231]:
				xmin = 279.5493
				xmax = 279.5793
				text = "B"
			intervals [1232]:
				xmin = 279.5793
				xmax = 279.6193
				text = "ER0"
			intervals [1233]:
				xmin = 279.6193
				xmax = 279.6693
				text = "DH"
			intervals [1234]:
				xmin = 279.6693
				xmax = 279.7093
				text = "AE1"
			intervals [1235]:
				xmin = 279.7093
				xmax = 279.7793
				text = "T"
			intervals [1236]:
				xmin = 279.7793
				xmax = 279.8093
				text = "D"
			intervals [1237]:
				xmin = 279.8093
				xmax = 279.8593
				text = "IH1"
			intervals [1238]:
				xmin = 279.8593
				xmax = 279.9293
				text = "D"
			intervals [1239]:
				xmin = 279.9293
				xmax = 279.9693
				text = "N"
			intervals [1240]:
				xmin = 279.9693
				xmax = 279.9993
				text = "T"
			intervals [1241]:
				xmin = 279.9993
				xmax = 280.0593
				text = "L"
			intervals [1242]:
				xmin = 280.0593
				xmax = 280.0993
				text = "IH1"
			intervals [1243]:
				xmin = 280.0993
				xmax = 280.1593
				text = "V"
			intervals [1244]:
				xmin = 280.1593
				xmax = 280.2093
				text = "IH0"
			intervals [1245]:
				xmin = 280.2093
				xmax = 280.2593
				text = "N"
			intervals [1246]:
				xmin = 280.2593
				xmax = 280.3093
				text = "DH"
			intervals [1247]:
				xmin = 280.3093
				xmax = 280.3793
				text = "AE1"
			intervals [1248]:
				xmin = 280.3793
				xmax = 280.4293
				text = "T"
			intervals [1249]:
				xmin = 280.4293
				xmax = 280.4793
				text = "N"
			intervals [1250]:
				xmin = 280.4793
				xmax = 280.5793
				text = "EY1"
			intervals [1251]:
				xmin = 280.5793
				xmax = 280.6393
				text = "B"
			intervals [1252]:
				xmin = 280.6393
				xmax = 280.6893
				text = "ER0"
			intervals [1253]:
				xmin = 280.6893
				xmax = 280.7393
				text = "HH"
			intervals [1254]:
				xmin = 280.7393
				xmax = 280.9393
				text = "UH2"
			intervals [1255]:
				xmin = 280.9393
				xmax = 280.9793
				text = "D"
			intervals [1256]:
				xmin = 280.9793
				xmax = 281.0693
				text = "ER0"
			intervals [1257]:
				xmin = 281.0693
				xmax = 281.0993
				text = "IH0"
			intervals [1258]:
				xmin = 281.0993
				xmax = 281.1693
				text = "F"
			intervals [1259]:
				xmin = 281.1693
				xmax = 281.2293
				text = "DH"
			intervals [1260]:
				xmin = 281.2293
				xmax = 281.3093
				text = "EY1"
			intervals [1261]:
				xmin = 281.3093
				xmax = 281.3393
				text = "D"
			intervals [1262]:
				xmin = 281.3393
				xmax = 281.4193
				text = "IH1"
			intervals [1263]:
				xmin = 281.4193
				xmax = 281.4593
				text = "D"
			intervals [1264]:
				xmin = 281.4593
				xmax = 281.4993
				text = "sp"
			intervals [1265]:
				xmin = 281.4993
				xmax = 281.5693
				text = "Y"
			intervals [1266]:
				xmin = 281.5693
				xmax = 281.5993
				text = "UW1"
			intervals [1267]:
				xmin = 281.5993
				xmax = 281.6493
				text = "N"
			intervals [1268]:
				xmin = 281.6493
				xmax = 281.6993
				text = "OW1"
			intervals [1269]:
				xmin = 281.6993
				xmax = 281.7593
				text = "DH"
			intervals [1270]:
				xmin = 281.7593
				xmax = 281.8593
				text = "EY1"
			intervals [1271]:
				xmin = 281.8593
				xmax = 281.9293
				text = "W"
			intervals [1272]:
				xmin = 281.9293
				xmax = 281.9793
				text = "ER1"
			intervals [1273]:
				xmin = 281.9793
				xmax = 282.0993
				text = "N"
			intervals [1274]:
				xmin = 282.0993
				xmax = 282.1393
				text = "Y"
			intervals [1275]:
				xmin = 282.1393
				xmax = 282.3793
				text = "UW1"
			intervals [1276]:
				xmin = 282.3793
				xmax = 282.9194
				text = "sp"
			intervals [1277]:
				xmin = 282.9194
				xmax = 283.0294
				text = "ER0"
			intervals [1278]:
				xmin = 283.0294
				xmax = 283.1294
				text = "F"
			intervals [1279]:
				xmin = 283.1294
				xmax = 283.1894
				text = "R"
			intervals [1280]:
				xmin = 283.1894
				xmax = 283.2494
				text = "EH1"
			intervals [1281]:
				xmin = 283.2494
				xmax = 283.2894
				text = "N"
			intervals [1282]:
				xmin = 283.2894
				xmax = 283.3194
				text = "D"
			intervals [1283]:
				xmin = 283.3194
				xmax = 283.3694
				text = "Z"
			intervals [1284]:
				xmin = 283.3694
				xmax = 283.4294
				text = "ER0"
			intervals [1285]:
				xmin = 283.4294
				xmax = 283.4894
				text = "W"
			intervals [1286]:
				xmin = 283.4894
				xmax = 283.5194
				text = "AH2"
			intervals [1287]:
				xmin = 283.5194
				xmax = 283.5594
				text = "T"
			intervals [1288]:
				xmin = 283.5594
				xmax = 283.6094
				text = "EH1"
			intervals [1289]:
				xmin = 283.6094
				xmax = 283.6494
				text = "V"
			intervals [1290]:
				xmin = 283.6494
				xmax = 283.7294
				text = "ER0"
			intervals [1291]:
				xmin = 283.7294
				xmax = 283.8194
				text = "HH"
			intervals [1292]:
				xmin = 283.8194
				xmax = 283.9194
				text = "AW1"
			intervals [1293]:
				xmin = 283.9194
				xmax = 283.9794
				text = "W"
			intervals [1294]:
				xmin = 283.9794
				xmax = 284.0194
				text = "UH1"
			intervals [1295]:
				xmin = 284.0194
				xmax = 284.0794
				text = "D"
			intervals [1296]:
				xmin = 284.0794
				xmax = 284.6211
				text = ""
			intervals [1297]:
				xmin = 284.6211
				xmax = 284.7111
				text = "Y"
			intervals [1298]:
				xmin = 284.7111
				xmax = 284.7511
				text = "UW1"
			intervals [1299]:
				xmin = 284.7511
				xmax = 284.7911
				text = "N"
			intervals [1300]:
				xmin = 284.7911
				xmax = 284.8611
				text = "OW1"
			intervals [1301]:
				xmin = 284.8611
				xmax = 285.1182
				text = "sp"
			intervals [1302]:
				xmin = 285.1182
				xmax = 285.2082
				text = "W"
			intervals [1303]:
				xmin = 285.2082
				xmax = 285.2482
				text = "UH1"
			intervals [1304]:
				xmin = 285.2482
				xmax = 285.2982
				text = "D"
			intervals [1305]:
				xmin = 285.2982
				xmax = 285.3382
				text = "DH"
			intervals [1306]:
				xmin = 285.3382
				xmax = 285.4582
				text = "EY1"
			intervals [1307]:
				xmin = 285.4582
				xmax = 285.5382
				text = "F"
			intervals [1308]:
				xmin = 285.5382
				xmax = 285.6082
				text = "IY1"
			intervals [1309]:
				xmin = 285.6082
				xmax = 285.6682
				text = "L"
			intervals [1310]:
				xmin = 285.6682
				xmax = 285.7582
				text = "S"
			intervals [1311]:
				xmin = 285.7582
				xmax = 285.8582
				text = "EY1"
			intervals [1312]:
				xmin = 285.8582
				xmax = 285.9082
				text = "F"
			intervals [1313]:
				xmin = 285.9082
				xmax = 285.9882
				text = "K"
			intervals [1314]:
				xmin = 285.9882
				xmax = 286.0182
				text = "AH1"
			intervals [1315]:
				xmin = 286.0182
				xmax = 286.0882
				text = "M"
			intervals [1316]:
				xmin = 286.0882
				xmax = 286.1282
				text = "IH0"
			intervals [1317]:
				xmin = 286.1282
				xmax = 286.1782
				text = "N"
			intervals [1318]:
				xmin = 286.1782
				xmax = 286.2582
				text = "OW1"
			intervals [1319]:
				xmin = 286.2582
				xmax = 286.3382
				text = "V"
			intervals [1320]:
				xmin = 286.3382
				xmax = 286.5082
				text = "ER0"
			intervals [1321]:
				xmin = 286.5082
				xmax = 286.5882
				text = "W"
			intervals [1322]:
				xmin = 286.5882
				xmax = 286.6282
				text = "UH1"
			intervals [1323]:
				xmin = 286.6282
				xmax = 286.6582
				text = "D"
			intervals [1324]:
				xmin = 286.6582
				xmax = 286.8265
				text = "sp"
			intervals [1325]:
				xmin = 286.8265
				xmax = 286.8865
				text = "W"
			intervals [1326]:
				xmin = 286.8865
				xmax = 286.9165
				text = "UH1"
			intervals [1327]:
				xmin = 286.9165
				xmax = 286.9565
				text = "D"
			intervals [1328]:
				xmin = 286.9565
				xmax = 287.0065
				text = "Y"
			intervals [1329]:
				xmin = 287.0065
				xmax = 287.0665
				text = "UW1"
			intervals [1330]:
				xmin = 287.0665
				xmax = 287.1065
				text = "HH"
			intervals [1331]:
				xmin = 287.1065
				xmax = 287.1465
				text = "AE1"
			intervals [1332]:
				xmin = 287.1465
				xmax = 287.1965
				text = "V"
			intervals [1333]:
				xmin = 287.1965
				xmax = 287.2565
				text = "T"
			intervals [1334]:
				xmin = 287.2565
				xmax = 287.3065
				text = "AH0"
			intervals [1335]:
				xmin = 287.3065
				xmax = 287.3865
				text = "L"
			intervals [1336]:
				xmin = 287.3865
				xmax = 287.4565
				text = "AY1"
			intervals [1337]:
				xmin = 287.4565
				xmax = 287.5465
				text = "K"
			intervals [1338]:
				xmin = 287.5465
				xmax = 287.5765
				text = "B"
			intervals [1339]:
				xmin = 287.5765
				xmax = 287.6065
				text = "IY0"
			intervals [1340]:
				xmin = 287.6065
				xmax = 287.7065
				text = "L"
			intervals [1341]:
				xmin = 287.7065
				xmax = 287.7565
				text = "AY1"
			intervals [1342]:
				xmin = 287.7565
				xmax = 287.8065
				text = "K"
			intervals [1343]:
				xmin = 287.8065
				xmax = 287.8665
				text = "N"
			intervals [1344]:
				xmin = 287.8665
				xmax = 288.1565
				text = "AA1"
			intervals [1345]:
				xmin = 288.1565
				xmax = 288.2465
				text = "HH"
			intervals [1346]:
				xmin = 288.2465
				xmax = 288.2965
				text = "IY1"
			intervals [1347]:
				xmin = 288.2965
				xmax = 288.3365
				text = "sp"
			intervals [1348]:
				xmin = 288.3365
				xmax = 288.4665
				text = "K"
			intervals [1349]:
				xmin = 288.4665
				xmax = 288.4965
				text = "UW1"
			intervals [1350]:
				xmin = 288.4965
				xmax = 288.5865
				text = "L"
			intervals [1351]:
				xmin = 288.5865
				xmax = 288.6265
				text = "sp"
			intervals [1352]:
				xmin = 288.6265
				xmax = 288.7165
				text = "SH"
			intervals [1353]:
				xmin = 288.7165
				xmax = 288.7665
				text = "IY1"
			intervals [1354]:
				xmin = 288.7665
				xmax = 288.8065
				text = "sp"
			intervals [1355]:
				xmin = 288.8065
				xmax = 288.8965
				text = "K"
			intervals [1356]:
				xmin = 288.8965
				xmax = 288.9265
				text = "UW1"
			intervals [1357]:
				xmin = 288.9265
				xmax = 289.1965
				text = "L"
			intervals [1358]:
				xmin = 289.1965
				xmax = 289.2965
				text = "sp"
			intervals [1359]:
				xmin = 289.2965
				xmax = 306.4156
				text = ""
			intervals [1360]:
				xmin = 306.4156
				xmax = 306.5556
				text = "S"
			intervals [1361]:
				xmin = 306.5556
				xmax = 306.5956
				text = "OW1"
			intervals [1362]:
				xmin = 306.5956
				xmax = 306.6556
				text = "IH0"
			intervals [1363]:
				xmin = 306.6556
				xmax = 306.7056
				text = "F"
			intervals [1364]:
				xmin = 306.7056
				xmax = 306.7556
				text = "DH"
			intervals [1365]:
				xmin = 306.7556
				xmax = 306.7956
				text = "EY1"
			intervals [1366]:
				xmin = 306.7956
				xmax = 306.8256
				text = "W"
			intervals [1367]:
				xmin = 306.8256
				xmax = 306.8556
				text = "ER0"
			intervals [1368]:
				xmin = 306.8556
				xmax = 306.9356
				text = "AH0"
			intervals [1369]:
				xmin = 306.9356
				xmax = 307.0356
				text = "HH"
			intervals [1370]:
				xmin = 307.0356
				xmax = 307.1656
				text = "AY1"
			intervals [1371]:
				xmin = 307.1656
				xmax = 307.1956
				text = "sp"
			intervals [1372]:
				xmin = 307.1956
				xmax = 307.2656
				text = "L"
			intervals [1373]:
				xmin = 307.2656
				xmax = 307.3356
				text = "AY1"
			intervals [1374]:
				xmin = 307.3356
				xmax = 307.5356
				text = "K"
			intervals [1375]:
				xmin = 307.5356
				xmax = 307.6356
				text = "AW0"
			intervals [1376]:
				xmin = 307.6356
				xmax = 307.7456
				text = "T"
			intervals [1377]:
				xmin = 307.7456
				xmax = 307.7856
				text = "S"
			intervals [1378]:
				xmin = 307.7856
				xmax = 307.9356
				text = "AY1"
			intervals [1379]:
				xmin = 307.9356
				xmax = 307.9756
				text = "D"
			intervals [1380]:
				xmin = 307.9756
				xmax = 308.0856
				text = "ER0"
			intervals [1381]:
				xmin = 308.0856
				xmax = 308.1956
				text = "Z"
			intervals [1382]:
				xmin = 308.1956
				xmax = 308.2556
				text = "L"
			intervals [1383]:
				xmin = 308.2556
				xmax = 308.3456
				text = "AY1"
			intervals [1384]:
				xmin = 308.3456
				xmax = 308.4456
				text = "K"
			intervals [1385]:
				xmin = 308.4456
				xmax = 308.5156
				text = "sp"
			intervals [1386]:
				xmin = 308.5156
				xmax = 308.5756
				text = "IH1"
			intervals [1387]:
				xmin = 308.5756
				xmax = 308.6456
				text = "T"
			intervals [1388]:
				xmin = 308.6456
				xmax = 308.7056
				text = "W"
			intervals [1389]:
				xmin = 308.7056
				xmax = 308.7456
				text = "AH0"
			intervals [1390]:
				xmin = 308.7456
				xmax = 308.7756
				text = "Z"
			intervals [1391]:
				xmin = 308.7756
				xmax = 308.8156
				text = "JH"
			intervals [1392]:
				xmin = 308.8156
				xmax = 308.8956
				text = "IH0"
			intervals [1393]:
				xmin = 308.8956
				xmax = 308.9656
				text = "S"
			intervals [1394]:
				xmin = 308.9656
				xmax = 309.0256
				text = "L"
			intervals [1395]:
				xmin = 309.0256
				xmax = 309.0856
				text = "AY1"
			intervals [1396]:
				xmin = 309.0856
				xmax = 309.1256
				text = "K"
			intervals [1397]:
				xmin = 309.1256
				xmax = 309.2456
				text = "OW1"
			intervals [1398]:
				xmin = 309.2456
				xmax = 309.3356
				text = "N"
			intervals [1399]:
				xmin = 309.3356
				xmax = 309.4556
				text = "AA1"
			intervals [1400]:
				xmin = 309.4556
				xmax = 309.5556
				text = "Y"
			intervals [1401]:
				xmin = 309.5556
				xmax = 309.6156
				text = "UW1"
			intervals [1402]:
				xmin = 309.6156
				xmax = 309.7056
				text = "K"
			intervals [1403]:
				xmin = 309.7056
				xmax = 309.7956
				text = "AE1"
			intervals [1404]:
				xmin = 309.7956
				xmax = 309.8456
				text = "N"
			intervals [1405]:
				xmin = 309.8456
				xmax = 309.9256
				text = "K"
			intervals [1406]:
				xmin = 309.9256
				xmax = 309.9556
				text = "AH1"
			intervals [1407]:
				xmin = 309.9556
				xmax = 310.0756
				text = "M"
			intervals [1408]:
				xmin = 310.0756
				xmax = 310.2056
				text = "IH1"
			intervals [1409]:
				xmin = 310.2056
				xmax = 310.2456
				text = "N"
			intervals [1410]:
				xmin = 310.2456
				xmax = 310.2956
				text = "sp"
			intervals [1411]:
				xmin = 310.2956
				xmax = 310.3856
				text = "L"
			intervals [1412]:
				xmin = 310.3856
				xmax = 310.4356
				text = "AY1"
			intervals [1413]:
				xmin = 310.4356
				xmax = 310.5356
				text = "K"
			intervals [1414]:
				xmin = 310.5356
				xmax = 310.5956
				text = "W"
			intervals [1415]:
				xmin = 310.5956
				xmax = 310.6756
				text = "AH1"
			intervals [1416]:
				xmin = 310.6756
				xmax = 310.7756
				text = "T"
			intervals [1417]:
				xmin = 310.7756
				xmax = 310.8056
				text = "sp"
			intervals [1418]:
				xmin = 310.8056
				xmax = 310.9056
				text = "HH"
			intervals [1419]:
				xmin = 310.9056
				xmax = 311.0456
				text = "AE1"
			intervals [1420]:
				xmin = 311.0456
				xmax = 311.1356
				text = "P"
			intervals [1421]:
				xmin = 311.1356
				xmax = 311.1756
				text = "AH0"
			intervals [1422]:
				xmin = 311.1756
				xmax = 311.2056
				text = "N"
			intervals [1423]:
				xmin = 311.2056
				xmax = 311.2556
				text = "D"
			intervals [1424]:
				xmin = 311.2556
				xmax = 320.9547
				text = ""
			intervals [1425]:
				xmin = 320.9547
				xmax = 320.9847
				text = "M"
			intervals [1426]:
				xmin = 320.9847
				xmax = 321.0247
				text = "HH"
			intervals [1427]:
				xmin = 321.0247
				xmax = 321.1547
				text = "M"
			intervals [1428]:
				xmin = 321.1547
				xmax = 328.0724
				text = "sp"
			intervals [1429]:
				xmin = 328.0724
				xmax = 328.2924
				text = "M"
			intervals [1430]:
				xmin = 328.2924
				xmax = 329.2836
				text = ""
			intervals [1431]:
				xmin = 329.2836
				xmax = 329.3936
				text = "S"
			intervals [1432]:
				xmin = 329.3936
				xmax = 329.4436
				text = "OW1"
			intervals [1433]:
				xmin = 329.4436
				xmax = 329.5036
				text = "L"
			intervals [1434]:
				xmin = 329.5036
				xmax = 329.5336
				text = "EH1"
			intervals [1435]:
				xmin = 329.5336
				xmax = 329.5636
				text = "T"
			intervals [1436]:
				xmin = 329.5636
				xmax = 329.5936
				text = "Z"
			intervals [1437]:
				xmin = 329.5936
				xmax = 329.6636
				text = "T"
			intervals [1438]:
				xmin = 329.6636
				xmax = 329.7136
				text = "AO1"
			intervals [1439]:
				xmin = 329.7136
				xmax = 329.7736
				text = "K"
			intervals [1440]:
				xmin = 329.7736
				xmax = 329.8136
				text = "AH0"
			intervals [1441]:
				xmin = 329.8136
				xmax = 329.8636
				text = "B"
			intervals [1442]:
				xmin = 329.8636
				xmax = 329.9036
				text = "AW1"
			intervals [1443]:
				xmin = 329.9036
				xmax = 329.9636
				text = "T"
			intervals [1444]:
				xmin = 329.9636
				xmax = 330.0036
				text = "Y"
			intervals [1445]:
				xmin = 330.0036
				xmax = 330.0336
				text = "UH1"
			intervals [1446]:
				xmin = 330.0336
				xmax = 330.1136
				text = "R"
			intervals [1447]:
				xmin = 330.1136
				xmax = 330.1736
				text = "F"
			intervals [1448]:
				xmin = 330.1736
				xmax = 330.2736
				text = "AE1"
			intervals [1449]:
				xmin = 330.2736
				xmax = 330.3136
				text = "M"
			intervals [1450]:
				xmin = 330.3136
				xmax = 330.3536
				text = "L"
			intervals [1451]:
				xmin = 330.3536
				xmax = 330.3936
				text = "IY0"
			intervals [1452]:
				xmin = 330.3936
				xmax = 330.4536
				text = "K"
			intervals [1453]:
				xmin = 330.4536
				xmax = 330.4936
				text = "AA1"
			intervals [1454]:
				xmin = 330.4936
				xmax = 330.5436
				text = "Z"
			intervals [1455]:
				xmin = 330.5436
				xmax = 330.5736
				text = "IH0"
			intervals [1456]:
				xmin = 330.5736
				xmax = 330.6036
				text = "T"
			intervals [1457]:
				xmin = 330.6036
				xmax = 330.6336
				text = "W"
			intervals [1458]:
				xmin = 330.6336
				xmax = 330.6636
				text = "AH0"
			intervals [1459]:
				xmin = 330.6636
				xmax = 330.7336
				text = "Z"
			intervals [1460]:
				xmin = 330.7336
				xmax = 330.8036
				text = "TH"
			intervals [1461]:
				xmin = 330.8036
				xmax = 330.8636
				text = "R"
			intervals [1462]:
				xmin = 330.8636
				xmax = 330.9136
				text = "IY1"
			intervals [1463]:
				xmin = 330.9136
				xmax = 330.9936
				text = "JH"
			intervals [1464]:
				xmin = 330.9936
				xmax = 331.0236
				text = "EH2"
			intervals [1465]:
				xmin = 331.0236
				xmax = 331.0836
				text = "N"
			intervals [1466]:
				xmin = 331.0836
				xmax = 331.2036
				text = "ER0"
			intervals [1467]:
				xmin = 331.2036
				xmax = 331.2636
				text = "EY1"
			intervals [1468]:
				xmin = 331.2636
				xmax = 331.3536
				text = "SH"
			intervals [1469]:
				xmin = 331.3536
				xmax = 331.3936
				text = "AH0"
			intervals [1470]:
				xmin = 331.3936
				xmax = 331.4436
				text = "N"
			intervals [1471]:
				xmin = 331.4436
				xmax = 331.4936
				text = "Z"
			intervals [1472]:
				xmin = 331.4936
				xmax = 331.5636
				text = "AH0"
			intervals [1473]:
				xmin = 331.5636
				xmax = 331.6236
				text = "V"
			intervals [1474]:
				xmin = 331.6236
				xmax = 331.7136
				text = "Y"
			intervals [1475]:
				xmin = 331.7136
				xmax = 331.8336
				text = "UW1"
			intervals [1476]:
				xmin = 331.8336
				xmax = 331.8836
				text = "sp"
			intervals [1477]:
				xmin = 331.8836
				xmax = 331.9836
				text = "IH0"
			intervals [1478]:
				xmin = 331.9836
				xmax = 332.0536
				text = "T"
			intervals [1479]:
				xmin = 332.0536
				xmax = 332.1236
				text = "W"
			intervals [1480]:
				xmin = 332.1236
				xmax = 332.1736
				text = "AO1"
			intervals [1481]:
				xmin = 332.1736
				xmax = 332.3536
				text = "Z"
			intervals [1482]:
				xmin = 332.3536
				xmax = 332.3836
				text = "sp"
			intervals [1483]:
				xmin = 332.3836
				xmax = 332.5236
				text = "Y"
			intervals [1484]:
				xmin = 332.5236
				xmax = 332.7336
				text = "UW1"
			intervals [1485]:
				xmin = 332.7336
				xmax = 332.7636
				text = "sp"
			intervals [1486]:
				xmin = 332.7636
				xmax = 332.7936
				text = "Y"
			intervals [1487]:
				xmin = 332.7936
				xmax = 332.8436
				text = "UH1"
			intervals [1488]:
				xmin = 332.8436
				xmax = 332.8736
				text = "R"
			intervals [1489]:
				xmin = 332.8736
				xmax = 332.9636
				text = "M"
			intervals [1490]:
				xmin = 332.9636
				xmax = 333.2536
				text = "AA1"
			intervals [1491]:
				xmin = 333.2536
				xmax = 333.3536
				text = "M"
			intervals [1492]:
				xmin = 333.3536
				xmax = 333.4752
				text = ""
			intervals [1493]:
				xmin = 333.4752
				xmax = 333.5152
				text = "sil"
			intervals [1494]:
				xmin = 333.5152
				xmax = 333.5452
				text = "Y"
			intervals [1495]:
				xmin = 333.5452
				xmax = 333.5752
				text = "UH1"
			intervals [1496]:
				xmin = 333.5752
				xmax = 333.6652
				text = "R"
			intervals [1497]:
				xmin = 333.6652
				xmax = 333.8923
				text = ""
			intervals [1498]:
				xmin = 333.8923
				xmax = 333.9223
				text = "sil"
			intervals [1499]:
				xmin = 333.9223
				xmax = 333.9523
				text = "G"
			intervals [1500]:
				xmin = 333.9523
				xmax = 334.0123
				text = "R"
			intervals [1501]:
				xmin = 334.0123
				xmax = 334.0923
				text = "AE1"
			intervals [1502]:
				xmin = 334.0923
				xmax = 334.1823
				text = "M"
			intervals [1503]:
				xmin = 334.1823
				xmax = 334.2523
				text = "AA0"
			intervals [1504]:
				xmin = 334.2523
				xmax = 334.2823
				text = "sp"
			intervals [1505]:
				xmin = 334.2823
				xmax = 334.3623
				text = "R"
			intervals [1506]:
				xmin = 334.3623
				xmax = 334.4823
				text = "AY1"
			intervals [1507]:
				xmin = 334.4823
				xmax = 334.5523
				text = "T"
			intervals [1508]:
				xmin = 334.5523
				xmax = 334.6423
				text = "sp"
			intervals [1509]:
				xmin = 334.6423
				xmax = 335.1569
				text = ""
			intervals [1510]:
				xmin = 335.1569
				xmax = 335.2669
				text = "S"
			intervals [1511]:
				xmin = 335.2669
				xmax = 335.3469
				text = "OW1"
			intervals [1512]:
				xmin = 335.3469
				xmax = 335.5839
				text = "sp"
			intervals [1513]:
				xmin = 335.5839
				xmax = 335.6439
				text = "T"
			intervals [1514]:
				xmin = 335.6439
				xmax = 335.6939
				text = "EH1"
			intervals [1515]:
				xmin = 335.6939
				xmax = 335.7339
				text = "L"
			intervals [1516]:
				xmin = 335.7339
				xmax = 335.8139
				text = "M"
			intervals [1517]:
				xmin = 335.8139
				xmax = 335.8539
				text = "IY1"
			intervals [1518]:
				xmin = 335.8539
				xmax = 335.9139
				text = "AH0"
			intervals [1519]:
				xmin = 335.9139
				xmax = 335.9539
				text = "B"
			intervals [1520]:
				xmin = 335.9539
				xmax = 336.1039
				text = "AW1"
			intervals [1521]:
				xmin = 336.1039
				xmax = 336.1939
				text = "T"
			intervals [1522]:
				xmin = 336.1939
				xmax = 336.2239
				text = "sp"
			intervals [1523]:
				xmin = 336.2239
				xmax = 336.2939
				text = "L"
			intervals [1524]:
				xmin = 336.2939
				xmax = 336.3739
				text = "AY1"
			intervals [1525]:
				xmin = 336.3739
				xmax = 336.4239
				text = "K"
			intervals [1526]:
				xmin = 336.4239
				xmax = 336.5439
				text = "sp"
			intervals [1527]:
				xmin = 336.5439
				xmax = 336.6339
				text = "L"
			intervals [1528]:
				xmin = 336.6339
				xmax = 336.6939
				text = "IH1"
			intervals [1529]:
				xmin = 336.6939
				xmax = 336.8039
				text = "V"
			intervals [1530]:
				xmin = 336.8039
				xmax = 336.8539
				text = "IH0"
			intervals [1531]:
				xmin = 336.8539
				xmax = 337.2039
				text = "NG"
			intervals [1532]:
				xmin = 337.2039
				xmax = 337.6067
				text = "sp"
			intervals [1533]:
				xmin = 337.6067
				xmax = 337.6967
				text = "W"
			intervals [1534]:
				xmin = 337.6967
				xmax = 337.8467
				text = "IH1"
			intervals [1535]:
				xmin = 337.8467
				xmax = 337.9167
				text = "DH"
			intervals [1536]:
				xmin = 337.9167
				xmax = 338.0067
				text = "sp"
			intervals [1537]:
				xmin = 338.0067
				xmax = 338.0667
				text = "Y"
			intervals [1538]:
				xmin = 338.0667
				xmax = 338.1167
				text = "UH1"
			intervals [1539]:
				xmin = 338.1167
				xmax = 338.1567
				text = "R"
			intervals [1540]:
				xmin = 338.1567
				xmax = 338.1967
				text = "M"
			intervals [1541]:
				xmin = 338.1967
				xmax = 338.3067
				text = "AA1"
			intervals [1542]:
				xmin = 338.3067
				xmax = 338.3367
				text = "M"
			intervals [1543]:
				xmin = 338.3367
				xmax = 338.3667
				text = "AH0"
			intervals [1544]:
				xmin = 338.3667
				xmax = 338.3967
				text = "N"
			intervals [1545]:
				xmin = 338.3967
				xmax = 338.4367
				text = "Y"
			intervals [1546]:
				xmin = 338.4367
				xmax = 338.4667
				text = "UH1"
			intervals [1547]:
				xmin = 338.4667
				xmax = 338.5167
				text = "R"
			intervals [1548]:
				xmin = 338.5167
				xmax = 338.5767
				text = "G"
			intervals [1549]:
				xmin = 338.5767
				xmax = 338.6167
				text = "R"
			intervals [1550]:
				xmin = 338.6167
				xmax = 338.6867
				text = "AE1"
			intervals [1551]:
				xmin = 338.6867
				xmax = 338.7667
				text = "M"
			intervals [1552]:
				xmin = 338.7667
				xmax = 338.8367
				text = "AA0"
			intervals [1553]:
				xmin = 338.8367
				xmax = 338.9067
				text = "B"
			intervals [1554]:
				xmin = 338.9067
				xmax = 338.9467
				text = "AH1"
			intervals [1555]:
				xmin = 338.9467
				xmax = 338.9967
				text = "T"
			intervals [1556]:
				xmin = 338.9967
				xmax = 339.0567
				text = "AO1"
			intervals [1557]:
				xmin = 339.0567
				xmax = 339.1467
				text = "L"
			intervals [1558]:
				xmin = 339.1467
				xmax = 339.1967
				text = "S"
			intervals [1559]:
				xmin = 339.1967
				xmax = 339.2267
				text = "OW0"
			intervals [1560]:
				xmin = 339.2267
				xmax = 339.2867
				text = "L"
			intervals [1561]:
				xmin = 339.2867
				xmax = 339.3467
				text = "AY1"
			intervals [1562]:
				xmin = 339.3467
				xmax = 339.3767
				text = "K"
			intervals [1563]:
				xmin = 339.3767
				xmax = 339.4367
				text = "sp"
			intervals [1564]:
				xmin = 339.4367
				xmax = 339.5367
				text = "F"
			intervals [1565]:
				xmin = 339.5367
				xmax = 339.6567
				text = "AE1"
			intervals [1566]:
				xmin = 339.6567
				xmax = 339.7167
				text = "M"
			intervals [1567]:
				xmin = 339.7167
				xmax = 339.7767
				text = "L"
			intervals [1568]:
				xmin = 339.7767
				xmax = 339.8167
				text = "IY0"
			intervals [1569]:
				xmin = 339.8167
				xmax = 339.8967
				text = "T"
			intervals [1570]:
				xmin = 339.8967
				xmax = 339.9267
				text = "R"
			intervals [1571]:
				xmin = 339.9267
				xmax = 339.9567
				text = "AH0"
			intervals [1572]:
				xmin = 339.9567
				xmax = 340.0267
				text = "D"
			intervals [1573]:
				xmin = 340.0267
				xmax = 340.0867
				text = "IH1"
			intervals [1574]:
				xmin = 340.0867
				xmax = 340.1867
				text = "SH"
			intervals [1575]:
				xmin = 340.1867
				xmax = 340.2567
				text = "AH0"
			intervals [1576]:
				xmin = 340.2567
				xmax = 340.2867
				text = "N"
			intervals [1577]:
				xmin = 340.2867
				xmax = 340.3167
				text = "Z"
			intervals [1578]:
				xmin = 340.3167
				xmax = 340.3567
				text = "DH"
			intervals [1579]:
				xmin = 340.3567
				xmax = 340.3867
				text = "AH0"
			intervals [1580]:
				xmin = 340.3867
				xmax = 340.4467
				text = "T"
			intervals [1581]:
				xmin = 340.4467
				xmax = 340.5167
				text = "Y"
			intervals [1582]:
				xmin = 340.5167
				xmax = 340.5467
				text = "UW1"
			intervals [1583]:
				xmin = 340.5467
				xmax = 340.6267
				text = "G"
			intervals [1584]:
				xmin = 340.6267
				xmax = 340.7167
				text = "AY1"
			intervals [1585]:
				xmin = 340.7167
				xmax = 340.7967
				text = "Z"
			intervals [1586]:
				xmin = 340.7967
				xmax = 340.8567
				text = "M"
			intervals [1587]:
				xmin = 340.8567
				xmax = 340.8867
				text = "EY1"
			intervals [1588]:
				xmin = 340.8867
				xmax = 340.9167
				text = "HH"
			intervals [1589]:
				xmin = 340.9167
				xmax = 340.9467
				text = "AE1"
			intervals [1590]:
				xmin = 340.9467
				xmax = 340.9767
				text = "V"
			intervals [1591]:
				xmin = 340.9767
				xmax = 341.0067
				text = "sp"
			intervals [1592]:
				xmin = 341.0067
				xmax = 341.0767
				text = "HH"
			intervals [1593]:
				xmin = 341.0767
				xmax = 341.1067
				text = "AE1"
			intervals [1594]:
				xmin = 341.1067
				xmax = 341.2967
				text = "D"
			intervals [1595]:
				xmin = 341.2967
				xmax = 405.3918
				text = "sp"
			intervals [1596]:
				xmin = 405.3918
				xmax = 405.5018
				text = "AH0"
			intervals [1597]:
				xmin = 405.5018
				xmax = 405.5818
				text = "N"
			intervals [1598]:
				xmin = 405.5818
				xmax = 405.6918
				text = "S"
			intervals [1599]:
				xmin = 405.6918
				xmax = 406.0618
				text = "OW1"
			intervals [1600]:
				xmin = 406.0618
				xmax = 406.5028
				text = "sp"
			intervals [1601]:
				xmin = 406.5028
				xmax = 406.6028
				text = "spn"
			intervals [1602]:
				xmin = 406.6028
				xmax = 406.7131
				text = ""
			intervals [1603]:
				xmin = 406.7131
				xmax = 406.7531
				text = "sil"
			intervals [1604]:
				xmin = 406.7531
				xmax = 407.0131
				text = "AH1"
			intervals [1605]:
				xmin = 407.0131
				xmax = 407.2431
				text = "M"
			intervals [1606]:
				xmin = 407.2431
				xmax = 408.2179
				text = ""
			intervals [1607]:
				xmin = 408.2179
				xmax = 408.2979
				text = "sil"
			intervals [1608]:
				xmin = 408.2979
				xmax = 408.3379
				text = "HH"
			intervals [1609]:
				xmin = 408.3379
				xmax = 408.3779
				text = "W"
			intervals [1610]:
				xmin = 408.3779
				xmax = 408.4379
				text = "IH1"
			intervals [1611]:
				xmin = 408.4379
				xmax = 408.5479
				text = "N"
			intervals [1612]:
				xmin = 408.5479
				xmax = 408.7492
				text = ""
			intervals [1613]:
				xmin = 408.7492
				xmax = 408.8292
				text = "HH"
			intervals [1614]:
				xmin = 408.8292
				xmax = 408.8992
				text = "AW1"
			intervals [1615]:
				xmin = 408.8992
				xmax = 408.9692
				text = "L"
			intervals [1616]:
				xmin = 408.9692
				xmax = 409.0292
				text = "AO1"
			intervals [1617]:
				xmin = 409.0292
				xmax = 409.0592
				text = "NG"
			intervals [1618]:
				xmin = 409.0592
				xmax = 409.0892
				text = "sp"
			intervals [1619]:
				xmin = 409.0892
				xmax = 409.1592
				text = "D"
			intervals [1620]:
				xmin = 409.1592
				xmax = 409.1892
				text = "IH0"
			intervals [1621]:
				xmin = 409.1892
				xmax = 409.2292
				text = "D"
			intervals [1622]:
				xmin = 409.2292
				xmax = 409.2592
				text = "sp"
			intervals [1623]:
				xmin = 409.2592
				xmax = 409.2992
				text = "DH"
			intervals [1624]:
				xmin = 409.2992
				xmax = 409.3392
				text = "IH1"
			intervals [1625]:
				xmin = 409.3392
				xmax = 409.3892
				text = "S"
			intervals [1626]:
				xmin = 409.3892
				xmax = 409.4592
				text = "sp"
			intervals [1627]:
				xmin = 409.4592
				xmax = 409.5192
				text = "T"
			intervals [1628]:
				xmin = 409.5192
				xmax = 409.5792
				text = "EY1"
			intervals [1629]:
				xmin = 409.5792
				xmax = 409.8192
				text = "K"
			intervals [1630]:
				xmin = 409.8192
				xmax = 413.5973
				text = ""
			intervals [1631]:
				xmin = 413.5973
				xmax = 413.6373
				text = "sil"
			intervals [1632]:
				xmin = 413.6373
				xmax = 414.1673
				text = "spn"
			intervals [1633]:
				xmin = 414.1673
				xmax = 414.2579
				text = ""
			intervals [1634]:
				xmin = 414.2579
				xmax = 414.3079
				text = "sil"
			intervals [1635]:
				xmin = 414.3079
				xmax = 414.4179
				text = "OW2"
			intervals [1636]:
				xmin = 414.4179
				xmax = 414.5179
				text = "K"
			intervals [1637]:
				xmin = 414.5179
				xmax = 414.7479
				text = "EY1"
			intervals [1638]:
				xmin = 414.7479
				xmax = 421.5499
				text = "sp"
			intervals [1639]:
				xmin = 421.5499
				xmax = 422.5499
				text = "spn"
			intervals [1640]:
				xmin = 422.5499
				xmax = 423.9223
				text = "sp"
			intervals [1641]:
				xmin = 423.9223
				xmax = 423.9923
				text = "IH1"
			intervals [1642]:
				xmin = 423.9923
				xmax = 424.0323
				text = "T"
			intervals [1643]:
				xmin = 424.0323
				xmax = 424.0623
				text = "Z"
			intervals [1644]:
				xmin = 424.0623
				xmax = 424.0923
				text = "OW2"
			intervals [1645]:
				xmin = 424.0923
				xmax = 424.1223
				text = "K"
			intervals [1646]:
				xmin = 424.1223
				xmax = 424.4023
				text = "EY1"
			intervals [1647]:
				xmin = 424.4023
				xmax = 424.663
				text = "sp"
			intervals [1648]:
				xmin = 424.663
				xmax = 424.703
				text = "IH0"
			intervals [1649]:
				xmin = 424.703
				xmax = 424.733
				text = "T"
			intervals [1650]:
				xmin = 424.733
				xmax = 424.793
				text = "Z"
			intervals [1651]:
				xmin = 424.793
				xmax = 424.923
				text = "AO2"
			intervals [1652]:
				xmin = 424.923
				xmax = 424.953
				text = "L"
			intervals [1653]:
				xmin = 424.953
				xmax = 424.983
				text = "R"
			intervals [1654]:
				xmin = 424.983
				xmax = 425.073
				text = "AY1"
			intervals [1655]:
				xmin = 425.073
				xmax = 425.123
				text = "T"
			intervals [1656]:
				xmin = 425.123
				xmax = 425.223
				text = "sp"
			intervals [1657]:
				xmin = 425.223
				xmax = 425.343
				text = "S"
			intervals [1658]:
				xmin = 425.343
				xmax = 425.393
				text = "OW1"
			intervals [1659]:
				xmin = 425.393
				xmax = 425.463
				text = "W"
			intervals [1660]:
				xmin = 425.463
				xmax = 425.493
				text = "AH1"
			intervals [1661]:
				xmin = 425.493
				xmax = 425.523
				text = "T"
			intervals [1662]:
				xmin = 425.523
				xmax = 425.583
				text = "AH0"
			intervals [1663]:
				xmin = 425.583
				xmax = 425.653
				text = "B"
			intervals [1664]:
				xmin = 425.653
				xmax = 425.703
				text = "AW1"
			intervals [1665]:
				xmin = 425.703
				xmax = 425.773
				text = "T"
			intervals [1666]:
				xmin = 425.773
				xmax = 425.813
				text = "DH"
			intervals [1667]:
				xmin = 425.813
				xmax = 425.883
				text = "AH0"
			intervals [1668]:
				xmin = 425.883
				xmax = 425.953
				text = "R"
			intervals [1669]:
				xmin = 425.953
				xmax = 426.013
				text = "EH1"
			intervals [1670]:
				xmin = 426.013
				xmax = 426.143
				text = "S"
			intervals [1671]:
				xmin = 426.143
				xmax = 426.193
				text = "T"
			intervals [1672]:
				xmin = 426.193
				xmax = 426.223
				text = "AH0"
			intervals [1673]:
				xmin = 426.223
				xmax = 426.253
				text = "V"
			intervals [1674]:
				xmin = 426.253
				xmax = 427.243
				text = "spn"
			intervals [1675]:
				xmin = 427.243
				xmax = 427.6868
				text = "sp"
			intervals [1676]:
				xmin = 427.6868
				xmax = 427.7368
				text = "W"
			intervals [1677]:
				xmin = 427.7368
				xmax = 427.7768
				text = "AH1"
			intervals [1678]:
				xmin = 427.7768
				xmax = 427.8068
				text = "T"
			intervals [1679]:
				xmin = 427.8068
				xmax = 427.8568
				text = "AH0"
			intervals [1680]:
				xmin = 427.8568
				xmax = 427.8968
				text = "B"
			intervals [1681]:
				xmin = 427.8968
				xmax = 427.9668
				text = "AW1"
			intervals [1682]:
				xmin = 427.9668
				xmax = 428.0268
				text = "T"
			intervals [1683]:
				xmin = 428.0268
				xmax = 428.0668
				text = "DH"
			intervals [1684]:
				xmin = 428.0668
				xmax = 428.1268
				text = "AH0"
			intervals [1685]:
				xmin = 428.1268
				xmax = 428.1868
				text = "R"
			intervals [1686]:
				xmin = 428.1868
				xmax = 428.2268
				text = "EH1"
			intervals [1687]:
				xmin = 428.2268
				xmax = 428.3168
				text = "S"
			intervals [1688]:
				xmin = 428.3168
				xmax = 428.3568
				text = "T"
			intervals [1689]:
				xmin = 428.3568
				xmax = 428.3868
				text = "AH0"
			intervals [1690]:
				xmin = 428.3868
				xmax = 428.4168
				text = "V"
			intervals [1691]:
				xmin = 428.4168
				xmax = 428.4568
				text = "Y"
			intervals [1692]:
				xmin = 428.4568
				xmax = 428.5168
				text = "UH1"
			intervals [1693]:
				xmin = 428.5168
				xmax = 428.6268
				text = "R"
			intervals [1694]:
				xmin = 428.6268
				xmax = 428.6868
				text = "F"
			intervals [1695]:
				xmin = 428.6868
				xmax = 428.8168
				text = "AE1"
			intervals [1696]:
				xmin = 428.8168
				xmax = 428.9168
				text = "M"
			intervals [1697]:
				xmin = 428.9168
				xmax = 428.9768
				text = "L"
			intervals [1698]:
				xmin = 428.9768
				xmax = 429.0868
				text = "IY0"
			intervals [1699]:
				xmin = 429.0868
				xmax = 429.1168
				text = "sp"
			intervals [1700]:
				xmin = 429.1168
				xmax = 429.1968
				text = "L"
			intervals [1701]:
				xmin = 429.1968
				xmax = 429.3068
				text = "AY1"
			intervals [1702]:
				xmin = 429.3068
				xmax = 429.5068
				text = "K"
			intervals [1703]:
				xmin = 429.5068
				xmax = 429.6821
				text = ""
			intervals [1704]:
				xmin = 429.6821
				xmax = 429.7321
				text = "sil"
			intervals [1705]:
				xmin = 429.7321
				xmax = 429.7621
				text = "Y"
			intervals [1706]:
				xmin = 429.7621
				xmax = 429.8121
				text = "UW1"
			intervals [1707]:
				xmin = 429.8121
				xmax = 429.8921
				text = "T"
			intervals [1708]:
				xmin = 429.8921
				xmax = 429.9621
				text = "AO1"
			intervals [1709]:
				xmin = 429.9621
				xmax = 430.0121
				text = "K"
			intervals [1710]:
				xmin = 430.0121
				xmax = 430.0521
				text = "T"
			intervals [1711]:
				xmin = 430.0521
				xmax = 430.0821
				text = "AH0"
			intervals [1712]:
				xmin = 430.0821
				xmax = 430.1421
				text = "B"
			intervals [1713]:
				xmin = 430.1421
				xmax = 430.3121
				text = "AW1"
			intervals [1714]:
				xmin = 430.3121
				xmax = 430.3821
				text = "T"
			intervals [1715]:
				xmin = 430.3821
				xmax = 431.2136
				text = ""
			intervals [1716]:
				xmin = 431.2136
				xmax = 431.2536
				text = "sil"
			intervals [1717]:
				xmin = 431.2536
				xmax = 431.3136
				text = "Y"
			intervals [1718]:
				xmin = 431.3136
				xmax = 431.3436
				text = "UW1"
			intervals [1719]:
				xmin = 431.3436
				xmax = 431.3836
				text = "W"
			intervals [1720]:
				xmin = 431.3836
				xmax = 431.4136
				text = "UH1"
			intervals [1721]:
				xmin = 431.4136
				xmax = 431.4636
				text = "D"
			intervals [1722]:
				xmin = 431.4636
				xmax = 431.5136
				text = "AO1"
			intervals [1723]:
				xmin = 431.5136
				xmax = 431.5536
				text = "L"
			intervals [1724]:
				xmin = 431.5536
				xmax = 431.6036
				text = "W"
			intervals [1725]:
				xmin = 431.6036
				xmax = 431.6336
				text = "IY0"
			intervals [1726]:
				xmin = 431.6336
				xmax = 431.7036
				text = "Z"
			intervals [1727]:
				xmin = 431.7036
				xmax = 431.7436
				text = "G"
			intervals [1728]:
				xmin = 431.7436
				xmax = 431.7836
				text = "OW1"
			intervals [1729]:
				xmin = 431.7836
				xmax = 431.8236
				text = "T"
			intervals [1730]:
				xmin = 431.8236
				xmax = 431.8736
				text = "AH0"
			intervals [1731]:
				xmin = 431.8736
				xmax = 431.9736
				text = "AH1"
			intervals [1732]:
				xmin = 431.9736
				xmax = 432.0236
				text = "DH"
			intervals [1733]:
				xmin = 432.0236
				xmax = 432.1136
				text = "ER0"
			intervals [1734]:
				xmin = 432.1136
				xmax = 432.1936
				text = "F"
			intervals [1735]:
				xmin = 432.1936
				xmax = 432.2836
				text = "AE1"
			intervals [1736]:
				xmin = 432.2836
				xmax = 432.3336
				text = "M"
			intervals [1737]:
				xmin = 432.3336
				xmax = 432.3736
				text = "L"
			intervals [1738]:
				xmin = 432.3736
				xmax = 432.4236
				text = "IY0"
			intervals [1739]:
				xmin = 432.4236
				xmax = 432.4736
				text = "M"
			intervals [1740]:
				xmin = 432.4736
				xmax = 432.5236
				text = "EH1"
			intervals [1741]:
				xmin = 432.5236
				xmax = 432.5536
				text = "M"
			intervals [1742]:
				xmin = 432.5536
				xmax = 432.5836
				text = "B"
			intervals [1743]:
				xmin = 432.5836
				xmax = 432.6536
				text = "ER0"
			intervals [1744]:
				xmin = 432.6536
				xmax = 432.6936
				text = "S"
			intervals [1745]:
				xmin = 432.6936
				xmax = 432.7436
				text = "HH"
			intervals [1746]:
				xmin = 432.7436
				xmax = 432.8136
				text = "AW1"
			intervals [1747]:
				xmin = 432.8136
				xmax = 432.8936
				text = "S"
			intervals [1748]:
				xmin = 432.8936
				xmax = 432.9536
				text = "HH"
			intervals [1749]:
				xmin = 432.9536
				xmax = 433.0236
				text = "UW1"
			intervals [1750]:
				xmin = 433.0236
				xmax = 433.0536
				text = "EH1"
			intervals [1751]:
				xmin = 433.0536
				xmax = 433.1336
				text = "L"
			intervals [1752]:
				xmin = 433.1336
				xmax = 433.2236
				text = "S"
			intervals [1753]:
				xmin = 433.2236
				xmax = 433.2536
				text = "L"
			intervals [1754]:
				xmin = 433.2536
				xmax = 433.2836
				text = "IH1"
			intervals [1755]:
				xmin = 433.2836
				xmax = 433.3436
				text = "V"
			intervals [1756]:
				xmin = 433.3436
				xmax = 433.3836
				text = "D"
			intervals [1757]:
				xmin = 433.3836
				xmax = 433.4336
				text = "IH1"
			intervals [1758]:
				xmin = 433.4336
				xmax = 433.5036
				text = "N"
			intervals [1759]:
				xmin = 433.5036
				xmax = 433.5536
				text = "DH"
			intervals [1760]:
				xmin = 433.5536
				xmax = 433.5936
				text = "IY0"
			intervals [1761]:
				xmin = 433.5936
				xmax = 433.7136
				text = "EH1"
			intervals [1762]:
				xmin = 433.7136
				xmax = 433.7436
				text = "R"
			intervals [1763]:
				xmin = 433.7436
				xmax = 433.8236
				text = "IY0"
			intervals [1764]:
				xmin = 433.8236
				xmax = 433.8536
				text = "AH0"
			intervals [1765]:
				xmin = 433.8536
				xmax = 434.0136
				text = "sp"
			intervals [1766]:
				xmin = 434.0136
				xmax = 452.5643
				text = ""
			intervals [1767]:
				xmin = 452.5643
				xmax = 452.6143
				text = "D"
			intervals [1768]:
				xmin = 452.6143
				xmax = 452.6543
				text = "IH1"
			intervals [1769]:
				xmin = 452.6543
				xmax = 452.6943
				text = "D"
			intervals [1770]:
				xmin = 452.6943
				xmax = 452.7443
				text = "Y"
			intervals [1771]:
				xmin = 452.7443
				xmax = 452.7843
				text = "UW1"
			intervals [1772]:
				xmin = 452.7843
				xmax = 452.8243
				text = "EH1"
			intervals [1773]:
				xmin = 452.8243
				xmax = 452.9043
				text = "V"
			intervals [1774]:
				xmin = 452.9043
				xmax = 452.9443
				text = "ER0"
			intervals [1775]:
				xmin = 452.9443
				xmax = 453.0043
				text = "HH"
			intervals [1776]:
				xmin = 453.0043
				xmax = 453.0843
				text = "OW1"
			intervals [1777]:
				xmin = 453.0843
				xmax = 453.1243
				text = "S"
			intervals [1778]:
				xmin = 453.1243
				xmax = 453.1643
				text = "T"
			intervals [1779]:
				xmin = 453.1643
				xmax = 453.1943
				text = "IH0"
			intervals [1780]:
				xmin = 453.1943
				xmax = 453.2243
				text = "T"
			intervals [1781]:
				xmin = 453.2243
				xmax = 453.2743
				text = "AE1"
			intervals [1782]:
				xmin = 453.2743
				xmax = 453.3243
				text = "T"
			intervals [1783]:
				xmin = 453.3243
				xmax = 453.3743
				text = "Y"
			intervals [1784]:
				xmin = 453.3743
				xmax = 453.4043
				text = "UH1"
			intervals [1785]:
				xmin = 453.4043
				xmax = 453.4443
				text = "R"
			intervals [1786]:
				xmin = 453.4443
				xmax = 453.4943
				text = "HH"
			intervals [1787]:
				xmin = 453.4943
				xmax = 453.6043
				text = "AW1"
			intervals [1788]:
				xmin = 453.6043
				xmax = 453.8643
				text = "S"
			intervals [1789]:
				xmin = 453.8643
				xmax = 466.633
				text = ""
			intervals [1790]:
				xmin = 466.633
				xmax = 466.743
				text = "S"
			intervals [1791]:
				xmin = 466.743
				xmax = 466.793
				text = "OW1"
			intervals [1792]:
				xmin = 466.793
				xmax = 466.843
				text = "W"
			intervals [1793]:
				xmin = 466.843
				xmax = 466.883
				text = "AH1"
			intervals [1794]:
				xmin = 466.883
				xmax = 466.913
				text = "T"
			intervals [1795]:
				xmin = 466.913
				xmax = 466.953
				text = "HH"
			intervals [1796]:
				xmin = 466.953
				xmax = 467.013
				text = "AE1"
			intervals [1797]:
				xmin = 467.013
				xmax = 467.073
				text = "P"
			intervals [1798]:
				xmin = 467.073
				xmax = 467.103
				text = "AH0"
			intervals [1799]:
				xmin = 467.103
				xmax = 467.133
				text = "N"
			intervals [1800]:
				xmin = 467.133
				xmax = 467.163
				text = "D"
			intervals [1801]:
				xmin = 467.163
				xmax = 467.193
				text = "W"
			intervals [1802]:
				xmin = 467.193
				xmax = 467.243
				text = "IH1"
			intervals [1803]:
				xmin = 467.243
				xmax = 467.293
				text = "N"
			intervals [1804]:
				xmin = 467.293
				xmax = 467.333
				text = "Y"
			intervals [1805]:
				xmin = 467.333
				xmax = 467.373
				text = "UW1"
			intervals [1806]:
				xmin = 467.373
				xmax = 467.433
				text = "B"
			intervals [1807]:
				xmin = 467.433
				xmax = 467.473
				text = "IH0"
			intervals [1808]:
				xmin = 467.473
				xmax = 467.583
				text = "K"
			intervals [1809]:
				xmin = 467.583
				xmax = 467.703
				text = "EY1"
			intervals [1810]:
				xmin = 467.703
				xmax = 467.813
				text = "M"
			intervals [1811]:
				xmin = 467.813
				xmax = 467.873
				text = "DH"
			intervals [1812]:
				xmin = 467.873
				xmax = 468.253
				text = "AH1"
			intervals [1813]:
				xmin = 468.253
				xmax = 468.283
				text = "sp"
			intervals [1814]:
				xmin = 468.283
				xmax = 468.413
				text = "OW1"
			intervals [1815]:
				xmin = 468.413
				xmax = 468.483
				text = "L"
			intervals [1816]:
				xmin = 468.483
				xmax = 468.513
				text = "D"
			intervals [1817]:
				xmin = 468.513
				xmax = 468.603
				text = "ER0"
			intervals [1818]:
				xmin = 468.603
				xmax = 468.693
				text = "S"
			intervals [1819]:
				xmin = 468.693
				xmax = 468.763
				text = "K"
			intervals [1820]:
				xmin = 468.763
				xmax = 468.803
				text = "AA1"
			intervals [1821]:
				xmin = 468.803
				xmax = 468.903
				text = "Z"
			intervals [1822]:
				xmin = 468.903
				xmax = 468.963
				text = "Y"
			intervals [1823]:
				xmin = 468.963
				xmax = 469.053
				text = "UW1"
			intervals [1824]:
				xmin = 469.053
				xmax = 469.113
				text = "W"
			intervals [1825]:
				xmin = 469.113
				xmax = 469.183
				text = "ER1"
			intervals [1826]:
				xmin = 469.183
				xmax = 469.213
				text = "AH0"
			intervals [1827]:
				xmin = 469.213
				xmax = 469.313
				text = "OW1"
			intervals [1828]:
				xmin = 469.313
				xmax = 469.353
				text = "N"
			intervals [1829]:
				xmin = 469.353
				xmax = 469.393
				text = "L"
			intervals [1830]:
				xmin = 469.393
				xmax = 469.453
				text = "IY0"
			intervals [1831]:
				xmin = 469.453
				xmax = 469.523
				text = "CH"
			intervals [1832]:
				xmin = 469.523
				xmax = 469.633
				text = "AY1"
			intervals [1833]:
				xmin = 469.633
				xmax = 469.663
				text = "L"
			intervals [1834]:
				xmin = 469.663
				xmax = 469.693
				text = "D"
			intervals [1835]:
				xmin = 469.693
				xmax = 469.743
				text = "F"
			intervals [1836]:
				xmin = 469.743
				xmax = 469.783
				text = "AO1"
			intervals [1837]:
				xmin = 469.783
				xmax = 469.843
				text = "R"
			intervals [1838]:
				xmin = 469.843
				xmax = 469.893
				text = "AH0"
			intervals [1839]:
				xmin = 469.893
				xmax = 469.943
				text = "L"
			intervals [1840]:
				xmin = 469.943
				xmax = 470.023
				text = "AO1"
			intervals [1841]:
				xmin = 470.023
				xmax = 470.123
				text = "NG"
			intervals [1842]:
				xmin = 470.123
				xmax = 470.203
				text = "T"
			intervals [1843]:
				xmin = 470.203
				xmax = 470.323
				text = "AY1"
			intervals [1844]:
				xmin = 470.323
				xmax = 470.463
				text = "M"
			intervals [1845]:
				xmin = 470.463
				xmax = 471.4819
				text = ""
			intervals [1846]:
				xmin = 471.4819
				xmax = 471.9219
				text = "M"
			intervals [1847]:
				xmin = 471.9219
				xmax = 473.2336
				text = ""
			intervals [1848]:
				xmin = 473.2336
				xmax = 473.2736
				text = "sil"
			intervals [1849]:
				xmin = 473.2736
				xmax = 473.3536
				text = "S"
			intervals [1850]:
				xmin = 473.3536
				xmax = 473.4236
				text = "OW1"
			intervals [1851]:
				xmin = 473.4236
				xmax = 473.4636
				text = "W"
			intervals [1852]:
				xmin = 473.4636
				xmax = 473.5136
				text = "AH1"
			intervals [1853]:
				xmin = 473.5136
				xmax = 473.5536
				text = "T"
			intervals [1854]:
				xmin = 473.5536
				xmax = 473.6036
				text = "HH"
			intervals [1855]:
				xmin = 473.6036
				xmax = 473.7036
				text = "AE1"
			intervals [1856]:
				xmin = 473.7036
				xmax = 473.7936
				text = "P"
			intervals [1857]:
				xmin = 473.7936
				xmax = 473.8536
				text = "AH0"
			intervals [1858]:
				xmin = 473.8536
				xmax = 473.8836
				text = "N"
			intervals [1859]:
				xmin = 473.8836
				xmax = 473.9436
				text = "D"
			intervals [1860]:
				xmin = 473.9436
				xmax = 474.182
				text = ""
			intervals [1861]:
				xmin = 474.182
				xmax = 474.252
				text = "sil"
			intervals [1862]:
				xmin = 474.252
				xmax = 474.322
				text = "HH"
			intervals [1863]:
				xmin = 474.322
				xmax = 474.372
				text = "W"
			intervals [1864]:
				xmin = 474.372
				xmax = 474.442
				text = "AH1"
			intervals [1865]:
				xmin = 474.442
				xmax = 474.482
				text = "T"
			intervals [1866]:
				xmin = 474.482
				xmax = 474.512
				text = "HH"
			intervals [1867]:
				xmin = 474.512
				xmax = 474.612
				text = "AE1"
			intervals [1868]:
				xmin = 474.612
				xmax = 474.682
				text = "P"
			intervals [1869]:
				xmin = 474.682
				xmax = 474.742
				text = "AH0"
			intervals [1870]:
				xmin = 474.742
				xmax = 474.772
				text = "N"
			intervals [1871]:
				xmin = 474.772
				xmax = 474.802
				text = "D"
			intervals [1872]:
				xmin = 474.802
				xmax = 474.872
				text = "HH"
			intervals [1873]:
				xmin = 474.872
				xmax = 474.912
				text = "W"
			intervals [1874]:
				xmin = 474.912
				xmax = 474.992
				text = "IH1"
			intervals [1875]:
				xmin = 474.992
				xmax = 475.172
				text = "N"
			intervals [1876]:
				xmin = 475.172
				xmax = 475.222
				text = "sp"
			intervals [1877]:
				xmin = 475.222
				xmax = 475.332
				text = "AH0"
			intervals [1878]:
				xmin = 475.332
				xmax = 475.462
				text = "N"
			intervals [1879]:
				xmin = 475.462
				xmax = 475.542
				text = "AH1"
			intervals [1880]:
				xmin = 475.542
				xmax = 475.632
				text = "DH"
			intervals [1881]:
				xmin = 475.632
				xmax = 475.762
				text = "ER0"
			intervals [1882]:
				xmin = 475.762
				xmax = 475.792
				text = "sp"
			intervals [1883]:
				xmin = 475.792
				xmax = 475.882
				text = "L"
			intervals [1884]:
				xmin = 475.882
				xmax = 475.942
				text = "IH1"
			intervals [1885]:
				xmin = 475.942
				xmax = 476.002
				text = "T"
			intervals [1886]:
				xmin = 476.002
				xmax = 476.052
				text = "AH0"
			intervals [1887]:
				xmin = 476.052
				xmax = 476.242
				text = "L"
			intervals [1888]:
				xmin = 476.242
				xmax = 476.6844
				text = ""
			intervals [1889]:
				xmin = 476.6844
				xmax = 476.8144
				text = "B"
			intervals [1890]:
				xmin = 476.8144
				xmax = 476.9144
				text = "EY1"
			intervals [1891]:
				xmin = 476.9144
				xmax = 476.9744
				text = "B"
			intervals [1892]:
				xmin = 476.9744
				xmax = 477.0644
				text = "IY0"
			intervals [1893]:
				xmin = 477.0644
				xmax = 477.2044
				text = "K"
			intervals [1894]:
				xmin = 477.2044
				xmax = 477.2744
				text = "EY1"
			intervals [1895]:
				xmin = 477.2744
				xmax = 477.3444
				text = "M"
			intervals [1896]:
				xmin = 477.3444
				xmax = 477.4244
				text = "AA1"
			intervals [1897]:
				xmin = 477.4244
				xmax = 477.4744
				text = "N"
			intervals [1898]:
				xmin = 477.4744
				xmax = 477.5144
				text = "DH"
			intervals [1899]:
				xmin = 477.5144
				xmax = 477.5844
				text = "AH0"
			intervals [1900]:
				xmin = 477.5844
				xmax = 477.6644
				text = "S"
			intervals [1901]:
				xmin = 477.6644
				xmax = 477.7444
				text = "IY1"
			intervals [1902]:
				xmin = 477.7444
				xmax = 477.9644
				text = "N"
			intervals [1903]:
				xmin = 477.9644
				xmax = 478.0244
				text = "sp"
			intervals [1904]:
				xmin = 478.0244
				xmax = 478.1192
				text = ""
			intervals [1905]:
				xmin = 478.1192
				xmax = 478.2892
				text = "S"
			intervals [1906]:
				xmin = 478.2892
				xmax = 478.3592
				text = "OW1"
			intervals [1907]:
				xmin = 478.3592
				xmax = 478.4192
				text = "Y"
			intervals [1908]:
				xmin = 478.4192
				xmax = 478.4892
				text = "UW1"
			intervals [1909]:
				xmin = 478.4892
				xmax = 478.5192
				text = "W"
			intervals [1910]:
				xmin = 478.5192
				xmax = 478.5892
				text = "ER0"
			intervals [1911]:
				xmin = 478.5892
				xmax = 478.6792
				text = "T"
			intervals [1912]:
				xmin = 478.6792
				xmax = 478.7192
				text = "W"
			intervals [1913]:
				xmin = 478.7192
				xmax = 478.8392
				text = "EH1"
			intervals [1914]:
				xmin = 478.8392
				xmax = 478.9592
				text = "L"
			intervals [1915]:
				xmin = 478.9592
				xmax = 479.0392
				text = "V"
			intervals [1916]:
				xmin = 479.0392
				xmax = 489.215
				text = ""
			intervals [1917]:
				xmin = 489.215
				xmax = 489.765
				text = "sil"
			intervals [1918]:
				xmin = 489.765
				xmax = 490.205
				text = "spn"
			intervals [1919]:
				xmin = 490.205
				xmax = 490.255
				text = "sp"
			intervals [1920]:
				xmin = 490.255
				xmax = 537.8322
				text = ""
			intervals [1921]:
				xmin = 537.8322
				xmax = 537.9322
				text = "S"
			intervals [1922]:
				xmin = 537.9322
				xmax = 537.9722
				text = "OW1"
			intervals [1923]:
				xmin = 537.9722
				xmax = 538.0222
				text = "HH"
			intervals [1924]:
				xmin = 538.0222
				xmax = 538.0822
				text = "IY1"
			intervals [1925]:
				xmin = 538.0822
				xmax = 538.1622
				text = "Z"
			intervals [1926]:
				xmin = 538.1622
				xmax = 538.2422
				text = "EY1"
			intervals [1927]:
				xmin = 538.2422
				xmax = 538.3222
				text = "Y"
			intervals [1928]:
				xmin = 538.3222
				xmax = 538.3922
				text = "AH1"
			intervals [1929]:
				xmin = 538.3922
				xmax = 538.5122
				text = "NG"
			intervals [1930]:
				xmin = 538.5122
				xmax = 538.6122
				text = "T"
			intervals [1931]:
				xmin = 538.6122
				xmax = 538.6522
				text = "IY1"
			intervals [1932]:
				xmin = 538.6522
				xmax = 538.8322
				text = "N"
			intervals [1933]:
				xmin = 538.8322
				xmax = 541.0028
				text = "sp"
			intervals [1934]:
				xmin = 541.0028
				xmax = 541.2828
				text = "OW2"
			intervals [1935]:
				xmin = 541.2828
				xmax = 541.3728
				text = "K"
			intervals [1936]:
				xmin = 541.3728
				xmax = 541.5828
				text = "EY1"
			intervals [1937]:
				xmin = 541.5828
				xmax = 542.6577
				text = "sp"
			intervals [1938]:
				xmin = 542.6577
				xmax = 542.7477
				text = "OW1"
			intervals [1939]:
				xmin = 542.7477
				xmax = 542.8077
				text = "sp"
			intervals [1940]:
				xmin = 542.8077
				xmax = 542.9377
				text = "S"
			intervals [1941]:
				xmin = 542.9377
				xmax = 542.9977
				text = "OW1"
			intervals [1942]:
				xmin = 542.9977
				xmax = 543.0477
				text = "HH"
			intervals [1943]:
				xmin = 543.0477
				xmax = 543.1377
				text = "IY1"
			intervals [1944]:
				xmin = 543.1377
				xmax = 543.2377
				text = "JH"
			intervals [1945]:
				xmin = 543.2377
				xmax = 543.3377
				text = "AH1"
			intervals [1946]:
				xmin = 543.3377
				xmax = 543.4077
				text = "S"
			intervals [1947]:
				xmin = 543.4077
				xmax = 543.4377
				text = "T"
			intervals [1948]:
				xmin = 543.4377
				xmax = 543.4677
				text = "B"
			intervals [1949]:
				xmin = 543.4677
				xmax = 543.5177
				text = "IH0"
			intervals [1950]:
				xmin = 543.5177
				xmax = 543.5977
				text = "K"
			intervals [1951]:
				xmin = 543.5977
				xmax = 543.6577
				text = "EY1"
			intervals [1952]:
				xmin = 543.6577
				xmax = 543.7577
				text = "M"
			intervals [1953]:
				xmin = 543.7577
				xmax = 543.8077
				text = "AH0"
			intervals [1954]:
				xmin = 543.8077
				xmax = 543.8877
				text = "T"
			intervals [1955]:
				xmin = 543.8877
				xmax = 543.9577
				text = "IY1"
			intervals [1956]:
				xmin = 543.9577
				xmax = 543.9977
				text = "N"
			intervals [1957]:
				xmin = 543.9977
				xmax = 544.1477
				text = "EY2"
			intervals [1958]:
				xmin = 544.1477
				xmax = 544.2177
				text = "JH"
			intervals [1959]:
				xmin = 544.2177
				xmax = 544.3877
				text = "ER0"
			intervals [1960]:
				xmin = 544.3877
				xmax = 544.4877
				text = "sp"
			intervals [1961]:
				xmin = 544.4877
				xmax = 545.000
				text = ""
			intervals [1962]:
				xmin = 545.000
				xmax = 545.130
				text = "S"
			intervals [1963]:
				xmin = 545.130
				xmax = 545.180
				text = "OW1"
			intervals [1964]:
				xmin = 545.180
				xmax = 545.230
				text = "HH"
			intervals [1965]:
				xmin = 545.230
				xmax = 545.260
				text = "IY1"
			intervals [1966]:
				xmin = 545.260
				xmax = 545.300
				text = "Z"
			intervals [1967]:
				xmin = 545.300
				xmax = 545.360
				text = "S"
			intervals [1968]:
				xmin = 545.360
				xmax = 545.410
				text = "M"
			intervals [1969]:
				xmin = 545.410
				xmax = 545.480
				text = "EH1"
			intervals [1970]:
				xmin = 545.480
				xmax = 545.550
				text = "L"
			intervals [1971]:
				xmin = 545.550
				xmax = 545.590
				text = "IH0"
			intervals [1972]:
				xmin = 545.590
				xmax = 545.620
				text = "N"
			intervals [1973]:
				xmin = 545.620
				xmax = 545.650
				text = "HH"
			intervals [1974]:
				xmin = 545.650
				xmax = 545.700
				text = "IH0"
			intervals [1975]:
				xmin = 545.700
				xmax = 545.740
				text = "M"
			intervals [1976]:
				xmin = 545.740
				xmax = 545.820
				text = "S"
			intervals [1977]:
				xmin = 545.820
				xmax = 545.850
				text = "EH1"
			intervals [1978]:
				xmin = 545.850
				xmax = 545.880
				text = "L"
			intervals [1979]:
				xmin = 545.880
				xmax = 545.910
				text = "F"
			intervals [1980]:
				xmin = 545.910
				xmax = 546.080
				text = "sp"
			intervals [1981]:
				xmin = 546.080
				xmax = 548.2574
				text = ""
			intervals [1982]:
				xmin = 548.2574
				xmax = 548.3074
				text = "HH"
			intervals [1983]:
				xmin = 548.3074
				xmax = 548.3474
				text = "W"
			intervals [1984]:
				xmin = 548.3474
				xmax = 548.3774
				text = "AH1"
			intervals [1985]:
				xmin = 548.3774
				xmax = 548.4074
				text = "T"
			intervals [1986]:
				xmin = 548.4074
				xmax = 548.4774
				text = "K"
			intervals [1987]:
				xmin = 548.4774
				xmax = 548.5174
				text = "AY1"
			intervals [1988]:
				xmin = 548.5174
				xmax = 548.5774
				text = "N"
			intervals [1989]:
				xmin = 548.5774
				xmax = 548.6074
				text = "AH0"
			intervals [1990]:
				xmin = 548.6074
				xmax = 548.6374
				text = "V"
			intervals [1991]:
				xmin = 548.6374
				xmax = 548.6674
				text = "TH"
			intervals [1992]:
				xmin = 548.6674
				xmax = 548.7074
				text = "IH1"
			intervals [1993]:
				xmin = 548.7074
				xmax = 548.7774
				text = "NG"
			intervals [1994]:
				xmin = 548.7774
				xmax = 548.8174
				text = "Z"
			intervals [1995]:
				xmin = 548.8174
				xmax = 548.8474
				text = "D"
			intervals [1996]:
				xmin = 548.8474
				xmax = 548.8874
				text = "IH0"
			intervals [1997]:
				xmin = 548.8874
				xmax = 548.9374
				text = "Z"
			intervals [1998]:
				xmin = 548.9374
				xmax = 548.9874
				text = "HH"
			intervals [1999]:
				xmin = 548.9874
				xmax = 549.0274
				text = "IY1"
			intervals [2000]:
				xmin = 549.0274
				xmax = 549.0874
				text = "D"
			intervals [2001]:
				xmin = 549.0874
				xmax = 549.1474
				text = "UW1"
			intervals [2002]:
				xmin = 549.1474
				xmax = 549.1874
				text = "T"
			intervals [2003]:
				xmin = 549.1874
				xmax = 549.2274
				text = "IH0"
			intervals [2004]:
				xmin = 549.2274
				xmax = 549.2774
				text = "G"
			intervals [2005]:
				xmin = 549.2774
				xmax = 549.3074
				text = "IH1"
			intervals [2006]:
				xmin = 549.3074
				xmax = 549.3574
				text = "T"
			intervals [2007]:
				xmin = 549.3574
				xmax = 549.4074
				text = "AA1"
			intervals [2008]:
				xmin = 549.4074
				xmax = 549.4574
				text = "N"
			intervals [2009]:
				xmin = 549.4574
				xmax = 549.5074
				text = "Y"
			intervals [2010]:
				xmin = 549.5074
				xmax = 549.5474
				text = "UH1"
			intervals [2011]:
				xmin = 549.5474
				xmax = 549.5874
				text = "R"
			intervals [2012]:
				xmin = 549.5874
				xmax = 549.6374
				text = "N"
			intervals [2013]:
				xmin = 549.6374
				xmax = 549.8674
				text = "ER1"
			intervals [2014]:
				xmin = 549.8674
				xmax = 549.8974
				text = "V"
			intervals [2015]:
				xmin = 549.8974
				xmax = 550.1374
				text = "Z"
			intervals [2016]:
				xmin = 550.1374
				xmax = 604.1192
				text = ""
			intervals [2017]:
				xmin = 604.1192
				xmax = 604.2892
				text = "S"
			intervals [2018]:
				xmin = 604.2892
				xmax = 604.3292
				text = "OW1"
			intervals [2019]:
				xmin = 604.3292
				xmax = 604.4192
				text = "T"
			intervals [2020]:
				xmin = 604.4192
				xmax = 604.4692
				text = "EH1"
			intervals [2021]:
				xmin = 604.4692
				xmax = 604.4992
				text = "L"
			intervals [2022]:
				xmin = 604.4992
				xmax = 604.5492
				text = "M"
			intervals [2023]:
				xmin = 604.5492
				xmax = 604.5892
				text = "IY1"
			intervals [2024]:
				xmin = 604.5892
				xmax = 604.6392
				text = "AH0"
			intervals [2025]:
				xmin = 604.6392
				xmax = 604.6792
				text = "B"
			intervals [2026]:
				xmin = 604.6792
				xmax = 604.7292
				text = "AW1"
			intervals [2027]:
				xmin = 604.7292
				xmax = 604.7892
				text = "T"
			intervals [2028]:
				xmin = 604.7892
				xmax = 604.8392
				text = "Y"
			intervals [2029]:
				xmin = 604.8392
				xmax = 604.8692
				text = "UH1"
			intervals [2030]:
				xmin = 604.8692
				xmax = 604.9092
				text = "R"
			intervals [2031]:
				xmin = 604.9092
				xmax = 604.9392
				text = "L"
			intervals [2032]:
				xmin = 604.9392
				xmax = 604.9692
				text = "IH1"
			intervals [2033]:
				xmin = 604.9692
				xmax = 605.0092
				text = "T"
			intervals [2034]:
				xmin = 605.0092
				xmax = 605.0392
				text = "AH0"
			intervals [2035]:
				xmin = 605.0392
				xmax = 605.0892
				text = "L"
			intervals [2036]:
				xmin = 605.0892
				xmax = 605.1692
				text = "S"
			intervals [2037]:
				xmin = 605.1692
				xmax = 605.2392
				text = "IH1"
			intervals [2038]:
				xmin = 605.2392
				xmax = 605.3192
				text = "S"
			intervals [2039]:
				xmin = 605.3192
				xmax = 605.3592
				text = "T"
			intervals [2040]:
				xmin = 605.3592
				xmax = 605.5792
				text = "ER0"
			intervals [2041]:
				xmin = 605.5792
				xmax = 665.5481
				text = ""
			intervals [2042]:
				xmin = 665.5481
				xmax = 665.6181
				text = "Y"
			intervals [2043]:
				xmin = 665.6181
				xmax = 665.9481
				text = "UW1"
			intervals [2044]:
				xmin = 665.9481
				xmax = 665.9881
				text = "spn"
			intervals [2045]:
				xmin = 665.9881
				xmax = 666.0281
				text = "HH"
			intervals [2046]:
				xmin = 666.0281
				xmax = 666.1281
				text = "AE1"
			intervals [2047]:
				xmin = 666.1281
				xmax = 666.1581
				text = "V"
			intervals [2048]:
				xmin = 666.1581
				xmax = 666.1881
				text = "AH0"
			intervals [2049]:
				xmin = 666.1881
				xmax = 666.2181
				text = "R"
			intervals [2050]:
				xmin = 666.2181
				xmax = 666.2481
				text = "UW1"
			intervals [2051]:
				xmin = 666.2481
				xmax = 666.2781
				text = "M"
			intervals [2052]:
				xmin = 666.2781
				xmax = 666.3081
				text = "EY2"
			intervals [2053]:
				xmin = 666.3081
				xmax = 666.3481
				text = "T"
			intervals [2054]:
				xmin = 666.3481
				xmax = 673.4766
				text = ""
			intervals [2055]:
				xmin = 673.4766
				xmax = 673.5366
				text = "B"
			intervals [2056]:
				xmin = 673.5366
				xmax = 673.5666
				text = "AH1"
			intervals [2057]:
				xmin = 673.5666
				xmax = 673.6066
				text = "T"
			intervals [2058]:
				xmin = 673.6066
				xmax = 673.6866
				text = "SH"
			intervals [2059]:
				xmin = 673.6866
				xmax = 673.7566
				text = "IY1"
			intervals [2060]:
				xmin = 673.7566
				xmax = 673.8066
				text = "W"
			intervals [2061]:
				xmin = 673.8066
				xmax = 673.8566
				text = "OW1"
			intervals [2062]:
				xmin = 673.8566
				xmax = 673.8966
				text = "N"
			intervals [2063]:
				xmin = 673.8966
				xmax = 673.9266
				text = "T"
			intervals [2064]:
				xmin = 673.9266
				xmax = 673.9566
				text = "B"
			intervals [2065]:
				xmin = 673.9566
				xmax = 673.9966
				text = "IY0"
			intervals [2066]:
				xmin = 673.9966
				xmax = 674.0366
				text = "Y"
			intervals [2067]:
				xmin = 674.0366
				xmax = 674.0766
				text = "UH1"
			intervals [2068]:
				xmin = 674.0766
				xmax = 674.1166
				text = "R"
			intervals [2069]:
				xmin = 674.1166
				xmax = 674.2066
				text = "CH"
			intervals [2070]:
				xmin = 674.2066
				xmax = 674.2866
				text = "AY1"
			intervals [2071]:
				xmin = 674.2866
				xmax = 674.3166
				text = "L"
			intervals [2072]:
				xmin = 674.3166
				xmax = 674.3466
				text = "D"
			intervals [2073]:
				xmin = 674.3466
				xmax = 674.3766
				text = "sp"
			intervals [2074]:
				xmin = 674.3766
				xmax = 674.4066
				text = "B"
			intervals [2075]:
				xmin = 674.4066
				xmax = 674.4366
				text = "IH0"
			intervals [2076]:
				xmin = 674.4366
				xmax = 674.5166
				text = "K"
			intervals [2077]:
				xmin = 674.5166
				xmax = 674.5666
				text = "AH0"
			intervals [2078]:
				xmin = 674.5666
				xmax = 674.6366
				text = "Z"
			intervals [2079]:
				xmin = 674.6366
				xmax = 674.6666
				text = "SH"
			intervals [2080]:
				xmin = 674.6666
				xmax = 674.6966
				text = "IY1"
			intervals [2081]:
				xmin = 674.6966
				xmax = 674.7666
				text = "Z"
			intervals [2082]:
				xmin = 674.7666
				xmax = 674.7966
				text = "G"
			intervals [2083]:
				xmin = 674.7966
				xmax = 674.8266
				text = "AH1"
			intervals [2084]:
				xmin = 674.8266
				xmax = 674.8566
				text = "N"
			intervals [2085]:
				xmin = 674.8566
				xmax = 674.8866
				text = "AH0"
			intervals [2086]:
				xmin = 674.8866
				xmax = 674.9366
				text = "B"
			intervals [2087]:
				xmin = 674.9366
				xmax = 674.9666
				text = "IY0"
			intervals [2088]:
				xmin = 674.9666
				xmax = 675.0366
				text = "Y"
			intervals [2089]:
				xmin = 675.0366
				xmax = 675.0666
				text = "AO1"
			intervals [2090]:
				xmin = 675.0666
				xmax = 675.0966
				text = "R"
			intervals [2091]:
				xmin = 675.0966
				xmax = 675.1266
				text = "L"
			intervals [2092]:
				xmin = 675.1266
				xmax = 675.1566
				text = "IH1"
			intervals [2093]:
				xmin = 675.1566
				xmax = 675.1866
				text = "T"
			intervals [2094]:
				xmin = 675.1866
				xmax = 675.2166
				text = "AH0"
			intervals [2095]:
				xmin = 675.2166
				xmax = 675.2766
				text = "L"
			intervals [2096]:
				xmin = 675.2766
				xmax = 675.3366
				text = "S"
			intervals [2097]:
				xmin = 675.3366
				xmax = 675.3866
				text = "IH1"
			intervals [2098]:
				xmin = 675.3866
				xmax = 675.4366
				text = "S"
			intervals [2099]:
				xmin = 675.4366
				xmax = 675.5166
				text = "T"
			intervals [2100]:
				xmin = 675.5166
				xmax = 675.5766
				text = "ER0"
			intervals [2101]:
				xmin = 675.5766
				xmax = 675.6466
				text = "S"
			intervals [2102]:
				xmin = 675.6466
				xmax = 675.7366
				text = "OW1"
			intervals [2103]:
				xmin = 675.7366
				xmax = 675.8066
				text = "Y"
			intervals [2104]:
				xmin = 675.8066
				xmax = 675.8466
				text = "UH1"
			intervals [2105]:
				xmin = 675.8466
				xmax = 675.8866
				text = "R"
			intervals [2106]:
				xmin = 675.8866
				xmax = 675.9166
				text = "G"
			intervals [2107]:
				xmin = 675.9166
				xmax = 675.9566
				text = "AH1"
			intervals [2108]:
				xmin = 675.9566
				xmax = 675.9866
				text = "N"
			intervals [2109]:
				xmin = 675.9866
				xmax = 676.0266
				text = "AH0"
			intervals [2110]:
				xmin = 676.0266
				xmax = 676.0966
				text = "L"
			intervals [2111]:
				xmin = 676.0966
				xmax = 676.1266
				text = "EH1"
			intervals [2112]:
				xmin = 676.1266
				xmax = 676.1666
				text = "T"
			intervals [2113]:
				xmin = 676.1666
				xmax = 676.1966
				text = "HH"
			intervals [2114]:
				xmin = 676.1966
				xmax = 676.2766
				text = "ER0"
			intervals [2115]:
				xmin = 676.2766
				xmax = 676.3466
				text = "D"
			intervals [2116]:
				xmin = 676.3466
				xmax = 676.4266
				text = "UW1"
			intervals [2117]:
				xmin = 676.4266
				xmax = 676.5066
				text = "TH"
			intervals [2118]:
				xmin = 676.5066
				xmax = 676.5466
				text = "IH1"
			intervals [2119]:
				xmin = 676.5466
				xmax = 676.6466
				text = "NG"
			intervals [2120]:
				xmin = 676.6466
				xmax = 676.6766
				text = "Z"
			intervals [2121]:
				xmin = 676.6766
				xmax = 676.7266
				text = "DH"
			intervals [2122]:
				xmin = 676.7266
				xmax = 676.7566
				text = "AH0"
			intervals [2123]:
				xmin = 676.7566
				xmax = 676.7966
				text = "T"
			intervals [2124]:
				xmin = 676.7966
				xmax = 676.8466
				text = "Y"
			intervals [2125]:
				xmin = 676.8466
				xmax = 676.8766
				text = "UH1"
			intervals [2126]:
				xmin = 676.8766
				xmax = 676.9066
				text = "R"
			intervals [2127]:
				xmin = 676.9066
				xmax = 676.9666
				text = "M"
			intervals [2128]:
				xmin = 676.9666
				xmax = 677.0366
				text = "AA1"
			intervals [2129]:
				xmin = 677.0366
				xmax = 677.1266
				text = "M"
			intervals [2130]:
				xmin = 677.1266
				xmax = 677.1666
				text = "AH0"
			intervals [2131]:
				xmin = 677.1666
				xmax = 677.2266
				text = "W"
			intervals [2132]:
				xmin = 677.2266
				xmax = 677.2566
				text = "UH1"
			intervals [2133]:
				xmin = 677.2566
				xmax = 677.2866
				text = "D"
			intervals [2134]:
				xmin = 677.2866
				xmax = 677.3166
				text = "AH0"
			intervals [2135]:
				xmin = 677.3166
				xmax = 677.3466
				text = "N"
			intervals [2136]:
				xmin = 677.3466
				xmax = 677.3766
				text = "T"
			intervals [2137]:
				xmin = 677.3766
				xmax = 677.4066
				text = "L"
			intervals [2138]:
				xmin = 677.4066
				xmax = 677.4366
				text = "EH1"
			intervals [2139]:
				xmin = 677.4366
				xmax = 677.4666
				text = "T"
			intervals [2140]:
				xmin = 677.4666
				xmax = 677.4966
				text = "HH"
			intervals [2141]:
				xmin = 677.4966
				xmax = 677.5666
				text = "ER0"
			intervals [2142]:
				xmin = 677.5666
				xmax = 677.5966
				text = "sp"
			intervals [2143]:
				xmin = 677.5966
				xmax = 677.6266
				text = "D"
			intervals [2144]:
				xmin = 677.6266
				xmax = 677.6866
				text = "UW1"
			intervals [2145]:
				xmin = 677.6866
				xmax = 677.7666
				text = "sp"
			intervals [2146]:
				xmin = 677.7666
				xmax = 709.3365
				text = ""
			intervals [2147]:
				xmin = 709.3365
				xmax = 709.3865
				text = "D"
			intervals [2148]:
				xmin = 709.3865
				xmax = 709.4365
				text = "UW1"
			intervals [2149]:
				xmin = 709.4365
				xmax = 709.4665
				text = "Y"
			intervals [2150]:
				xmin = 709.4665
				xmax = 709.5165
				text = "UW1"
			intervals [2151]:
				xmin = 709.5165
				xmax = 709.5665
				text = "F"
			intervals [2152]:
				xmin = 709.5665
				xmax = 709.6065
				text = "IY1"
			intervals [2153]:
				xmin = 709.6065
				xmax = 709.6365
				text = "L"
			intervals [2154]:
				xmin = 709.6365
				xmax = 709.6765
				text = "L"
			intervals [2155]:
				xmin = 709.6765
				xmax = 709.7065
				text = "AY1"
			intervals [2156]:
				xmin = 709.7065
				xmax = 709.7865
				text = "K"
			intervals [2157]:
				xmin = 709.7865
				xmax = 709.8265
				text = "IH1"
			intervals [2158]:
				xmin = 709.8265
				xmax = 709.8665
				text = "T"
			intervals [2159]:
				xmin = 709.8665
				xmax = 709.9965
				text = "Z"
			intervals [2160]:
				xmin = 709.9965
				xmax = 710.0265
				text = "sp"
			intervals [2161]:
				xmin = 710.0265
				xmax = 710.1565
				text = "Y"
			intervals [2162]:
				xmin = 710.1565
				xmax = 710.2065
				text = "UW1"
			intervals [2163]:
				xmin = 710.2065
				xmax = 710.2365
				text = "sp"
			intervals [2164]:
				xmin = 710.2365
				xmax = 710.2865
				text = "Y"
			intervals [2165]:
				xmin = 710.2865
				xmax = 710.3265
				text = "UW1"
			intervals [2166]:
				xmin = 710.3265
				xmax = 710.3965
				text = "S"
			intervals [2167]:
				xmin = 710.3965
				xmax = 710.4665
				text = "EH1"
			intervals [2168]:
				xmin = 710.4665
				xmax = 710.5065
				text = "D"
			intervals [2169]:
				xmin = 710.5065
				xmax = 710.5465
				text = "IH1"
			intervals [2170]:
				xmin = 710.5465
				xmax = 710.5865
				text = "T"
			intervals [2171]:
				xmin = 710.5865
				xmax = 710.6465
				text = "Z"
			intervals [2172]:
				xmin = 710.6465
				xmax = 710.7565
				text = "CH"
			intervals [2173]:
				xmin = 710.7565
				xmax = 710.9265
				text = "EY1"
			intervals [2174]:
				xmin = 710.9265
				xmax = 710.9565
				text = "N"
			intervals [2175]:
				xmin = 710.9565
				xmax = 710.9865
				text = "JH"
			intervals [2176]:
				xmin = 710.9865
				xmax = 711.0165
				text = "D"
			intervals [2177]:
				xmin = 711.0165
				xmax = 711.0665
				text = "HH"
			intervals [2178]:
				xmin = 711.0665
				xmax = 711.1465
				text = "AW1"
			intervals [2179]:
				xmin = 711.1465
				xmax = 711.2265
				text = "D"
			intervals [2180]:
				xmin = 711.2265
				xmax = 711.2565
				text = "UW1"
			intervals [2181]:
				xmin = 711.2565
				xmax = 711.3065
				text = "Y"
			intervals [2182]:
				xmin = 711.3065
				xmax = 711.3465
				text = "UW1"
			intervals [2183]:
				xmin = 711.3465
				xmax = 711.4465
				text = "F"
			intervals [2184]:
				xmin = 711.4465
				xmax = 711.4965
				text = "IY1"
			intervals [2185]:
				xmin = 711.4965
				xmax = 711.5265
				text = "L"
			intervals [2186]:
				xmin = 711.5265
				xmax = 711.5665
				text = "L"
			intervals [2187]:
				xmin = 711.5665
				xmax = 711.6165
				text = "AY1"
			intervals [2188]:
				xmin = 711.6165
				xmax = 711.6965
				text = "K"
			intervals [2189]:
				xmin = 711.6965
				xmax = 711.7365
				text = "IH1"
			intervals [2190]:
				xmin = 711.7365
				xmax = 711.7665
				text = "T"
			intervals [2191]:
				xmin = 711.7665
				xmax = 711.8165
				text = "Z"
			intervals [2192]:
				xmin = 711.8165
				xmax = 711.9165
				text = "CH"
			intervals [2193]:
				xmin = 711.9165
				xmax = 711.9965
				text = "EY1"
			intervals [2194]:
				xmin = 711.9965
				xmax = 712.0365
				text = "N"
			intervals [2195]:
				xmin = 712.0365
				xmax = 712.0665
				text = "JH"
			intervals [2196]:
				xmin = 712.0665
				xmax = 712.0965
				text = "D"
			intervals [2197]:
				xmin = 712.0965
				xmax = 712.1265
				text = "S"
			intervals [2198]:
				xmin = 712.1265
				xmax = 712.1865
				text = "IH1"
			intervals [2199]:
				xmin = 712.1865
				xmax = 712.2365
				text = "N"
			intervals [2200]:
				xmin = 712.2365
				xmax = 712.3165
				text = "S"
			intervals [2201]:
				xmin = 712.3165
				xmax = 712.3565
				text = "Y"
			intervals [2202]:
				xmin = 712.3565
				xmax = 712.4465
				text = "UW1"
			intervals [2203]:
				xmin = 712.4465
				xmax = 712.5465
				text = "W"
			intervals [2204]:
				xmin = 712.5465
				xmax = 712.6165
				text = "ER1"
			intervals [2205]:
				xmin = 712.6165
				xmax = 712.6865
				text = "AH0"
			intervals [2206]:
				xmin = 712.6865
				xmax = 712.7765
				text = "K"
			intervals [2207]:
				xmin = 712.7765
				xmax = 712.8765
				text = "IH1"
			intervals [2208]:
				xmin = 712.8765
				xmax = 712.9365
				text = "D"
			intervals [2209]:
				xmin = 712.9365
				xmax = 713.0065
				text = "V"
			intervals [2210]:
				xmin = 713.0065
				xmax = 713.0965
				text = "ER1"
			intervals [2211]:
				xmin = 713.0965
				xmax = 713.1865
				text = "S"
			intervals [2212]:
				xmin = 713.1865
				xmax = 713.2465
				text = "AH0"
			intervals [2213]:
				xmin = 713.2465
				xmax = 713.3065
				text = "Z"
			intervals [2214]:
				xmin = 713.3065
				xmax = 713.3765
				text = "L"
			intervals [2215]:
				xmin = 713.3765
				xmax = 713.4565
				text = "AY1"
			intervals [2216]:
				xmin = 713.4565
				xmax = 713.5865
				text = "K"
			intervals [2217]:
				xmin = 713.5865
				xmax = 714.1411
				text = ""
			intervals [2218]:
				xmin = 714.1411
				xmax = 714.2111
				text = "sil"
			intervals [2219]:
				xmin = 714.2111
				xmax = 714.3011
				text = "N"
			intervals [2220]:
				xmin = 714.3011
				xmax = 714.5011
				text = "AW1"
			intervals [2221]:
				xmin = 714.5011
				xmax = 714.6211
				text = "sp"
			intervals [2222]:
				xmin = 714.6211
				xmax = 714.7311
				text = "T"
			intervals [2223]:
				xmin = 714.7311
				xmax = 714.7611
				text = "W"
			intervals [2224]:
				xmin = 714.7611
				xmax = 714.8011
				text = "EH1"
			intervals [2225]:
				xmin = 714.8011
				xmax = 714.8511
				text = "L"
			intervals [2226]:
				xmin = 714.8511
				xmax = 714.8811
				text = "V"
			intervals [2227]:
				xmin = 714.8811
				xmax = 714.9411
				text = "Y"
			intervals [2228]:
				xmin = 714.9411
				xmax = 714.9811
				text = "IH1"
			intervals [2229]:
				xmin = 714.9811
				xmax = 715.0211
				text = "R"
			intervals [2230]:
				xmin = 715.0211
				xmax = 715.0811
				text = "Z"
			intervals [2231]:
				xmin = 715.0811
				xmax = 715.1411
				text = "L"
			intervals [2232]:
				xmin = 715.1411
				xmax = 715.1811
				text = "EY1"
			intervals [2233]:
				xmin = 715.1811
				xmax = 715.2311
				text = "T"
			intervals [2234]:
				xmin = 715.2311
				xmax = 715.2911
				text = "ER0"
			intervals [2235]:
				xmin = 715.2911
				xmax = 715.3511
				text = "W"
			intervals [2236]:
				xmin = 715.3511
				xmax = 715.3811
				text = "IH1"
			intervals [2237]:
				xmin = 715.3811
				xmax = 715.4411
				text = "N"
			intervals [2238]:
				xmin = 715.4411
				xmax = 715.4811
				text = "DH"
			intervals [2239]:
				xmin = 715.4811
				xmax = 715.5211
				text = "EH1"
			intervals [2240]:
				xmin = 715.5211
				xmax = 715.7811
				text = "R"
			intervals [2241]:
				xmin = 715.7811
				xmax = 716.2006
				text = ""
			intervals [2242]:
				xmin = 716.2006
				xmax = 716.2806
				text = "Y"
			intervals [2243]:
				xmin = 716.2806
				xmax = 716.3106
				text = "UW1"
			intervals [2244]:
				xmin = 716.3106
				xmax = 716.3706
				text = "N"
			intervals [2245]:
				xmin = 716.3706
				xmax = 716.4906
				text = "OW1"
			intervals [2246]:
				xmin = 716.4906
				xmax = 716.6006
				text = "P"
			intervals [2247]:
				xmin = 716.6006
				xmax = 716.6606
				text = "R"
			intervals [2248]:
				xmin = 716.6606
				xmax = 716.7206
				text = "IY1"
			intervals [2249]:
				xmin = 716.7206
				xmax = 716.8206
				text = "T"
			intervals [2250]:
				xmin = 716.8206
				xmax = 716.9306
				text = "IY1"
			intervals [2251]:
				xmin = 716.9306
				xmax = 717.0106
				text = "N"
			intervals [2252]:
				xmin = 717.0106
				xmax = 717.1206
				text = "T"
			intervals [2253]:
				xmin = 717.1206
				xmax = 717.2006
				text = "IY1"
			intervals [2254]:
				xmin = 717.2006
				xmax = 717.4906
				text = "N"
			intervals [2255]:
				xmin = 717.4906
				xmax = 741.3416
				text = "sp"
			intervals [2256]:
				xmin = 741.3416
				xmax = 741.5916
				text = "M"
			intervals [2257]:
				xmin = 741.5916
				xmax = 767.1635
				text = ""
			intervals [2258]:
				xmin = 767.1635
				xmax = 767.3735
				text = "sil"
			intervals [2259]:
				xmin = 767.3735
				xmax = 767.4935
				text = "M"
			intervals [2260]:
				xmin = 767.4935
				xmax = 792.6124
				text = ""
			intervals [2261]:
				xmin = 792.6124
				xmax = 792.7724
				text = "sil"
			intervals [2262]:
				xmin = 792.7724
				xmax = 792.8124
				text = "W"
			intervals [2263]:
				xmin = 792.8124
				xmax = 792.8524
				text = "AY1"
			intervals [2264]:
				xmin = 792.8524
				xmax = 792.8924
				text = "D"
			intervals [2265]:
				xmin = 792.8924
				xmax = 792.9324
				text = "UW1"
			intervals [2266]:
				xmin = 792.9324
				xmax = 792.9624
				text = "Y"
			intervals [2267]:
				xmin = 792.9624
				xmax = 792.9924
				text = "UW1"
			intervals [2268]:
				xmin = 792.9924
				xmax = 793.0224
				text = "sp"
			intervals [2269]:
				xmin = 793.0224
				xmax = 793.0524
				text = "S"
			intervals [2270]:
				xmin = 793.0524
				xmax = 793.0824
				text = "EY1"
			intervals [2271]:
				xmin = 793.0824
				xmax = 793.1224
				text = "DH"
			intervals [2272]:
				xmin = 793.1224
				xmax = 793.2024
				text = "AH0"
			intervals [2273]:
				xmin = 793.2024
				xmax = 793.2524
				text = "T"
			intervals [2274]:
				xmin = 793.2524
				xmax = 816.2354
				text = ""
			intervals [2275]:
				xmin = 816.2354
				xmax = 816.8854
				text = "spn"
			intervals [2276]:
				xmin = 816.8854
				xmax = 824.3875
				text = ""
			intervals [2277]:
				xmin = 824.3875
				xmax = 825.1175
				text = "M"
			intervals [2278]:
				xmin = 825.1175
				xmax = 855.3951
				text = ""
			intervals [2279]:
				xmin = 855.3951
				xmax = 855.4551
				text = "HH"
			intervals [2280]:
				xmin = 855.4551
				xmax = 855.5051
				text = "W"
			intervals [2281]:
				xmin = 855.5051
				xmax = 855.5451
				text = "IH1"
			intervals [2282]:
				xmin = 855.5451
				xmax = 855.5751
				text = "N"
			intervals [2283]:
				xmin = 855.5751
				xmax = 855.6251
				text = "D"
			intervals [2284]:
				xmin = 855.6251
				xmax = 855.6751
				text = "Y"
			intervals [2285]:
				xmin = 855.6751
				xmax = 855.7251
				text = "UW1"
			intervals [2286]:
				xmin = 855.7251
				xmax = 855.8051
				text = "W"
			intervals [2287]:
				xmin = 855.8051
				xmax = 855.8851
				text = "ER1"
			intervals [2288]:
				xmin = 855.8851
				xmax = 855.9551
				text = "K"
			intervals [2289]:
				xmin = 855.9551
				xmax = 855.9851
				text = "F"
			intervals [2290]:
				xmin = 855.9851
				xmax = 856.0251
				text = "R"
			intervals [2291]:
				xmin = 856.0251
				xmax = 856.0851
				text = "ER0"
			intervals [2292]:
				xmin = 856.0851
				xmax = 856.1851
				text = "M"
			intervals [2293]:
				xmin = 856.1851
				xmax = 856.2351
				text = "EH1"
			intervals [2294]:
				xmin = 856.2351
				xmax = 856.2851
				text = "N"
			intervals [2295]:
				xmin = 856.2851
				xmax = 856.3651
				text = "T"
			intervals [2296]:
				xmin = 856.3651
				xmax = 856.4251
				text = "AH0"
			intervals [2297]:
				xmin = 856.4251
				xmax = 856.4551
				text = "L"
			intervals [2298]:
				xmin = 856.4551
				xmax = 856.4851
				text = "HH"
			intervals [2299]:
				xmin = 856.4851
				xmax = 856.5151
				text = "EH1"
			intervals [2300]:
				xmin = 856.5151
				xmax = 856.5651
				text = "L"
			intervals [2301]:
				xmin = 856.5651
				xmax = 856.5951
				text = "TH"
			intervals [2302]:
				xmin = 856.5951
				xmax = 856.6651
				text = "sp"
			intervals [2303]:
				xmin = 856.6651
				xmax = 882.6425
				text = ""
			intervals [2304]:
				xmin = 882.6425
				xmax = 882.6725
				text = "M"
			intervals [2305]:
				xmin = 882.6725
				xmax = 882.7025
				text = "HH"
			intervals [2306]:
				xmin = 882.7025
				xmax = 882.9725
				text = "M"
			intervals [2307]:
				xmin = 882.9725
				xmax = 883.0425
				text = "sp"
			intervals [2308]:
				xmin = 883.0425
				xmax = 892.2193
				text = ""
			intervals [2309]:
				xmin = 892.2193
				xmax = 892.4193
				text = "S"
			intervals [2310]:
				xmin = 892.4193
				xmax = 892.7593
				text = "OW1"
			intervals [2311]:
				xmin = 892.7593
				xmax = 892.8093
				text = "sp"
			intervals [2312]:
				xmin = 892.8093
				xmax = 893.674
				text = ""
			intervals [2313]:
				xmin = 893.674
				xmax = 893.774
				text = "B"
			intervals [2314]:
				xmin = 893.774
				xmax = 893.854
				text = "IY2"
			intervals [2315]:
				xmin = 893.854
				xmax = 893.924
				text = "F"
			intervals [2316]:
				xmin = 893.924
				xmax = 893.974
				text = "AO1"
			intervals [2317]:
				xmin = 893.974
				xmax = 894.124
				text = "R"
			intervals [2318]:
				xmin = 894.124
				xmax = 894.204
				text = "AY1"
			intervals [2319]:
				xmin = 894.204
				xmax = 894.284
				text = "K"
			intervals [2320]:
				xmin = 894.284
				xmax = 894.314
				text = "AA1"
			intervals [2321]:
				xmin = 894.314
				xmax = 894.364
				text = "Z"
			intervals [2322]:
				xmin = 894.364
				xmax = 894.424
				text = "AY1"
			intervals [2323]:
				xmin = 894.424
				xmax = 894.494
				text = "W"
			intervals [2324]:
				xmin = 894.494
				xmax = 894.524
				text = "AA1"
			intervals [2325]:
				xmin = 894.524
				xmax = 894.554
				text = "N"
			intervals [2326]:
				xmin = 894.554
				xmax = 894.594
				text = "AH0"
			intervals [2327]:
				xmin = 894.594
				xmax = 894.714
				text = "AE1"
			intervals [2328]:
				xmin = 894.714
				xmax = 894.814
				text = "S"
			intervals [2329]:
				xmin = 894.814
				xmax = 894.854
				text = "K"
			intervals [2330]:
				xmin = 894.854
				xmax = 894.884
				text = "Y"
			intervals [2331]:
				xmin = 894.884
				xmax = 894.924
				text = "UW1"
			intervals [2332]:
				xmin = 894.924
				xmax = 894.954
				text = "AH0"
			intervals [2333]:
				xmin = 894.954
				xmax = 895.014
				text = "B"
			intervals [2334]:
				xmin = 895.014
				xmax = 895.134
				text = "AW1"
			intervals [2335]:
				xmin = 895.134
				xmax = 895.234
				text = "T"
			intervals [2336]:
				xmin = 895.234
				xmax = 895.264
				text = "sp"
			intervals [2337]:
				xmin = 895.264
				xmax = 895.354
				text = "W"
			intervals [2338]:
				xmin = 895.354
				xmax = 895.454
				text = "ER1"
			intervals [2339]:
				xmin = 895.454
				xmax = 895.504
				text = "K"
			intervals [2340]:
				xmin = 895.504
				xmax = 895.544
				text = "IH0"
			intervals [2341]:
				xmin = 895.544
				xmax = 895.584
				text = "NG"
			intervals [2342]:
				xmin = 895.584
				xmax = 895.624
				text = "HH"
			intervals [2343]:
				xmin = 895.624
				xmax = 895.704
				text = "IY1"
			intervals [2344]:
				xmin = 895.704
				xmax = 895.794
				text = "R"
			intervals [2345]:
				xmin = 895.794
				xmax = 895.824
				text = "K"
			intervals [2346]:
				xmin = 895.824
				xmax = 895.854
				text = "AA1"
			intervals [2347]:
				xmin = 895.854
				xmax = 895.914
				text = "Z"
			intervals [2348]:
				xmin = 895.914
				xmax = 895.944
				text = "IH0"
			intervals [2349]:
				xmin = 895.944
				xmax = 895.974
				text = "T"
			intervals [2350]:
				xmin = 895.974
				xmax = 896.014
				text = "S"
			intervals [2351]:
				xmin = 896.014
				xmax = 896.044
				text = "sp"
			intervals [2352]:
				xmin = 896.044
				xmax = 896.154
				text = "D"
			intervals [2353]:
				xmin = 896.154
				xmax = 896.234
				text = "IH1"
			intervals [2354]:
				xmin = 896.234
				xmax = 896.314
				text = "F"
			intervals [2355]:
				xmin = 896.314
				xmax = 896.354
				text = "R"
			intervals [2356]:
				xmin = 896.354
				xmax = 896.394
				text = "AH0"
			intervals [2357]:
				xmin = 896.394
				xmax = 896.424
				text = "N"
			intervals [2358]:
				xmin = 896.424
				xmax = 896.474
				text = "T"
			intervals [2359]:
				xmin = 896.474
				xmax = 896.574
				text = "sp"
			intervals [2360]:
				xmin = 896.574
				xmax = 896.704
				text = "B"
			intervals [2361]:
				xmin = 896.704
				xmax = 896.784
				text = "IY1"
			intervals [2362]:
				xmin = 896.784
				xmax = 896.814
				text = "IH0"
			intervals [2363]:
				xmin = 896.814
				xmax = 896.924
				text = "NG"
			intervals [2364]:
				xmin = 896.924
				xmax = 896.954
				text = "EY1"
			intervals [2365]:
				xmin = 896.954
				xmax = 897.094
				text = "M"
			intervals [2366]:
				xmin = 897.094
				xmax = 897.164
				text = "EH1"
			intervals [2367]:
				xmin = 897.164
				xmax = 897.234
				text = "M"
			intervals [2368]:
				xmin = 897.234
				xmax = 897.284
				text = "B"
			intervals [2369]:
				xmin = 897.284
				xmax = 897.394
				text = "ER0"
			intervals [2370]:
				xmin = 897.394
				xmax = 897.424
				text = "sp"
			intervals [2371]:
				xmin = 897.424
				xmax = 897.464
				text = "HH"
			intervals [2372]:
				xmin = 897.464
				xmax = 897.744
				text = "IY1"
			intervals [2373]:
				xmin = 897.744
				xmax = 897.874
				text = "R"
			intervals [2374]:
				xmin = 897.874
				xmax = 897.954
				text = "W"
			intervals [2375]:
				xmin = 897.954
				xmax = 898.094
				text = "ER1"
			intervals [2376]:
				xmin = 898.094
				xmax = 898.144
				text = "K"
			intervals [2377]:
				xmin = 898.144
				xmax = 898.174
				text = "IH0"
			intervals [2378]:
				xmin = 898.174
				xmax = 898.214
				text = "NG"
			intervals [2379]:
				xmin = 898.214
				xmax = 898.264
				text = "HH"
			intervals [2380]:
				xmin = 898.264
				xmax = 898.314
				text = "IY1"
			intervals [2381]:
				xmin = 898.314
				xmax = 898.344
				text = "R"
			intervals [2382]:
				xmin = 898.344
				xmax = 898.374
				text = "AE1"
			intervals [2383]:
				xmin = 898.374
				xmax = 898.404
				text = "N"
			intervals [2384]:
				xmin = 898.404
				xmax = 898.454
				text = "DH"
			intervals [2385]:
				xmin = 898.454
				xmax = 898.524
				text = "EH1"
			intervals [2386]:
				xmin = 898.524
				xmax = 898.554
				text = "N"
			intervals [2387]:
				xmin = 898.554
				xmax = 898.604
				text = "HH"
			intervals [2388]:
				xmin = 898.604
				xmax = 898.674
				text = "AE1"
			intervals [2389]:
				xmin = 898.674
				xmax = 898.724
				text = "V"
			intervals [2390]:
				xmin = 898.724
				xmax = 898.764
				text = "IH0"
			intervals [2391]:
				xmin = 898.764
				xmax = 898.804
				text = "NG"
			intervals [2392]:
				xmin = 898.804
				xmax = 898.844
				text = "Y"
			intervals [2393]:
				xmin = 898.844
				xmax = 898.874
				text = "UH1"
			intervals [2394]:
				xmin = 898.874
				xmax = 898.904
				text = "R"
			intervals [2395]:
				xmin = 898.904
				xmax = 898.934
				text = "sp"
			intervals [2396]:
				xmin = 898.934
				xmax = 899.044
				text = "S"
			intervals [2397]:
				xmin = 899.044
				xmax = 899.124
				text = "IH1"
			intervals [2398]:
				xmin = 899.124
				xmax = 899.214
				text = "B"
			intervals [2399]:
				xmin = 899.214
				xmax = 899.264
				text = "L"
			intervals [2400]:
				xmin = 899.264
				xmax = 899.294
				text = "IH0"
			intervals [2401]:
				xmin = 899.294
				xmax = 899.344
				text = "NG"
			intervals [2402]:
				xmin = 899.344
				xmax = 899.404
				text = "Z"
			intervals [2403]:
				xmin = 899.404
				xmax = 899.454
				text = "HH"
			intervals [2404]:
				xmin = 899.454
				xmax = 899.634
				text = "IY1"
			intervals [2405]:
				xmin = 899.634
				xmax = 899.794
				text = "R"
			intervals [2406]:
				xmin = 899.794
				xmax = 900.0477
				text = ""
			intervals [2407]:
				xmin = 900.0477
				xmax = 900.1077
				text = "B"
			intervals [2408]:
				xmin = 900.1077
				xmax = 900.1377
				text = "AH1"
			intervals [2409]:
				xmin = 900.1377
				xmax = 900.1677
				text = "T"
			intervals [2410]:
				xmin = 900.1677
				xmax = 900.1977
				text = "B"
			intervals [2411]:
				xmin = 900.1977
				xmax = 900.2677
				text = "IY2"
			intervals [2412]:
				xmin = 900.2677
				xmax = 900.3177
				text = "F"
			intervals [2413]:
				xmin = 900.3177
				xmax = 900.3577
				text = "AO1"
			intervals [2414]:
				xmin = 900.3577
				xmax = 900.4077
				text = "R"
			intervals [2415]:
				xmin = 900.4077
				xmax = 900.4677
				text = "W"
			intervals [2416]:
				xmin = 900.4677
				xmax = 900.5077
				text = "IY1"
			intervals [2417]:
				xmin = 900.5077
				xmax = 900.5677
				text = "D"
			intervals [2418]:
				xmin = 900.5677
				xmax = 900.6377
				text = "UW1"
			intervals [2419]:
				xmin = 900.6377
				xmax = 900.6877
				text = "DH"
			intervals [2420]:
				xmin = 900.6877
				xmax = 900.7377
				text = "AE1"
			intervals [2421]:
				xmin = 900.7377
				xmax = 900.7677
				text = "T"
			intervals [2422]:
				xmin = 900.7677
				xmax = 900.8177
				text = "AY1"
			intervals [2423]:
				xmin = 900.8177
				xmax = 900.8877
				text = "W"
			intervals [2424]:
				xmin = 900.8877
				xmax = 900.9177
				text = "AA1"
			intervals [2425]:
				xmin = 900.9177
				xmax = 900.9677
				text = "N"
			intervals [2426]:
				xmin = 900.9677
				xmax = 901.0177
				text = "AH0"
			intervals [2427]:
				xmin = 901.0177
				xmax = 901.0677
				text = "G"
			intervals [2428]:
				xmin = 901.0677
				xmax = 901.1177
				text = "OW1"
			intervals [2429]:
				xmin = 901.1177
				xmax = 901.1777
				text = "B"
			intervals [2430]:
				xmin = 901.1777
				xmax = 901.2177
				text = "AE1"
			intervals [2431]:
				xmin = 901.2177
				xmax = 901.3277
				text = "K"
			intervals [2432]:
				xmin = 901.3277
				xmax = 901.3777
				text = "T"
			intervals [2433]:
				xmin = 901.3777
				xmax = 901.5677
				text = "IH0"
			intervals [2434]:
				xmin = 901.5677
				xmax = 901.6577
				text = "sp"
			intervals [2435]:
				xmin = 901.6577
				xmax = 901.7777
				text = "T"
			intervals [2436]:
				xmin = 901.7777
				xmax = 901.8077
				text = "UW1"
			intervals [2437]:
				xmin = 901.8077
				xmax = 901.8877
				text = "Y"
			intervals [2438]:
				xmin = 901.8877
				xmax = 901.9477
				text = "UH1"
			intervals [2439]:
				xmin = 901.9477
				xmax = 901.9777
				text = "R"
			intervals [2440]:
				xmin = 901.9777
				xmax = 902.0077
				text = "sp"
			intervals [2441]:
				xmin = 902.0077
				xmax = 902.1277
				text = "CH"
			intervals [2442]:
				xmin = 902.1277
				xmax = 902.2977
				text = "AY1"
			intervals [2443]:
				xmin = 902.2977
				xmax = 902.3377
				text = "L"
			intervals [2444]:
				xmin = 902.3377
				xmax = 902.3677
				text = "D"
			intervals [2445]:
				xmin = 902.3677
				xmax = 902.4377
				text = "HH"
			intervals [2446]:
				xmin = 902.4377
				xmax = 902.5477
				text = "UH2"
			intervals [2447]:
				xmin = 902.5477
				xmax = 902.5777
				text = "D"
			intervals [2448]:
				xmin = 902.5777
				xmax = 902.6877
				text = "sp"
			intervals [2449]:
				xmin = 902.6877
				xmax = 902.7877
				text = "T"
			intervals [2450]:
				xmin = 902.7877
				xmax = 902.8477
				text = "IH0"
			intervals [2451]:
				xmin = 902.8477
				xmax = 903.0477
				text = "S"
			intervals [2452]:
				xmin = 903.0477
				xmax = 903.1177
				text = "K"
			intervals [2453]:
				xmin = 903.1177
				xmax = 903.2977
				text = "UW1"
			intervals [2454]:
				xmin = 903.2977
				xmax = 903.4777
				text = "L"
			intervals [2455]:
				xmin = 903.4777
				xmax = 903.5953
				text = ""
			intervals [2456]:
				xmin = 903.5953
				xmax = 903.6653
				text = "K"
			intervals [2457]:
				xmin = 903.6653
				xmax = 903.6953
				text = "AA1"
			intervals [2458]:
				xmin = 903.6953
				xmax = 903.7453
				text = "Z"
			intervals [2459]:
				xmin = 903.7453
				xmax = 903.7753
				text = "AY1"
			intervals [2460]:
				xmin = 903.7753
				xmax = 903.8453
				text = "N"
			intervals [2461]:
				xmin = 903.8453
				xmax = 903.8853
				text = "OW1"
			intervals [2462]:
				xmin = 903.8853
				xmax = 903.9753
				text = "Y"
			intervals [2463]:
				xmin = 903.9753
				xmax = 904.0253
				text = "UW1"
			intervals [2464]:
				xmin = 904.0253
				xmax = 904.1153
				text = "S"
			intervals [2465]:
				xmin = 904.1153
				xmax = 904.1753
				text = "EH1"
			intervals [2466]:
				xmin = 904.1753
				xmax = 904.3853
				text = "D"
			intervals [2467]:
				xmin = 904.3853
				xmax = 904.8365
				text = ""
			intervals [2468]:
				xmin = 904.8365
				xmax = 904.9065
				text = "Y"
			intervals [2469]:
				xmin = 904.9065
				xmax = 904.9465
				text = "UW1"
			intervals [2470]:
				xmin = 904.9465
				xmax = 904.9965
				text = "W"
			intervals [2471]:
				xmin = 904.9965
				xmax = 905.0565
				text = "EH1"
			intervals [2472]:
				xmin = 905.0565
				xmax = 905.0965
				text = "N"
			intervals [2473]:
				xmin = 905.0965
				xmax = 905.1265
				text = "T"
			intervals [2474]:
				xmin = 905.1265
				xmax = 905.2165
				text = "T"
			intervals [2475]:
				xmin = 905.2165
				xmax = 905.2765
				text = "UW1"
			intervals [2476]:
				xmin = 905.2765
				xmax = 905.3365
				text = "AH0"
			intervals [2477]:
				xmin = 905.3365
				xmax = 905.4065
				text = "D"
			intervals [2478]:
				xmin = 905.4065
				xmax = 905.4565
				text = "IH1"
			intervals [2479]:
				xmin = 905.4565
				xmax = 905.5365
				text = "F"
			intervals [2480]:
				xmin = 905.5365
				xmax = 905.5665
				text = "R"
			intervals [2481]:
				xmin = 905.5665
				xmax = 905.5965
				text = "AH0"
			intervals [2482]:
				xmin = 905.5965
				xmax = 905.6265
				text = "N"
			intervals [2483]:
				xmin = 905.6265
				xmax = 905.6565
				text = "T"
			intervals [2484]:
				xmin = 905.6565
				xmax = 905.7165
				text = "EH2"
			intervals [2485]:
				xmin = 905.7165
				xmax = 905.8065
				text = "L"
			intervals [2486]:
				xmin = 905.8065
				xmax = 905.8465
				text = "AH0"
			intervals [2487]:
				xmin = 905.8465
				xmax = 905.9365
				text = "M"
			intervals [2488]:
				xmin = 905.9365
				xmax = 905.9865
				text = "EH1"
			intervals [2489]:
				xmin = 905.9865
				xmax = 906.0265
				text = "N"
			intervals [2490]:
				xmin = 906.0265
				xmax = 906.0965
				text = "T"
			intervals [2491]:
				xmin = 906.0965
				xmax = 906.1465
				text = "R"
			intervals [2492]:
				xmin = 906.1465
				xmax = 906.2065
				text = "IY0"
			intervals [2493]:
				xmin = 906.2065
				xmax = 906.2665
				text = "S"
			intervals [2494]:
				xmin = 906.2665
				xmax = 906.3165
				text = "K"
			intervals [2495]:
				xmin = 906.3165
				xmax = 906.3465
				text = "UW1"
			intervals [2496]:
				xmin = 906.3465
				xmax = 906.3865
				text = "L"
			intervals [2497]:
				xmin = 906.3865
				xmax = 906.4465
				text = "HH"
			intervals [2498]:
				xmin = 906.4465
				xmax = 906.5065
				text = "AW1"
			intervals [2499]:
				xmin = 906.5065
				xmax = 906.6065
				text = "W"
			intervals [2500]:
				xmin = 906.6065
				xmax = 906.6465
				text = "AH0"
			intervals [2501]:
				xmin = 906.6465
				xmax = 906.7065
				text = "Z"
			intervals [2502]:
				xmin = 906.7065
				xmax = 906.7465
				text = "Y"
			intervals [2503]:
				xmin = 906.7465
				xmax = 906.7765
				text = "UH1"
			intervals [2504]:
				xmin = 906.7765
				xmax = 907.1065
				text = "R"
			intervals [2505]:
				xmin = 907.1065
				xmax = 907.1965
				text = "sp"
			intervals [2506]:
				xmin = 907.1965
				xmax = 907.2765
				text = "L"
			intervals [2507]:
				xmin = 907.2765
				xmax = 907.3265
				text = "AY1"
			intervals [2508]:
				xmin = 907.3265
				xmax = 907.3865
				text = "K"
			intervals [2509]:
				xmin = 907.3865
				xmax = 907.5634
				text = ""
			intervals [2510]:
				xmin = 907.5634
				xmax = 907.6634
				text = "B"
			intervals [2511]:
				xmin = 907.6634
				xmax = 907.7034
				text = "R"
			intervals [2512]:
				xmin = 907.7034
				xmax = 907.8334
				text = "IH1"
			intervals [2513]:
				xmin = 907.8334
				xmax = 907.8734
				text = "NG"
			intervals [2514]:
				xmin = 907.8734
				xmax = 907.9934
				text = "sp"
			intervals [2515]:
				xmin = 907.9934
				xmax = 908.0398
				text = ""
			intervals [2516]:
				xmin = 908.0398
				xmax = 908.0898
				text = "G"
			intervals [2517]:
				xmin = 908.0898
				xmax = 908.1698
				text = "OW1"
			intervals [2518]:
				xmin = 908.1698
				xmax = 908.2598
				text = "IH0"
			intervals [2519]:
				xmin = 908.2598
				xmax = 908.3198
				text = "N"
			intervals [2520]:
				xmin = 908.3198
				xmax = 908.3598
				text = "TH"
			intervals [2521]:
				xmin = 908.3598
				xmax = 908.4198
				text = "R"
			intervals [2522]:
				xmin = 908.4198
				xmax = 908.4598
				text = "UW1"
			intervals [2523]:
				xmin = 908.4598
				xmax = 908.4998
				text = "DH"
			intervals [2524]:
				xmin = 908.4998
				xmax = 908.5698
				text = "AH0"
			intervals [2525]:
				xmin = 908.5698
				xmax = 908.6298
				text = "S"
			intervals [2526]:
				xmin = 908.6298
				xmax = 908.6998
				text = "K"
			intervals [2527]:
				xmin = 908.6998
				xmax = 908.7398
				text = "UW1"
			intervals [2528]:
				xmin = 908.7398
				xmax = 908.8098
				text = "L"
			intervals [2529]:
				xmin = 908.8098
				xmax = 908.8998
				text = "S"
			intervals [2530]:
				xmin = 908.8998
				xmax = 908.9598
				text = "IH1"
			intervals [2531]:
				xmin = 908.9598
				xmax = 909.0398
				text = "S"
			intervals [2532]:
				xmin = 909.0398
				xmax = 909.0898
				text = "T"
			intervals [2533]:
				xmin = 909.0898
				xmax = 909.1398
				text = "AH0"
			intervals [2534]:
				xmin = 909.1398
				xmax = 909.1898
				text = "M"
			intervals [2535]:
				xmin = 909.1898
				xmax = 909.2298
				text = "sp"
			intervals [2536]:
				xmin = 909.2298
				xmax = 909.3198
				text = "Y"
			intervals [2537]:
				xmin = 909.3198
				xmax = 909.3498
				text = "UW1"
			intervals [2538]:
				xmin = 909.3498
				xmax = 909.3898
				text = "N"
			intervals [2539]:
				xmin = 909.3898
				xmax = 909.6098
				text = "OW1"
			intervals [2540]:
				xmin = 909.6098
				xmax = 909.6798
				text = "EH1"
			intervals [2541]:
				xmin = 909.6798
				xmax = 909.7298
				text = "V"
			intervals [2542]:
				xmin = 909.7298
				xmax = 909.7598
				text = "R"
			intervals [2543]:
				xmin = 909.7598
				xmax = 909.7898
				text = "IY0"
			intervals [2544]:
				xmin = 909.7898
				xmax = 909.8398
				text = "B"
			intervals [2545]:
				xmin = 909.8398
				xmax = 909.8698
				text = "AA2"
			intervals [2546]:
				xmin = 909.8698
				xmax = 909.8998
				text = "D"
			intervals [2547]:
				xmin = 909.8998
				xmax = 909.9298
				text = "IY0"
			intervals [2548]:
				xmin = 909.9298
				xmax = 909.9598
				text = "W"
			intervals [2549]:
				xmin = 909.9598
				xmax = 909.9898
				text = "AH0"
			intervals [2550]:
				xmin = 909.9898
				xmax = 910.0398
				text = "Z"
			intervals [2551]:
				xmin = 910.0398
				xmax = 910.0898
				text = "T"
			intervals [2552]:
				xmin = 910.0898
				xmax = 910.1298
				text = "AO1"
			intervals [2553]:
				xmin = 910.1298
				xmax = 910.1598
				text = "K"
			intervals [2554]:
				xmin = 910.1598
				xmax = 910.1898
				text = "IH0"
			intervals [2555]:
				xmin = 910.1898
				xmax = 910.2198
				text = "N"
			intervals [2556]:
				xmin = 910.2198
				xmax = 910.2498
				text = "AH0"
			intervals [2557]:
				xmin = 910.2498
				xmax = 910.2898
				text = "B"
			intervals [2558]:
				xmin = 910.2898
				xmax = 910.3498
				text = "AW1"
			intervals [2559]:
				xmin = 910.3498
				xmax = 910.4398
				text = "T"
			intervals [2560]:
				xmin = 910.4398
				xmax = 910.4898
				text = "D"
			intervals [2561]:
				xmin = 910.4898
				xmax = 910.5998
				text = "IY1"
			intervals [2562]:
				xmin = 910.5998
				xmax = 910.7298
				text = "S"
			intervals [2563]:
				xmin = 910.7298
				xmax = 910.8398
				text = "IY1"
			intervals [2564]:
				xmin = 910.8398
				xmax = 910.9098
				text = "HH"
			intervals [2565]:
				xmin = 910.9098
				xmax = 911.0098
				text = "AE1"
			intervals [2566]:
				xmin = 911.0098
				xmax = 911.0998
				text = "Z"
			intervals [2567]:
				xmin = 911.0998
				xmax = 911.1498
				text = "L"
			intervals [2568]:
				xmin = 911.1498
				xmax = 911.2198
				text = "AY1"
			intervals [2569]:
				xmin = 911.2198
				xmax = 911.2898
				text = "K"
			intervals [2570]:
				xmin = 911.2898
				xmax = 911.3198
				text = "sp"
			intervals [2571]:
				xmin = 911.3198
				xmax = 911.3798
				text = "B"
			intervals [2572]:
				xmin = 911.3798
				xmax = 911.5798
				text = "AE1"
			intervals [2573]:
				xmin = 911.5798
				xmax = 911.6398
				text = "D"
			intervals [2574]:
				xmin = 911.6398
				xmax = 911.7098
				text = "S"
			intervals [2575]:
				xmin = 911.7098
				xmax = 911.7798
				text = "K"
			intervals [2576]:
				xmin = 911.7798
				xmax = 912.2398
				text = "UW1"
			intervals [2577]:
				xmin = 912.2398
				xmax = 912.2798
				text = "L"
			intervals [2578]:
				xmin = 912.2798
				xmax = 912.3498
				text = "Z"
			intervals [2579]:
				xmin = 912.3498
				xmax = 912.4298
				text = "AH0"
			intervals [2580]:
				xmin = 912.4298
				xmax = 912.5298
				text = "N"
			intervals [2581]:
				xmin = 912.5298
				xmax = 912.5698
				text = "sp"
			intervals [2582]:
				xmin = 912.5698
				xmax = 912.6198
				text = "B"
			intervals [2583]:
				xmin = 912.6198
				xmax = 912.6898
				text = "L"
			intervals [2584]:
				xmin = 912.6898
				xmax = 912.7598
				text = "AA1"
			intervals [2585]:
				xmin = 912.7598
				xmax = 912.8398
				text = "B"
			intervals [2586]:
				xmin = 912.8398
				xmax = 912.8898
				text = "L"
			intervals [2587]:
				xmin = 912.8898
				xmax = 912.9298
				text = "AA1"
			intervals [2588]:
				xmin = 912.9298
				xmax = 913.0398
				text = "B"
			intervals [2589]:
				xmin = 913.0398
				xmax = 913.1198
				text = "L"
			intervals [2590]:
				xmin = 913.1198
				xmax = 913.4198
				text = "AA1"
			intervals [2591]:
				xmin = 913.4198
				xmax = 913.5798
				text = "AH0"
			intervals [2592]:
				xmin = 913.5798
				xmax = 913.6898
				text = "N"
			intervals [2593]:
				xmin = 913.6898
				xmax = 913.7398
				text = "sp"
			intervals [2594]:
				xmin = 913.7398
				xmax = 914.1773
				text = ""
			intervals [2595]:
				xmin = 914.1773
				xmax = 914.2773
				text = "HH"
			intervals [2596]:
				xmin = 914.2773
				xmax = 914.3573
				text = "AW1"
			intervals [2597]:
				xmin = 914.3573
				xmax = 914.4273
				text = "W"
			intervals [2598]:
				xmin = 914.4273
				xmax = 914.4573
				text = "AH0"
			intervals [2599]:
				xmin = 914.4573
				xmax = 914.4973
				text = "Z"
			intervals [2600]:
				xmin = 914.4973
				xmax = 914.5773
				text = "S"
			intervals [2601]:
				xmin = 914.5773
				xmax = 914.6473
				text = "K"
			intervals [2602]:
				xmin = 914.6473
				xmax = 914.7073
				text = "UW1"
			intervals [2603]:
				xmin = 914.7073
				xmax = 914.8373
				text = "L"
			intervals [2604]:
				xmin = 914.8373
				xmax = 914.8673
				text = "F"
			intervals [2605]:
				xmin = 914.8673
				xmax = 914.9073
				text = "R"
			intervals [2606]:
				xmin = 914.9073
				xmax = 914.9473
				text = "ER0"
			intervals [2607]:
				xmin = 914.9473
				xmax = 915.1373
				text = "Y"
			intervals [2608]:
				xmin = 915.1373
				xmax = 915.1973
				text = "UW1"
			intervals [2609]:
				xmin = 915.1973
				xmax = 915.2373
				text = "AH0"
			intervals [2610]:
				xmin = 915.2373
				xmax = 915.3373
				text = "N"
			intervals [2611]:
				xmin = 915.3373
				xmax = 915.3973
				text = "W"
			intervals [2612]:
				xmin = 915.3973
				xmax = 915.4373
				text = "AH1"
			intervals [2613]:
				xmin = 915.4373
				xmax = 915.4773
				text = "T"
			intervals [2614]:
				xmin = 915.4773
				xmax = 915.5073
				text = "D"
			intervals [2615]:
				xmin = 915.5073
				xmax = 915.5373
				text = "IH0"
			intervals [2616]:
				xmin = 915.5373
				xmax = 915.6073
				text = "D"
			intervals [2617]:
				xmin = 915.6073
				xmax = 915.6973
				text = "Y"
			intervals [2618]:
				xmin = 915.6973
				xmax = 915.7673
				text = "UW1"
			intervals [2619]:
				xmin = 915.7673
				xmax = 915.8873
				text = "F"
			intervals [2620]:
				xmin = 915.8873
				xmax = 915.9473
				text = "IY1"
			intervals [2621]:
				xmin = 915.9473
				xmax = 916.0073
				text = "L"
			intervals [2622]:
				xmin = 916.0073
				xmax = 916.0873
				text = "L"
			intervals [2623]:
				xmin = 916.0873
				xmax = 916.1473
				text = "AY1"
			intervals [2624]:
				xmin = 916.1473
				xmax = 916.2873
				text = "K"
			intervals [2625]:
				xmin = 916.2873
				xmax = 916.3373
				text = "AE1"
			intervals [2626]:
				xmin = 916.3373
				xmax = 916.4473
				text = "Z"
			intervals [2627]:
				xmin = 916.4473
				xmax = 916.4973
				text = "Y"
			intervals [2628]:
				xmin = 916.4973
				xmax = 916.6273
				text = "UW1"
			intervals [2629]:
				xmin = 916.6273
				xmax = 916.6573
				text = "W"
			intervals [2630]:
				xmin = 916.6573
				xmax = 916.7673
				text = "ER0"
			intervals [2631]:
				xmin = 916.7673
				xmax = 916.8173
				text = "G"
			intervals [2632]:
				xmin = 916.8173
				xmax = 916.9273
				text = "OW1"
			intervals [2633]:
				xmin = 916.9273
				xmax = 917.0173
				text = "IH0"
			intervals [2634]:
				xmin = 917.0173
				xmax = 917.0773
				text = "N"
			intervals [2635]:
				xmin = 917.0773
				xmax = 917.1173
				text = "sp"
			intervals [2636]:
				xmin = 917.1173
				xmax = 917.1573
				text = "TH"
			intervals [2637]:
				xmin = 917.1573
				xmax = 917.2073
				text = "R"
			intervals [2638]:
				xmin = 917.2073
				xmax = 917.4473
				text = "UW1"
			intervals [2639]:
				xmin = 917.4473
				xmax = 917.7541
				text = "sp"
			intervals [2640]:
				xmin = 917.7541
				xmax = 917.8241
				text = "EH2"
			intervals [2641]:
				xmin = 917.8241
				xmax = 917.9041
				text = "L"
			intervals [2642]:
				xmin = 917.9041
				xmax = 917.9341
				text = "AH0"
			intervals [2643]:
				xmin = 917.9341
				xmax = 917.9941
				text = "M"
			intervals [2644]:
				xmin = 917.9941
				xmax = 918.0341
				text = "EH1"
			intervals [2645]:
				xmin = 918.0341
				xmax = 918.0641
				text = "N"
			intervals [2646]:
				xmin = 918.0641
				xmax = 918.1241
				text = "T"
			intervals [2647]:
				xmin = 918.1241
				xmax = 918.1541
				text = "R"
			intervals [2648]:
				xmin = 918.1541
				xmax = 918.1841
				text = "IY0"
			intervals [2649]:
				xmin = 918.1841
				xmax = 918.2441
				text = "S"
			intervals [2650]:
				xmin = 918.2441
				xmax = 918.3041
				text = "K"
			intervals [2651]:
				xmin = 918.3041
				xmax = 918.3541
				text = "UW1"
			intervals [2652]:
				xmin = 918.3541
				xmax = 918.3841
				text = "L"
			intervals [2653]:
				xmin = 918.3841
				xmax = 918.4341
				text = "M"
			intervals [2654]:
				xmin = 918.4341
				xmax = 918.4741
				text = "IH1"
			intervals [2655]:
				xmin = 918.4741
				xmax = 918.5041
				text = "D"
			intervals [2656]:
				xmin = 918.5041
				xmax = 918.5441
				text = "AH0"
			intervals [2657]:
				xmin = 918.5441
				xmax = 918.5841
				text = "L"
			intervals [2658]:
				xmin = 918.5841
				xmax = 918.6641
				text = "S"
			intervals [2659]:
				xmin = 918.6641
				xmax = 918.7241
				text = "K"
			intervals [2660]:
				xmin = 918.7241
				xmax = 918.8341
				text = "UW1"
			intervals [2661]:
				xmin = 918.8341
				xmax = 918.8741
				text = "L"
			intervals [2662]:
				xmin = 918.8741
				xmax = 918.9041
				text = "AH0"
			intervals [2663]:
				xmin = 918.9041
				xmax = 918.9341
				text = "N"
			intervals [2664]:
				xmin = 918.9341
				xmax = 918.9641
				text = "DH"
			intervals [2665]:
				xmin = 918.9641
				xmax = 918.9941
				text = "EH1"
			intervals [2666]:
				xmin = 918.9941
				xmax = 919.0541
				text = "N"
			intervals [2667]:
				xmin = 919.0541
				xmax = 919.0841
				text = "W"
			intervals [2668]:
				xmin = 919.0841
				xmax = 919.1141
				text = "IY1"
			intervals [2669]:
				xmin = 919.1141
				xmax = 919.1441
				text = "spn"
			intervals [2670]:
				xmin = 919.1441
				xmax = 919.2041
				text = "T"
			intervals [2671]:
				xmin = 919.2041
				xmax = 919.2541
				text = "AO1"
			intervals [2672]:
				xmin = 919.2541
				xmax = 919.3241
				text = "K"
			intervals [2673]:
				xmin = 919.3241
				xmax = 919.3541
				text = "AH0"
			intervals [2674]:
				xmin = 919.3541
				xmax = 919.3941
				text = "B"
			intervals [2675]:
				xmin = 919.3941
				xmax = 919.4241
				text = "AW1"
			intervals [2676]:
				xmin = 919.4241
				xmax = 919.4641
				text = "T"
			intervals [2677]:
				xmin = 919.4641
				xmax = 919.4941
				text = "sp"
			intervals [2678]:
				xmin = 919.4941
				xmax = 919.5341
				text = "HH"
			intervals [2679]:
				xmin = 919.5341
				xmax = 919.6141
				text = "AY1"
			intervals [2680]:
				xmin = 919.6141
				xmax = 919.7041
				text = "S"
			intervals [2681]:
				xmin = 919.7041
				xmax = 919.7641
				text = "K"
			intervals [2682]:
				xmin = 919.7641
				xmax = 919.8141
				text = "UW1"
			intervals [2683]:
				xmin = 919.8141
				xmax = 919.9541
				text = "L"
			intervals [2684]:
				xmin = 919.9541
				xmax = 929.3536
				text = "sp"
			intervals [2685]:
				xmin = 929.3536
				xmax = 929.5136
				text = "M"
			intervals [2686]:
				xmin = 929.5136
				xmax = 985.4616
				text = "sp"
			intervals [2687]:
				xmin = 985.4616
				xmax = 985.6016
				text = "M"
			intervals [2688]:
				xmin = 985.6016
				xmax = 1002.4256
				text = ""
			intervals [2689]:
				xmin = 1002.4256
				xmax = 1002.5956
				text = "sil"
			intervals [2690]:
				xmin = 1002.5956
				xmax = 1002.8156
				text = "spn"
			intervals [2691]:
				xmin = 1002.8156
				xmax = 1044.6151
				text = "sp"
			intervals [2692]:
				xmin = 1044.6151
				xmax = 1044.8651
				text = "M"
			intervals [2693]:
				xmin = 1044.8651
				xmax = 1100.0471
				text = "sp"
			intervals [2694]:
				xmin = 1100.0471
				xmax = 1100.3171
				text = "M"
			intervals [2695]:
				xmin = 1100.3171
				xmax = 1133.2903
				text = ""
			intervals [2696]:
				xmin = 1133.2903
				xmax = 1133.7603
				text = "spn"
			intervals [2697]:
				xmin = 1133.7603
				xmax = 1151.2803
				text = ""
			intervals [2698]:
				xmin = 1151.2803
				xmax = 1151.6303
				text = "spn"
			intervals [2699]:
				xmin = 1151.6303
				xmax = 1154.1131
				text = "sp"
			intervals [2700]:
				xmin = 1154.1131
				xmax = 1154.7131
				text = "spn"
			intervals [2701]:
				xmin = 1154.7131
				xmax = 1154.7631
				text = "sp"
			intervals [2702]:
				xmin = 1154.7631
				xmax = 1162.1525
				text = ""
			intervals [2703]:
				xmin = 1162.1525
				xmax = 1162.9225
				text = "spn"
			intervals [2704]:
				xmin = 1162.9225
				xmax = 1163.1225
				text = "sp"
			intervals [2705]:
				xmin = 1163.1225
				xmax = 1163.3671
				text = ""
			intervals [2706]:
				xmin = 1163.3671
				xmax = 1163.4871
				text = "S"
			intervals [2707]:
				xmin = 1163.4871
				xmax = 1163.5871
				text = "OW1"
			intervals [2708]:
				xmin = 1163.5871
				xmax = 1163.6371
				text = "W"
			intervals [2709]:
				xmin = 1163.6371
				xmax = 1163.6771
				text = "AH1"
			intervals [2710]:
				xmin = 1163.6771
				xmax = 1163.7071
				text = "T"
			intervals [2711]:
				xmin = 1163.7071
				xmax = 1163.7571
				text = "D"
			intervals [2712]:
				xmin = 1163.7571
				xmax = 1163.7871
				text = "IH0"
			intervals [2713]:
				xmin = 1163.7871
				xmax = 1163.8471
				text = "D"
			intervals [2714]:
				xmin = 1163.8471
				xmax = 1163.9371
				text = "Y"
			intervals [2715]:
				xmin = 1163.9371
				xmax = 1164.0171
				text = "UW1"
			intervals [2716]:
				xmin = 1164.0171
				xmax = 1164.0671
				text = "D"
			intervals [2717]:
				xmin = 1164.0671
				xmax = 1164.2671
				text = "UW1"
			intervals [2718]:
				xmin = 1164.2671
				xmax = 1169.6581
				text = "sp"
			intervals [2719]:
				xmin = 1169.6581
				xmax = 1169.7581
				text = "M"
			intervals [2720]:
				xmin = 1169.7581
				xmax = 1206.4754
				text = "sp"
			intervals [2721]:
				xmin = 1206.4754
				xmax = 1206.5154
				text = "spn"
			intervals [2722]:
				xmin = 1206.5154
				xmax = 1206.5654
				text = "sp"
			intervals [2723]:
				xmin = 1206.5654
				xmax = 1206.6654
				text = "AE1"
			intervals [2724]:
				xmin = 1206.6654
				xmax = 1206.7354
				text = "N"
			intervals [2725]:
				xmin = 1206.7354
				xmax = 1206.7754
				text = "G"
			intervals [2726]:
				xmin = 1206.7754
				xmax = 1206.8154
				text = "R"
			intervals [2727]:
				xmin = 1206.8154
				xmax = 1206.8954
				text = "AE1"
			intervals [2728]:
				xmin = 1206.8954
				xmax = 1206.9854
				text = "JH"
			intervals [2729]:
				xmin = 1206.9854
				xmax = 1207.0454
				text = "UW0"
			intervals [2730]:
				xmin = 1207.0454
				xmax = 1207.1554
				text = "EY2"
			intervals [2731]:
				xmin = 1207.1554
				xmax = 1207.1854
				text = "T"
			intervals [2732]:
				xmin = 1207.1854
				xmax = 1207.2254
				text = "IH0"
			intervals [2733]:
				xmin = 1207.2254
				xmax = 1207.2954
				text = "D"
			intervals [2734]:
				xmin = 1207.2954
				xmax = 1275.5419
				text = ""
			intervals [2735]:
				xmin = 1275.5419
				xmax = 1275.6019
				text = "D"
			intervals [2736]:
				xmin = 1275.6019
				xmax = 1275.6619
				text = "IH1"
			intervals [2737]:
				xmin = 1275.6619
				xmax = 1275.7119
				text = "D"
			intervals [2738]:
				xmin = 1275.7119
				xmax = 1275.7419
				text = "Y"
			intervals [2739]:
				xmin = 1275.7419
				xmax = 1275.7719
				text = "UW1"
			intervals [2740]:
				xmin = 1275.7719
				xmax = 1275.8019
				text = "HH"
			intervals [2741]:
				xmin = 1275.8019
				xmax = 1275.8319
				text = "AE1"
			intervals [2742]:
				xmin = 1275.8319
				xmax = 1275.9219
				text = "V"
			intervals [2743]:
				xmin = 1275.9219
				xmax = 1275.9719
				text = "AH0"
			intervals [2744]:
				xmin = 1275.9719
				xmax = 1276.0019
				text = "sp"
			intervals [2745]:
				xmin = 1276.0019
				xmax = 1276.0519
				text = "F"
			intervals [2746]:
				xmin = 1276.0519
				xmax = 1276.1319
				text = "EY1"
			intervals [2747]:
				xmin = 1276.1319
				xmax = 1276.2019
				text = "V"
			intervals [2748]:
				xmin = 1276.2019
				xmax = 1276.2419
				text = "R"
			intervals [2749]:
				xmin = 1276.2419
				xmax = 1276.2819
				text = "AH0"
			intervals [2750]:
				xmin = 1276.2819
				xmax = 1276.3219
				text = "T"
			intervals [2751]:
				xmin = 1276.3219
				xmax = 1276.4019
				text = "T"
			intervals [2752]:
				xmin = 1276.4019
				xmax = 1276.4819
				text = "IY1"
			intervals [2753]:
				xmin = 1276.4819
				xmax = 1276.5819
				text = "CH"
			intervals [2754]:
				xmin = 1276.5819
				xmax = 1276.6819
				text = "ER0"
			intervals [2755]:
				xmin = 1276.6819
				xmax = 1339.0979
				text = "sp"
			intervals [2756]:
				xmin = 1339.0979
				xmax = 1339.4379
				text = "spn"
			intervals [2757]:
				xmin = 1339.4379
				xmax = 1339.5979
				text = "sp"
			intervals [2758]:
				xmin = 1339.5979
				xmax = 1340.5243
				text = ""
			intervals [2759]:
				xmin = 1340.5243
				xmax = 1340.6743
				text = "S"
			intervals [2760]:
				xmin = 1340.6743
				xmax = 1340.7943
				text = "OW1"
			intervals [2761]:
				xmin = 1340.7943
				xmax = 1340.8543
				text = "sp"
			intervals [2762]:
				xmin = 1340.8543
				xmax = 1341.1782
				text = ""
			intervals [2763]:
				xmin = 1341.1782
				xmax = 1341.2982
				text = "AY1"
			intervals [2764]:
				xmin = 1341.2982
				xmax = 1341.3382
				text = "D"
			intervals [2765]:
				xmin = 1341.3382
				xmax = 1341.3682
				text = "IH1"
			intervals [2766]:
				xmin = 1341.3682
				xmax = 1341.3982
				text = "N"
			intervals [2767]:
				xmin = 1341.3982
				xmax = 1341.4282
				text = "T"
			intervals [2768]:
				xmin = 1341.4282
				xmax = 1341.4982
				text = "N"
			intervals [2769]:
				xmin = 1341.4982
				xmax = 1341.5482
				text = "OW1"
			intervals [2770]:
				xmin = 1341.5482
				xmax = 1341.6682
				text = "Y"
			intervals [2771]:
				xmin = 1341.6682
				xmax = 1341.7582
				text = "UW1"
			intervals [2772]:
				xmin = 1341.7582
				xmax = 1341.8282
				text = "R"
			intervals [2773]:
				xmin = 1341.8282
				xmax = 1341.9282
				text = "AY1"
			intervals [2774]:
				xmin = 1341.9282
				xmax = 1342.0082
				text = "T"
			intervals [2775]:
				xmin = 1342.0082
				xmax = 1342.0482
				text = "sp"
			intervals [2776]:
				xmin = 1342.0482
				xmax = 1342.5396
				text = ""
			intervals [2777]:
				xmin = 1342.5396
				xmax = 1342.6396
				text = "P"
			intervals [2778]:
				xmin = 1342.6396
				xmax = 1342.7296
				text = "OW1"
			intervals [2779]:
				xmin = 1342.7296
				xmax = 1342.8296
				text = "AH0"
			intervals [2780]:
				xmin = 1342.8296
				xmax = 1342.9096
				text = "T"
			intervals [2781]:
				xmin = 1342.9096
				xmax = 1342.9396
				text = "R"
			intervals [2782]:
				xmin = 1342.9396
				xmax = 1342.9996
				text = "IY0"
			intervals [2783]:
				xmin = 1342.9996
				xmax = 1351.9403
				text = "sp"
			intervals [2784]:
				xmin = 1351.9403
				xmax = 1351.9703
				text = "AY1"
			intervals [2785]:
				xmin = 1351.9703
				xmax = 1352.0003
				text = "TH"
			intervals [2786]:
				xmin = 1352.0003
				xmax = 1352.0303
				text = "IH1"
			intervals [2787]:
				xmin = 1352.0303
				xmax = 1352.0703
				text = "NG"
			intervals [2788]:
				xmin = 1352.0703
				xmax = 1352.1203
				text = "K"
			intervals [2789]:
				xmin = 1352.1203
				xmax = 1352.1503
				text = "AY1"
			intervals [2790]:
				xmin = 1352.1503
				xmax = 1352.1803
				text = "W"
			intervals [2791]:
				xmin = 1352.1803
				xmax = 1352.2103
				text = "AH0"
			intervals [2792]:
				xmin = 1352.2103
				xmax = 1352.2703
				text = "Z"
			intervals [2793]:
				xmin = 1352.2703
				xmax = 1352.3703
				text = "AW1"
			intervals [2794]:
				xmin = 1352.3703
				xmax = 1352.4203
				text = "T"
			intervals [2795]:
				xmin = 1352.4203
				xmax = 1352.4703
				text = "AH0"
			intervals [2796]:
				xmin = 1352.4703
				xmax = 1352.5103
				text = "V"
			intervals [2797]:
				xmin = 1352.5103
				xmax = 1352.6303
				text = "T"
			intervals [2798]:
				xmin = 1352.6303
				xmax = 1352.8003
				text = "AW1"
			intervals [2799]:
				xmin = 1352.8003
				xmax = 1352.8703
				text = "N"
			intervals [2800]:
				xmin = 1352.8703
				xmax = 1352.9403
				text = "AY1"
			intervals [2801]:
				xmin = 1352.9403
				xmax = 1353.0003
				text = "W"
			intervals [2802]:
				xmin = 1353.0003
				xmax = 1353.0303
				text = "AO1"
			intervals [2803]:
				xmin = 1353.0303
				xmax = 1353.0603
				text = "N"
			intervals [2804]:
				xmin = 1353.0603
				xmax = 1353.0903
				text = "IH0"
			intervals [2805]:
				xmin = 1353.0903
				xmax = 1353.1203
				text = "D"
			intervals [2806]:
				xmin = 1353.1203
				xmax = 1353.1503
				text = "T"
			intervals [2807]:
				xmin = 1353.1503
				xmax = 1353.1903
				text = "IH0"
			intervals [2808]:
				xmin = 1353.1903
				xmax = 1353.2703
				text = "K"
			intervals [2809]:
				xmin = 1353.2703
				xmax = 1353.3103
				text = "AH1"
			intervals [2810]:
				xmin = 1353.3103
				xmax = 1353.3703
				text = "M"
			intervals [2811]:
				xmin = 1353.3703
				xmax = 1353.4003
				text = "B"
			intervals [2812]:
				xmin = 1353.4003
				xmax = 1353.4303
				text = "AH1"
			intervals [2813]:
				xmin = 1353.4303
				xmax = 1353.4703
				text = "T"
			intervals [2814]:
				xmin = 1353.4703
				xmax = 1353.5403
				text = "AY1"
			intervals [2815]:
				xmin = 1353.5403
				xmax = 1353.6103
				text = "W"
			intervals [2816]:
				xmin = 1353.6103
				xmax = 1353.6403
				text = "AH1"
			intervals [2817]:
				xmin = 1353.6403
				xmax = 1353.7003
				text = "Z"
			intervals [2818]:
				xmin = 1353.7003
				xmax = 1353.7503
				text = "AH0"
			intervals [2819]:
				xmin = 1353.7503
				xmax = 1353.7903
				text = "N"
			intervals [2820]:
				xmin = 1353.7903
				xmax = 1353.8203
				text = "T"
			intervals [2821]:
				xmin = 1353.8203
				xmax = 1353.8503
				text = "sp"
			intervals [2822]:
				xmin = 1353.8503
				xmax = 1353.8903
				text = "HH"
			intervals [2823]:
				xmin = 1353.8903
				xmax = 1354.0303
				text = "IY1"
			intervals [2824]:
				xmin = 1354.0303
				xmax = 1354.0803
				text = "R"
			intervals [2825]:
				xmin = 1354.0803
				xmax = 1354.1503
				text = "sp"
			intervals [2826]:
				xmin = 1354.1503
				xmax = 1358.4909
				text = ""
			intervals [2827]:
				xmin = 1358.4909
				xmax = 1358.5509
				text = "HH"
			intervals [2828]:
				xmin = 1358.5509
				xmax = 1358.6109
				text = "W"
			intervals [2829]:
				xmin = 1358.6109
				xmax = 1358.6509
				text = "AY1"
			intervals [2830]:
				xmin = 1358.6509
				xmax = 1358.6809
				text = "D"
			intervals [2831]:
				xmin = 1358.6809
				xmax = 1358.7109
				text = "OW1"
			intervals [2832]:
				xmin = 1358.7109
				xmax = 1358.7509
				text = "N"
			intervals [2833]:
				xmin = 1358.7509
				xmax = 1358.7909
				text = "T"
			intervals [2834]:
				xmin = 1358.7909
				xmax = 1358.8709
				text = "Y"
			intervals [2835]:
				xmin = 1358.8709
				xmax = 1358.9209
				text = "UW1"
			intervals [2836]:
				xmin = 1358.9209
				xmax = 1359.0309
				text = "SH"
			intervals [2837]:
				xmin = 1359.0309
				xmax = 1359.0909
				text = "EH1"
			intervals [2838]:
				xmin = 1359.0909
				xmax = 1359.1209
				text = "R"
			intervals [2839]:
				xmin = 1359.1209
				xmax = 1359.1809
				text = "Y"
			intervals [2840]:
				xmin = 1359.1809
				xmax = 1359.2109
				text = "UH1"
			intervals [2841]:
				xmin = 1359.2109
				xmax = 1359.2509
				text = "R"
			intervals [2842]:
				xmin = 1359.2509
				xmax = 1359.3609
				text = "P"
			intervals [2843]:
				xmin = 1359.3609
				xmax = 1359.4209
				text = "OW1"
			intervals [2844]:
				xmin = 1359.4209
				xmax = 1359.5109
				text = "AH0"
			intervals [2845]:
				xmin = 1359.5109
				xmax = 1359.6109
				text = "T"
			intervals [2846]:
				xmin = 1359.6109
				xmax = 1359.6509
				text = "R"
			intervals [2847]:
				xmin = 1359.6509
				xmax = 1359.7109
				text = "IY0"
			intervals [2848]:
				xmin = 1359.7109
				xmax = 1382.7345
				text = ""
			intervals [2849]:
				xmin = 1382.7345
				xmax = 1382.9545
				text = "AY1"
			intervals [2850]:
				xmin = 1382.9545
				xmax = 1383.0445
				text = "AH0"
			intervals [2851]:
				xmin = 1383.0445
				xmax = 1383.1045
				text = "P"
			intervals [2852]:
				xmin = 1383.1045
				xmax = 1383.1445
				text = "R"
			intervals [2853]:
				xmin = 1383.1445
				xmax = 1383.1845
				text = "IY1"
			intervals [2854]:
				xmin = 1383.1845
				xmax = 1383.2745
				text = "SH"
			intervals [2855]:
				xmin = 1383.2745
				xmax = 1383.3045
				text = "IY0"
			intervals [2856]:
				xmin = 1383.3045
				xmax = 1383.3345
				text = "EY2"
			intervals [2857]:
				xmin = 1383.3345
				xmax = 1383.3645
				text = "T"
			intervals [2858]:
				xmin = 1383.3645
				xmax = 1383.3945
				text = "HH"
			intervals [2859]:
				xmin = 1383.3945
				xmax = 1383.4445
				text = "ER1"
			intervals [2860]:
				xmin = 1383.4445
				xmax = 1383.5345
				text = "T"
			intervals [2861]:
				xmin = 1383.5345
				xmax = 1383.5745
				text = "EY1"
			intervals [2862]:
				xmin = 1383.5745
				xmax = 1383.6345
				text = "K"
			intervals [2863]:
				xmin = 1383.6345
				xmax = 1383.6745
				text = "IH0"
			intervals [2864]:
				xmin = 1383.6745
				xmax = 1383.7045
				text = "N"
			intervals [2865]:
				xmin = 1383.7045
				xmax = 1383.7345
				text = "DH"
			intervals [2866]:
				xmin = 1383.7345
				xmax = 1383.8045
				text = "AE1"
			intervals [2867]:
				xmin = 1383.8045
				xmax = 1383.8645
				text = "T"
			intervals [2868]:
				xmin = 1383.8645
				xmax = 1383.9145
				text = "L"
			intervals [2869]:
				xmin = 1383.9145
				xmax = 1383.9445
				text = "IY1"
			intervals [2870]:
				xmin = 1383.9445
				xmax = 1384.0045
				text = "D"
			intervals [2871]:
				xmin = 1384.0045
				xmax = 1384.0545
				text = "ER0"
			intervals [2872]:
				xmin = 1384.0545
				xmax = 1384.1445
				text = "SH"
			intervals [2873]:
				xmin = 1384.1445
				xmax = 1384.1845
				text = "IH2"
			intervals [2874]:
				xmin = 1384.1845
				xmax = 1384.2545
				text = "P"
			intervals [2875]:
				xmin = 1384.2545
				xmax = 1384.3245
				text = "T"
			intervals [2876]:
				xmin = 1384.3245
				xmax = 1384.4245
				text = "IH0"
			intervals [2877]:
				xmin = 1384.4245
				xmax = 1384.5745
				text = "Y"
			intervals [2878]:
				xmin = 1384.5745
				xmax = 1384.6045
				text = "UW1"
			intervals [2879]:
				xmin = 1384.6045
				xmax = 1384.6645
				text = "N"
			intervals [2880]:
				xmin = 1384.6645
				xmax = 1384.7445
				text = "OW1"
			intervals [2881]:
				xmin = 1384.7445
				xmax = 1384.8045
				text = "B"
			intervals [2882]:
				xmin = 1384.8045
				xmax = 1384.8645
				text = "IH0"
			intervals [2883]:
				xmin = 1384.8645
				xmax = 1384.9445
				text = "K"
			intervals [2884]:
				xmin = 1384.9445
				xmax = 1384.9945
				text = "AA1"
			intervals [2885]:
				xmin = 1384.9945
				xmax = 1385.0445
				text = "Z"
			intervals [2886]:
				xmin = 1385.0445
				xmax = 1385.1445
				text = "SH"
			intervals [2887]:
				xmin = 1385.1445
				xmax = 1385.2245
				text = "IY1"
			intervals [2888]:
				xmin = 1385.2245
				xmax = 1385.2745
				text = "W"
			intervals [2889]:
				xmin = 1385.2745
				xmax = 1385.3145
				text = "AH0"
			intervals [2890]:
				xmin = 1385.3145
				xmax = 1385.3745
				text = "Z"
			intervals [2891]:
				xmin = 1385.3745
				xmax = 1385.4045
				text = "sp"
			intervals [2892]:
				xmin = 1385.4045
				xmax = 1385.5945
				text = "AW1"
			intervals [2893]:
				xmin = 1385.5945
				xmax = 1385.7145
				text = "T"
			intervals [2894]:
				xmin = 1385.7145
				xmax = 1385.7445
				text = "sp"
			intervals [2895]:
				xmin = 1385.7445
				xmax = 1386.4156
				text = ""
			intervals [2896]:
				xmin = 1386.4156
				xmax = 1386.5656
				text = "AY1"
			intervals [2897]:
				xmin = 1386.5656
				xmax = 1386.6056
				text = "AH0"
			intervals [2898]:
				xmin = 1386.6056
				xmax = 1386.6756
				text = "P"
			intervals [2899]:
				xmin = 1386.6756
				xmax = 1386.7056
				text = "R"
			intervals [2900]:
				xmin = 1386.7056
				xmax = 1386.7556
				text = "IY1"
			intervals [2901]:
				xmin = 1386.7556
				xmax = 1386.8656
				text = "SH"
			intervals [2902]:
				xmin = 1386.8656
				xmax = 1386.9056
				text = "IY0"
			intervals [2903]:
				xmin = 1386.9056
				xmax = 1386.9356
				text = "EY2"
			intervals [2904]:
				xmin = 1386.9356
				xmax = 1386.9756
				text = "T"
			intervals [2905]:
				xmin = 1386.9756
				xmax = 1387.0056
				text = "sp"
			intervals [2906]:
				xmin = 1387.0056
				xmax = 1387.0656
				text = "DH"
			intervals [2907]:
				xmin = 1387.0656
				xmax = 1387.0956
				text = "AE1"
			intervals [2908]:
				xmin = 1387.0956
				xmax = 1387.2656
				text = "T"
			intervals [2909]:
				xmin = 1387.2656
				xmax = 1387.3356
				text = "sp"
			intervals [2910]:
				xmin = 1387.3356
				xmax = 1387.4056
				text = "Y"
			intervals [2911]:
				xmin = 1387.4056
				xmax = 1387.4356
				text = "UW1"
			intervals [2912]:
				xmin = 1387.4356
				xmax = 1387.4756
				text = "HH"
			intervals [2913]:
				xmin = 1387.4756
				xmax = 1387.5256
				text = "AE1"
			intervals [2914]:
				xmin = 1387.5256
				xmax = 1387.5956
				text = "V"
			intervals [2915]:
				xmin = 1387.5956
				xmax = 1387.6456
				text = "T"
			intervals [2916]:
				xmin = 1387.6456
				xmax = 1387.7656
				text = "AH0"
			intervals [2917]:
				xmin = 1387.7656
				xmax = 1387.7956
				text = "sp"
			intervals [2918]:
				xmin = 1387.7956
				xmax = 1387.8356
				text = "DH"
			intervals [2919]:
				xmin = 1387.8356
				xmax = 1387.8656
				text = "AE1"
			intervals [2920]:
				xmin = 1387.8656
				xmax = 1387.9456
				text = "T"
			intervals [2921]:
				xmin = 1387.9456
				xmax = 1388.2256
				text = "S"
			intervals [2922]:
				xmin = 1388.2256
				xmax = 1388.6377
				text = ""
			intervals [2923]:
				xmin = 1388.6377
				xmax = 1388.7477
				text = "K"
			intervals [2924]:
				xmin = 1388.7477
				xmax = 1388.7777
				text = "R"
			intervals [2925]:
				xmin = 1388.7777
				xmax = 1388.8077
				text = "IY0"
			intervals [2926]:
				xmin = 1388.8077
				xmax = 1388.8377
				text = "EY1"
			intervals [2927]:
				xmin = 1388.8377
				xmax = 1388.9877
				text = "T"
			intervals [2928]:
				xmin = 1388.9877
				xmax = 1389.255
				text = ""
			intervals [2929]:
				xmin = 1389.255
				xmax = 1389.295
				text = "sil"
			intervals [2930]:
				xmin = 1389.295
				xmax = 1389.325
				text = "OW2"
			intervals [2931]:
				xmin = 1389.325
				xmax = 1389.355
				text = "K"
			intervals [2932]:
				xmin = 1389.355
				xmax = 1389.575
				text = "EY1"
			intervals [2933]:
				xmin = 1389.575
				xmax = 1389.605
				text = "sp"
			intervals [2934]:
				xmin = 1389.605
				xmax = 1391.297
				text = ""
			intervals [2935]:
				xmin = 1391.297
				xmax = 1391.377
				text = "F"
			intervals [2936]:
				xmin = 1391.377
				xmax = 1391.417
				text = "ER0"
			intervals [2937]:
				xmin = 1391.417
				xmax = 1391.447
				text = "DH"
			intervals [2938]:
				xmin = 1391.447
				xmax = 1391.507
				text = "AH0"
			intervals [2939]:
				xmin = 1391.507
				xmax = 1391.597
				text = "K"
			intervals [2940]:
				xmin = 1391.597
				xmax = 1391.627
				text = "IH1"
			intervals [2941]:
				xmin = 1391.627
				xmax = 1391.657
				text = "D"
			intervals [2942]:
				xmin = 1391.657
				xmax = 1391.937
				text = "Z"
			intervals [2943]:
				xmin = 1391.937
				xmax = 1391.997
				text = "sp"
			intervals [2944]:
				xmin = 1391.997
				xmax = 1392.1044
				text = ""
			intervals [2945]:
				xmin = 1392.1044
				xmax = 1392.2144
				text = "S"
			intervals [2946]:
				xmin = 1392.2144
				xmax = 1392.2844
				text = "OW1"
			intervals [2947]:
				xmin = 1392.2844
				xmax = 1392.3344
				text = "L"
			intervals [2948]:
				xmin = 1392.3344
				xmax = 1392.3744
				text = "EH1"
			intervals [2949]:
				xmin = 1392.3744
				xmax = 1392.4044
				text = "T"
			intervals [2950]:
				xmin = 1392.4044
				xmax = 1392.4344
				text = "Z"
			intervals [2951]:
				xmin = 1392.4344
				xmax = 1392.4944
				text = "T"
			intervals [2952]:
				xmin = 1392.4944
				xmax = 1392.5744
				text = "AO1"
			intervals [2953]:
				xmin = 1392.5744
				xmax = 1392.6144
				text = "K"
			intervals [2954]:
				xmin = 1392.6144
				xmax = 1392.6644
				text = "AH0"
			intervals [2955]:
				xmin = 1392.6644
				xmax = 1392.7244
				text = "B"
			intervals [2956]:
				xmin = 1392.7244
				xmax = 1392.8044
				text = "AW1"
			intervals [2957]:
				xmin = 1392.8044
				xmax = 1392.9244
				text = "T"
			intervals [2958]:
				xmin = 1392.9244
				xmax = 1392.9744
				text = "sp"
			intervals [2959]:
				xmin = 1392.9744
				xmax = 1393.0144
				text = "EH1"
			intervals [2960]:
				xmin = 1393.0144
				xmax = 1393.0444
				text = "F"
			intervals [2961]:
				xmin = 1393.0444
				xmax = 1393.0744
				text = "sp"
			intervals [2962]:
				xmin = 1393.0744
				xmax = 1393.1144
				text = "EY1"
			intervals [2963]:
				xmin = 1393.1144
				xmax = 1393.1444
				text = "CH"
			intervals [2964]:
				xmin = 1393.1444
				xmax = 1393.1744
				text = "sp"
			intervals [2965]:
				xmin = 1393.1744
				xmax = 1393.3044
				text = "S"
			intervals [2966]:
				xmin = 1393.3044
				xmax = 1393.3944
				text = "OW1"
			intervals [2967]:
				xmin = 1393.3944
				xmax = 1393.4944
				text = "Y"
			intervals [2968]:
				xmin = 1393.4944
				xmax = 1393.5344
				text = "UW1"
			intervals [2969]:
				xmin = 1393.5344
				xmax = 1393.6044
				text = "S"
			intervals [2970]:
				xmin = 1393.6044
				xmax = 1393.6544
				text = "EH1"
			intervals [2971]:
				xmin = 1393.6544
				xmax = 1393.7044
				text = "D"
			intervals [2972]:
				xmin = 1393.7044
				xmax = 1393.7444
				text = "Y"
			intervals [2973]:
				xmin = 1393.7444
				xmax = 1393.8044
				text = "UW1"
			intervals [2974]:
				xmin = 1393.8044
				xmax = 1393.8444
				text = "W"
			intervals [2975]:
				xmin = 1393.8444
				xmax = 1393.8944
				text = "ER0"
			intervals [2976]:
				xmin = 1393.8944
				xmax = 1393.9444
				text = "AH0"
			intervals [2977]:
				xmin = 1393.9444
				xmax = 1394.0444
				text = "K"
			intervals [2978]:
				xmin = 1394.0444
				xmax = 1394.0844
				text = "L"
			intervals [2979]:
				xmin = 1394.0844
				xmax = 1394.1444
				text = "AH1"
			intervals [2980]:
				xmin = 1394.1444
				xmax = 1394.2044
				text = "B"
			intervals [2981]:
				xmin = 1394.2044
				xmax = 1394.2844
				text = "K"
			intervals [2982]:
				xmin = 1394.2844
				xmax = 1394.4744
				text = "IH1"
			intervals [2983]:
				xmin = 1394.4744
				xmax = 1394.5444
				text = "D"
			intervals [2984]:
				xmin = 1394.5444
				xmax = 1394.6911
				text = ""
			intervals [2985]:
				xmin = 1394.6911
				xmax = 1394.7711
				text = "B"
			intervals [2986]:
				xmin = 1394.7711
				xmax = 1394.8211
				text = "IH0"
			intervals [2987]:
				xmin = 1394.8211
				xmax = 1394.8911
				text = "K"
			intervals [2988]:
				xmin = 1394.8911
				xmax = 1394.9511
				text = "AA1"
			intervals [2989]:
				xmin = 1394.9511
				xmax = 1395.0211
				text = "Z"
			intervals [2990]:
				xmin = 1395.0211
				xmax = 1395.0711
				text = "Y"
			intervals [2991]:
				xmin = 1395.0711
				xmax = 1395.1111
				text = "UW1"
			intervals [2992]:
				xmin = 1395.1111
				xmax = 1395.1811
				text = "L"
			intervals [2993]:
				xmin = 1395.1811
				xmax = 1395.2411
				text = "IH1"
			intervals [2994]:
				xmin = 1395.2411
				xmax = 1395.2811
				text = "V"
			intervals [2995]:
				xmin = 1395.2811
				xmax = 1395.3111
				text = "D"
			intervals [2996]:
				xmin = 1395.3111
				xmax = 1395.3611
				text = "IH1"
			intervals [2997]:
				xmin = 1395.3611
				xmax = 1395.4111
				text = "N"
			intervals [2998]:
				xmin = 1395.4111
				xmax = 1395.4411
				text = "DH"
			intervals [2999]:
				xmin = 1395.4411
				xmax = 1395.4911
				text = "IH1"
			intervals [3000]:
				xmin = 1395.4911
				xmax = 1395.5811
				text = "S"
			intervals [3001]:
				xmin = 1395.5811
				xmax = 1395.6211
				text = "N"
			intervals [3002]:
				xmin = 1395.6211
				xmax = 1395.7011
				text = "EY1"
			intervals [3003]:
				xmin = 1395.7011
				xmax = 1395.7711
				text = "B"
			intervals [3004]:
				xmin = 1395.7711
				xmax = 1395.8011
				text = "ER0"
			intervals [3005]:
				xmin = 1395.8011
				xmax = 1395.8611
				text = "HH"
			intervals [3006]:
				xmin = 1395.8611
				xmax = 1396.0611
				text = "UH2"
			intervals [3007]:
				xmin = 1396.0611
				xmax = 1396.1311
				text = "D"
			intervals [3008]:
				xmin = 1396.1311
				xmax = 1396.5863
				text = ""
			intervals [3009]:
				xmin = 1396.5863
				xmax = 1396.6363
				text = "sil"
			intervals [3010]:
				xmin = 1396.6363
				xmax = 1396.7263
				text = "ER0"
			intervals [3011]:
				xmin = 1396.7263
				xmax = 1396.7663
				text = "Y"
			intervals [3012]:
				xmin = 1396.7663
				xmax = 1396.8063
				text = "UW1"
			intervals [3013]:
				xmin = 1396.8063
				xmax = 1396.8663
				text = "L"
			intervals [3014]:
				xmin = 1396.8663
				xmax = 1396.9163
				text = "IH1"
			intervals [3015]:
				xmin = 1396.9163
				xmax = 1396.9463
				text = "V"
			intervals [3016]:
				xmin = 1396.9463
				xmax = 1396.9763
				text = "D"
			intervals [3017]:
				xmin = 1396.9763
				xmax = 1397.0463
				text = "N"
			intervals [3018]:
				xmin = 1397.0463
				xmax = 1397.1163
				text = "AA1"
			intervals [3019]:
				xmin = 1397.1163
				xmax = 1397.1863
				text = "T"
			intervals [3020]:
				xmin = 1397.1863
				xmax = 1397.2363
				text = "F"
			intervals [3021]:
				xmin = 1397.2363
				xmax = 1397.2963
				text = "AA1"
			intervals [3022]:
				xmin = 1397.2963
				xmax = 1397.3463
				text = "R"
			intervals [3023]:
				xmin = 1397.3463
				xmax = 1397.3963
				text = "F"
			intervals [3024]:
				xmin = 1397.3963
				xmax = 1397.4263
				text = "ER0"
			intervals [3025]:
				xmin = 1397.4263
				xmax = 1397.4763
				text = "M"
			intervals [3026]:
				xmin = 1397.4763
				xmax = 1397.5063
				text = "HH"
			intervals [3027]:
				xmin = 1397.5063
				xmax = 1397.5363
				text = "IY1"
			intervals [3028]:
				xmin = 1397.5363
				xmax = 1397.5963
				text = "R"
			intervals [3029]:
				xmin = 1397.5963
				xmax = 1397.6363
				text = "W"
			intervals [3030]:
				xmin = 1397.6363
				xmax = 1397.6663
				text = "IH1"
			intervals [3031]:
				xmin = 1397.6663
				xmax = 1397.7063
				text = "N"
			intervals [3032]:
				xmin = 1397.7063
				xmax = 1397.7663
				text = "Y"
			intervals [3033]:
				xmin = 1397.7663
				xmax = 1397.8163
				text = "UW1"
			intervals [3034]:
				xmin = 1397.8163
				xmax = 1397.8463
				text = "W"
			intervals [3035]:
				xmin = 1397.8463
				xmax = 1397.8963
				text = "ER0"
			intervals [3036]:
				xmin = 1397.8963
				xmax = 1397.9663
				text = "Y"
			intervals [3037]:
				xmin = 1397.9663
				xmax = 1398.0363
				text = "AH1"
			intervals [3038]:
				xmin = 1398.0363
				xmax = 1398.0863
				text = "NG"
			intervals [3039]:
				xmin = 1398.0863
				xmax = 1398.1163
				text = "G"
			intervals [3040]:
				xmin = 1398.1163
				xmax = 1398.1663
				text = "ER0"
			intervals [3041]:
				xmin = 1398.1663
				xmax = 1398.1963
				text = "sp"
			intervals [3042]:
				xmin = 1398.1963
				xmax = 1398.2663
				text = "R"
			intervals [3043]:
				xmin = 1398.2663
				xmax = 1398.3963
				text = "AY1"
			intervals [3044]:
				xmin = 1398.3963
				xmax = 1398.4263
				text = "T"
			intervals [3045]:
				xmin = 1398.4263
				xmax = 1399.7535
				text = "sp"
			intervals [3046]:
				xmin = 1399.7535
				xmax = 1399.7935
				text = "AH0"
			intervals [3047]:
				xmin = 1399.7935
				xmax = 1399.8635
				text = "N"
			intervals [3048]:
				xmin = 1399.8635
				xmax = 1399.9135
				text = "W"
			intervals [3049]:
				xmin = 1399.9135
				xmax = 1399.9435
				text = "AH1"
			intervals [3050]:
				xmin = 1399.9435
				xmax = 1399.9935
				text = "T"
			intervals [3051]:
				xmin = 1399.9935
				xmax = 1400.0235
				text = "W"
			intervals [3052]:
				xmin = 1400.0235
				xmax = 1400.0535
				text = "AH0"
			intervals [3053]:
				xmin = 1400.0535
				xmax = 1400.0935
				text = "Z"
			intervals [3054]:
				xmin = 1400.0935
				xmax = 1400.1435
				text = "DH"
			intervals [3055]:
				xmin = 1400.1435
				xmax = 1400.2335
				text = "AE1"
			intervals [3056]:
				xmin = 1400.2335
				xmax = 1400.2635
				text = "T"
			intervals [3057]:
				xmin = 1400.2635
				xmax = 1400.2935
				text = "IH0"
			intervals [3058]:
				xmin = 1400.2935
				xmax = 1400.3435
				text = "K"
			intervals [3059]:
				xmin = 1400.3435
				xmax = 1400.4035
				text = "S"
			intervals [3060]:
				xmin = 1400.4035
				xmax = 1400.4635
				text = "P"
			intervals [3061]:
				xmin = 1400.4635
				xmax = 1400.5435
				text = "IH1"
			intervals [3062]:
				xmin = 1400.5435
				xmax = 1400.5935
				text = "R"
			intervals [3063]:
				xmin = 1400.5935
				xmax = 1400.7035
				text = "IY0"
			intervals [3064]:
				xmin = 1400.7035
				xmax = 1400.7335
				text = "AH0"
			intervals [3065]:
				xmin = 1400.7335
				xmax = 1400.7735
				text = "N"
			intervals [3066]:
				xmin = 1400.7735
				xmax = 1400.8035
				text = "S"
			intervals [3067]:
				xmin = 1400.8035
				xmax = 1400.8335
				text = "sp"
			intervals [3068]:
				xmin = 1400.8335
				xmax = 1400.9135
				text = "L"
			intervals [3069]:
				xmin = 1400.9135
				xmax = 1401.0135
				text = "AY1"
			intervals [3070]:
				xmin = 1401.0135
				xmax = 1401.2535
				text = "K"
			intervals [3071]:
				xmin = 1401.2535
				xmax = 1402.5129
				text = ""
			intervals [3072]:
				xmin = 1402.5129
				xmax = 1402.5429
				text = "M"
			intervals [3073]:
				xmin = 1402.5429
				xmax = 1402.5729
				text = "HH"
			intervals [3074]:
				xmin = 1402.5729
				xmax = 1402.8129
				text = "M"
			intervals [3075]:
				xmin = 1402.8129
				xmax = 1409.3303
				text = "sp"
			intervals [3076]:
				xmin = 1409.3303
				xmax = 1409.4403
				text = "OW1"
			intervals [3077]:
				xmin = 1409.4403
				xmax = 1409.6403
				text = "OW2"
			intervals [3078]:
				xmin = 1409.6403
				xmax = 1409.6703
				text = "K"
			intervals [3079]:
				xmin = 1409.6703
				xmax = 1409.7003
				text = "EY1"
			intervals [3080]:
				xmin = 1409.7003
				xmax = 1416.7492
				text = ""
			intervals [3081]:
				xmin = 1416.7492
				xmax = 1416.7892
				text = "sil"
			intervals [3082]:
				xmin = 1416.7892
				xmax = 1416.8792
				text = "OW1"
			intervals [3083]:
				xmin = 1416.8792
				xmax = 1434.4655
				text = "sp"
			intervals [3084]:
				xmin = 1434.4655
				xmax = 1434.5655
				text = "HH"
			intervals [3085]:
				xmin = 1434.5655
				xmax = 1434.6955
				text = "M"
			intervals [3086]:
				xmin = 1434.6955
				xmax = 1503.0148
				text = ""
			intervals [3087]:
				xmin = 1503.0148
				xmax = 1503.1448
				text = "sil"
			intervals [3088]:
				xmin = 1503.1448
				xmax = 1503.4748
				text = "M"
			intervals [3089]:
				xmin = 1503.4748
				xmax = 1519.8208
				text = ""
			intervals [3090]:
				xmin = 1519.8208
				xmax = 1519.8808
				text = "M"
			intervals [3091]:
				xmin = 1519.8808
				xmax = 1520.0808
				text = "sp"
			intervals [3092]:
				xmin = 1520.0808
				xmax = 1540.6697
				text = ""
			intervals [3093]:
				xmin = 1540.6697
				xmax = 1540.7397
				text = "W"
			intervals [3094]:
				xmin = 1540.7397
				xmax = 1540.7697
				text = "AH1"
			intervals [3095]:
				xmin = 1540.7697
				xmax = 1540.7997
				text = "T"
			intervals [3096]:
				xmin = 1540.7997
				xmax = 1540.8497
				text = "W"
			intervals [3097]:
				xmin = 1540.8497
				xmax = 1540.8797
				text = "AH0"
			intervals [3098]:
				xmin = 1540.8797
				xmax = 1540.9297
				text = "Z"
			intervals [3099]:
				xmin = 1540.9297
				xmax = 1540.9597
				text = "Y"
			intervals [3100]:
				xmin = 1540.9597
				xmax = 1540.9997
				text = "UH1"
			intervals [3101]:
				xmin = 1540.9997
				xmax = 1541.0797
				text = "R"
			intervals [3102]:
				xmin = 1541.0797
				xmax = 1541.1397
				text = "B"
			intervals [3103]:
				xmin = 1541.1397
				xmax = 1541.2097
				text = "EH1"
			intervals [3104]:
				xmin = 1541.2097
				xmax = 1541.2897
				text = "S"
			intervals [3105]:
				xmin = 1541.2897
				xmax = 1541.3297
				text = "T"
			intervals [3106]:
				xmin = 1541.3297
				xmax = 1541.3697
				text = "M"
			intervals [3107]:
				xmin = 1541.3697
				xmax = 1541.4097
				text = "EH1"
			intervals [3108]:
				xmin = 1541.4097
				xmax = 1541.5297
				text = "M"
			intervals [3109]:
				xmin = 1541.5297
				xmax = 1541.6397
				text = "ER0"
			intervals [3110]:
				xmin = 1541.6397
				xmax = 1541.6797
				text = "IY0"
			intervals [3111]:
				xmin = 1541.6797
				xmax = 1541.7197
				text = "AH0"
			intervals [3112]:
				xmin = 1541.7197
				xmax = 1541.7497
				text = "V"
			intervals [3113]:
				xmin = 1541.7497
				xmax = 1541.7797
				text = "sp"
			intervals [3114]:
				xmin = 1541.7797
				xmax = 1541.8197
				text = "DH"
			intervals [3115]:
				xmin = 1541.8197
				xmax = 1541.8597
				text = "AH0"
			intervals [3116]:
				xmin = 1541.8597
				xmax = 1541.9497
				text = "K"
			intervals [3117]:
				xmin = 1541.9497
				xmax = 1541.9997
				text = "L"
			intervals [3118]:
				xmin = 1541.9997
				xmax = 1542.1897
				text = "AH1"
			intervals [3119]:
				xmin = 1542.1897
				xmax = 1542.2597
				text = "B"
			intervals [3120]:
				xmin = 1542.2597
				xmax = 1653.1048
				text = ""
			intervals [3121]:
				xmin = 1653.1048
				xmax = 1653.2748
				text = "S"
			intervals [3122]:
				xmin = 1653.2748
				xmax = 1653.3148
				text = "OW1"
			intervals [3123]:
				xmin = 1653.3148
				xmax = 1653.3648
				text = "HH"
			intervals [3124]:
				xmin = 1653.3648
				xmax = 1653.3948
				text = "W"
			intervals [3125]:
				xmin = 1653.3948
				xmax = 1653.4348
				text = "AH1"
			intervals [3126]:
				xmin = 1653.4348
				xmax = 1653.4848
				text = "T"
			intervals [3127]:
				xmin = 1653.4848
				xmax = 1653.5648
				text = "IH0"
			intervals [3128]:
				xmin = 1653.5648
				xmax = 1653.6248
				text = "Z"
			intervals [3129]:
				xmin = 1653.6248
				xmax = 1653.6948
				text = "IH0"
			intervals [3130]:
				xmin = 1653.6948
				xmax = 1653.7348
				text = "T"
			intervals [3131]:
				xmin = 1653.7348
				xmax = 1653.8148
				text = "L"
			intervals [3132]:
				xmin = 1653.8148
				xmax = 1653.8748
				text = "AY1"
			intervals [3133]:
				xmin = 1653.8748
				xmax = 1654.0348
				text = "K"
			intervals [3134]:
				xmin = 1654.0348
				xmax = 1654.0648
				text = "AO1"
			intervals [3135]:
				xmin = 1654.0648
				xmax = 1654.1248
				text = "N"
			intervals [3136]:
				xmin = 1654.1248
				xmax = 1654.1548
				text = "DH"
			intervals [3137]:
				xmin = 1654.1548
				xmax = 1654.1948
				text = "AH1"
			intervals [3138]:
				xmin = 1654.1948
				xmax = 1654.3048
				text = "AH1"
			intervals [3139]:
				xmin = 1654.3048
				xmax = 1654.3648
				text = "DH"
			intervals [3140]:
				xmin = 1654.3648
				xmax = 1654.4448
				text = "ER0"
			intervals [3141]:
				xmin = 1654.4448
				xmax = 1654.5448
				text = "S"
			intervals [3142]:
				xmin = 1654.5448
				xmax = 1654.6148
				text = "AY1"
			intervals [3143]:
				xmin = 1654.6148
				xmax = 1654.6648
				text = "D"
			intervals [3144]:
				xmin = 1654.6648
				xmax = 1654.7448
				text = "N"
			intervals [3145]:
				xmin = 1654.7448
				xmax = 1654.8448
				text = "AW1"
			intervals [3146]:
				xmin = 1654.8448
				xmax = 1654.9048
				text = "DH"
			intervals [3147]:
				xmin = 1654.9048
				xmax = 1654.9348
				text = "AH0"
			intervals [3148]:
				xmin = 1654.9348
				xmax = 1655.0348
				text = "T"
			intervals [3149]:
				xmin = 1655.0348
				xmax = 1655.0848
				text = "Y"
			intervals [3150]:
				xmin = 1655.0848
				xmax = 1655.1648
				text = "UW1"
			intervals [3151]:
				xmin = 1655.1648
				xmax = 1655.2448
				text = "W"
			intervals [3152]:
				xmin = 1655.2448
				xmax = 1655.3648
				text = "ER1"
			intervals [3153]:
				xmin = 1655.3648
				xmax = 1655.4348
				text = "K"
			intervals [3154]:
				xmin = 1655.4348
				xmax = 1655.4648
				text = "sp"
			intervals [3155]:
				xmin = 1655.4648
				xmax = 1655.5048
				text = "HH"
			intervals [3156]:
				xmin = 1655.5048
				xmax = 1655.5448
				text = "IY1"
			intervals [3157]:
				xmin = 1655.5448
				xmax = 1655.6848
				text = "R"
			intervals [3158]:
				xmin = 1655.6848
				xmax = 1655.7448
				text = "sp"
			intervals [3159]:
				xmin = 1655.7448
				xmax = 1717.1997
				text = ""
			intervals [3160]:
				xmin = 1717.1997
				xmax = 1717.4997
				text = "M"
			intervals [3161]:
				xmin = 1717.4997
				xmax = 1738.2559
				text = "sp"
			intervals [3162]:
				xmin = 1738.2559
				xmax = 1738.5559
				text = "M"
			intervals [3163]:
				xmin = 1738.5559
				xmax = 1738.6859
				text = "M"
			intervals [3164]:
				xmin = 1738.6859
				xmax = 1756.7932
				text = ""
			intervals [3165]:
				xmin = 1756.7932
				xmax = 1757.1532
				text = "M"
			intervals [3166]:
				xmin = 1757.1532
				xmax = 1820.6343
				text = "sp"
			intervals [3167]:
				xmin = 1820.6343
				xmax = 1820.8443
				text = "M"
			intervals [3168]:
				xmin = 1820.8443
				xmax = 1835.2636
				text = ""
			intervals [3169]:
				xmin = 1835.2636
				xmax = 1835.3336
				text = "HH"
			intervals [3170]:
				xmin = 1835.3336
				xmax = 1835.3636
				text = "W"
			intervals [3171]:
				xmin = 1835.3636
				xmax = 1835.4036
				text = "AH1"
			intervals [3172]:
				xmin = 1835.4036
				xmax = 1835.4336
				text = "T"
			intervals [3173]:
				xmin = 1835.4336
				xmax = 1835.4836
				text = "AH0"
			intervals [3174]:
				xmin = 1835.4836
				xmax = 1835.5236
				text = "B"
			intervals [3175]:
				xmin = 1835.5236
				xmax = 1835.6236
				text = "AW1"
			intervals [3176]:
				xmin = 1835.6236
				xmax = 1835.7236
				text = "T"
			intervals [3177]:
				xmin = 1835.7236
				xmax = 1835.8136
				text = "K"
			intervals [3178]:
				xmin = 1835.8136
				xmax = 1835.9036
				text = "IY1"
			intervals [3179]:
				xmin = 1835.9036
				xmax = 1835.9936
				text = "S"
			intervals [3180]:
				xmin = 1835.9936
				xmax = 1836.0436
				text = "T"
			intervals [3181]:
				xmin = 1836.0436
				xmax = 1836.1436
				text = "OW2"
			intervals [3182]:
				xmin = 1836.1436
				xmax = 1836.2036
				text = "N"
			intervals [3183]:
				xmin = 1836.2036
				xmax = 1836.2436
				text = "S"
			intervals [3184]:
				xmin = 1836.2436
				xmax = 1836.2936
				text = "OW1"
			intervals [3185]:
				xmin = 1836.2936
				xmax = 1836.4036
				text = "Y"
			intervals [3186]:
				xmin = 1836.4036
				xmax = 1836.4336
				text = "UW1"
			intervals [3187]:
				xmin = 1836.4336
				xmax = 1836.5236
				text = "JH"
			intervals [3188]:
				xmin = 1836.5236
				xmax = 1836.5736
				text = "AH1"
			intervals [3189]:
				xmin = 1836.5736
				xmax = 1836.6736
				text = "S"
			intervals [3190]:
				xmin = 1836.6736
				xmax = 1836.7436
				text = "W"
			intervals [3191]:
				xmin = 1836.7436
				xmax = 1836.7836
				text = "EH1"
			intervals [3192]:
				xmin = 1836.7836
				xmax = 1836.8136
				text = "N"
			intervals [3193]:
				xmin = 1836.8136
				xmax = 1836.8736
				text = "T"
			intervals [3194]:
				xmin = 1836.8736
				xmax = 1836.9636
				text = "sp"
			intervals [3195]:
				xmin = 1836.9636
				xmax = 1837.0836
				text = "S"
			intervals [3196]:
				xmin = 1837.0836
				xmax = 1837.1936
				text = "OW1"
			intervals [3197]:
				xmin = 1837.1936
				xmax = 1837.3336
				text = "N"
			intervals [3198]:
				xmin = 1837.3336
[truncated: 3,518,175 more chars]
