# Supplementary material for: Considering Performance in the Automated and Manual Coding of Sociolinguistic Variables: Lessons From Variable (ING)
Source: Front Artif Intell. 2021 Apr 29;4:648543. doi: 10.3389/frai.2021.648543 (PMC8117961; doi:10.3389/frai.2021.648543)
Supplement: Supplementary file 6 [file Data_Sheet_6.ZIP › CORAAL_VARAligned_as_TextGrids_p2/DCB_se1_ag4_f_01_1.TextGrid]

File type = "ooTextFile"
Object class = "TextGrid"

xmin = 0.0
xmax = 518.2
tiers? <exists>
size = 4
item []:
	item [1]:
		class = "IntervalTier"
		name = "DCB_se1_ag4_f_01 - words"
		xmin = 0.0
		xmax = 518.2
		intervals: size = 1494
			intervals [1]:
				xmin = 0.0
				xmax = 2.3134
				text = ""
			intervals [2]:
				xmin = 2.3134
				xmax = 2.7634
				text = "mm-hm"
			intervals [3]:
				xmin = 2.7634
				xmax = 3.7121
				text = ""
			intervals [4]:
				xmin = 3.7121
				xmax = 3.7421
				text = "ts"
			intervals [5]:
				xmin = 3.7421
				xmax = 4.2521
				text = "yes"
			intervals [6]:
				xmin = 4.2521
				xmax = 4.8126
				text = ""
			intervals [7]:
				xmin = 4.8126
				xmax = 5.2826
				text = "um"
			intervals [8]:
				xmin = 5.2826
				xmax = 5.3822
				text = ""
			intervals [9]:
				xmin = 5.3822
				xmax = 5.7422
				text = "ivory"
			intervals [10]:
				xmin = 5.7422
				xmax = 6.1822
				text = "city"
			intervals [11]:
				xmin = 6.1822
				xmax = 6.8523
				text = ""
			intervals [12]:
				xmin = 6.8523
				xmax = 7.5023
				text = "northeast"
			intervals [13]:
				xmin = 7.5023
				xmax = 8.9987
				text = ""
			intervals [14]:
				xmin = 8.9987
				xmax = 9.4087
				text = "ivory"
			intervals [15]:
				xmin = 9.4087
				xmax = 9.7987
				text = "city"
			intervals [16]:
				xmin = 9.7987
				xmax = 10.6114
				text = ""
			intervals [17]:
				xmin = 10.6114
				xmax = 11.1914
				text = "ivory"
			intervals [18]:
				xmin = 11.1914
				xmax = 12.0315
				text = ""
			intervals [19]:
				xmin = 12.0315
				xmax = 12.5115
				text = "mm-hm"
			intervals [20]:
				xmin = 12.5115
				xmax = 13.7262
				text = ""
			intervals [21]:
				xmin = 13.7262
				xmax = 14.3262
				text = "um"
			intervals [22]:
				xmin = 14.3262
				xmax = 14.4562
				text = "it"
			intervals [23]:
				xmin = 14.4562
				xmax = 14.5362
				text = "s"
			intervals [24]:
				xmin = 14.5362
				xmax = 14.7262
				text = "over"
			intervals [25]:
				xmin = 14.7262
				xmax = 14.8962
				text = "there"
			intervals [26]:
				xmin = 14.8962
				xmax = 15.1062
				text = "off"
			intervals [27]:
				xmin = 15.1062
				xmax = 15.2562
				text = "of"
			intervals [28]:
				xmin = 15.2562
				xmax = 16.0262
				text = "trinidad"
			intervals [29]:
				xmin = 16.0262
				xmax = 16.0865
				text = ""
			intervals [30]:
				xmin = 16.0865
				xmax = 16.3865
				text = "m-"
			intervals [31]:
				xmin = 16.3865
				xmax = 16.4165
				text = "m-"
			intervals [32]:
				xmin = 16.4165
				xmax = 17.0465
				text = "montello"
			intervals [33]:
				xmin = 17.0465
				xmax = 17.9365
				text = "avenue"
			intervals [34]:
				xmin = 17.9365
				xmax = 18.0316
				text = ""
			intervals [35]:
				xmin = 18.0316
				xmax = 18.4516
				text = "mm-hm"
			intervals [36]:
				xmin = 18.4516
				xmax = 18.4972
				text = ""
			intervals [37]:
				xmin = 18.4972
				xmax = 18.7272
				text = "over"
			intervals [38]:
				xmin = 18.7272
				xmax = 19.0272
				text = "there"
			intervals [39]:
				xmin = 19.0272
				xmax = 20.5475
				text = ""
			intervals [40]:
				xmin = 20.5475
				xmax = 20.7675
				text = "all"
			intervals [41]:
				xmin = 20.7675
				xmax = 20.9775
				text = "my"
			intervals [42]:
				xmin = 20.9775
				xmax = 21.4775
				text = "life"
			intervals [43]:
				xmin = 21.4775
				xmax = 27.0127
				text = ""
			intervals [44]:
				xmin = 27.0127
				xmax = 27.5427
				text = "crummell"
			intervals [45]:
				xmin = 27.5427
				xmax = 27.697
				text = ""
			intervals [46]:
				xmin = 27.697
				xmax = 27.907
				text = "that"
			intervals [47]:
				xmin = 27.907
				xmax = 28.087
				text = "was"
			intervals [48]:
				xmin = 28.087
				xmax = 28.327
				text = "my"
			intervals [49]:
				xmin = 28.327
				xmax = 28.4987
				text = ""
			intervals [50]:
				xmin = 28.4987
				xmax = 28.9987
				text = "uh-huh"
			intervals [51]:
				xmin = 28.9987
				xmax = 29.3331
				text = ""
			intervals [52]:
				xmin = 29.3331
				xmax = 29.4931
				text = "no"
			intervals [53]:
				xmin = 29.4931
				xmax = 29.6531
				text = "that"
			intervals [54]:
				xmin = 29.6531
				xmax = 29.7731
				text = "was"
			intervals [55]:
				xmin = 29.7731
				xmax = 30.0631
				text = "my"
			intervals [56]:
				xmin = 30.0631
				xmax = 30.6031
				text = "elementary"
			intervals [57]:
				xmin = 30.6031
				xmax = 30.9531
				text = "school"
			intervals [58]:
				xmin = 30.9531
				xmax = 35.250
				text = ""
			intervals [59]:
				xmin = 35.250
				xmax = 35.670
				text = "um"
			intervals [60]:
				xmin = 35.670
				xmax = 36.230
				text = "crummell"
			intervals [61]:
				xmin = 36.230
				xmax = 36.320
				text = "n-"
			intervals [62]:
				xmin = 36.320
				xmax = 36.5285
				text = ""
			intervals [63]:
				xmin = 36.5285
				xmax = 36.5585
				text = "i"
			intervals [64]:
				xmin = 36.5585
				xmax = 36.6154
				text = ""
			intervals [65]:
				xmin = 36.6154
				xmax = 36.9854
				text = "ivory"
			intervals [66]:
				xmin = 36.9854
				xmax = 37.3354
				text = "city"
			intervals [67]:
				xmin = 37.3354
				xmax = 38.5095
				text = ""
			intervals [68]:
				xmin = 38.5095
				xmax = 39.0295
				text = "mm-hm"
			intervals [69]:
				xmin = 39.0295
				xmax = 39.3326
				text = ""
			intervals [70]:
				xmin = 39.3326
				xmax = 39.4726
				text = "they"
			intervals [71]:
				xmin = 39.4726
				xmax = 39.6126
				text = "done"
			intervals [72]:
				xmin = 39.6126
				xmax = 39.8726
				text = "tore"
			intervals [73]:
				xmin = 39.8726
				xmax = 39.9526
				text = "it"
			intervals [74]:
				xmin = 39.9526
				xmax = 40.2626
				text = "down"
			intervals [75]:
				xmin = 40.2626
				xmax = 40.4326
				text = "but"
			intervals [76]:
				xmin = 40.4326
				xmax = 40.5726
				text = "the"
			intervals [77]:
				xmin = 40.5726
				xmax = 41.0726
				text = "building"
			intervals [78]:
				xmin = 41.0726
				xmax = 41.1726
				text = "is"
			intervals [79]:
				xmin = 41.1726
				xmax = 41.5026
				text = "still"
			intervals [80]:
				xmin = 41.5026
				xmax = 41.9126
				text = "there"
			intervals [81]:
				xmin = 41.9126
				xmax = 42.242
				text = ""
			intervals [82]:
				xmin = 42.242
				xmax = 42.672
				text = "mm-hm"
			intervals [83]:
				xmin = 42.672
				xmax = 46.4727
				text = ""
			intervals [84]:
				xmin = 46.4727
				xmax = 46.7127
				text = "no"
			intervals [85]:
				xmin = 46.7127
				xmax = 46.8427
				text = "he"
			intervals [86]:
				xmin = 46.8427
				xmax = 47.0227
				text = "was"
			intervals [87]:
				xmin = 47.0227
				xmax = 47.0527
				text = ""
			intervals [88]:
				xmin = 47.0527
				xmax = 47.3727
				text = "born"
			intervals [89]:
				xmin = 47.3727
				xmax = 47.5227
				text = "in"
			intervals [90]:
				xmin = 47.5227
				xmax = 48.0627
				text = "um"
			intervals [91]:
				xmin = 48.0627
				xmax = 48.454
				text = ""
			intervals [92]:
				xmin = 48.454
				xmax = 48.554
				text = "<unk>"
			intervals [93]:
				xmin = 48.554
				xmax = 48.8031
				text = ""
			intervals [94]:
				xmin = 48.8031
				xmax = 49.6731
				text = "jenkinsville"
			intervals [95]:
				xmin = 49.6731
				xmax = 50.0331
				text = "south"
			intervals [96]:
				xmin = 50.0331
				xmax = 50.4631
				text = "carolina"
			intervals [97]:
				xmin = 50.4631
				xmax = 54.1044
				text = ""
			intervals [98]:
				xmin = 54.1044
				xmax = 54.3944
				text = "mother"
			intervals [99]:
				xmin = 54.3944
				xmax = 54.5944
				text = "was"
			intervals [100]:
				xmin = 54.5944
				xmax = 54.8444
				text = "born"
			intervals [101]:
				xmin = 54.8444
				xmax = 55.1244
				text = "from"
			intervals [102]:
				xmin = 55.1244
				xmax = 55.1864
				text = ""
			intervals [103]:
				xmin = 55.1864
				xmax = 55.4364
				text = "at"
			intervals [104]:
				xmin = 55.4364
				xmax = 56.0464
				text = "leavenworth"
			intervals [105]:
				xmin = 56.0464
				xmax = 56.6764
				text = "kansas"
			intervals [106]:
				xmin = 56.6764
				xmax = 58.219
				text = ""
			intervals [107]:
				xmin = 58.219
				xmax = 59.239
				text = "<unk>"
			intervals [108]:
				xmin = 59.239
				xmax = 61.6494
				text = ""
			intervals [109]:
				xmin = 61.6494
				xmax = 61.8194
				text = "i"
			intervals [110]:
				xmin = 61.8194
				xmax = 62.0194
				text = "was"
			intervals [111]:
				xmin = 62.0194
				xmax = 62.3294
				text = "born"
			intervals [112]:
				xmin = 62.3294
				xmax = 62.6094
				text = "here"
			intervals [113]:
				xmin = 62.6094
				xmax = 62.8294
				text = "she"
			intervals [114]:
				xmin = 62.8294
				xmax = 63.0094
				text = "did"
			intervals [115]:
				xmin = 63.0094
				xmax = 63.2094
				text = "she"
			intervals [116]:
				xmin = 63.2094
				xmax = 63.4194
				text = "had"
			intervals [117]:
				xmin = 63.4194
				xmax = 63.7094
				text = "all"
			intervals [118]:
				xmin = 63.7094
				xmax = 63.7994
				text = "of"
			intervals [119]:
				xmin = 63.7994
				xmax = 63.9694
				text = "us"
			intervals [120]:
				xmin = 63.9694
				xmax = 64.3194
				text = "here"
			intervals [121]:
				xmin = 64.3194
				xmax = 66.3983
				text = ""
			intervals [122]:
				xmin = 66.3983
				xmax = 66.7583
				text = "um"
			intervals [123]:
				xmin = 66.7583
				xmax = 66.9183
				text = "i"
			intervals [124]:
				xmin = 66.9183
				xmax = 67.2383
				text = "have"
			intervals [125]:
				xmin = 67.2383
				xmax = 67.3748
				text = ""
			intervals [126]:
				xmin = 67.3748
				xmax = 67.6948
				text = "ten"
			intervals [127]:
				xmin = 67.6948
				xmax = 68.3348
				text = "sisters"
			intervals [128]:
				xmin = 68.3348
				xmax = 68.3648
				text = ""
			intervals [129]:
				xmin = 68.3648
				xmax = 68.7148
				text = "and"
			intervals [130]:
				xmin = 68.7148
				xmax = 69.1648
				text = "four"
			intervals [131]:
				xmin = 69.1648
				xmax = 71.7248
				text = "brothers"
			intervals [132]:
				xmin = 71.7248
				xmax = 71.8688
				text = ""
			intervals [133]:
				xmin = 71.8688
				xmax = 71.9688
				text = "yeah"
			intervals [134]:
				xmin = 71.9688
				xmax = 73.9025
				text = ""
			intervals [135]:
				xmin = 73.9025
				xmax = 74.3425
				text = "seven"
			intervals [136]:
				xmin = 74.3425
				xmax = 76.5725
				text = ""
			intervals [137]:
				xmin = 76.5725
				xmax = 77.1125
				text = "right"
			intervals [138]:
				xmin = 77.1125
				xmax = 77.2425
				text = "in"
			intervals [139]:
				xmin = 77.2425
				xmax = 77.3325
				text = "the"
			intervals [140]:
				xmin = 77.3325
				xmax = 77.5425
				text = "middle"
			intervals [141]:
				xmin = 77.5425
				xmax = 77.7891
				text = ""
			intervals [142]:
				xmin = 77.7891
				xmax = 78.0691
				text = "i'm"
			intervals [143]:
				xmin = 78.0691
				xmax = 78.1591
				text = "the"
			intervals [144]:
				xmin = 78.1591
				xmax = 78.6591
				text = "last"
			intervals [145]:
				xmin = 78.6591
				xmax = 79.0691
				text = "child"
			intervals [146]:
				xmin = 79.0691
				xmax = 79.2991
				text = "from"
			intervals [147]:
				xmin = 79.2991
				xmax = 79.3991
				text = "the"
			intervals [148]:
				xmin = 79.3991
				xmax = 79.7991
				text = "first"
			intervals [149]:
				xmin = 79.7991
				xmax = 80.0691
				text = "group"
			intervals [150]:
				xmin = 80.0691
				xmax = 82.9423
				text = ""
			intervals [151]:
				xmin = 82.9423
				xmax = 83.5123
				text = "um"
			intervals [152]:
				xmin = 83.5123
				xmax = 83.7066
				text = ""
			intervals [153]:
				xmin = 83.7066
				xmax = 83.9366
				text = "three"
			intervals [154]:
				xmin = 83.9366
				xmax = 84.4966
				text = "years"
			intervals [155]:
				xmin = 84.4966
				xmax = 85.6262
				text = ""
			intervals [156]:
				xmin = 85.6262
				xmax = 85.8262
				text = "and"
			intervals [157]:
				xmin = 85.8262
				xmax = 86.0062
				text = "then"
			intervals [158]:
				xmin = 86.0062
				xmax = 86.1162
				text = "the"
			intervals [159]:
				xmin = 86.1162
				xmax = 86.5162
				text = "rest"
			intervals [160]:
				xmin = 86.5162
				xmax = 86.6662
				text = "of"
			intervals [161]:
				xmin = 86.6662
				xmax = 86.7462
				text = "'em"
			intervals [162]:
				xmin = 86.7462
				xmax = 86.7762
				text = ""
			intervals [163]:
				xmin = 86.7762
				xmax = 87.0462
				text = "come"
			intervals [164]:
				xmin = 87.0462
				xmax = 87.3062
				text = "along"
			intervals [165]:
				xmin = 87.3062
				xmax = 88.0331
				text = ""
			intervals [166]:
				xmin = 88.0331
				xmax = 88.5831
				text = "mm-hm"
			intervals [167]:
				xmin = 88.5831
				xmax = 88.8275
				text = ""
			intervals [168]:
				xmin = 88.8275
				xmax = 89.3175
				text = "mm-hm"
			intervals [169]:
				xmin = 89.3175
				xmax = 89.5058
				text = ""
			intervals [170]:
				xmin = 89.5058
				xmax = 89.9858
				text = "mm-hm"
			intervals [171]:
				xmin = 89.9858
				xmax = 92.1214
				text = ""
			intervals [172]:
				xmin = 92.1214
				xmax = 92.2214
				text = "<unk>"
			intervals [173]:
				xmin = 92.2214
				xmax = 92.2917
				text = ""
			intervals [174]:
				xmin = 92.2917
				xmax = 92.4917
				text = "he"
			intervals [175]:
				xmin = 92.4917
				xmax = 92.7217
				text = "was"
			intervals [176]:
				xmin = 92.7217
				xmax = 92.8217
				text = "a"
			intervals [177]:
				xmin = 92.8217
				xmax = 93.0917
				text = "boot"
			intervals [178]:
				xmin = 93.0917
				xmax = 93.5417
				text = "black"
			intervals [179]:
				xmin = 93.5417
				xmax = 94.8004
				text = ""
			intervals [180]:
				xmin = 94.8004
				xmax = 95.2004
				text = "shine"
			intervals [181]:
				xmin = 95.2004
				xmax = 95.8004
				text = "shoes"
			intervals [182]:
				xmin = 95.8004
				xmax = 97.5942
				text = ""
			intervals [183]:
				xmin = 97.5942
				xmax = 98.3242
				text = "mm-hm"
			intervals [184]:
				xmin = 98.3242
				xmax = 98.5567
				text = ""
			intervals [185]:
				xmin = 98.5567
				xmax = 98.6267
				text = "he"
			intervals [186]:
				xmin = 98.6267
				xmax = 98.7967
				text = ""
			intervals [187]:
				xmin = 98.7967
				xmax = 98.9767
				text = "was"
			intervals [188]:
				xmin = 98.9767
				xmax = 99.0567
				text = "a"
			intervals [189]:
				xmin = 99.0567
				xmax = 99.2767
				text = "boot"
			intervals [190]:
				xmin = 99.2767
				xmax = 99.3567
				text = ""
			intervals [191]:
				xmin = 99.3567
				xmax = 99.6167
				text = "black"
			intervals [192]:
				xmin = 99.6167
				xmax = 100.9942
				text = ""
			intervals [193]:
				xmin = 100.9942
				xmax = 101.1642
				text = "uh"
			intervals [194]:
				xmin = 101.1642
				xmax = 101.4342
				text = "she"
			intervals [195]:
				xmin = 101.4342
				xmax = 101.7242
				text = "did"
			intervals [196]:
				xmin = 101.7242
				xmax = 102.0342
				text = "um"
			intervals [197]:
				xmin = 102.0342
				xmax = 102.7178
				text = ""
			intervals [198]:
				xmin = 102.7178
				xmax = 103.0578
				text = "maid"
			intervals [199]:
				xmin = 103.0578
				xmax = 103.1578
				text = "s"
			intervals [200]:
				xmin = 103.1578
				xmax = 103.1878
				text = ""
			intervals [201]:
				xmin = 103.1878
				xmax = 103.5878
				text = "work"
			intervals [202]:
				xmin = 103.5878
				xmax = 103.8643
				text = ""
			intervals [203]:
				xmin = 103.8643
				xmax = 104.2643
				text = "hou-"
			intervals [204]:
				xmin = 104.2643
				xmax = 104.2943
				text = ""
			intervals [205]:
				xmin = 104.2943
				xmax = 104.4443
				text = "you"
			intervals [206]:
				xmin = 104.4443
				xmax = 104.7443
				text = "know"
			intervals [207]:
				xmin = 104.7443
				xmax = 104.9408
				text = ""
			intervals [208]:
				xmin = 104.9408
				xmax = 105.1308
				text = "in"
			intervals [209]:
				xmin = 105.1308
				xmax = 105.9008
				text = "houses"
			intervals [210]:
				xmin = 105.9008
				xmax = 119.9881
				text = ""
			intervals [211]:
				xmin = 119.9881
				xmax = 120.1981
				text = "i"
			intervals [212]:
				xmin = 120.1981
				xmax = 121.2081
				text = "remember"
			intervals [213]:
				xmin = 121.2081
				xmax = 122.0298
				text = ""
			intervals [214]:
				xmin = 122.0298
				xmax = 122.2298
				text = "we"
			intervals [215]:
				xmin = 122.2298
				xmax = 122.3798
				text = "had"
			intervals [216]:
				xmin = 122.3798
				xmax = 122.4498
				text = "a"
			intervals [217]:
				xmin = 122.4498
				xmax = 122.8998
				text = "store"
			intervals [218]:
				xmin = 122.8998
				xmax = 122.9598
				text = "on"
			intervals [219]:
				xmin = 122.9598
				xmax = 123.0398
				text = "the"
			intervals [220]:
				xmin = 123.0398
				xmax = 123.6198
				text = "corner"
			intervals [221]:
				xmin = 123.6198
				xmax = 124.653
				text = ""
			intervals [222]:
				xmin = 124.653
				xmax = 125.203
				text = "um"
			intervals [223]:
				xmin = 125.203
				xmax = 125.3427
				text = ""
			intervals [224]:
				xmin = 125.3427
				xmax = 125.5427
				text = "i"
			intervals [225]:
				xmin = 125.5427
				xmax = 126.1027
				text = "remember"
			intervals [226]:
				xmin = 126.1027
				xmax = 126.4227
				text = "all"
			intervals [227]:
				xmin = 126.4227
				xmax = 126.4927
				text = "of"
			intervals [228]:
				xmin = 126.4927
				xmax = 126.7027
				text = "our"
			intervals [229]:
				xmin = 126.7027
				xmax = 126.7627
				text = ""
			intervals [230]:
				xmin = 126.7627
				xmax = 126.9527
				text = "we"
			intervals [231]:
				xmin = 126.9527
				xmax = 127.1627
				text = "knew"
			intervals [232]:
				xmin = 127.1627
				xmax = 127.5127
				text = "all"
			intervals [233]:
				xmin = 127.5127
				xmax = 127.6027
				text = "the"
			intervals [234]:
				xmin = 127.6027
				xmax = 128.3327
				text = "neighbors"
			intervals [235]:
				xmin = 128.3327
				xmax = 128.5527
				text = "cause"
			intervals [236]:
				xmin = 128.5527
				xmax = 128.6427
				text = "it"
			intervals [237]:
				xmin = 128.6427
				xmax = 128.7927
				text = "was"
			intervals [238]:
				xmin = 128.7927
				xmax = 128.9827
				text = "like"
			intervals [239]:
				xmin = 128.9827
				xmax = 129.0527
				text = "a"
			intervals [240]:
				xmin = 129.0527
				xmax = 129.9427
				text = "small"
			intervals [241]:
				xmin = 129.9427
				xmax = 130.1796
				text = ""
			intervals [242]:
				xmin = 130.1796
				xmax = 130.2396
				text = "it"
			intervals [243]:
				xmin = 130.2396
				xmax = 130.5796
				text = "wasn't"
			intervals [244]:
				xmin = 130.5796
				xmax = 130.7296
				text = "like"
			intervals [245]:
				xmin = 130.7296
				xmax = 130.984
				text = ""
			intervals [246]:
				xmin = 130.984
				xmax = 131.404
				text = "big"
			intervals [247]:
				xmin = 131.404
				xmax = 131.9605
				text = ""
			intervals [248]:
				xmin = 131.9605
				xmax = 132.0905
				text = "we"
			intervals [249]:
				xmin = 132.0905
				xmax = 132.3005
				text = "knew"
			intervals [250]:
				xmin = 132.3005
				xmax = 132.6405
				text = "all"
			intervals [251]:
				xmin = 132.6405
				xmax = 132.7405
				text = "the"
			intervals [252]:
				xmin = 132.7405
				xmax = 133.4605
				text = "neighbors"
			intervals [253]:
				xmin = 133.4605
				xmax = 133.8788
				text = ""
			intervals [254]:
				xmin = 133.8788
				xmax = 134.0288
				text = "the"
			intervals [255]:
				xmin = 134.0288
				xmax = 134.6588
				text = "houses"
			intervals [256]:
				xmin = 134.6588
				xmax = 134.8788
				text = "they"
			intervals [257]:
				xmin = 134.8788
				xmax = 135.0588
				text = "was"
			intervals [258]:
				xmin = 135.0588
				xmax = 135.4088
				text = "like"
			intervals [259]:
				xmin = 135.4088
				xmax = 135.5275
				text = ""
			intervals [260]:
				xmin = 135.5275
				xmax = 135.8575
				text = "some"
			intervals [261]:
				xmin = 135.8575
				xmax = 136.3375
				text = "houses"
			intervals [262]:
				xmin = 136.3375
				xmax = 136.4375
				text = "were"
			intervals [263]:
				xmin = 136.4375
				xmax = 136.8175
				text = "nice"
			intervals [264]:
				xmin = 136.8175
				xmax = 137.0575
				text = "some"
			intervals [265]:
				xmin = 137.0575
				xmax = 137.1775
				text = "of"
			intervals [266]:
				xmin = 137.1775
				xmax = 137.2475
				text = "'em"
			intervals [267]:
				xmin = 137.2475
				xmax = 137.3975
				text = "was"
			intervals [268]:
				xmin = 137.3975
				xmax = 137.6175
				text = "kind"
			intervals [269]:
				xmin = 137.6175
				xmax = 137.6775
				text = "of"
			intervals [270]:
				xmin = 137.6775
				xmax = 138.0175
				text = "ran"
			intervals [271]:
				xmin = 138.0175
				xmax = 138.4875
				text = "down"
			intervals [272]:
				xmin = 138.4875
				xmax = 138.6275
				text = "you"
			intervals [273]:
				xmin = 138.6275
				xmax = 138.9475
				text = "know"
			intervals [274]:
				xmin = 138.9475
				xmax = 139.4735
				text = ""
			intervals [275]:
				xmin = 139.4735
				xmax = 139.9035
				text = "um"
			intervals [276]:
				xmin = 139.9035
				xmax = 140.1778
				text = ""
			intervals [277]:
				xmin = 140.1778
				xmax = 140.4078
				text = "we"
			intervals [278]:
				xmin = 140.4078
				xmax = 140.4678
				text = "d"
			intervals [279]:
				xmin = 140.4678
				xmax = 140.4978
				text = ""
			intervals [280]:
				xmin = 140.4978
				xmax = 140.7878
				text = "our"
			intervals [281]:
				xmin = 140.7878
				xmax = 140.8178
				text = ""
			intervals [282]:
				xmin = 140.8178
				xmax = 141.4478
				text = "apartment"
			intervals [283]:
				xmin = 141.4478
				xmax = 142.2028
				text = ""
			intervals [284]:
				xmin = 142.2028
				xmax = 142.4928
				text = "was"
			intervals [285]:
				xmin = 142.4928
				xmax = 142.7928
				text = "um"
			intervals [286]:
				xmin = 142.7928
				xmax = 142.8228
				text = ""
			intervals [287]:
				xmin = 142.8228
				xmax = 143.3528
				text = "nineteen"
			intervals [288]:
				xmin = 143.3528
				xmax = 143.7428
				text = "fifty"
			intervals [289]:
				xmin = 143.7428
				xmax = 144.2628
				text = "five"
			intervals [290]:
				xmin = 144.2628
				xmax = 145.503
				text = ""
			intervals [291]:
				xmin = 145.503
				xmax = 146.643
				text = "rdx"
			intervals [292]:
				xmin = 146.643
				xmax = 147.544
				text = ""
			intervals [293]:
				xmin = 147.544
				xmax = 147.764
				text = "see"
			intervals [294]:
				xmin = 147.764
				xmax = 147.994
				text = "we"
			intervals [295]:
				xmin = 147.994
				xmax = 148.334
				text = "lived"
			intervals [296]:
				xmin = 148.334
				xmax = 148.524
				text = "at"
			intervals [297]:
				xmin = 148.524
				xmax = 148.824
				text = "ivory"
			intervals [298]:
				xmin = 148.824
				xmax = 149.184
				text = "city"
			intervals [299]:
				xmin = 149.184
				xmax = 149.364
				text = "but"
			intervals [300]:
				xmin = 149.364
				xmax = 149.464
				text = "the"
			intervals [301]:
				xmin = 149.464
				xmax = 149.834
				text = "street"
			intervals [302]:
				xmin = 149.834
				xmax = 149.864
				text = ""
			intervals [303]:
				xmin = 149.864
				xmax = 149.984
				text = "was"
			intervals [304]:
				xmin = 149.984
				xmax = 150.924
				text = "rdx"
			intervals [305]:
				xmin = 150.924
				xmax = 151.654
				text = ""
			intervals [306]:
				xmin = 151.654
				xmax = 152.054
				text = "and"
			intervals [307]:
				xmin = 152.054
				xmax = 152.224
				text = "you"
			intervals [308]:
				xmin = 152.224
				xmax = 152.534
				text = "know"
			intervals [309]:
				xmin = 152.534
				xmax = 152.654
				text = "i"
			intervals [310]:
				xmin = 152.654
				xmax = 153.404
				text = "remember"
			intervals [311]:
				xmin = 153.404
				xmax = 157.2353
				text = ""
			intervals [312]:
				xmin = 157.2353
				xmax = 157.2853
				text = "<unk>"
			intervals [313]:
				xmin = 157.2853
				xmax = 157.3853
				text = ""
			intervals [314]:
				xmin = 157.3853
				xmax = 157.7353
				text = "getting"
			intervals [315]:
				xmin = 157.7353
				xmax = 158.2253
				text = "beatings"
			intervals [316]:
				xmin = 158.2253
				xmax = 158.2853
				text = "a"
			intervals [317]:
				xmin = 158.2853
				xmax = 158.3153
				text = ""
			intervals [318]:
				xmin = 158.3153
				xmax = 158.6553
				text = "lot"
			intervals [319]:
				xmin = 158.6553
				xmax = 158.6853
				text = ""
			intervals [320]:
				xmin = 158.6853
				xmax = 159.9453
				text = "<unk>"
			intervals [321]:
				xmin = 159.9453
				xmax = 160.3048
				text = ""
			intervals [322]:
				xmin = 160.3048
				xmax = 161.0648
				text = "<unk>"
			intervals [323]:
				xmin = 161.0648
				xmax = 161.7462
				text = ""
			intervals [324]:
				xmin = 161.7462
				xmax = 163.0662
				text = "yeah"
			intervals [325]:
				xmin = 163.0662
				xmax = 163.3529
				text = ""
			intervals [326]:
				xmin = 163.3529
				xmax = 163.8029
				text = "something"
			intervals [327]:
				xmin = 163.8029
				xmax = 164.0129
				text = "like"
			intervals [328]:
				xmin = 164.0129
				xmax = 164.0429
				text = ""
			intervals [329]:
				xmin = 164.0429
				xmax = 164.3229
				text = "that"
			intervals [330]:
				xmin = 164.3229
				xmax = 164.3629
				text = ""
			intervals [331]:
				xmin = 164.3629
				xmax = 164.6929
				text = "and"
			intervals [332]:
				xmin = 164.6929
				xmax = 165.1329
				text = "um"
			intervals [333]:
				xmin = 165.1329
				xmax = 168.7262
				text = ""
			intervals [334]:
				xmin = 168.7262
				xmax = 168.9762
				text = "no"
			intervals [335]:
				xmin = 168.9762
				xmax = 169.9468
				text = ""
			intervals [336]:
				xmin = 169.9468
				xmax = 170.2068
				text = "no"
			intervals [337]:
				xmin = 170.2068
				xmax = 170.8359
				text = ""
			intervals [338]:
				xmin = 170.8359
				xmax = 171.0459
				text = "our"
			intervals [339]:
				xmin = 171.0459
				xmax = 171.0759
				text = ""
			intervals [340]:
				xmin = 171.0759
				xmax = 171.5059
				text = "parents"
			intervals [341]:
				xmin = 171.5059
				xmax = 171.5359
				text = ""
			intervals [342]:
				xmin = 171.5359
				xmax = 171.8459
				text = "didn't"
			intervals [343]:
				xmin = 171.8459
				xmax = 171.8959
				text = ""
			intervals [344]:
				xmin = 171.8959
				xmax = 172.0959
				text = "they"
			intervals [345]:
				xmin = 172.0959
				xmax = 172.2159
				text = "were"
			intervals [346]:
				xmin = 172.2159
				xmax = 172.5159
				text = "kind"
			intervals [347]:
				xmin = 172.5159
				xmax = 172.5759
				text = "of"
			intervals [348]:
				xmin = 172.5759
				xmax = 173.0559
				text = "strict"
			intervals [349]:
				xmin = 173.0559
				xmax = 173.175
				text = ""
			intervals [350]:
				xmin = 173.175
				xmax = 173.435
				text = "they"
			intervals [351]:
				xmin = 173.435
				xmax = 173.545
				text = ""
			intervals [352]:
				xmin = 173.545
				xmax = 173.755
				text = "they"
			intervals [353]:
				xmin = 173.755
				xmax = 174.015
				text = "were"
			intervals [354]:
				xmin = 174.015
				xmax = 174.4016
				text = ""
			intervals [355]:
				xmin = 174.4016
				xmax = 174.6016
				text = "they"
			intervals [356]:
				xmin = 174.6016
				xmax = 174.7016
				text = "were"
			intervals [357]:
				xmin = 174.7016
				xmax = 175.3416
				text = "strict"
			intervals [358]:
				xmin = 175.3416
				xmax = 175.5216
				text = "and"
			intervals [359]:
				xmin = 175.5216
				xmax = 175.7816
				text = "then"
			intervals [360]:
				xmin = 175.7816
				xmax = 175.8916
				text = "in"
			intervals [361]:
				xmin = 175.8916
				xmax = 175.9516
				text = "a"
			intervals [362]:
				xmin = 175.9516
				xmax = 176.1916
				text = "way"
			intervals [363]:
				xmin = 176.1916
				xmax = 176.4216
				text = "they"
			intervals [364]:
				xmin = 176.4216
				xmax = 176.5616
				text = ""
			intervals [365]:
				xmin = 176.5616
				xmax = 176.9816
				text = "wasn't"
			intervals [366]:
				xmin = 176.9816
				xmax = 177.4816
				text = "strict"
			intervals [367]:
				xmin = 177.4816
				xmax = 177.5216
				text = ""
			intervals [368]:
				xmin = 177.5216
				xmax = 177.7716
				text = "you"
			intervals [369]:
				xmin = 177.7716
				xmax = 178.0316
				text = "know"
			intervals [370]:
				xmin = 178.0316
				xmax = 178.0716
				text = ""
			intervals [371]:
				xmin = 178.0716
				xmax = 178.3116
				text = "but"
			intervals [372]:
				xmin = 178.3116
				xmax = 178.6123
				text = ""
			intervals [373]:
				xmin = 178.6123
				xmax = 178.7823
				text = "when"
			intervals [374]:
				xmin = 178.7823
				xmax = 178.9323
				text = "it"
			intervals [375]:
				xmin = 178.9323
				xmax = 179.2023
				text = "came"
			intervals [376]:
				xmin = 179.2023
				xmax = 179.2923
				text = ""
			intervals [377]:
				xmin = 179.2923
				xmax = 179.4823
				text = "to"
			intervals [378]:
				xmin = 179.4823
				xmax = 179.6723
				text = "us"
			intervals [379]:
				xmin = 179.6723
				xmax = 179.8523
				text = "like"
			intervals [380]:
				xmin = 179.8523
				xmax = 179.8923
				text = ""
			intervals [381]:
				xmin = 179.8923
				xmax = 180.2823
				text = "going"
			intervals [382]:
				xmin = 180.2823
				xmax = 180.9123
				text = "outside"
			intervals [383]:
				xmin = 180.9123
				xmax = 181.0823
				text = "like"
			intervals [384]:
				xmin = 181.0823
				xmax = 181.1523
				text = "the"
			intervals [385]:
				xmin = 181.1523
				xmax = 181.5523
				text = "kids"
			intervals [386]:
				xmin = 181.5523
				xmax = 181.5823
				text = ""
			intervals [387]:
				xmin = 181.5823
				xmax = 181.7723
				text = "do"
			intervals [388]:
				xmin = 181.7723
				xmax = 182.1923
				text = "today"
			intervals [389]:
				xmin = 182.1923
				xmax = 182.2223
				text = ""
			intervals [390]:
				xmin = 182.2223
				xmax = 182.3523
				text = "no"
			intervals [391]:
				xmin = 182.3523
				xmax = 182.5123
				text = "we"
			intervals [392]:
				xmin = 182.5123
				xmax = 182.7623
				text = "weren't"
			intervals [393]:
				xmin = 182.7623
				xmax = 183.0623
				text = "allowed"
			intervals [394]:
				xmin = 183.0623
				xmax = 183.1223
				text = "to"
			intervals [395]:
				xmin = 183.1223
				xmax = 183.1723
				text = ""
			intervals [396]:
				xmin = 183.1723
				xmax = 183.3323
				text = "do"
			intervals [397]:
				xmin = 183.3323
				xmax = 183.5523
				text = "that"
			intervals [398]:
				xmin = 183.5523
				xmax = 183.9209
				text = ""
			intervals [399]:
				xmin = 183.9209
				xmax = 184.0109
				text = "we"
			intervals [400]:
				xmin = 184.0109
				xmax = 184.1409
				text = "was"
			intervals [401]:
				xmin = 184.1409
				xmax = 184.4709
				text = "allowed"
			intervals [402]:
				xmin = 184.4709
				xmax = 184.5909
				text = "to"
			intervals [403]:
				xmin = 184.5909
				xmax = 184.8609
				text = "all"
			intervals [404]:
				xmin = 184.8609
				xmax = 185.1309
				text = "sit"
			intervals [405]:
				xmin = 185.1309
				xmax = 185.2609
				text = "on"
			intervals [406]:
				xmin = 185.2609
				xmax = 185.3409
				text = "the"
			intervals [407]:
				xmin = 185.3409
				xmax = 185.9209
				text = "porch"
			intervals [408]:
				xmin = 185.9209
				xmax = 186.338
				text = ""
			intervals [409]:
				xmin = 186.338
				xmax = 186.518
				text = "and"
			intervals [410]:
				xmin = 186.518
				xmax = 186.698
				text = "what"
			intervals [411]:
				xmin = 186.698
				xmax = 186.858
				text = "we"
			intervals [412]:
				xmin = 186.858
				xmax = 187.028
				text = "could"
			intervals [413]:
				xmin = 187.028
				xmax = 187.258
				text = "do"
			intervals [414]:
				xmin = 187.258
				xmax = 187.388
				text = "on"
			intervals [415]:
				xmin = 187.388
				xmax = 187.478
				text = "the"
			intervals [416]:
				xmin = 187.478
				xmax = 187.828
				text = "porch"
			intervals [417]:
				xmin = 187.828
				xmax = 187.928
				text = "is"
			intervals [418]:
				xmin = 187.928
				xmax = 188.108
				text = "what"
			intervals [419]:
				xmin = 188.108
				xmax = 188.258
				text = "we"
			intervals [420]:
				xmin = 188.258
				xmax = 188.548
				text = "did"
			intervals [421]:
				xmin = 188.548
				xmax = 188.648
				text = "on"
			intervals [422]:
				xmin = 188.648
				xmax = 188.678
				text = ""
			intervals [423]:
				xmin = 188.678
				xmax = 188.748
				text = "the"
			intervals [424]:
				xmin = 188.748
				xmax = 189.308
				text = "porch"
			intervals [425]:
				xmin = 189.308
				xmax = 189.6377
				text = ""
			intervals [426]:
				xmin = 189.6377
				xmax = 189.7877
				text = "if"
			intervals [427]:
				xmin = 189.7877
				xmax = 189.8177
				text = ""
			intervals [428]:
				xmin = 189.8177
				xmax = 189.9077
				text = "we"
			intervals [429]:
				xmin = 189.9077
				xmax = 190.3877
				text = "stepped"
			intervals [430]:
				xmin = 190.3877
				xmax = 190.6177
				text = "off"
			intervals [431]:
				xmin = 190.6177
				xmax = 190.7277
				text = "the"
			intervals [432]:
				xmin = 190.7277
				xmax = 191.0977
				text = "porch"
			intervals [433]:
				xmin = 191.0977
				xmax = 191.1277
				text = ""
			intervals [434]:
				xmin = 191.1277
				xmax = 191.2377
				text = "we"
			intervals [435]:
				xmin = 191.2377
				xmax = 191.3477
				text = "would"
			intervals [436]:
				xmin = 191.3477
				xmax = 191.4977
				text = "have"
			intervals [437]:
				xmin = 191.4977
				xmax = 191.5577
				text = "to"
			intervals [438]:
				xmin = 191.5577
				xmax = 191.6977
				text = "come"
			intervals [439]:
				xmin = 191.6977
				xmax = 191.7377
				text = ""
			intervals [440]:
				xmin = 191.7377
				xmax = 191.8277
				text = "in"
			intervals [441]:
				xmin = 191.8277
				xmax = 191.8777
				text = ""
			intervals [442]:
				xmin = 191.8777
				xmax = 191.9377
				text = "the"
			intervals [443]:
				xmin = 191.9377
				xmax = 191.9677
				text = ""
			intervals [444]:
				xmin = 191.9677
				xmax = 192.4077
				text = "house"
			intervals [445]:
				xmin = 192.4077
				xmax = 195.4737
				text = ""
			intervals [446]:
				xmin = 195.4737
				xmax = 195.7537
				text = "well"
			intervals [447]:
				xmin = 195.7537
				xmax = 195.9684
				text = ""
			intervals [448]:
				xmin = 195.9684
				xmax = 196.1484
				text = "yeah"
			intervals [449]:
				xmin = 196.1484
				xmax = 196.2984
				text = "it"
			intervals [450]:
				xmin = 196.2984
				xmax = 196.7784
				text = "was"
			intervals [451]:
				xmin = 196.7784
				xmax = 196.9758
				text = ""
			intervals [452]:
				xmin = 196.9758
				xmax = 197.3058
				text = "and"
			intervals [453]:
				xmin = 197.3058
				xmax = 197.5858
				text = "um"
			intervals [454]:
				xmin = 197.5858
				xmax = 197.8358
				text = "w"
			intervals [455]:
				xmin = 197.8358
				xmax = 198.0258
				text = "well"
			intervals [456]:
				xmin = 198.0258
				xmax = 198.1558
				text = "we"
			intervals [457]:
				xmin = 198.1558
				xmax = 198.2958
				text = "could"
			intervals [458]:
				xmin = 198.2958
				xmax = 198.6558
				text = "step"
			intervals [459]:
				xmin = 198.6558
				xmax = 198.8758
				text = "off"
			intervals [460]:
				xmin = 198.8758
				xmax = 198.9758
				text = "the"
			intervals [461]:
				xmin = 198.9758
				xmax = 199.4158
				text = "porch"
			intervals [462]:
				xmin = 199.4158
				xmax = 199.5258
				text = "to"
			intervals [463]:
				xmin = 199.5258
				xmax = 199.6558
				text = ""
			intervals [464]:
				xmin = 199.6558
				xmax = 199.9458
				text = "play"
			intervals [465]:
				xmin = 199.9458
				xmax = 200.2907
				text = ""
			intervals [466]:
				xmin = 200.2907
				xmax = 200.6207
				text = "jump"
			intervals [467]:
				xmin = 200.6207
				xmax = 201.0107
				text = "rope"
			intervals [468]:
				xmin = 201.0107
				xmax = 201.0607
				text = ""
			intervals [469]:
				xmin = 201.0607
				xmax = 201.2107
				text = "with"
			intervals [470]:
				xmin = 201.2107
				xmax = 201.5207
				text = "each"
			intervals [471]:
				xmin = 201.5207
				xmax = 201.7607
				text = "other"
			intervals [472]:
				xmin = 201.7607
				xmax = 202.1207
				text = "double"
			intervals [473]:
				xmin = 202.1207
				xmax = 202.5507
				text = "dutch"
			intervals [474]:
				xmin = 202.5507
				xmax = 203.7877
				text = ""
			intervals [475]:
				xmin = 203.7877
				xmax = 203.9877
				text = "and"
			intervals [476]:
				xmin = 203.9877
				xmax = 204.1177
				text = "we"
			intervals [477]:
				xmin = 204.1177
				xmax = 204.3577
				text = "could"
			intervals [478]:
				xmin = 204.3577
				xmax = 204.4851
				text = ""
			intervals [479]:
				xmin = 204.4851
				xmax = 204.6951
				text = "run"
			intervals [480]:
				xmin = 204.6951
				xmax = 204.8651
				text = "up"
			intervals [481]:
				xmin = 204.8651
				xmax = 204.9551
				text = "the"
			intervals [482]:
				xmin = 204.9551
				xmax = 205.3551
				text = "hill"
			intervals [483]:
				xmin = 205.3551
				xmax = 205.5151
				text = "cause"
			intervals [484]:
				xmin = 205.5151
				xmax = 205.6051
				text = "there"
			intervals [485]:
				xmin = 205.6051
				xmax = 205.7551
				text = "was"
			intervals [486]:
				xmin = 205.7551
				xmax = 205.9351
				text = "like"
			intervals [487]:
				xmin = 205.9351
				xmax = 205.9851
				text = "a"
			intervals [488]:
				xmin = 205.9851
				xmax = 206.3451
				text = "hill"
			intervals [489]:
				xmin = 206.3451
				xmax = 206.5551
				text = "right"
			intervals [490]:
				xmin = 206.5551
				xmax = 206.6151
				text = "in"
			intervals [491]:
				xmin = 206.6151
				xmax = 206.8551
				text = "front"
			intervals [492]:
				xmin = 206.8551
				xmax = 206.9551
				text = "of"
			intervals [493]:
				xmin = 206.9551
				xmax = 207.1751
				text = "our"
			intervals [494]:
				xmin = 207.1751
				xmax = 207.5551
				text = "door"
			intervals [495]:
				xmin = 207.5551
				xmax = 207.7051
				text = "so"
			intervals [496]:
				xmin = 207.7051
				xmax = 207.8851
				text = "we"
			intervals [497]:
				xmin = 207.8851
				xmax = 208.0051
				text = "could"
			intervals [498]:
				xmin = 208.0051
				xmax = 208.1751
				text = "run"
			intervals [499]:
				xmin = 208.1751
				xmax = 208.2951
				text = "up"
			intervals [500]:
				xmin = 208.2951
				xmax = 208.4451
				text = "there"
			intervals [501]:
				xmin = 208.4451
				xmax = 208.7151
				text = "long"
			intervals [502]:
				xmin = 208.7151
				xmax = 208.8051
				text = "as"
			intervals [503]:
				xmin = 208.8051
				xmax = 208.9751
				text = "our"
			intervals [504]:
				xmin = 208.9751
				xmax = 209.2351
				text = "mother"
			intervals [505]:
				xmin = 209.2351
				xmax = 209.4251
				text = "was"
			intervals [506]:
				xmin = 209.4251
				xmax = 209.5651
				text = "at"
			intervals [507]:
				xmin = 209.5651
				xmax = 209.6551
				text = "the"
			intervals [508]:
				xmin = 209.6551
				xmax = 210.0351
				text = "window"
			intervals [509]:
				xmin = 210.0351
				xmax = 210.1351
				text = "and"
			intervals [510]:
				xmin = 210.1351
				xmax = 210.2851
				text = "she"
			intervals [511]:
				xmin = 210.2851
				xmax = 210.3951
				text = "could"
			intervals [512]:
				xmin = 210.3951
				xmax = 210.5951
				text = "see"
			intervals [513]:
				xmin = 210.5951
				xmax = 210.7651
				text = "what"
			intervals [514]:
				xmin = 210.7651
				xmax = 210.9251
				text = "we"
			intervals [515]:
				xmin = 210.9251
				xmax = 211.0351
				text = "were"
			intervals [516]:
				xmin = 211.0351
				xmax = 211.2651
				text = "doing"
			intervals [517]:
				xmin = 211.2651
				xmax = 211.8003
				text = ""
			intervals [518]:
				xmin = 211.8003
				xmax = 211.9203
				text = "but"
			intervals [519]:
				xmin = 211.9203
				xmax = 212.1003
				text = "she"
			intervals [520]:
				xmin = 212.1003
				xmax = 212.3603
				text = "did"
			intervals [521]:
				xmin = 212.3603
				xmax = 212.5703
				text = "allow"
			intervals [522]:
				xmin = 212.5703
				xmax = 212.9903
				text = "our"
			intervals [523]:
				xmin = 212.9903
				xmax = 213.4003
				text = "brothers"
			intervals [524]:
				xmin = 213.4003
				xmax = 213.5203
				text = "to"
			intervals [525]:
				xmin = 213.5203
				xmax = 213.7403
				text = "do"
			intervals [526]:
				xmin = 213.7403
				xmax = 213.7803
				text = "a"
			intervals [527]:
				xmin = 213.7803
				xmax = 214.0303
				text = "little"
			intervals [528]:
				xmin = 214.0303
				xmax = 214.3903
				text = "more"
			intervals [529]:
				xmin = 214.3903
				xmax = 220.6125
				text = ""
			intervals [530]:
				xmin = 220.6125
				xmax = 221.2625
				text = "yes"
			intervals [531]:
				xmin = 221.2625
				xmax = 222.6495
				text = ""
			intervals [532]:
				xmin = 222.6495
				xmax = 223.1795
				text = "yes"
			intervals [533]:
				xmin = 223.1795
				xmax = 223.4206
				text = ""
			intervals [534]:
				xmin = 223.4206
				xmax = 223.5406
				text = "i"
			intervals [535]:
				xmin = 223.5406
				xmax = 223.8406
				text = "couldn't"
			intervals [536]:
				xmin = 223.8406
				xmax = 224.1706
				text = "believe"
			intervals [537]:
				xmin = 224.1706
				xmax = 224.2806
				text = "it"
			intervals [538]:
				xmin = 224.2806
				xmax = 224.7206
				text = "because"
			intervals [539]:
				xmin = 224.7206
				xmax = 224.7506
				text = ""
			intervals [540]:
				xmin = 224.7506
				xmax = 225.1606
				text = "um"
			intervals [541]:
				xmin = 225.1606
				xmax = 225.5355
				text = ""
			intervals [542]:
				xmin = 225.5355
				xmax = 225.7655
				text = "uh"
			intervals [543]:
				xmin = 225.7655
				xmax = 226.0855
				text = "three"
			intervals [544]:
				xmin = 226.0855
				xmax = 226.3655
				text = "weeks"
			intervals [545]:
				xmin = 226.3655
				xmax = 226.7655
				text = "ago"
			intervals [546]:
				xmin = 226.7655
				xmax = 226.8755
				text = "i"
			intervals [547]:
				xmin = 226.8755
				xmax = 227.1055
				text = "was"
			intervals [548]:
				xmin = 227.1055
				xmax = 227.3155
				text = "with"
			intervals [549]:
				xmin = 227.3155
				xmax = 227.4355
				text = "a"
			intervals [550]:
				xmin = 227.4355
				xmax = 227.7255
				text = "friend"
			intervals [551]:
				xmin = 227.7255
				xmax = 227.7955
				text = "of"
			intervals [552]:
				xmin = 227.7955
				xmax = 228.1355
				text = "mine"
			intervals [553]:
				xmin = 228.1355
				xmax = 228.5223
				text = ""
			intervals [554]:
				xmin = 228.5223
				xmax = 228.7823
				text = "and"
			intervals [555]:
				xmin = 228.7823
				xmax = 228.8123
				text = ""
			intervals [556]:
				xmin = 228.8123
				xmax = 229.0023
				text = "they"
			intervals [557]:
				xmin = 229.0023
				xmax = 229.1123
				text = "were"
			intervals [558]:
				xmin = 229.1123
				xmax = 229.6823
				text = "close"
			intervals [559]:
				xmin = 229.6823
				xmax = 229.8123
				text = "to"
			intervals [560]:
				xmin = 229.8123
				xmax = 230.1623
				text = "ivory"
			intervals [561]:
				xmin = 230.1623
				xmax = 230.4523
				text = "city"
			intervals [562]:
				xmin = 230.4523
				xmax = 230.6623
				text = "so"
			intervals [563]:
				xmin = 230.6623
				xmax = 230.7723
				text = "i"
			intervals [564]:
				xmin = 230.7723
				xmax = 231.0523
				text = "said"
			intervals [565]:
				xmin = 231.0523
				xmax = 231.1223
				text = "why"
			intervals [566]:
				xmin = 231.1223
				xmax = 231.2523
				text = "don't"
			intervals [567]:
				xmin = 231.2523
				xmax = 231.3723
				text = "you"
			intervals [568]:
				xmin = 231.3723
				xmax = 231.6423
				text = "take"
			intervals [569]:
				xmin = 231.6423
				xmax = 231.7123
				text = "me"
			intervals [570]:
				xmin = 231.7123
				xmax = 231.8123
				text = "to"
			intervals [571]:
				xmin = 231.8123
				xmax = 232.0423
				text = "ivory"
			intervals [572]:
				xmin = 232.0423
				xmax = 232.3723
				text = "city"
			intervals [573]:
				xmin = 232.3723
				xmax = 232.4123
				text = ""
			intervals [574]:
				xmin = 232.4123
				xmax = 232.5223
				text = "to"
			intervals [575]:
				xmin = 232.5223
				xmax = 232.7723
				text = "see"
			intervals [576]:
				xmin = 232.7723
				xmax = 232.9723
				text = "if"
			intervals [577]:
				xmin = 232.9723
				xmax = 233.3687
				text = ""
			intervals [578]:
				xmin = 233.3687
				xmax = 233.4887
				text = "you"
			intervals [579]:
				xmin = 233.4887
				xmax = 233.7087
				text = "know"
			intervals [580]:
				xmin = 233.7087
				xmax = 234.0987
				text = "everything"
			intervals [581]:
				xmin = 234.0987
				xmax = 234.3087
				text = "look"
			intervals [582]:
				xmin = 234.3087
				xmax = 234.3687
				text = "the"
			intervals [583]:
				xmin = 234.3687
				xmax = 234.7487
				text = "same"
			intervals [584]:
				xmin = 234.7487
				xmax = 234.7887
				text = ""
			intervals [585]:
				xmin = 234.7887
				xmax = 234.9487
				text = "it"
			intervals [586]:
				xmin = 234.9487
				xmax = 235.2587
				text = "looks"
			intervals [587]:
				xmin = 235.2587
				xmax = 235.4687
				text = "more"
			intervals [588]:
				xmin = 235.4687
				xmax = 235.6787
				text = "like"
			intervals [589]:
				xmin = 235.6787
				xmax = 235.7587
				text = "a"
			intervals [590]:
				xmin = 235.7587
				xmax = 235.7887
				text = ""
			intervals [591]:
				xmin = 235.7887
				xmax = 236.1587
				text = "ghost"
			intervals [592]:
				xmin = 236.1587
				xmax = 236.5687
				text = "city"
			intervals [593]:
				xmin = 236.5687
				xmax = 237.1818
				text = ""
			intervals [594]:
				xmin = 237.1818
				xmax = 237.4718
				text = "but"
			intervals [595]:
				xmin = 237.4718
				xmax = 238.1118
				text = "nineteen"
			intervals [596]:
				xmin = 238.1118
				xmax = 238.4518
				text = "fifty"
			intervals [597]:
				xmin = 238.4518
				xmax = 238.8818
				text = "five"
			intervals [598]:
				xmin = 238.8818
				xmax = 238.9118
				text = ""
			intervals [599]:
				xmin = 238.9118
				xmax = 239.1518
				text = "where"
			intervals [600]:
				xmin = 239.1518
				xmax = 239.3518
				text = "we"
			intervals [601]:
				xmin = 239.3518
				xmax = 239.8618
				text = "stayed"
			intervals [602]:
				xmin = 239.8618
				xmax = 239.9285
				text = ""
			intervals [603]:
				xmin = 239.9285
				xmax = 240.0885
				text = "is"
			intervals [604]:
				xmin = 240.0885
				xmax = 240.5485
				text = "still"
			intervals [605]:
				xmin = 240.5485
				xmax = 240.5785
				text = ""
			intervals [606]:
				xmin = 240.5785
				xmax = 240.9085
				text = "there"
			intervals [607]:
				xmin = 240.9085
				xmax = 243.3714
				text = ""
			intervals [608]:
				xmin = 243.3714
				xmax = 243.5714
				text = "not"
			intervals [609]:
				xmin = 243.5714
				xmax = 243.6314
				text = "a"
			intervals [610]:
				xmin = 243.6314
				xmax = 244.0214
				text = "house"
			intervals [611]:
				xmin = 244.0214
				xmax = 244.0514
				text = ""
			intervals [612]:
				xmin = 244.0514
				xmax = 244.6414
				text = "apartment"
			intervals [613]:
				xmin = 244.6414
				xmax = 247.5041
				text = ""
			intervals [614]:
				xmin = 247.5041
				xmax = 247.8141
				text = "all"
			intervals [615]:
				xmin = 247.8141
				xmax = 247.9341
				text = "of"
			intervals [616]:
				xmin = 247.9341
				xmax = 248.3141
				text = "us"
			intervals [617]:
				xmin = 248.3141
				xmax = 250.2187
				text = ""
			intervals [618]:
				xmin = 250.2187
				xmax = 250.8287
				text = "mm-hm"
			intervals [619]:
				xmin = 250.8287
				xmax = 250.8887
				text = ""
			intervals [620]:
				xmin = 250.8887
				xmax = 251.9087
				text = "mm-hm"
			intervals [621]:
				xmin = 251.9087
				xmax = 254.1273
				text = ""
			intervals [622]:
				xmin = 254.1273
				xmax = 254.4473
				text = "one"
			intervals [623]:
				xmin = 254.4473
				xmax = 256.4164
				text = ""
			intervals [624]:
				xmin = 256.4164
				xmax = 256.7864
				text = "one"
			intervals [625]:
				xmin = 256.7864
				xmax = 257.6837
				text = ""
			intervals [626]:
				xmin = 257.6837
				xmax = 257.9537
				text = "my"
			intervals [627]:
				xmin = 257.9537
				xmax = 257.9837
				text = ""
			intervals [628]:
				xmin = 257.9837
				xmax = 258.1137
				text = "my"
			intervals [629]:
				xmin = 258.1137
				xmax = 258.4137
				text = "mother"
			intervals [630]:
				xmin = 258.4137
				xmax = 258.4837
				text = "and"
			intervals [631]:
				xmin = 258.4837
				xmax = 258.8937
				text = "father"
			intervals [632]:
				xmin = 258.8937
				xmax = 259.1937
				text = "had"
			intervals [633]:
				xmin = 259.1937
				xmax = 259.4237
				text = "that"
			intervals [634]:
				xmin = 259.4237
				xmax = 259.4537
				text = ""
			intervals [635]:
				xmin = 259.4537
				xmax = 259.7237
				text = "room"
			intervals [636]:
				xmin = 259.7237
				xmax = 259.8737
				text = "we"
			intervals [637]:
				xmin = 259.8737
				xmax = 260.2537
				text = "slept"
			intervals [638]:
				xmin = 260.2537
				xmax = 260.3637
				text = "in"
			intervals [639]:
				xmin = 260.3637
				xmax = 260.4337
				text = "the"
			intervals [640]:
				xmin = 260.4337
				xmax = 260.4637
				text = ""
			intervals [641]:
				xmin = 260.4637
				xmax = 260.7637
				text = "living"
			intervals [642]:
				xmin = 260.7637
				xmax = 261.2137
				text = "rooms"
			intervals [643]:
				xmin = 261.2137
				xmax = 261.3437
				text = "you"
			intervals [644]:
				xmin = 261.3437
				xmax = 261.6137
				text = "know"
			intervals [645]:
				xmin = 261.6137
				xmax = 261.8437
				text = "in"
			intervals [646]:
				xmin = 261.8437
				xmax = 261.8737
				text = ""
			intervals [647]:
				xmin = 261.8737
				xmax = 262.3137
				text = "sleeping"
			intervals [648]:
				xmin = 262.3137
				xmax = 262.9837
				text = "bags"
			intervals [649]:
				xmin = 262.9837
				xmax = 263.888
				text = ""
			intervals [650]:
				xmin = 263.888
				xmax = 265.238
				text = "mattresses"
			intervals [651]:
				xmin = 265.238
				xmax = 265.4755
				text = ""
			intervals [652]:
				xmin = 265.4755
				xmax = 265.6455
				text = "it"
			intervals [653]:
				xmin = 265.6455
				xmax = 265.8755
				text = "looked"
			intervals [654]:
				xmin = 265.8755
				xmax = 265.9055
				text = ""
			intervals [655]:
				xmin = 265.9055
				xmax = 266.0555
				text = "we"
			intervals [656]:
				xmin = 266.0555
				xmax = 266.3055
				text = "looked"
			intervals [657]:
				xmin = 266.3055
				xmax = 266.5655
				text = "like"
			intervals [658]:
				xmin = 266.5655
				xmax = 266.7955
				text = "a"
			intervals [659]:
				xmin = 266.7955
				xmax = 266.8255
				text = "a"
			intervals [660]:
				xmin = 266.8255
				xmax = 266.8855
				text = ""
			intervals [661]:
				xmin = 266.8855
				xmax = 267.4955
				text = "carpet"
			intervals [662]:
				xmin = 267.4955
				xmax = 268.5263
				text = ""
			intervals [663]:
				xmin = 268.5263
				xmax = 268.8463
				text = "once"
			intervals [664]:
				xmin = 268.8463
				xmax = 268.8763
				text = ""
			intervals [665]:
				xmin = 268.8763
				xmax = 269.0163
				text = "we"
			intervals [666]:
				xmin = 269.0163
				xmax = 269.3763
				text = "all"
			intervals [667]:
				xmin = 269.3763
				xmax = 269.4747
				text = ""
			intervals [668]:
				xmin = 269.4747
				xmax = 269.6947
				text = "got"
			intervals [669]:
				xmin = 269.6947
				xmax = 269.7247
				text = ""
			intervals [670]:
				xmin = 269.7247
				xmax = 269.8747
				text = "into"
			intervals [671]:
				xmin = 269.8747
				xmax = 270.2147
				text = "bed"
			intervals [672]:
				xmin = 270.2147
				xmax = 270.2747
				text = "and"
			intervals [673]:
				xmin = 270.2747
				xmax = 270.4247
				text = "went"
			intervals [674]:
				xmin = 270.4247
				xmax = 270.4847
				text = "to"
			intervals [675]:
				xmin = 270.4847
				xmax = 270.8047
				text = "sleep"
			intervals [676]:
				xmin = 270.8047
				xmax = 270.9147
				text = "we"
			intervals [677]:
				xmin = 270.9147
				xmax = 270.9447
				text = ""
			intervals [678]:
				xmin = 270.9447
				xmax = 271.2547
				text = "lookeded"
			intervals [679]:
				xmin = 271.2547
				xmax = 271.4947
				text = "like"
			intervals [680]:
				xmin = 271.4947
				xmax = 271.5447
				text = "a"
			intervals [681]:
				xmin = 271.5447
				xmax = 272.0247
				text = "carpet"
			intervals [682]:
				xmin = 272.0247
				xmax = 274.2693
				text = ""
			intervals [683]:
				xmin = 274.2693
				xmax = 274.3693
				text = "<unk>"
			intervals [684]:
				xmin = 274.3693
				xmax = 275.0317
				text = ""
			intervals [685]:
				xmin = 275.0317
				xmax = 275.4617
				text = "until"
			intervals [686]:
				xmin = 275.4617
				xmax = 275.5717
				text = "i"
			intervals [687]:
				xmin = 275.5717
				xmax = 275.9017
				text = "was"
			intervals [688]:
				xmin = 275.9017
				xmax = 276.4417
				text = "um"
			intervals [689]:
				xmin = 276.4417
				xmax = 276.6535
				text = ""
			intervals [690]:
				xmin = 276.6535
				xmax = 278.6435
				text = "<unk>"
			intervals [691]:
				xmin = 278.6435
				xmax = 280.4413
				text = ""
			intervals [692]:
				xmin = 280.4413
				xmax = 280.5413
				text = "i"
			intervals [693]:
				xmin = 280.5413
				xmax = 280.9313
				text = "had"
			intervals [694]:
				xmin = 280.9313
				xmax = 280.9813
				text = ""
			intervals [695]:
				xmin = 280.9813
				xmax = 281.0513
				text = "to"
			intervals [696]:
				xmin = 281.0513
				xmax = 281.1313
				text = ""
			intervals [697]:
				xmin = 281.1313
				xmax = 281.3413
				text = "be"
			intervals [698]:
				xmin = 281.3413
				xmax = 281.3713
				text = ""
			intervals [699]:
				xmin = 281.3713
				xmax = 281.8913
				text = "like"
			intervals [700]:
				xmin = 281.8913
				xmax = 283.9497
				text = ""
			intervals [701]:
				xmin = 283.9497
				xmax = 284.5997
				text = "nine"
			intervals [702]:
				xmin = 284.5997
				xmax = 284.9355
				text = ""
			intervals [703]:
				xmin = 284.9355
				xmax = 285.3955
				text = "nine"
			intervals [704]:
				xmin = 285.3955
				xmax = 285.5055
				text = "or"
			intervals [705]:
				xmin = 285.5055
				xmax = 285.5355
				text = ""
			intervals [706]:
				xmin = 285.5355
				xmax = 285.8055
				text = "eight"
			intervals [707]:
				xmin = 285.8055
				xmax = 287.5327
				text = ""
			intervals [708]:
				xmin = 287.5327
				xmax = 287.7927
				text = "we"
			intervals [709]:
				xmin = 287.7927
				xmax = 288.1427
				text = "moved"
			intervals [710]:
				xmin = 288.1427
				xmax = 288.1727
				text = ""
			intervals [711]:
				xmin = 288.1727
				xmax = 288.6827
				text = "to"
			intervals [712]:
				xmin = 288.6827
				xmax = 288.8127
				text = ""
			intervals [713]:
				xmin = 288.8127
				xmax = 289.0227
				text = "i"
			intervals [714]:
				xmin = 289.0227
				xmax = 289.0727
				text = "i"
			intervals [715]:
				xmin = 289.0727
				xmax = 289.1027
				text = ""
			intervals [716]:
				xmin = 289.1027
				xmax = 289.5027
				text = "remember"
			intervals [717]:
				xmin = 289.5027
				xmax = 289.6127
				text = "that"
			intervals [718]:
				xmin = 289.6127
				xmax = 289.7727
				text = "as"
			intervals [719]:
				xmin = 289.7727
				xmax = 289.8127
				text = ""
			intervals [720]:
				xmin = 289.8127
				xmax = 289.9027
				text = "if"
			intervals [721]:
				xmin = 289.9027
				xmax = 289.9827
				text = "it"
			intervals [722]:
				xmin = 289.9827
				xmax = 290.0127
				text = ""
			intervals [723]:
				xmin = 290.0127
				xmax = 290.1227
				text = "was"
			intervals [724]:
				xmin = 290.1227
				xmax = 290.6727
				text = "yesterday"
			intervals [725]:
				xmin = 290.6727
				xmax = 291.1031
				text = ""
			intervals [726]:
				xmin = 291.1031
				xmax = 291.3431
				text = "we"
			intervals [727]:
				xmin = 291.3431
				xmax = 291.7731
				text = "moved"
			intervals [728]:
				xmin = 291.7731
				xmax = 291.8231
				text = ""
			intervals [729]:
				xmin = 291.8231
				xmax = 292.0931
				text = "on"
			intervals [730]:
				xmin = 292.0931
				xmax = 292.1731
				text = ""
			intervals [731]:
				xmin = 292.1731
				xmax = 292.8331
				text = "ainger-"
			intervals [732]:
				xmin = 292.8331
				xmax = 293.1528
				text = ""
			intervals [733]:
				xmin = 293.1528
				xmax = 293.8628
				text = "ainger"
			intervals [734]:
				xmin = 293.8628
				xmax = 293.8928
				text = ""
			intervals [735]:
				xmin = 293.8928
				xmax = 294.5728
				text = "street"
			intervals [736]:
				xmin = 294.5728
				xmax = 294.7696
				text = ""
			intervals [737]:
				xmin = 294.7696
				xmax = 295.1296
				text = "ainger"
			intervals [738]:
				xmin = 295.1296
				xmax = 295.5196
				text = "place"
			intervals [739]:
				xmin = 295.5196
				xmax = 296.3496
				text = "southeast"
			intervals [740]:
				xmin = 296.3496
				xmax = 297.168
				text = ""
			intervals [741]:
				xmin = 297.168
				xmax = 297.408
				text = "off"
			intervals [742]:
				xmin = 297.408
				xmax = 297.508
				text = "of"
			intervals [743]:
				xmin = 297.508
				xmax = 298.248
				text = "alabama"
			intervals [744]:
				xmin = 298.248
				xmax = 298.408
				text = "a"
			intervals [745]:
				xmin = 298.408
				xmax = 299.221
				text = ""
			intervals [746]:
				xmin = 299.221
				xmax = 299.341
				text = "to"
			intervals [747]:
				xmin = 299.341
				xmax = 300.141
				text = "southeast"
			intervals [748]:
				xmin = 300.141
				xmax = 303.7138
				text = ""
			intervals [749]:
				xmin = 303.7138
				xmax = 303.8438
				text = "on"
			intervals [750]:
				xmin = 303.8438
				xmax = 303.9438
				text = "the"
			intervals [751]:
				xmin = 303.9438
				xmax = 304.1738
				text = "other"
			intervals [752]:
				xmin = 304.1738
				xmax = 304.5438
				text = "side"
			intervals [753]:
				xmin = 304.5438
				xmax = 304.8744
				text = ""
			intervals [754]:
				xmin = 304.8744
				xmax = 305.0644
				text = "in"
			intervals [755]:
				xmin = 305.0644
				xmax = 305.1344
				text = ""
			intervals [756]:
				xmin = 305.1344
				xmax = 305.7344
				text = "woodland"
			intervals [757]:
				xmin = 305.7344
				xmax = 305.7644
				text = ""
			intervals [758]:
				xmin = 305.7644
				xmax = 305.9144
				text = "and"
			intervals [759]:
				xmin = 305.9144
				xmax = 305.9944
				text = "you"
			intervals [760]:
				xmin = 305.9944
				xmax = 306.2744
				text = "mighta"
			intervals [761]:
				xmin = 306.2744
				xmax = 306.5044
				text = "heard"
			intervals [762]:
				xmin = 306.5044
				xmax = 306.5844
				text = "of"
			intervals [763]:
				xmin = 306.5844
				xmax = 306.6144
				text = ""
			intervals [764]:
				xmin = 306.6144
				xmax = 307.0944
				text = "woodland"
			intervals [765]:
				xmin = 307.0944
				xmax = 307.4944
				text = "terrace"
			intervals [766]:
				xmin = 307.4944
				xmax = 308.0426
				text = ""
			intervals [767]:
				xmin = 308.0426
				xmax = 308.3226
				text = "yup"
			intervals [768]:
				xmin = 308.3226
				xmax = 308.927
				text = ""
			intervals [769]:
				xmin = 308.927
				xmax = 309.057
				text = "my"
			intervals [770]:
				xmin = 309.057
				xmax = 309.347
				text = "mother"
			intervals [771]:
				xmin = 309.347
				xmax = 309.507
				text = "li-"
			intervals [772]:
				xmin = 309.507
				xmax = 309.557
				text = ""
			intervals [773]:
				xmin = 309.557
				xmax = 309.787
				text = "that"
			intervals [774]:
				xmin = 309.787
				xmax = 309.837
				text = "s"
			intervals [775]:
				xmin = 309.837
				xmax = 309.997
				text = "where"
			intervals [776]:
				xmin = 309.997
				xmax = 310.187
				text = "we"
			intervals [777]:
				xmin = 310.187
				xmax = 310.557
				text = "moved"
			intervals [778]:
				xmin = 310.557
				xmax = 310.757
				text = "at"
			intervals [779]:
				xmin = 310.757
				xmax = 311.1254
				text = ""
			intervals [780]:
				xmin = 311.1254
				xmax = 311.7454
				text = "ainger"
			intervals [781]:
				xmin = 311.7454
				xmax = 312.1899
				text = ""
			intervals [782]:
				xmin = 312.1899
				xmax = 312.3899
				text = "they"
			intervals [783]:
				xmin = 312.3899
				xmax = 312.7599
				text = "moved"
			intervals [784]:
				xmin = 312.7599
				xmax = 312.9299
				text = "us"
			intervals [785]:
				xmin = 312.9299
				xmax = 313.0199
				text = "in"
			intervals [786]:
				xmin = 313.0199
				xmax = 313.2099
				text = "this"
			intervals [787]:
				xmin = 313.2099
				xmax = 313.7899
				text = "house"
			intervals [788]:
				xmin = 313.7899
				xmax = 314.4977
				text = ""
			intervals [789]:
				xmin = 314.4977
				xmax = 314.6377
				text = "and"
			intervals [790]:
				xmin = 314.6377
				xmax = 314.8077
				text = "this"
			intervals [791]:
				xmin = 314.8077
				xmax = 315.2477
				text = "house"
			intervals [792]:
				xmin = 315.2477
				xmax = 315.2777
				text = ""
			intervals [793]:
				xmin = 315.2777
				xmax = 315.4877
				text = "was"
			intervals [794]:
				xmin = 315.4877
				xmax = 315.5438
				text = ""
			intervals [795]:
				xmin = 315.5438
				xmax = 315.6538
				text = "oh"
			intervals [796]:
				xmin = 315.6538
				xmax = 315.7938
				text = "my"
			intervals [797]:
				xmin = 315.7938
				xmax = 315.8438
				text = ""
			intervals [798]:
				xmin = 315.8438
				xmax = 316.1938
				text = "god"
			intervals [799]:
				xmin = 316.1938
				xmax = 316.2738
				text = "it"
			intervals [800]:
				xmin = 316.2738
				xmax = 316.4238
				text = "was"
			intervals [801]:
				xmin = 316.4238
				xmax = 316.6538
				text = "full"
			intervals [802]:
				xmin = 316.6538
				xmax = 316.7238
				text = "of"
			intervals [803]:
				xmin = 316.7238
				xmax = 317.2838
				text = "rats"
			intervals [804]:
				xmin = 317.2838
				xmax = 317.7766
				text = ""
			intervals [805]:
				xmin = 317.7766
				xmax = 318.1866
				text = "so"
			intervals [806]:
				xmin = 318.1866
				xmax = 318.4666
				text = "we"
			intervals [807]:
				xmin = 318.4666
				xmax = 318.6366
				text = "we"
			intervals [808]:
				xmin = 318.6366
				xmax = 319.0766
				text = "stayed"
			intervals [809]:
				xmin = 319.0766
				xmax = 319.2366
				text = "up"
			intervals [810]:
				xmin = 319.2366
				xmax = 319.3566
				text = "at"
			intervals [811]:
				xmin = 319.3566
				xmax = 319.6866
				text = "night"
			intervals [812]:
				xmin = 319.6866
				xmax = 319.7166
				text = ""
			intervals [813]:
				xmin = 319.7166
				xmax = 319.9066
				text = "we"
			intervals [814]:
				xmin = 319.9066
				xmax = 320.2966
				text = "talked"
			intervals [815]:
				xmin = 320.2966
				xmax = 320.4266
				text = "to"
			intervals [816]:
				xmin = 320.4266
				xmax = 320.6966
				text = "each"
			intervals [817]:
				xmin = 320.6966
				xmax = 321.0866
				text = "other"
			intervals [818]:
				xmin = 321.0866
				xmax = 321.2364
				text = ""
			intervals [819]:
				xmin = 321.2364
				xmax = 321.7264
				text = "ducking"
			intervals [820]:
				xmin = 321.7264
				xmax = 322.3064
				text = "rats"
			intervals [821]:
				xmin = 322.3064
				xmax = 322.5164
				text = "and"
			intervals [822]:
				xmin = 322.5164
				xmax = 322.9618
				text = ""
			intervals [823]:
				xmin = 322.9618
				xmax = 323.3118
				text = "then"
			intervals [824]:
				xmin = 323.3118
				xmax = 323.3518
				text = ""
			intervals [825]:
				xmin = 323.3518
				xmax = 323.6618
				text = "um"
			intervals [826]:
				xmin = 323.6618
				xmax = 323.7018
				text = ""
			intervals [827]:
				xmin = 323.7018
				xmax = 323.8618
				text = "i"
			intervals [828]:
				xmin = 323.8618
				xmax = 324.1118
				text = "say"
			intervals [829]:
				xmin = 324.1118
				xmax = 324.2318
				text = "we"
			intervals [830]:
				xmin = 324.2318
				xmax = 324.2718
				text = ""
			intervals [831]:
				xmin = 324.2718
				xmax = 324.5818
				text = "lived"
			intervals [832]:
				xmin = 324.5818
				xmax = 324.7018
				text = "in"
			intervals [833]:
				xmin = 324.7018
				xmax = 324.9018
				text = "there"
			intervals [834]:
				xmin = 324.9018
				xmax = 325.0018
				text = "for"
			intervals [835]:
				xmin = 325.0018
				xmax = 325.3618
				text = "about"
			intervals [836]:
				xmin = 325.3618
				xmax = 326.5382
				text = ""
			intervals [837]:
				xmin = 326.5382
				xmax = 326.6782
				text = "a"
			intervals [838]:
				xmin = 326.6782
				xmax = 327.2182
				text = "year"
			intervals [839]:
				xmin = 327.2182
				xmax = 327.5927
				text = ""
			intervals [840]:
				xmin = 327.5927
				xmax = 327.7827
				text = "our"
			intervals [841]:
				xmin = 327.7827
				xmax = 327.8127
				text = ""
			intervals [842]:
				xmin = 327.8127
				xmax = 328.2427
				text = "pictures"
			intervals [843]:
				xmin = 328.2427
				xmax = 328.3527
				text = "were"
			intervals [844]:
				xmin = 328.3527
				xmax = 328.5527
				text = "in"
			intervals [845]:
				xmin = 328.5527
				xmax = 328.6327
				text = "the"
			intervals [846]:
				xmin = 328.6327
				xmax = 329.1627
				text = "paper"
			intervals [847]:
				xmin = 329.1627
				xmax = 329.8625
				text = ""
			intervals [848]:
				xmin = 329.8625
				xmax = 330.1025
				text = "in"
			intervals [849]:
				xmin = 330.1025
				xmax = 330.3325
				text = "um"
			intervals [850]:
				xmin = 330.3325
				xmax = 330.3825
				text = ""
			intervals [851]:
				xmin = 330.3825
				xmax = 330.4925
				text = "the"
			intervals [852]:
				xmin = 330.4925
				xmax = 331.1325
				text = "post"
			intervals [853]:
				xmin = 331.1325
				xmax = 331.5313
				text = ""
			intervals [854]:
				xmin = 331.5313
				xmax = 331.7313
				text = "you"
			intervals [855]:
				xmin = 331.7313
				xmax = 332.0713
				text = "know"
			intervals [856]:
				xmin = 332.0713
				xmax = 332.1013
				text = ""
			intervals [857]:
				xmin = 332.1013
				xmax = 332.3613
				text = "ts"
			intervals [858]:
				xmin = 332.3613
				xmax = 332.4013
				text = "a"
			intervals [859]:
				xmin = 332.4013
				xmax = 332.8113
				text = "and"
			intervals [860]:
				xmin = 332.8113
				xmax = 332.9213
				text = "i"
			intervals [861]:
				xmin = 332.9213
				xmax = 333.2913
				text = "never"
			intervals [862]:
				xmin = 333.2913
				xmax = 333.6513
				text = "forget"
			intervals [863]:
				xmin = 333.6513
				xmax = 333.7513
				text = "the"
			intervals [864]:
				xmin = 333.7513
				xmax = 334.1713
				text = "front"
			intervals [865]:
				xmin = 334.1713
				xmax = 334.2939
				text = ""
			intervals [866]:
				xmin = 334.2939
				xmax = 334.4739
				text = "the"
			intervals [867]:
				xmin = 334.4739
				xmax = 334.7039
				text = "um"
			intervals [868]:
				xmin = 334.7039
				xmax = 334.8039
				text = "the"
			intervals [869]:
				xmin = 334.8039
				xmax = 335.5139
				text = "headline"
			intervals [870]:
				xmin = 335.5139
				xmax = 337.3507
				text = ""
			intervals [871]:
				xmin = 337.3507
				xmax = 338.1207
				text = "rats"
			intervals [872]:
				xmin = 338.1207
				xmax = 338.2011
				text = ""
			intervals [873]:
				xmin = 338.2011
				xmax = 338.4611
				text = "big"
			intervals [874]:
				xmin = 338.4611
				xmax = 338.6511
				text = "as"
			intervals [875]:
				xmin = 338.6511
				xmax = 339.2411
				text = "cats"
			intervals [876]:
				xmin = 339.2411
				xmax = 339.347
				text = ""
			intervals [877]:
				xmin = 339.347
				xmax = 339.757
				text = "which"
			intervals [878]:
				xmin = 339.757
				xmax = 339.857
				text = "they"
			intervals [879]:
				xmin = 339.857
				xmax = 340.427
				text = "was"
			intervals [880]:
				xmin = 340.427
				xmax = 340.9718
				text = ""
			intervals [881]:
				xmin = 340.9718
				xmax = 341.2418
				text = "and"
			intervals [882]:
				xmin = 341.2418
				xmax = 341.2718
				text = ""
			intervals [883]:
				xmin = 341.2718
				xmax = 341.6418
				text = "then"
			intervals [884]:
				xmin = 341.6418
				xmax = 341.6918
				text = ""
			intervals [885]:
				xmin = 341.6918
				xmax = 342.0918
				text = "after"
			intervals [886]:
				xmin = 342.0918
				xmax = 342.2318
				text = "we"
			intervals [887]:
				xmin = 342.2318
				xmax = 342.5218
				text = "lived"
			intervals [888]:
				xmin = 342.5218
				xmax = 342.6918
				text = "there"
			intervals [889]:
				xmin = 342.6918
				xmax = 342.9218
				text = "for"
			intervals [890]:
				xmin = 342.9218
				xmax = 342.9618
				text = "a"
			intervals [891]:
				xmin = 342.9618
				xmax = 343.4418
				text = "year"
			intervals [892]:
				xmin = 343.4418
				xmax = 343.6692
				text = ""
			intervals [893]:
				xmin = 343.6692
				xmax = 343.8592
				text = "then"
			intervals [894]:
				xmin = 343.8592
				xmax = 343.9892
				text = "they"
			intervals [895]:
				xmin = 343.9892
				xmax = 344.3892
				text = "moved"
			intervals [896]:
				xmin = 344.3892
				xmax = 344.5792
				text = "my"
			intervals [897]:
				xmin = 344.5792
				xmax = 344.9792
				text = "mother"
			intervals [898]:
				xmin = 344.9792
				xmax = 345.3992
				text = "down"
			intervals [899]:
				xmin = 345.3992
				xmax = 345.7581
				text = ""
			intervals [900]:
				xmin = 345.7581
				xmax = 345.8781
				text = "the"
			intervals [901]:
				xmin = 345.8781
				xmax = 346.3981
				text = "street"
			intervals [902]:
				xmin = 346.3981
				xmax = 346.4281
				text = ""
			intervals [903]:
				xmin = 346.4281
				xmax = 346.6881
				text = "in"
			intervals [904]:
				xmin = 346.6881
				xmax = 346.8781
				text = "one"
			intervals [905]:
				xmin = 346.8781
				xmax = 346.9781
				text = "of"
			intervals [906]:
				xmin = 346.9781
				xmax = 347.0081
				text = ""
			intervals [907]:
				xmin = 347.0081
				xmax = 347.2381
				text = "the"
			intervals [908]:
				xmin = 347.2381
				xmax = 347.2681
				text = ""
			intervals [909]:
				xmin = 347.2681
				xmax = 347.7881
				text = "um"
			intervals [910]:
				xmin = 347.7881
				xmax = 348.1386
				text = ""
			intervals [911]:
				xmin = 348.1386
				xmax = 349.3786
				text = "house"
			intervals [912]:
				xmin = 349.3786
				xmax = 349.9935
				text = ""
			intervals [913]:
				xmin = 349.9935
				xmax = 350.1935
				text = "in"
			intervals [914]:
				xmin = 350.1935
				xmax = 350.3935
				text = "one"
			intervals [915]:
				xmin = 350.3935
				xmax = 350.4735
				text = "of"
			intervals [916]:
				xmin = 350.4735
				xmax = 350.5735
				text = "the"
			intervals [917]:
				xmin = 350.5735
				xmax = 350.8535
				text = "low"
			intervals [918]:
				xmin = 350.8535
				xmax = 351.2235
				text = "income"
			intervals [919]:
				xmin = 351.2235
				xmax = 351.8335
				text = "houses"
			intervals [920]:
				xmin = 351.8335
				xmax = 352.1572
				text = ""
			intervals [921]:
				xmin = 352.1572
				xmax = 352.5572
				text = "five"
			intervals [922]:
				xmin = 352.5572
				xmax = 353.1672
				text = "bedroom"
			intervals [923]:
				xmin = 353.1672
				xmax = 357.0529
				text = ""
			intervals [924]:
				xmin = 357.0529
				xmax = 357.4729
				text = "yup"
			intervals [925]:
				xmin = 357.4729
				xmax = 357.9152
				text = ""
			intervals [926]:
				xmin = 357.9152
				xmax = 358.1152
				text = "yup"
			intervals [927]:
				xmin = 358.1152
				xmax = 358.2152
				text = ""
			intervals [928]:
				xmin = 358.2152
				xmax = 358.4552
				text = "to"
			intervals [929]:
				xmin = 358.4552
				xmax = 358.6252
				text = "to"
			intervals [930]:
				xmin = 358.6252
				xmax = 358.8552
				text = "this"
			intervals [931]:
				xmin = 358.8552
				xmax = 358.9001
				text = ""
			intervals [932]:
				xmin = 358.9001
				xmax = 359.1301
				text = "other"
			intervals [933]:
				xmin = 359.1301
				xmax = 359.6201
				text = "house"
			intervals [934]:
				xmin = 359.6201
				xmax = 359.8949
				text = ""
			intervals [935]:
				xmin = 359.8949
				xmax = 360.1149
				text = "which"
			intervals [936]:
				xmin = 360.1149
				xmax = 360.2249
				text = "we"
			intervals [937]:
				xmin = 360.2249
				xmax = 360.5749
				text = "couldn't"
			intervals [938]:
				xmin = 360.5749
				xmax = 360.9149
				text = "use"
			intervals [939]:
				xmin = 360.9149
				xmax = 361.1249
				text = "none"
			intervals [940]:
				xmin = 361.1249
				xmax = 361.2149
				text = "of"
			intervals [941]:
				xmin = 361.2149
				xmax = 361.3249
				text = "the"
			intervals [942]:
				xmin = 361.3249
				xmax = 361.7349
				text = "rooms"
			intervals [943]:
				xmin = 361.7349
				xmax = 362.0049
				text = "because"
			intervals [944]:
				xmin = 362.0049
				xmax = 362.1749
				text = "they"
			intervals [945]:
				xmin = 362.1749
				xmax = 362.3449
				text = "was"
			intervals [946]:
				xmin = 362.3449
				xmax = 362.7949
				text = "so"
			intervals [947]:
				xmin = 362.7949
				xmax = 364.1937
				text = ""
			intervals [948]:
				xmin = 364.1937
				xmax = 364.3737
				text = "they"
			intervals [949]:
				xmin = 364.3737
				xmax = 364.6837
				text = "just"
			intervals [950]:
				xmin = 364.6837
				xmax = 365.1837
				text = "wasn't"
			intervals [951]:
				xmin = 365.1837
				xmax = 365.9637
				text = "sanitary"
			intervals [952]:
				xmin = 365.9637
				xmax = 366.4437
				text = "enough"
			intervals [953]:
				xmin = 366.4437
				xmax = 366.5888
				text = ""
			intervals [954]:
				xmin = 366.5888
				xmax = 366.7188
				text = "i"
			intervals [955]:
				xmin = 366.7188
				xmax = 366.9188
				text = "don't"
			intervals [956]:
				xmin = 366.9188
				xmax = 367.1088
				text = "even"
			intervals [957]:
				xmin = 367.1088
				xmax = 367.2188
				text = "know"
			intervals [958]:
				xmin = 367.2188
				xmax = 367.4088
				text = "why"
			intervals [959]:
				xmin = 367.4088
				xmax = 367.5088
				text = "they"
			intervals [960]:
				xmin = 367.5088
				xmax = 367.8788
				text = "moved"
			intervals [961]:
				xmin = 367.8788
				xmax = 367.9688
				text = "our"
			intervals [962]:
				xmin = 367.9688
				xmax = 368.1588
				text = "my"
			intervals [963]:
				xmin = 368.1588
				xmax = 368.4588
				text = "mother"
			intervals [964]:
				xmin = 368.4588
				xmax = 368.7188
				text = "in"
			intervals [965]:
				xmin = 368.7188
				xmax = 368.9388
				text = "there"
			intervals [966]:
				xmin = 368.9388
				xmax = 369.2388
				text = "but"
			intervals [967]:
				xmin = 369.2388
				xmax = 369.5989
				text = ""
			intervals [968]:
				xmin = 369.5989
				xmax = 369.8089
				text = "by"
			intervals [969]:
				xmin = 369.8089
				xmax = 369.9889
				text = "us"
			intervals [970]:
				xmin = 369.9889
				xmax = 370.2789
				text = "being"
			intervals [971]:
				xmin = 370.2789
				xmax = 370.7889
				text = "young"
			intervals [972]:
				xmin = 370.7889
				xmax = 371.3978
				text = ""
			intervals [973]:
				xmin = 371.3978
				xmax = 371.5078
				text = "we"
			intervals [974]:
				xmin = 371.5078
				xmax = 371.7978
				text = "didn't"
			intervals [975]:
				xmin = 371.7978
				xmax = 372.0478
				text = "wanna"
			intervals [976]:
				xmin = 372.0478
				xmax = 372.3078
				text = "take"
			intervals [977]:
				xmin = 372.3078
				xmax = 372.4078
				text = "the"
			intervals [978]:
				xmin = 372.4078
				xmax = 372.7878
				text = "picture"
			intervals [979]:
				xmin = 372.7878
				xmax = 372.8978
				text = "but"
			intervals [980]:
				xmin = 372.8978
				xmax = 373.0478
				text = "she"
			intervals [981]:
				xmin = 373.0478
				xmax = 373.0778
				text = ""
			intervals [982]:
				xmin = 373.0778
				xmax = 373.3678
				text = "made"
			intervals [983]:
				xmin = 373.3678
				xmax = 373.5278
				text = "us"
			intervals [984]:
				xmin = 373.5278
				xmax = 373.7578
				text = "get"
			intervals [985]:
				xmin = 373.7578
				xmax = 373.9478
				text = "in"
			intervals [986]:
				xmin = 373.9478
				xmax = 374.0778
				text = "it"
			intervals [987]:
				xmin = 374.0778
				xmax = 374.1449
				text = ""
			intervals [988]:
				xmin = 374.1449
				xmax = 374.3549
				text = "w"
			intervals [989]:
				xmin = 374.3549
				xmax = 374.6249
				text = "so"
			intervals [990]:
				xmin = 374.6249
				xmax = 374.8641
				text = ""
			intervals [991]:
				xmin = 374.8641
				xmax = 375.0341
				text = "she"
			intervals [992]:
				xmin = 375.0341
				xmax = 375.1341
				text = "i"
			intervals [993]:
				xmin = 375.1341
				xmax = 375.3841
				text = "guess"
			intervals [994]:
				xmin = 375.3841
				xmax = 375.5641
				text = "she"
			intervals [995]:
				xmin = 375.5641
				xmax = 375.6841
				text = "can"
			intervals [996]:
				xmin = 375.6841
				xmax = 375.9041
				text = "get"
			intervals [997]:
				xmin = 375.9041
				xmax = 376.3041
				text = "help"
			intervals [998]:
				xmin = 376.3041
				xmax = 376.4409
				text = ""
			intervals [999]:
				xmin = 376.4409
				xmax = 376.5609
				text = "the"
			intervals [1000]:
				xmin = 376.5609
				xmax = 376.7309
				text = "way"
			intervals [1001]:
				xmin = 376.7309
				xmax = 376.8909
				text = "she"
			intervals [1002]:
				xmin = 376.8909
				xmax = 377.2609
				text = "did"
			intervals [1003]:
				xmin = 377.2609
				xmax = 377.6068
				text = ""
			intervals [1004]:
				xmin = 377.6068
				xmax = 377.8068
				text = "then"
			intervals [1005]:
				xmin = 377.8068
				xmax = 378.0068
				text = "she"
			intervals [1006]:
				xmin = 378.0068
				xmax = 378.3468
				text = "moved"
			intervals [1007]:
				xmin = 378.3468
				xmax = 378.6168
				text = "down"
			intervals [1008]:
				xmin = 378.6168
				xmax = 378.6768
				text = "the"
			intervals [1009]:
				xmin = 378.6768
				xmax = 379.1868
				text = "street"
			intervals [1010]:
				xmin = 379.1868
				xmax = 379.6677
				text = ""
			intervals [1011]:
				xmin = 379.6677
				xmax = 379.8877
				text = "at"
			intervals [1012]:
				xmin = 379.8877
				xmax = 380.1177
				text = "um"
			intervals [1013]:
				xmin = 380.1177
				xmax = 380.1777
				text = ""
			intervals [1014]:
				xmin = 380.1777
				xmax = 380.5177
				text = "twenty"
			intervals [1015]:
				xmin = 380.5177
				xmax = 380.7577
				text = "three"
			intervals [1016]:
				xmin = 380.7577
				xmax = 381.3577
				text = "sixty"
			intervals [1017]:
				xmin = 381.3577
				xmax = 381.6114
				text = ""
			intervals [1018]:
				xmin = 381.6114
				xmax = 381.8114
				text = "she"
			intervals [1019]:
				xmin = 381.8114
				xmax = 382.2214
				text = "stayed"
			intervals [1020]:
				xmin = 382.2214
				xmax = 382.4914
				text = "there"
			intervals [1021]:
				xmin = 382.4914
				xmax = 382.9714
				text = "for"
			intervals [1022]:
				xmin = 382.9714
				xmax = 383.6003
				text = ""
			intervals [1023]:
				xmin = 383.6003
				xmax = 384.0403
				text = "fifty"
			intervals [1024]:
				xmin = 384.0403
				xmax = 384.2603
				text = "two"
			intervals [1025]:
				xmin = 384.2603
				xmax = 384.8403
				text = "years"
			intervals [1026]:
				xmin = 384.8403
				xmax = 384.8703
				text = ""
			intervals [1027]:
				xmin = 384.8703
				xmax = 385.2003
				text = "until"
			intervals [1028]:
				xmin = 385.2003
				xmax = 385.3703
				text = "she"
			intervals [1029]:
				xmin = 385.3703
				xmax = 385.8803
				text = "died"
			intervals [1030]:
				xmin = 385.8803
				xmax = 386.5584
				text = ""
			intervals [1031]:
				xmin = 386.5584
				xmax = 387.0384
				text = "and"
			intervals [1032]:
				xmin = 387.0384
				xmax = 387.3928
				text = ""
			intervals [1033]:
				xmin = 387.3928
				xmax = 387.6428
				text = "i"
			intervals [1034]:
				xmin = 387.6428
				xmax = 387.8928
				text = "left"
			intervals [1035]:
				xmin = 387.8928
				xmax = 388.2628
				text = "home"
			intervals [1036]:
				xmin = 388.2628
				xmax = 388.3128
				text = ""
			intervals [1037]:
				xmin = 388.3128
				xmax = 388.4328
				text = "when"
			intervals [1038]:
				xmin = 388.4328
				xmax = 388.6428
				text = "she"
			intervals [1039]:
				xmin = 388.6428
				xmax = 388.9328
				text = "moved"
			intervals [1040]:
				xmin = 388.9328
				xmax = 389.2228
				text = "down"
			intervals [1041]:
				xmin = 389.2228
				xmax = 389.4228
				text = "there"
			intervals [1042]:
				xmin = 389.4228
				xmax = 389.6128
				text = "i"
			intervals [1043]:
				xmin = 389.6128
				xmax = 389.8428
				text = "left"
			intervals [1044]:
				xmin = 389.8428
				xmax = 390.0828
				text = "home"
			intervals [1045]:
				xmin = 390.0828
				xmax = 390.1628
				text = "at"
			intervals [1046]:
				xmin = 390.1628
				xmax = 390.2328
				text = "the"
			intervals [1047]:
				xmin = 390.2328
				xmax = 390.5028
				text = "age"
			intervals [1048]:
				xmin = 390.5028
				xmax = 390.5628
				text = "of"
			intervals [1049]:
				xmin = 390.5628
				xmax = 391.0728
				text = "thirteen"
			intervals [1050]:
				xmin = 391.0728
				xmax = 393.8666
				text = ""
			intervals [1051]:
				xmin = 393.8666
				xmax = 394.1766
				text = "all"
			intervals [1052]:
				xmin = 394.1766
				xmax = 394.3866
				text = "over"
			intervals [1053]:
				xmin = 394.3866
				xmax = 394.4766
				text = "the"
			intervals [1054]:
				xmin = 394.4766
				xmax = 394.9366
				text = "place"
			intervals [1055]:
				xmin = 394.9366
				xmax = 394.9876
				text = ""
			intervals [1056]:
				xmin = 394.9876
				xmax = 395.3576
				text = "i"
			intervals [1057]:
				xmin = 395.3576
				xmax = 395.4476
				text = "i"
			intervals [1058]:
				xmin = 395.4476
				xmax = 395.8876
				text = "stayed"
			intervals [1059]:
				xmin = 395.8876
				xmax = 396.0376
				text = "up"
			intervals [1060]:
				xmin = 396.0376
				xmax = 396.223
				text = ""
			intervals [1061]:
				xmin = 396.223
				xmax = 396.523
				text = "um"
			intervals [1062]:
				xmin = 396.523
				xmax = 396.606
				text = ""
			intervals [1063]:
				xmin = 396.606
				xmax = 396.826
				text = "up"
			intervals [1064]:
				xmin = 396.826
				xmax = 397.486
				text = "northwest"
			intervals [1065]:
				xmin = 397.486
				xmax = 397.626
				text = "with"
			intervals [1066]:
				xmin = 397.626
				xmax = 397.786
				text = "my"
			intervals [1067]:
				xmin = 397.786
				xmax = 398.396
				text = "sister"
			intervals [1068]:
				xmin = 398.396
				xmax = 398.616
				text = "she"
			intervals [1069]:
				xmin = 398.616
				xmax = 398.936
				text = "lived"
			intervals [1070]:
				xmin = 398.936
				xmax = 399.046
				text = "in"
			intervals [1071]:
				xmin = 399.046
				xmax = 399.146
				text = "the"
			intervals [1072]:
				xmin = 399.146
				xmax = 399.626
				text = "dunbar"
			intervals [1073]:
				xmin = 399.626
				xmax = 400.256
				text = "hotel"
			intervals [1074]:
				xmin = 400.256
				xmax = 400.286
				text = "i"
			intervals [1075]:
				xmin = 400.286
				xmax = 400.456
				text = "don't"
			intervals [1076]:
				xmin = 400.456
				xmax = 400.546
				text = "know"
			intervals [1077]:
				xmin = 400.546
				xmax = 400.676
				text = "if"
			intervals [1078]:
				xmin = 400.676
				xmax = 401.076
				text = "anybody"
			intervals [1079]:
				xmin = 401.076
				xmax = 401.356
				text = "remember"
			intervals [1080]:
				xmin = 401.356
				xmax = 401.566
				text = "that"
			intervals [1081]:
				xmin = 401.566
				xmax = 402.0465
				text = ""
			intervals [1082]:
				xmin = 402.0465
				xmax = 402.2165
				text = "that"
			intervals [1083]:
				xmin = 402.2165
				xmax = 402.3765
				text = "was"
			intervals [1084]:
				xmin = 402.3765
				xmax = 402.4965
				text = "on"
			intervals [1085]:
				xmin = 402.4965
				xmax = 402.9865
				text = "fifteenth"
			intervals [1086]:
				xmin = 402.9865
				xmax = 403.0265
				text = ""
			intervals [1087]:
				xmin = 403.0265
				xmax = 403.2065
				text = "and"
			intervals [1088]:
				xmin = 403.2065
				xmax = 403.4165
				text = "u"
			intervals [1089]:
				xmin = 403.4165
				xmax = 403.8541
				text = ""
			intervals [1090]:
				xmin = 403.8541
				xmax = 404.0441
				text = "she"
			intervals [1091]:
				xmin = 404.0441
				xmax = 404.3841
				text = "stayed"
			intervals [1092]:
				xmin = 404.3841
				xmax = 404.4841
				text = "in"
			intervals [1093]:
				xmin = 404.4841
				xmax = 404.6441
				text = "there"
			intervals [1094]:
				xmin = 404.6441
				xmax = 404.7541
				text = "with"
			intervals [1095]:
				xmin = 404.7541
				xmax = 404.8941
				text = "her"
			intervals [1096]:
				xmin = 404.8941
				xmax = 405.4441
				text = "boyfriend"
			intervals [1097]:
				xmin = 405.4441
				xmax = 405.5541
				text = "i"
			intervals [1098]:
				xmin = 405.5541
				xmax = 405.8941
				text = "stayed"
			intervals [1099]:
				xmin = 405.8941
				xmax = 405.9941
				text = "in"
			intervals [1100]:
				xmin = 405.9941
				xmax = 406.1541
				text = "there"
			intervals [1101]:
				xmin = 406.1541
				xmax = 406.2941
				text = "with"
			intervals [1102]:
				xmin = 406.2941
				xmax = 406.3841
				text = "her"
			intervals [1103]:
				xmin = 406.3841
				xmax = 406.5641
				text = "for"
			intervals [1104]:
				xmin = 406.5641
				xmax = 406.6141
				text = "a"
			intervals [1105]:
				xmin = 406.6141
				xmax = 407.0041
				text = "while"
			intervals [1106]:
				xmin = 407.0041
				xmax = 407.3565
				text = ""
			intervals [1107]:
				xmin = 407.3565
				xmax = 407.5365
				text = "but"
			intervals [1108]:
				xmin = 407.5365
				xmax = 407.8365
				text = "then"
			intervals [1109]:
				xmin = 407.8365
				xmax = 408.1065
				text = "he"
			intervals [1110]:
				xmin = 408.1065
				xmax = 408.4765
				text = "wanted"
			intervals [1111]:
				xmin = 408.4765
				xmax = 408.5565
				text = "to"
			intervals [1112]:
				xmin = 408.5565
				xmax = 408.9365
				text = "start"
			intervals [1113]:
				xmin = 408.9365
				xmax = 409.1665
				text = "getting"
			intervals [1114]:
				xmin = 409.1665
				xmax = 409.6465
				text = "fresh"
			intervals [1115]:
				xmin = 409.6465
				xmax = 409.8465
				text = "so"
			intervals [1116]:
				xmin = 409.8465
				xmax = 409.9665
				text = "i"
			intervals [1117]:
				xmin = 409.9665
				xmax = 410.3265
				text = "told"
			intervals [1118]:
				xmin = 410.3265
				xmax = 410.5665
				text = "her"
			intervals [1119]:
				xmin = 410.5665
				xmax = 410.7565
				text = "she"
			intervals [1120]:
				xmin = 410.7565
				xmax = 410.9865
				text = "didn't"
			intervals [1121]:
				xmin = 410.9865
				xmax = 411.3265
				text = "believe"
			intervals [1122]:
				xmin = 411.3265
				xmax = 411.4565
				text = "me"
			intervals [1123]:
				xmin = 411.4565
				xmax = 411.6565
				text = "cause"
			intervals [1124]:
				xmin = 411.6565
				xmax = 411.8065
				text = "she"
			intervals [1125]:
				xmin = 411.8065
				xmax = 411.9865
				text = "was"
			intervals [1126]:
				xmin = 411.9865
				xmax = 412.0665
				text = "a"
			intervals [1127]:
				xmin = 412.0665
				xmax = 412.5665
				text = "drunk"
			intervals [1128]:
				xmin = 412.5665
				xmax = 412.7665
				text = "<unk>"
			intervals [1129]:
				xmin = 412.7665
				xmax = 413.0185
				text = ""
			intervals [1130]:
				xmin = 413.0185
				xmax = 413.4485
				text = "so"
			intervals [1131]:
				xmin = 413.4485
				xmax = 413.6868
				text = ""
			intervals [1132]:
				xmin = 413.6868
				xmax = 413.8368
				text = "i"
			intervals [1133]:
				xmin = 413.8368
				xmax = 414.1968
				text = "stayed"
			intervals [1134]:
				xmin = 414.1968
				xmax = 414.3168
				text = "out"
			intervals [1135]:
				xmin = 414.3168
				xmax = 414.3768
				text = "in"
			intervals [1136]:
				xmin = 414.3768
				xmax = 414.4368
				text = "the"
			intervals [1137]:
				xmin = 414.4368
				xmax = 414.7668
				text = "street"
			intervals [1138]:
				xmin = 414.7668
				xmax = 415.2863
				text = ""
			intervals [1139]:
				xmin = 415.2863
				xmax = 415.4063
				text = "i"
			intervals [1140]:
				xmin = 415.4063
				xmax = 415.7663
				text = "stayed"
			intervals [1141]:
				xmin = 415.7663
				xmax = 415.9663
				text = "in"
			intervals [1142]:
				xmin = 415.9663
				xmax = 416.2263
				text = "um"
			intervals [1143]:
				xmin = 416.2263
				xmax = 416.7963
				text = "meridian"
			intervals [1144]:
				xmin = 416.7963
				xmax = 417.1763
				text = "park"
			intervals [1145]:
				xmin = 417.1763
				xmax = 417.3032
				text = ""
			intervals [1146]:
				xmin = 417.3032
				xmax = 417.5532
				text = "that"
			intervals [1147]:
				xmin = 417.5532
				xmax = 417.7732
				text = "was"
			intervals [1148]:
				xmin = 417.7732
				xmax = 417.8915
				text = ""
			intervals [1149]:
				xmin = 417.8915
				xmax = 418.6115
				text = "mostly"
			intervals [1150]:
				xmin = 418.6115
				xmax = 419.0494
				text = ""
			intervals [1151]:
				xmin = 419.0494
				xmax = 419.2594
				text = "that"
			intervals [1152]:
				xmin = 419.2594
				xmax = 419.4094
				text = "was"
			intervals [1153]:
				xmin = 419.4094
				xmax = 419.8894
				text = "mostly"
			intervals [1154]:
				xmin = 419.8894
				xmax = 420.0994
				text = "where"
			intervals [1155]:
				xmin = 420.0994
				xmax = 420.2594
				text = "i"
			intervals [1156]:
				xmin = 420.2594
				xmax = 420.7394
				text = "stayed"
			intervals [1157]:
				xmin = 420.7394
				xmax = 421.0877
				text = ""
			intervals [1158]:
				xmin = 421.0877
				xmax = 421.2077
				text = "i"
			intervals [1159]:
				xmin = 421.2077
				xmax = 421.5877
				text = "stayed"
			intervals [1160]:
				xmin = 421.5877
				xmax = 421.8277
				text = "there"
			intervals [1161]:
				xmin = 421.8277
				xmax = 422.0177
				text = "for"
			intervals [1162]:
				xmin = 422.0177
				xmax = 422.2377
				text = "like"
			intervals [1163]:
				xmin = 422.2377
				xmax = 422.6364
				text = ""
			intervals [1164]:
				xmin = 422.6364
				xmax = 422.9864
				text = "uh-huh"
			intervals [1165]:
				xmin = 422.9864
				xmax = 423.4448
				text = ""
			intervals [1166]:
				xmin = 423.4448
				xmax = 423.6248
				text = "i"
			intervals [1167]:
				xmin = 423.6248
				xmax = 424.0348
				text = "stayed"
			intervals [1168]:
				xmin = 424.0348
				xmax = 424.1848
				text = "in"
			intervals [1169]:
				xmin = 424.1848
				xmax = 424.3948
				text = "there"
			intervals [1170]:
				xmin = 424.3948
				xmax = 424.5348
				text = "for"
			intervals [1171]:
				xmin = 424.5348
				xmax = 424.7448
				text = "like"
			intervals [1172]:
				xmin = 424.7448
				xmax = 424.7948
				text = ""
			intervals [1173]:
				xmin = 424.7948
				xmax = 425.0448
				text = "three"
			intervals [1174]:
				xmin = 425.0448
				xmax = 425.7648
				text = "years"
			intervals [1175]:
				xmin = 425.7648
				xmax = 426.1528
				text = ""
			intervals [1176]:
				xmin = 426.1528
				xmax = 426.4528
				text = "off"
			intervals [1177]:
				xmin = 426.4528
				xmax = 426.5428
				text = "and"
			intervals [1178]:
				xmin = 426.5428
				xmax = 426.7628
				text = "on"
			intervals [1179]:
				xmin = 426.7628
				xmax = 427.7529
				text = ""
			intervals [1180]:
				xmin = 427.7529
				xmax = 427.9329
				text = "a"
			intervals [1181]:
				xmin = 427.9329
				xmax = 428.1129
				text = "um"
			intervals [1182]:
				xmin = 428.1129
				xmax = 428.2029
				text = "s"
			intervals [1183]:
				xmin = 428.2029
				xmax = 428.6629
				text = "people"
			intervals [1184]:
				xmin = 428.6629
				xmax = 428.9129
				text = "would"
			intervals [1185]:
				xmin = 428.9129
				xmax = 429.1516
				text = ""
			intervals [1186]:
				xmin = 429.1516
				xmax = 429.3416
				text = "i"
			intervals [1187]:
				xmin = 429.3416
				xmax = 429.4916
				text = "would"
			intervals [1188]:
				xmin = 429.4916
				xmax = 429.7616
				text = "meet"
			intervals [1189]:
				xmin = 429.7616
				xmax = 429.7916
				text = ""
			intervals [1190]:
				xmin = 429.7916
				xmax = 430.1616
				text = "people"
			intervals [1191]:
				xmin = 430.1616
				xmax = 430.2616
				text = "in"
			intervals [1192]:
				xmin = 430.2616
				xmax = 430.3416
				text = "the"
			intervals [1193]:
				xmin = 430.3416
				xmax = 430.8216
				text = "park"
			intervals [1194]:
				xmin = 430.8216
				xmax = 431.0016
				text = "and"
			intervals [1195]:
				xmin = 431.0016
				xmax = 431.0316
				text = ""
			intervals [1196]:
				xmin = 431.0316
				xmax = 431.1916
				text = "they"
			intervals [1197]:
				xmin = 431.1916
				xmax = 431.3316
				text = "would"
			intervals [1198]:
				xmin = 431.3316
				xmax = 431.6016
				text = "see"
			intervals [1199]:
				xmin = 431.6016
				xmax = 431.7716
				text = "that"
			intervals [1200]:
				xmin = 431.7716
				xmax = 431.8516
				text = "i"
			intervals [1201]:
				xmin = 431.8516
				xmax = 432.0116
				text = "didn't"
			intervals [1202]:
				xmin = 432.0116
				xmax = 432.1516
				text = "have"
			intervals [1203]:
				xmin = 432.1516
				xmax = 432.3916
				text = "nowhere"
			intervals [1204]:
				xmin = 432.3916
				xmax = 432.4916
				text = "to"
			intervals [1205]:
				xmin = 432.4916
				xmax = 432.8216
				text = "go"
			intervals [1206]:
				xmin = 432.8216
				xmax = 432.9916
				text = "they"
			intervals [1207]:
				xmin = 432.9916
				xmax = 433.1216
				text = "would"
			intervals [1208]:
				xmin = 433.1216
				xmax = 433.1516
				text = ""
			intervals [1209]:
				xmin = 433.1516
				xmax = 433.4816
				text = "offer"
			intervals [1210]:
				xmin = 433.4816
				xmax = 433.6016
				text = "me"
			intervals [1211]:
				xmin = 433.6016
				xmax = 433.7616
				text = "over"
			intervals [1212]:
				xmin = 433.7616
				xmax = 433.8216
				text = "to"
			intervals [1213]:
				xmin = 433.8216
				xmax = 433.9116
				text = "their"
			intervals [1214]:
				xmin = 433.9116
				xmax = 434.2316
				text = "house"
			intervals [1215]:
				xmin = 434.2316
				xmax = 434.3916
				text = "give"
			intervals [1216]:
				xmin = 434.3916
				xmax = 434.5016
				text = "me"
			intervals [1217]:
				xmin = 434.5016
				xmax = 434.8616
				text = "something"
			intervals [1218]:
				xmin = 434.8616
				xmax = 434.9516
				text = "to"
			intervals [1219]:
				xmin = 434.9516
				xmax = 435.1616
				text = "eat"
			intervals [1220]:
				xmin = 435.1616
				xmax = 435.5366
				text = ""
			intervals [1221]:
				xmin = 435.5366
				xmax = 435.7166
				text = "let"
			intervals [1222]:
				xmin = 435.7166
				xmax = 435.8266
				text = "me"
			intervals [1223]:
				xmin = 435.8266
				xmax = 436.0666
				text = "take"
			intervals [1224]:
				xmin = 436.0666
				xmax = 436.0966
				text = "a"
			intervals [1225]:
				xmin = 436.0966
				xmax = 436.7266
				text = "shower"
			intervals [1226]:
				xmin = 436.7266
				xmax = 436.9553
				text = ""
			intervals [1227]:
				xmin = 436.9553
				xmax = 437.2353
				text = "stuff"
			intervals [1228]:
				xmin = 437.2353
				xmax = 437.4353
				text = "like"
			intervals [1229]:
				xmin = 437.4353
				xmax = 437.6553
				text = "that"
			intervals [1230]:
				xmin = 437.6553
				xmax = 437.7753
				text = "but"
			intervals [1231]:
				xmin = 437.7753
				xmax = 437.9853
				text = "then"
			intervals [1232]:
				xmin = 437.9853
				xmax = 438.2853
				text = "after"
			intervals [1233]:
				xmin = 438.2853
				xmax = 438.5553
				text = "that"
			intervals [1234]:
				xmin = 438.5553
				xmax = 438.6353
				text = "i"
			intervals [1235]:
				xmin = 438.6353
				xmax = 438.8753
				text = "had"
			intervals [1236]:
				xmin = 438.8753
				xmax = 438.9353
				text = "to"
			intervals [1237]:
				xmin = 438.9353
				xmax = 438.9653
				text = ""
			intervals [1238]:
				xmin = 438.9653
				xmax = 439.2553
				text = "go"
			intervals [1239]:
				xmin = 439.2553
				xmax = 439.4912
				text = ""
			intervals [1240]:
				xmin = 439.4912
				xmax = 439.7912
				text = "so"
			intervals [1241]:
				xmin = 439.7912
				xmax = 439.945
				text = ""
			intervals [1242]:
				xmin = 439.945
				xmax = 440.525
				text = "majority"
			intervals [1243]:
				xmin = 440.525
				xmax = 440.585
				text = "of"
			intervals [1244]:
				xmin = 440.585
				xmax = 440.645
				text = "the"
			intervals [1245]:
				xmin = 440.645
				xmax = 440.975
				text = "times"
			intervals [1246]:
				xmin = 440.975
				xmax = 441.075
				text = "i"
			intervals [1247]:
				xmin = 441.075
				xmax = 441.535
				text = "slept"
			intervals [1248]:
				xmin = 441.535
				xmax = 441.635
				text = "in"
			intervals [1249]:
				xmin = 441.635
				xmax = 441.735
				text = "the"
			intervals [1250]:
				xmin = 441.735
				xmax = 442.075
				text = "park"
			intervals [1251]:
				xmin = 442.075
				xmax = 442.5126
				text = ""
			intervals [1252]:
				xmin = 442.5126
				xmax = 442.7726
				text = "even"
			intervals [1253]:
				xmin = 442.7726
				xmax = 442.8626
				text = "in"
			intervals [1254]:
				xmin = 442.8626
				xmax = 442.9326
				text = "the"
			intervals [1255]:
				xmin = 442.9326
				xmax = 443.2026
				text = "winter"
			intervals [1256]:
				xmin = 443.2026
				xmax = 443.4926
				text = "time"
			intervals [1257]:
				xmin = 443.4926
				xmax = 443.5426
				text = "i"
			intervals [1258]:
				xmin = 443.5426
				xmax = 443.8026
				text = "think"
			intervals [1259]:
				xmin = 443.8026
				xmax = 443.9426
				text = "that"
			intervals [1260]:
				xmin = 443.9426
				xmax = 443.9826
				text = "s"
			intervals [1261]:
				xmin = 443.9826
				xmax = 444.1426
				text = "why"
			intervals [1262]:
				xmin = 444.1426
				xmax = 444.6226
				text = "sometime"
			intervals [1263]:
				xmin = 444.6226
				xmax = 444.6826
				text = "i"
			intervals [1264]:
				xmin = 444.6826
				xmax = 444.8426
				text = "have"
			intervals [1265]:
				xmin = 444.8426
				xmax = 444.8826
				text = ""
			intervals [1266]:
				xmin = 444.8826
				xmax = 445.2026
				text = "trouble"
			intervals [1267]:
				xmin = 445.2026
				xmax = 445.2326
				text = ""
			intervals [1268]:
				xmin = 445.2326
				xmax = 445.3326
				text = "with"
			intervals [1269]:
				xmin = 445.3326
				xmax = 445.3626
				text = ""
			intervals [1270]:
				xmin = 445.3626
				xmax = 445.5426
				text = "this"
			intervals [1271]:
				xmin = 445.5426
				xmax = 445.7826
				text = "hip"
			intervals [1272]:
				xmin = 445.7826
				xmax = 448.0953
				text = ""
			intervals [1273]:
				xmin = 448.0953
				xmax = 448.7353
				text = "mm-hm"
			intervals [1274]:
				xmin = 448.7353
				xmax = 455.7247
				text = ""
			intervals [1275]:
				xmin = 455.7247
				xmax = 455.8347
				text = "<unk>"
			intervals [1276]:
				xmin = 455.8347
				xmax = 455.9708
				text = ""
			intervals [1277]:
				xmin = 455.9708
				xmax = 456.1908
				text = "no"
			intervals [1278]:
				xmin = 456.1908
				xmax = 457.8847
				text = ""
			intervals [1279]:
				xmin = 457.8847
				xmax = 458.2747
				text = "mm-mm"
			intervals [1280]:
				xmin = 458.2747
				xmax = 459.1453
				text = ""
			intervals [1281]:
				xmin = 459.1453
				xmax = 459.5453
				text = "mm-hm"
			intervals [1282]:
				xmin = 459.5453
				xmax = 459.773
				text = ""
			intervals [1283]:
				xmin = 459.773
				xmax = 460.103
				text = "yup"
			intervals [1284]:
				xmin = 460.103
				xmax = 460.2573
				text = ""
			intervals [1285]:
				xmin = 460.2573
				xmax = 460.4073
				text = "that"
			intervals [1286]:
				xmin = 460.4073
				xmax = 460.4373
				text = "s"
			intervals [1287]:
				xmin = 460.4373
				xmax = 460.7473
				text = "exactly"
			intervals [1288]:
				xmin = 460.7473
				xmax = 460.8773
				text = "what"
			intervals [1289]:
				xmin = 460.8773
				xmax = 460.9673
				text = "i"
			intervals [1290]:
				xmin = 460.9673
				xmax = 460.9973
				text = ""
			intervals [1291]:
				xmin = 460.9973
				xmax = 461.2573
				text = "tell"
			intervals [1292]:
				xmin = 461.2573
				xmax = 461.5573
				text = "people"
			intervals [1293]:
				xmin = 461.5573
				xmax = 461.7273
				text = "i"
			intervals [1294]:
				xmin = 461.7273
				xmax = 461.874
				text = ""
			intervals [1295]:
				xmin = 461.874
				xmax = 462.244
				text = "my"
			intervals [1296]:
				xmin = 462.244
				xmax = 462.274
				text = ""
			intervals [1297]:
				xmin = 462.274
				xmax = 462.444
				text = "my"
			intervals [1298]:
				xmin = 462.444
				xmax = 462.944
				text = "knowledge"
			intervals [1299]:
				xmin = 462.944
				xmax = 463.184
				text = "came"
			intervals [1300]:
				xmin = 463.184
				xmax = 463.364
				text = "from"
			intervals [1301]:
				xmin = 463.364
				xmax = 463.424
				text = "the"
			intervals [1302]:
				xmin = 463.424
				xmax = 463.894
				text = "streets"
			intervals [1303]:
				xmin = 463.894
				xmax = 464.2525
				text = ""
			intervals [1304]:
				xmin = 464.2525
				xmax = 464.6725
				text = "because"
			intervals [1305]:
				xmin = 464.6725
				xmax = 464.8825
				text = "when"
			intervals [1306]:
				xmin = 464.8825
				xmax = 465.0425
				text = "i"
			intervals [1307]:
				xmin = 465.0425
				xmax = 465.4225
				text = "left"
			intervals [1308]:
				xmin = 465.4225
				xmax = 465.6331
				text = ""
			intervals [1309]:
				xmin = 465.6331
				xmax = 466.3931
				text = "crummell"
			intervals [1310]:
				xmin = 466.3931
				xmax = 466.9297
				text = ""
			intervals [1311]:
				xmin = 466.9297
				xmax = 467.0997
				text = "that"
			intervals [1312]:
				xmin = 467.0997
				xmax = 467.2297
				text = "was"
			intervals [1313]:
				xmin = 467.2297
				xmax = 467.4197
				text = "my"
			intervals [1314]:
				xmin = 467.4197
				xmax = 467.8897
				text = "elementary"
			intervals [1315]:
				xmin = 467.8897
				xmax = 468.2297
				text = "school"
			intervals [1316]:
				xmin = 468.2297
				xmax = 468.2597
				text = ""
			intervals [1317]:
				xmin = 468.2597
				xmax = 468.3597
				text = "i"
			intervals [1318]:
				xmin = 468.3597
				xmax = 468.5997
				text = "went"
			intervals [1319]:
				xmin = 468.5997
				xmax = 468.6897
				text = "to"
			intervals [1320]:
				xmin = 468.6897
				xmax = 469.2197
				text = "cramer"
			intervals [1321]:
				xmin = 469.2197
				xmax = 470.202
				text = ""
			intervals [1322]:
				xmin = 470.202
				xmax = 470.572
				text = "yeah"
			intervals [1323]:
				xmin = 470.572
				xmax = 470.9463
				text = ""
			intervals [1324]:
				xmin = 470.9463
				xmax = 471.5463
				text = "uh-huh"
			intervals [1325]:
				xmin = 471.5463
				xmax = 471.5962
				text = ""
			intervals [1326]:
				xmin = 471.5962
				xmax = 471.7162
				text = "i"
			intervals [1327]:
				xmin = 471.7162
				xmax = 471.9262
				text = "went"
			intervals [1328]:
				xmin = 471.9262
				xmax = 472.0162
				text = "to"
			intervals [1329]:
				xmin = 472.0162
				xmax = 472.4962
				text = "cramer"
			intervals [1330]:
				xmin = 472.4962
				xmax = 473.2382
				text = ""
			intervals [1331]:
				xmin = 473.2382
				xmax = 473.6682
				text = "i"
			intervals [1332]:
				xmin = 473.6682
				xmax = 473.8184
				text = ""
			intervals [1333]:
				xmin = 473.8184
				xmax = 474.2984
				text = "passed"
			intervals [1334]:
				xmin = 474.2984
				xmax = 474.3284
				text = ""
			intervals [1335]:
				xmin = 474.3284
				xmax = 474.5084
				text = "to"
			intervals [1336]:
				xmin = 474.5084
				xmax = 474.8284
				text = "the"
			intervals [1337]:
				xmin = 474.8284
				xmax = 474.8757
				text = ""
			intervals [1338]:
				xmin = 474.8757
				xmax = 475.2057
				text = "eighth"
			intervals [1339]:
				xmin = 475.2057
				xmax = 475.7357
				text = "grade"
			intervals [1340]:
				xmin = 475.7357
				xmax = 477.2014
				text = ""
			intervals [1341]:
				xmin = 477.2014
				xmax = 477.4514
				text = "and"
			intervals [1342]:
				xmin = 477.4514
				xmax = 477.7614
				text = "then"
			intervals [1343]:
				xmin = 477.7614
				xmax = 477.9714
				text = "by"
			intervals [1344]:
				xmin = 477.9714
				xmax = 478.1614
				text = "me"
			intervals [1345]:
				xmin = 478.1614
				xmax = 478.4814
				text = "not"
			intervals [1346]:
				xmin = 478.4814
				xmax = 478.5249
				text = ""
			intervals [1347]:
				xmin = 478.5249
				xmax = 478.6749
				text = "you"
			intervals [1348]:
				xmin = 478.6749
				xmax = 478.8249
				text = "know"
			intervals [1349]:
				xmin = 478.8249
				xmax = 478.9849
				text = "b"
			intervals [1350]:
				xmin = 478.9849
				xmax = 479.0149
				text = ""
			intervals [1351]:
				xmin = 479.0149
				xmax = 479.1849
				text = "get"
			intervals [1352]:
				xmin = 479.1849
				xmax = 479.2149
				text = ""
			intervals [1353]:
				xmin = 479.2149
				xmax = 479.4849
				text = "being"
			intervals [1354]:
				xmin = 479.4849
				xmax = 479.6749
				text = "able"
			intervals [1355]:
				xmin = 479.6749
				xmax = 479.7349
				text = "to"
			intervals [1356]:
				xmin = 479.7349
				xmax = 479.9149
				text = "get"
			intervals [1357]:
				xmin = 479.9149
				xmax = 480.0749
				text = "no"
			intervals [1358]:
				xmin = 480.0749
				xmax = 480.4349
				text = "help"
			intervals [1359]:
				xmin = 480.4349
				xmax = 480.7949
				text = "nobody"
			intervals [1360]:
				xmin = 480.7949
				xmax = 480.9249
				text = "didn't"
			intervals [1361]:
				xmin = 480.9249
				xmax = 481.1649
				text = "wanna"
			intervals [1362]:
				xmin = 481.1649
				xmax = 481.4549
				text = "help"
			intervals [1363]:
				xmin = 481.4549
				xmax = 481.6049
				text = "me"
			intervals [1364]:
				xmin = 481.6049
				xmax = 481.9849
				text = "because"
			intervals [1365]:
				xmin = 481.9849
				xmax = 482.2349
				text = "back"
			intervals [1366]:
				xmin = 482.2349
				xmax = 482.3949
				text = "then"
			intervals [1367]:
				xmin = 482.3949
				xmax = 482.5149
				text = "in"
			intervals [1368]:
				xmin = 482.5149
				xmax = 482.6049
				text = "the"
			intervals [1369]:
				xmin = 482.6049
				xmax = 482.6649
				text = ""
			intervals [1370]:
				xmin = 482.6649
				xmax = 483.0349
				text = "day"
			intervals [1371]:
				xmin = 483.0349
				xmax = 483.4204
				text = ""
			intervals [1372]:
				xmin = 483.4204
				xmax = 483.5804
				text = "you"
			intervals [1373]:
				xmin = 483.5804
				xmax = 483.6604
				text = "know"
			intervals [1374]:
				xmin = 483.6604
				xmax = 483.8904
				text = "like"
			intervals [1375]:
				xmin = 483.8904
				xmax = 484.0404
				text = "it"
			intervals [1376]:
				xmin = 484.0404
				xmax = 484.3804
				text = "wasn't"
			intervals [1377]:
				xmin = 484.3804
				xmax = 484.4104
				text = ""
			intervals [1378]:
				xmin = 484.4104
				xmax = 484.7604
				text = "easy"
			intervals [1379]:
				xmin = 484.7604
				xmax = 484.8604
				text = "to"
			intervals [1380]:
				xmin = 484.8604
				xmax = 485.1004
				text = "get"
			intervals [1381]:
				xmin = 485.1004
				xmax = 485.2704
				text = "on"
			intervals [1382]:
				xmin = 485.2704
				xmax = 485.3804
				text = ""
			intervals [1383]:
				xmin = 485.3804
				xmax = 485.7404
				text = "public"
			intervals [1384]:
				xmin = 485.7404
				xmax = 486.1104
				text = "system"
			intervals [1385]:
				xmin = 486.1104
				xmax = 486.2904
				text = "get"
			intervals [1386]:
				xmin = 486.2904
				xmax = 486.5804
				text = "food"
			intervals [1387]:
				xmin = 486.5804
				xmax = 486.9704
				text = "stamps"
			intervals [1388]:
				xmin = 486.9704
				xmax = 487.2104
				text = "stuff"
			intervals [1389]:
				xmin = 487.2104
				xmax = 487.4204
				text = "like"
			intervals [1390]:
				xmin = 487.4204
				xmax = 487.6104
				text = "that"
			intervals [1391]:
				xmin = 487.6104
				xmax = 488.1253
				text = ""
			intervals [1392]:
				xmin = 488.1253
				xmax = 488.6053
				text = "so"
			intervals [1393]:
				xmin = 488.6053
				xmax = 488.8897
				text = ""
			intervals [1394]:
				xmin = 488.8897
				xmax = 489.0597
				text = "i"
			intervals [1395]:
				xmin = 489.0597
				xmax = 489.3397
				text = "just"
			intervals [1396]:
				xmin = 489.3397
				xmax = 489.9235
				text = ""
			intervals [1397]:
				xmin = 489.9235
				xmax = 490.2735
				text = "stopped"
			intervals [1398]:
				xmin = 490.2735
				xmax = 490.5335
				text = "going"
			intervals [1399]:
				xmin = 490.5335
				xmax = 490.5935
				text = "to"
			intervals [1400]:
				xmin = 490.5935
				xmax = 491.1435
				text = "school"
			intervals [1401]:
				xmin = 491.1435
				xmax = 491.4935
				text = "and"
			intervals [1402]:
				xmin = 491.4935
				xmax = 492.4147
				text = ""
			intervals [1403]:
				xmin = 492.4147
				xmax = 492.5947
				text = "like"
			intervals [1404]:
				xmin = 492.5947
				xmax = 492.6447
				text = "i"
			intervals [1405]:
				xmin = 492.6447
				xmax = 492.8947
				text = "said"
			intervals [1406]:
				xmin = 492.8947
				xmax = 492.9947
				text = "i"
			intervals [1407]:
				xmin = 492.9947
				xmax = 493.2347
				text = "left"
			intervals [1408]:
				xmin = 493.2347
				xmax = 493.5047
				text = "home"
			intervals [1409]:
				xmin = 493.5047
				xmax = 493.6847
				text = "when"
			intervals [1410]:
				xmin = 493.6847
				xmax = 493.7547
				text = "i"
			intervals [1411]:
				xmin = 493.7547
				xmax = 493.9047
				text = "was"
			intervals [1412]:
				xmin = 493.9047
				xmax = 494.5847
				text = "thirteen"
			intervals [1413]:
				xmin = 494.5847
				xmax = 495.1927
				text = ""
			intervals [1414]:
				xmin = 495.1927
				xmax = 495.3627
				text = "when"
			intervals [1415]:
				xmin = 495.3627
				xmax = 495.5227
				text = "my"
			intervals [1416]:
				xmin = 495.5227
				xmax = 495.8527
				text = "mother"
			intervals [1417]:
				xmin = 495.8527
				xmax = 496.1527
				text = "saw"
			intervals [1418]:
				xmin = 496.1527
				xmax = 496.3627
				text = "me"
			intervals [1419]:
				xmin = 496.3627
				xmax = 496.7327
				text = "again"
			intervals [1420]:
				xmin = 496.7327
				xmax = 496.8127
				text = "i"
			intervals [1421]:
				xmin = 496.8127
				xmax = 496.9927
				text = "was"
			intervals [1422]:
				xmin = 496.9927
				xmax = 497.2727
				text = "twenty"
			intervals [1423]:
				xmin = 497.2727
				xmax = 498.0627
				text = "six"
			intervals [1424]:
				xmin = 498.0627
				xmax = 501.908
				text = ""
			intervals [1425]:
				xmin = 501.908
				xmax = 502.198
				text = "yup"
			intervals [1426]:
				xmin = 502.198
				xmax = 502.228
				text = ""
			intervals [1427]:
				xmin = 502.228
				xmax = 502.378
				text = "i"
			intervals [1428]:
				xmin = 502.378
				xmax = 502.718
				text = "lived"
			intervals [1429]:
				xmin = 502.718
				xmax = 502.748
				text = ""
			intervals [1430]:
				xmin = 502.748
				xmax = 503.068
				text = "off"
			intervals [1431]:
				xmin = 503.068
				xmax = 503.148
				text = "of"
			intervals [1432]:
				xmin = 503.148
				xmax = 503.178
				text = ""
			intervals [1433]:
				xmin = 503.178
				xmax = 503.678
				text = "people"
			intervals [1434]:
				xmin = 503.678
				xmax = 503.858
				text = "that"
			intervals [1435]:
				xmin = 503.858
				xmax = 504.008
				text = "was"
			intervals [1436]:
				xmin = 504.008
				xmax = 504.088
				text = "the"
			intervals [1437]:
				xmin = 504.088
				xmax = 504.398
				text = "ones"
			intervals [1438]:
				xmin = 504.398
				xmax = 504.538
				text = "that"
			intervals [1439]:
				xmin = 504.538
				xmax = 504.678
				text = "was"
			intervals [1440]:
				xmin = 504.678
				xmax = 505.018
				text = "nice"
			intervals [1441]:
				xmin = 505.018
				xmax = 505.248
				text = "enough"
			intervals [1442]:
				xmin = 505.248
				xmax = 505.338
				text = "to"
			intervals [1443]:
				xmin = 505.338
				xmax = 505.478
				text = "let"
			intervals [1444]:
				xmin = 505.478
				xmax = 505.618
				text = "me"
			intervals [1445]:
				xmin = 505.618
				xmax = 505.818
				text = "come"
			intervals [1446]:
				xmin = 505.818
				xmax = 505.878
				text = "and"
			intervals [1447]:
				xmin = 505.878
				xmax = 506.158
				text = "stay"
			intervals [1448]:
				xmin = 506.158
				xmax = 506.368
				text = "with"
			intervals [1449]:
				xmin = 506.368
				xmax = 506.508
				text = "'em"
			intervals [1450]:
				xmin = 506.508
				xmax = 506.738
				text = "and"
			intervals [1451]:
				xmin = 506.738
				xmax = 506.778
				text = ""
			intervals [1452]:
				xmin = 506.778
				xmax = 507.018
				text = "other"
			intervals [1453]:
				xmin = 507.018
				xmax = 507.158
				text = "than"
			intervals [1454]:
				xmin = 507.158
				xmax = 507.438
				text = "that"
			intervals [1455]:
				xmin = 507.438
				xmax = 507.7894
				text = ""
			intervals [1456]:
				xmin = 507.7894
				xmax = 507.9394
				text = "i"
			intervals [1457]:
				xmin = 507.9394
				xmax = 508.0794
				text = "was"
			intervals [1458]:
				xmin = 508.0794
				xmax = 508.3694
				text = "sleeping"
			intervals [1459]:
				xmin = 508.3694
				xmax = 508.4494
				text = "in"
			intervals [1460]:
				xmin = 508.4494
				xmax = 508.5394
				text = "the"
			intervals [1461]:
				xmin = 508.5394
				xmax = 509.0394
				text = "park"
			intervals [1462]:
				xmin = 509.0394
				xmax = 509.3702
				text = ""
			intervals [1463]:
				xmin = 509.3702
				xmax = 509.5502
				text = "when"
			intervals [1464]:
				xmin = 509.5502
				xmax = 509.6202
				text = "i"
			intervals [1465]:
				xmin = 509.6202
				xmax = 509.9302
				text = "felt"
			intervals [1466]:
				xmin = 509.9302
				xmax = 510.1402
				text = "like"
			intervals [1467]:
				xmin = 510.1402
				xmax = 510.3402
				text = "that"
			intervals [1468]:
				xmin = 510.3402
				xmax = 510.6102
				text = "wasn't"
			intervals [1469]:
				xmin = 510.6102
				xmax = 510.9502
				text = "safe"
			intervals [1470]:
				xmin = 510.9502
				xmax = 511.2402
				text = "some"
			intervals [1471]:
				xmin = 511.2402
				xmax = 511.6302
				text = "nights"
			intervals [1472]:
				xmin = 511.6302
				xmax = 511.7502
				text = "i"
			intervals [1473]:
				xmin = 511.7502
				xmax = 511.9202
				text = "would"
			intervals [1474]:
				xmin = 511.9202
				xmax = 512.0902
				text = "go"
			intervals [1475]:
				xmin = 512.0902
				xmax = 512.2202
				text = "in"
			intervals [1476]:
				xmin = 512.2202
				xmax = 512.7202
				text = "abandoned"
			intervals [1477]:
				xmin = 512.7202
				xmax = 512.7502
				text = ""
			intervals [1478]:
				xmin = 512.7502
				xmax = 513.3402
				text = "buildings"
			intervals [1479]:
				xmin = 513.3402
				xmax = 513.7702
				text = "sleep"
			intervals [1480]:
				xmin = 513.7702
				xmax = 513.9002
				text = "in"
			intervals [1481]:
				xmin = 513.9002
				xmax = 514.2902
				text = "there"
			intervals [1482]:
				xmin = 514.2902
				xmax = 514.7968
				text = ""
			intervals [1483]:
				xmin = 514.7968
				xmax = 515.0968
				text = "sleep"
			intervals [1484]:
				xmin = 515.0968
				xmax = 515.2168
				text = "in"
			intervals [1485]:
				xmin = 515.2168
				xmax = 515.2468
				text = ""
			intervals [1486]:
				xmin = 515.2468
				xmax = 515.8168
				text = "elevator"
			intervals [1487]:
				xmin = 515.8168
				xmax = 516.3768
				text = "shafts"
			intervals [1488]:
				xmin = 516.3768
				xmax = 516.5868
				text = "that"
			intervals [1489]:
				xmin = 516.5868
				xmax = 516.9068
				text = "didn't"
			intervals [1490]:
				xmin = 516.9068
				xmax = 517.3868
				text = "work"
			intervals [1491]:
				xmin = 517.3868
				xmax = 517.4568
				text = ""
			intervals [1492]:
				xmin = 517.4568
				xmax = 517.6568
				text = "you"
			intervals [1493]:
				xmin = 517.6568
				xmax = 517.9068
				text = "know"
			intervals [1494]:
				xmin = 517.9068
				xmax = 518.2
				text = ""
	item [2]:
		class = "IntervalTier"
		name = "DCB_se1_ag4_f_01 - phones"
		xmin = 0.0
		xmax = 518.2
		intervals: size = 3896
			intervals [1]:
				xmin = 0.0
				xmax = 2.2834
				text = ""
			intervals [2]:
				xmin = 2.2834
				xmax = 2.3134
				text = "sil"
			intervals [3]:
				xmin = 2.3134
				xmax = 2.6934
				text = "M"
			intervals [4]:
				xmin = 2.6934
				xmax = 2.7234
				text = "HH"
			intervals [5]:
				xmin = 2.7234
				xmax = 2.7634
				text = "M"
			intervals [6]:
				xmin = 2.7634
				xmax = 3.7121
				text = "sp"
			intervals [7]:
				xmin = 3.7121
				xmax = 3.7421
				text = "T"
			intervals [8]:
				xmin = 3.7421
				xmax = 3.9221
				text = "Y"
			intervals [9]:
				xmin = 3.9221
				xmax = 4.1121
				text = "EH1"
			intervals [10]:
				xmin = 4.1121
				xmax = 4.2521
				text = "S"
			intervals [11]:
				xmin = 4.2521
				xmax = 4.2821
				text = "sp"
			intervals [12]:
				xmin = 4.2821
				xmax = 4.8126
				text = ""
			intervals [13]:
				xmin = 4.8126
				xmax = 5.1326
				text = "AH1"
			intervals [14]:
				xmin = 5.1326
				xmax = 5.2826
				text = "M"
			intervals [15]:
				xmin = 5.2826
				xmax = 5.3126
				text = "sp"
			intervals [16]:
				xmin = 5.3126
				xmax = 5.3822
				text = ""
			intervals [17]:
				xmin = 5.3822
				xmax = 5.6022
				text = "AY1"
			intervals [18]:
				xmin = 5.6022
				xmax = 5.6422
				text = "V"
			intervals [19]:
				xmin = 5.6422
				xmax = 5.6822
				text = "R"
			intervals [20]:
				xmin = 5.6822
				xmax = 5.7422
				text = "IY0"
			intervals [21]:
				xmin = 5.7422
				xmax = 5.8522
				text = "S"
			intervals [22]:
				xmin = 5.8522
				xmax = 5.9322
				text = "IH1"
			intervals [23]:
				xmin = 5.9322
				xmax = 6.0022
				text = "T"
			intervals [24]:
				xmin = 6.0022
				xmax = 6.1822
				text = "IY0"
			intervals [25]:
				xmin = 6.1822
				xmax = 6.7723
				text = ""
			intervals [26]:
				xmin = 6.7723
				xmax = 6.8523
				text = "sil"
			intervals [27]:
				xmin = 6.8523
				xmax = 6.9423
				text = "N"
			intervals [28]:
				xmin = 6.9423
				xmax = 7.0523
				text = "AO2"
			intervals [29]:
				xmin = 7.0523
				xmax = 7.1123
				text = "R"
			intervals [30]:
				xmin = 7.1123
				xmax = 7.1923
				text = "TH"
			intervals [31]:
				xmin = 7.1923
				xmax = 7.3623
				text = "IY1"
			intervals [32]:
				xmin = 7.3623
				xmax = 7.4723
				text = "S"
			intervals [33]:
				xmin = 7.4723
				xmax = 7.5023
				text = "T"
			intervals [34]:
				xmin = 7.5023
				xmax = 8.9987
				text = ""
			intervals [35]:
				xmin = 8.9987
				xmax = 9.2287
				text = "AY1"
			intervals [36]:
				xmin = 9.2287
				xmax = 9.2987
				text = "V"
			intervals [37]:
				xmin = 9.2987
				xmax = 9.3387
				text = "R"
			intervals [38]:
				xmin = 9.3387
				xmax = 9.4087
				text = "IY0"
			intervals [39]:
				xmin = 9.4087
				xmax = 9.5087
				text = "S"
			intervals [40]:
				xmin = 9.5087
				xmax = 9.6087
				text = "IH1"
			intervals [41]:
				xmin = 9.6087
				xmax = 9.6887
				text = "T"
			intervals [42]:
				xmin = 9.6887
				xmax = 9.7987
				text = "IY0"
			intervals [43]:
				xmin = 9.7987
				xmax = 10.6114
				text = ""
			intervals [44]:
				xmin = 10.6114
				xmax = 10.8914
				text = "AY1"
			intervals [45]:
				xmin = 10.8914
				xmax = 10.9714
				text = "V"
			intervals [46]:
				xmin = 10.9714
				xmax = 11.0914
				text = "ER0"
			intervals [47]:
				xmin = 11.0914
				xmax = 11.1914
				text = "IY0"
			intervals [48]:
				xmin = 11.1914
				xmax = 12.0015
				text = ""
			intervals [49]:
				xmin = 12.0015
				xmax = 12.0315
				text = "sil"
			intervals [50]:
				xmin = 12.0315
				xmax = 12.2115
				text = "M"
			intervals [51]:
				xmin = 12.2115
				xmax = 12.2615
				text = "HH"
			intervals [52]:
				xmin = 12.2615
				xmax = 12.5115
				text = "M"
			intervals [53]:
				xmin = 12.5115
				xmax = 13.6862
				text = ""
			intervals [54]:
				xmin = 13.6862
				xmax = 13.7262
				text = "sil"
			intervals [55]:
				xmin = 13.7262
				xmax = 14.2662
				text = "AH1"
			intervals [56]:
				xmin = 14.2662
				xmax = 14.3262
				text = "M"
			intervals [57]:
				xmin = 14.3262
				xmax = 14.3762
				text = "IH1"
			intervals [58]:
				xmin = 14.3762
				xmax = 14.4562
				text = "T"
			intervals [59]:
				xmin = 14.4562
				xmax = 14.5362
				text = "S"
			intervals [60]:
				xmin = 14.5362
				xmax = 14.6262
				text = "OW1"
			intervals [61]:
				xmin = 14.6262
				xmax = 14.6762
				text = "V"
			intervals [62]:
				xmin = 14.6762
				xmax = 14.7262
				text = "ER0"
			intervals [63]:
				xmin = 14.7262
				xmax = 14.7762
				text = "DH"
			intervals [64]:
				xmin = 14.7762
				xmax = 14.8362
				text = "EH1"
			intervals [65]:
				xmin = 14.8362
				xmax = 14.8962
				text = "R"
			intervals [66]:
				xmin = 14.8962
				xmax = 15.0162
				text = "AO1"
			intervals [67]:
				xmin = 15.0162
				xmax = 15.1062
				text = "F"
			intervals [68]:
				xmin = 15.1062
				xmax = 15.1362
				text = "AH1"
			intervals [69]:
				xmin = 15.1362
				xmax = 15.2562
				text = "V"
			intervals [70]:
				xmin = 15.2562
				xmax = 15.3962
				text = "T"
			intervals [71]:
				xmin = 15.3962
				xmax = 15.4262
				text = "R"
			intervals [72]:
				xmin = 15.4262
				xmax = 15.4662
				text = "IH1"
			intervals [73]:
				xmin = 15.4662
				xmax = 15.5262
				text = "N"
			intervals [74]:
				xmin = 15.5262
				xmax = 15.5962
				text = "IH0"
			intervals [75]:
				xmin = 15.5962
				xmax = 15.6562
				text = "D"
			intervals [76]:
				xmin = 15.6562
				xmax = 15.9462
				text = "AE2"
			intervals [77]:
				xmin = 15.9462
				xmax = 16.0262
				text = "D"
			intervals [78]:
				xmin = 16.0262
				xmax = 16.0865
				text = ""
			intervals [79]:
				xmin = 16.0865
				xmax = 16.3865
				text = "M"
			intervals [80]:
				xmin = 16.3865
				xmax = 16.4165
				text = "M"
			intervals [81]:
				xmin = 16.4165
				xmax = 16.5265
				text = "M"
			intervals [82]:
				xmin = 16.5265
				xmax = 16.7365
				text = "AA2"
			intervals [83]:
				xmin = 16.7365
				xmax = 16.7665
				text = "N"
			intervals [84]:
				xmin = 16.7665
				xmax = 16.8065
				text = "T"
			intervals [85]:
				xmin = 16.8065
				xmax = 16.9365
				text = "EH1"
			intervals [86]:
				xmin = 16.9365
				xmax = 17.0165
				text = "L"
			intervals [87]:
				xmin = 17.0165
				xmax = 17.0465
				text = "OW0"
			intervals [88]:
				xmin = 17.0465
				xmax = 17.2965
				text = "AE1"
			intervals [89]:
				xmin = 17.2965
				xmax = 17.3665
				text = "V"
			intervals [90]:
				xmin = 17.3665
				xmax = 17.4065
				text = "AH0"
			intervals [91]:
				xmin = 17.4065
				xmax = 17.4465
				text = "N"
			intervals [92]:
				xmin = 17.4465
				xmax = 17.9365
				text = "UW2"
			intervals [93]:
				xmin = 17.9365
				xmax = 18.0316
				text = "sp"
			intervals [94]:
				xmin = 18.0316
				xmax = 18.3916
				text = "M"
			intervals [95]:
				xmin = 18.3916
				xmax = 18.4216
				text = "HH"
			intervals [96]:
				xmin = 18.4216
				xmax = 18.4516
				text = "M"
			intervals [97]:
				xmin = 18.4516
				xmax = 18.4972
				text = ""
			intervals [98]:
				xmin = 18.4972
				xmax = 18.5872
				text = "OW1"
			intervals [99]:
				xmin = 18.5872
				xmax = 18.6672
				text = "V"
			intervals [100]:
				xmin = 18.6672
				xmax = 18.7272
				text = "ER0"
			intervals [101]:
				xmin = 18.7272
				xmax = 18.7972
				text = "DH"
			intervals [102]:
				xmin = 18.7972
				xmax = 18.9472
				text = "EH1"
			intervals [103]:
				xmin = 18.9472
				xmax = 19.0272
				text = "R"
			intervals [104]:
				xmin = 19.0272
				xmax = 20.5175
				text = ""
			intervals [105]:
				xmin = 20.5175
				xmax = 20.5475
				text = "sil"
			intervals [106]:
				xmin = 20.5475
				xmax = 20.7275
				text = "AO1"
			intervals [107]:
				xmin = 20.7275
				xmax = 20.7675
				text = "L"
			intervals [108]:
				xmin = 20.7675
				xmax = 20.8575
				text = "M"
			intervals [109]:
				xmin = 20.8575
				xmax = 20.9775
				text = "AY1"
			intervals [110]:
				xmin = 20.9775
				xmax = 21.0475
				text = "L"
			intervals [111]:
				xmin = 21.0475
				xmax = 21.2775
				text = "AY1"
			intervals [112]:
				xmin = 21.2775
				xmax = 21.4775
				text = "F"
			intervals [113]:
				xmin = 21.4775
				xmax = 27.0127
				text = ""
			intervals [114]:
				xmin = 27.0127
				xmax = 27.1227
				text = "K"
			intervals [115]:
				xmin = 27.1227
				xmax = 27.1627
				text = "R"
			intervals [116]:
				xmin = 27.1627
				xmax = 27.2427
				text = "AH1"
			intervals [117]:
				xmin = 27.2427
				xmax = 27.3227
				text = "M"
			intervals [118]:
				xmin = 27.3227
				xmax = 27.4927
				text = "EH0"
			intervals [119]:
				xmin = 27.4927
				xmax = 27.5427
				text = "L"
			intervals [120]:
				xmin = 27.5427
				xmax = 27.5727
				text = "sp"
			intervals [121]:
				xmin = 27.5727
				xmax = 27.697
				text = ""
			intervals [122]:
				xmin = 27.697
				xmax = 27.767
				text = "DH"
			intervals [123]:
				xmin = 27.767
				xmax = 27.807
				text = "AE1"
			intervals [124]:
				xmin = 27.807
				xmax = 27.907
				text = "T"
			intervals [125]:
				xmin = 27.907
				xmax = 27.947
				text = "W"
			intervals [126]:
				xmin = 27.947
				xmax = 28.037
				text = "AH1"
			intervals [127]:
				xmin = 28.037
				xmax = 28.087
				text = "Z"
			intervals [128]:
				xmin = 28.087
				xmax = 28.147
				text = "M"
			intervals [129]:
				xmin = 28.147
				xmax = 28.327
				text = "AY1"
			intervals [130]:
				xmin = 28.327
				xmax = 28.4587
				text = ""
			intervals [131]:
				xmin = 28.4587
				xmax = 28.4987
				text = "sil"
			intervals [132]:
				xmin = 28.4987
				xmax = 28.8587
				text = "AH1"
			intervals [133]:
				xmin = 28.8587
				xmax = 28.9187
				text = "HH"
			intervals [134]:
				xmin = 28.9187
				xmax = 28.9987
				text = "AH1"
			intervals [135]:
				xmin = 28.9987
				xmax = 29.3031
				text = ""
			intervals [136]:
				xmin = 29.3031
				xmax = 29.3331
				text = "sil"
			intervals [137]:
				xmin = 29.3331
				xmax = 29.4331
				text = "N"
			intervals [138]:
				xmin = 29.4331
				xmax = 29.4931
				text = "OW1"
			intervals [139]:
				xmin = 29.4931
				xmax = 29.5431
				text = "DH"
			intervals [140]:
				xmin = 29.5431
				xmax = 29.5931
				text = "AE1"
			intervals [141]:
				xmin = 29.5931
				xmax = 29.6531
				text = "T"
			intervals [142]:
				xmin = 29.6531
				xmax = 29.6831
				text = "W"
			intervals [143]:
				xmin = 29.6831
				xmax = 29.7131
				text = "AH0"
			intervals [144]:
				xmin = 29.7131
				xmax = 29.7731
				text = "Z"
			intervals [145]:
				xmin = 29.7731
				xmax = 29.8531
				text = "M"
			intervals [146]:
				xmin = 29.8531
				xmax = 30.0631
				text = "AY1"
			intervals [147]:
				xmin = 30.0631
				xmax = 30.1531
				text = "EH2"
			intervals [148]:
				xmin = 30.1531
				xmax = 30.2431
				text = "L"
			intervals [149]:
				xmin = 30.2431
				xmax = 30.2831
				text = "AH0"
			intervals [150]:
				xmin = 30.2831
				xmax = 30.3331
				text = "M"
			intervals [151]:
				xmin = 30.3331
				xmax = 30.4031
				text = "EH1"
			intervals [152]:
				xmin = 30.4031
				xmax = 30.4331
				text = "N"
			intervals [153]:
				xmin = 30.4331
				xmax = 30.5131
				text = "T"
			intervals [154]:
				xmin = 30.5131
				xmax = 30.5531
				text = "R"
			intervals [155]:
				xmin = 30.5531
				xmax = 30.6031
				text = "IY0"
			intervals [156]:
				xmin = 30.6031
				xmax = 30.7131
				text = "S"
			intervals [157]:
				xmin = 30.7131
				xmax = 30.7731
				text = "K"
			intervals [158]:
				xmin = 30.7731
				xmax = 30.9131
				text = "UW1"
			intervals [159]:
				xmin = 30.9131
				xmax = 30.9531
				text = "L"
			intervals [160]:
				xmin = 30.9531
				xmax = 30.9931
				text = "sp"
			intervals [161]:
				xmin = 30.9931
				xmax = 35.250
				text = ""
			intervals [162]:
				xmin = 35.250
				xmax = 35.540
				text = "AH1"
			intervals [163]:
				xmin = 35.540
				xmax = 35.670
				text = "M"
			intervals [164]:
				xmin = 35.670
				xmax = 35.760
				text = "K"
			intervals [165]:
				xmin = 35.760
				xmax = 35.800
				text = "R"
			intervals [166]:
				xmin = 35.800
				xmax = 35.870
				text = "AH1"
			intervals [167]:
				xmin = 35.870
				xmax = 35.940
				text = "M"
			intervals [168]:
				xmin = 35.940
				xmax = 36.200
				text = "EH0"
			intervals [169]:
				xmin = 36.200
				xmax = 36.230
				text = "L"
			intervals [170]:
				xmin = 36.230
				xmax = 36.320
				text = "N"
			intervals [171]:
				xmin = 36.320
				xmax = 36.4185
				text = ""
			intervals [172]:
				xmin = 36.4185
				xmax = 36.5285
				text = "sil"
			intervals [173]:
				xmin = 36.5285
				xmax = 36.5585
				text = "AY1"
			intervals [174]:
				xmin = 36.5585
				xmax = 36.6154
				text = ""
			intervals [175]:
				xmin = 36.6154
				xmax = 36.8554
				text = "AY1"
			intervals [176]:
				xmin = 36.8554
				xmax = 36.8954
				text = "V"
			intervals [177]:
				xmin = 36.8954
				xmax = 36.9354
				text = "R"
			intervals [178]:
				xmin = 36.9354
				xmax = 36.9854
				text = "IY0"
			intervals [179]:
				xmin = 36.9854
				xmax = 37.0754
				text = "S"
			intervals [180]:
				xmin = 37.0754
				xmax = 37.1654
				text = "IH1"
			intervals [181]:
				xmin = 37.1654
				xmax = 37.2154
				text = "T"
			intervals [182]:
				xmin = 37.2154
				xmax = 37.3354
				text = "IY0"
			intervals [183]:
				xmin = 37.3354
				xmax = 38.4795
				text = ""
			intervals [184]:
				xmin = 38.4795
				xmax = 38.5095
				text = "sil"
			intervals [185]:
				xmin = 38.5095
				xmax = 38.9295
				text = "M"
			intervals [186]:
				xmin = 38.9295
				xmax = 38.9595
				text = "HH"
			intervals [187]:
				xmin = 38.9595
				xmax = 39.0295
				text = "M"
			intervals [188]:
				xmin = 39.0295
				xmax = 39.3026
				text = ""
			intervals [189]:
				xmin = 39.3026
				xmax = 39.3326
				text = "sil"
			intervals [190]:
				xmin = 39.3326
				xmax = 39.3826
				text = "DH"
			intervals [191]:
				xmin = 39.3826
				xmax = 39.4726
				text = "EY1"
			intervals [192]:
				xmin = 39.4726
				xmax = 39.5026
				text = "D"
			intervals [193]:
				xmin = 39.5026
				xmax = 39.5426
				text = "AH1"
			intervals [194]:
				xmin = 39.5426
				xmax = 39.6126
				text = "N"
			intervals [195]:
				xmin = 39.6126
				xmax = 39.7126
				text = "T"
			intervals [196]:
				xmin = 39.7126
				xmax = 39.8326
				text = "AO1"
			intervals [197]:
				xmin = 39.8326
				xmax = 39.8726
				text = "R"
			intervals [198]:
				xmin = 39.8726
				xmax = 39.9026
				text = "IH0"
			intervals [199]:
				xmin = 39.9026
				xmax = 39.9526
				text = "T"
			intervals [200]:
				xmin = 39.9526
				xmax = 40.0126
				text = "D"
			intervals [201]:
				xmin = 40.0126
				xmax = 40.1926
				text = "AW1"
			intervals [202]:
				xmin = 40.1926
				xmax = 40.2626
				text = "N"
			intervals [203]:
				xmin = 40.2626
				xmax = 40.3026
				text = "B"
			intervals [204]:
				xmin = 40.3026
				xmax = 40.3426
				text = "AH1"
			intervals [205]:
				xmin = 40.3426
				xmax = 40.4326
				text = "T"
			intervals [206]:
				xmin = 40.4326
				xmax = 40.4726
				text = "DH"
			intervals [207]:
				xmin = 40.4726
				xmax = 40.5726
				text = "AH0"
			intervals [208]:
				xmin = 40.5726
				xmax = 40.6226
				text = "B"
			intervals [209]:
				xmin = 40.6226
				xmax = 40.7526
				text = "IH1"
			intervals [210]:
				xmin = 40.7526
				xmax = 40.8826
				text = "L"
			intervals [211]:
				xmin = 40.8826
				xmax = 40.9326
				text = "D"
			intervals [212]:
				xmin = 40.9326
				xmax = 40.9826
				text = "IH0"
			intervals [213]:
				xmin = 40.9826
				xmax = 41.0726
				text = "N"
			intervals [214]:
				xmin = 41.0726
				xmax = 41.1126
				text = "IH0"
			intervals [215]:
				xmin = 41.1126
				xmax = 41.1726
				text = "Z"
			intervals [216]:
				xmin = 41.1726
				xmax = 41.2626
				text = "S"
			intervals [217]:
				xmin = 41.2626
				xmax = 41.3126
				text = "T"
			intervals [218]:
				xmin = 41.3126
				xmax = 41.4226
				text = "IH1"
			intervals [219]:
				xmin = 41.4226
				xmax = 41.5026
				text = "L"
			intervals [220]:
				xmin = 41.5026
				xmax = 41.6126
				text = "DH"
			intervals [221]:
				xmin = 41.6126
				xmax = 41.8426
				text = "EH1"
			intervals [222]:
				xmin = 41.8426
				xmax = 41.9126
				text = "R"
			intervals [223]:
				xmin = 41.9126
				xmax = 42.242
				text = "sp"
			intervals [224]:
				xmin = 42.242
				xmax = 42.402
				text = "M"
			intervals [225]:
				xmin = 42.402
				xmax = 42.432
				text = "HH"
			intervals [226]:
				xmin = 42.432
				xmax = 42.672
				text = "M"
			intervals [227]:
				xmin = 42.672
				xmax = 46.4727
				text = ""
			intervals [228]:
				xmin = 46.4727
				xmax = 46.5927
				text = "N"
			intervals [229]:
				xmin = 46.5927
				xmax = 46.7127
				text = "OW1"
			intervals [230]:
				xmin = 46.7127
				xmax = 46.7727
				text = "HH"
			intervals [231]:
				xmin = 46.7727
				xmax = 46.8427
				text = "IY1"
			intervals [232]:
				xmin = 46.8427
				xmax = 46.9027
				text = "W"
			intervals [233]:
				xmin = 46.9027
				xmax = 46.9327
				text = "AH0"
			intervals [234]:
				xmin = 46.9327
				xmax = 47.0227
				text = "Z"
			intervals [235]:
				xmin = 47.0227
				xmax = 47.0527
				text = "sp"
			intervals [236]:
				xmin = 47.0527
				xmax = 47.1127
				text = "B"
			intervals [237]:
				xmin = 47.1127
				xmax = 47.2427
				text = "AO1"
			intervals [238]:
				xmin = 47.2427
				xmax = 47.3227
				text = "R"
			intervals [239]:
				xmin = 47.3227
				xmax = 47.3727
				text = "N"
			intervals [240]:
				xmin = 47.3727
				xmax = 47.4527
				text = "IH0"
			intervals [241]:
				xmin = 47.4527
				xmax = 47.5227
				text = "N"
			intervals [242]:
				xmin = 47.5227
				xmax = 47.7227
				text = "AH1"
			intervals [243]:
				xmin = 47.7227
				xmax = 48.0627
				text = "M"
			intervals [244]:
				xmin = 48.0627
				xmax = 48.454
				text = "sp"
			intervals [245]:
				xmin = 48.454
				xmax = 48.554
				text = "spn"
			intervals [246]:
				xmin = 48.554
				xmax = 48.7631
				text = ""
			intervals [247]:
				xmin = 48.7631
				xmax = 48.8031
				text = "sil"
			intervals [248]:
				xmin = 48.8031
				xmax = 48.9731
				text = "JH"
			intervals [249]:
				xmin = 48.9731
				xmax = 49.0231
				text = "EY0"
			intervals [250]:
				xmin = 49.0231
				xmax = 49.0831
				text = "N"
			intervals [251]:
				xmin = 49.0831
				xmax = 49.1431
				text = "K"
			intervals [252]:
				xmin = 49.1431
				xmax = 49.2031
				text = "IH1"
			intervals [253]:
				xmin = 49.2031
				xmax = 49.2431
				text = "N"
			intervals [254]:
				xmin = 49.2431
				xmax = 49.3031
				text = "Z"
			intervals [255]:
				xmin = 49.3031
				xmax = 49.3731
				text = "V"
			intervals [256]:
				xmin = 49.3731
				xmax = 49.5931
				text = "IH0"
			intervals [257]:
				xmin = 49.5931
				xmax = 49.6731
				text = "L"
			intervals [258]:
				xmin = 49.6731
				xmax = 49.7731
				text = "S"
			intervals [259]:
				xmin = 49.7731
				xmax = 49.9131
				text = "AW1"
			intervals [260]:
				xmin = 49.9131
				xmax = 50.0331
				text = "TH"
			intervals [261]:
				xmin = 50.0331
				xmax = 50.0731
				text = "K"
			intervals [262]:
				xmin = 50.0731
				xmax = 50.1031
				text = "EH2"
			intervals [263]:
				xmin = 50.1031
				xmax = 50.1331
				text = "R"
			intervals [264]:
				xmin = 50.1331
				xmax = 50.1631
				text = "AH0"
			intervals [265]:
				xmin = 50.1631
				xmax = 50.2031
				text = "L"
			intervals [266]:
				xmin = 50.2031
				xmax = 50.3631
				text = "AY1"
			intervals [267]:
				xmin = 50.3631
				xmax = 50.4231
				text = "N"
			intervals [268]:
				xmin = 50.4231
				xmax = 50.4631
				text = "AH0"
			intervals [269]:
				xmin = 50.4631
				xmax = 50.5031
				text = "sp"
			intervals [270]:
				xmin = 50.5031
				xmax = 54.1044
				text = ""
			intervals [271]:
				xmin = 54.1044
				xmax = 54.1944
				text = "M"
			intervals [272]:
				xmin = 54.1944
				xmax = 54.2944
				text = "AH1"
			intervals [273]:
				xmin = 54.2944
				xmax = 54.3444
				text = "DH"
			intervals [274]:
				xmin = 54.3444
				xmax = 54.3944
				text = "ER0"
			intervals [275]:
				xmin = 54.3944
				xmax = 54.4744
				text = "W"
			intervals [276]:
				xmin = 54.4744
				xmax = 54.5144
				text = "AH0"
			intervals [277]:
				xmin = 54.5144
				xmax = 54.5944
				text = "Z"
			intervals [278]:
				xmin = 54.5944
				xmax = 54.6444
				text = "B"
			intervals [279]:
				xmin = 54.6444
				xmax = 54.7644
				text = "AO1"
			intervals [280]:
				xmin = 54.7644
				xmax = 54.8044
				text = "R"
			intervals [281]:
				xmin = 54.8044
				xmax = 54.8444
				text = "N"
			intervals [282]:
				xmin = 54.8444
				xmax = 54.9344
				text = "F"
			intervals [283]:
				xmin = 54.9344
				xmax = 54.9844
				text = "ER0"
			intervals [284]:
				xmin = 54.9844
				xmax = 55.1244
				text = "M"
			intervals [285]:
				xmin = 55.1244
				xmax = 55.1864
				text = ""
			intervals [286]:
				xmin = 55.1864
				xmax = 55.3364
				text = "AE1"
			intervals [287]:
				xmin = 55.3364
				xmax = 55.4364
				text = "T"
			intervals [288]:
				xmin = 55.4364
				xmax = 55.6164
				text = "L"
			intervals [289]:
				xmin = 55.6164
				xmax = 55.6764
				text = "EH1"
			intervals [290]:
				xmin = 55.6764
				xmax = 55.7364
				text = "V"
			intervals [291]:
				xmin = 55.7364
				xmax = 55.7764
				text = "AH0"
			intervals [292]:
				xmin = 55.7764
				xmax = 55.8564
				text = "N"
			intervals [293]:
				xmin = 55.8564
				xmax = 55.9264
				text = "W"
			intervals [294]:
				xmin = 55.9264
				xmax = 56.0064
				text = "ER2"
			intervals [295]:
				xmin = 56.0064
				xmax = 56.0464
				text = "TH"
			intervals [296]:
				xmin = 56.0464
				xmax = 56.1364
				text = "K"
			intervals [297]:
				xmin = 56.1364
				xmax = 56.2864
				text = "AE1"
			intervals [298]:
				xmin = 56.2864
				xmax = 56.3464
				text = "N"
			intervals [299]:
				xmin = 56.3464
				xmax = 56.4464
				text = "Z"
			intervals [300]:
				xmin = 56.4464
				xmax = 56.5164
				text = "AH0"
			intervals [301]:
				xmin = 56.5164
				xmax = 56.6764
				text = "S"
			intervals [302]:
				xmin = 56.6764
				xmax = 58.169
				text = ""
			intervals [303]:
				xmin = 58.169
				xmax = 58.219
				text = "sil"
			intervals [304]:
				xmin = 58.219
				xmax = 59.239
				text = "spn"
			intervals [305]:
				xmin = 59.239
				xmax = 59.369
				text = "sp"
			intervals [306]:
				xmin = 59.369
				xmax = 61.6494
				text = ""
			intervals [307]:
				xmin = 61.6494
				xmax = 61.8194
				text = "AY1"
			intervals [308]:
				xmin = 61.8194
				xmax = 61.8994
				text = "W"
			intervals [309]:
				xmin = 61.8994
				xmax = 61.9394
				text = "AH0"
			intervals [310]:
				xmin = 61.9394
				xmax = 62.0194
				text = "Z"
			intervals [311]:
				xmin = 62.0194
				xmax = 62.0894
				text = "B"
			intervals [312]:
				xmin = 62.0894
				xmax = 62.2294
				text = "AO1"
			intervals [313]:
				xmin = 62.2294
				xmax = 62.2994
				text = "R"
			intervals [314]:
				xmin = 62.2994
				xmax = 62.3294
				text = "N"
			intervals [315]:
				xmin = 62.3294
				xmax = 62.3794
				text = "HH"
			intervals [316]:
				xmin = 62.3794
				xmax = 62.5494
				text = "IY1"
			intervals [317]:
				xmin = 62.5494
				xmax = 62.6094
				text = "R"
			intervals [318]:
				xmin = 62.6094
				xmax = 62.7294
				text = "SH"
			intervals [319]:
				xmin = 62.7294
				xmax = 62.8294
				text = "IY1"
			intervals [320]:
				xmin = 62.8294
				xmax = 62.8794
				text = "D"
			intervals [321]:
				xmin = 62.8794
				xmax = 62.9394
				text = "IH1"
			intervals [322]:
				xmin = 62.9394
				xmax = 63.0094
				text = "D"
			intervals [323]:
				xmin = 63.0094
				xmax = 63.1194
				text = "SH"
			intervals [324]:
				xmin = 63.1194
				xmax = 63.2094
				text = "IY1"
			intervals [325]:
				xmin = 63.2094
				xmax = 63.2794
				text = "HH"
			intervals [326]:
				xmin = 63.2794
				xmax = 63.3694
				text = "AE1"
			intervals [327]:
				xmin = 63.3694
				xmax = 63.4194
				text = "D"
			intervals [328]:
				xmin = 63.4194
				xmax = 63.6294
				text = "AO1"
			intervals [329]:
				xmin = 63.6294
				xmax = 63.7094
				text = "L"
			intervals [330]:
				xmin = 63.7094
				xmax = 63.7394
				text = "AH0"
			intervals [331]:
				xmin = 63.7394
				xmax = 63.7994
				text = "V"
			intervals [332]:
				xmin = 63.7994
				xmax = 63.8994
				text = "AH1"
			intervals [333]:
				xmin = 63.8994
				xmax = 63.9694
				text = "S"
			intervals [334]:
				xmin = 63.9694
				xmax = 64.0394
				text = "HH"
			intervals [335]:
				xmin = 64.0394
				xmax = 64.2094
				text = "IY1"
			intervals [336]:
				xmin = 64.2094
				xmax = 64.3194
				text = "R"
			intervals [337]:
				xmin = 64.3194
				xmax = 66.3983
				text = ""
			intervals [338]:
				xmin = 66.3983
				xmax = 66.6683
				text = "AH1"
			intervals [339]:
				xmin = 66.6683
				xmax = 66.7583
				text = "M"
			intervals [340]:
				xmin = 66.7583
				xmax = 66.9183
				text = "AY1"
			intervals [341]:
				xmin = 66.9183
				xmax = 67.0083
				text = "HH"
			intervals [342]:
				xmin = 67.0083
				xmax = 67.1483
				text = "AE1"
			intervals [343]:
				xmin = 67.1483
				xmax = 67.2383
				text = "V"
			intervals [344]:
				xmin = 67.2383
				xmax = 67.3748
				text = ""
			intervals [345]:
				xmin = 67.3748
				xmax = 67.4948
				text = "T"
			intervals [346]:
				xmin = 67.4948
				xmax = 67.6048
				text = "EH1"
			intervals [347]:
				xmin = 67.6048
				xmax = 67.6948
				text = "N"
			intervals [348]:
				xmin = 67.6948
				xmax = 67.8048
				text = "S"
			intervals [349]:
				xmin = 67.8048
				xmax = 67.8848
				text = "IH1"
			intervals [350]:
				xmin = 67.8848
				xmax = 68.0148
				text = "S"
			intervals [351]:
				xmin = 68.0148
				xmax = 68.0648
				text = "T"
			intervals [352]:
				xmin = 68.0648
				xmax = 68.2148
				text = "ER0"
			intervals [353]:
				xmin = 68.2148
				xmax = 68.3348
				text = "Z"
			intervals [354]:
				xmin = 68.3348
				xmax = 68.3648
				text = "sp"
			intervals [355]:
				xmin = 68.3648
				xmax = 68.5748
				text = "AE1"
			intervals [356]:
				xmin = 68.5748
				xmax = 68.6648
				text = "N"
			intervals [357]:
				xmin = 68.6648
				xmax = 68.7148
				text = "D"
			intervals [358]:
				xmin = 68.7148
				xmax = 68.9848
				text = "F"
			intervals [359]:
				xmin = 68.9848
				xmax = 69.1048
				text = "AO1"
			intervals [360]:
				xmin = 69.1048
				xmax = 69.1648
				text = "R"
			intervals [361]:
				xmin = 69.1648
				xmax = 69.2648
				text = "B"
			intervals [362]:
				xmin = 69.2648
				xmax = 69.3148
				text = "R"
			intervals [363]:
				xmin = 69.3148
				xmax = 69.3748
				text = "AH1"
			intervals [364]:
				xmin = 69.3748
				xmax = 69.4648
				text = "DH"
			intervals [365]:
				xmin = 69.4648
				xmax = 69.6148
				text = "ER0"
			intervals [366]:
				xmin = 69.6148
				xmax = 71.7248
				text = "Z"
			intervals [367]:
				xmin = 71.7248
				xmax = 71.7788
				text = ""
			intervals [368]:
				xmin = 71.7788
				xmax = 71.8688
				text = "sil"
			intervals [369]:
				xmin = 71.8688
				xmax = 71.8988
				text = "Y"
			intervals [370]:
				xmin = 71.8988
				xmax = 71.9688
				text = "AE1"
			intervals [371]:
				xmin = 71.9688
				xmax = 73.9025
				text = "sp"
			intervals [372]:
				xmin = 73.9025
				xmax = 74.0625
				text = "S"
			intervals [373]:
				xmin = 74.0625
				xmax = 74.1525
				text = "EH1"
			intervals [374]:
				xmin = 74.1525
				xmax = 74.2125
				text = "V"
			intervals [375]:
				xmin = 74.2125
				xmax = 74.2725
				text = "AH0"
			intervals [376]:
				xmin = 74.2725
				xmax = 74.3425
				text = "N"
			intervals [377]:
				xmin = 74.3425
				xmax = 76.5325
				text = ""
			intervals [378]:
				xmin = 76.5325
				xmax = 76.5725
				text = "sil"
			intervals [379]:
				xmin = 76.5725
				xmax = 76.9125
				text = "R"
			intervals [380]:
				xmin = 76.9125
				xmax = 77.0625
				text = "AY1"
			intervals [381]:
				xmin = 77.0625
				xmax = 77.1125
				text = "T"
			intervals [382]:
				xmin = 77.1125
				xmax = 77.1925
				text = "IH1"
			intervals [383]:
				xmin = 77.1925
				xmax = 77.2425
				text = "N"
			intervals [384]:
				xmin = 77.2425
				xmax = 77.2925
				text = "DH"
			intervals [385]:
				xmin = 77.2925
				xmax = 77.3325
				text = "AH0"
			intervals [386]:
				xmin = 77.3325
				xmax = 77.4025
				text = "M"
			intervals [387]:
				xmin = 77.4025
				xmax = 77.4525
				text = "IH1"
			intervals [388]:
				xmin = 77.4525
				xmax = 77.4825
				text = "D"
			intervals [389]:
				xmin = 77.4825
				xmax = 77.5125
				text = "AH0"
			intervals [390]:
				xmin = 77.5125
				xmax = 77.5425
				text = "L"
			intervals [391]:
				xmin = 77.5425
				xmax = 77.6125
				text = "sp"
			intervals [392]:
				xmin = 77.6125
				xmax = 77.7891
				text = ""
			intervals [393]:
				xmin = 77.7891
				xmax = 77.9691
				text = "AY1"
			intervals [394]:
				xmin = 77.9691
				xmax = 78.0691
				text = "M"
			intervals [395]:
				xmin = 78.0691
				xmax = 78.1091
				text = "DH"
			intervals [396]:
				xmin = 78.1091
				xmax = 78.1591
				text = "AH1"
			intervals [397]:
				xmin = 78.1591
				xmax = 78.3091
				text = "L"
			intervals [398]:
				xmin = 78.3091
				xmax = 78.5591
				text = "AE1"
			intervals [399]:
				xmin = 78.5591
				xmax = 78.6291
				text = "S"
			intervals [400]:
				xmin = 78.6291
				xmax = 78.6591
				text = "T"
			intervals [401]:
				xmin = 78.6591
				xmax = 78.7791
				text = "CH"
			intervals [402]:
				xmin = 78.7791
				xmax = 79.0091
				text = "AY1"
			intervals [403]:
				xmin = 79.0091
				xmax = 79.0391
				text = "L"
			intervals [404]:
				xmin = 79.0391
				xmax = 79.0691
				text = "D"
			intervals [405]:
				xmin = 79.0691
				xmax = 79.1591
				text = "F"
			intervals [406]:
				xmin = 79.1591
				xmax = 79.1891
				text = "R"
			intervals [407]:
				xmin = 79.1891
				xmax = 79.2191
				text = "AH1"
			intervals [408]:
				xmin = 79.2191
				xmax = 79.2991
				text = "M"
			intervals [409]:
				xmin = 79.2991
				xmax = 79.3291
				text = "DH"
			intervals [410]:
				xmin = 79.3291
				xmax = 79.3991
				text = "AH0"
			intervals [411]:
				xmin = 79.3991
				xmax = 79.5091
				text = "F"
			intervals [412]:
				xmin = 79.5091
				xmax = 79.6491
				text = "ER1"
			intervals [413]:
				xmin = 79.6491
				xmax = 79.7691
				text = "S"
			intervals [414]:
				xmin = 79.7691
				xmax = 79.7991
				text = "T"
			intervals [415]:
				xmin = 79.7991
				xmax = 79.8291
				text = "G"
			intervals [416]:
				xmin = 79.8291
				xmax = 79.9091
				text = "R"
			intervals [417]:
				xmin = 79.9091
				xmax = 80.0391
				text = "UW1"
			intervals [418]:
				xmin = 80.0391
				xmax = 80.0691
				text = "P"
			intervals [419]:
				xmin = 80.0691
				xmax = 80.2991
				text = "sp"
			intervals [420]:
				xmin = 80.2991
				xmax = 82.9423
				text = ""
			intervals [421]:
				xmin = 82.9423
				xmax = 83.3223
				text = "AH1"
			intervals [422]:
				xmin = 83.3223
				xmax = 83.5123
				text = "M"
			intervals [423]:
				xmin = 83.5123
				xmax = 83.5423
				text = "sp"
			intervals [424]:
				xmin = 83.5423
				xmax = 83.7066
				text = ""
			intervals [425]:
				xmin = 83.7066
				xmax = 83.7466
				text = "TH"
			intervals [426]:
				xmin = 83.7466
				xmax = 83.8766
				text = "R"
			intervals [427]:
				xmin = 83.8766
				xmax = 83.9366
				text = "IY1"
			intervals [428]:
				xmin = 83.9366
				xmax = 84.0966
				text = "Y"
			intervals [429]:
				xmin = 84.0966
				xmax = 84.1966
				text = "IH1"
			intervals [430]:
				xmin = 84.1966
				xmax = 84.3266
				text = "R"
			intervals [431]:
				xmin = 84.3266
				xmax = 84.4966
				text = "Z"
			intervals [432]:
				xmin = 84.4966
				xmax = 85.4862
				text = ""
			intervals [433]:
				xmin = 85.4862
				xmax = 85.6262
				text = "sil"
			intervals [434]:
				xmin = 85.6262
				xmax = 85.7862
				text = "AE1"
			intervals [435]:
				xmin = 85.7862
				xmax = 85.8262
				text = "N"
			intervals [436]:
				xmin = 85.8262
				xmax = 85.8562
				text = "DH"
			intervals [437]:
				xmin = 85.8562
				xmax = 85.9562
				text = "EH1"
			intervals [438]:
				xmin = 85.9562
				xmax = 86.0062
				text = "N"
			intervals [439]:
				xmin = 86.0062
				xmax = 86.0462
				text = "DH"
			intervals [440]:
				xmin = 86.0462
				xmax = 86.1162
				text = "AH0"
			intervals [441]:
				xmin = 86.1162
				xmax = 86.2062
				text = "R"
			intervals [442]:
				xmin = 86.2062
				xmax = 86.2962
				text = "EH1"
			intervals [443]:
				xmin = 86.2962
				xmax = 86.4662
				text = "S"
			intervals [444]:
				xmin = 86.4662
				xmax = 86.5162
				text = "T"
			intervals [445]:
				xmin = 86.5162
				xmax = 86.6062
				text = "AH1"
			intervals [446]:
				xmin = 86.6062
				xmax = 86.6662
				text = "V"
			intervals [447]:
				xmin = 86.6662
				xmax = 86.7062
				text = "EH1"
			intervals [448]:
				xmin = 86.7062
				xmax = 86.7462
				text = "M"
			intervals [449]:
				xmin = 86.7462
				xmax = 86.7762
				text = "sp"
			intervals [450]:
				xmin = 86.7762
				xmax = 86.8362
				text = "K"
			intervals [451]:
				xmin = 86.8362
				xmax = 87.0162
				text = "AH1"
			intervals [452]:
				xmin = 87.0162
				xmax = 87.0462
				text = "M"
			intervals [453]:
				xmin = 87.0462
				xmax = 87.0762
				text = "AH0"
			intervals [454]:
				xmin = 87.0762
				xmax = 87.1062
				text = "L"
			intervals [455]:
				xmin = 87.1062
				xmax = 87.2062
				text = "AO1"
			intervals [456]:
				xmin = 87.2062
				xmax = 87.3062
				text = "NG"
			intervals [457]:
				xmin = 87.3062
				xmax = 87.9931
				text = ""
			intervals [458]:
				xmin = 87.9931
				xmax = 88.0331
				text = "sil"
			intervals [459]:
				xmin = 88.0331
				xmax = 88.1031
				text = "M"
			intervals [460]:
				xmin = 88.1031
				xmax = 88.1331
				text = "HH"
			intervals [461]:
				xmin = 88.1331
				xmax = 88.5831
				text = "M"
			intervals [462]:
				xmin = 88.5831
				xmax = 88.7975
				text = ""
			intervals [463]:
				xmin = 88.7975
				xmax = 88.8275
				text = "sil"
			intervals [464]:
				xmin = 88.8275
				xmax = 89.2475
				text = "M"
			intervals [465]:
				xmin = 89.2475
				xmax = 89.2775
				text = "HH"
			intervals [466]:
				xmin = 89.2775
				xmax = 89.3175
				text = "M"
			intervals [467]:
				xmin = 89.3175
				xmax = 89.5058
				text = ""
			intervals [468]:
				xmin = 89.5058
				xmax = 89.5758
				text = "M"
			intervals [469]:
				xmin = 89.5758
				xmax = 89.6058
				text = "HH"
			intervals [470]:
				xmin = 89.6058
				xmax = 89.9858
				text = "M"
			intervals [471]:
				xmin = 89.9858
				xmax = 92.0814
				text = ""
			intervals [472]:
				xmin = 92.0814
				xmax = 92.1214
				text = "sil"
			intervals [473]:
				xmin = 92.1214
				xmax = 92.2214
				text = "spn"
			intervals [474]:
				xmin = 92.2214
				xmax = 92.2917
				text = ""
			intervals [475]:
				xmin = 92.2917
				xmax = 92.3917
				text = "HH"
			intervals [476]:
				xmin = 92.3917
				xmax = 92.4917
				text = "IY1"
			intervals [477]:
				xmin = 92.4917
				xmax = 92.5517
				text = "W"
			intervals [478]:
				xmin = 92.5517
				xmax = 92.6217
				text = "AH1"
			intervals [479]:
				xmin = 92.6217
				xmax = 92.7217
				text = "Z"
			intervals [480]:
				xmin = 92.7217
				xmax = 92.8217
				text = "AH0"
			intervals [481]:
				xmin = 92.8217
				xmax = 92.9217
				text = "B"
			intervals [482]:
				xmin = 92.9217
				xmax = 93.0217
				text = "UW1"
			intervals [483]:
				xmin = 93.0217
				xmax = 93.0917
				text = "T"
			intervals [484]:
				xmin = 93.0917
				xmax = 93.1517
				text = "B"
			intervals [485]:
				xmin = 93.1517
				xmax = 93.2217
				text = "L"
			intervals [486]:
				xmin = 93.2217
				xmax = 93.3217
				text = "AE1"
			intervals [487]:
				xmin = 93.3217
				xmax = 93.5417
				text = "K"
			intervals [488]:
				xmin = 93.5417
				xmax = 94.7704
				text = ""
			intervals [489]:
				xmin = 94.7704
				xmax = 94.8004
				text = "sil"
			intervals [490]:
				xmin = 94.8004
				xmax = 94.9404
				text = "SH"
			intervals [491]:
				xmin = 94.9404
				xmax = 95.1404
				text = "AY1"
			intervals [492]:
				xmin = 95.1404
				xmax = 95.2004
				text = "N"
			intervals [493]:
				xmin = 95.2004
				xmax = 95.3304
				text = "SH"
			intervals [494]:
				xmin = 95.3304
				xmax = 95.5904
				text = "UW1"
			intervals [495]:
				xmin = 95.5904
				xmax = 95.8004
				text = "Z"
			intervals [496]:
				xmin = 95.8004
				xmax = 97.5642
				text = ""
			intervals [497]:
				xmin = 97.5642
				xmax = 97.5942
				text = "sil"
			intervals [498]:
				xmin = 97.5942
				xmax = 98.2642
				text = "M"
			intervals [499]:
				xmin = 98.2642
				xmax = 98.2942
				text = "HH"
			intervals [500]:
				xmin = 98.2942
				xmax = 98.3242
				text = "M"
			intervals [501]:
				xmin = 98.3242
				xmax = 98.5567
				text = ""
			intervals [502]:
				xmin = 98.5567
				xmax = 98.5967
				text = "HH"
			intervals [503]:
				xmin = 98.5967
				xmax = 98.6267
				text = "IY1"
			intervals [504]:
				xmin = 98.6267
				xmax = 98.7967
				text = "sp"
			intervals [505]:
				xmin = 98.7967
				xmax = 98.8467
				text = "W"
			intervals [506]:
				xmin = 98.8467
				xmax = 98.8767
				text = "AH0"
			intervals [507]:
				xmin = 98.8767
				xmax = 98.9767
				text = "Z"
			intervals [508]:
				xmin = 98.9767
				xmax = 99.0567
				text = "AH0"
			intervals [509]:
				xmin = 99.0567
				xmax = 99.1467
				text = "B"
			intervals [510]:
				xmin = 99.1467
				xmax = 99.2467
				text = "UW1"
			intervals [511]:
				xmin = 99.2467
				xmax = 99.2767
				text = "T"
			intervals [512]:
				xmin = 99.2767
				xmax = 99.3567
				text = "sp"
			intervals [513]:
				xmin = 99.3567
				xmax = 99.4167
				text = "B"
			intervals [514]:
				xmin = 99.4167
				xmax = 99.4767
				text = "L"
			intervals [515]:
				xmin = 99.4767
				xmax = 99.5367
				text = "AE1"
			intervals [516]:
				xmin = 99.5367
				xmax = 99.6167
				text = "K"
			intervals [517]:
				xmin = 99.6167
				xmax = 100.9942
				text = "sp"
			intervals [518]:
				xmin = 100.9942
				xmax = 101.1642
				text = "AH1"
			intervals [519]:
				xmin = 101.1642
				xmax = 101.3342
				text = "SH"
			intervals [520]:
				xmin = 101.3342
				xmax = 101.4342
				text = "IY1"
			intervals [521]:
				xmin = 101.4342
				xmax = 101.4842
				text = "D"
			intervals [522]:
				xmin = 101.4842
				xmax = 101.6742
				text = "IH1"
			intervals [523]:
				xmin = 101.6742
				xmax = 101.7242
				text = "D"
			intervals [524]:
				xmin = 101.7242
				xmax = 101.8842
				text = "AH1"
			intervals [525]:
				xmin = 101.8842
				xmax = 102.0342
				text = "M"
			intervals [526]:
				xmin = 102.0342
				xmax = 102.7178
				text = "sp"
			intervals [527]:
				xmin = 102.7178
				xmax = 102.8478
				text = "M"
			intervals [528]:
				xmin = 102.8478
				xmax = 103.0178
				text = "EY1"
			intervals [529]:
				xmin = 103.0178
				xmax = 103.0578
				text = "D"
			intervals [530]:
				xmin = 103.0578
				xmax = 103.1578
				text = "Z"
			intervals [531]:
				xmin = 103.1578
				xmax = 103.1878
				text = "sp"
			intervals [532]:
				xmin = 103.1878
				xmax = 103.2478
				text = "W"
			intervals [533]:
				xmin = 103.2478
				xmax = 103.3778
				text = "ER1"
			intervals [534]:
				xmin = 103.3778
				xmax = 103.5878
				text = "K"
			intervals [535]:
				xmin = 103.5878
				xmax = 103.8643
				text = ""
			intervals [536]:
				xmin = 103.8643
				xmax = 104.0843
				text = "HH"
			intervals [537]:
				xmin = 104.0843
				xmax = 104.2643
				text = "AW1"
			intervals [538]:
				xmin = 104.2643
				xmax = 104.2943
				text = "sp"
			intervals [539]:
				xmin = 104.2943
				xmax = 104.3543
				text = "Y"
			intervals [540]:
				xmin = 104.3543
				xmax = 104.4443
				text = "UW1"
			intervals [541]:
				xmin = 104.4443
				xmax = 104.4743
				text = "N"
			intervals [542]:
				xmin = 104.4743
				xmax = 104.7443
				text = "OW1"
			intervals [543]:
				xmin = 104.7443
				xmax = 104.9408
				text = "sp"
			intervals [544]:
				xmin = 104.9408
				xmax = 105.0708
				text = "IH1"
			intervals [545]:
				xmin = 105.0708
				xmax = 105.1308
				text = "N"
			intervals [546]:
				xmin = 105.1308
				xmax = 105.2108
				text = "HH"
			intervals [547]:
				xmin = 105.2108
				xmax = 105.4508
				text = "AW1"
			intervals [548]:
				xmin = 105.4508
				xmax = 105.5408
				text = "S"
			intervals [549]:
				xmin = 105.5408
				xmax = 105.6408
				text = "IH0"
			intervals [550]:
				xmin = 105.6408
				xmax = 105.9008
				text = "Z"
			intervals [551]:
				xmin = 105.9008
				xmax = 119.9881
				text = ""
			intervals [552]:
				xmin = 119.9881
				xmax = 120.1981
				text = "AY1"
			intervals [553]:
				xmin = 120.1981
				xmax = 120.3181
				text = "R"
			intervals [554]:
				xmin = 120.3181
				xmax = 120.3881
				text = "IY0"
			intervals [555]:
				xmin = 120.3881
				xmax = 120.4681
				text = "M"
			intervals [556]:
				xmin = 120.4681
				xmax = 120.5681
				text = "EH1"
			intervals [557]:
				xmin = 120.5681
				xmax = 120.6581
				text = "M"
			intervals [558]:
				xmin = 120.6581
				xmax = 120.7081
				text = "B"
			intervals [559]:
				xmin = 120.7081
				xmax = 121.2081
				text = "ER0"
			intervals [560]:
				xmin = 121.2081
				xmax = 121.9998
				text = ""
			intervals [561]:
				xmin = 121.9998
				xmax = 122.0298
				text = "sil"
			intervals [562]:
				xmin = 122.0298
				xmax = 122.1398
				text = "W"
			intervals [563]:
				xmin = 122.1398
				xmax = 122.2298
				text = "IY1"
			intervals [564]:
				xmin = 122.2298
				xmax = 122.2998
				text = "HH"
			intervals [565]:
				xmin = 122.2998
				xmax = 122.3398
				text = "AE1"
			intervals [566]:
				xmin = 122.3398
				xmax = 122.3798
				text = "D"
			intervals [567]:
				xmin = 122.3798
				xmax = 122.4498
				text = "AH0"
			intervals [568]:
				xmin = 122.4498
				xmax = 122.5798
				text = "S"
			intervals [569]:
				xmin = 122.5798
				xmax = 122.6498
				text = "T"
			intervals [570]:
				xmin = 122.6498
				xmax = 122.8398
				text = "AO1"
			intervals [571]:
				xmin = 122.8398
				xmax = 122.8998
				text = "R"
			intervals [572]:
				xmin = 122.8998
				xmax = 122.9298
				text = "AA1"
			intervals [573]:
				xmin = 122.9298
				xmax = 122.9598
				text = "N"
			intervals [574]:
				xmin = 122.9598
				xmax = 122.9898
				text = "DH"
			intervals [575]:
				xmin = 122.9898
				xmax = 123.0398
				text = "AH1"
			intervals [576]:
				xmin = 123.0398
				xmax = 123.1598
				text = "K"
			intervals [577]:
				xmin = 123.1598
				xmax = 123.3298
				text = "AO1"
			intervals [578]:
				xmin = 123.3298
				xmax = 123.3598
				text = "R"
			intervals [579]:
				xmin = 123.3598
				xmax = 123.4198
				text = "N"
			intervals [580]:
				xmin = 123.4198
				xmax = 123.6198
				text = "ER0"
			intervals [581]:
				xmin = 123.6198
				xmax = 124.653
				text = ""
			intervals [582]:
				xmin = 124.653
				xmax = 124.953
				text = "AH1"
			intervals [583]:
				xmin = 124.953
				xmax = 125.203
				text = "M"
			intervals [584]:
				xmin = 125.203
				xmax = 125.233
				text = "sp"
			intervals [585]:
				xmin = 125.233
				xmax = 125.3427
				text = ""
			intervals [586]:
				xmin = 125.3427
				xmax = 125.5427
				text = "AY1"
			intervals [587]:
				xmin = 125.5427
				xmax = 125.6227
				text = "R"
			intervals [588]:
				xmin = 125.6227
				xmax = 125.7127
				text = "IY0"
			intervals [589]:
				xmin = 125.7127
				xmax = 125.7827
				text = "M"
			intervals [590]:
				xmin = 125.7827
				xmax = 125.8727
				text = "EH1"
			intervals [591]:
				xmin = 125.8727
				xmax = 125.9427
				text = "M"
			intervals [592]:
				xmin = 125.9427
				xmax = 125.9827
				text = "B"
			intervals [593]:
				xmin = 125.9827
				xmax = 126.1027
				text = "ER0"
			intervals [594]:
				xmin = 126.1027
				xmax = 126.3227
				text = "AO1"
			intervals [595]:
				xmin = 126.3227
				xmax = 126.4227
				text = "L"
			intervals [596]:
				xmin = 126.4227
				xmax = 126.4527
				text = "AH0"
			intervals [597]:
				xmin = 126.4527
				xmax = 126.4927
				text = "V"
			intervals [598]:
				xmin = 126.4927
				xmax = 126.6527
				text = "AA1"
			intervals [599]:
				xmin = 126.6527
				xmax = 126.7027
				text = "R"
			intervals [600]:
				xmin = 126.7027
				xmax = 126.7627
				text = "sp"
			intervals [601]:
				xmin = 126.7627
				xmax = 126.8427
				text = "W"
			intervals [602]:
				xmin = 126.8427
				xmax = 126.9527
				text = "IY1"
			intervals [603]:
				xmin = 126.9527
				xmax = 127.0227
				text = "N"
			intervals [604]:
				xmin = 127.0227
				xmax = 127.1627
				text = "UW1"
			intervals [605]:
				xmin = 127.1627
				xmax = 127.4327
				text = "AO1"
			intervals [606]:
				xmin = 127.4327
				xmax = 127.5127
				text = "L"
			intervals [607]:
				xmin = 127.5127
				xmax = 127.5527
				text = "DH"
			intervals [608]:
				xmin = 127.5527
				xmax = 127.6027
				text = "AH0"
			intervals [609]:
				xmin = 127.6027
				xmax = 127.6927
				text = "N"
			intervals [610]:
				xmin = 127.6927
				xmax = 127.8827
				text = "EY1"
			intervals [611]:
				xmin = 127.8827
				xmax = 127.9627
				text = "B"
			intervals [612]:
				xmin = 127.9627
				xmax = 128.1027
				text = "ER0"
			intervals [613]:
				xmin = 128.1027
				xmax = 128.3327
				text = "Z"
			intervals [614]:
				xmin = 128.3327
				xmax = 128.4027
				text = "K"
			intervals [615]:
				xmin = 128.4027
				xmax = 128.4727
				text = "AA1"
			intervals [616]:
				xmin = 128.4727
				xmax = 128.5527
				text = "Z"
			intervals [617]:
				xmin = 128.5527
				xmax = 128.6127
				text = "IH0"
			intervals [618]:
				xmin = 128.6127
				xmax = 128.6427
				text = "T"
			intervals [619]:
				xmin = 128.6427
				xmax = 128.6827
				text = "W"
			intervals [620]:
				xmin = 128.6827
				xmax = 128.7227
				text = "AH0"
			intervals [621]:
				xmin = 128.7227
				xmax = 128.7927
				text = "Z"
			intervals [622]:
				xmin = 128.7927
				xmax = 128.8427
				text = "L"
			intervals [623]:
				xmin = 128.8427
				xmax = 128.8827
				text = "AY1"
			intervals [624]:
				xmin = 128.8827
				xmax = 128.9827
				text = "K"
			intervals [625]:
				xmin = 128.9827
				xmax = 129.0527
				text = "AH0"
			intervals [626]:
				xmin = 129.0527
				xmax = 129.2327
				text = "S"
			intervals [627]:
				xmin = 129.2327
				xmax = 129.3027
				text = "M"
			intervals [628]:
				xmin = 129.3027
				xmax = 129.5227
				text = "AO1"
			intervals [629]:
				xmin = 129.5227
				xmax = 129.9427
				text = "L"
			intervals [630]:
				xmin = 129.9427
				xmax = 130.0996
				text = ""
			intervals [631]:
				xmin = 130.0996
				xmax = 130.1796
				text = "sil"
			intervals [632]:
				xmin = 130.1796
				xmax = 130.2096
				text = "IH0"
			intervals [633]:
				xmin = 130.2096
				xmax = 130.2396
				text = "T"
			intervals [634]:
				xmin = 130.2396
				xmax = 130.3196
				text = "W"
			intervals [635]:
				xmin = 130.3196
				xmax = 130.3996
				text = "AH1"
			intervals [636]:
				xmin = 130.3996
				xmax = 130.4896
				text = "Z"
			intervals [637]:
				xmin = 130.4896
				xmax = 130.5196
				text = "AH0"
			intervals [638]:
				xmin = 130.5196
				xmax = 130.5496
				text = "N"
			intervals [639]:
				xmin = 130.5496
				xmax = 130.5796
				text = "T"
			intervals [640]:
				xmin = 130.5796
				xmax = 130.6096
				text = "L"
			intervals [641]:
				xmin = 130.6096
				xmax = 130.6696
				text = "AY1"
			intervals [642]:
				xmin = 130.6696
				xmax = 130.7296
				text = "K"
			intervals [643]:
				xmin = 130.7296
				xmax = 130.7596
				text = "sp"
			intervals [644]:
				xmin = 130.7596
				xmax = 130.984
				text = ""
			intervals [645]:
				xmin = 130.984
				xmax = 131.024
				text = "B"
			intervals [646]:
				xmin = 131.024
				xmax = 131.334
				text = "IH1"
			intervals [647]:
				xmin = 131.334
				xmax = 131.404
				text = "G"
			intervals [648]:
				xmin = 131.404
				xmax = 131.9605
				text = ""
			intervals [649]:
				xmin = 131.9605
				xmax = 132.0305
				text = "W"
			intervals [650]:
				xmin = 132.0305
				xmax = 132.0905
				text = "IY1"
			intervals [651]:
				xmin = 132.0905
				xmax = 132.1805
				text = "N"
			intervals [652]:
				xmin = 132.1805
				xmax = 132.3005
				text = "UW1"
			intervals [653]:
				xmin = 132.3005
				xmax = 132.5505
				text = "AO1"
			intervals [654]:
				xmin = 132.5505
				xmax = 132.6405
				text = "L"
			intervals [655]:
				xmin = 132.6405
				xmax = 132.6805
				text = "DH"
			intervals [656]:
				xmin = 132.6805
				xmax = 132.7405
				text = "AH0"
			intervals [657]:
				xmin = 132.7405
				xmax = 132.8305
				text = "N"
			intervals [658]:
				xmin = 132.8305
				xmax = 133.0305
				text = "EY1"
			intervals [659]:
				xmin = 133.0305
				xmax = 133.1205
				text = "B"
			intervals [660]:
				xmin = 133.1205
				xmax = 133.3305
				text = "ER0"
			intervals [661]:
				xmin = 133.3305
				xmax = 133.4605
				text = "Z"
			intervals [662]:
				xmin = 133.4605
				xmax = 133.8788
				text = ""
			intervals [663]:
				xmin = 133.8788
				xmax = 133.9588
				text = "DH"
			intervals [664]:
				xmin = 133.9588
				xmax = 134.0288
				text = "AH1"
			intervals [665]:
				xmin = 134.0288
				xmax = 134.0588
				text = "HH"
			intervals [666]:
				xmin = 134.0588
				xmax = 134.3588
				text = "AW1"
			intervals [667]:
				xmin = 134.3588
				xmax = 134.4688
				text = "S"
			intervals [668]:
				xmin = 134.4688
				xmax = 134.5888
				text = "AH0"
			intervals [669]:
				xmin = 134.5888
				xmax = 134.6588
				text = "Z"
			intervals [670]:
				xmin = 134.6588
				xmax = 134.7288
				text = "DH"
			intervals [671]:
				xmin = 134.7288
				xmax = 134.8788
				text = "EY1"
			intervals [672]:
				xmin = 134.8788
				xmax = 134.9588
				text = "W"
			intervals [673]:
				xmin = 134.9588
				xmax = 134.9988
				text = "AH0"
			intervals [674]:
				xmin = 134.9988
				xmax = 135.0588
				text = "Z"
			intervals [675]:
				xmin = 135.0588
				xmax = 135.1288
				text = "L"
			intervals [676]:
				xmin = 135.1288
				xmax = 135.2388
				text = "AY1"
			intervals [677]:
				xmin = 135.2388
				xmax = 135.4088
				text = "K"
			intervals [678]:
				xmin = 135.4088
				xmax = 135.5275
				text = ""
			intervals [679]:
				xmin = 135.5275
				xmax = 135.6975
				text = "S"
			intervals [680]:
				xmin = 135.6975
				xmax = 135.7775
				text = "AH1"
			intervals [681]:
				xmin = 135.7775
				xmax = 135.8575
				text = "M"
			intervals [682]:
				xmin = 135.8575
				xmax = 135.9075
				text = "HH"
			intervals [683]:
				xmin = 135.9075
				xmax = 136.0975
				text = "AW1"
			intervals [684]:
				xmin = 136.0975
				xmax = 136.1675
				text = "S"
			intervals [685]:
				xmin = 136.1675
				xmax = 136.2375
				text = "IH0"
			intervals [686]:
				xmin = 136.2375
				xmax = 136.3375
				text = "Z"
			intervals [687]:
				xmin = 136.3375
				xmax = 136.3975
				text = "W"
			intervals [688]:
				xmin = 136.3975
				xmax = 136.4375
				text = "ER0"
			intervals [689]:
				xmin = 136.4375
				xmax = 136.5475
				text = "N"
			intervals [690]:
				xmin = 136.5475
				xmax = 136.7375
				text = "AY1"
			intervals [691]:
				xmin = 136.7375
				xmax = 136.8175
				text = "S"
			intervals [692]:
				xmin = 136.8175
				xmax = 136.9175
				text = "S"
			intervals [693]:
				xmin = 136.9175
				xmax = 136.9775
				text = "AH1"
			intervals [694]:
				xmin = 136.9775
				xmax = 137.0575
				text = "M"
			intervals [695]:
				xmin = 137.0575
				xmax = 137.1475
				text = "AH1"
			intervals [696]:
				xmin = 137.1475
				xmax = 137.1775
				text = "V"
			intervals [697]:
				xmin = 137.1775
				xmax = 137.2075
				text = "AH0"
			intervals [698]:
				xmin = 137.2075
				xmax = 137.2475
				text = "M"
			intervals [699]:
				xmin = 137.2475
				xmax = 137.2975
				text = "W"
			intervals [700]:
				xmin = 137.2975
				xmax = 137.3375
				text = "AH0"
			intervals [701]:
				xmin = 137.3375
				xmax = 137.3975
				text = "Z"
			intervals [702]:
				xmin = 137.3975
				xmax = 137.4675
				text = "K"
			intervals [703]:
				xmin = 137.4675
				xmax = 137.5675
				text = "AY1"
			intervals [704]:
				xmin = 137.5675
				xmax = 137.6175
				text = "N"
			intervals [705]:
				xmin = 137.6175
				xmax = 137.6475
				text = "AH0"
			intervals [706]:
				xmin = 137.6475
				xmax = 137.6775
				text = "V"
			intervals [707]:
				xmin = 137.6775
				xmax = 137.7875
				text = "R"
			intervals [708]:
				xmin = 137.7875
				xmax = 137.9575
				text = "AE1"
			intervals [709]:
				xmin = 137.9575
				xmax = 138.0175
				text = "N"
			intervals [710]:
				xmin = 138.0175
				xmax = 138.0975
				text = "D"
			intervals [711]:
				xmin = 138.0975
				xmax = 138.3775
				text = "AW1"
			intervals [712]:
				xmin = 138.3775
				xmax = 138.4875
				text = "N"
			intervals [713]:
				xmin = 138.4875
				xmax = 138.5375
				text = "Y"
			intervals [714]:
				xmin = 138.5375
				xmax = 138.6275
				text = "UW1"
			intervals [715]:
				xmin = 138.6275
				xmax = 138.7275
				text = "N"
			intervals [716]:
				xmin = 138.7275
				xmax = 138.9475
				text = "OW1"
			intervals [717]:
				xmin = 138.9475
				xmax = 138.9775
				text = "sp"
			intervals [718]:
				xmin = 138.9775
				xmax = 139.4735
				text = ""
			intervals [719]:
				xmin = 139.4735
				xmax = 139.7435
				text = "AH1"
			intervals [720]:
				xmin = 139.7435
				xmax = 139.9035
				text = "M"
			intervals [721]:
				xmin = 139.9035
				xmax = 139.9535
				text = "sp"
			intervals [722]:
				xmin = 139.9535
				xmax = 140.1778
				text = ""
			intervals [723]:
				xmin = 140.1778
				xmax = 140.2878
				text = "W"
			intervals [724]:
				xmin = 140.2878
				xmax = 140.4078
				text = "IY1"
			intervals [725]:
				xmin = 140.4078
				xmax = 140.4678
				text = "D"
			intervals [726]:
				xmin = 140.4678
				xmax = 140.4978
				text = "sp"
			intervals [727]:
				xmin = 140.4978
				xmax = 140.7178
				text = "AA1"
			intervals [728]:
				xmin = 140.7178
				xmax = 140.7878
				text = "R"
			intervals [729]:
				xmin = 140.7878
				xmax = 140.8178
				text = "sp"
			intervals [730]:
				xmin = 140.8178
				xmax = 140.8478
				text = "AH0"
			intervals [731]:
				xmin = 140.8478
				xmax = 140.8978
				text = "P"
			intervals [732]:
				xmin = 140.8978
				xmax = 141.0178
				text = "AA1"
			intervals [733]:
				xmin = 141.0178
				xmax = 141.1078
				text = "R"
			intervals [734]:
				xmin = 141.1078
				xmax = 141.1478
				text = "T"
			intervals [735]:
				xmin = 141.1478
				xmax = 141.1878
				text = "M"
			intervals [736]:
				xmin = 141.1878
				xmax = 141.2278
				text = "AH0"
			intervals [737]:
				xmin = 141.2278
				xmax = 141.4178
				text = "N"
			intervals [738]:
				xmin = 141.4178
				xmax = 141.4478
				text = "T"
			intervals [739]:
				xmin = 141.4478
				xmax = 141.4778
				text = "sp"
			intervals [740]:
				xmin = 141.4778
				xmax = 142.2028
				text = ""
			intervals [741]:
				xmin = 142.2028
				xmax = 142.2928
				text = "W"
			intervals [742]:
				xmin = 142.2928
				xmax = 142.3828
				text = "AH1"
			intervals [743]:
				xmin = 142.3828
				xmax = 142.4928
				text = "Z"
			intervals [744]:
				xmin = 142.4928
				xmax = 142.6428
				text = "AH1"
			intervals [745]:
				xmin = 142.6428
				xmax = 142.7928
				text = "M"
			intervals [746]:
				xmin = 142.7928
				xmax = 142.8228
				text = "sp"
			intervals [747]:
				xmin = 142.8228
				xmax = 142.8828
				text = "N"
			intervals [748]:
				xmin = 142.8828
				xmax = 143.0028
				text = "AY1"
			intervals [749]:
				xmin = 143.0028
				xmax = 143.0928
				text = "N"
			intervals [750]:
				xmin = 143.0928
				xmax = 143.1928
				text = "T"
			intervals [751]:
				xmin = 143.1928
				xmax = 143.3028
				text = "IY1"
			intervals [752]:
				xmin = 143.3028
				xmax = 143.3528
				text = "N"
			intervals [753]:
				xmin = 143.3528
				xmax = 143.4828
				text = "F"
			intervals [754]:
				xmin = 143.4828
				xmax = 143.5528
				text = "IH1"
			intervals [755]:
				xmin = 143.5528
				xmax = 143.6528
				text = "F"
			intervals [756]:
				xmin = 143.6528
				xmax = 143.6928
				text = "T"
			intervals [757]:
				xmin = 143.6928
				xmax = 143.7428
				text = "IY0"
			intervals [758]:
				xmin = 143.7428
				xmax = 143.8528
				text = "F"
			intervals [759]:
				xmin = 143.8528
				xmax = 144.1728
				text = "AY1"
			intervals [760]:
				xmin = 144.1728
				xmax = 144.2628
				text = "V"
			intervals [761]:
				xmin = 144.2628
				xmax = 145.503
				text = ""
			intervals [762]:
				xmin = 145.503
				xmax = 146.643
				text = "TN"
			intervals [763]:
				xmin = 146.643
				xmax = 147.544
				text = ""
			intervals [764]:
				xmin = 147.544
				xmax = 147.674
				text = "S"
			intervals [765]:
				xmin = 147.674
				xmax = 147.764
				text = "IY1"
			intervals [766]:
				xmin = 147.764
				xmax = 147.864
				text = "W"
			intervals [767]:
				xmin = 147.864
				xmax = 147.994
				text = "IY1"
			intervals [768]:
				xmin = 147.994
				xmax = 148.034
				text = "L"
			intervals [769]:
				xmin = 148.034
				xmax = 148.184
				text = "IH1"
			intervals [770]:
				xmin = 148.184
				xmax = 148.284
				text = "V"
			intervals [771]:
				xmin = 148.284
				xmax = 148.334
				text = "D"
			intervals [772]:
				xmin = 148.334
				xmax = 148.404
				text = "AE1"
			intervals [773]:
				xmin = 148.404
				xmax = 148.524
				text = "T"
			intervals [774]:
				xmin = 148.524
				xmax = 148.684
				text = "AY1"
			intervals [775]:
				xmin = 148.684
				xmax = 148.734
				text = "V"
			intervals [776]:
				xmin = 148.734
				xmax = 148.764
				text = "R"
			intervals [777]:
				xmin = 148.764
				xmax = 148.824
				text = "IY0"
			intervals [778]:
				xmin = 148.824
				xmax = 148.954
				text = "S"
			intervals [779]:
				xmin = 148.954
				xmax = 149.024
				text = "IH1"
			intervals [780]:
				xmin = 149.024
				xmax = 149.094
				text = "T"
			intervals [781]:
				xmin = 149.094
				xmax = 149.184
				text = "IY0"
			intervals [782]:
				xmin = 149.184
				xmax = 149.254
				text = "B"
			intervals [783]:
				xmin = 149.254
				xmax = 149.314
				text = "AH1"
			intervals [784]:
				xmin = 149.314
				xmax = 149.364
				text = "T"
			intervals [785]:
				xmin = 149.364
				xmax = 149.424
				text = "DH"
			intervals [786]:
				xmin = 149.424
				xmax = 149.464
				text = "AH0"
			intervals [787]:
				xmin = 149.464
				xmax = 149.494
				text = "S"
			intervals [788]:
				xmin = 149.494
				xmax = 149.624
				text = "T"
			intervals [789]:
				xmin = 149.624
				xmax = 149.674
				text = "R"
			intervals [790]:
				xmin = 149.674
				xmax = 149.784
				text = "IY1"
			intervals [791]:
				xmin = 149.784
				xmax = 149.834
				text = "T"
			intervals [792]:
				xmin = 149.834
				xmax = 149.864
				text = "sp"
			intervals [793]:
				xmin = 149.864
				xmax = 149.904
				text = "W"
			intervals [794]:
				xmin = 149.904
				xmax = 149.934
				text = "AH0"
			intervals [795]:
				xmin = 149.934
				xmax = 149.984
				text = "Z"
			intervals [796]:
				xmin = 149.984
				xmax = 150.924
				text = "TN"
			intervals [797]:
				xmin = 150.924
				xmax = 151.614
				text = ""
			intervals [798]:
				xmin = 151.614
				xmax = 151.654
				text = "sil"
			intervals [799]:
				xmin = 151.654
				xmax = 151.944
				text = "AE1"
			intervals [800]:
				xmin = 151.944
				xmax = 152.054
				text = "N"
			intervals [801]:
				xmin = 152.054
				xmax = 152.104
				text = "Y"
			intervals [802]:
				xmin = 152.104
				xmax = 152.224
				text = "UW1"
			intervals [803]:
				xmin = 152.224
				xmax = 152.294
				text = "N"
			intervals [804]:
				xmin = 152.294
				xmax = 152.534
				text = "OW1"
			intervals [805]:
				xmin = 152.534
				xmax = 152.654
				text = "AY1"
			intervals [806]:
				xmin = 152.654
				xmax = 152.744
				text = "R"
			intervals [807]:
				xmin = 152.744
				xmax = 152.814
				text = "IY0"
			intervals [808]:
				xmin = 152.814
				xmax = 152.894
				text = "M"
			intervals [809]:
				xmin = 152.894
				xmax = 152.974
				text = "EH1"
			intervals [810]:
				xmin = 152.974
				xmax = 153.054
				text = "M"
			intervals [811]:
				xmin = 153.054
				xmax = 153.104
				text = "B"
			intervals [812]:
				xmin = 153.104
				xmax = 153.404
				text = "ER0"
			intervals [813]:
				xmin = 153.404
				xmax = 157.2353
				text = "sp"
			intervals [814]:
				xmin = 157.2353
				xmax = 157.2853
				text = "spn"
			intervals [815]:
				xmin = 157.2853
				xmax = 157.3853
				text = "sp"
			intervals [816]:
				xmin = 157.3853
				xmax = 157.4953
				text = "G"
			intervals [817]:
				xmin = 157.4953
				xmax = 157.6153
				text = "IH1"
			intervals [818]:
				xmin = 157.6153
				xmax = 157.6753
				text = "T"
			intervals [819]:
				xmin = 157.6753
				xmax = 157.7053
				text = "IH0"
			intervals [820]:
				xmin = 157.7053
				xmax = 157.7353
				text = "N"
			intervals [821]:
				xmin = 157.7353
				xmax = 157.8353
				text = "B"
			intervals [822]:
				xmin = 157.8353
				xmax = 157.9853
				text = "IY1"
			intervals [823]:
				xmin = 157.9853
				xmax = 158.0253
				text = "T"
			intervals [824]:
				xmin = 158.0253
				xmax = 158.0553
				text = "IH0"
			intervals [825]:
				xmin = 158.0553
				xmax = 158.1153
				text = "NG"
			intervals [826]:
				xmin = 158.1153
				xmax = 158.2253
				text = "Z"
			intervals [827]:
				xmin = 158.2253
				xmax = 158.2853
				text = "AH0"
			intervals [828]:
				xmin = 158.2853
				xmax = 158.3153
				text = "sp"
			intervals [829]:
				xmin = 158.3153
				xmax = 158.3853
				text = "L"
			intervals [830]:
				xmin = 158.3853
				xmax = 158.4153
				text = "AA1"
			intervals [831]:
				xmin = 158.4153
				xmax = 158.6553
				text = "T"
			intervals [832]:
				xmin = 158.6553
				xmax = 158.6853
				text = "sp"
			intervals [833]:
				xmin = 158.6853
				xmax = 159.9453
				text = "spn"
			intervals [834]:
				xmin = 159.9453
				xmax = 160.2648
				text = ""
			intervals [835]:
				xmin = 160.2648
				xmax = 160.3048
				text = "sil"
			intervals [836]:
				xmin = 160.3048
				xmax = 161.0648
				text = "spn"
			intervals [837]:
				xmin = 161.0648
				xmax = 161.7162
				text = ""
			intervals [838]:
				xmin = 161.7162
				xmax = 161.7462
				text = "sil"
			intervals [839]:
				xmin = 161.7462
				xmax = 162.7662
				text = "Y"
			intervals [840]:
				xmin = 162.7662
				xmax = 163.0662
				text = "AE1"
			intervals [841]:
				xmin = 163.0662
				xmax = 163.1762
				text = "sp"
			intervals [842]:
				xmin = 163.1762
				xmax = 163.3529
				text = ""
			intervals [843]:
				xmin = 163.3529
				xmax = 163.6029
				text = "S"
			intervals [844]:
				xmin = 163.6029
				xmax = 163.6729
				text = "AH1"
			intervals [845]:
				xmin = 163.6729
				xmax = 163.7029
				text = "M"
			intervals [846]:
				xmin = 163.7029
				xmax = 163.7329
				text = "TH"
			intervals [847]:
				xmin = 163.7329
				xmax = 163.7629
				text = "IH0"
			intervals [848]:
				xmin = 163.7629
				xmax = 163.8029
				text = "N"
			intervals [849]:
				xmin = 163.8029
				xmax = 163.8729
				text = "L"
			intervals [850]:
				xmin = 163.8729
				xmax = 163.9629
				text = "AY1"
			intervals [851]:
				xmin = 163.9629
				xmax = 164.0129
				text = "K"
			intervals [852]:
				xmin = 164.0129
				xmax = 164.0429
				text = "sp"
			intervals [853]:
				xmin = 164.0429
				xmax = 164.0929
				text = "DH"
			intervals [854]:
				xmin = 164.0929
				xmax = 164.1229
				text = "AE1"
			intervals [855]:
				xmin = 164.1229
				xmax = 164.3229
				text = "T"
			intervals [856]:
				xmin = 164.3229
				xmax = 164.3629
				text = "sp"
			intervals [857]:
				xmin = 164.3629
				xmax = 164.6129
				text = "AE1"
			intervals [858]:
				xmin = 164.6129
				xmax = 164.6929
				text = "N"
			intervals [859]:
				xmin = 164.6929
				xmax = 164.8329
				text = "AH1"
			intervals [860]:
				xmin = 164.8329
				xmax = 165.1329
				text = "M"
			intervals [861]:
				xmin = 165.1329
				xmax = 168.6862
				text = ""
			intervals [862]:
				xmin = 168.6862
				xmax = 168.7262
				text = "sil"
			intervals [863]:
				xmin = 168.7262
				xmax = 168.8262
				text = "N"
			intervals [864]:
				xmin = 168.8262
				xmax = 168.9762
				text = "OW1"
			intervals [865]:
				xmin = 168.9762
				xmax = 169.0462
				text = "sp"
			intervals [866]:
				xmin = 169.0462
				xmax = 169.9468
				text = ""
			intervals [867]:
				xmin = 169.9468
				xmax = 170.0468
				text = "N"
			intervals [868]:
				xmin = 170.0468
				xmax = 170.2068
				text = "OW1"
			intervals [869]:
				xmin = 170.2068
				xmax = 170.8359
				text = "sp"
			intervals [870]:
				xmin = 170.8359
				xmax = 170.9859
				text = "AW1"
			intervals [871]:
				xmin = 170.9859
				xmax = 171.0459
				text = "R"
			intervals [872]:
				xmin = 171.0459
				xmax = 171.0759
				text = "sp"
			intervals [873]:
				xmin = 171.0759
				xmax = 171.1159
				text = "P"
			intervals [874]:
				xmin = 171.1159
				xmax = 171.1559
				text = "EH1"
			intervals [875]:
				xmin = 171.1559
				xmax = 171.3159
				text = "R"
			intervals [876]:
				xmin = 171.3159
				xmax = 171.3559
				text = "AH0"
			intervals [877]:
				xmin = 171.3559
				xmax = 171.3959
				text = "N"
			intervals [878]:
				xmin = 171.3959
				xmax = 171.4259
				text = "T"
			intervals [879]:
				xmin = 171.4259
				xmax = 171.5059
				text = "S"
			intervals [880]:
				xmin = 171.5059
				xmax = 171.5359
				text = "sp"
			intervals [881]:
				xmin = 171.5359
				xmax = 171.5759
				text = "D"
			intervals [882]:
				xmin = 171.5759
				xmax = 171.6659
				text = "IH1"
			intervals [883]:
				xmin = 171.6659
				xmax = 171.7659
				text = "D"
			intervals [884]:
				xmin = 171.7659
				xmax = 171.8159
				text = "N"
			intervals [885]:
				xmin = 171.8159
				xmax = 171.8459
				text = "T"
			intervals [886]:
				xmin = 171.8459
				xmax = 171.8959
				text = "sp"
			intervals [887]:
				xmin = 171.8959
				xmax = 171.9759
				text = "DH"
			intervals [888]:
				xmin = 171.9759
				xmax = 172.0959
				text = "EY1"
			intervals [889]:
				xmin = 172.0959
				xmax = 172.1859
				text = "W"
			intervals [890]:
				xmin = 172.1859
				xmax = 172.2159
				text = "ER1"
			intervals [891]:
				xmin = 172.2159
				xmax = 172.3459
				text = "K"
			intervals [892]:
				xmin = 172.3459
				xmax = 172.4659
				text = "AY1"
			intervals [893]:
				xmin = 172.4659
				xmax = 172.5159
				text = "N"
			intervals [894]:
				xmin = 172.5159
				xmax = 172.5459
				text = "AH0"
			intervals [895]:
				xmin = 172.5459
				xmax = 172.5759
				text = "V"
			intervals [896]:
				xmin = 172.5759
				xmax = 172.6159
				text = "S"
			intervals [897]:
				xmin = 172.6159
				xmax = 172.7659
				text = "T"
			intervals [898]:
				xmin = 172.7659
				xmax = 172.8059
				text = "R"
			intervals [899]:
				xmin = 172.8059
				xmax = 172.9159
				text = "IH1"
			intervals [900]:
				xmin = 172.9159
				xmax = 172.9459
				text = "K"
			intervals [901]:
				xmin = 172.9459
				xmax = 173.0559
				text = "T"
			intervals [902]:
				xmin = 173.0559
				xmax = 173.175
				text = ""
			intervals [903]:
				xmin = 173.175
				xmax = 173.265
				text = "DH"
			intervals [904]:
				xmin = 173.265
				xmax = 173.435
				text = "EY1"
			intervals [905]:
				xmin = 173.435
				xmax = 173.545
				text = "sp"
			intervals [906]:
				xmin = 173.545
				xmax = 173.615
				text = "DH"
			intervals [907]:
				xmin = 173.615
				xmax = 173.755
				text = "EY1"
			intervals [908]:
				xmin = 173.755
				xmax = 173.865
				text = "W"
			intervals [909]:
				xmin = 173.865
				xmax = 174.015
				text = "ER1"
			intervals [910]:
				xmin = 174.015
				xmax = 174.4016
				text = "sp"
			intervals [911]:
				xmin = 174.4016
				xmax = 174.4816
				text = "DH"
			intervals [912]:
				xmin = 174.4816
				xmax = 174.6016
				text = "EY1"
			intervals [913]:
				xmin = 174.6016
				xmax = 174.6516
				text = "W"
			intervals [914]:
				xmin = 174.6516
				xmax = 174.7016
				text = "ER0"
			intervals [915]:
				xmin = 174.7016
				xmax = 174.7316
				text = "S"
			intervals [916]:
				xmin = 174.7316
				xmax = 174.9316
				text = "T"
			intervals [917]:
				xmin = 174.9316
				xmax = 174.9916
				text = "R"
			intervals [918]:
				xmin = 174.9916
				xmax = 175.1516
				text = "IH1"
			intervals [919]:
				xmin = 175.1516
				xmax = 175.2816
				text = "K"
			intervals [920]:
				xmin = 175.2816
				xmax = 175.3416
				text = "T"
			intervals [921]:
				xmin = 175.3416
				xmax = 175.4216
				text = "AE1"
			intervals [922]:
				xmin = 175.4216
				xmax = 175.4916
				text = "N"
			intervals [923]:
				xmin = 175.4916
				xmax = 175.5216
				text = "D"
			intervals [924]:
				xmin = 175.5216
				xmax = 175.5616
				text = "DH"
			intervals [925]:
				xmin = 175.5616
				xmax = 175.7516
				text = "EH1"
			intervals [926]:
				xmin = 175.7516
				xmax = 175.7816
				text = "N"
			intervals [927]:
				xmin = 175.7816
				xmax = 175.8316
				text = "IH0"
			intervals [928]:
				xmin = 175.8316
				xmax = 175.8916
				text = "N"
			intervals [929]:
				xmin = 175.8916
				xmax = 175.9516
				text = "AH0"
			intervals [930]:
				xmin = 175.9516
				xmax = 176.0816
				text = "W"
			intervals [931]:
				xmin = 176.0816
				xmax = 176.1916
				text = "EY1"
			intervals [932]:
				xmin = 176.1916
				xmax = 176.3116
				text = "DH"
			intervals [933]:
				xmin = 176.3116
				xmax = 176.4216
				text = "EY1"
			intervals [934]:
				xmin = 176.4216
				xmax = 176.5616
				text = "sp"
			intervals [935]:
				xmin = 176.5616
				xmax = 176.6616
				text = "W"
			intervals [936]:
				xmin = 176.6616
				xmax = 176.7916
				text = "AH1"
			intervals [937]:
				xmin = 176.7916
				xmax = 176.8716
				text = "Z"
			intervals [938]:
				xmin = 176.8716
				xmax = 176.9216
				text = "AH0"
			intervals [939]:
				xmin = 176.9216
				xmax = 176.9516
				text = "N"
			intervals [940]:
				xmin = 176.9516
				xmax = 176.9816
				text = "T"
			intervals [941]:
				xmin = 176.9816
				xmax = 177.0216
				text = "S"
			intervals [942]:
				xmin = 177.0216
				xmax = 177.1716
				text = "T"
			intervals [943]:
				xmin = 177.1716
				xmax = 177.2216
				text = "R"
			intervals [944]:
				xmin = 177.2216
				xmax = 177.3916
				text = "IH1"
			intervals [945]:
				xmin = 177.3916
				xmax = 177.4416
				text = "K"
			intervals [946]:
				xmin = 177.4416
				xmax = 177.4816
				text = "T"
			intervals [947]:
				xmin = 177.4816
				xmax = 177.5216
				text = "sp"
			intervals [948]:
				xmin = 177.5216
				xmax = 177.6716
				text = "Y"
			intervals [949]:
				xmin = 177.6716
				xmax = 177.7716
				text = "UW1"
			intervals [950]:
				xmin = 177.7716
				xmax = 177.8416
				text = "N"
			intervals [951]:
				xmin = 177.8416
				xmax = 178.0316
				text = "OW1"
			intervals [952]:
				xmin = 178.0316
				xmax = 178.0716
				text = "sp"
			intervals [953]:
				xmin = 178.0716
				xmax = 178.1316
				text = "B"
			intervals [954]:
				xmin = 178.1316
				xmax = 178.2216
				text = "AH1"
			intervals [955]:
				xmin = 178.2216
				xmax = 178.3116
				text = "T"
			intervals [956]:
				xmin = 178.3116
				xmax = 178.6123
				text = ""
			intervals [957]:
				xmin = 178.6123
				xmax = 178.6423
				text = "HH"
			intervals [958]:
				xmin = 178.6423
				xmax = 178.6923
				text = "W"
			intervals [959]:
				xmin = 178.6923
				xmax = 178.7323
				text = "IH1"
			intervals [960]:
				xmin = 178.7323
				xmax = 178.7823
				text = "N"
			intervals [961]:
				xmin = 178.7823
				xmax = 178.8323
				text = "IH1"
			intervals [962]:
				xmin = 178.8323
				xmax = 178.9323
				text = "T"
			intervals [963]:
				xmin = 178.9323
				xmax = 179.0023
				text = "K"
			intervals [964]:
				xmin = 179.0023
				xmax = 179.1723
				text = "EY1"
			intervals [965]:
				xmin = 179.1723
				xmax = 179.2023
				text = "M"
			intervals [966]:
				xmin = 179.2023
				xmax = 179.2923
				text = "sp"
			intervals [967]:
				xmin = 179.2923
				xmax = 179.3623
				text = "T"
			intervals [968]:
				xmin = 179.3623
				xmax = 179.4823
				text = "UW1"
			intervals [969]:
				xmin = 179.4823
				xmax = 179.5823
				text = "AH1"
			intervals [970]:
				xmin = 179.5823
				xmax = 179.6723
				text = "S"
			intervals [971]:
				xmin = 179.6723
				xmax = 179.7223
				text = "L"
			intervals [972]:
				xmin = 179.7223
				xmax = 179.8023
				text = "AY1"
			intervals [973]:
				xmin = 179.8023
				xmax = 179.8523
				text = "K"
			intervals [974]:
				xmin = 179.8523
				xmax = 179.8923
				text = "sp"
			intervals [975]:
				xmin = 179.8923
				xmax = 179.9723
				text = "G"
			intervals [976]:
				xmin = 179.9723
				xmax = 180.1223
				text = "OW1"
			intervals [977]:
				xmin = 180.1223
				xmax = 180.2023
				text = "IH0"
			intervals [978]:
				xmin = 180.2023
				xmax = 180.2823
				text = "N"
			intervals [979]:
				xmin = 180.2823
				xmax = 180.3823
				text = "AW1"
			intervals [980]:
				xmin = 180.3823
				xmax = 180.4523
				text = "T"
			intervals [981]:
				xmin = 180.4523
				xmax = 180.6123
				text = "S"
			intervals [982]:
				xmin = 180.6123
				xmax = 180.8523
				text = "AY1"
			intervals [983]:
				xmin = 180.8523
				xmax = 180.9123
				text = "D"
			intervals [984]:
				xmin = 180.9123
				xmax = 180.9623
				text = "L"
			intervals [985]:
				xmin = 180.9623
				xmax = 181.0023
				text = "AY1"
			intervals [986]:
				xmin = 181.0023
				xmax = 181.0823
				text = "K"
			intervals [987]:
				xmin = 181.0823
				xmax = 181.1223
				text = "DH"
			intervals [988]:
				xmin = 181.1223
				xmax = 181.1523
				text = "AH0"
			intervals [989]:
				xmin = 181.1523
				xmax = 181.2723
				text = "K"
			intervals [990]:
				xmin = 181.2723
				xmax = 181.4423
				text = "IH1"
			intervals [991]:
				xmin = 181.4423
				xmax = 181.4923
				text = "D"
			intervals [992]:
				xmin = 181.4923
				xmax = 181.5523
				text = "Z"
			intervals [993]:
				xmin = 181.5523
				xmax = 181.5823
				text = "sp"
			intervals [994]:
				xmin = 181.5823
				xmax = 181.6523
				text = "D"
			intervals [995]:
				xmin = 181.6523
				xmax = 181.7723
				text = "UW1"
			intervals [996]:
				xmin = 181.7723
				xmax = 181.8023
				text = "T"
			intervals [997]:
				xmin = 181.8023
				xmax = 181.8823
				text = "UW0"
			intervals [998]:
				xmin = 181.8823
				xmax = 181.9923
				text = "D"
			intervals [999]:
				xmin = 181.9923
				xmax = 182.1923
				text = "EY1"
			intervals [1000]:
				xmin = 182.1923
				xmax = 182.2223
				text = "sp"
			intervals [1001]:
				xmin = 182.2223
				xmax = 182.2823
				text = "N"
			intervals [1002]:
				xmin = 182.2823
				xmax = 182.3523
				text = "OW1"
			intervals [1003]:
				xmin = 182.3523
				xmax = 182.4623
				text = "W"
			intervals [1004]:
				xmin = 182.4623
				xmax = 182.5123
				text = "IY1"
			intervals [1005]:
				xmin = 182.5123
				xmax = 182.6323
				text = "W"
			intervals [1006]:
				xmin = 182.6323
				xmax = 182.6723
				text = "ER1"
			intervals [1007]:
				xmin = 182.6723
				xmax = 182.7123
				text = "N"
			intervals [1008]:
				xmin = 182.7123
				xmax = 182.7623
				text = "T"
			intervals [1009]:
				xmin = 182.7623
				xmax = 182.8123
				text = "AH0"
			intervals [1010]:
				xmin = 182.8123
				xmax = 182.8723
				text = "L"
			intervals [1011]:
				xmin = 182.8723
				xmax = 183.0123
				text = "AW1"
			intervals [1012]:
				xmin = 183.0123
				xmax = 183.0623
				text = "D"
			intervals [1013]:
				xmin = 183.0623
				xmax = 183.0923
				text = "T"
			intervals [1014]:
				xmin = 183.0923
				xmax = 183.1223
				text = "IH0"
			intervals [1015]:
				xmin = 183.1223
				xmax = 183.1723
				text = "sp"
			intervals [1016]:
				xmin = 183.1723
				xmax = 183.2423
				text = "D"
			intervals [1017]:
				xmin = 183.2423
				xmax = 183.3323
				text = "UW1"
			intervals [1018]:
				xmin = 183.3323
				xmax = 183.3823
				text = "DH"
			intervals [1019]:
				xmin = 183.3823
				xmax = 183.4123
				text = "AE1"
			intervals [1020]:
				xmin = 183.4123
				xmax = 183.5523
				text = "T"
			intervals [1021]:
				xmin = 183.5523
				xmax = 183.8909
				text = ""
			intervals [1022]:
				xmin = 183.8909
				xmax = 183.9209
				text = "sil"
			intervals [1023]:
				xmin = 183.9209
				xmax = 183.9709
				text = "W"
			intervals [1024]:
				xmin = 183.9709
				xmax = 184.0109
				text = "IY1"
			intervals [1025]:
				xmin = 184.0109
				xmax = 184.0409
				text = "W"
			intervals [1026]:
				xmin = 184.0409
				xmax = 184.0909
				text = "AH0"
			intervals [1027]:
				xmin = 184.0909
				xmax = 184.1409
				text = "Z"
			intervals [1028]:
				xmin = 184.1409
				xmax = 184.2009
				text = "AH0"
			intervals [1029]:
				xmin = 184.2009
				xmax = 184.2609
				text = "L"
			intervals [1030]:
				xmin = 184.2609
				xmax = 184.4209
				text = "AW1"
			intervals [1031]:
				xmin = 184.4209
				xmax = 184.4709
				text = "D"
			intervals [1032]:
				xmin = 184.4709
				xmax = 184.5109
				text = "T"
			intervals [1033]:
				xmin = 184.5109
				xmax = 184.5909
				text = "AH0"
			intervals [1034]:
				xmin = 184.5909
				xmax = 184.7809
				text = "AO1"
			intervals [1035]:
				xmin = 184.7809
				xmax = 184.8609
				text = "L"
			intervals [1036]:
				xmin = 184.8609
				xmax = 184.9909
				text = "S"
			intervals [1037]:
				xmin = 184.9909
				xmax = 185.0609
				text = "IH1"
			intervals [1038]:
				xmin = 185.0609
				xmax = 185.1309
				text = "T"
			intervals [1039]:
				xmin = 185.1309
				xmax = 185.2009
				text = "AO1"
			intervals [1040]:
				xmin = 185.2009
				xmax = 185.2609
				text = "N"
			intervals [1041]:
				xmin = 185.2609
				xmax = 185.3009
				text = "DH"
			intervals [1042]:
				xmin = 185.3009
				xmax = 185.3409
				text = "AH0"
			intervals [1043]:
				xmin = 185.3409
				xmax = 185.4309
				text = "P"
			intervals [1044]:
				xmin = 185.4309
				xmax = 185.6109
				text = "AO1"
			intervals [1045]:
				xmin = 185.6109
				xmax = 185.6709
				text = "R"
			intervals [1046]:
				xmin = 185.6709
				xmax = 185.9209
				text = "CH"
			intervals [1047]:
				xmin = 185.9209
				xmax = 186.268
				text = ""
			intervals [1048]:
				xmin = 186.268
				xmax = 186.338
				text = "sil"
			intervals [1049]:
				xmin = 186.338
				xmax = 186.408
				text = "AH0"
			intervals [1050]:
				xmin = 186.408
				xmax = 186.518
				text = "N"
			intervals [1051]:
				xmin = 186.518
				xmax = 186.598
				text = "W"
			intervals [1052]:
				xmin = 186.598
				xmax = 186.628
				text = "AH1"
			intervals [1053]:
				xmin = 186.628
				xmax = 186.698
				text = "T"
			intervals [1054]:
				xmin = 186.698
				xmax = 186.778
				text = "W"
			intervals [1055]:
				xmin = 186.778
				xmax = 186.858
				text = "IY1"
			intervals [1056]:
				xmin = 186.858
				xmax = 186.918
				text = "K"
			intervals [1057]:
				xmin = 186.918
				xmax = 186.958
				text = "UH1"
			intervals [1058]:
				xmin = 186.958
				xmax = 187.028
				text = "D"
			intervals [1059]:
				xmin = 187.028
				xmax = 187.078
				text = "D"
			intervals [1060]:
				xmin = 187.078
				xmax = 187.258
				text = "UW1"
			intervals [1061]:
				xmin = 187.258
				xmax = 187.308
				text = "AO1"
			intervals [1062]:
				xmin = 187.308
				xmax = 187.388
				text = "N"
			intervals [1063]:
				xmin = 187.388
				xmax = 187.418
				text = "DH"
			intervals [1064]:
				xmin = 187.418
				xmax = 187.478
				text = "AH0"
			intervals [1065]:
				xmin = 187.478
				xmax = 187.568
				text = "P"
			intervals [1066]:
				xmin = 187.568
				xmax = 187.668
				text = "AO1"
			intervals [1067]:
				xmin = 187.668
				xmax = 187.768
				text = "R"
			intervals [1068]:
				xmin = 187.768
				xmax = 187.828
				text = "CH"
			intervals [1069]:
				xmin = 187.828
				xmax = 187.888
				text = "IH0"
			intervals [1070]:
				xmin = 187.888
				xmax = 187.928
				text = "Z"
			intervals [1071]:
				xmin = 187.928
				xmax = 188.018
				text = "HH"
			intervals [1072]:
				xmin = 188.018
				xmax = 188.048
				text = "W"
			intervals [1073]:
				xmin = 188.048
				xmax = 188.078
				text = "AH1"
			intervals [1074]:
				xmin = 188.078
				xmax = 188.108
				text = "T"
			intervals [1075]:
				xmin = 188.108
				xmax = 188.168
				text = "W"
			intervals [1076]:
				xmin = 188.168
				xmax = 188.258
				text = "IY1"
			intervals [1077]:
				xmin = 188.258
				xmax = 188.318
				text = "D"
			intervals [1078]:
				xmin = 188.318
				xmax = 188.478
				text = "IH1"
			intervals [1079]:
				xmin = 188.478
				xmax = 188.548
				text = "D"
			intervals [1080]:
				xmin = 188.548
				xmax = 188.578
				text = "AO1"
			intervals [1081]:
				xmin = 188.578
				xmax = 188.648
				text = "N"
			intervals [1082]:
				xmin = 188.648
				xmax = 188.678
				text = "sp"
			intervals [1083]:
				xmin = 188.678
				xmax = 188.718
				text = "DH"
			intervals [1084]:
				xmin = 188.718
				xmax = 188.748
				text = "AH0"
			intervals [1085]:
				xmin = 188.748
				xmax = 188.828
				text = "P"
			intervals [1086]:
				xmin = 188.828
				xmax = 189.018
				text = "AO1"
			intervals [1087]:
				xmin = 189.018
				xmax = 189.098
				text = "R"
			intervals [1088]:
				xmin = 189.098
				xmax = 189.308
				text = "CH"
			intervals [1089]:
				xmin = 189.308
				xmax = 189.6377
				text = ""
			intervals [1090]:
				xmin = 189.6377
				xmax = 189.7277
				text = "IH1"
			intervals [1091]:
				xmin = 189.7277
				xmax = 189.7877
				text = "F"
			intervals [1092]:
				xmin = 189.7877
				xmax = 189.8177
				text = "sp"
			intervals [1093]:
				xmin = 189.8177
				xmax = 189.8577
				text = "W"
			intervals [1094]:
				xmin = 189.8577
				xmax = 189.9077
				text = "IY1"
			intervals [1095]:
				xmin = 189.9077
				xmax = 190.0277
				text = "S"
			intervals [1096]:
				xmin = 190.0277
				xmax = 190.0977
				text = "T"
			intervals [1097]:
				xmin = 190.0977
				xmax = 190.1877
				text = "EH1"
			intervals [1098]:
				xmin = 190.1877
				xmax = 190.3077
				text = "P"
			intervals [1099]:
				xmin = 190.3077
				xmax = 190.3877
				text = "T"
			intervals [1100]:
				xmin = 190.3877
				xmax = 190.5477
				text = "AO1"
			intervals [1101]:
				xmin = 190.5477
				xmax = 190.6177
				text = "F"
			intervals [1102]:
				xmin = 190.6177
				xmax = 190.6677
				text = "DH"
			intervals [1103]:
				xmin = 190.6677
				xmax = 190.7277
				text = "AH0"
			intervals [1104]:
				xmin = 190.7277
				xmax = 190.7977
				text = "P"
			intervals [1105]:
				xmin = 190.7977
				xmax = 190.9277
				text = "AO1"
			intervals [1106]:
				xmin = 190.9277
				xmax = 191.0077
				text = "R"
			intervals [1107]:
				xmin = 191.0077
				xmax = 191.0977
				text = "CH"
			intervals [1108]:
				xmin = 191.0977
				xmax = 191.1277
				text = "sp"
			intervals [1109]:
				xmin = 191.1277
				xmax = 191.1777
				text = "W"
			intervals [1110]:
				xmin = 191.1777
				xmax = 191.2377
				text = "IY1"
			intervals [1111]:
				xmin = 191.2377
				xmax = 191.2877
				text = "W"
			intervals [1112]:
				xmin = 191.2877
				xmax = 191.3177
				text = "UH1"
			intervals [1113]:
				xmin = 191.3177
				xmax = 191.3477
				text = "D"
			intervals [1114]:
				xmin = 191.3477
				xmax = 191.3777
				text = "HH"
			intervals [1115]:
				xmin = 191.3777
				xmax = 191.4177
				text = "AE1"
			intervals [1116]:
				xmin = 191.4177
				xmax = 191.4977
				text = "V"
			intervals [1117]:
				xmin = 191.4977
				xmax = 191.5277
				text = "T"
			intervals [1118]:
				xmin = 191.5277
				xmax = 191.5577
				text = "IH0"
			intervals [1119]:
				xmin = 191.5577
				xmax = 191.6277
				text = "K"
			intervals [1120]:
				xmin = 191.6277
				xmax = 191.6677
				text = "AH1"
			intervals [1121]:
				xmin = 191.6677
				xmax = 191.6977
				text = "M"
			intervals [1122]:
				xmin = 191.6977
				xmax = 191.7377
				text = "sp"
			intervals [1123]:
				xmin = 191.7377
				xmax = 191.7977
				text = "IH0"
			intervals [1124]:
				xmin = 191.7977
				xmax = 191.8277
				text = "N"
			intervals [1125]:
				xmin = 191.8277
				xmax = 191.8777
				text = "sp"
			intervals [1126]:
				xmin = 191.8777
				xmax = 191.9077
				text = "DH"
			intervals [1127]:
				xmin = 191.9077
				xmax = 191.9377
				text = "AH0"
			intervals [1128]:
				xmin = 191.9377
				xmax = 191.9677
				text = "sp"
			intervals [1129]:
				xmin = 191.9677
				xmax = 191.9977
				text = "HH"
			intervals [1130]:
				xmin = 191.9977
				xmax = 192.0277
				text = "AW1"
			intervals [1131]:
				xmin = 192.0277
				xmax = 192.4077
				text = "S"
			intervals [1132]:
				xmin = 192.4077
				xmax = 195.4737
				text = ""
			intervals [1133]:
				xmin = 195.4737
				xmax = 195.5437
				text = "W"
			intervals [1134]:
				xmin = 195.5437
				xmax = 195.6637
				text = "EH1"
			intervals [1135]:
				xmin = 195.6637
				xmax = 195.7537
				text = "L"
			intervals [1136]:
				xmin = 195.7537
				xmax = 195.9684
				text = "sp"
			intervals [1137]:
				xmin = 195.9684
				xmax = 196.0884
				text = "Y"
			intervals [1138]:
				xmin = 196.0884
				xmax = 196.1484
				text = "AE1"
			intervals [1139]:
				xmin = 196.1484
				xmax = 196.2484
				text = "IH1"
			intervals [1140]:
				xmin = 196.2484
				xmax = 196.2984
				text = "T"
			intervals [1141]:
				xmin = 196.2984
				xmax = 196.3784
				text = "W"
			intervals [1142]:
				xmin = 196.3784
				xmax = 196.6384
				text = "AH1"
			intervals [1143]:
				xmin = 196.6384
				xmax = 196.7784
				text = "Z"
			intervals [1144]:
				xmin = 196.7784
				xmax = 196.9758
				text = ""
			intervals [1145]:
				xmin = 196.9758
				xmax = 197.2058
				text = "AE1"
			intervals [1146]:
				xmin = 197.2058
				xmax = 197.2658
				text = "N"
			intervals [1147]:
				xmin = 197.2658
				xmax = 197.3058
				text = "D"
			intervals [1148]:
				xmin = 197.3058
				xmax = 197.5458
				text = "AH1"
			intervals [1149]:
				xmin = 197.5458
				xmax = 197.5858
				text = "M"
			intervals [1150]:
				xmin = 197.5858
				xmax = 197.6158
				text = "D"
			intervals [1151]:
				xmin = 197.6158
				xmax = 197.6458
				text = "AH1"
			intervals [1152]:
				xmin = 197.6458
				xmax = 197.6758
				text = "B"
			intervals [1153]:
				xmin = 197.6758
				xmax = 197.7258
				text = "AH0"
			intervals [1154]:
				xmin = 197.7258
				xmax = 197.7758
				text = "L"
			intervals [1155]:
				xmin = 197.7758
				xmax = 197.8058
				text = "Y"
			intervals [1156]:
				xmin = 197.8058
				xmax = 197.8358
				text = "UW0"
			intervals [1157]:
				xmin = 197.8358
				xmax = 197.9058
				text = "W"
			intervals [1158]:
				xmin = 197.9058
				xmax = 197.9558
				text = "EH1"
			intervals [1159]:
				xmin = 197.9558
				xmax = 198.0258
				text = "L"
			intervals [1160]:
				xmin = 198.0258
				xmax = 198.0958
				text = "W"
			intervals [1161]:
				xmin = 198.0958
				xmax = 198.1558
				text = "IY1"
			intervals [1162]:
				xmin = 198.1558
				xmax = 198.2258
				text = "K"
			intervals [1163]:
				xmin = 198.2258
				xmax = 198.2558
				text = "UH1"
			intervals [1164]:
				xmin = 198.2558
				xmax = 198.2958
				text = "D"
			intervals [1165]:
				xmin = 198.2958
				xmax = 198.3858
				text = "S"
			intervals [1166]:
				xmin = 198.3858
				xmax = 198.4558
				text = "T"
			intervals [1167]:
				xmin = 198.4558
				xmax = 198.5458
				text = "EH1"
			intervals [1168]:
				xmin = 198.5458
				xmax = 198.6558
				text = "P"
			intervals [1169]:
				xmin = 198.6558
				xmax = 198.7958
				text = "AO1"
			intervals [1170]:
				xmin = 198.7958
				xmax = 198.8758
				text = "F"
			intervals [1171]:
				xmin = 198.8758
				xmax = 198.9158
				text = "DH"
			intervals [1172]:
				xmin = 198.9158
				xmax = 198.9758
				text = "AH0"
			intervals [1173]:
				xmin = 198.9758
				xmax = 199.0758
				text = "P"
			intervals [1174]:
				xmin = 199.0758
				xmax = 199.2358
				text = "AO1"
			intervals [1175]:
				xmin = 199.2358
				xmax = 199.3058
				text = "R"
			intervals [1176]:
				xmin = 199.3058
				xmax = 199.4158
				text = "CH"
			intervals [1177]:
				xmin = 199.4158
				xmax = 199.4658
				text = "T"
			intervals [1178]:
				xmin = 199.4658
				xmax = 199.5258
				text = "AH0"
			intervals [1179]:
				xmin = 199.5258
				xmax = 199.6558
				text = "sp"
			intervals [1180]:
				xmin = 199.6558
				xmax = 199.7358
				text = "P"
			intervals [1181]:
				xmin = 199.7358
				xmax = 199.8058
				text = "L"
			intervals [1182]:
				xmin = 199.8058
				xmax = 199.9458
				text = "EY1"
			intervals [1183]:
				xmin = 199.9458
				xmax = 199.9958
				text = "sp"
			intervals [1184]:
				xmin = 199.9958
				xmax = 200.2907
				text = ""
			intervals [1185]:
				xmin = 200.2907
				xmax = 200.4207
				text = "JH"
			intervals [1186]:
				xmin = 200.4207
				xmax = 200.4907
				text = "AH1"
			intervals [1187]:
				xmin = 200.4907
				xmax = 200.5707
				text = "M"
			intervals [1188]:
				xmin = 200.5707
				xmax = 200.6207
				text = "P"
			intervals [1189]:
				xmin = 200.6207
				xmax = 200.7407
				text = "R"
			intervals [1190]:
				xmin = 200.7407
				xmax = 200.8607
				text = "OW1"
			intervals [1191]:
				xmin = 200.8607
				xmax = 201.0107
				text = "P"
			intervals [1192]:
				xmin = 201.0107
				xmax = 201.0607
				text = "sp"
			intervals [1193]:
				xmin = 201.0607
				xmax = 201.1307
				text = "W"
			intervals [1194]:
				xmin = 201.1307
				xmax = 201.1807
				text = "IH1"
			intervals [1195]:
				xmin = 201.1807
				xmax = 201.2107
				text = "TH"
			intervals [1196]:
				xmin = 201.2107
				xmax = 201.3807
				text = "IY1"
			intervals [1197]:
				xmin = 201.3807
				xmax = 201.5207
				text = "CH"
			intervals [1198]:
				xmin = 201.5207
				xmax = 201.6107
				text = "AH1"
			intervals [1199]:
				xmin = 201.6107
				xmax = 201.7007
				text = "DH"
			intervals [1200]:
				xmin = 201.7007
				xmax = 201.7607
				text = "ER0"
			intervals [1201]:
				xmin = 201.7607
				xmax = 201.9007
				text = "D"
			intervals [1202]:
				xmin = 201.9007
				xmax = 201.9607
				text = "AH1"
			intervals [1203]:
				xmin = 201.9607
				xmax = 202.0407
				text = "B"
			intervals [1204]:
				xmin = 202.0407
				xmax = 202.0707
				text = "AH0"
			intervals [1205]:
				xmin = 202.0707
				xmax = 202.1207
				text = "L"
			intervals [1206]:
				xmin = 202.1207
				xmax = 202.1907
				text = "D"
			intervals [1207]:
				xmin = 202.1907
				xmax = 202.3907
				text = "AH1"
			intervals [1208]:
				xmin = 202.3907
				xmax = 202.5507
				text = "CH"
			intervals [1209]:
				xmin = 202.5507
				xmax = 203.7577
				text = ""
			intervals [1210]:
				xmin = 203.7577
				xmax = 203.7877
				text = "sil"
			intervals [1211]:
				xmin = 203.7877
				xmax = 203.8777
				text = "AE1"
			intervals [1212]:
				xmin = 203.8777
				xmax = 203.9877
				text = "N"
			intervals [1213]:
				xmin = 203.9877
				xmax = 204.0577
				text = "W"
			intervals [1214]:
				xmin = 204.0577
				xmax = 204.1177
				text = "IY1"
			intervals [1215]:
				xmin = 204.1177
				xmax = 204.1977
				text = "K"
			intervals [1216]:
				xmin = 204.1977
				xmax = 204.2477
				text = "UH1"
			intervals [1217]:
				xmin = 204.2477
				xmax = 204.3577
				text = "D"
			intervals [1218]:
				xmin = 204.3577
				xmax = 204.3951
				text = ""
			intervals [1219]:
				xmin = 204.3951
				xmax = 204.4851
				text = "sil"
			intervals [1220]:
				xmin = 204.4851
				xmax = 204.5851
				text = "R"
			intervals [1221]:
				xmin = 204.5851
				xmax = 204.6151
				text = "AH1"
			intervals [1222]:
				xmin = 204.6151
				xmax = 204.6951
				text = "N"
			intervals [1223]:
				xmin = 204.6951
				xmax = 204.7751
				text = "AH1"
			intervals [1224]:
				xmin = 204.7751
				xmax = 204.8651
				text = "P"
			intervals [1225]:
				xmin = 204.8651
				xmax = 204.9151
				text = "DH"
			intervals [1226]:
				xmin = 204.9151
				xmax = 204.9551
				text = "IY0"
			intervals [1227]:
				xmin = 204.9551
				xmax = 205.1651
				text = "HH"
			intervals [1228]:
				xmin = 205.1651
				xmax = 205.2351
				text = "IH1"
			intervals [1229]:
				xmin = 205.2351
				xmax = 205.3551
				text = "L"
			intervals [1230]:
				xmin = 205.3551
				xmax = 205.4051
				text = "K"
			intervals [1231]:
				xmin = 205.4051
				xmax = 205.4651
				text = "AA1"
			intervals [1232]:
				xmin = 205.4651
				xmax = 205.5151
				text = "Z"
			intervals [1233]:
				xmin = 205.5151
				xmax = 205.5451
				text = "DH"
			intervals [1234]:
				xmin = 205.5451
				xmax = 205.5751
				text = "EH1"
			intervals [1235]:
				xmin = 205.5751
				xmax = 205.6051
				text = "R"
			intervals [1236]:
				xmin = 205.6051
				xmax = 205.6551
				text = "W"
			intervals [1237]:
				xmin = 205.6551
				xmax = 205.6951
				text = "AH0"
			intervals [1238]:
				xmin = 205.6951
				xmax = 205.7551
				text = "Z"
			intervals [1239]:
				xmin = 205.7551
				xmax = 205.7951
				text = "L"
			intervals [1240]:
				xmin = 205.7951
				xmax = 205.8351
				text = "AY1"
			intervals [1241]:
				xmin = 205.8351
				xmax = 205.9351
				text = "K"
			intervals [1242]:
				xmin = 205.9351
				xmax = 205.9851
				text = "EY1"
			intervals [1243]:
				xmin = 205.9851
				xmax = 206.1751
				text = "HH"
			intervals [1244]:
				xmin = 206.1751
				xmax = 206.2351
				text = "IH1"
			intervals [1245]:
				xmin = 206.2351
				xmax = 206.3451
				text = "L"
			intervals [1246]:
				xmin = 206.3451
				xmax = 206.4251
				text = "R"
			intervals [1247]:
				xmin = 206.4251
				xmax = 206.5251
				text = "AY1"
			intervals [1248]:
				xmin = 206.5251
				xmax = 206.5551
				text = "T"
			intervals [1249]:
				xmin = 206.5551
				xmax = 206.5851
				text = "IH0"
			intervals [1250]:
				xmin = 206.5851
				xmax = 206.6151
				text = "N"
			intervals [1251]:
				xmin = 206.6151
				xmax = 206.7051
				text = "F"
			intervals [1252]:
				xmin = 206.7051
				xmax = 206.7651
				text = "R"
			intervals [1253]:
				xmin = 206.7651
				xmax = 206.7951
				text = "AH1"
			intervals [1254]:
				xmin = 206.7951
				xmax = 206.8251
				text = "N"
			intervals [1255]:
				xmin = 206.8251
				xmax = 206.8551
				text = "T"
			intervals [1256]:
				xmin = 206.8551
				xmax = 206.8851
				text = "AH1"
			intervals [1257]:
				xmin = 206.8851
				xmax = 206.9551
				text = "V"
			intervals [1258]:
				xmin = 206.9551
				xmax = 207.0851
				text = "AA1"
			intervals [1259]:
				xmin = 207.0851
				xmax = 207.1751
				text = "R"
			intervals [1260]:
				xmin = 207.1751
				xmax = 207.2451
				text = "D"
			intervals [1261]:
				xmin = 207.2451
				xmax = 207.4751
				text = "AO1"
			intervals [1262]:
				xmin = 207.4751
				xmax = 207.5551
				text = "R"
			intervals [1263]:
				xmin = 207.5551
				xmax = 207.6651
				text = "S"
			intervals [1264]:
				xmin = 207.6651
				xmax = 207.7051
				text = "OW1"
			intervals [1265]:
				xmin = 207.7051
				xmax = 207.7951
				text = "W"
			intervals [1266]:
				xmin = 207.7951
				xmax = 207.8851
				text = "IY1"
			intervals [1267]:
				xmin = 207.8851
				xmax = 207.9451
				text = "K"
			intervals [1268]:
				xmin = 207.9451
				xmax = 207.9751
				text = "UH1"
			intervals [1269]:
				xmin = 207.9751
				xmax = 208.0051
				text = "D"
			intervals [1270]:
				xmin = 208.0051
				xmax = 208.0851
				text = "R"
			intervals [1271]:
				xmin = 208.0851
				xmax = 208.1451
				text = "AH1"
			intervals [1272]:
				xmin = 208.1451
				xmax = 208.1751
				text = "N"
			intervals [1273]:
				xmin = 208.1751
				xmax = 208.2251
				text = "AH1"
			intervals [1274]:
				xmin = 208.2251
				xmax = 208.2951
				text = "P"
			intervals [1275]:
				xmin = 208.2951
				xmax = 208.3351
				text = "DH"
			intervals [1276]:
				xmin = 208.3351
				xmax = 208.4151
				text = "EH1"
			intervals [1277]:
				xmin = 208.4151
				xmax = 208.4451
				text = "R"
			intervals [1278]:
				xmin = 208.4451
				xmax = 208.5251
				text = "L"
			intervals [1279]:
				xmin = 208.5251
				xmax = 208.6351
				text = "AO1"
			intervals [1280]:
				xmin = 208.6351
				xmax = 208.7151
				text = "NG"
			intervals [1281]:
				xmin = 208.7151
				xmax = 208.7551
				text = "EH1"
			intervals [1282]:
				xmin = 208.7551
				xmax = 208.8051
				text = "Z"
			intervals [1283]:
				xmin = 208.8051
				xmax = 208.9151
				text = "AW1"
			intervals [1284]:
				xmin = 208.9151
				xmax = 208.9751
				text = "R"
			intervals [1285]:
				xmin = 208.9751
				xmax = 209.0251
				text = "M"
			intervals [1286]:
				xmin = 209.0251
				xmax = 209.1151
				text = "AH1"
			intervals [1287]:
				xmin = 209.1151
				xmax = 209.1751
				text = "DH"
			intervals [1288]:
				xmin = 209.1751
				xmax = 209.2351
				text = "ER0"
			intervals [1289]:
				xmin = 209.2351
				xmax = 209.3151
				text = "W"
			intervals [1290]:
				xmin = 209.3151
				xmax = 209.3551
				text = "AH0"
			intervals [1291]:
				xmin = 209.3551
				xmax = 209.4251
				text = "Z"
			intervals [1292]:
				xmin = 209.4251
				xmax = 209.4651
				text = "AE1"
			intervals [1293]:
				xmin = 209.4651
				xmax = 209.5651
				text = "T"
			intervals [1294]:
				xmin = 209.5651
				xmax = 209.5951
				text = "DH"
			intervals [1295]:
				xmin = 209.5951
				xmax = 209.6551
				text = "AH0"
			intervals [1296]:
				xmin = 209.6551
				xmax = 209.7251
				text = "W"
			intervals [1297]:
				xmin = 209.7251
				xmax = 209.7951
				text = "IH1"
			intervals [1298]:
				xmin = 209.7951
				xmax = 209.8651
				text = "N"
			intervals [1299]:
				xmin = 209.8651
				xmax = 209.9351
				text = "D"
			intervals [1300]:
				xmin = 209.9351
				xmax = 210.0351
				text = "OW0"
			intervals [1301]:
				xmin = 210.0351
				xmax = 210.1051
				text = "AH0"
			intervals [1302]:
				xmin = 210.1051
				xmax = 210.1351
				text = "N"
			intervals [1303]:
				xmin = 210.1351
				xmax = 210.2251
				text = "SH"
			intervals [1304]:
				xmin = 210.2251
				xmax = 210.2851
				text = "IY1"
			intervals [1305]:
				xmin = 210.2851
				xmax = 210.3351
				text = "K"
			intervals [1306]:
				xmin = 210.3351
				xmax = 210.3651
				text = "UH1"
			intervals [1307]:
				xmin = 210.3651
				xmax = 210.3951
				text = "D"
			intervals [1308]:
				xmin = 210.3951
				xmax = 210.5051
				text = "S"
			intervals [1309]:
				xmin = 210.5051
				xmax = 210.5951
				text = "IY1"
			intervals [1310]:
				xmin = 210.5951
				xmax = 210.6951
				text = "W"
			intervals [1311]:
				xmin = 210.6951
				xmax = 210.7251
				text = "AH1"
			intervals [1312]:
				xmin = 210.7251
				xmax = 210.7651
				text = "T"
			intervals [1313]:
				xmin = 210.7651
				xmax = 210.8651
				text = "W"
			intervals [1314]:
				xmin = 210.8651
				xmax = 210.9251
				text = "IY1"
			intervals [1315]:
				xmin = 210.9251
				xmax = 210.9951
				text = "W"
			intervals [1316]:
				xmin = 210.9951
				xmax = 211.0351
				text = "ER0"
			intervals [1317]:
				xmin = 211.0351
				xmax = 211.0951
				text = "D"
			intervals [1318]:
				xmin = 211.0951
				xmax = 211.2051
				text = "UW1"
			intervals [1319]:
				xmin = 211.2051
				xmax = 211.2351
				text = "IH0"
			intervals [1320]:
				xmin = 211.2351
				xmax = 211.2651
				text = "NG"
			intervals [1321]:
				xmin = 211.2651
				xmax = 211.3851
				text = "sp"
			intervals [1322]:
				xmin = 211.3851
				xmax = 211.8003
				text = ""
			intervals [1323]:
				xmin = 211.8003
				xmax = 211.8503
				text = "B"
			intervals [1324]:
				xmin = 211.8503
				xmax = 211.8803
				text = "AH1"
			intervals [1325]:
				xmin = 211.8803
				xmax = 211.9203
				text = "T"
			intervals [1326]:
				xmin = 211.9203
				xmax = 212.0503
				text = "SH"
			intervals [1327]:
				xmin = 212.0503
				xmax = 212.1003
				text = "IY1"
			intervals [1328]:
				xmin = 212.1003
				xmax = 212.1503
				text = "D"
			intervals [1329]:
				xmin = 212.1503
				xmax = 212.3003
				text = "IH1"
			intervals [1330]:
				xmin = 212.3003
				xmax = 212.3603
				text = "D"
			intervals [1331]:
				xmin = 212.3603
				xmax = 212.4703
				text = "AH0"
			intervals [1332]:
				xmin = 212.4703
				xmax = 212.5403
				text = "L"
			intervals [1333]:
				xmin = 212.5403
				xmax = 212.5703
				text = "AW1"
			intervals [1334]:
				xmin = 212.5703
				xmax = 212.8903
				text = "AA1"
			intervals [1335]:
				xmin = 212.8903
				xmax = 212.9903
				text = "R"
			intervals [1336]:
				xmin = 212.9903
				xmax = 213.0403
				text = "B"
			intervals [1337]:
				xmin = 213.0403
				xmax = 213.0903
				text = "R"
			intervals [1338]:
				xmin = 213.0903
				xmax = 213.1803
				text = "AH1"
			intervals [1339]:
				xmin = 213.1803
				xmax = 213.2703
				text = "DH"
			intervals [1340]:
				xmin = 213.2703
				xmax = 213.3303
				text = "ER0"
			intervals [1341]:
				xmin = 213.3303
				xmax = 213.4003
				text = "Z"
			intervals [1342]:
				xmin = 213.4003
				xmax = 213.4603
				text = "T"
			intervals [1343]:
				xmin = 213.4603
				xmax = 213.5203
				text = "AH0"
			intervals [1344]:
				xmin = 213.5203
				xmax = 213.6003
				text = "D"
			intervals [1345]:
				xmin = 213.6003
				xmax = 213.7403
				text = "UW1"
			intervals [1346]:
				xmin = 213.7403
				xmax = 213.7803
				text = "AH0"
			intervals [1347]:
				xmin = 213.7803
				xmax = 213.8603
				text = "L"
			intervals [1348]:
				xmin = 213.8603
				xmax = 213.9003
				text = "IH1"
			intervals [1349]:
				xmin = 213.9003
				xmax = 213.9603
				text = "T"
			intervals [1350]:
				xmin = 213.9603
				xmax = 214.0003
				text = "AH0"
			intervals [1351]:
				xmin = 214.0003
				xmax = 214.0303
				text = "L"
			intervals [1352]:
				xmin = 214.0303
				xmax = 214.1103
				text = "M"
			intervals [1353]:
				xmin = 214.1103
				xmax = 214.3303
				text = "AO1"
			intervals [1354]:
				xmin = 214.3303
				xmax = 214.3903
				text = "R"
			intervals [1355]:
				xmin = 214.3903
				xmax = 220.5725
				text = ""
			intervals [1356]:
				xmin = 220.5725
				xmax = 220.6125
				text = "sil"
			intervals [1357]:
				xmin = 220.6125
				xmax = 220.6725
				text = "Y"
			intervals [1358]:
				xmin = 220.6725
				xmax = 220.8225
				text = "EH1"
			intervals [1359]:
				xmin = 220.8225
				xmax = 221.2625
				text = "S"
			intervals [1360]:
				xmin = 221.2625
				xmax = 222.6095
				text = ""
			intervals [1361]:
				xmin = 222.6095
				xmax = 222.6495
				text = "sil"
			intervals [1362]:
				xmin = 222.6495
				xmax = 222.6995
				text = "Y"
			intervals [1363]:
				xmin = 222.6995
				xmax = 222.8895
				text = "EH1"
			intervals [1364]:
				xmin = 222.8895
				xmax = 223.1795
				text = "S"
			intervals [1365]:
				xmin = 223.1795
				xmax = 223.4206
				text = ""
			intervals [1366]:
				xmin = 223.4206
				xmax = 223.5406
				text = "AY1"
			intervals [1367]:
				xmin = 223.5406
				xmax = 223.6606
				text = "K"
			intervals [1368]:
				xmin = 223.6606
				xmax = 223.6906
				text = "UH1"
			intervals [1369]:
				xmin = 223.6906
				xmax = 223.7206
				text = "D"
			intervals [1370]:
				xmin = 223.7206
				xmax = 223.7706
				text = "AH0"
			intervals [1371]:
				xmin = 223.7706
				xmax = 223.8106
				text = "N"
			intervals [1372]:
				xmin = 223.8106
				xmax = 223.8406
				text = "T"
			intervals [1373]:
				xmin = 223.8406
				xmax = 223.8706
				text = "B"
			intervals [1374]:
				xmin = 223.8706
				xmax = 223.9206
				text = "IH0"
			intervals [1375]:
				xmin = 223.9206
				xmax = 223.9906
				text = "L"
			intervals [1376]:
				xmin = 223.9906
				xmax = 224.0906
				text = "IY1"
			intervals [1377]:
				xmin = 224.0906
				xmax = 224.1706
				text = "V"
			intervals [1378]:
				xmin = 224.1706
				xmax = 224.2406
				text = "IH0"
			intervals [1379]:
				xmin = 224.2406
				xmax = 224.2806
				text = "T"
			intervals [1380]:
				xmin = 224.2806
				xmax = 224.3206
				text = "B"
			intervals [1381]:
				xmin = 224.3206
				xmax = 224.4206
				text = "IH0"
			intervals [1382]:
				xmin = 224.4206
				xmax = 224.5006
				text = "K"
			intervals [1383]:
				xmin = 224.5006
				xmax = 224.6206
				text = "AH1"
			intervals [1384]:
				xmin = 224.6206
				xmax = 224.7206
				text = "Z"
			intervals [1385]:
				xmin = 224.7206
				xmax = 224.7506
				text = "sp"
			intervals [1386]:
				xmin = 224.7506
				xmax = 224.9306
				text = "AH1"
			intervals [1387]:
				xmin = 224.9306
				xmax = 225.1606
				text = "M"
			intervals [1388]:
				xmin = 225.1606
				xmax = 225.5055
				text = ""
			intervals [1389]:
				xmin = 225.5055
				xmax = 225.5355
				text = "sil"
			intervals [1390]:
				xmin = 225.5355
				xmax = 225.7655
				text = "AH1"
			intervals [1391]:
				xmin = 225.7655
				xmax = 225.8955
				text = "TH"
			intervals [1392]:
				xmin = 225.8955
				xmax = 226.0055
				text = "R"
			intervals [1393]:
				xmin = 226.0055
				xmax = 226.0855
				text = "IY1"
			intervals [1394]:
				xmin = 226.0855
				xmax = 226.1555
				text = "W"
			intervals [1395]:
				xmin = 226.1555
				xmax = 226.2355
				text = "IY1"
			intervals [1396]:
				xmin = 226.2355
				xmax = 226.2955
				text = "K"
			intervals [1397]:
				xmin = 226.2955
				xmax = 226.3655
				text = "S"
			intervals [1398]:
				xmin = 226.3655
				xmax = 226.4155
				text = "AH0"
			intervals [1399]:
				xmin = 226.4155
				xmax = 226.5055
				text = "G"
			intervals [1400]:
				xmin = 226.5055
				xmax = 226.7655
				text = "OW1"
			intervals [1401]:
				xmin = 226.7655
				xmax = 226.8755
				text = "AY1"
			intervals [1402]:
				xmin = 226.8755
				xmax = 226.9555
				text = "W"
			intervals [1403]:
				xmin = 226.9555
				xmax = 226.9955
				text = "AH0"
			intervals [1404]:
				xmin = 226.9955
				xmax = 227.1055
				text = "Z"
			intervals [1405]:
				xmin = 227.1055
				xmax = 227.2155
				text = "W"
			intervals [1406]:
				xmin = 227.2155
				xmax = 227.2855
				text = "IH1"
			intervals [1407]:
				xmin = 227.2855
				xmax = 227.3155
				text = "DH"
			intervals [1408]:
				xmin = 227.3155
				xmax = 227.4355
				text = "AH0"
			intervals [1409]:
				xmin = 227.4355
				xmax = 227.5355
				text = "F"
			intervals [1410]:
				xmin = 227.5355
				xmax = 227.5955
				text = "R"
			intervals [1411]:
				xmin = 227.5955
				xmax = 227.6255
				text = "EH1"
			intervals [1412]:
				xmin = 227.6255
				xmax = 227.6855
				text = "N"
			intervals [1413]:
				xmin = 227.6855
				xmax = 227.7255
				text = "D"
			intervals [1414]:
				xmin = 227.7255
				xmax = 227.7555
				text = "AH1"
			intervals [1415]:
				xmin = 227.7555
				xmax = 227.7955
				text = "V"
			intervals [1416]:
				xmin = 227.7955
				xmax = 227.8455
				text = "M"
			intervals [1417]:
				xmin = 227.8455
				xmax = 228.0755
				text = "AY1"
			intervals [1418]:
				xmin = 228.0755
				xmax = 228.1355
				text = "N"
			intervals [1419]:
				xmin = 228.1355
				xmax = 228.4923
				text = ""
			intervals [1420]:
				xmin = 228.4923
				xmax = 228.5223
				text = "sil"
			intervals [1421]:
				xmin = 228.5223
				xmax = 228.6823
				text = "AE1"
			intervals [1422]:
				xmin = 228.6823
				xmax = 228.7823
				text = "N"
			intervals [1423]:
				xmin = 228.7823
				xmax = 228.8123
				text = "sp"
			intervals [1424]:
				xmin = 228.8123
				xmax = 228.8623
				text = "DH"
			intervals [1425]:
				xmin = 228.8623
				xmax = 229.0023
				text = "EY1"
			intervals [1426]:
				xmin = 229.0023
				xmax = 229.0823
				text = "W"
			intervals [1427]:
				xmin = 229.0823
				xmax = 229.1123
				text = "ER1"
			intervals [1428]:
				xmin = 229.1123
				xmax = 229.3023
				text = "K"
			intervals [1429]:
				xmin = 229.3023
				xmax = 229.3423
				text = "L"
			intervals [1430]:
				xmin = 229.3423
				xmax = 229.5123
				text = "OW1"
			intervals [1431]:
				xmin = 229.5123
				xmax = 229.6823
				text = "Z"
			intervals [1432]:
				xmin = 229.6823
				xmax = 229.7323
				text = "T"
			intervals [1433]:
				xmin = 229.7323
				xmax = 229.8123
				text = "UW1"
			intervals [1434]:
				xmin = 229.8123
				xmax = 230.0323
				text = "AY1"
			intervals [1435]:
				xmin = 230.0323
				xmax = 230.0623
				text = "V"
			intervals [1436]:
				xmin = 230.0623
				xmax = 230.1123
				text = "R"
			intervals [1437]:
				xmin = 230.1123
				xmax = 230.1623
				text = "IY0"
			intervals [1438]:
				xmin = 230.1623
				xmax = 230.2723
				text = "S"
			intervals [1439]:
				xmin = 230.2723
				xmax = 230.3423
				text = "IH1"
			intervals [1440]:
				xmin = 230.3423
				xmax = 230.4123
				text = "T"
			intervals [1441]:
				xmin = 230.4123
				xmax = 230.4523
				text = "IY0"
			intervals [1442]:
				xmin = 230.4523
				xmax = 230.5523
				text = "S"
			intervals [1443]:
				xmin = 230.5523
				xmax = 230.6623
				text = "OW1"
			intervals [1444]:
				xmin = 230.6623
				xmax = 230.7723
				text = "AY1"
			intervals [1445]:
				xmin = 230.7723
				xmax = 230.8823
				text = "S"
			intervals [1446]:
				xmin = 230.8823
				xmax = 230.9423
				text = "EH1"
			intervals [1447]:
				xmin = 230.9423
				xmax = 231.0523
				text = "D"
			intervals [1448]:
				xmin = 231.0523
				xmax = 231.0923
				text = "W"
			intervals [1449]:
				xmin = 231.0923
				xmax = 231.1223
				text = "AY1"
			intervals [1450]:
				xmin = 231.1223
				xmax = 231.1523
				text = "D"
			intervals [1451]:
				xmin = 231.1523
				xmax = 231.1823
				text = "OW1"
			intervals [1452]:
				xmin = 231.1823
				xmax = 231.2123
				text = "N"
			intervals [1453]:
				xmin = 231.2123
				xmax = 231.2523
				text = "T"
			intervals [1454]:
				xmin = 231.2523
				xmax = 231.3123
				text = "Y"
			intervals [1455]:
				xmin = 231.3123
				xmax = 231.3723
				text = "UW1"
			intervals [1456]:
				xmin = 231.3723
				xmax = 231.4523
				text = "T"
			intervals [1457]:
				xmin = 231.4523
				xmax = 231.5523
				text = "EY1"
			intervals [1458]:
				xmin = 231.5523
				xmax = 231.6423
				text = "K"
			intervals [1459]:
				xmin = 231.6423
				xmax = 231.6823
				text = "M"
			intervals [1460]:
				xmin = 231.6823
				xmax = 231.7123
				text = "IY1"
			intervals [1461]:
				xmin = 231.7123
				xmax = 231.7423
				text = "T"
			intervals [1462]:
				xmin = 231.7423
				xmax = 231.8123
				text = "AH0"
			intervals [1463]:
				xmin = 231.8123
				xmax = 231.9123
				text = "AY1"
			intervals [1464]:
				xmin = 231.9123
				xmax = 231.9623
				text = "V"
			intervals [1465]:
				xmin = 231.9623
				xmax = 231.9923
				text = "R"
			intervals [1466]:
				xmin = 231.9923
				xmax = 232.0423
				text = "IY0"
			intervals [1467]:
				xmin = 232.0423
				xmax = 232.1623
				text = "S"
			intervals [1468]:
				xmin = 232.1623
				xmax = 232.2323
				text = "IH1"
			intervals [1469]:
				xmin = 232.2323
				xmax = 232.3123
				text = "T"
			intervals [1470]:
				xmin = 232.3123
				xmax = 232.3723
				text = "IY0"
			intervals [1471]:
				xmin = 232.3723
				xmax = 232.4123
				text = "sp"
			intervals [1472]:
				xmin = 232.4123
				xmax = 232.4523
				text = "T"
			intervals [1473]:
				xmin = 232.4523
				xmax = 232.5223
				text = "AH0"
			intervals [1474]:
				xmin = 232.5223
				xmax = 232.6423
				text = "S"
			intervals [1475]:
				xmin = 232.6423
				xmax = 232.7723
				text = "IY1"
			intervals [1476]:
				xmin = 232.7723
				xmax = 232.8623
				text = "IH1"
			intervals [1477]:
				xmin = 232.8623
				xmax = 232.9723
				text = "F"
			intervals [1478]:
				xmin = 232.9723
				xmax = 233.3387
				text = ""
			intervals [1479]:
				xmin = 233.3387
				xmax = 233.3687
				text = "sil"
			intervals [1480]:
				xmin = 233.3687
				xmax = 233.4187
				text = "Y"
			intervals [1481]:
				xmin = 233.4187
				xmax = 233.4887
				text = "UW1"
			intervals [1482]:
				xmin = 233.4887
				xmax = 233.5387
				text = "N"
			intervals [1483]:
				xmin = 233.5387
				xmax = 233.7087
				text = "OW1"
			intervals [1484]:
				xmin = 233.7087
				xmax = 233.7987
				text = "EH1"
			intervals [1485]:
				xmin = 233.7987
				xmax = 233.8287
				text = "V"
			intervals [1486]:
				xmin = 233.8287
				xmax = 233.8687
				text = "R"
			intervals [1487]:
				xmin = 233.8687
				xmax = 233.9287
				text = "IY0"
			intervals [1488]:
				xmin = 233.9287
				xmax = 233.9987
				text = "TH"
			intervals [1489]:
				xmin = 233.9987
				xmax = 234.0387
				text = "IH2"
			intervals [1490]:
				xmin = 234.0387
				xmax = 234.0987
				text = "NG"
			intervals [1491]:
				xmin = 234.0987
				xmax = 234.1587
				text = "L"
			intervals [1492]:
				xmin = 234.1587
				xmax = 234.2087
				text = "UH1"
			intervals [1493]:
				xmin = 234.2087
				xmax = 234.3087
				text = "K"
			intervals [1494]:
				xmin = 234.3087
				xmax = 234.3387
				text = "DH"
			intervals [1495]:
				xmin = 234.3387
				xmax = 234.3687
				text = "AH0"
			intervals [1496]:
				xmin = 234.3687
				xmax = 234.5087
				text = "S"
			intervals [1497]:
				xmin = 234.5087
				xmax = 234.6887
				text = "EY1"
			intervals [1498]:
				xmin = 234.6887
				xmax = 234.7487
				text = "M"
			intervals [1499]:
				xmin = 234.7487
				xmax = 234.7887
				text = "sp"
			intervals [1500]:
				xmin = 234.7887
				xmax = 234.8887
				text = "IH1"
			intervals [1501]:
				xmin = 234.8887
				xmax = 234.9487
				text = "T"
			intervals [1502]:
				xmin = 234.9487
				xmax = 235.0387
				text = "L"
			intervals [1503]:
				xmin = 235.0387
				xmax = 235.0987
				text = "UH1"
			intervals [1504]:
				xmin = 235.0987
				xmax = 235.1687
				text = "K"
			intervals [1505]:
				xmin = 235.1687
				xmax = 235.2587
				text = "S"
			intervals [1506]:
				xmin = 235.2587
				xmax = 235.3287
				text = "M"
			intervals [1507]:
				xmin = 235.3287
				xmax = 235.4187
				text = "AO1"
			intervals [1508]:
				xmin = 235.4187
				xmax = 235.4687
				text = "R"
			intervals [1509]:
				xmin = 235.4687
				xmax = 235.5387
				text = "L"
			intervals [1510]:
				xmin = 235.5387
				xmax = 235.5687
				text = "AY1"
			intervals [1511]:
				xmin = 235.5687
				xmax = 235.6787
				text = "K"
			intervals [1512]:
				xmin = 235.6787
				xmax = 235.7587
				text = "AH0"
			intervals [1513]:
				xmin = 235.7587
				xmax = 235.7887
				text = "sp"
			intervals [1514]:
				xmin = 235.7887
				xmax = 235.8987
				text = "G"
			intervals [1515]:
				xmin = 235.8987
				xmax = 236.0787
				text = "OW1"
			intervals [1516]:
				xmin = 236.0787
				xmax = 236.1287
				text = "S"
			intervals [1517]:
				xmin = 236.1287
				xmax = 236.1587
				text = "T"
			intervals [1518]:
				xmin = 236.1587
				xmax = 236.2387
				text = "S"
			intervals [1519]:
				xmin = 236.2387
				xmax = 236.3487
				text = "IH1"
			intervals [1520]:
				xmin = 236.3487
				xmax = 236.4187
				text = "T"
			intervals [1521]:
				xmin = 236.4187
				xmax = 236.5687
				text = "IY0"
			intervals [1522]:
				xmin = 236.5687
				xmax = 237.1818
				text = ""
			intervals [1523]:
				xmin = 237.1818
				xmax = 237.2418
				text = "B"
			intervals [1524]:
				xmin = 237.2418
				xmax = 237.3918
				text = "AH1"
			intervals [1525]:
				xmin = 237.3918
				xmax = 237.4718
				text = "T"
			intervals [1526]:
				xmin = 237.4718
				xmax = 237.5818
				text = "N"
			intervals [1527]:
				xmin = 237.5818
				xmax = 237.6918
				text = "AY1"
			intervals [1528]:
				xmin = 237.6918
				xmax = 237.8018
				text = "N"
			intervals [1529]:
				xmin = 237.8018
				xmax = 237.9018
				text = "T"
			intervals [1530]:
				xmin = 237.9018
				xmax = 238.0418
				text = "IY1"
			intervals [1531]:
				xmin = 238.0418
				xmax = 238.1118
				text = "N"
			intervals [1532]:
				xmin = 238.1118
				xmax = 238.2018
				text = "F"
			intervals [1533]:
				xmin = 238.2018
				xmax = 238.2618
				text = "IH1"
			intervals [1534]:
				xmin = 238.2618
				xmax = 238.3518
				text = "F"
			intervals [1535]:
				xmin = 238.3518
				xmax = 238.4118
				text = "T"
			intervals [1536]:
				xmin = 238.4118
				xmax = 238.4518
				text = "IY0"
			intervals [1537]:
				xmin = 238.4518
				xmax = 238.5718
				text = "F"
			intervals [1538]:
				xmin = 238.5718
				xmax = 238.8318
				text = "AY1"
			intervals [1539]:
				xmin = 238.8318
				xmax = 238.8818
				text = "V"
			intervals [1540]:
				xmin = 238.8818
				xmax = 238.9118
				text = "sp"
			intervals [1541]:
				xmin = 238.9118
				xmax = 239.0018
				text = "W"
			intervals [1542]:
				xmin = 239.0018
				xmax = 239.0618
				text = "EH1"
			intervals [1543]:
				xmin = 239.0618
				xmax = 239.1518
				text = "R"
			intervals [1544]:
				xmin = 239.1518
				xmax = 239.2418
				text = "W"
			intervals [1545]:
				xmin = 239.2418
				xmax = 239.3518
				text = "IY1"
			intervals [1546]:
				xmin = 239.3518
				xmax = 239.4718
				text = "S"
			intervals [1547]:
				xmin = 239.4718
				xmax = 239.5418
				text = "T"
			intervals [1548]:
				xmin = 239.5418
				xmax = 239.7018
				text = "EY1"
			intervals [1549]:
				xmin = 239.7018
				xmax = 239.8618
				text = "D"
			intervals [1550]:
				xmin = 239.8618
				xmax = 239.9285
				text = ""
			intervals [1551]:
				xmin = 239.9285
				xmax = 240.0285
				text = "IH1"
			intervals [1552]:
				xmin = 240.0285
				xmax = 240.0885
				text = "Z"
			intervals [1553]:
				xmin = 240.0885
				xmax = 240.2485
				text = "S"
			intervals [1554]:
				xmin = 240.2485
				xmax = 240.2985
				text = "T"
			intervals [1555]:
				xmin = 240.2985
				xmax = 240.4385
				text = "IH1"
			intervals [1556]:
				xmin = 240.4385
				xmax = 240.5485
				text = "L"
			intervals [1557]:
				xmin = 240.5485
				xmax = 240.5785
				text = "sp"
			intervals [1558]:
				xmin = 240.5785
				xmax = 240.6285
				text = "DH"
			intervals [1559]:
				xmin = 240.6285
				xmax = 240.7985
				text = "EH1"
			intervals [1560]:
				xmin = 240.7985
				xmax = 240.9085
				text = "R"
			intervals [1561]:
				xmin = 240.9085
				xmax = 243.3314
				text = ""
			intervals [1562]:
				xmin = 243.3314
				xmax = 243.3714
				text = "sil"
			intervals [1563]:
				xmin = 243.3714
				xmax = 243.4514
				text = "N"
			intervals [1564]:
				xmin = 243.4514
				xmax = 243.5314
				text = "AA1"
			intervals [1565]:
				xmin = 243.5314
				xmax = 243.5714
				text = "T"
			intervals [1566]:
				xmin = 243.5714
				xmax = 243.6314
				text = "AH0"
			intervals [1567]:
				xmin = 243.6314
				xmax = 243.7114
				text = "HH"
			intervals [1568]:
				xmin = 243.7114
				xmax = 243.8914
				text = "AW1"
			intervals [1569]:
				xmin = 243.8914
				xmax = 244.0214
				text = "S"
			intervals [1570]:
				xmin = 244.0214
				xmax = 244.0514
				text = "sp"
			intervals [1571]:
				xmin = 244.0514
				xmax = 244.1714
				text = "AH0"
			intervals [1572]:
				xmin = 244.1714
				xmax = 244.2614
				text = "P"
			intervals [1573]:
				xmin = 244.2614
				xmax = 244.3614
				text = "AA1"
			intervals [1574]:
				xmin = 244.3614
				xmax = 244.4314
				text = "R"
			intervals [1575]:
				xmin = 244.4314
				xmax = 244.4914
				text = "T"
			intervals [1576]:
				xmin = 244.4914
				xmax = 244.5214
				text = "M"
			intervals [1577]:
				xmin = 244.5214
				xmax = 244.5614
				text = "AH0"
			intervals [1578]:
				xmin = 244.5614
				xmax = 244.5914
				text = "N"
			intervals [1579]:
				xmin = 244.5914
				xmax = 244.6414
				text = "T"
			intervals [1580]:
				xmin = 244.6414
				xmax = 247.5041
				text = ""
			intervals [1581]:
				xmin = 247.5041
				xmax = 247.7241
				text = "AO1"
			intervals [1582]:
				xmin = 247.7241
				xmax = 247.8141
				text = "L"
			intervals [1583]:
				xmin = 247.8141
				xmax = 247.8541
				text = "AH0"
			intervals [1584]:
				xmin = 247.8541
				xmax = 247.9341
				text = "V"
			intervals [1585]:
				xmin = 247.9341
				xmax = 248.0941
				text = "AH1"
			intervals [1586]:
				xmin = 248.0941
				xmax = 248.3141
				text = "S"
			intervals [1587]:
				xmin = 248.3141
				xmax = 250.1187
				text = ""
			intervals [1588]:
				xmin = 250.1187
				xmax = 250.2187
				text = "sil"
			intervals [1589]:
				xmin = 250.2187
				xmax = 250.7487
				text = "M"
			intervals [1590]:
				xmin = 250.7487
				xmax = 250.7887
				text = "HH"
			intervals [1591]:
				xmin = 250.7887
				xmax = 250.8287
				text = "M"
			intervals [1592]:
				xmin = 250.8287
				xmax = 250.8887
				text = "sp"
			intervals [1593]:
				xmin = 250.8887
				xmax = 251.4087
				text = "M"
			intervals [1594]:
				xmin = 251.4087
				xmax = 251.4487
				text = "HH"
			intervals [1595]:
				xmin = 251.4487
				xmax = 251.9087
				text = "M"
			intervals [1596]:
				xmin = 251.9087
				xmax = 254.1273
				text = ""
			intervals [1597]:
				xmin = 254.1273
				xmax = 254.2173
				text = "HH"
			intervals [1598]:
				xmin = 254.2173
				xmax = 254.2873
				text = "W"
			intervals [1599]:
				xmin = 254.2873
				xmax = 254.3773
				text = "AH1"
			intervals [1600]:
				xmin = 254.3773
				xmax = 254.4473
				text = "N"
			intervals [1601]:
				xmin = 254.4473
				xmax = 254.6473
				text = "sp"
			intervals [1602]:
				xmin = 254.6473
				xmax = 256.4164
				text = ""
			intervals [1603]:
				xmin = 256.4164
				xmax = 256.5364
				text = "HH"
			intervals [1604]:
				xmin = 256.5364
				xmax = 256.6164
				text = "W"
			intervals [1605]:
				xmin = 256.6164
				xmax = 256.7164
				text = "AH1"
			intervals [1606]:
				xmin = 256.7164
				xmax = 256.7864
				text = "N"
			intervals [1607]:
				xmin = 256.7864
				xmax = 256.8964
				text = "sp"
			intervals [1608]:
				xmin = 256.8964
				xmax = 257.6837
				text = ""
			intervals [1609]:
				xmin = 257.6837
				xmax = 257.8237
				text = "M"
			intervals [1610]:
				xmin = 257.8237
				xmax = 257.9537
				text = "AY1"
			intervals [1611]:
				xmin = 257.9537
				xmax = 257.9837
				text = "sp"
			intervals [1612]:
				xmin = 257.9837
				xmax = 258.0337
				text = "M"
			intervals [1613]:
				xmin = 258.0337
				xmax = 258.1137
				text = "AY1"
			intervals [1614]:
				xmin = 258.1137
				xmax = 258.2037
				text = "M"
			intervals [1615]:
				xmin = 258.2037
				xmax = 258.3037
				text = "AH1"
			intervals [1616]:
				xmin = 258.3037
				xmax = 258.3837
				text = "DH"
			intervals [1617]:
				xmin = 258.3837
				xmax = 258.4137
				text = "ER0"
			intervals [1618]:
				xmin = 258.4137
				xmax = 258.4437
				text = "AH0"
			intervals [1619]:
				xmin = 258.4437
				xmax = 258.4837
				text = "N"
			intervals [1620]:
				xmin = 258.4837
				xmax = 258.6037
				text = "F"
			intervals [1621]:
				xmin = 258.6037
				xmax = 258.7837
				text = "AA1"
			intervals [1622]:
				xmin = 258.7837
				xmax = 258.8437
				text = "DH"
			intervals [1623]:
				xmin = 258.8437
				xmax = 258.8937
				text = "ER0"
			intervals [1624]:
				xmin = 258.8937
				xmax = 258.9837
				text = "HH"
			intervals [1625]:
				xmin = 258.9837
				xmax = 259.1137
				text = "AE1"
			intervals [1626]:
				xmin = 259.1137
				xmax = 259.1937
				text = "D"
			intervals [1627]:
				xmin = 259.1937
				xmax = 259.2437
				text = "DH"
			intervals [1628]:
				xmin = 259.2437
				xmax = 259.3337
				text = "AE1"
			intervals [1629]:
				xmin = 259.3337
				xmax = 259.4237
				text = "T"
			intervals [1630]:
				xmin = 259.4237
				xmax = 259.4537
				text = "sp"
			intervals [1631]:
				xmin = 259.4537
				xmax = 259.5037
				text = "R"
			intervals [1632]:
				xmin = 259.5037
				xmax = 259.5537
				text = "UW1"
			intervals [1633]:
				xmin = 259.5537
				xmax = 259.7237
				text = "M"
			intervals [1634]:
				xmin = 259.7237
				xmax = 259.7837
				text = "W"
			intervals [1635]:
				xmin = 259.7837
				xmax = 259.8737
				text = "IY1"
			intervals [1636]:
				xmin = 259.8737
				xmax = 260.0137
				text = "S"
			intervals [1637]:
				xmin = 260.0137
				xmax = 260.0537
				text = "L"
			intervals [1638]:
				xmin = 260.0537
				xmax = 260.1437
				text = "EH1"
			intervals [1639]:
				xmin = 260.1437
				xmax = 260.2137
				text = "P"
			intervals [1640]:
				xmin = 260.2137
				xmax = 260.2537
				text = "T"
			intervals [1641]:
				xmin = 260.2537
				xmax = 260.3137
				text = "IH1"
			intervals [1642]:
				xmin = 260.3137
				xmax = 260.3637
				text = "N"
			intervals [1643]:
				xmin = 260.3637
				xmax = 260.4037
				text = "DH"
			intervals [1644]:
				xmin = 260.4037
				xmax = 260.4337
				text = "AH0"
			intervals [1645]:
				xmin = 260.4337
				xmax = 260.4637
				text = "sp"
			intervals [1646]:
				xmin = 260.4637
				xmax = 260.5237
				text = "L"
			intervals [1647]:
				xmin = 260.5237
				xmax = 260.5737
				text = "IH1"
			intervals [1648]:
				xmin = 260.5737
				xmax = 260.6637
				text = "V"
			intervals [1649]:
				xmin = 260.6637
				xmax = 260.6937
				text = "IH0"
			intervals [1650]:
				xmin = 260.6937
				xmax = 260.7637
				text = "N"
			intervals [1651]:
				xmin = 260.7637
				xmax = 260.8437
				text = "R"
			intervals [1652]:
				xmin = 260.8437
				xmax = 261.0637
				text = "UW1"
			intervals [1653]:
				xmin = 261.0637
				xmax = 261.1337
				text = "M"
			intervals [1654]:
				xmin = 261.1337
				xmax = 261.2137
				text = "Z"
			intervals [1655]:
				xmin = 261.2137
				xmax = 261.2837
				text = "Y"
			intervals [1656]:
				xmin = 261.2837
				xmax = 261.3437
				text = "UW1"
			intervals [1657]:
				xmin = 261.3437
				xmax = 261.4037
				text = "N"
			intervals [1658]:
				xmin = 261.4037
				xmax = 261.6137
				text = "OW1"
			intervals [1659]:
				xmin = 261.6137
				xmax = 261.7237
				text = "IH1"
			intervals [1660]:
				xmin = 261.7237
				xmax = 261.8437
				text = "N"
			intervals [1661]:
				xmin = 261.8437
				xmax = 261.8737
				text = "sp"
			intervals [1662]:
				xmin = 261.8737
				xmax = 262.0037
				text = "S"
			intervals [1663]:
				xmin = 262.0037
				xmax = 262.0737
				text = "L"
			intervals [1664]:
				xmin = 262.0737
				xmax = 262.1437
				text = "IY1"
			intervals [1665]:
				xmin = 262.1437
				xmax = 262.1937
				text = "P"
			intervals [1666]:
				xmin = 262.1937
				xmax = 262.2437
				text = "IH0"
			intervals [1667]:
				xmin = 262.2437
				xmax = 262.3137
				text = "N"
			intervals [1668]:
				xmin = 262.3137
				xmax = 262.3737
				text = "B"
			intervals [1669]:
				xmin = 262.3737
				xmax = 262.7137
				text = "AE1"
			intervals [1670]:
				xmin = 262.7137
				xmax = 262.8237
				text = "G"
			intervals [1671]:
				xmin = 262.8237
				xmax = 262.9837
				text = "Z"
			intervals [1672]:
				xmin = 262.9837
				xmax = 263.848
				text = ""
			intervals [1673]:
				xmin = 263.848
				xmax = 263.888
				text = "sil"
			intervals [1674]:
				xmin = 263.888
				xmax = 263.988
				text = "M"
			intervals [1675]:
				xmin = 263.988
				xmax = 264.138
				text = "AE1"
			intervals [1676]:
				xmin = 264.138
				xmax = 264.298
				text = "T"
			intervals [1677]:
				xmin = 264.298
				xmax = 264.328
				text = "R"
			intervals [1678]:
				xmin = 264.328
				xmax = 264.408
				text = "AH0"
			intervals [1679]:
				xmin = 264.408
				xmax = 264.478
				text = "S"
			intervals [1680]:
				xmin = 264.478
				xmax = 264.678
				text = "IH0"
			intervals [1681]:
				xmin = 264.678
				xmax = 265.238
				text = "Z"
			intervals [1682]:
				xmin = 265.238
				xmax = 265.4755
				text = ""
			intervals [1683]:
				xmin = 265.4755
				xmax = 265.5955
				text = "IH1"
			intervals [1684]:
				xmin = 265.5955
				xmax = 265.6455
				text = "T"
			intervals [1685]:
				xmin = 265.6455
				xmax = 265.7055
				text = "L"
			intervals [1686]:
				xmin = 265.7055
				xmax = 265.7955
				text = "UH1"
			intervals [1687]:
				xmin = 265.7955
				xmax = 265.8455
				text = "K"
			intervals [1688]:
				xmin = 265.8455
				xmax = 265.8755
				text = "T"
			intervals [1689]:
				xmin = 265.8755
				xmax = 265.9055
				text = "sp"
			intervals [1690]:
				xmin = 265.9055
				xmax = 265.9555
				text = "W"
			intervals [1691]:
				xmin = 265.9555
				xmax = 266.0555
				text = "IY1"
			intervals [1692]:
				xmin = 266.0555
				xmax = 266.1255
				text = "L"
			intervals [1693]:
				xmin = 266.1255
				xmax = 266.2155
				text = "UH1"
			intervals [1694]:
				xmin = 266.2155
				xmax = 266.2755
				text = "K"
			intervals [1695]:
				xmin = 266.2755
				xmax = 266.3055
				text = "T"
			intervals [1696]:
				xmin = 266.3055
				xmax = 266.3755
				text = "L"
			intervals [1697]:
				xmin = 266.3755
				xmax = 266.4555
				text = "AY1"
			intervals [1698]:
				xmin = 266.4555
				xmax = 266.5655
				text = "K"
			intervals [1699]:
				xmin = 266.5655
				xmax = 266.7955
				text = "AH0"
			intervals [1700]:
				xmin = 266.7955
				xmax = 266.8255
				text = "EY1"
			intervals [1701]:
				xmin = 266.8255
				xmax = 266.8855
				text = "sp"
			intervals [1702]:
				xmin = 266.8855
				xmax = 267.0055
				text = "K"
			intervals [1703]:
				xmin = 267.0055
				xmax = 267.1255
				text = "AA1"
			intervals [1704]:
				xmin = 267.1255
				xmax = 267.2455
				text = "R"
			intervals [1705]:
				xmin = 267.2455
				xmax = 267.3155
				text = "P"
			intervals [1706]:
				xmin = 267.3155
				xmax = 267.3955
				text = "AH0"
			intervals [1707]:
				xmin = 267.3955
				xmax = 267.4955
				text = "T"
			intervals [1708]:
				xmin = 267.4955
				xmax = 268.5263
				text = ""
			intervals [1709]:
				xmin = 268.5263
				xmax = 268.6063
				text = "W"
			intervals [1710]:
				xmin = 268.6063
				xmax = 268.6663
				text = "AH1"
			intervals [1711]:
				xmin = 268.6663
				xmax = 268.7263
				text = "N"
			intervals [1712]:
				xmin = 268.7263
				xmax = 268.8463
				text = "S"
			intervals [1713]:
				xmin = 268.8463
				xmax = 268.8763
				text = "sp"
			intervals [1714]:
				xmin = 268.8763
				xmax = 268.9063
				text = "W"
			intervals [1715]:
				xmin = 268.9063
				xmax = 269.0163
				text = "IY1"
			intervals [1716]:
				xmin = 269.0163
				xmax = 269.2863
				text = "AO1"
			intervals [1717]:
				xmin = 269.2863
				xmax = 269.3763
				text = "L"
			intervals [1718]:
				xmin = 269.3763
				xmax = 269.4747
				text = ""
			intervals [1719]:
				xmin = 269.4747
				xmax = 269.5547
				text = "G"
			intervals [1720]:
				xmin = 269.5547
				xmax = 269.6447
				text = "AA1"
			intervals [1721]:
				xmin = 269.6447
				xmax = 269.6947
				text = "T"
			intervals [1722]:
				xmin = 269.6947
				xmax = 269.7247
				text = "sp"
			intervals [1723]:
				xmin = 269.7247
				xmax = 269.7547
				text = "IH0"
			intervals [1724]:
				xmin = 269.7547
				xmax = 269.7847
				text = "N"
			intervals [1725]:
				xmin = 269.7847
				xmax = 269.8147
				text = "T"
			intervals [1726]:
				xmin = 269.8147
				xmax = 269.8747
				text = "AH0"
			intervals [1727]:
				xmin = 269.8747
				xmax = 269.9347
				text = "B"
			intervals [1728]:
				xmin = 269.9347
				xmax = 270.1747
				text = "EH1"
			intervals [1729]:
				xmin = 270.1747
				xmax = 270.2147
				text = "D"
			intervals [1730]:
				xmin = 270.2147
				xmax = 270.2447
				text = "AH0"
			intervals [1731]:
				xmin = 270.2447
				xmax = 270.2747
				text = "N"
			intervals [1732]:
				xmin = 270.2747
				xmax = 270.3147
				text = "W"
			intervals [1733]:
				xmin = 270.3147
				xmax = 270.3447
				text = "EH1"
			intervals [1734]:
				xmin = 270.3447
				xmax = 270.3747
				text = "N"
			intervals [1735]:
				xmin = 270.3747
				xmax = 270.4247
				text = "T"
			intervals [1736]:
				xmin = 270.4247
				xmax = 270.4547
				text = "T"
			intervals [1737]:
				xmin = 270.4547
				xmax = 270.4847
				text = "AH0"
			intervals [1738]:
				xmin = 270.4847
				xmax = 270.5847
				text = "S"
			intervals [1739]:
				xmin = 270.5847
				xmax = 270.6447
				text = "L"
			intervals [1740]:
				xmin = 270.6447
				xmax = 270.7647
				text = "IY1"
			intervals [1741]:
				xmin = 270.7647
				xmax = 270.8047
				text = "P"
			intervals [1742]:
				xmin = 270.8047
				xmax = 270.8547
				text = "W"
			intervals [1743]:
				xmin = 270.8547
				xmax = 270.9147
				text = "IY1"
			intervals [1744]:
				xmin = 270.9147
				xmax = 270.9447
				text = "sp"
			intervals [1745]:
				xmin = 270.9447
				xmax = 271.0147
				text = "L"
			intervals [1746]:
				xmin = 271.0147
				xmax = 271.0747
				text = "UH1"
			intervals [1747]:
				xmin = 271.0747
				xmax = 271.1247
				text = "K"
			intervals [1748]:
				xmin = 271.1247
				xmax = 271.1747
				text = "T"
			intervals [1749]:
				xmin = 271.1747
				xmax = 271.2247
				text = "IH0"
			intervals [1750]:
				xmin = 271.2247
				xmax = 271.2547
				text = "D"
			intervals [1751]:
				xmin = 271.2547
				xmax = 271.3247
				text = "L"
			intervals [1752]:
				xmin = 271.3247
				xmax = 271.3847
				text = "AY1"
			intervals [1753]:
				xmin = 271.3847
				xmax = 271.4947
				text = "K"
			intervals [1754]:
				xmin = 271.4947
				xmax = 271.5447
				text = "AH0"
			intervals [1755]:
				xmin = 271.5447
				xmax = 271.6147
				text = "K"
			intervals [1756]:
				xmin = 271.6147
				xmax = 271.7447
				text = "AA1"
			intervals [1757]:
				xmin = 271.7447
				xmax = 271.8547
				text = "R"
			intervals [1758]:
				xmin = 271.8547
				xmax = 271.9147
				text = "P"
			intervals [1759]:
				xmin = 271.9147
				xmax = 271.9547
				text = "AH0"
			intervals [1760]:
				xmin = 271.9547
				xmax = 272.0247
				text = "T"
			intervals [1761]:
				xmin = 272.0247
				xmax = 274.2393
				text = ""
			intervals [1762]:
				xmin = 274.2393
				xmax = 274.2693
				text = "sil"
			intervals [1763]:
				xmin = 274.2693
				xmax = 274.3693
				text = "spn"
			intervals [1764]:
				xmin = 274.3693
				xmax = 274.9917
				text = ""
			intervals [1765]:
				xmin = 274.9917
				xmax = 275.0317
				text = "sil"
			intervals [1766]:
				xmin = 275.0317
				xmax = 275.1017
				text = "AH0"
			intervals [1767]:
				xmin = 275.1017
				xmax = 275.1617
				text = "N"
			intervals [1768]:
				xmin = 275.1617
				xmax = 275.2717
				text = "T"
			intervals [1769]:
				xmin = 275.2717
				xmax = 275.3317
				text = "IH1"
			intervals [1770]:
				xmin = 275.3317
				xmax = 275.4617
				text = "L"
			intervals [1771]:
				xmin = 275.4617
				xmax = 275.5717
				text = "AY1"
			intervals [1772]:
				xmin = 275.5717
				xmax = 275.6917
				text = "W"
			intervals [1773]:
				xmin = 275.6917
				xmax = 275.7517
				text = "AO1"
			intervals [1774]:
				xmin = 275.7517
				xmax = 275.9017
				text = "Z"
			intervals [1775]:
				xmin = 275.9017
				xmax = 276.1117
				text = "AH1"
			intervals [1776]:
				xmin = 276.1117
				xmax = 276.4417
				text = "M"
			intervals [1777]:
				xmin = 276.4417
				xmax = 276.6535
				text = "sp"
			intervals [1778]:
				xmin = 276.6535
				xmax = 278.6435
				text = "spn"
			intervals [1779]:
				xmin = 278.6435
				xmax = 280.4413
				text = ""
			intervals [1780]:
				xmin = 280.4413
				xmax = 280.5413
				text = "AY1"
			intervals [1781]:
				xmin = 280.5413
				xmax = 280.7113
				text = "HH"
			intervals [1782]:
				xmin = 280.7113
				xmax = 280.7413
				text = "AE1"
			intervals [1783]:
				xmin = 280.7413
				xmax = 280.9313
				text = "D"
			intervals [1784]:
				xmin = 280.9313
				xmax = 280.9813
				text = "sp"
			intervals [1785]:
				xmin = 280.9813
				xmax = 281.0213
				text = "T"
			intervals [1786]:
				xmin = 281.0213
				xmax = 281.0513
				text = "IH0"
			intervals [1787]:
				xmin = 281.0513
				xmax = 281.1313
				text = "sp"
			intervals [1788]:
				xmin = 281.1313
				xmax = 281.1813
				text = "B"
			intervals [1789]:
				xmin = 281.1813
				xmax = 281.3413
				text = "IY1"
			intervals [1790]:
				xmin = 281.3413
				xmax = 281.3713
				text = "sp"
			intervals [1791]:
				xmin = 281.3713
				xmax = 281.4813
				text = "L"
			intervals [1792]:
				xmin = 281.4813
				xmax = 281.5613
				text = "AY1"
			intervals [1793]:
				xmin = 281.5613
				xmax = 281.8913
				text = "K"
			intervals [1794]:
				xmin = 281.8913
				xmax = 283.9497
				text = ""
			intervals [1795]:
				xmin = 283.9497
				xmax = 284.1597
				text = "N"
			intervals [1796]:
				xmin = 284.1597
				xmax = 284.2697
				text = "AY1"
			intervals [1797]:
				xmin = 284.2697
				xmax = 284.5997
				text = "N"
			intervals [1798]:
				xmin = 284.5997
				xmax = 284.9355
				text = "sp"
			intervals [1799]:
				xmin = 284.9355
				xmax = 285.0755
				text = "N"
			intervals [1800]:
				xmin = 285.0755
				xmax = 285.3255
				text = "AY1"
			intervals [1801]:
				xmin = 285.3255
				xmax = 285.3955
				text = "N"
			intervals [1802]:
				xmin = 285.3955
				xmax = 285.4655
				text = "AO1"
			intervals [1803]:
				xmin = 285.4655
				xmax = 285.5055
				text = "R"
			intervals [1804]:
				xmin = 285.5055
				xmax = 285.5355
				text = "sp"
			intervals [1805]:
				xmin = 285.5355
				xmax = 285.6755
				text = "EY1"
			intervals [1806]:
				xmin = 285.6755
				xmax = 285.8055
				text = "T"
			intervals [1807]:
				xmin = 285.8055
				xmax = 287.4927
				text = ""
			intervals [1808]:
				xmin = 287.4927
				xmax = 287.5327
				text = "sil"
			intervals [1809]:
				xmin = 287.5327
				xmax = 287.6427
				text = "W"
			intervals [1810]:
				xmin = 287.6427
				xmax = 287.7927
				text = "IY1"
			intervals [1811]:
				xmin = 287.7927
				xmax = 287.8427
				text = "M"
			intervals [1812]:
				xmin = 287.8427
				xmax = 288.0827
				text = "UW1"
			intervals [1813]:
				xmin = 288.0827
				xmax = 288.1127
				text = "V"
			intervals [1814]:
				xmin = 288.1127
				xmax = 288.1427
				text = "D"
			intervals [1815]:
				xmin = 288.1427
				xmax = 288.1727
				text = "sp"
			intervals [1816]:
				xmin = 288.1727
				xmax = 288.2727
				text = "T"
			intervals [1817]:
				xmin = 288.2727
				xmax = 288.6827
				text = "UW1"
			intervals [1818]:
				xmin = 288.6827
				xmax = 288.7827
				text = ""
			intervals [1819]:
				xmin = 288.7827
				xmax = 288.8127
				text = "sil"
			intervals [1820]:
				xmin = 288.8127
				xmax = 289.0227
				text = "AY1"
			intervals [1821]:
				xmin = 289.0227
				xmax = 289.0727
				text = "AY1"
			intervals [1822]:
				xmin = 289.0727
				xmax = 289.1027
				text = "sp"
			intervals [1823]:
				xmin = 289.1027
				xmax = 289.1427
				text = "R"
			intervals [1824]:
				xmin = 289.1427
				xmax = 289.1727
				text = "IH0"
			intervals [1825]:
				xmin = 289.1727
				xmax = 289.3027
				text = "M"
			intervals [1826]:
				xmin = 289.3027
				xmax = 289.3627
				text = "EH1"
			intervals [1827]:
				xmin = 289.3627
				xmax = 289.4327
				text = "M"
			intervals [1828]:
				xmin = 289.4327
				xmax = 289.4627
				text = "B"
			intervals [1829]:
				xmin = 289.4627
				xmax = 289.5027
				text = "ER0"
			intervals [1830]:
				xmin = 289.5027
				xmax = 289.5427
				text = "DH"
			intervals [1831]:
				xmin = 289.5427
				xmax = 289.5827
				text = "AE1"
			intervals [1832]:
				xmin = 289.5827
				xmax = 289.6127
				text = "T"
			intervals [1833]:
				xmin = 289.6127
				xmax = 289.6827
				text = "AE1"
			intervals [1834]:
				xmin = 289.6827
				xmax = 289.7727
				text = "Z"
			intervals [1835]:
				xmin = 289.7727
				xmax = 289.8127
				text = "sp"
			intervals [1836]:
				xmin = 289.8127
				xmax = 289.8427
				text = "IH0"
			intervals [1837]:
				xmin = 289.8427
				xmax = 289.9027
				text = "F"
			intervals [1838]:
				xmin = 289.9027
				xmax = 289.9527
				text = "IH1"
			intervals [1839]:
				xmin = 289.9527
				xmax = 289.9827
				text = "T"
			intervals [1840]:
				xmin = 289.9827
				xmax = 290.0127
				text = "sp"
			intervals [1841]:
				xmin = 290.0127
				xmax = 290.0527
				text = "W"
			intervals [1842]:
				xmin = 290.0527
				xmax = 290.0927
				text = "AH0"
			intervals [1843]:
				xmin = 290.0927
				xmax = 290.1227
				text = "Z"
			intervals [1844]:
				xmin = 290.1227
				xmax = 290.1927
				text = "Y"
			intervals [1845]:
				xmin = 290.1927
				xmax = 290.2727
				text = "EH1"
			intervals [1846]:
				xmin = 290.2727
				xmax = 290.3827
				text = "S"
			intervals [1847]:
				xmin = 290.3827
				xmax = 290.4127
				text = "T"
			intervals [1848]:
				xmin = 290.4127
				xmax = 290.4427
				text = "ER0"
			intervals [1849]:
				xmin = 290.4427
				xmax = 290.5227
				text = "D"
			intervals [1850]:
				xmin = 290.5227
				xmax = 290.6727
				text = "EY2"
			intervals [1851]:
				xmin = 290.6727
				xmax = 291.1031
				text = "sp"
			intervals [1852]:
				xmin = 291.1031
				xmax = 291.2231
				text = "W"
			intervals [1853]:
				xmin = 291.2231
				xmax = 291.3431
				text = "IY1"
			intervals [1854]:
				xmin = 291.3431
				xmax = 291.4131
				text = "M"
			intervals [1855]:
				xmin = 291.4131
				xmax = 291.6931
				text = "UW1"
			intervals [1856]:
				xmin = 291.6931
				xmax = 291.7231
				text = "V"
			intervals [1857]:
				xmin = 291.7231
				xmax = 291.7731
				text = "D"
			intervals [1858]:
				xmin = 291.7731
				xmax = 291.8231
				text = "sp"
			intervals [1859]:
				xmin = 291.8231
				xmax = 292.0431
				text = "AO1"
			intervals [1860]:
				xmin = 292.0431
				xmax = 292.0931
				text = "N"
			intervals [1861]:
				xmin = 292.0931
				xmax = 292.1731
				text = "sp"
			intervals [1862]:
				xmin = 292.1731
				xmax = 292.3631
				text = "AE1"
			intervals [1863]:
				xmin = 292.3631
				xmax = 292.4831
				text = "NG"
			intervals [1864]:
				xmin = 292.4831
				xmax = 292.5631
				text = "G"
			intervals [1865]:
				xmin = 292.5631
				xmax = 292.8331
				text = "ER0"
			intervals [1866]:
				xmin = 292.8331
				xmax = 293.1528
				text = ""
			intervals [1867]:
				xmin = 293.1528
				xmax = 293.3228
				text = "AE1"
			intervals [1868]:
				xmin = 293.3228
				xmax = 293.4628
				text = "NG"
			intervals [1869]:
				xmin = 293.4628
				xmax = 293.5428
				text = "G"
			intervals [1870]:
				xmin = 293.5428
				xmax = 293.8628
				text = "ER0"
			intervals [1871]:
				xmin = 293.8628
				xmax = 293.8928
				text = "sp"
			intervals [1872]:
				xmin = 293.8928
				xmax = 293.9328
				text = "S"
			intervals [1873]:
				xmin = 293.9328
				xmax = 294.2428
				text = "T"
			intervals [1874]:
				xmin = 294.2428
				xmax = 294.3328
				text = "R"
			intervals [1875]:
				xmin = 294.3328
				xmax = 294.4928
				text = "IY1"
			intervals [1876]:
				xmin = 294.4928
				xmax = 294.5728
				text = "T"
			intervals [1877]:
				xmin = 294.5728
				xmax = 294.7696
				text = ""
			intervals [1878]:
				xmin = 294.7696
				xmax = 294.8996
				text = "AE1"
			intervals [1879]:
				xmin = 294.8996
				xmax = 294.9796
				text = "NG"
			intervals [1880]:
				xmin = 294.9796
				xmax = 295.0396
				text = "G"
			intervals [1881]:
				xmin = 295.0396
				xmax = 295.1296
				text = "ER0"
			intervals [1882]:
				xmin = 295.1296
				xmax = 295.2196
				text = "P"
			intervals [1883]:
				xmin = 295.2196
				xmax = 295.2896
				text = "L"
			intervals [1884]:
				xmin = 295.2896
				xmax = 295.4396
				text = "EY1"
			intervals [1885]:
				xmin = 295.4396
				xmax = 295.5196
				text = "S"
			intervals [1886]:
				xmin = 295.5196
				xmax = 295.5996
				text = "S"
			intervals [1887]:
				xmin = 295.5996
				xmax = 295.7796
				text = "AW2"
			intervals [1888]:
				xmin = 295.7796
				xmax = 295.8996
				text = "TH"
			intervals [1889]:
				xmin = 295.8996
				xmax = 296.0796
				text = "IY1"
			intervals [1890]:
				xmin = 296.0796
				xmax = 296.1196
				text = "S"
			intervals [1891]:
				xmin = 296.1196
				xmax = 296.3496
				text = "T"
			intervals [1892]:
				xmin = 296.3496
				xmax = 297.128
				text = ""
			intervals [1893]:
				xmin = 297.128
				xmax = 297.168
				text = "sil"
			intervals [1894]:
				xmin = 297.168
				xmax = 297.328
				text = "AO1"
			intervals [1895]:
				xmin = 297.328
				xmax = 297.408
				text = "F"
			intervals [1896]:
				xmin = 297.408
				xmax = 297.458
				text = "AH1"
			intervals [1897]:
				xmin = 297.458
				xmax = 297.508
				text = "V"
			intervals [1898]:
				xmin = 297.508
				xmax = 297.658
				text = "AE2"
			intervals [1899]:
				xmin = 297.658
				xmax = 297.748
				text = "L"
			intervals [1900]:
				xmin = 297.748
				xmax = 297.828
				text = "AH0"
			intervals [1901]:
				xmin = 297.828
				xmax = 297.888
				text = "B"
			intervals [1902]:
				xmin = 297.888
				xmax = 298.008
				text = "AE1"
			intervals [1903]:
				xmin = 298.008
				xmax = 298.088
				text = "M"
			intervals [1904]:
				xmin = 298.088
				xmax = 298.248
				text = "AH0"
			intervals [1905]:
				xmin = 298.248
				xmax = 298.408
				text = "EY1"
			intervals [1906]:
				xmin = 298.408
				xmax = 299.121
				text = ""
			intervals [1907]:
				xmin = 299.121
				xmax = 299.221
				text = "sil"
			intervals [1908]:
				xmin = 299.221
				xmax = 299.281
				text = "T"
			intervals [1909]:
				xmin = 299.281
				xmax = 299.341
				text = "IH0"
			intervals [1910]:
				xmin = 299.341
				xmax = 299.431
				text = "S"
			intervals [1911]:
				xmin = 299.431
				xmax = 299.641
				text = "AW2"
			intervals [1912]:
				xmin = 299.641
				xmax = 299.881
				text = "TH"
			intervals [1913]:
				xmin = 299.881
				xmax = 299.951
				text = "IY1"
			intervals [1914]:
				xmin = 299.951
				xmax = 299.981
				text = "S"
			intervals [1915]:
				xmin = 299.981
				xmax = 300.141
				text = "T"
			intervals [1916]:
				xmin = 300.141
				xmax = 303.7138
				text = "sp"
			intervals [1917]:
				xmin = 303.7138
				xmax = 303.7838
				text = "AO1"
			intervals [1918]:
				xmin = 303.7838
				xmax = 303.8438
				text = "N"
			intervals [1919]:
				xmin = 303.8438
				xmax = 303.8838
				text = "DH"
			intervals [1920]:
				xmin = 303.8838
				xmax = 303.9438
				text = "AH1"
			intervals [1921]:
				xmin = 303.9438
				xmax = 304.0538
				text = "AH1"
			intervals [1922]:
				xmin = 304.0538
				xmax = 304.1238
				text = "DH"
			intervals [1923]:
				xmin = 304.1238
				xmax = 304.1738
				text = "ER0"
			intervals [1924]:
				xmin = 304.1738
				xmax = 304.2938
				text = "S"
			intervals [1925]:
				xmin = 304.2938
				xmax = 304.4838
				text = "AY1"
			intervals [1926]:
				xmin = 304.4838
				xmax = 304.5438
				text = "D"
			intervals [1927]:
				xmin = 304.5438
				xmax = 304.8744
				text = ""
			intervals [1928]:
				xmin = 304.8744
				xmax = 305.0044
				text = "IH1"
			intervals [1929]:
				xmin = 305.0044
				xmax = 305.0644
				text = "N"
			intervals [1930]:
				xmin = 305.0644
				xmax = 305.1344
				text = "sp"
			intervals [1931]:
				xmin = 305.1344
				xmax = 305.2344
				text = "W"
			intervals [1932]:
				xmin = 305.2344
				xmax = 305.2944
				text = "UH1"
			intervals [1933]:
				xmin = 305.2944
				xmax = 305.3844
				text = "D"
			intervals [1934]:
				xmin = 305.3844
				xmax = 305.4344
				text = "L"
			intervals [1935]:
				xmin = 305.4344
				xmax = 305.6644
				text = "AE2"
			intervals [1936]:
				xmin = 305.6644
				xmax = 305.7044
				text = "N"
			intervals [1937]:
				xmin = 305.7044
				xmax = 305.7344
				text = "D"
			intervals [1938]:
				xmin = 305.7344
				xmax = 305.7644
				text = "sp"
			intervals [1939]:
				xmin = 305.7644
				xmax = 305.8444
				text = "AH0"
			intervals [1940]:
				xmin = 305.8444
				xmax = 305.8844
				text = "N"
			intervals [1941]:
				xmin = 305.8844
				xmax = 305.9144
				text = "D"
			intervals [1942]:
				xmin = 305.9144
				xmax = 305.9444
				text = "Y"
			intervals [1943]:
				xmin = 305.9444
				xmax = 305.9944
				text = "UW1"
			intervals [1944]:
				xmin = 305.9944
				xmax = 306.0644
				text = "M"
			intervals [1945]:
				xmin = 306.0644
				xmax = 306.1744
				text = "AY1"
			intervals [1946]:
				xmin = 306.1744
				xmax = 306.2444
				text = "T"
			intervals [1947]:
				xmin = 306.2444
				xmax = 306.2744
				text = "AH0"
			intervals [1948]:
				xmin = 306.2744
				xmax = 306.3344
				text = "HH"
			intervals [1949]:
				xmin = 306.3344
				xmax = 306.4744
				text = "ER1"
			intervals [1950]:
				xmin = 306.4744
				xmax = 306.5044
				text = "D"
			intervals [1951]:
				xmin = 306.5044
				xmax = 306.5444
				text = "AH0"
			intervals [1952]:
				xmin = 306.5444
				xmax = 306.5844
				text = "V"
			intervals [1953]:
				xmin = 306.5844
				xmax = 306.6144
				text = "sp"
			intervals [1954]:
				xmin = 306.6144
				xmax = 306.7044
				text = "W"
			intervals [1955]:
				xmin = 306.7044
				xmax = 306.7544
				text = "UH1"
			intervals [1956]:
				xmin = 306.7544
				xmax = 306.8244
				text = "D"
			intervals [1957]:
				xmin = 306.8244
				xmax = 306.8644
				text = "L"
			intervals [1958]:
				xmin = 306.8644
				xmax = 306.9844
				text = "AE2"
			intervals [1959]:
				xmin = 306.9844
				xmax = 307.0444
				text = "N"
			intervals [1960]:
				xmin = 307.0444
				xmax = 307.0944
				text = "D"
			intervals [1961]:
				xmin = 307.0944
				xmax = 307.1644
				text = "T"
			intervals [1962]:
				xmin = 307.1644
				xmax = 307.1944
				text = "EH1"
			intervals [1963]:
				xmin = 307.1944
				xmax = 307.3744
				text = "R"
			intervals [1964]:
				xmin = 307.3744
				xmax = 307.4644
				text = "AH0"
			intervals [1965]:
				xmin = 307.4644
				xmax = 307.4944
				text = "S"
			intervals [1966]:
				xmin = 307.4944
				xmax = 307.7044
				text = "sp"
			intervals [1967]:
				xmin = 307.7044
				xmax = 308.0426
				text = ""
			intervals [1968]:
				xmin = 308.0426
				xmax = 308.1626
				text = "Y"
			intervals [1969]:
				xmin = 308.1626
				xmax = 308.2226
				text = "AH1"
			intervals [1970]:
				xmin = 308.2226
				xmax = 308.3226
				text = "P"
			intervals [1971]:
				xmin = 308.3226
				xmax = 308.927
				text = ""
			intervals [1972]:
				xmin = 308.927
				xmax = 308.977
				text = "M"
			intervals [1973]:
				xmin = 308.977
				xmax = 309.057
				text = "AY1"
			intervals [1974]:
				xmin = 309.057
				xmax = 309.147
				text = "M"
			intervals [1975]:
				xmin = 309.147
				xmax = 309.227
				text = "AH1"
			intervals [1976]:
				xmin = 309.227
				xmax = 309.297
				text = "DH"
			intervals [1977]:
				xmin = 309.297
				xmax = 309.347
				text = "ER0"
			intervals [1978]:
				xmin = 309.347
				xmax = 309.427
				text = "L"
			intervals [1979]:
				xmin = 309.427
				xmax = 309.507
				text = "IH1"
			intervals [1980]:
				xmin = 309.507
				xmax = 309.557
				text = "sp"
			intervals [1981]:
				xmin = 309.557
				xmax = 309.667
				text = "DH"
			intervals [1982]:
				xmin = 309.667
				xmax = 309.737
				text = "AE1"
			intervals [1983]:
				xmin = 309.737
				xmax = 309.787
				text = "T"
			intervals [1984]:
				xmin = 309.787
				xmax = 309.837
				text = "S"
			intervals [1985]:
				xmin = 309.837
				xmax = 309.887
				text = "HH"
			intervals [1986]:
				xmin = 309.887
				xmax = 309.917
				text = "W"
			intervals [1987]:
				xmin = 309.917
				xmax = 309.947
				text = "EH1"
			intervals [1988]:
				xmin = 309.947
				xmax = 309.997
				text = "R"
			intervals [1989]:
				xmin = 309.997
				xmax = 310.087
				text = "W"
			intervals [1990]:
				xmin = 310.087
				xmax = 310.187
				text = "IY1"
			intervals [1991]:
				xmin = 310.187
				xmax = 310.267
				text = "M"
			intervals [1992]:
				xmin = 310.267
				xmax = 310.487
				text = "UW1"
			intervals [1993]:
				xmin = 310.487
				xmax = 310.517
				text = "V"
			intervals [1994]:
				xmin = 310.517
				xmax = 310.557
				text = "D"
			intervals [1995]:
				xmin = 310.557
				xmax = 310.657
				text = "AE1"
			intervals [1996]:
				xmin = 310.657
				xmax = 310.757
				text = "T"
			intervals [1997]:
				xmin = 310.757
				xmax = 311.1254
				text = ""
			intervals [1998]:
				xmin = 311.1254
				xmax = 311.2454
				text = "AE1"
			intervals [1999]:
				xmin = 311.2454
				xmax = 311.4254
				text = "NG"
			intervals [2000]:
				xmin = 311.4254
				xmax = 311.5154
				text = "G"
			intervals [2001]:
				xmin = 311.5154
				xmax = 311.7454
				text = "ER0"
			intervals [2002]:
				xmin = 311.7454
				xmax = 312.1899
				text = ""
			intervals [2003]:
				xmin = 312.1899
				xmax = 312.3099
				text = "DH"
			intervals [2004]:
				xmin = 312.3099
				xmax = 312.3899
				text = "EY1"
			intervals [2005]:
				xmin = 312.3899
				xmax = 312.4899
				text = "M"
			intervals [2006]:
				xmin = 312.4899
				xmax = 312.6599
				text = "UW1"
			intervals [2007]:
				xmin = 312.6599
				xmax = 312.6899
				text = "V"
			intervals [2008]:
				xmin = 312.6899
				xmax = 312.7599
				text = "D"
			intervals [2009]:
				xmin = 312.7599
				xmax = 312.8199
				text = "AH1"
			intervals [2010]:
				xmin = 312.8199
				xmax = 312.9299
				text = "S"
			intervals [2011]:
				xmin = 312.9299
				xmax = 312.9799
				text = "IH1"
			intervals [2012]:
				xmin = 312.9799
				xmax = 313.0199
				text = "N"
			intervals [2013]:
				xmin = 313.0199
				xmax = 313.0699
				text = "DH"
			intervals [2014]:
				xmin = 313.0699
				xmax = 313.1299
				text = "IH1"
			intervals [2015]:
				xmin = 313.1299
				xmax = 313.2099
				text = "S"
			intervals [2016]:
				xmin = 313.2099
				xmax = 313.3499
				text = "HH"
			intervals [2017]:
				xmin = 313.3499
				xmax = 313.5799
				text = "AW1"
			intervals [2018]:
				xmin = 313.5799
				xmax = 313.7899
				text = "S"
			intervals [2019]:
				xmin = 313.7899
				xmax = 314.4977
				text = ""
			intervals [2020]:
				xmin = 314.4977
				xmax = 314.5877
				text = "AE1"
			intervals [2021]:
				xmin = 314.5877
				xmax = 314.6377
				text = "N"
			intervals [2022]:
				xmin = 314.6377
				xmax = 314.6677
				text = "DH"
			intervals [2023]:
				xmin = 314.6677
				xmax = 314.7377
				text = "IH1"
			intervals [2024]:
				xmin = 314.7377
				xmax = 314.8077
				text = "S"
			intervals [2025]:
				xmin = 314.8077
				xmax = 314.9077
				text = "HH"
			intervals [2026]:
				xmin = 314.9077
				xmax = 315.0877
				text = "AW1"
			intervals [2027]:
				xmin = 315.0877
				xmax = 315.2477
				text = "S"
			intervals [2028]:
				xmin = 315.2477
				xmax = 315.2777
				text = "sp"
			intervals [2029]:
				xmin = 315.2777
				xmax = 315.3177
				text = "W"
			intervals [2030]:
				xmin = 315.3177
				xmax = 315.3477
				text = "AH0"
			intervals [2031]:
				xmin = 315.3477
				xmax = 315.4877
				text = "Z"
			intervals [2032]:
				xmin = 315.4877
				xmax = 315.5438
				text = ""
			intervals [2033]:
				xmin = 315.5438
				xmax = 315.6538
				text = "OW1"
			intervals [2034]:
				xmin = 315.6538
				xmax = 315.7438
				text = "M"
			intervals [2035]:
				xmin = 315.7438
				xmax = 315.7938
				text = "AY1"
			intervals [2036]:
				xmin = 315.7938
				xmax = 315.8438
				text = "sp"
			intervals [2037]:
				xmin = 315.8438
				xmax = 315.9138
				text = "G"
			intervals [2038]:
				xmin = 315.9138
				xmax = 316.1438
				text = "AA1"
			intervals [2039]:
				xmin = 316.1438
				xmax = 316.1938
				text = "D"
			intervals [2040]:
				xmin = 316.1938
				xmax = 316.2238
				text = "IH0"
			intervals [2041]:
				xmin = 316.2238
				xmax = 316.2738
				text = "T"
			intervals [2042]:
				xmin = 316.2738
				xmax = 316.3138
				text = "W"
			intervals [2043]:
				xmin = 316.3138
				xmax = 316.3438
				text = "AH0"
			intervals [2044]:
				xmin = 316.3438
				xmax = 316.4238
				text = "Z"
			intervals [2045]:
				xmin = 316.4238
				xmax = 316.5238
				text = "F"
			intervals [2046]:
				xmin = 316.5238
				xmax = 316.6038
				text = "UH1"
			intervals [2047]:
				xmin = 316.6038
				xmax = 316.6538
				text = "L"
			intervals [2048]:
				xmin = 316.6538
				xmax = 316.6838
				text = "AH1"
			intervals [2049]:
				xmin = 316.6838
				xmax = 316.7238
				text = "V"
			intervals [2050]:
				xmin = 316.7238
				xmax = 316.8238
				text = "R"
			intervals [2051]:
				xmin = 316.8238
				xmax = 316.9938
				text = "AE1"
			intervals [2052]:
				xmin = 316.9938
				xmax = 317.0938
				text = "T"
			intervals [2053]:
				xmin = 317.0938
				xmax = 317.2838
				text = "S"
			intervals [2054]:
				xmin = 317.2838
				xmax = 317.7766
				text = ""
			intervals [2055]:
				xmin = 317.7766
				xmax = 317.9466
				text = "S"
			intervals [2056]:
				xmin = 317.9466
				xmax = 318.1866
				text = "OW1"
			intervals [2057]:
				xmin = 318.1866
				xmax = 318.3066
				text = "W"
			intervals [2058]:
				xmin = 318.3066
				xmax = 318.4666
				text = "IY1"
			intervals [2059]:
				xmin = 318.4666
				xmax = 318.5466
				text = "W"
			intervals [2060]:
				xmin = 318.5466
				xmax = 318.6366
				text = "IY1"
			intervals [2061]:
				xmin = 318.6366
				xmax = 318.7566
				text = "S"
			intervals [2062]:
				xmin = 318.7566
				xmax = 318.8166
				text = "T"
			intervals [2063]:
				xmin = 318.8166
				xmax = 319.0066
				text = "EY1"
			intervals [2064]:
				xmin = 319.0066
				xmax = 319.0766
				text = "D"
			intervals [2065]:
				xmin = 319.0766
				xmax = 319.1366
				text = "AH1"
			intervals [2066]:
				xmin = 319.1366
				xmax = 319.2366
				text = "P"
			intervals [2067]:
				xmin = 319.2366
				xmax = 319.3066
				text = "AE1"
			intervals [2068]:
				xmin = 319.3066
				xmax = 319.3566
				text = "T"
			intervals [2069]:
				xmin = 319.3566
				xmax = 319.4666
				text = "N"
			intervals [2070]:
				xmin = 319.4666
				xmax = 319.6066
				text = "AY1"
			intervals [2071]:
				xmin = 319.6066
				xmax = 319.6866
				text = "T"
			intervals [2072]:
				xmin = 319.6866
				xmax = 319.7166
				text = "sp"
			intervals [2073]:
				xmin = 319.7166
				xmax = 319.7966
				text = "W"
			intervals [2074]:
				xmin = 319.7966
				xmax = 319.9066
				text = "IY1"
			intervals [2075]:
				xmin = 319.9066
				xmax = 320.0266
				text = "T"
			intervals [2076]:
				xmin = 320.0266
				xmax = 320.2066
				text = "AO1"
			intervals [2077]:
				xmin = 320.2066
				xmax = 320.2666
				text = "K"
			intervals [2078]:
				xmin = 320.2666
				xmax = 320.2966
				text = "T"
			intervals [2079]:
				xmin = 320.2966
				xmax = 320.3366
				text = "T"
			intervals [2080]:
				xmin = 320.3366
				xmax = 320.4266
				text = "UW1"
			intervals [2081]:
				xmin = 320.4266
				xmax = 320.5566
				text = "IY1"
			intervals [2082]:
				xmin = 320.5566
				xmax = 320.6966
				text = "CH"
			intervals [2083]:
				xmin = 320.6966
				xmax = 320.8366
				text = "AH1"
			intervals [2084]:
				xmin = 320.8366
				xmax = 320.9166
				text = "DH"
			intervals [2085]:
				xmin = 320.9166
				xmax = 321.0866
				text = "ER0"
			intervals [2086]:
				xmin = 321.0866
				xmax = 321.1766
				text = "sp"
			intervals [2087]:
				xmin = 321.1766
				xmax = 321.2364
				text = ""
			intervals [2088]:
				xmin = 321.2364
				xmax = 321.2964
				text = "D"
			intervals [2089]:
				xmin = 321.2964
				xmax = 321.4064
				text = "AH1"
			intervals [2090]:
				xmin = 321.4064
				xmax = 321.5364
				text = "K"
			intervals [2091]:
				xmin = 321.5364
				xmax = 321.6764
				text = "IH0"
			intervals [2092]:
				xmin = 321.6764
				xmax = 321.7264
				text = "N"
			intervals [2093]:
				xmin = 321.7264
				xmax = 321.8264
				text = "R"
			intervals [2094]:
				xmin = 321.8264
				xmax = 322.0564
				text = "AE1"
			intervals [2095]:
				xmin = 322.0564
				xmax = 322.1864
				text = "T"
			intervals [2096]:
				xmin = 322.1864
				xmax = 322.3064
				text = "S"
			intervals [2097]:
				xmin = 322.3064
				xmax = 322.3664
				text = "AE1"
			intervals [2098]:
				xmin = 322.3664
				xmax = 322.4264
				text = "N"
			intervals [2099]:
				xmin = 322.4264
				xmax = 322.5164
				text = "D"
			intervals [2100]:
				xmin = 322.5164
				xmax = 322.9618
				text = ""
			intervals [2101]:
				xmin = 322.9618
				xmax = 323.0218
				text = "DH"
			intervals [2102]:
				xmin = 323.0218
				xmax = 323.2318
				text = "EH1"
			intervals [2103]:
				xmin = 323.2318
				xmax = 323.3118
				text = "N"
			intervals [2104]:
				xmin = 323.3118
				xmax = 323.3518
				text = "sp"
			intervals [2105]:
				xmin = 323.3518
				xmax = 323.5818
				text = "AH1"
			intervals [2106]:
				xmin = 323.5818
				xmax = 323.6618
				text = "M"
			intervals [2107]:
				xmin = 323.6618
				xmax = 323.7018
				text = "sp"
			intervals [2108]:
				xmin = 323.7018
				xmax = 323.8618
				text = "AY1"
			intervals [2109]:
				xmin = 323.8618
				xmax = 324.0118
				text = "S"
			intervals [2110]:
				xmin = 324.0118
				xmax = 324.1118
				text = "EY1"
			intervals [2111]:
				xmin = 324.1118
				xmax = 324.1818
				text = "W"
			intervals [2112]:
				xmin = 324.1818
				xmax = 324.2318
				text = "IY1"
			intervals [2113]:
				xmin = 324.2318
				xmax = 324.2718
				text = "sp"
			intervals [2114]:
				xmin = 324.2718
				xmax = 324.3018
				text = "L"
			intervals [2115]:
				xmin = 324.3018
				xmax = 324.4518
				text = "IH1"
			intervals [2116]:
				xmin = 324.4518
				xmax = 324.5418
				text = "V"
			intervals [2117]:
				xmin = 324.5418
				xmax = 324.5818
				text = "D"
			intervals [2118]:
				xmin = 324.5818
				xmax = 324.6318
				text = "IH1"
			intervals [2119]:
				xmin = 324.6318
				xmax = 324.7018
				text = "N"
			intervals [2120]:
				xmin = 324.7018
				xmax = 324.7418
				text = "DH"
			intervals [2121]:
				xmin = 324.7418
				xmax = 324.8618
				text = "EH1"
			intervals [2122]:
				xmin = 324.8618
				xmax = 324.9018
				text = "R"
			intervals [2123]:
				xmin = 324.9018
				xmax = 324.9518
				text = "F"
			intervals [2124]:
				xmin = 324.9518
				xmax = 325.0018
				text = "ER0"
			intervals [2125]:
				xmin = 325.0018
				xmax = 325.0518
				text = "AH0"
			intervals [2126]:
				xmin = 325.0518
				xmax = 325.1018
				text = "B"
			intervals [2127]:
				xmin = 325.1018
				xmax = 325.2218
				text = "AW1"
			intervals [2128]:
				xmin = 325.2218
				xmax = 325.3618
				text = "T"
			intervals [2129]:
				xmin = 325.3618
				xmax = 326.5382
				text = ""
			intervals [2130]:
				xmin = 326.5382
				xmax = 326.6782
				text = "AH0"
			intervals [2131]:
				xmin = 326.6782
				xmax = 326.9982
				text = "Y"
			intervals [2132]:
				xmin = 326.9982
				xmax = 327.0782
				text = "IH1"
			intervals [2133]:
				xmin = 327.0782
				xmax = 327.2182
				text = "R"
			intervals [2134]:
				xmin = 327.2182
				xmax = 327.5627
				text = ""
			intervals [2135]:
				xmin = 327.5627
				xmax = 327.5927
				text = "sil"
			intervals [2136]:
				xmin = 327.5927
				xmax = 327.7427
				text = "AW1"
			intervals [2137]:
				xmin = 327.7427
				xmax = 327.7827
				text = "R"
			intervals [2138]:
				xmin = 327.7827
				xmax = 327.8127
				text = "sp"
			intervals [2139]:
				xmin = 327.8127
				xmax = 327.9027
				text = "P"
			intervals [2140]:
				xmin = 327.9027
				xmax = 327.9627
				text = "IH1"
			intervals [2141]:
				xmin = 327.9627
				xmax = 328.0327
				text = "K"
			intervals [2142]:
				xmin = 328.0327
				xmax = 328.0827
				text = "CH"
			intervals [2143]:
				xmin = 328.0827
				xmax = 328.1527
				text = "ER0"
			intervals [2144]:
				xmin = 328.1527
				xmax = 328.2427
				text = "Z"
			intervals [2145]:
				xmin = 328.2427
				xmax = 328.3127
				text = "W"
			intervals [2146]:
				xmin = 328.3127
				xmax = 328.3527
				text = "ER0"
			intervals [2147]:
				xmin = 328.3527
				xmax = 328.4827
				text = "IH1"
			intervals [2148]:
				xmin = 328.4827
				xmax = 328.5527
				text = "N"
			intervals [2149]:
				xmin = 328.5527
				xmax = 328.5827
				text = "DH"
			intervals [2150]:
				xmin = 328.5827
				xmax = 328.6327
				text = "AH0"
			intervals [2151]:
				xmin = 328.6327
				xmax = 328.7327
				text = "P"
			intervals [2152]:
				xmin = 328.7327
				xmax = 328.8827
				text = "EY1"
			intervals [2153]:
				xmin = 328.8827
				xmax = 328.9527
				text = "P"
			intervals [2154]:
				xmin = 328.9527
				xmax = 329.1627
				text = "ER0"
			intervals [2155]:
				xmin = 329.1627
				xmax = 329.8625
				text = ""
			intervals [2156]:
				xmin = 329.8625
				xmax = 330.0125
				text = "IH1"
			intervals [2157]:
				xmin = 330.0125
				xmax = 330.1025
				text = "N"
			intervals [2158]:
				xmin = 330.1025
				xmax = 330.2625
				text = "AH1"
			intervals [2159]:
				xmin = 330.2625
				xmax = 330.3325
				text = "M"
			intervals [2160]:
				xmin = 330.3325
				xmax = 330.3825
				text = "sp"
			intervals [2161]:
				xmin = 330.3825
				xmax = 330.4325
				text = "DH"
			intervals [2162]:
				xmin = 330.4325
				xmax = 330.4925
				text = "AH0"
			intervals [2163]:
				xmin = 330.4925
				xmax = 330.6125
				text = "P"
			intervals [2164]:
				xmin = 330.6125
				xmax = 330.8625
				text = "OW1"
			intervals [2165]:
				xmin = 330.8625
				xmax = 330.9125
				text = "S"
			intervals [2166]:
				xmin = 330.9125
				xmax = 331.1325
				text = "T"
			intervals [2167]:
				xmin = 331.1325
				xmax = 331.5313
				text = ""
			intervals [2168]:
				xmin = 331.5313
				xmax = 331.6513
				text = "Y"
			intervals [2169]:
				xmin = 331.6513
				xmax = 331.7313
				text = "UW1"
			intervals [2170]:
				xmin = 331.7313
				xmax = 331.8013
				text = "N"
			intervals [2171]:
				xmin = 331.8013
				xmax = 332.0713
				text = "OW1"
			intervals [2172]:
				xmin = 332.0713
				xmax = 332.1013
				text = "sp"
			intervals [2173]:
				xmin = 332.1013
				xmax = 332.3613
				text = "T"
			intervals [2174]:
				xmin = 332.3613
				xmax = 332.4013
				text = "AH0"
			intervals [2175]:
				xmin = 332.4013
				xmax = 332.6813
				text = "AE1"
			intervals [2176]:
				xmin = 332.6813
				xmax = 332.7113
				text = "N"
			intervals [2177]:
				xmin = 332.7113
				xmax = 332.8113
				text = "D"
			intervals [2178]:
				xmin = 332.8113
				xmax = 332.9213
				text = "AY1"
			intervals [2179]:
				xmin = 332.9213
				xmax = 333.0613
				text = "N"
			intervals [2180]:
				xmin = 333.0613
				xmax = 333.1313
				text = "EH1"
			intervals [2181]:
				xmin = 333.1313
				xmax = 333.2113
				text = "V"
			intervals [2182]:
				xmin = 333.2113
				xmax = 333.2913
				text = "ER0"
			intervals [2183]:
				xmin = 333.2913
				xmax = 333.3613
				text = "F"
			intervals [2184]:
				xmin = 333.3613
				xmax = 333.4413
				text = "ER0"
			intervals [2185]:
				xmin = 333.4413
				xmax = 333.5313
				text = "G"
			intervals [2186]:
				xmin = 333.5313
				xmax = 333.5713
				text = "EH1"
			intervals [2187]:
				xmin = 333.5713
				xmax = 333.6513
				text = "T"
			intervals [2188]:
				xmin = 333.6513
				xmax = 333.6913
				text = "DH"
			intervals [2189]:
				xmin = 333.6913
				xmax = 333.7513
				text = "AH0"
			intervals [2190]:
				xmin = 333.7513
				xmax = 333.8713
				text = "F"
			intervals [2191]:
				xmin = 333.8713
				xmax = 333.9113
				text = "R"
			intervals [2192]:
				xmin = 333.9113
				xmax = 334.0213
				text = "AH1"
			intervals [2193]:
				xmin = 334.0213
				xmax = 334.0713
				text = "N"
			intervals [2194]:
				xmin = 334.0713
				xmax = 334.1713
				text = "T"
			intervals [2195]:
				xmin = 334.1713
				xmax = 334.2939
				text = ""
			intervals [2196]:
				xmin = 334.2939
				xmax = 334.3639
				text = "DH"
			intervals [2197]:
				xmin = 334.3639
				xmax = 334.4739
				text = "AH1"
			intervals [2198]:
				xmin = 334.4739
				xmax = 334.6139
				text = "AH1"
			intervals [2199]:
				xmin = 334.6139
				xmax = 334.7039
				text = "M"
			intervals [2200]:
				xmin = 334.7039
				xmax = 334.7439
				text = "DH"
			intervals [2201]:
				xmin = 334.7439
				xmax = 334.8039
				text = "AH0"
			intervals [2202]:
				xmin = 334.8039
				xmax = 334.9039
				text = "HH"
			intervals [2203]:
				xmin = 334.9039
				xmax = 335.0839
				text = "EH1"
			intervals [2204]:
				xmin = 335.0839
				xmax = 335.1539
				text = "D"
			intervals [2205]:
				xmin = 335.1539
				xmax = 335.2039
				text = "L"
			intervals [2206]:
				xmin = 335.2039
				xmax = 335.4639
				text = "AY2"
			intervals [2207]:
				xmin = 335.4639
				xmax = 335.5139
				text = "N"
			intervals [2208]:
				xmin = 335.5139
				xmax = 337.3207
				text = ""
			intervals [2209]:
				xmin = 337.3207
				xmax = 337.3507
				text = "sil"
			intervals [2210]:
				xmin = 337.3507
				xmax = 337.5507
				text = "R"
			intervals [2211]:
				xmin = 337.5507
				xmax = 337.7307
				text = "AE1"
			intervals [2212]:
				xmin = 337.7307
				xmax = 337.8707
				text = "T"
			intervals [2213]:
				xmin = 337.8707
				xmax = 338.1207
				text = "S"
			intervals [2214]:
				xmin = 338.1207
				xmax = 338.2011
				text = ""
			intervals [2215]:
				xmin = 338.2011
				xmax = 338.2811
				text = "B"
			intervals [2216]:
				xmin = 338.2811
				xmax = 338.3711
				text = "IH1"
			intervals [2217]:
				xmin = 338.3711
				xmax = 338.4611
				text = "G"
			intervals [2218]:
				xmin = 338.4611
				xmax = 338.4911
				text = "EH1"
			intervals [2219]:
				xmin = 338.4911
				xmax = 338.6511
				text = "Z"
			intervals [2220]:
				xmin = 338.6511
				xmax = 338.7411
				text = "K"
			intervals [2221]:
				xmin = 338.7411
				xmax = 338.9711
				text = "AE1"
			intervals [2222]:
				xmin = 338.9711
				xmax = 339.0611
				text = "T"
			intervals [2223]:
				xmin = 339.0611
				xmax = 339.2411
				text = "S"
			intervals [2224]:
				xmin = 339.2411
				xmax = 339.2711
				text = "sp"
			intervals [2225]:
				xmin = 339.2711
				xmax = 339.347
				text = ""
			intervals [2226]:
				xmin = 339.347
				xmax = 339.507
				text = "W"
			intervals [2227]:
				xmin = 339.507
				xmax = 339.587
				text = "IH1"
			intervals [2228]:
				xmin = 339.587
				xmax = 339.757
				text = "CH"
			intervals [2229]:
				xmin = 339.757
				xmax = 339.807
				text = "DH"
			intervals [2230]:
				xmin = 339.807
				xmax = 339.857
				text = "EY1"
			intervals [2231]:
				xmin = 339.857
				xmax = 339.977
				text = "W"
			intervals [2232]:
				xmin = 339.977
				xmax = 340.267
				text = "AH1"
			intervals [2233]:
				xmin = 340.267
				xmax = 340.427
				text = "Z"
			intervals [2234]:
				xmin = 340.427
				xmax = 340.9718
				text = ""
			intervals [2235]:
				xmin = 340.9718
				xmax = 341.1418
				text = "AE1"
			intervals [2236]:
				xmin = 341.1418
				xmax = 341.2118
				text = "N"
			intervals [2237]:
				xmin = 341.2118
				xmax = 341.2418
				text = "D"
			intervals [2238]:
				xmin = 341.2418
				xmax = 341.2718
				text = "sp"
			intervals [2239]:
				xmin = 341.2718
				xmax = 341.3418
				text = "DH"
			intervals [2240]:
				xmin = 341.3418
				xmax = 341.5718
				text = "EH1"
			intervals [2241]:
				xmin = 341.5718
				xmax = 341.6418
				text = "N"
			intervals [2242]:
				xmin = 341.6418
				xmax = 341.6918
				text = "sp"
			intervals [2243]:
				xmin = 341.6918
				xmax = 341.9018
				text = "AE1"
			intervals [2244]:
				xmin = 341.9018
				xmax = 341.9718
				text = "F"
			intervals [2245]:
				xmin = 341.9718
				xmax = 342.0218
				text = "T"
			intervals [2246]:
				xmin = 342.0218
				xmax = 342.0918
				text = "ER0"
			intervals [2247]:
				xmin = 342.0918
				xmax = 342.1518
				text = "W"
			intervals [2248]:
				xmin = 342.1518
				xmax = 342.2318
				text = "IY1"
			intervals [2249]:
				xmin = 342.2318
				xmax = 342.2818
				text = "L"
			intervals [2250]:
				xmin = 342.2818
				xmax = 342.4318
				text = "IH1"
			intervals [2251]:
				xmin = 342.4318
				xmax = 342.4918
				text = "V"
			intervals [2252]:
				xmin = 342.4918
				xmax = 342.5218
				text = "D"
			intervals [2253]:
				xmin = 342.5218
				xmax = 342.5618
				text = "DH"
			intervals [2254]:
				xmin = 342.5618
				xmax = 342.6318
				text = "EH1"
			intervals [2255]:
				xmin = 342.6318
				xmax = 342.6918
				text = "R"
			intervals [2256]:
				xmin = 342.6918
				xmax = 342.8018
				text = "F"
			intervals [2257]:
				xmin = 342.8018
				xmax = 342.8918
				text = "AO1"
			intervals [2258]:
				xmin = 342.8918
				xmax = 342.9218
				text = "R"
			intervals [2259]:
				xmin = 342.9218
				xmax = 342.9618
				text = "EY1"
			intervals [2260]:
				xmin = 342.9618
				xmax = 343.1618
				text = "Y"
			intervals [2261]:
				xmin = 343.1618
				xmax = 343.2218
				text = "IH1"
			intervals [2262]:
				xmin = 343.2218
				xmax = 343.4418
				text = "R"
			intervals [2263]:
				xmin = 343.4418
				xmax = 343.6692
				text = ""
			intervals [2264]:
				xmin = 343.6692
				xmax = 343.7492
				text = "DH"
			intervals [2265]:
				xmin = 343.7492
				xmax = 343.8092
				text = "EH1"
			intervals [2266]:
				xmin = 343.8092
				xmax = 343.8592
				text = "N"
			intervals [2267]:
				xmin = 343.8592
				xmax = 343.9092
				text = "DH"
			intervals [2268]:
				xmin = 343.9092
				xmax = 343.9892
				text = "EY1"
			intervals [2269]:
				xmin = 343.9892
				xmax = 344.0792
				text = "M"
			intervals [2270]:
				xmin = 344.0792
				xmax = 344.2792
				text = "UW1"
			intervals [2271]:
				xmin = 344.2792
				xmax = 344.3192
				text = "V"
			intervals [2272]:
				xmin = 344.3192
				xmax = 344.3892
				text = "D"
			intervals [2273]:
				xmin = 344.3892
				xmax = 344.4892
				text = "M"
			intervals [2274]:
				xmin = 344.4892
				xmax = 344.5792
				text = "AY1"
			intervals [2275]:
				xmin = 344.5792
				xmax = 344.6792
				text = "M"
			intervals [2276]:
				xmin = 344.6792
				xmax = 344.7792
				text = "AH1"
			intervals [2277]:
				xmin = 344.7792
				xmax = 344.8592
				text = "DH"
			intervals [2278]:
				xmin = 344.8592
				xmax = 344.9792
				text = "ER0"
			intervals [2279]:
				xmin = 344.9792
				xmax = 345.0592
				text = "D"
			intervals [2280]:
				xmin = 345.0592
				xmax = 345.3192
				text = "AW1"
			intervals [2281]:
				xmin = 345.3192
				xmax = 345.3992
				text = "N"
			intervals [2282]:
				xmin = 345.3992
				xmax = 345.4492
				text = "sp"
			intervals [2283]:
				xmin = 345.4492
				xmax = 345.7581
				text = ""
			intervals [2284]:
				xmin = 345.7581
				xmax = 345.8281
				text = "DH"
			intervals [2285]:
				xmin = 345.8281
				xmax = 345.8781
				text = "AH0"
			intervals [2286]:
				xmin = 345.8781
				xmax = 345.9181
				text = "S"
			intervals [2287]:
				xmin = 345.9181
				xmax = 346.1081
				text = "T"
			intervals [2288]:
				xmin = 346.1081
				xmax = 346.1881
				text = "R"
			intervals [2289]:
				xmin = 346.1881
				xmax = 346.3181
				text = "IY1"
			intervals [2290]:
				xmin = 346.3181
				xmax = 346.3981
				text = "T"
			intervals [2291]:
				xmin = 346.3981
				xmax = 346.4281
				text = "sp"
			intervals [2292]:
				xmin = 346.4281
				xmax = 346.5581
				text = "IH1"
			intervals [2293]:
				xmin = 346.5581
				xmax = 346.6881
				text = "N"
			intervals [2294]:
				xmin = 346.6881
				xmax = 346.7581
				text = "W"
			intervals [2295]:
				xmin = 346.7581
				xmax = 346.8381
				text = "AH1"
			intervals [2296]:
				xmin = 346.8381
				xmax = 346.8781
				text = "N"
			intervals [2297]:
				xmin = 346.8781
				xmax = 346.9181
				text = "AH0"
			intervals [2298]:
				xmin = 346.9181
				xmax = 346.9781
				text = "V"
			intervals [2299]:
				xmin = 346.9781
				xmax = 347.0081
				text = "sp"
			intervals [2300]:
				xmin = 347.0081
				xmax = 347.0681
				text = "DH"
			intervals [2301]:
				xmin = 347.0681
				xmax = 347.2381
				text = "IY0"
			intervals [2302]:
				xmin = 347.2381
				xmax = 347.2681
				text = "sp"
			intervals [2303]:
				xmin = 347.2681
				xmax = 347.5181
				text = "AH1"
			intervals [2304]:
				xmin = 347.5181
				xmax = 347.7881
				text = "M"
			intervals [2305]:
				xmin = 347.7881
				xmax = 348.1086
				text = ""
			intervals [2306]:
				xmin = 348.1086
				xmax = 348.1386
				text = "sil"
			intervals [2307]:
				xmin = 348.1386
				xmax = 348.2786
				text = "HH"
			intervals [2308]:
				xmin = 348.2786
				xmax = 348.5286
				text = "AW1"
			intervals [2309]:
				xmin = 348.5286
				xmax = 349.3786
				text = "S"
			intervals [2310]:
				xmin = 349.3786
				xmax = 349.9935
				text = ""
			intervals [2311]:
				xmin = 349.9935
				xmax = 350.0935
				text = "IH1"
			intervals [2312]:
				xmin = 350.0935
				xmax = 350.1935
				text = "N"
			intervals [2313]:
				xmin = 350.1935
				xmax = 350.2735
				text = "W"
			intervals [2314]:
				xmin = 350.2735
				xmax = 350.3335
				text = "AH1"
			intervals [2315]:
				xmin = 350.3335
				xmax = 350.3935
				text = "N"
			intervals [2316]:
				xmin = 350.3935
				xmax = 350.4435
				text = "AH0"
			intervals [2317]:
				xmin = 350.4435
				xmax = 350.4735
				text = "V"
			intervals [2318]:
				xmin = 350.4735
				xmax = 350.5135
				text = "DH"
			intervals [2319]:
				xmin = 350.5135
				xmax = 350.5735
				text = "IY0"
			intervals [2320]:
				xmin = 350.5735
				xmax = 350.6735
				text = "L"
			intervals [2321]:
				xmin = 350.6735
				xmax = 350.8535
				text = "OW1"
			intervals [2322]:
				xmin = 350.8535
				xmax = 350.9535
				text = "IH1"
			intervals [2323]:
				xmin = 350.9535
				xmax = 351.0035
				text = "N"
			intervals [2324]:
				xmin = 351.0035
				xmax = 351.1035
				text = "K"
			intervals [2325]:
				xmin = 351.1035
				xmax = 351.1535
				text = "AH2"
			intervals [2326]:
				xmin = 351.1535
				xmax = 351.2235
				text = "M"
			intervals [2327]:
				xmin = 351.2235
				xmax = 351.3235
				text = "HH"
			intervals [2328]:
				xmin = 351.3235
				xmax = 351.5235
				text = "AW1"
			intervals [2329]:
				xmin = 351.5235
				xmax = 351.6535
				text = "S"
			intervals [2330]:
				xmin = 351.6535
				xmax = 351.6935
				text = "IH0"
			intervals [2331]:
				xmin = 351.6935
				xmax = 351.8335
				text = "Z"
			intervals [2332]:
				xmin = 351.8335
				xmax = 352.1572
				text = ""
			intervals [2333]:
				xmin = 352.1572
				xmax = 352.2572
				text = "F"
			intervals [2334]:
				xmin = 352.2572
				xmax = 352.4772
				text = "AY1"
			intervals [2335]:
				xmin = 352.4772
				xmax = 352.5572
				text = "V"
			intervals [2336]:
				xmin = 352.5572
				xmax = 352.6072
				text = "B"
			intervals [2337]:
				xmin = 352.6072
				xmax = 352.7872
				text = "EH1"
			intervals [2338]:
				xmin = 352.7872
				xmax = 352.8972
				text = "D"
			intervals [2339]:
				xmin = 352.8972
				xmax = 352.9472
				text = "R"
			intervals [2340]:
				xmin = 352.9472
				xmax = 353.0872
				text = "UW2"
			intervals [2341]:
				xmin = 353.0872
				xmax = 353.1672
				text = "M"
			intervals [2342]:
				xmin = 353.1672
				xmax = 353.2472
				text = "sp"
			intervals [2343]:
				xmin = 353.2472
				xmax = 357.0529
				text = ""
			intervals [2344]:
				xmin = 357.0529
				xmax = 357.2329
				text = "Y"
			intervals [2345]:
				xmin = 357.2329
				xmax = 357.4229
				text = "AH1"
			intervals [2346]:
				xmin = 357.4229
				xmax = 357.4729
				text = "P"
			intervals [2347]:
				xmin = 357.4729
				xmax = 357.8652
				text = ""
			intervals [2348]:
				xmin = 357.8652
				xmax = 357.9152
				text = "sil"
			intervals [2349]:
				xmin = 357.9152
				xmax = 358.0152
				text = "Y"
			intervals [2350]:
				xmin = 358.0152
				xmax = 358.0752
				text = "AH1"
			intervals [2351]:
				xmin = 358.0752
				xmax = 358.1152
				text = "P"
			intervals [2352]:
				xmin = 358.1152
				xmax = 358.2152
				text = "sp"
			intervals [2353]:
				xmin = 358.2152
				xmax = 358.3152
				text = "T"
			intervals [2354]:
				xmin = 358.3152
				xmax = 358.4552
				text = "UW1"
			intervals [2355]:
				xmin = 358.4552
				xmax = 358.5452
				text = "T"
			intervals [2356]:
				xmin = 358.5452
				xmax = 358.6252
				text = "UW1"
			intervals [2357]:
				xmin = 358.6252
				xmax = 358.6552
				text = "DH"
			intervals [2358]:
				xmin = 358.6552
				xmax = 358.7552
				text = "IH0"
			intervals [2359]:
				xmin = 358.7552
				xmax = 358.8552
				text = "S"
			intervals [2360]:
				xmin = 358.8552
				xmax = 358.9001
				text = ""
			intervals [2361]:
				xmin = 358.9001
				xmax = 359.0301
				text = "AH1"
			intervals [2362]:
				xmin = 359.0301
				xmax = 359.0801
				text = "DH"
			intervals [2363]:
				xmin = 359.0801
				xmax = 359.1301
				text = "ER0"
			intervals [2364]:
				xmin = 359.1301
				xmax = 359.2301
				text = "HH"
			intervals [2365]:
				xmin = 359.2301
				xmax = 359.4601
				text = "AW1"
			intervals [2366]:
				xmin = 359.4601
				xmax = 359.6201
				text = "S"
			intervals [2367]:
				xmin = 359.6201
				xmax = 359.8649
				text = ""
			intervals [2368]:
				xmin = 359.8649
				xmax = 359.8949
				text = "sil"
			intervals [2369]:
				xmin = 359.8949
				xmax = 359.9549
				text = "W"
			intervals [2370]:
				xmin = 359.9549
				xmax = 360.0349
				text = "IH1"
			intervals [2371]:
				xmin = 360.0349
				xmax = 360.1149
				text = "CH"
			intervals [2372]:
				xmin = 360.1149
				xmax = 360.1649
				text = "W"
			intervals [2373]:
				xmin = 360.1649
				xmax = 360.2249
				text = "IY1"
			intervals [2374]:
				xmin = 360.2249
				xmax = 360.3449
				text = "K"
			intervals [2375]:
				xmin = 360.3449
				xmax = 360.4449
				text = "UH1"
			intervals [2376]:
				xmin = 360.4449
				xmax = 360.4849
				text = "D"
			intervals [2377]:
				xmin = 360.4849
				xmax = 360.5149
				text = "AH0"
			intervals [2378]:
				xmin = 360.5149
				xmax = 360.5449
				text = "N"
			intervals [2379]:
				xmin = 360.5449
				xmax = 360.5749
				text = "T"
			intervals [2380]:
				xmin = 360.5749
				xmax = 360.6549
				text = "Y"
			intervals [2381]:
				xmin = 360.6549
				xmax = 360.8349
				text = "UW1"
			intervals [2382]:
				xmin = 360.8349
				xmax = 360.9149
				text = "Z"
			intervals [2383]:
				xmin = 360.9149
				xmax = 360.9849
				text = "N"
			intervals [2384]:
				xmin = 360.9849
				xmax = 361.0549
				text = "AH1"
			intervals [2385]:
				xmin = 361.0549
				xmax = 361.1249
				text = "N"
			intervals [2386]:
				xmin = 361.1249
				xmax = 361.1749
				text = "AH0"
			intervals [2387]:
				xmin = 361.1749
				xmax = 361.2149
				text = "V"
			intervals [2388]:
				xmin = 361.2149
				xmax = 361.2449
				text = "DH"
			intervals [2389]:
				xmin = 361.2449
				xmax = 361.3249
				text = "AH0"
			intervals [2390]:
				xmin = 361.3249
				xmax = 361.4049
				text = "R"
			intervals [2391]:
				xmin = 361.4049
				xmax = 361.5849
				text = "UW1"
			intervals [2392]:
				xmin = 361.5849
				xmax = 361.6249
				text = "M"
			intervals [2393]:
				xmin = 361.6249
				xmax = 361.7349
				text = "Z"
			intervals [2394]:
				xmin = 361.7349
				xmax = 361.7649
				text = "B"
			intervals [2395]:
				xmin = 361.7649
				xmax = 361.8149
				text = "IH0"
			intervals [2396]:
				xmin = 361.8149
				xmax = 361.8849
				text = "K"
			intervals [2397]:
				xmin = 361.8849
				xmax = 361.9449
				text = "AA1"
			intervals [2398]:
				xmin = 361.9449
				xmax = 362.0049
				text = "Z"
			intervals [2399]:
				xmin = 362.0049
				xmax = 362.0649
				text = "DH"
			intervals [2400]:
				xmin = 362.0649
				xmax = 362.1749
				text = "EY1"
			intervals [2401]:
				xmin = 362.1749
				xmax = 362.2449
				text = "W"
			intervals [2402]:
				xmin = 362.2449
				xmax = 362.2749
				text = "AH0"
			intervals [2403]:
				xmin = 362.2749
				xmax = 362.3449
				text = "Z"
			intervals [2404]:
				xmin = 362.3449
				xmax = 362.4449
				text = "S"
			intervals [2405]:
				xmin = 362.4449
				xmax = 362.7949
				text = "OW1"
			intervals [2406]:
				xmin = 362.7949
				xmax = 362.9249
				text = "sp"
			intervals [2407]:
				xmin = 362.9249
				xmax = 364.1937
				text = ""
			intervals [2408]:
				xmin = 364.1937
				xmax = 364.2637
				text = "DH"
			intervals [2409]:
				xmin = 364.2637
				xmax = 364.3737
				text = "EY1"
			intervals [2410]:
				xmin = 364.3737
				xmax = 364.5037
				text = "JH"
			intervals [2411]:
				xmin = 364.5037
				xmax = 364.5737
				text = "AH1"
			intervals [2412]:
				xmin = 364.5737
				xmax = 364.6837
				text = "S"
			intervals [2413]:
				xmin = 364.6837
				xmax = 364.7837
				text = "W"
			intervals [2414]:
				xmin = 364.7837
				xmax = 364.8737
				text = "AH1"
			intervals [2415]:
				xmin = 364.8737
				xmax = 364.9637
				text = "Z"
			intervals [2416]:
				xmin = 364.9637
				xmax = 365.0337
				text = "AH0"
			intervals [2417]:
				xmin = 365.0337
				xmax = 365.1037
				text = "N"
			intervals [2418]:
				xmin = 365.1037
				xmax = 365.1837
				text = "T"
			intervals [2419]:
				xmin = 365.1837
				xmax = 365.3237
				text = "S"
			intervals [2420]:
				xmin = 365.3237
				xmax = 365.4137
				text = "AE1"
			intervals [2421]:
				xmin = 365.4137
				xmax = 365.5237
				text = "N"
			intervals [2422]:
				xmin = 365.5237
				xmax = 365.5837
				text = "IH0"
			intervals [2423]:
				xmin = 365.5837
				xmax = 365.6837
				text = "T"
			intervals [2424]:
				xmin = 365.6837
				xmax = 365.7237
				text = "EH2"
			intervals [2425]:
				xmin = 365.7237
				xmax = 365.8937
				text = "R"
			intervals [2426]:
				xmin = 365.8937
				xmax = 365.9637
				text = "IY0"
			intervals [2427]:
				xmin = 365.9637
				xmax = 366.0137
				text = "IH0"
			intervals [2428]:
				xmin = 366.0137
				xmax = 366.1237
				text = "N"
			intervals [2429]:
				xmin = 366.1237
				xmax = 366.2537
				text = "AH1"
			intervals [2430]:
				xmin = 366.2537
				xmax = 366.4437
				text = "F"
			intervals [2431]:
				xmin = 366.4437
				xmax = 366.5388
				text = ""
			intervals [2432]:
				xmin = 366.5388
				xmax = 366.5888
				text = "sil"
			intervals [2433]:
				xmin = 366.5888
				xmax = 366.7188
				text = "AY1"
			intervals [2434]:
				xmin = 366.7188
				xmax = 366.7588
				text = "D"
			intervals [2435]:
				xmin = 366.7588
				xmax = 366.8388
				text = "OW1"
			intervals [2436]:
				xmin = 366.8388
				xmax = 366.9188
				text = "N"
			intervals [2437]:
				xmin = 366.9188
				xmax = 366.9688
				text = "IY1"
			intervals [2438]:
				xmin = 366.9688
				xmax = 367.0488
				text = "V"
			intervals [2439]:
				xmin = 367.0488
				xmax = 367.0788
				text = "IH0"
			intervals [2440]:
				xmin = 367.0788
				xmax = 367.1088
				text = "N"
			intervals [2441]:
				xmin = 367.1088
				xmax = 367.1488
				text = "N"
			intervals [2442]:
				xmin = 367.1488
				xmax = 367.2188
				text = "OW1"
			intervals [2443]:
				xmin = 367.2188
				xmax = 367.3488
				text = "W"
			intervals [2444]:
				xmin = 367.3488
				xmax = 367.4088
				text = "AY1"
			intervals [2445]:
				xmin = 367.4088
				xmax = 367.4588
				text = "DH"
			intervals [2446]:
				xmin = 367.4588
				xmax = 367.5088
				text = "EY1"
			intervals [2447]:
				xmin = 367.5088
				xmax = 367.5988
				text = "M"
			intervals [2448]:
				xmin = 367.5988
				xmax = 367.7788
				text = "UW1"
			intervals [2449]:
				xmin = 367.7788
				xmax = 367.8088
				text = "V"
			intervals [2450]:
				xmin = 367.8088
				xmax = 367.8788
				text = "D"
			intervals [2451]:
				xmin = 367.8788
				xmax = 367.9288
				text = "AA1"
			intervals [2452]:
				xmin = 367.9288
				xmax = 367.9688
				text = "R"
			intervals [2453]:
				xmin = 367.9688
				xmax = 368.0688
				text = "M"
			intervals [2454]:
				xmin = 368.0688
				xmax = 368.1588
				text = "AY1"
			intervals [2455]:
				xmin = 368.1588
				xmax = 368.2488
				text = "M"
			intervals [2456]:
				xmin = 368.2488
				xmax = 368.3488
				text = "AH1"
			intervals [2457]:
				xmin = 368.3488
				xmax = 368.4288
				text = "DH"
			intervals [2458]:
				xmin = 368.4288
				xmax = 368.4588
				text = "ER0"
			intervals [2459]:
				xmin = 368.4588
				xmax = 368.6488
				text = "IH1"
			intervals [2460]:
				xmin = 368.6488
				xmax = 368.7188
				text = "N"
			intervals [2461]:
				xmin = 368.7188
				xmax = 368.7588
				text = "DH"
			intervals [2462]:
				xmin = 368.7588
				xmax = 368.8888
				text = "EH1"
			intervals [2463]:
				xmin = 368.8888
				xmax = 368.9388
				text = "R"
			intervals [2464]:
				xmin = 368.9388
				xmax = 369.0388
				text = "B"
			intervals [2465]:
				xmin = 369.0388
				xmax = 369.1388
				text = "AH1"
			intervals [2466]:
				xmin = 369.1388
				xmax = 369.2388
				text = "T"
			intervals [2467]:
				xmin = 369.2388
				xmax = 369.5989
				text = ""
			intervals [2468]:
				xmin = 369.5989
				xmax = 369.6789
				text = "B"
			intervals [2469]:
				xmin = 369.6789
				xmax = 369.8089
				text = "AY1"
			intervals [2470]:
				xmin = 369.8089
				xmax = 369.8889
				text = "AH1"
			intervals [2471]:
				xmin = 369.8889
				xmax = 369.9889
				text = "S"
			intervals [2472]:
				xmin = 369.9889
				xmax = 370.0489
				text = "B"
			intervals [2473]:
				xmin = 370.0489
				xmax = 370.1689
				text = "IY1"
			intervals [2474]:
				xmin = 370.1689
				xmax = 370.2289
				text = "IH0"
			intervals [2475]:
				xmin = 370.2289
				xmax = 370.2789
				text = "N"
			intervals [2476]:
				xmin = 370.2789
				xmax = 370.4189
				text = "Y"
			intervals [2477]:
				xmin = 370.4189
				xmax = 370.5889
				text = "AH1"
			intervals [2478]:
				xmin = 370.5889
				xmax = 370.7889
				text = "NG"
			intervals [2479]:
				xmin = 370.7889
				xmax = 371.3978
				text = "sp"
			intervals [2480]:
				xmin = 371.3978
				xmax = 371.4678
				text = "W"
			intervals [2481]:
				xmin = 371.4678
				xmax = 371.5078
				text = "IY1"
			intervals [2482]:
				xmin = 371.5078
				xmax = 371.5378
				text = "D"
			intervals [2483]:
				xmin = 371.5378
				xmax = 371.6678
				text = "IH1"
			intervals [2484]:
				xmin = 371.6678
				xmax = 371.7678
				text = "N"
			intervals [2485]:
				xmin = 371.7678
				xmax = 371.7978
				text = "T"
			intervals [2486]:
				xmin = 371.7978
				xmax = 371.8678
				text = "W"
			intervals [2487]:
				xmin = 371.8678
				xmax = 371.9278
				text = "AA1"
			intervals [2488]:
				xmin = 371.9278
				xmax = 371.9778
				text = "N"
			intervals [2489]:
				xmin = 371.9778
				xmax = 372.0478
				text = "AH0"
			intervals [2490]:
				xmin = 372.0478
				xmax = 372.1578
				text = "T"
			intervals [2491]:
				xmin = 372.1578
				xmax = 372.2678
				text = "EY1"
			intervals [2492]:
				xmin = 372.2678
				xmax = 372.3078
				text = "K"
			intervals [2493]:
				xmin = 372.3078
				xmax = 372.3478
				text = "DH"
			intervals [2494]:
				xmin = 372.3478
				xmax = 372.4078
				text = "AH0"
			intervals [2495]:
				xmin = 372.4078
				xmax = 372.4878
				text = "P"
			intervals [2496]:
				xmin = 372.4878
				xmax = 372.5778
				text = "IH1"
			intervals [2497]:
				xmin = 372.5778
				xmax = 372.6178
				text = "K"
			intervals [2498]:
				xmin = 372.6178
				xmax = 372.6778
				text = "CH"
			intervals [2499]:
				xmin = 372.6778
				xmax = 372.7878
				text = "ER0"
			intervals [2500]:
				xmin = 372.7878
				xmax = 372.8278
				text = "B"
			intervals [2501]:
				xmin = 372.8278
				xmax = 372.8578
				text = "AH1"
			intervals [2502]:
				xmin = 372.8578
				xmax = 372.8978
				text = "T"
			intervals [2503]:
				xmin = 372.8978
				xmax = 373.0078
				text = "SH"
			intervals [2504]:
				xmin = 373.0078
				xmax = 373.0478
				text = "IY1"
			intervals [2505]:
				xmin = 373.0478
				xmax = 373.0778
				text = "sp"
			intervals [2506]:
				xmin = 373.0778
				xmax = 373.1478
				text = "M"
			intervals [2507]:
				xmin = 373.1478
				xmax = 373.2978
				text = "EY1"
			intervals [2508]:
				xmin = 373.2978
				xmax = 373.3678
				text = "D"
			intervals [2509]:
				xmin = 373.3678
				xmax = 373.4278
				text = "AH1"
			intervals [2510]:
				xmin = 373.4278
				xmax = 373.5278
				text = "S"
			intervals [2511]:
				xmin = 373.5278
				xmax = 373.5978
				text = "G"
			intervals [2512]:
				xmin = 373.5978
				xmax = 373.7178
				text = "IH1"
			intervals [2513]:
				xmin = 373.7178
				xmax = 373.7578
				text = "T"
			intervals [2514]:
				xmin = 373.7578
				xmax = 373.8878
				text = "IH1"
			intervals [2515]:
				xmin = 373.8878
				xmax = 373.9478
				text = "N"
			intervals [2516]:
				xmin = 373.9478
				xmax = 373.9978
				text = "IH1"
			intervals [2517]:
				xmin = 373.9978
				xmax = 374.0778
				text = "T"
			intervals [2518]:
				xmin = 374.0778
				xmax = 374.1449
				text = ""
			intervals [2519]:
				xmin = 374.1449
				xmax = 374.1749
				text = "D"
			intervals [2520]:
				xmin = 374.1749
				xmax = 374.2049
				text = "AH1"
			intervals [2521]:
				xmin = 374.2049
				xmax = 374.2349
				text = "B"
			intervals [2522]:
				xmin = 374.2349
				xmax = 374.2649
				text = "AH0"
			intervals [2523]:
				xmin = 374.2649
				xmax = 374.2949
				text = "L"
			intervals [2524]:
				xmin = 374.2949
				xmax = 374.3249
				text = "Y"
			intervals [2525]:
				xmin = 374.3249
				xmax = 374.3549
				text = "UW0"
			intervals [2526]:
				xmin = 374.3549
				xmax = 374.4149
				text = "S"
			intervals [2527]:
				xmin = 374.4149
				xmax = 374.6249
				text = "OW1"
			intervals [2528]:
				xmin = 374.6249
				xmax = 374.6549
				text = "sp"
			intervals [2529]:
				xmin = 374.6549
				xmax = 374.8641
				text = ""
			intervals [2530]:
				xmin = 374.8641
				xmax = 374.9841
				text = "SH"
			intervals [2531]:
				xmin = 374.9841
				xmax = 375.0341
				text = "IY1"
			intervals [2532]:
				xmin = 375.0341
				xmax = 375.1341
				text = "AY1"
			intervals [2533]:
				xmin = 375.1341
				xmax = 375.2541
				text = "G"
			intervals [2534]:
				xmin = 375.2541
				xmax = 375.3341
				text = "EH1"
			intervals [2535]:
				xmin = 375.3341
				xmax = 375.3841
				text = "S"
			intervals [2536]:
				xmin = 375.3841
				xmax = 375.4741
				text = "SH"
			intervals [2537]:
				xmin = 375.4741
				xmax = 375.5641
				text = "IY1"
			intervals [2538]:
				xmin = 375.5641
				xmax = 375.5941
				text = "K"
			intervals [2539]:
				xmin = 375.5941
				xmax = 375.6241
				text = "AH0"
			intervals [2540]:
				xmin = 375.6241
				xmax = 375.6841
				text = "N"
			intervals [2541]:
				xmin = 375.6841
				xmax = 375.7641
				text = "G"
			intervals [2542]:
				xmin = 375.7641
				xmax = 375.8541
				text = "IH1"
			intervals [2543]:
				xmin = 375.8541
				xmax = 375.9041
				text = "T"
			intervals [2544]:
				xmin = 375.9041
				xmax = 376.0041
				text = "HH"
			intervals [2545]:
				xmin = 376.0041
				xmax = 376.1041
				text = "EH1"
			intervals [2546]:
				xmin = 376.1041
				xmax = 376.2141
				text = "L"
			intervals [2547]:
				xmin = 376.2141
				xmax = 376.3041
				text = "P"
			intervals [2548]:
				xmin = 376.3041
				xmax = 376.4409
				text = ""
			intervals [2549]:
				xmin = 376.4409
				xmax = 376.5009
				text = "DH"
			intervals [2550]:
				xmin = 376.5009
				xmax = 376.5609
				text = "AH0"
			intervals [2551]:
				xmin = 376.5609
				xmax = 376.6409
				text = "W"
			intervals [2552]:
				xmin = 376.6409
				xmax = 376.7309
				text = "EY1"
			intervals [2553]:
				xmin = 376.7309
				xmax = 376.8509
				text = "SH"
			intervals [2554]:
				xmin = 376.8509
				xmax = 376.8909
				text = "IY1"
			intervals [2555]:
				xmin = 376.8909
				xmax = 376.9409
				text = "D"
			intervals [2556]:
				xmin = 376.9409
				xmax = 377.1809
				text = "IH1"
			intervals [2557]:
				xmin = 377.1809
				xmax = 377.2609
				text = "D"
			intervals [2558]:
				xmin = 377.2609
				xmax = 377.6068
				text = ""
			intervals [2559]:
				xmin = 377.6068
				xmax = 377.6968
				text = "DH"
			intervals [2560]:
				xmin = 377.6968
				xmax = 377.7568
				text = "EH1"
			intervals [2561]:
				xmin = 377.7568
				xmax = 377.8068
				text = "N"
			intervals [2562]:
				xmin = 377.8068
				xmax = 377.9268
				text = "SH"
			intervals [2563]:
				xmin = 377.9268
				xmax = 378.0068
				text = "IY1"
			intervals [2564]:
				xmin = 378.0068
				xmax = 378.0768
				text = "M"
			intervals [2565]:
				xmin = 378.0768
				xmax = 378.2868
				text = "UW1"
			intervals [2566]:
				xmin = 378.2868
				xmax = 378.3168
				text = "V"
			intervals [2567]:
				xmin = 378.3168
				xmax = 378.3468
				text = "D"
			intervals [2568]:
				xmin = 378.3468
				xmax = 378.4268
				text = "D"
			intervals [2569]:
				xmin = 378.4268
				xmax = 378.5468
				text = "AW1"
			intervals [2570]:
				xmin = 378.5468
				xmax = 378.6168
				text = "N"
			intervals [2571]:
				xmin = 378.6168
				xmax = 378.6468
				text = "DH"
			intervals [2572]:
				xmin = 378.6468
				xmax = 378.6768
				text = "AH0"
			intervals [2573]:
				xmin = 378.6768
				xmax = 378.7068
				text = "S"
			intervals [2574]:
				xmin = 378.7068
				xmax = 378.8368
				text = "T"
			intervals [2575]:
				xmin = 378.8368
				xmax = 378.9268
				text = "R"
			intervals [2576]:
				xmin = 378.9268
				xmax = 379.0768
				text = "IY1"
			intervals [2577]:
				xmin = 379.0768
				xmax = 379.1868
				text = "T"
			intervals [2578]:
				xmin = 379.1868
				xmax = 379.6677
				text = ""
			intervals [2579]:
				xmin = 379.6677
				xmax = 379.8277
				text = "AE1"
			intervals [2580]:
				xmin = 379.8277
				xmax = 379.8877
				text = "T"
			intervals [2581]:
				xmin = 379.8877
				xmax = 380.0377
				text = "AH1"
			intervals [2582]:
				xmin = 380.0377
				xmax = 380.1177
				text = "M"
			intervals [2583]:
				xmin = 380.1177
				xmax = 380.1777
				text = "sp"
			intervals [2584]:
				xmin = 380.1777
				xmax = 380.2877
				text = "T"
			intervals [2585]:
				xmin = 380.2877
				xmax = 380.3477
				text = "W"
			intervals [2586]:
				xmin = 380.3477
				xmax = 380.3777
				text = "EH1"
			intervals [2587]:
				xmin = 380.3777
				xmax = 380.4277
				text = "N"
			intervals [2588]:
				xmin = 380.4277
				xmax = 380.5177
				text = "IY0"
			intervals [2589]:
				xmin = 380.5177
				xmax = 380.5877
				text = "TH"
			intervals [2590]:
				xmin = 380.5877
				xmax = 380.6677
				text = "R"
			intervals [2591]:
				xmin = 380.6677
				xmax = 380.7577
				text = "IY1"
			intervals [2592]:
				xmin = 380.7577
				xmax = 380.8977
				text = "S"
			intervals [2593]:
				xmin = 380.8977
				xmax = 380.9877
				text = "IH1"
			intervals [2594]:
				xmin = 380.9877
				xmax = 381.0477
				text = "K"
			intervals [2595]:
				xmin = 381.0477
				xmax = 381.1477
				text = "S"
			intervals [2596]:
				xmin = 381.1477
				xmax = 381.2077
				text = "T"
			intervals [2597]:
				xmin = 381.2077
				xmax = 381.3577
				text = "IY0"
			intervals [2598]:
				xmin = 381.3577
				xmax = 381.6114
				text = ""
			intervals [2599]:
				xmin = 381.6114
				xmax = 381.7114
				text = "SH"
			intervals [2600]:
				xmin = 381.7114
				xmax = 381.8114
				text = "IY1"
			intervals [2601]:
				xmin = 381.8114
				xmax = 381.8914
				text = "S"
			intervals [2602]:
				xmin = 381.8914
				xmax = 381.9614
				text = "T"
			intervals [2603]:
				xmin = 381.9614
				xmax = 382.1514
				text = "EY1"
			intervals [2604]:
				xmin = 382.1514
				xmax = 382.2214
				text = "D"
			intervals [2605]:
				xmin = 382.2214
				xmax = 382.2714
				text = "DH"
			intervals [2606]:
				xmin = 382.2714
				xmax = 382.4214
				text = "EH1"
			intervals [2607]:
				xmin = 382.4214
				xmax = 382.4914
				text = "R"
			intervals [2608]:
				xmin = 382.4914
				xmax = 382.6114
				text = "F"
			intervals [2609]:
				xmin = 382.6114
				xmax = 382.7914
				text = "AO1"
			intervals [2610]:
				xmin = 382.7914
				xmax = 382.9714
				text = "R"
			intervals [2611]:
				xmin = 382.9714
				xmax = 383.6003
				text = ""
			intervals [2612]:
				xmin = 383.6003
				xmax = 383.7503
				text = "F"
			intervals [2613]:
				xmin = 383.7503
				xmax = 383.8203
				text = "IH1"
			intervals [2614]:
				xmin = 383.8203
				xmax = 383.9203
				text = "F"
			intervals [2615]:
				xmin = 383.9203
				xmax = 383.9803
				text = "T"
			intervals [2616]:
				xmin = 383.9803
				xmax = 384.0403
				text = "IY0"
			intervals [2617]:
				xmin = 384.0403
				xmax = 384.1303
				text = "T"
			intervals [2618]:
				xmin = 384.1303
				xmax = 384.2603
				text = "UW1"
			intervals [2619]:
				xmin = 384.2603
				xmax = 384.6203
				text = "Y"
			intervals [2620]:
				xmin = 384.6203
				xmax = 384.7003
				text = "ER0"
			intervals [2621]:
				xmin = 384.7003
				xmax = 384.8403
				text = "Z"
			intervals [2622]:
				xmin = 384.8403
				xmax = 384.8703
				text = "sp"
			intervals [2623]:
				xmin = 384.8703
				xmax = 384.9503
				text = "AH0"
			intervals [2624]:
				xmin = 384.9503
				xmax = 385.0203
				text = "N"
			intervals [2625]:
				xmin = 385.0203
				xmax = 385.1003
				text = "T"
			intervals [2626]:
				xmin = 385.1003
				xmax = 385.1703
				text = "IH1"
			intervals [2627]:
				xmin = 385.1703
				xmax = 385.2003
				text = "L"
			intervals [2628]:
				xmin = 385.2003
				xmax = 385.3303
				text = "SH"
			intervals [2629]:
				xmin = 385.3303
				xmax = 385.3703
				text = "IY1"
			intervals [2630]:
				xmin = 385.3703
				xmax = 385.4503
				text = "D"
			intervals [2631]:
				xmin = 385.4503
				xmax = 385.8003
				text = "AY1"
			intervals [2632]:
				xmin = 385.8003
				xmax = 385.8803
				text = "D"
			intervals [2633]:
				xmin = 385.8803
				xmax = 386.5284
				text = ""
			intervals [2634]:
				xmin = 386.5284
				xmax = 386.5584
				text = "sil"
			intervals [2635]:
				xmin = 386.5584
				xmax = 386.8384
				text = "AE1"
			intervals [2636]:
				xmin = 386.8384
				xmax = 386.9384
				text = "N"
			intervals [2637]:
				xmin = 386.9384
				xmax = 387.0384
				text = "D"
			intervals [2638]:
				xmin = 387.0384
				xmax = 387.3928
				text = ""
			intervals [2639]:
				xmin = 387.3928
				xmax = 387.6428
				text = "AY1"
			intervals [2640]:
				xmin = 387.6428
				xmax = 387.7028
				text = "L"
			intervals [2641]:
				xmin = 387.7028
				xmax = 387.8228
				text = "EH1"
			intervals [2642]:
				xmin = 387.8228
				xmax = 387.8628
				text = "F"
			intervals [2643]:
				xmin = 387.8628
				xmax = 387.8928
				text = "T"
			intervals [2644]:
				xmin = 387.8928
				xmax = 387.9428
				text = "HH"
			intervals [2645]:
				xmin = 387.9428
				xmax = 388.2228
				text = "OW1"
			intervals [2646]:
				xmin = 388.2228
				xmax = 388.2628
				text = "M"
			intervals [2647]:
				xmin = 388.2628
				xmax = 388.3128
				text = "sp"
			intervals [2648]:
				xmin = 388.3128
				xmax = 388.3728
				text = "W"
			intervals [2649]:
				xmin = 388.3728
				xmax = 388.4028
				text = "IH1"
			intervals [2650]:
				xmin = 388.4028
				xmax = 388.4328
				text = "N"
			intervals [2651]:
				xmin = 388.4328
				xmax = 388.5528
				text = "SH"
			intervals [2652]:
				xmin = 388.5528
				xmax = 388.6428
				text = "IY1"
			intervals [2653]:
				xmin = 388.6428
				xmax = 388.7028
				text = "M"
			intervals [2654]:
				xmin = 388.7028
				xmax = 388.8728
				text = "UW1"
			intervals [2655]:
				xmin = 388.8728
				xmax = 388.9028
				text = "V"
			intervals [2656]:
				xmin = 388.9028
				xmax = 388.9328
				text = "D"
			intervals [2657]:
				xmin = 388.9328
				xmax = 389.0028
				text = "D"
			intervals [2658]:
				xmin = 389.0028
				xmax = 389.1328
				text = "AW1"
			intervals [2659]:
				xmin = 389.1328
				xmax = 389.2228
				text = "N"
			intervals [2660]:
				xmin = 389.2228
				xmax = 389.2728
				text = "DH"
			intervals [2661]:
				xmin = 389.2728
				xmax = 389.3428
				text = "EH1"
			intervals [2662]:
				xmin = 389.3428
				xmax = 389.4228
				text = "R"
			intervals [2663]:
				xmin = 389.4228
				xmax = 389.6128
				text = "AY1"
			intervals [2664]:
				xmin = 389.6128
				xmax = 389.6728
				text = "L"
			intervals [2665]:
				xmin = 389.6728
				xmax = 389.7828
				text = "EH1"
			intervals [2666]:
				xmin = 389.7828
				xmax = 389.8128
				text = "F"
			intervals [2667]:
				xmin = 389.8128
				xmax = 389.8428
				text = "T"
			intervals [2668]:
				xmin = 389.8428
				xmax = 389.8828
				text = "HH"
			intervals [2669]:
				xmin = 389.8828
				xmax = 389.9928
				text = "OW1"
			intervals [2670]:
				xmin = 389.9928
				xmax = 390.0828
				text = "M"
			intervals [2671]:
				xmin = 390.0828
				xmax = 390.1128
				text = "AE1"
			intervals [2672]:
				xmin = 390.1128
				xmax = 390.1628
				text = "T"
			intervals [2673]:
				xmin = 390.1628
				xmax = 390.2028
				text = "DH"
			intervals [2674]:
				xmin = 390.2028
				xmax = 390.2328
				text = "IY0"
			intervals [2675]:
				xmin = 390.2328
				xmax = 390.4428
				text = "EY1"
			intervals [2676]:
				xmin = 390.4428
				xmax = 390.5028
				text = "JH"
			intervals [2677]:
				xmin = 390.5028
				xmax = 390.5328
				text = "AH0"
			intervals [2678]:
				xmin = 390.5328
				xmax = 390.5628
				text = "V"
			intervals [2679]:
				xmin = 390.5628
				xmax = 390.6628
				text = "TH"
			intervals [2680]:
				xmin = 390.6628
				xmax = 390.7928
				text = "ER1"
			intervals [2681]:
				xmin = 390.7928
				xmax = 390.8828
				text = "T"
			intervals [2682]:
				xmin = 390.8828
				xmax = 390.9428
				text = "IY1"
			intervals [2683]:
				xmin = 390.9428
				xmax = 391.0728
				text = "N"
			intervals [2684]:
				xmin = 391.0728
				xmax = 391.1228
				text = "sp"
			intervals [2685]:
				xmin = 391.1228
				xmax = 393.8666
				text = ""
			intervals [2686]:
				xmin = 393.8666
				xmax = 394.0866
				text = "AO1"
			intervals [2687]:
				xmin = 394.0866
				xmax = 394.1766
				text = "L"
			intervals [2688]:
				xmin = 394.1766
				xmax = 394.2666
				text = "OW1"
			intervals [2689]:
				xmin = 394.2666
				xmax = 394.3466
				text = "V"
			intervals [2690]:
				xmin = 394.3466
				xmax = 394.3866
				text = "ER0"
			intervals [2691]:
				xmin = 394.3866
				xmax = 394.4266
				text = "DH"
			intervals [2692]:
				xmin = 394.4266
				xmax = 394.4766
				text = "AH0"
			intervals [2693]:
				xmin = 394.4766
				xmax = 394.5566
				text = "P"
			intervals [2694]:
				xmin = 394.5566
				xmax = 394.6266
				text = "L"
			intervals [2695]:
				xmin = 394.6266
				xmax = 394.7766
				text = "EY1"
			intervals [2696]:
				xmin = 394.7766
				xmax = 394.9366
				text = "S"
			intervals [2697]:
				xmin = 394.9366
				xmax = 394.9876
				text = ""
			intervals [2698]:
				xmin = 394.9876
				xmax = 395.3576
				text = "AY1"
			intervals [2699]:
				xmin = 395.3576
				xmax = 395.4476
				text = "AY1"
			intervals [2700]:
				xmin = 395.4476
				xmax = 395.5776
				text = "S"
			intervals [2701]:
				xmin = 395.5776
				xmax = 395.6476
				text = "T"
			intervals [2702]:
				xmin = 395.6476
				xmax = 395.8176
				text = "EY1"
			intervals [2703]:
				xmin = 395.8176
				xmax = 395.8876
				text = "D"
			intervals [2704]:
				xmin = 395.8876
				xmax = 395.9576
				text = "AH1"
			intervals [2705]:
				xmin = 395.9576
				xmax = 396.0376
				text = "P"
			intervals [2706]:
				xmin = 396.0376
				xmax = 396.153
				text = ""
			intervals [2707]:
				xmin = 396.153
				xmax = 396.223
				text = "sil"
			intervals [2708]:
				xmin = 396.223
				xmax = 396.393
				text = "AH1"
			intervals [2709]:
				xmin = 396.393
				xmax = 396.523
				text = "M"
			intervals [2710]:
				xmin = 396.523
				xmax = 396.553
				text = "sp"
			intervals [2711]:
				xmin = 396.553
				xmax = 396.606
				text = ""
			intervals [2712]:
				xmin = 396.606
				xmax = 396.716
				text = "AH1"
			intervals [2713]:
				xmin = 396.716
				xmax = 396.826
				text = "P"
			intervals [2714]:
				xmin = 396.826
				xmax = 396.876
				text = "N"
			intervals [2715]:
				xmin = 396.876
				xmax = 397.006
				text = "AO2"
			intervals [2716]:
				xmin = 397.006
				xmax = 397.066
				text = "R"
			intervals [2717]:
				xmin = 397.066
				xmax = 397.126
				text = "TH"
			intervals [2718]:
				xmin = 397.126
				xmax = 397.196
				text = "W"
			intervals [2719]:
				xmin = 397.196
				xmax = 397.346
				text = "EH1"
			intervals [2720]:
				xmin = 397.346
				xmax = 397.436
				text = "S"
			intervals [2721]:
				xmin = 397.436
				xmax = 397.486
				text = "T"
			intervals [2722]:
				xmin = 397.486
				xmax = 397.546
				text = "W"
			intervals [2723]:
				xmin = 397.546
				xmax = 397.596
				text = "IH0"
			intervals [2724]:
				xmin = 397.596
				xmax = 397.626
				text = "DH"
			intervals [2725]:
				xmin = 397.626
				xmax = 397.696
				text = "M"
			intervals [2726]:
				xmin = 397.696
				xmax = 397.786
				text = "AY1"
			intervals [2727]:
				xmin = 397.786
				xmax = 397.936
				text = "S"
			intervals [2728]:
				xmin = 397.936
				xmax = 398.016
				text = "IH1"
			intervals [2729]:
				xmin = 398.016
				xmax = 398.146
				text = "S"
			intervals [2730]:
				xmin = 398.146
				xmax = 398.196
				text = "T"
			intervals [2731]:
				xmin = 398.196
				xmax = 398.396
				text = "ER0"
			intervals [2732]:
				xmin = 398.396
				xmax = 398.526
				text = "SH"
			intervals [2733]:
				xmin = 398.526
				xmax = 398.616
				text = "IY1"
			intervals [2734]:
				xmin = 398.616
				xmax = 398.676
				text = "L"
			intervals [2735]:
				xmin = 398.676
				xmax = 398.806
				text = "IH1"
			intervals [2736]:
				xmin = 398.806
				xmax = 398.896
				text = "V"
			intervals [2737]:
				xmin = 398.896
				xmax = 398.936
				text = "D"
			intervals [2738]:
				xmin = 398.936
				xmax = 398.996
				text = "IH1"
			intervals [2739]:
				xmin = 398.996
				xmax = 399.046
				text = "N"
			intervals [2740]:
				xmin = 399.046
				xmax = 399.096
				text = "DH"
			intervals [2741]:
				xmin = 399.096
				xmax = 399.146
				text = "AH0"
			intervals [2742]:
				xmin = 399.146
				xmax = 399.256
				text = "D"
			intervals [2743]:
				xmin = 399.256
				xmax = 399.336
				text = "AH1"
			intervals [2744]:
				xmin = 399.336
				xmax = 399.436
				text = "N"
			intervals [2745]:
				xmin = 399.436
				xmax = 399.496
				text = "B"
			intervals [2746]:
				xmin = 399.496
				xmax = 399.596
				text = "AA0"
			intervals [2747]:
				xmin = 399.596
				xmax = 399.626
				text = "R"
			intervals [2748]:
				xmin = 399.626
				xmax = 399.686
				text = "HH"
			intervals [2749]:
				xmin = 399.686
				xmax = 399.826
				text = "OW0"
			intervals [2750]:
				xmin = 399.826
				xmax = 399.946
				text = "T"
			intervals [2751]:
				xmin = 399.946
				xmax = 400.126
				text = "EH1"
			intervals [2752]:
				xmin = 400.126
				xmax = 400.256
				text = "L"
			intervals [2753]:
				xmin = 400.256
				xmax = 400.286
				text = "AY1"
			intervals [2754]:
				xmin = 400.286
				xmax = 400.316
				text = "D"
			intervals [2755]:
				xmin = 400.316
				xmax = 400.366
				text = "OW1"
			intervals [2756]:
				xmin = 400.366
				xmax = 400.456
				text = "N"
			intervals [2757]:
				xmin = 400.456
				xmax = 400.496
				text = "N"
			intervals [2758]:
				xmin = 400.496
				xmax = 400.546
				text = "OW1"
			intervals [2759]:
				xmin = 400.546
				xmax = 400.586
				text = "IH0"
			intervals [2760]:
				xmin = 400.586
				xmax = 400.676
				text = "F"
			intervals [2761]:
				xmin = 400.676
				xmax = 400.746
				text = "EH1"
			intervals [2762]:
				xmin = 400.746
				xmax = 400.776
				text = "N"
			intervals [2763]:
				xmin = 400.776
				xmax = 400.826
				text = "IY0"
			intervals [2764]:
				xmin = 400.826
				xmax = 400.916
				text = "B"
			intervals [2765]:
				xmin = 400.916
				xmax = 401.016
				text = "AH0"
			intervals [2766]:
				xmin = 401.016
				xmax = 401.046
				text = "D"
			intervals [2767]:
				xmin = 401.046
				xmax = 401.076
				text = "IY0"
			intervals [2768]:
				xmin = 401.076
				xmax = 401.106
				text = "R"
			intervals [2769]:
				xmin = 401.106
				xmax = 401.136
				text = "IH0"
			intervals [2770]:
				xmin = 401.136
				xmax = 401.166
				text = "M"
			intervals [2771]:
				xmin = 401.166
				xmax = 401.236
				text = "EH1"
			intervals [2772]:
				xmin = 401.236
				xmax = 401.276
				text = "M"
			intervals [2773]:
				xmin = 401.276
				xmax = 401.306
				text = "B"
			intervals [2774]:
				xmin = 401.306
				xmax = 401.356
				text = "ER0"
			intervals [2775]:
				xmin = 401.356
				xmax = 401.406
				text = "DH"
			intervals [2776]:
				xmin = 401.406
				xmax = 401.476
				text = "AE1"
			intervals [2777]:
				xmin = 401.476
				xmax = 401.566
				text = "T"
			intervals [2778]:
				xmin = 401.566
				xmax = 402.0465
				text = ""
			intervals [2779]:
				xmin = 402.0465
				xmax = 402.0965
				text = "DH"
			intervals [2780]:
				xmin = 402.0965
				xmax = 402.1365
				text = "AE1"
			intervals [2781]:
				xmin = 402.1365
				xmax = 402.2165
				text = "T"
			intervals [2782]:
				xmin = 402.2165
				xmax = 402.2665
				text = "W"
			intervals [2783]:
				xmin = 402.2665
				xmax = 402.3065
				text = "AH0"
			intervals [2784]:
				xmin = 402.3065
				xmax = 402.3765
				text = "Z"
			intervals [2785]:
				xmin = 402.3765
				xmax = 402.4565
				text = "AO1"
			intervals [2786]:
				xmin = 402.4565
				xmax = 402.4965
				text = "N"
			intervals [2787]:
				xmin = 402.4965
				xmax = 402.6265
				text = "F"
			intervals [2788]:
				xmin = 402.6265
				xmax = 402.7265
				text = "IH0"
			intervals [2789]:
				xmin = 402.7265
				xmax = 402.7865
				text = "F"
			intervals [2790]:
				xmin = 402.7865
				xmax = 402.8365
				text = "T"
			intervals [2791]:
				xmin = 402.8365
				xmax = 402.9165
				text = "IY1"
			intervals [2792]:
				xmin = 402.9165
				xmax = 402.9565
				text = "N"
			intervals [2793]:
				xmin = 402.9565
				xmax = 402.9865
				text = "TH"
			intervals [2794]:
				xmin = 402.9865
				xmax = 403.0265
				text = "sp"
			intervals [2795]:
				xmin = 403.0265
				xmax = 403.0665
				text = "AH0"
			intervals [2796]:
				xmin = 403.0665
				xmax = 403.2065
				text = "N"
			intervals [2797]:
				xmin = 403.2065
				xmax = 403.2665
				text = "Y"
			intervals [2798]:
				xmin = 403.2665
				xmax = 403.4165
				text = "UW1"
			intervals [2799]:
				xmin = 403.4165
				xmax = 403.4765
				text = "sp"
			intervals [2800]:
				xmin = 403.4765
				xmax = 403.8541
				text = ""
			intervals [2801]:
				xmin = 403.8541
				xmax = 403.9741
				text = "SH"
			intervals [2802]:
				xmin = 403.9741
				xmax = 404.0441
				text = "IY1"
			intervals [2803]:
				xmin = 404.0441
				xmax = 404.1041
				text = "S"
			intervals [2804]:
				xmin = 404.1041
				xmax = 404.1841
				text = "T"
			intervals [2805]:
				xmin = 404.1841
				xmax = 404.3341
				text = "EY1"
			intervals [2806]:
				xmin = 404.3341
				xmax = 404.3841
				text = "D"
			intervals [2807]:
				xmin = 404.3841
				xmax = 404.4341
				text = "IH1"
			intervals [2808]:
				xmin = 404.4341
				xmax = 404.4841
				text = "N"
			intervals [2809]:
				xmin = 404.4841
				xmax = 404.5241
				text = "DH"
			intervals [2810]:
				xmin = 404.5241
				xmax = 404.5841
				text = "EH1"
			intervals [2811]:
				xmin = 404.5841
				xmax = 404.6441
				text = "R"
			intervals [2812]:
				xmin = 404.6441
				xmax = 404.6941
				text = "W"
			intervals [2813]:
				xmin = 404.6941
				xmax = 404.7241
				text = "IH0"
			intervals [2814]:
				xmin = 404.7241
				xmax = 404.7541
				text = "DH"
			intervals [2815]:
				xmin = 404.7541
				xmax = 404.7841
				text = "HH"
			intervals [2816]:
				xmin = 404.7841
				xmax = 404.8941
				text = "ER0"
			intervals [2817]:
				xmin = 404.8941
				xmax = 404.9741
				text = "B"
			intervals [2818]:
				xmin = 404.9741
				xmax = 405.1441
				text = "OY1"
			intervals [2819]:
				xmin = 405.1441
				xmax = 405.2241
				text = "F"
			intervals [2820]:
				xmin = 405.2241
				xmax = 405.2741
				text = "R"
			intervals [2821]:
				xmin = 405.2741
				xmax = 405.3541
				text = "EH2"
			intervals [2822]:
				xmin = 405.3541
				xmax = 405.3941
				text = "N"
			intervals [2823]:
				xmin = 405.3941
				xmax = 405.4441
				text = "D"
			intervals [2824]:
				xmin = 405.4441
				xmax = 405.5541
				text = "AY1"
			intervals [2825]:
				xmin = 405.5541
				xmax = 405.6541
				text = "S"
			intervals [2826]:
				xmin = 405.6541
				xmax = 405.7141
				text = "T"
			intervals [2827]:
				xmin = 405.7141
				xmax = 405.8541
				text = "EY1"
			intervals [2828]:
				xmin = 405.8541
				xmax = 405.8941
				text = "D"
			intervals [2829]:
				xmin = 405.8941
				xmax = 405.9441
				text = "IH1"
			intervals [2830]:
				xmin = 405.9441
				xmax = 405.9941
				text = "N"
			intervals [2831]:
				xmin = 405.9941
				xmax = 406.0241
				text = "DH"
			intervals [2832]:
				xmin = 406.0241
				xmax = 406.0941
				text = "EH1"
			intervals [2833]:
				xmin = 406.0941
				xmax = 406.1541
				text = "R"
			intervals [2834]:
				xmin = 406.1541
				xmax = 406.2241
				text = "W"
			intervals [2835]:
				xmin = 406.2241
				xmax = 406.2641
				text = "IH1"
			intervals [2836]:
				xmin = 406.2641
				xmax = 406.2941
				text = "DH"
			intervals [2837]:
				xmin = 406.2941
				xmax = 406.3241
				text = "HH"
			intervals [2838]:
				xmin = 406.3241
				xmax = 406.3841
				text = "ER0"
			intervals [2839]:
				xmin = 406.3841
				xmax = 406.4841
				text = "F"
			intervals [2840]:
				xmin = 406.4841
				xmax = 406.5141
				text = "AO1"
			intervals [2841]:
				xmin = 406.5141
				xmax = 406.5641
				text = "R"
			intervals [2842]:
				xmin = 406.5641
				xmax = 406.6141
				text = "AH0"
			intervals [2843]:
				xmin = 406.6141
				xmax = 406.7241
				text = "W"
			intervals [2844]:
				xmin = 406.7241
				xmax = 406.9141
				text = "AY1"
			intervals [2845]:
				xmin = 406.9141
				xmax = 407.0041
				text = "L"
			intervals [2846]:
				xmin = 407.0041
				xmax = 407.3265
				text = ""
			intervals [2847]:
				xmin = 407.3265
				xmax = 407.3565
				text = "sil"
			intervals [2848]:
				xmin = 407.3565
				xmax = 407.3865
				text = "B"
			intervals [2849]:
				xmin = 407.3865
				xmax = 407.4265
				text = "AH1"
			intervals [2850]:
				xmin = 407.4265
				xmax = 407.5365
				text = "T"
			intervals [2851]:
				xmin = 407.5365
				xmax = 407.5965
				text = "DH"
			intervals [2852]:
				xmin = 407.5965
				xmax = 407.7865
				text = "EH1"
			intervals [2853]:
				xmin = 407.7865
				xmax = 407.8365
				text = "N"
			intervals [2854]:
				xmin = 407.8365
				xmax = 407.9265
				text = "HH"
			intervals [2855]:
				xmin = 407.9265
				xmax = 408.1065
				text = "IY1"
			intervals [2856]:
				xmin = 408.1065
				xmax = 408.1965
				text = "W"
			intervals [2857]:
				xmin = 408.1965
				xmax = 408.2665
				text = "AO1"
			intervals [2858]:
				xmin = 408.2665
				xmax = 408.3465
				text = "N"
			intervals [2859]:
				xmin = 408.3465
				xmax = 408.4065
				text = "IH0"
			intervals [2860]:
				xmin = 408.4065
				xmax = 408.4765
				text = "D"
			intervals [2861]:
				xmin = 408.4765
				xmax = 408.5165
				text = "T"
			intervals [2862]:
				xmin = 408.5165
				xmax = 408.5565
				text = "AH0"
			intervals [2863]:
				xmin = 408.5565
				xmax = 408.6365
				text = "S"
			intervals [2864]:
				xmin = 408.6365
				xmax = 408.6865
				text = "T"
			intervals [2865]:
				xmin = 408.6865
				xmax = 408.8165
				text = "AA1"
			intervals [2866]:
				xmin = 408.8165
				xmax = 408.9065
				text = "R"
			intervals [2867]:
				xmin = 408.9065
				xmax = 408.9365
				text = "T"
			intervals [2868]:
				xmin = 408.9365
				xmax = 408.9965
				text = "G"
			intervals [2869]:
				xmin = 408.9965
				xmax = 409.0665
				text = "IH1"
			intervals [2870]:
				xmin = 409.0665
				xmax = 409.0965
				text = "T"
			intervals [2871]:
				xmin = 409.0965
				xmax = 409.1265
				text = "IH0"
			intervals [2872]:
				xmin = 409.1265
				xmax = 409.1665
				text = "N"
			intervals [2873]:
				xmin = 409.1665
				xmax = 409.2765
				text = "F"
			intervals [2874]:
				xmin = 409.2765
				xmax = 409.3665
				text = "R"
			intervals [2875]:
				xmin = 409.3665
				xmax = 409.5065
				text = "EH1"
			intervals [2876]:
				xmin = 409.5065
				xmax = 409.6465
				text = "SH"
			intervals [2877]:
				xmin = 409.6465
				xmax = 409.6965
				text = "S"
			intervals [2878]:
				xmin = 409.6965
				xmax = 409.8465
				text = "OW1"
			intervals [2879]:
				xmin = 409.8465
				xmax = 409.9665
				text = "AY1"
			intervals [2880]:
				xmin = 409.9665
				xmax = 410.0665
				text = "T"
			intervals [2881]:
				xmin = 410.0665
				xmax = 410.2265
				text = "OW1"
			intervals [2882]:
				xmin = 410.2265
				xmax = 410.2965
				text = "L"
			intervals [2883]:
				xmin = 410.2965
				xmax = 410.3265
				text = "D"
			intervals [2884]:
				xmin = 410.3265
				xmax = 410.3765
				text = "HH"
			intervals [2885]:
				xmin = 410.3765
				xmax = 410.5665
				text = "ER1"
			intervals [2886]:
				xmin = 410.5665
				xmax = 410.7065
				text = "SH"
			intervals [2887]:
				xmin = 410.7065
				xmax = 410.7565
				text = "IY1"
			intervals [2888]:
				xmin = 410.7565
				xmax = 410.7965
				text = "D"
			intervals [2889]:
				xmin = 410.7965
				xmax = 410.8765
				text = "IH1"
			intervals [2890]:
				xmin = 410.8765
				xmax = 410.9465
				text = "N"
			intervals [2891]:
				xmin = 410.9465
				xmax = 410.9865
				text = "T"
			intervals [2892]:
				xmin = 410.9865
				xmax = 411.0165
				text = "B"
			intervals [2893]:
				xmin = 411.0165
				xmax = 411.0765
				text = "IH0"
			intervals [2894]:
				xmin = 411.0765
				xmax = 411.1465
				text = "L"
			intervals [2895]:
				xmin = 411.1465
				xmax = 411.2665
				text = "IY1"
			intervals [2896]:
				xmin = 411.2665
				xmax = 411.3265
				text = "V"
			intervals [2897]:
				xmin = 411.3265
				xmax = 411.3765
				text = "M"
			intervals [2898]:
				xmin = 411.3765
				xmax = 411.4565
				text = "IY1"
			intervals [2899]:
				xmin = 411.4565
				xmax = 411.5265
				text = "K"
			intervals [2900]:
				xmin = 411.5265
				xmax = 411.5965
				text = "AA1"
			intervals [2901]:
				xmin = 411.5965
				xmax = 411.6565
				text = "Z"
			intervals [2902]:
				xmin = 411.6565
				xmax = 411.7365
				text = "SH"
			intervals [2903]:
				xmin = 411.7365
				xmax = 411.8065
				text = "IY1"
			intervals [2904]:
				xmin = 411.8065
				xmax = 411.8965
				text = "W"
			intervals [2905]:
				xmin = 411.8965
				xmax = 411.9265
				text = "AH0"
			intervals [2906]:
				xmin = 411.9265
				xmax = 411.9865
				text = "Z"
			intervals [2907]:
				xmin = 411.9865
				xmax = 412.0665
				text = "AH0"
			intervals [2908]:
				xmin = 412.0665
				xmax = 412.1265
				text = "D"
			intervals [2909]:
				xmin = 412.1265
				xmax = 412.1665
				text = "R"
			intervals [2910]:
				xmin = 412.1665
				xmax = 412.3165
				text = "AH1"
			intervals [2911]:
				xmin = 412.3165
				xmax = 412.4465
				text = "NG"
			intervals [2912]:
				xmin = 412.4465
				xmax = 412.5665
				text = "K"
			intervals [2913]:
				xmin = 412.5665
				xmax = 412.7665
				text = "spn"
			intervals [2914]:
				xmin = 412.7665
				xmax = 413.0185
				text = ""
			intervals [2915]:
				xmin = 413.0185
				xmax = 413.1685
				text = "S"
			intervals [2916]:
				xmin = 413.1685
				xmax = 413.4485
				text = "OW1"
			intervals [2917]:
				xmin = 413.4485
				xmax = 413.6868
				text = ""
			intervals [2918]:
				xmin = 413.6868
				xmax = 413.8368
				text = "AY1"
			intervals [2919]:
				xmin = 413.8368
				xmax = 413.9468
				text = "S"
			intervals [2920]:
				xmin = 413.9468
				xmax = 414.0068
				text = "T"
			intervals [2921]:
				xmin = 414.0068
				xmax = 414.1468
				text = "EY1"
			intervals [2922]:
				xmin = 414.1468
				xmax = 414.1968
				text = "D"
			intervals [2923]:
				xmin = 414.1968
				xmax = 414.2868
				text = "AW1"
			intervals [2924]:
				xmin = 414.2868
				xmax = 414.3168
				text = "T"
			intervals [2925]:
				xmin = 414.3168
				xmax = 414.3468
				text = "IH0"
			intervals [2926]:
				xmin = 414.3468
				xmax = 414.3768
				text = "N"
			intervals [2927]:
				xmin = 414.3768
				xmax = 414.4068
				text = "DH"
			intervals [2928]:
				xmin = 414.4068
				xmax = 414.4368
				text = "AH0"
			intervals [2929]:
				xmin = 414.4368
				xmax = 414.4668
				text = "S"
			intervals [2930]:
				xmin = 414.4668
				xmax = 414.5868
				text = "T"
			intervals [2931]:
				xmin = 414.5868
				xmax = 414.6468
				text = "R"
			intervals [2932]:
				xmin = 414.6468
				xmax = 414.6968
				text = "IY1"
			intervals [2933]:
				xmin = 414.6968
				xmax = 414.7668
				text = "T"
			intervals [2934]:
				xmin = 414.7668
				xmax = 415.2863
				text = ""
			intervals [2935]:
				xmin = 415.2863
				xmax = 415.4063
				text = "AY1"
			intervals [2936]:
				xmin = 415.4063
				xmax = 415.5063
				text = "S"
			intervals [2937]:
				xmin = 415.5063
				xmax = 415.5763
				text = "T"
			intervals [2938]:
				xmin = 415.5763
				xmax = 415.7263
				text = "EY1"
			intervals [2939]:
				xmin = 415.7263
				xmax = 415.7663
				text = "D"
			intervals [2940]:
				xmin = 415.7663
				xmax = 415.8863
				text = "IH1"
			intervals [2941]:
				xmin = 415.8863
				xmax = 415.9663
				text = "N"
			intervals [2942]:
				xmin = 415.9663
				xmax = 416.1363
				text = "AH1"
			intervals [2943]:
				xmin = 416.1363
				xmax = 416.2263
				text = "M"
			intervals [2944]:
				xmin = 416.2263
				xmax = 416.3163
				text = "M"
			intervals [2945]:
				xmin = 416.3163
				xmax = 416.4763
				text = "ER0"
			intervals [2946]:
				xmin = 416.4763
				xmax = 416.5363
				text = "IH1"
			intervals [2947]:
				xmin = 416.5363
				xmax = 416.5963
				text = "D"
			intervals [2948]:
				xmin = 416.5963
				xmax = 416.6863
				text = "IY0"
			intervals [2949]:
				xmin = 416.6863
				xmax = 416.7363
				text = "AH0"
			intervals [2950]:
				xmin = 416.7363
				xmax = 416.7963
				text = "N"
			intervals [2951]:
				xmin = 416.7963
				xmax = 416.8863
				text = "P"
			intervals [2952]:
				xmin = 416.8863
				xmax = 417.0463
				text = "AA1"
			intervals [2953]:
				xmin = 417.0463
				xmax = 417.1463
				text = "R"
			intervals [2954]:
				xmin = 417.1463
				xmax = 417.1763
				text = "K"
			intervals [2955]:
				xmin = 417.1763
				xmax = 417.3032
				text = ""
			intervals [2956]:
				xmin = 417.3032
				xmax = 417.3632
				text = "DH"
			intervals [2957]:
				xmin = 417.3632
				xmax = 417.4132
				text = "AE1"
			intervals [2958]:
				xmin = 417.4132
				xmax = 417.5532
				text = "T"
			intervals [2959]:
				xmin = 417.5532
				xmax = 417.6032
				text = "W"
			intervals [2960]:
				xmin = 417.6032
				xmax = 417.6432
				text = "AH1"
			intervals [2961]:
				xmin = 417.6432
				xmax = 417.7732
				text = "Z"
			intervals [2962]:
				xmin = 417.7732
				xmax = 417.8915
				text = ""
			intervals [2963]:
				xmin = 417.8915
				xmax = 418.1415
				text = "M"
			intervals [2964]:
				xmin = 418.1415
				xmax = 418.3015
				text = "OW1"
			intervals [2965]:
				xmin = 418.3015
				xmax = 418.4015
				text = "S"
			intervals [2966]:
				xmin = 418.4015
				xmax = 418.4615
				text = "T"
			intervals [2967]:
				xmin = 418.4615
				xmax = 418.5015
				text = "L"
			intervals [2968]:
				xmin = 418.5015
				xmax = 418.6115
				text = "IY0"
			intervals [2969]:
				xmin = 418.6115
				xmax = 418.7415
				text = "sp"
			intervals [2970]:
				xmin = 418.7415
				xmax = 419.0494
				text = ""
			intervals [2971]:
				xmin = 419.0494
				xmax = 419.0994
				text = "DH"
			intervals [2972]:
				xmin = 419.0994
				xmax = 419.1494
				text = "AE1"
			intervals [2973]:
				xmin = 419.1494
				xmax = 419.2594
				text = "T"
			intervals [2974]:
				xmin = 419.2594
				xmax = 419.3094
				text = "W"
			intervals [2975]:
				xmin = 419.3094
				xmax = 419.3394
				text = "AH0"
			intervals [2976]:
				xmin = 419.3394
				xmax = 419.4094
				text = "Z"
			intervals [2977]:
				xmin = 419.4094
				xmax = 419.4894
				text = "M"
			intervals [2978]:
				xmin = 419.4894
				xmax = 419.6694
				text = "OW1"
			intervals [2979]:
				xmin = 419.6694
				xmax = 419.7494
				text = "S"
			intervals [2980]:
				xmin = 419.7494
				xmax = 419.7794
				text = "T"
			intervals [2981]:
				xmin = 419.7794
				xmax = 419.8194
				text = "L"
			intervals [2982]:
				xmin = 419.8194
				xmax = 419.8894
				text = "IY0"
			intervals [2983]:
				xmin = 419.8894
				xmax = 419.9794
				text = "W"
			intervals [2984]:
				xmin = 419.9794
				xmax = 420.0294
				text = "EH1"
			intervals [2985]:
				xmin = 420.0294
				xmax = 420.0994
				text = "R"
			intervals [2986]:
				xmin = 420.0994
				xmax = 420.2594
				text = "AY1"
			intervals [2987]:
				xmin = 420.2594
				xmax = 420.3694
				text = "S"
			intervals [2988]:
				xmin = 420.3694
				xmax = 420.4394
				text = "T"
			intervals [2989]:
				xmin = 420.4394
				xmax = 420.6094
				text = "EY1"
			intervals [2990]:
				xmin = 420.6094
				xmax = 420.7394
				text = "D"
			intervals [2991]:
				xmin = 420.7394
				xmax = 421.0877
				text = ""
			intervals [2992]:
				xmin = 421.0877
				xmax = 421.2077
				text = "AY1"
			intervals [2993]:
				xmin = 421.2077
				xmax = 421.2977
				text = "S"
			intervals [2994]:
				xmin = 421.2977
				xmax = 421.3677
				text = "T"
			intervals [2995]:
				xmin = 421.3677
				xmax = 421.5177
				text = "EY1"
			intervals [2996]:
				xmin = 421.5177
				xmax = 421.5877
				text = "D"
			intervals [2997]:
				xmin = 421.5877
				xmax = 421.6177
				text = "DH"
			intervals [2998]:
				xmin = 421.6177
				xmax = 421.6477
				text = "EH1"
			intervals [2999]:
				xmin = 421.6477
				xmax = 421.8277
				text = "R"
			intervals [3000]:
				xmin = 421.8277
				xmax = 421.9077
				text = "F"
			intervals [3001]:
				xmin = 421.9077
				xmax = 421.9577
				text = "AO1"
			intervals [3002]:
				xmin = 421.9577
				xmax = 422.0177
				text = "R"
			intervals [3003]:
				xmin = 422.0177
				xmax = 422.0877
				text = "L"
			intervals [3004]:
				xmin = 422.0877
				xmax = 422.1777
				text = "AY1"
			intervals [3005]:
				xmin = 422.1777
				xmax = 422.2377
				text = "K"
			intervals [3006]:
				xmin = 422.2377
				xmax = 422.6364
				text = "sp"
			intervals [3007]:
				xmin = 422.6364
				xmax = 422.8064
				text = "AH1"
			intervals [3008]:
				xmin = 422.8064
				xmax = 422.8564
				text = "HH"
			intervals [3009]:
				xmin = 422.8564
				xmax = 422.9864
				text = "AH1"
			intervals [3010]:
				xmin = 422.9864
				xmax = 423.0364
				text = "sp"
			intervals [3011]:
				xmin = 423.0364
				xmax = 423.4448
				text = ""
			intervals [3012]:
				xmin = 423.4448
				xmax = 423.6248
				text = "AY1"
			intervals [3013]:
				xmin = 423.6248
				xmax = 423.7448
				text = "S"
			intervals [3014]:
				xmin = 423.7448
				xmax = 423.8148
				text = "T"
			intervals [3015]:
				xmin = 423.8148
				xmax = 423.9848
				text = "EY1"
			intervals [3016]:
				xmin = 423.9848
				xmax = 424.0348
				text = "D"
			intervals [3017]:
				xmin = 424.0348
				xmax = 424.1148
				text = "IH1"
			intervals [3018]:
				xmin = 424.1148
				xmax = 424.1848
				text = "N"
			intervals [3019]:
				xmin = 424.1848
				xmax = 424.2148
				text = "DH"
			intervals [3020]:
				xmin = 424.2148
				xmax = 424.3248
				text = "EH1"
			intervals [3021]:
				xmin = 424.3248
				xmax = 424.3948
				text = "R"
			intervals [3022]:
				xmin = 424.3948
				xmax = 424.4648
				text = "F"
			intervals [3023]:
				xmin = 424.4648
				xmax = 424.5348
				text = "ER0"
			intervals [3024]:
				xmin = 424.5348
				xmax = 424.5948
				text = "L"
			intervals [3025]:
				xmin = 424.5948
				xmax = 424.6848
				text = "AY1"
			intervals [3026]:
				xmin = 424.6848
				xmax = 424.7448
				text = "K"
			intervals [3027]:
				xmin = 424.7448
				xmax = 424.7948
				text = "sp"
			intervals [3028]:
				xmin = 424.7948
				xmax = 424.8648
				text = "TH"
			intervals [3029]:
				xmin = 424.8648
				xmax = 424.9848
				text = "R"
			intervals [3030]:
				xmin = 424.9848
				xmax = 425.0448
				text = "IY1"
			intervals [3031]:
				xmin = 425.0448
				xmax = 425.2248
				text = "Y"
			intervals [3032]:
				xmin = 425.2248
				xmax = 425.3148
				text = "IH1"
			intervals [3033]:
				xmin = 425.3148
				xmax = 425.4148
				text = "R"
			intervals [3034]:
				xmin = 425.4148
				xmax = 425.7648
				text = "Z"
			intervals [3035]:
				xmin = 425.7648
				xmax = 426.1528
				text = ""
			intervals [3036]:
				xmin = 426.1528
				xmax = 426.3328
				text = "AO1"
			intervals [3037]:
				xmin = 426.3328
				xmax = 426.4528
				text = "F"
			intervals [3038]:
				xmin = 426.4528
				xmax = 426.4828
				text = "AH0"
			intervals [3039]:
				xmin = 426.4828
				xmax = 426.5428
				text = "N"
			intervals [3040]:
				xmin = 426.5428
				xmax = 426.7328
				text = "AO1"
			intervals [3041]:
				xmin = 426.7328
				xmax = 426.7628
				text = "N"
			intervals [3042]:
				xmin = 426.7628
				xmax = 427.7529
				text = "sp"
			intervals [3043]:
				xmin = 427.7529
				xmax = 427.9329
				text = "AH0"
			intervals [3044]:
				xmin = 427.9329
				xmax = 428.0029
				text = "AH1"
			intervals [3045]:
				xmin = 428.0029
				xmax = 428.1129
				text = "M"
			intervals [3046]:
				xmin = 428.1129
				xmax = 428.2029
				text = "S"
			intervals [3047]:
				xmin = 428.2029
				xmax = 428.3229
				text = "P"
			intervals [3048]:
				xmin = 428.3229
				xmax = 428.4629
				text = "IY1"
			intervals [3049]:
				xmin = 428.4629
				xmax = 428.5229
				text = "P"
			intervals [3050]:
				xmin = 428.5229
				xmax = 428.5729
				text = "AH0"
			intervals [3051]:
				xmin = 428.5729
				xmax = 428.6629
				text = "L"
			intervals [3052]:
				xmin = 428.6629
				xmax = 428.7229
				text = "W"
			intervals [3053]:
				xmin = 428.7229
				xmax = 428.7829
				text = "UH1"
			intervals [3054]:
				xmin = 428.7829
				xmax = 428.9129
				text = "D"
			intervals [3055]:
				xmin = 428.9129
				xmax = 429.1516
				text = ""
			intervals [3056]:
				xmin = 429.1516
				xmax = 429.3416
				text = "AY1"
			intervals [3057]:
				xmin = 429.3416
				xmax = 429.4116
				text = "W"
			intervals [3058]:
				xmin = 429.4116
				xmax = 429.4516
				text = "UH1"
			intervals [3059]:
				xmin = 429.4516
				xmax = 429.4916
				text = "D"
			intervals [3060]:
				xmin = 429.4916
				xmax = 429.5916
				text = "M"
			intervals [3061]:
				xmin = 429.5916
				xmax = 429.6916
				text = "IY1"
			intervals [3062]:
				xmin = 429.6916
				xmax = 429.7616
				text = "T"
			intervals [3063]:
				xmin = 429.7616
				xmax = 429.7916
				text = "sp"
			intervals [3064]:
				xmin = 429.7916
				xmax = 429.8716
				text = "P"
			intervals [3065]:
				xmin = 429.8716
				xmax = 429.9816
				text = "IY1"
			intervals [3066]:
				xmin = 429.9816
				xmax = 430.0316
				text = "P"
			intervals [3067]:
				xmin = 430.0316
				xmax = 430.0616
				text = "AH0"
			intervals [3068]:
				xmin = 430.0616
				xmax = 430.1616
				text = "L"
			intervals [3069]:
				xmin = 430.1616
				xmax = 430.2216
				text = "IH0"
			intervals [3070]:
				xmin = 430.2216
				xmax = 430.2616
				text = "N"
			intervals [3071]:
				xmin = 430.2616
				xmax = 430.2916
				text = "DH"
			intervals [3072]:
				xmin = 430.2916
				xmax = 430.3416
				text = "AH0"
			intervals [3073]:
				xmin = 430.3416
				xmax = 430.4616
				text = "P"
			intervals [3074]:
				xmin = 430.4616
				xmax = 430.6116
				text = "AA1"
			intervals [3075]:
				xmin = 430.6116
				xmax = 430.7416
				text = "R"
			intervals [3076]:
				xmin = 430.7416
				xmax = 430.8216
				text = "K"
			intervals [3077]:
				xmin = 430.8216
				xmax = 430.8916
				text = "AE1"
			intervals [3078]:
				xmin = 430.8916
				xmax = 430.9416
				text = "N"
			intervals [3079]:
				xmin = 430.9416
				xmax = 431.0016
				text = "D"
			intervals [3080]:
				xmin = 431.0016
				xmax = 431.0316
				text = "sp"
			intervals [3081]:
				xmin = 431.0316
				xmax = 431.0716
				text = "DH"
			intervals [3082]:
				xmin = 431.0716
				xmax = 431.1916
				text = "EY1"
			intervals [3083]:
				xmin = 431.1916
				xmax = 431.2716
				text = "W"
			intervals [3084]:
				xmin = 431.2716
				xmax = 431.3016
				text = "UH1"
			intervals [3085]:
				xmin = 431.3016
				xmax = 431.3316
				text = "D"
			intervals [3086]:
				xmin = 431.3316
				xmax = 431.4816
				text = "S"
			intervals [3087]:
				xmin = 431.4816
				xmax = 431.6016
				text = "IY1"
			intervals [3088]:
				xmin = 431.6016
				xmax = 431.6516
				text = "DH"
			intervals [3089]:
				xmin = 431.6516
				xmax = 431.6916
				text = "AH0"
			intervals [3090]:
				xmin = 431.6916
				xmax = 431.7716
				text = "T"
			intervals [3091]:
				xmin = 431.7716
				xmax = 431.8516
				text = "AY1"
			intervals [3092]:
				xmin = 431.8516
				xmax = 431.9216
				text = "D"
			intervals [3093]:
				xmin = 431.9216
				xmax = 431.9516
				text = "IH1"
			intervals [3094]:
				xmin = 431.9516
				xmax = 431.9816
				text = "N"
			intervals [3095]:
				xmin = 431.9816
				xmax = 432.0116
				text = "T"
			intervals [3096]:
				xmin = 432.0116
				xmax = 432.0516
				text = "HH"
			intervals [3097]:
				xmin = 432.0516
				xmax = 432.1216
				text = "AE1"
			intervals [3098]:
				xmin = 432.1216
				xmax = 432.1516
				text = "V"
			intervals [3099]:
				xmin = 432.1516
				xmax = 432.1816
				text = "N"
			intervals [3100]:
				xmin = 432.1816
				xmax = 432.2216
				text = "OW1"
			intervals [3101]:
				xmin = 432.2216
				xmax = 432.2916
				text = "W"
			intervals [3102]:
				xmin = 432.2916
				xmax = 432.3516
				text = "EH2"
			intervals [3103]:
				xmin = 432.3516
				xmax = 432.3916
				text = "R"
			intervals [3104]:
				xmin = 432.3916
				xmax = 432.4216
				text = "T"
			intervals [3105]:
				xmin = 432.4216
				xmax = 432.4916
				text = "AH0"
			intervals [3106]:
				xmin = 432.4916
				xmax = 432.5716
				text = "G"
			intervals [3107]:
				xmin = 432.5716
				xmax = 432.8216
				text = "OW1"
			intervals [3108]:
				xmin = 432.8216
				xmax = 432.8816
				text = "DH"
			intervals [3109]:
				xmin = 432.8816
				xmax = 432.9916
				text = "EY1"
			intervals [3110]:
				xmin = 432.9916
				xmax = 433.0616
				text = "W"
			intervals [3111]:
				xmin = 433.0616
				xmax = 433.0916
				text = "UH1"
			intervals [3112]:
				xmin = 433.0916
				xmax = 433.1216
				text = "D"
			intervals [3113]:
				xmin = 433.1216
				xmax = 433.1516
				text = "sp"
			intervals [3114]:
				xmin = 433.1516
				xmax = 433.3216
				text = "AO1"
			intervals [3115]:
				xmin = 433.3216
				xmax = 433.4516
				text = "F"
			intervals [3116]:
				xmin = 433.4516
				xmax = 433.4816
				text = "ER0"
			intervals [3117]:
				xmin = 433.4816
				xmax = 433.5316
				text = "M"
			intervals [3118]:
				xmin = 433.5316
				xmax = 433.6016
				text = "IY1"
			intervals [3119]:
				xmin = 433.6016
				xmax = 433.6716
				text = "OW1"
			intervals [3120]:
				xmin = 433.6716
				xmax = 433.7216
				text = "V"
			intervals [3121]:
				xmin = 433.7216
				xmax = 433.7616
				text = "ER0"
			intervals [3122]:
				xmin = 433.7616
				xmax = 433.7916
				text = "T"
			intervals [3123]:
				xmin = 433.7916
				xmax = 433.8216
				text = "IH0"
			intervals [3124]:
				xmin = 433.8216
				xmax = 433.8516
				text = "DH"
			intervals [3125]:
				xmin = 433.8516
				xmax = 433.8816
				text = "EH1"
			intervals [3126]:
				xmin = 433.8816
				xmax = 433.9116
				text = "R"
			intervals [3127]:
				xmin = 433.9116
				xmax = 433.9616
				text = "HH"
			intervals [3128]:
				xmin = 433.9616
				xmax = 434.1416
				text = "AW1"
			intervals [3129]:
				xmin = 434.1416
				xmax = 434.2316
				text = "S"
			intervals [3130]:
				xmin = 434.2316
				xmax = 434.3116
				text = "G"
			intervals [3131]:
				xmin = 434.3116
				xmax = 434.3516
				text = "IH1"
			intervals [3132]:
				xmin = 434.3516
				xmax = 434.3916
				text = "V"
			intervals [3133]:
				xmin = 434.3916
				xmax = 434.4416
				text = "M"
			intervals [3134]:
				xmin = 434.4416
				xmax = 434.5016
				text = "IY1"
			intervals [3135]:
				xmin = 434.5016
				xmax = 434.6016
				text = "S"
			intervals [3136]:
				xmin = 434.6016
				xmax = 434.6816
				text = "AH1"
			intervals [3137]:
				xmin = 434.6816
				xmax = 434.7516
				text = "M"
			intervals [3138]:
				xmin = 434.7516
				xmax = 434.7816
				text = "TH"
			intervals [3139]:
				xmin = 434.7816
				xmax = 434.8216
				text = "IH0"
			intervals [3140]:
				xmin = 434.8216
				xmax = 434.8616
				text = "NG"
			intervals [3141]:
				xmin = 434.8616
				xmax = 434.9216
				text = "T"
			intervals [3142]:
				xmin = 434.9216
				xmax = 434.9516
				text = "IH0"
			intervals [3143]:
				xmin = 434.9516
				xmax = 435.1316
				text = "IY1"
			intervals [3144]:
				xmin = 435.1316
				xmax = 435.1616
				text = "T"
			intervals [3145]:
				xmin = 435.1616
				xmax = 435.5066
				text = ""
			intervals [3146]:
				xmin = 435.5066
				xmax = 435.5366
				text = "sil"
			intervals [3147]:
				xmin = 435.5366
				xmax = 435.5966
				text = "L"
			intervals [3148]:
				xmin = 435.5966
				xmax = 435.6566
				text = "EH1"
			intervals [3149]:
				xmin = 435.6566
				xmax = 435.7166
				text = "T"
			intervals [3150]:
				xmin = 435.7166
				xmax = 435.7466
				text = "M"
			intervals [3151]:
				xmin = 435.7466
				xmax = 435.8266
				text = "IY1"
			intervals [3152]:
				xmin = 435.8266
				xmax = 435.9166
				text = "T"
			intervals [3153]:
				xmin = 435.9166
				xmax = 436.0166
				text = "EY1"
			intervals [3154]:
				xmin = 436.0166
				xmax = 436.0666
				text = "K"
			intervals [3155]:
				xmin = 436.0666
				xmax = 436.0966
				text = "AH0"
			intervals [3156]:
				xmin = 436.0966
				xmax = 436.2566
				text = "SH"
			intervals [3157]:
				xmin = 436.2566
				xmax = 436.5866
				text = "AW1"
			intervals [3158]:
				xmin = 436.5866
				xmax = 436.7266
				text = "ER0"
			intervals [3159]:
				xmin = 436.7266
				xmax = 436.9153
				text = ""
			intervals [3160]:
				xmin = 436.9153
				xmax = 436.9553
				text = "sil"
			intervals [3161]:
				xmin = 436.9553
				xmax = 437.0253
				text = "S"
			intervals [3162]:
				xmin = 437.0253
				xmax = 437.0853
				text = "T"
			intervals [3163]:
				xmin = 437.0853
				xmax = 437.1653
				text = "AH1"
			intervals [3164]:
				xmin = 437.1653
				xmax = 437.2353
				text = "F"
			intervals [3165]:
				xmin = 437.2353
				xmax = 437.2953
				text = "L"
			intervals [3166]:
				xmin = 437.2953
				xmax = 437.3553
				text = "AY1"
			intervals [3167]:
				xmin = 437.3553
				xmax = 437.4353
				text = "K"
			intervals [3168]:
				xmin = 437.4353
				xmax = 437.4853
				text = "DH"
			intervals [3169]:
				xmin = 437.4853
				xmax = 437.5953
				text = "AE1"
			intervals [3170]:
				xmin = 437.5953
				xmax = 437.6553
				text = "T"
			intervals [3171]:
				xmin = 437.6553
				xmax = 437.6953
				text = "B"
			intervals [3172]:
				xmin = 437.6953
				xmax = 437.7253
				text = "AH1"
			intervals [3173]:
				xmin = 437.7253
				xmax = 437.7753
				text = "T"
			intervals [3174]:
				xmin = 437.7753
				xmax = 437.8253
				text = "DH"
			intervals [3175]:
				xmin = 437.8253
				xmax = 437.9153
				text = "EH1"
			intervals [3176]:
				xmin = 437.9153
				xmax = 437.9853
				text = "N"
			intervals [3177]:
				xmin = 437.9853
				xmax = 438.0953
				text = "AE1"
			intervals [3178]:
				xmin = 438.0953
				xmax = 438.1753
				text = "F"
			intervals [3179]:
				xmin = 438.1753
				xmax = 438.2353
				text = "T"
			intervals [3180]:
				xmin = 438.2353
				xmax = 438.2853
				text = "ER0"
			intervals [3181]:
				xmin = 438.2853
				xmax = 438.3653
				text = "DH"
			intervals [3182]:
				xmin = 438.3653
				xmax = 438.4753
				text = "AE1"
			intervals [3183]:
				xmin = 438.4753
				xmax = 438.5553
				text = "T"
			intervals [3184]:
				xmin = 438.5553
				xmax = 438.6353
				text = "AY1"
			intervals [3185]:
				xmin = 438.6353
				xmax = 438.7253
				text = "HH"
			intervals [3186]:
				xmin = 438.7253
				xmax = 438.8053
				text = "AE1"
			intervals [3187]:
				xmin = 438.8053
				xmax = 438.8753
				text = "D"
			intervals [3188]:
				xmin = 438.8753
				xmax = 438.9053
				text = "T"
			intervals [3189]:
				xmin = 438.9053
				xmax = 438.9353
				text = "IH0"
			intervals [3190]:
				xmin = 438.9353
				xmax = 438.9653
				text = "sp"
			intervals [3191]:
				xmin = 438.9653
				xmax = 439.0453
				text = "G"
			intervals [3192]:
				xmin = 439.0453
				xmax = 439.2553
				text = "OW1"
			intervals [3193]:
				xmin = 439.2553
				xmax = 439.2853
				text = "sp"
			intervals [3194]:
				xmin = 439.2853
				xmax = 439.4912
				text = ""
			intervals [3195]:
				xmin = 439.4912
				xmax = 439.6112
				text = "S"
			intervals [3196]:
				xmin = 439.6112
				xmax = 439.7912
				text = "OW1"
			intervals [3197]:
				xmin = 439.7912
				xmax = 439.945
				text = "sp"
			intervals [3198]:
				xmin = 439.945
				xmax = 440.055
				text = "M"
			intervals [3199]:
				xmin = 440.055
				xmax = 440.115
				text = "AH0"
			intervals [3200]:
				xmin = 440.115
				xmax = 440.215
				text = "JH"
			intervals [3201]:
				xmin = 440.215
				xmax = 440.245
				text = "AO1"
			intervals [3202]:
				xmin = 440.245
				xmax = 440.365
				text = "R"
			intervals [3203]:
				xmin = 440.365
				xmax = 440.435
				text = "AH0"
			intervals [3204]:
				xmin = 440.435
				xmax = 440.495
				text = "T"
			intervals [3205]:
				xmin = 440.495
				xmax = 440.525
				text = "IY0"
			intervals [3206]:
				xmin = 440.525
				xmax = 440.555
				text = "AH0"
			intervals [3207]:
				xmin = 440.555
				xmax = 440.585
				text = "V"
			intervals [3208]:
				xmin = 440.585
				xmax = 440.615
				text = "DH"
			intervals [3209]:
				xmin = 440.615
				xmax = 440.645
				text = "AH0"
			intervals [3210]:
				xmin = 440.645
				xmax = 440.745
				text = "T"
			intervals [3211]:
				xmin = 440.745
				xmax = 440.855
				text = "AY1"
			intervals [3212]:
				xmin = 440.855
				xmax = 440.915
				text = "M"
			intervals [3213]:
				xmin = 440.915
				xmax = 440.975
				text = "Z"
			intervals [3214]:
				xmin = 440.975
				xmax = 441.075
				text = "AY1"
			intervals [3215]:
				xmin = 441.075
				xmax = 441.245
				text = "S"
			intervals [3216]:
				xmin = 441.245
				xmax = 441.305
				text = "L"
			intervals [3217]:
				xmin = 441.305
				xmax = 441.395
				text = "EH1"
			intervals [3218]:
				xmin = 441.395
				xmax = 441.505
				text = "P"
			intervals [3219]:
				xmin = 441.505
				xmax = 441.535
				text = "T"
			intervals [3220]:
				xmin = 441.535
				xmax = 441.585
				text = "IH1"
			intervals [3221]:
				xmin = 441.585
				xmax = 441.635
				text = "N"
			intervals [3222]:
				xmin = 441.635
				xmax = 441.685
				text = "DH"
			intervals [3223]:
				xmin = 441.685
				xmax = 441.735
				text = "AH0"
			intervals [3224]:
				xmin = 441.735
				xmax = 441.795
				text = "P"
			intervals [3225]:
				xmin = 441.795
				xmax = 441.965
				text = "AA1"
			intervals [3226]:
				xmin = 441.965
				xmax = 442.035
				text = "R"
			intervals [3227]:
				xmin = 442.035
				xmax = 442.075
				text = "K"
			intervals [3228]:
				xmin = 442.075
				xmax = 442.4726
				text = ""
			intervals [3229]:
				xmin = 442.4726
				xmax = 442.5126
				text = "sil"
			intervals [3230]:
				xmin = 442.5126
				xmax = 442.6126
				text = "IY1"
			intervals [3231]:
				xmin = 442.6126
				xmax = 442.6826
				text = "V"
			intervals [3232]:
				xmin = 442.6826
				xmax = 442.7326
				text = "IH0"
			intervals [3233]:
				xmin = 442.7326
				xmax = 442.7726
				text = "N"
			intervals [3234]:
				xmin = 442.7726
				xmax = 442.8326
				text = "IH1"
			intervals [3235]:
				xmin = 442.8326
				xmax = 442.8626
				text = "N"
			intervals [3236]:
				xmin = 442.8626
				xmax = 442.8926
				text = "DH"
			intervals [3237]:
				xmin = 442.8926
				xmax = 442.9326
				text = "AH0"
			intervals [3238]:
				xmin = 442.9326
				xmax = 443.0226
				text = "W"
			intervals [3239]:
				xmin = 443.0226
				xmax = 443.0626
				text = "IH1"
			intervals [3240]:
				xmin = 443.0626
				xmax = 443.0926
				text = "N"
			intervals [3241]:
				xmin = 443.0926
				xmax = 443.1226
				text = "T"
			intervals [3242]:
				xmin = 443.1226
				xmax = 443.2026
				text = "ER0"
			intervals [3243]:
				xmin = 443.2026
				xmax = 443.3126
				text = "T"
			intervals [3244]:
				xmin = 443.3126
				xmax = 443.4226
				text = "AY1"
			intervals [3245]:
				xmin = 443.4226
				xmax = 443.4926
				text = "M"
			intervals [3246]:
				xmin = 443.4926
				xmax = 443.5426
				text = "AY1"
			intervals [3247]:
				xmin = 443.5426
				xmax = 443.6426
				text = "TH"
			intervals [3248]:
				xmin = 443.6426
				xmax = 443.6926
				text = "IH1"
			intervals [3249]:
				xmin = 443.6926
				xmax = 443.7326
				text = "NG"
			intervals [3250]:
				xmin = 443.7326
				xmax = 443.8026
				text = "K"
			intervals [3251]:
				xmin = 443.8026
				xmax = 443.8526
				text = "DH"
			intervals [3252]:
				xmin = 443.8526
				xmax = 443.8826
				text = "AE1"
			intervals [3253]:
				xmin = 443.8826
				xmax = 443.9426
				text = "T"
			intervals [3254]:
				xmin = 443.9426
				xmax = 443.9826
				text = "S"
			intervals [3255]:
				xmin = 443.9826
				xmax = 444.0126
				text = "HH"
			intervals [3256]:
				xmin = 444.0126
				xmax = 444.0726
				text = "W"
			intervals [3257]:
				xmin = 444.0726
				xmax = 444.1426
				text = "AY1"
			intervals [3258]:
				xmin = 444.1426
				xmax = 444.2426
				text = "S"
			intervals [3259]:
				xmin = 444.2426
				xmax = 444.2726
				text = "AH1"
			intervals [3260]:
				xmin = 444.2726
				xmax = 444.3526
				text = "M"
			intervals [3261]:
				xmin = 444.3526
				xmax = 444.4526
				text = "T"
			intervals [3262]:
				xmin = 444.4526
				xmax = 444.5426
				text = "AY2"
			intervals [3263]:
				xmin = 444.5426
				xmax = 444.6226
				text = "M"
			intervals [3264]:
				xmin = 444.6226
				xmax = 444.6826
				text = "AY1"
			intervals [3265]:
				xmin = 444.6826
				xmax = 444.7526
				text = "HH"
			intervals [3266]:
				xmin = 444.7526
				xmax = 444.8026
				text = "AE1"
			intervals [3267]:
				xmin = 444.8026
				xmax = 444.8426
				text = "V"
			intervals [3268]:
				xmin = 444.8426
				xmax = 444.8826
				text = "sp"
			intervals [3269]:
				xmin = 444.8826
				xmax = 444.9626
				text = "T"
			intervals [3270]:
				xmin = 444.9626
				xmax = 445.0026
				text = "R"
			intervals [3271]:
				xmin = 445.0026
				xmax = 445.0526
				text = "AH1"
			intervals [3272]:
				xmin = 445.0526
				xmax = 445.1326
				text = "B"
			intervals [3273]:
				xmin = 445.1326
				xmax = 445.1726
				text = "AH0"
			intervals [3274]:
				xmin = 445.1726
				xmax = 445.2026
				text = "L"
			intervals [3275]:
				xmin = 445.2026
				xmax = 445.2326
				text = "sp"
			intervals [3276]:
				xmin = 445.2326
				xmax = 445.2726
				text = "W"
			intervals [3277]:
				xmin = 445.2726
				xmax = 445.3026
				text = "IH0"
			intervals [3278]:
				xmin = 445.3026
				xmax = 445.3326
				text = "TH"
			intervals [3279]:
				xmin = 445.3326
				xmax = 445.3626
				text = "sp"
			intervals [3280]:
				xmin = 445.3626
				xmax = 445.4026
				text = "DH"
			intervals [3281]:
				xmin = 445.4026
				xmax = 445.4726
				text = "IH0"
			intervals [3282]:
				xmin = 445.4726
				xmax = 445.5426
				text = "S"
			intervals [3283]:
				xmin = 445.5426
				xmax = 445.6626
				text = "HH"
			intervals [3284]:
				xmin = 445.6626
				xmax = 445.7226
				text = "IH1"
			intervals [3285]:
				xmin = 445.7226
				xmax = 445.7826
				text = "P"
			intervals [3286]:
				xmin = 445.7826
				xmax = 448.0153
				text = ""
			intervals [3287]:
				xmin = 448.0153
				xmax = 448.0953
				text = "sil"
			intervals [3288]:
				xmin = 448.0953
				xmax = 448.6653
				text = "M"
			intervals [3289]:
				xmin = 448.6653
				xmax = 448.6953
				text = "HH"
			intervals [3290]:
				xmin = 448.6953
				xmax = 448.7353
				text = "M"
			intervals [3291]:
				xmin = 448.7353
				xmax = 448.8153
				text = "sp"
			intervals [3292]:
				xmin = 448.8153
				xmax = 455.7247
				text = ""
			intervals [3293]:
				xmin = 455.7247
				xmax = 455.8347
				text = "spn"
			intervals [3294]:
				xmin = 455.8347
				xmax = 455.9408
				text = ""
			intervals [3295]:
				xmin = 455.9408
				xmax = 455.9708
				text = "sil"
			intervals [3296]:
				xmin = 455.9708
				xmax = 456.0708
				text = "N"
			intervals [3297]:
				xmin = 456.0708
				xmax = 456.1908
				text = "OW1"
			intervals [3298]:
				xmin = 456.1908
				xmax = 457.8847
				text = "sp"
			intervals [3299]:
				xmin = 457.8847
				xmax = 458.2447
				text = "M"
			intervals [3300]:
				xmin = 458.2447
				xmax = 458.2747
				text = "M"
			intervals [3301]:
				xmin = 458.2747
				xmax = 459.1453
				text = "sp"
			intervals [3302]:
				xmin = 459.1453
				xmax = 459.3653
				text = "M"
			intervals [3303]:
				xmin = 459.3653
				xmax = 459.4053
				text = "HH"
			intervals [3304]:
				xmin = 459.4053
				xmax = 459.5453
				text = "M"
			intervals [3305]:
				xmin = 459.5453
				xmax = 459.6253
				text = "sp"
			intervals [3306]:
				xmin = 459.6253
				xmax = 459.773
				text = ""
			intervals [3307]:
				xmin = 459.773
				xmax = 459.883
				text = "Y"
			intervals [3308]:
				xmin = 459.883
				xmax = 459.953
				text = "AH1"
			intervals [3309]:
				xmin = 459.953
				xmax = 460.103
				text = "P"
			intervals [3310]:
				xmin = 460.103
				xmax = 460.2573
				text = ""
			intervals [3311]:
				xmin = 460.2573
				xmax = 460.3273
				text = "DH"
			intervals [3312]:
				xmin = 460.3273
				xmax = 460.3773
				text = "AE1"
			intervals [3313]:
				xmin = 460.3773
				xmax = 460.4073
				text = "T"
			intervals [3314]:
				xmin = 460.4073
				xmax = 460.4373
				text = "Z"
			intervals [3315]:
				xmin = 460.4373
				xmax = 460.4673
				text = "IH0"
			intervals [3316]:
				xmin = 460.4673
				xmax = 460.4973
				text = "G"
			intervals [3317]:
				xmin = 460.4973
				xmax = 460.5473
				text = "Z"
			intervals [3318]:
				xmin = 460.5473
				xmax = 460.6273
				text = "AE1"
			intervals [3319]:
				xmin = 460.6273
				xmax = 460.6573
				text = "K"
			intervals [3320]:
				xmin = 460.6573
				xmax = 460.6873
				text = "T"
			intervals [3321]:
				xmin = 460.6873
				xmax = 460.7173
				text = "L"
			intervals [3322]:
				xmin = 460.7173
				xmax = 460.7473
				text = "IY0"
			intervals [3323]:
				xmin = 460.7473
				xmax = 460.7773
				text = "W"
			intervals [3324]:
				xmin = 460.7773
				xmax = 460.8173
				text = "AH1"
			intervals [3325]:
				xmin = 460.8173
				xmax = 460.8773
				text = "T"
			intervals [3326]:
				xmin = 460.8773
				xmax = 460.9673
				text = "AY1"
			intervals [3327]:
				xmin = 460.9673
				xmax = 460.9973
				text = "sp"
			intervals [3328]:
				xmin = 460.9973
				xmax = 461.0773
				text = "T"
			intervals [3329]:
				xmin = 461.0773
				xmax = 461.2173
				text = "EH1"
			intervals [3330]:
				xmin = 461.2173
				xmax = 461.2573
				text = "L"
			intervals [3331]:
				xmin = 461.2573
				xmax = 461.3073
				text = "P"
			intervals [3332]:
				xmin = 461.3073
				xmax = 461.4273
				text = "IY1"
			intervals [3333]:
				xmin = 461.4273
				xmax = 461.4773
				text = "P"
			intervals [3334]:
				xmin = 461.4773
				xmax = 461.5073
				text = "AH0"
			intervals [3335]:
				xmin = 461.5073
				xmax = 461.5573
				text = "L"
			intervals [3336]:
				xmin = 461.5573
				xmax = 461.7273
				text = "AY1"
			intervals [3337]:
				xmin = 461.7273
				xmax = 461.7573
				text = "sp"
			intervals [3338]:
				xmin = 461.7573
				xmax = 461.874
				text = ""
			intervals [3339]:
				xmin = 461.874
				xmax = 462.024
				text = "M"
			intervals [3340]:
				xmin = 462.024
				xmax = 462.244
				text = "AY1"
			intervals [3341]:
				xmin = 462.244
				xmax = 462.274
				text = "sp"
			intervals [3342]:
				xmin = 462.274
				xmax = 462.354
				text = "M"
			intervals [3343]:
				xmin = 462.354
				xmax = 462.444
				text = "AY1"
			intervals [3344]:
				xmin = 462.444
				xmax = 462.564
				text = "N"
			intervals [3345]:
				xmin = 462.564
				xmax = 462.714
				text = "AA1"
			intervals [3346]:
				xmin = 462.714
				xmax = 462.774
				text = "L"
			intervals [3347]:
				xmin = 462.774
				xmax = 462.824
				text = "IH0"
			intervals [3348]:
				xmin = 462.824
				xmax = 462.944
				text = "JH"
			intervals [3349]:
				xmin = 462.944
				xmax = 463.004
				text = "K"
			intervals [3350]:
				xmin = 463.004
				xmax = 463.144
				text = "EY1"
			intervals [3351]:
				xmin = 463.144
				xmax = 463.184
				text = "M"
			intervals [3352]:
				xmin = 463.184
				xmax = 463.264
				text = "F"
			intervals [3353]:
				xmin = 463.264
				xmax = 463.334
				text = "ER0"
			intervals [3354]:
				xmin = 463.334
				xmax = 463.364
				text = "M"
			intervals [3355]:
				xmin = 463.364
				xmax = 463.394
				text = "DH"
			intervals [3356]:
				xmin = 463.394
				xmax = 463.424
				text = "AH0"
			intervals [3357]:
				xmin = 463.424
				xmax = 463.454
				text = "S"
			intervals [3358]:
				xmin = 463.454
				xmax = 463.554
				text = "T"
			intervals [3359]:
				xmin = 463.554
				xmax = 463.614
				text = "R"
			intervals [3360]:
				xmin = 463.614
				xmax = 463.744
				text = "IY1"
			intervals [3361]:
				xmin = 463.744
				xmax = 463.794
				text = "T"
			intervals [3362]:
				xmin = 463.794
				xmax = 463.894
				text = "S"
			intervals [3363]:
				xmin = 463.894
				xmax = 464.2525
				text = ""
			intervals [3364]:
				xmin = 464.2525
				xmax = 464.3125
				text = "B"
			intervals [3365]:
				xmin = 464.3125
				xmax = 464.3725
				text = "IH0"
			intervals [3366]:
				xmin = 464.3725
				xmax = 464.4625
				text = "K"
			intervals [3367]:
				xmin = 464.4625
				xmax = 464.5725
				text = "AH1"
			intervals [3368]:
				xmin = 464.5725
				xmax = 464.6725
				text = "Z"
			intervals [3369]:
				xmin = 464.6725
				xmax = 464.7625
				text = "W"
			intervals [3370]:
				xmin = 464.7625
				xmax = 464.8125
				text = "EH1"
			intervals [3371]:
				xmin = 464.8125
				xmax = 464.8825
				text = "N"
			intervals [3372]:
				xmin = 464.8825
				xmax = 465.0425
				text = "AY1"
			intervals [3373]:
				xmin = 465.0425
				xmax = 465.1525
				text = "L"
			intervals [3374]:
				xmin = 465.1525
				xmax = 465.2725
				text = "EH1"
			intervals [3375]:
				xmin = 465.2725
				xmax = 465.3525
				text = "F"
			intervals [3376]:
				xmin = 465.3525
				xmax = 465.4225
				text = "T"
			intervals [3377]:
				xmin = 465.4225
				xmax = 465.6331
				text = ""
			intervals [3378]:
				xmin = 465.6331
				xmax = 465.7431
				text = "K"
			intervals [3379]:
				xmin = 465.7431
				xmax = 465.8031
				text = "R"
			intervals [3380]:
				xmin = 465.8031
				xmax = 465.8731
				text = "AH1"
			intervals [3381]:
				xmin = 465.8731
				xmax = 465.9731
				text = "M"
			intervals [3382]:
				xmin = 465.9731
				xmax = 466.1831
				text = "EH0"
			intervals [3383]:
				xmin = 466.1831
				xmax = 466.3931
				text = "L"
			intervals [3384]:
				xmin = 466.3931
				xmax = 466.9297
				text = ""
			intervals [3385]:
				xmin = 466.9297
				xmax = 466.9797
				text = "DH"
			intervals [3386]:
				xmin = 466.9797
				xmax = 467.0197
				text = "AE1"
			intervals [3387]:
				xmin = 467.0197
				xmax = 467.0997
				text = "T"
			intervals [3388]:
				xmin = 467.0997
				xmax = 467.1497
				text = "W"
			intervals [3389]:
				xmin = 467.1497
				xmax = 467.1797
				text = "AH0"
			intervals [3390]:
				xmin = 467.1797
				xmax = 467.2297
				text = "Z"
			intervals [3391]:
				xmin = 467.2297
				xmax = 467.2997
				text = "M"
			intervals [3392]:
				xmin = 467.2997
				xmax = 467.4197
				text = "AY1"
			intervals [3393]:
				xmin = 467.4197
				xmax = 467.4897
				text = "EH2"
			intervals [3394]:
				xmin = 467.4897
				xmax = 467.5797
				text = "L"
			intervals [3395]:
				xmin = 467.5797
				xmax = 467.6297
				text = "AH0"
			intervals [3396]:
				xmin = 467.6297
				xmax = 467.6797
				text = "M"
			intervals [3397]:
				xmin = 467.6797
				xmax = 467.7297
				text = "EH1"
			intervals [3398]:
				xmin = 467.7297
				xmax = 467.7597
				text = "N"
			intervals [3399]:
				xmin = 467.7597
				xmax = 467.8297
				text = "CH"
			intervals [3400]:
				xmin = 467.8297
				xmax = 467.8597
				text = "R"
			intervals [3401]:
				xmin = 467.8597
				xmax = 467.8897
				text = "IY0"
			intervals [3402]:
				xmin = 467.8897
				xmax = 467.9997
				text = "S"
			intervals [3403]:
				xmin = 467.9997
				xmax = 468.0597
				text = "K"
			intervals [3404]:
				xmin = 468.0597
				xmax = 468.1797
				text = "UW1"
			intervals [3405]:
				xmin = 468.1797
				xmax = 468.2297
				text = "L"
			intervals [3406]:
				xmin = 468.2297
				xmax = 468.2597
				text = "sp"
			intervals [3407]:
				xmin = 468.2597
				xmax = 468.3597
				text = "AY1"
			intervals [3408]:
				xmin = 468.3597
				xmax = 468.4697
				text = "W"
			intervals [3409]:
				xmin = 468.4697
				xmax = 468.5197
				text = "EH1"
			intervals [3410]:
				xmin = 468.5197
				xmax = 468.5497
				text = "N"
			intervals [3411]:
				xmin = 468.5497
				xmax = 468.5997
				text = "T"
			intervals [3412]:
				xmin = 468.5997
				xmax = 468.6297
				text = "T"
			intervals [3413]:
				xmin = 468.6297
				xmax = 468.6897
				text = "IH0"
			intervals [3414]:
				xmin = 468.6897
				xmax = 468.8297
				text = "K"
			intervals [3415]:
				xmin = 468.8297
				xmax = 468.8797
				text = "R"
			intervals [3416]:
				xmin = 468.8797
				xmax = 468.9897
				text = "EY1"
			intervals [3417]:
				xmin = 468.9897
				xmax = 469.0997
				text = "M"
			intervals [3418]:
				xmin = 469.0997
				xmax = 469.2197
				text = "ER0"
			intervals [3419]:
				xmin = 469.2197
				xmax = 470.162
				text = ""
			intervals [3420]:
				xmin = 470.162
				xmax = 470.202
				text = "sil"
			intervals [3421]:
				xmin = 470.202
				xmax = 470.282
				text = "Y"
			intervals [3422]:
				xmin = 470.282
				xmax = 470.572
				text = "AE1"
			intervals [3423]:
				xmin = 470.572
				xmax = 470.9463
				text = ""
			intervals [3424]:
				xmin = 470.9463
				xmax = 471.2563
				text = "AH1"
			intervals [3425]:
				xmin = 471.2563
				xmax = 471.3263
				text = "HH"
			intervals [3426]:
				xmin = 471.3263
				xmax = 471.5463
				text = "AH1"
			intervals [3427]:
				xmin = 471.5463
				xmax = 471.5962
				text = ""
			intervals [3428]:
				xmin = 471.5962
				xmax = 471.7162
				text = "AY1"
			intervals [3429]:
				xmin = 471.7162
				xmax = 471.8062
				text = "W"
			intervals [3430]:
				xmin = 471.8062
				xmax = 471.8562
				text = "EH1"
			intervals [3431]:
				xmin = 471.8562
				xmax = 471.8862
				text = "N"
			intervals [3432]:
				xmin = 471.8862
				xmax = 471.9262
				text = "T"
			intervals [3433]:
				xmin = 471.9262
				xmax = 471.9662
				text = "T"
			intervals [3434]:
				xmin = 471.9662
				xmax = 472.0162
				text = "AH0"
			intervals [3435]:
				xmin = 472.0162
				xmax = 472.1162
				text = "K"
			intervals [3436]:
				xmin = 472.1162
				xmax = 472.1662
				text = "R"
			intervals [3437]:
				xmin = 472.1662
				xmax = 472.2762
				text = "EY1"
			intervals [3438]:
				xmin = 472.2762
				xmax = 472.3962
				text = "M"
			intervals [3439]:
				xmin = 472.3962
				xmax = 472.4962
				text = "ER0"
			intervals [3440]:
				xmin = 472.4962
				xmax = 473.2382
				text = ""
			intervals [3441]:
				xmin = 473.2382
				xmax = 473.6682
				text = "AY1"
			intervals [3442]:
				xmin = 473.6682
				xmax = 473.8184
				text = ""
			intervals [3443]:
				xmin = 473.8184
				xmax = 473.9184
				text = "P"
			intervals [3444]:
				xmin = 473.9184
				xmax = 474.1584
				text = "AE1"
			intervals [3445]:
				xmin = 474.1584
				xmax = 474.2184
				text = "S"
			intervals [3446]:
				xmin = 474.2184
				xmax = 474.2984
				text = "T"
			intervals [3447]:
				xmin = 474.2984
				xmax = 474.3284
				text = "sp"
			intervals [3448]:
				xmin = 474.3284
				xmax = 474.4284
				text = "T"
			intervals [3449]:
				xmin = 474.4284
				xmax = 474.5084
				text = "UW1"
			intervals [3450]:
				xmin = 474.5084
				xmax = 474.5784
				text = "DH"
			intervals [3451]:
				xmin = 474.5784
				xmax = 474.8284
				text = "AH1"
			intervals [3452]:
				xmin = 474.8284
				xmax = 474.8757
				text = ""
			intervals [3453]:
				xmin = 474.8757
				xmax = 475.0457
				text = "EY1"
			intervals [3454]:
				xmin = 475.0457
				xmax = 475.1057
				text = "T"
			intervals [3455]:
				xmin = 475.1057
				xmax = 475.2057
				text = "TH"
			intervals [3456]:
				xmin = 475.2057
				xmax = 475.2957
				text = "G"
			intervals [3457]:
				xmin = 475.2957
				xmax = 475.4257
				text = "R"
			intervals [3458]:
				xmin = 475.4257
				xmax = 475.6557
				text = "EY1"
			intervals [3459]:
				xmin = 475.6557
				xmax = 475.7357
				text = "D"
			intervals [3460]:
				xmin = 475.7357
				xmax = 477.2014
				text = ""
			intervals [3461]:
				xmin = 477.2014
				xmax = 477.3014
				text = "AE1"
			intervals [3462]:
				xmin = 477.3014
				xmax = 477.3714
				text = "N"
			intervals [3463]:
				xmin = 477.3714
				xmax = 477.4514
				text = "D"
			intervals [3464]:
				xmin = 477.4514
				xmax = 477.4914
				text = "DH"
			intervals [3465]:
				xmin = 477.4914
				xmax = 477.6614
				text = "EH1"
			intervals [3466]:
				xmin = 477.6614
				xmax = 477.7614
				text = "N"
			intervals [3467]:
				xmin = 477.7614
				xmax = 477.8314
				text = "B"
			intervals [3468]:
				xmin = 477.8314
				xmax = 477.9714
				text = "AY1"
			intervals [3469]:
				xmin = 477.9714
				xmax = 478.0514
				text = "M"
			intervals [3470]:
				xmin = 478.0514
				xmax = 478.1614
				text = "IY1"
			intervals [3471]:
				xmin = 478.1614
				xmax = 478.2314
				text = "N"
			intervals [3472]:
				xmin = 478.2314
				xmax = 478.3614
				text = "AA1"
			intervals [3473]:
				xmin = 478.3614
				xmax = 478.4814
				text = "T"
			intervals [3474]:
				xmin = 478.4814
				xmax = 478.5249
				text = ""
			intervals [3475]:
				xmin = 478.5249
				xmax = 478.6049
				text = "Y"
			intervals [3476]:
				xmin = 478.6049
				xmax = 478.6749
				text = "UW1"
			intervals [3477]:
				xmin = 478.6749
				xmax = 478.7249
				text = "N"
			intervals [3478]:
				xmin = 478.7249
				xmax = 478.8249
				text = "OW1"
			intervals [3479]:
				xmin = 478.8249
				xmax = 478.9549
				text = "B"
			intervals [3480]:
				xmin = 478.9549
				xmax = 478.9849
				text = "IY1"
			intervals [3481]:
				xmin = 478.9849
				xmax = 479.0149
				text = "sp"
			intervals [3482]:
				xmin = 479.0149
				xmax = 479.0849
				text = "G"
			intervals [3483]:
				xmin = 479.0849
				xmax = 479.1549
				text = "IH1"
			intervals [3484]:
				xmin = 479.1549
				xmax = 479.1849
				text = "T"
			intervals [3485]:
				xmin = 479.1849
				xmax = 479.2149
				text = "sp"
			intervals [3486]:
				xmin = 479.2149
				xmax = 479.2949
				text = "B"
			intervals [3487]:
				xmin = 479.2949
				xmax = 479.3949
				text = "IY1"
			intervals [3488]:
				xmin = 479.3949
				xmax = 479.4349
				text = "IH0"
			intervals [3489]:
				xmin = 479.4349
				xmax = 479.4849
				text = "N"
			intervals [3490]:
				xmin = 479.4849
				xmax = 479.5849
				text = "EY1"
			intervals [3491]:
				xmin = 479.5849
				xmax = 479.6149
				text = "B"
			intervals [3492]:
				xmin = 479.6149
				xmax = 479.6449
				text = "AH0"
			intervals [3493]:
				xmin = 479.6449
				xmax = 479.6749
				text = "L"
			intervals [3494]:
				xmin = 479.6749
				xmax = 479.7049
				text = "T"
			intervals [3495]:
				xmin = 479.7049
				xmax = 479.7349
				text = "IH0"
			intervals [3496]:
				xmin = 479.7349
				xmax = 479.8049
				text = "G"
			intervals [3497]:
				xmin = 479.8049
				xmax = 479.8649
				text = "IH1"
			intervals [3498]:
				xmin = 479.8649
				xmax = 479.9149
				text = "T"
			intervals [3499]:
				xmin = 479.9149
				xmax = 479.9749
				text = "N"
			intervals [3500]:
				xmin = 479.9749
				xmax = 480.0749
				text = "OW1"
			intervals [3501]:
				xmin = 480.0749
				xmax = 480.1749
				text = "HH"
			intervals [3502]:
				xmin = 480.1749
				xmax = 480.2449
				text = "EH1"
			intervals [3503]:
				xmin = 480.2449
				xmax = 480.3849
				text = "L"
			intervals [3504]:
				xmin = 480.3849
				xmax = 480.4349
				text = "P"
			intervals [3505]:
				xmin = 480.4349
				xmax = 480.4949
				text = "N"
			intervals [3506]:
				xmin = 480.4949
				xmax = 480.5549
				text = "OW1"
			intervals [3507]:
				xmin = 480.5549
				xmax = 480.6249
				text = "B"
			intervals [3508]:
				xmin = 480.6249
				xmax = 480.7049
				text = "AA2"
			intervals [3509]:
				xmin = 480.7049
				xmax = 480.7649
				text = "D"
			intervals [3510]:
				xmin = 480.7649
				xmax = 480.7949
				text = "IY2"
			intervals [3511]:
				xmin = 480.7949
				xmax = 480.8249
				text = "D"
			intervals [3512]:
				xmin = 480.8249
				xmax = 480.8649
				text = "IH1"
			intervals [3513]:
				xmin = 480.8649
				xmax = 480.8949
				text = "N"
			intervals [3514]:
				xmin = 480.8949
				xmax = 480.9249
				text = "T"
			intervals [3515]:
				xmin = 480.9249
				xmax = 481.0249
				text = "W"
			intervals [3516]:
				xmin = 481.0249
				xmax = 481.0649
				text = "AA1"
			intervals [3517]:
				xmin = 481.0649
				xmax = 481.1149
				text = "N"
			intervals [3518]:
				xmin = 481.1149
				xmax = 481.1649
				text = "AH0"
			intervals [3519]:
				xmin = 481.1649
				xmax = 481.2549
				text = "HH"
			intervals [3520]:
				xmin = 481.2549
				xmax = 481.3149
				text = "EH1"
			intervals [3521]:
				xmin = 481.3149
				xmax = 481.3949
				text = "L"
			intervals [3522]:
				xmin = 481.3949
				xmax = 481.4549
				text = "P"
			intervals [3523]:
				xmin = 481.4549
				xmax = 481.5149
				text = "M"
			intervals [3524]:
				xmin = 481.5149
				xmax = 481.6049
				text = "IY1"
			intervals [3525]:
				xmin = 481.6049
				xmax = 481.6449
				text = "B"
			intervals [3526]:
				xmin = 481.6449
				xmax = 481.7249
				text = "IH0"
			intervals [3527]:
				xmin = 481.7249
				xmax = 481.7849
				text = "K"
			intervals [3528]:
				xmin = 481.7849
				xmax = 481.9049
				text = "AH0"
			intervals [3529]:
				xmin = 481.9049
				xmax = 481.9849
				text = "Z"
			intervals [3530]:
				xmin = 481.9849
				xmax = 482.0449
				text = "B"
			intervals [3531]:
				xmin = 482.0449
				xmax = 482.1449
				text = "AE1"
			intervals [3532]:
				xmin = 482.1449
				xmax = 482.2349
				text = "K"
			intervals [3533]:
				xmin = 482.2349
				xmax = 482.2749
				text = "DH"
			intervals [3534]:
				xmin = 482.2749
				xmax = 482.3449
				text = "EH1"
			intervals [3535]:
				xmin = 482.3449
				xmax = 482.3949
				text = "N"
			intervals [3536]:
				xmin = 482.3949
				xmax = 482.4749
				text = "IH1"
			intervals [3537]:
				xmin = 482.4749
				xmax = 482.5149
				text = "N"
			intervals [3538]:
				xmin = 482.5149
				xmax = 482.5449
				text = "DH"
			intervals [3539]:
				xmin = 482.5449
				xmax = 482.6049
				text = "AH0"
			intervals [3540]:
				xmin = 482.6049
				xmax = 482.6649
				text = "sp"
			intervals [3541]:
				xmin = 482.6649
				xmax = 482.7549
				text = "D"
			intervals [3542]:
				xmin = 482.7549
				xmax = 483.0349
				text = "EY1"
			intervals [3543]:
				xmin = 483.0349
				xmax = 483.0649
				text = "sp"
			intervals [3544]:
				xmin = 483.0649
				xmax = 483.4204
				text = ""
			intervals [3545]:
				xmin = 483.4204
				xmax = 483.5004
				text = "Y"
			intervals [3546]:
				xmin = 483.5004
				xmax = 483.5804
				text = "UW1"
			intervals [3547]:
				xmin = 483.5804
				xmax = 483.6304
				text = "N"
			intervals [3548]:
				xmin = 483.6304
				xmax = 483.6604
				text = "OW1"
			intervals [3549]:
				xmin = 483.6604
				xmax = 483.6904
				text = "L"
			intervals [3550]:
				xmin = 483.6904
				xmax = 483.7904
				text = "AY1"
			intervals [3551]:
				xmin = 483.7904
				xmax = 483.8904
				text = "K"
			intervals [3552]:
				xmin = 483.8904
				xmax = 483.9804
				text = "IH1"
			intervals [3553]:
				xmin = 483.9804
				xmax = 484.0404
				text = "T"
			intervals [3554]:
				xmin = 484.0404
				xmax = 484.1204
				text = "W"
			intervals [3555]:
				xmin = 484.1204
				xmax = 484.2104
				text = "AH1"
			intervals [3556]:
				xmin = 484.2104
				xmax = 484.2904
				text = "Z"
			intervals [3557]:
				xmin = 484.2904
				xmax = 484.3204
				text = "AH0"
			intervals [3558]:
				xmin = 484.3204
				xmax = 484.3504
				text = "N"
			intervals [3559]:
				xmin = 484.3504
				xmax = 484.3804
				text = "T"
			intervals [3560]:
				xmin = 484.3804
				xmax = 484.4104
				text = "sp"
			intervals [3561]:
				xmin = 484.4104
				xmax = 484.6104
				text = "IY1"
			intervals [3562]:
				xmin = 484.6104
				xmax = 484.7104
				text = "Z"
			intervals [3563]:
				xmin = 484.7104
				xmax = 484.7604
				text = "IY0"
			intervals [3564]:
				xmin = 484.7604
				xmax = 484.8004
				text = "T"
			intervals [3565]:
				xmin = 484.8004
				xmax = 484.8604
				text = "IH0"
			intervals [3566]:
				xmin = 484.8604
				xmax = 484.9504
				text = "G"
			intervals [3567]:
				xmin = 484.9504
				xmax = 485.0204
				text = "IH1"
			intervals [3568]:
				xmin = 485.0204
				xmax = 485.1004
				text = "T"
			intervals [3569]:
				xmin = 485.1004
				xmax = 485.2304
				text = "AO1"
			intervals [3570]:
				xmin = 485.2304
				xmax = 485.2704
				text = "N"
			intervals [3571]:
				xmin = 485.2704
				xmax = 485.3804
				text = "sp"
			intervals [3572]:
				xmin = 485.3804
				xmax = 485.4504
				text = "P"
			intervals [3573]:
				xmin = 485.4504
				xmax = 485.5304
				text = "AH1"
			intervals [3574]:
				xmin = 485.5304
				xmax = 485.5904
				text = "B"
			intervals [3575]:
				xmin = 485.5904
				xmax = 485.6204
				text = "L"
			intervals [3576]:
				xmin = 485.6204
				xmax = 485.6704
				text = "IH0"
			intervals [3577]:
				xmin = 485.6704
				xmax = 485.7404
				text = "K"
			intervals [3578]:
				xmin = 485.7404
				xmax = 485.8304
				text = "S"
			intervals [3579]:
				xmin = 485.8304
				xmax = 485.9104
				text = "IH1"
			intervals [3580]:
				xmin = 485.9104
				xmax = 486.0104
				text = "S"
			intervals [3581]:
				xmin = 486.0104
				xmax = 486.0504
				text = "T"
			intervals [3582]:
				xmin = 486.0504
				xmax = 486.0804
				text = "AH0"
			intervals [3583]:
				xmin = 486.0804
				xmax = 486.1104
				text = "M"
			intervals [3584]:
				xmin = 486.1104
				xmax = 486.1804
				text = "G"
			intervals [3585]:
				xmin = 486.1804
				xmax = 486.2504
				text = "IH1"
			intervals [3586]:
				xmin = 486.2504
				xmax = 486.2904
				text = "T"
			intervals [3587]:
				xmin = 486.2904
				xmax = 486.4004
				text = "F"
			intervals [3588]:
				xmin = 486.4004
				xmax = 486.5404
				text = "UW1"
			intervals [3589]:
				xmin = 486.5404
				xmax = 486.5804
				text = "D"
			intervals [3590]:
				xmin = 486.5804
				xmax = 486.6704
				text = "S"
			intervals [3591]:
				xmin = 486.6704
				xmax = 486.7204
				text = "T"
			intervals [3592]:
				xmin = 486.7204
				xmax = 486.8704
				text = "AE1"
			intervals [3593]:
				xmin = 486.8704
				xmax = 486.9004
				text = "M"
			intervals [3594]:
				xmin = 486.9004
				xmax = 486.9404
				text = "P"
			intervals [3595]:
				xmin = 486.9404
				xmax = 486.9704
				text = "S"
			intervals [3596]:
				xmin = 486.9704
				xmax = 487.0004
				text = "S"
			intervals [3597]:
				xmin = 487.0004
				xmax = 487.0704
				text = "T"
			intervals [3598]:
				xmin = 487.0704
				xmax = 487.1504
				text = "AH1"
			intervals [3599]:
				xmin = 487.1504
				xmax = 487.2104
				text = "F"
			intervals [3600]:
				xmin = 487.2104
				xmax = 487.2804
				text = "L"
			intervals [3601]:
				xmin = 487.2804
				xmax = 487.3204
				text = "AY1"
			intervals [3602]:
				xmin = 487.3204
				xmax = 487.4204
				text = "K"
			intervals [3603]:
				xmin = 487.4204
				xmax = 487.4604
				text = "DH"
			intervals [3604]:
				xmin = 487.4604
				xmax = 487.5304
				text = "AE1"
			intervals [3605]:
				xmin = 487.5304
				xmax = 487.6104
				text = "T"
			intervals [3606]:
				xmin = 487.6104
				xmax = 488.1253
				text = ""
			intervals [3607]:
				xmin = 488.1253
				xmax = 488.2853
				text = "S"
			intervals [3608]:
				xmin = 488.2853
				xmax = 488.6053
				text = "OW1"
			intervals [3609]:
				xmin = 488.6053
				xmax = 488.6353
				text = "sp"
			intervals [3610]:
				xmin = 488.6353
				xmax = 488.8897
				text = ""
			intervals [3611]:
				xmin = 488.8897
				xmax = 489.0597
				text = "AY1"
			intervals [3612]:
				xmin = 489.0597
				xmax = 489.1597
				text = "JH"
			intervals [3613]:
				xmin = 489.1597
				xmax = 489.2197
				text = "IH0"
			intervals [3614]:
				xmin = 489.2197
				xmax = 489.3397
				text = "S"
			intervals [3615]:
				xmin = 489.3397
				xmax = 489.8835
				text = ""
			intervals [3616]:
				xmin = 489.8835
				xmax = 489.9235
				text = "sil"
			intervals [3617]:
				xmin = 489.9235
				xmax = 490.0135
				text = "S"
			intervals [3618]:
				xmin = 490.0135
				xmax = 490.0535
				text = "T"
			intervals [3619]:
				xmin = 490.0535
				xmax = 490.1835
				text = "AA1"
			intervals [3620]:
				xmin = 490.1835
				xmax = 490.2435
				text = "P"
			intervals [3621]:
				xmin = 490.2435
				xmax = 490.2735
				text = "T"
			intervals [3622]:
				xmin = 490.2735
				xmax = 490.3235
				text = "G"
			intervals [3623]:
				xmin = 490.3235
				xmax = 490.4435
				text = "OW1"
			intervals [3624]:
				xmin = 490.4435
				xmax = 490.5035
				text = "IH0"
			intervals [3625]:
				xmin = 490.5035
				xmax = 490.5335
				text = "N"
			intervals [3626]:
				xmin = 490.5335
				xmax = 490.5635
				text = "T"
			intervals [3627]:
				xmin = 490.5635
				xmax = 490.5935
				text = "AH0"
			intervals [3628]:
				xmin = 490.5935
				xmax = 490.7035
				text = "S"
			intervals [3629]:
				xmin = 490.7035
				xmax = 490.7635
				text = "K"
			intervals [3630]:
				xmin = 490.7635
				xmax = 491.0335
				text = "UW1"
			intervals [3631]:
				xmin = 491.0335
				xmax = 491.1435
				text = "L"
			intervals [3632]:
				xmin = 491.1435
				xmax = 491.2335
				text = "AE1"
			intervals [3633]:
				xmin = 491.2335
				xmax = 491.4935
				text = "N"
			intervals [3634]:
				xmin = 491.4935
				xmax = 492.4147
				text = "sp"
			intervals [3635]:
				xmin = 492.4147
				xmax = 492.4747
				text = "L"
			intervals [3636]:
				xmin = 492.4747
				xmax = 492.5047
				text = "AY1"
			intervals [3637]:
				xmin = 492.5047
				xmax = 492.5947
				text = "K"
			intervals [3638]:
				xmin = 492.5947
				xmax = 492.6447
				text = "AY1"
			intervals [3639]:
				xmin = 492.6447
				xmax = 492.7647
				text = "S"
			intervals [3640]:
				xmin = 492.7647
				xmax = 492.8347
				text = "EH1"
			intervals [3641]:
				xmin = 492.8347
				xmax = 492.8947
				text = "D"
			intervals [3642]:
				xmin = 492.8947
				xmax = 492.9947
				text = "AY1"
			intervals [3643]:
				xmin = 492.9947
				xmax = 493.0847
				text = "L"
			intervals [3644]:
				xmin = 493.0847
				xmax = 493.1547
				text = "EH1"
			intervals [3645]:
				xmin = 493.1547
				xmax = 493.2047
				text = "F"
			intervals [3646]:
				xmin = 493.2047
				xmax = 493.2347
				text = "T"
			intervals [3647]:
				xmin = 493.2347
				xmax = 493.2947
				text = "HH"
			intervals [3648]:
				xmin = 493.2947
				xmax = 493.4747
				text = "OW1"
			intervals [3649]:
				xmin = 493.4747
				xmax = 493.5047
				text = "M"
			intervals [3650]:
				xmin = 493.5047
				xmax = 493.5547
				text = "W"
			intervals [3651]:
				xmin = 493.5547
				xmax = 493.5947
				text = "EH1"
			intervals [3652]:
				xmin = 493.5947
				xmax = 493.6847
				text = "N"
			intervals [3653]:
				xmin = 493.6847
				xmax = 493.7547
				text = "AY1"
			intervals [3654]:
				xmin = 493.7547
				xmax = 493.8247
				text = "W"
			intervals [3655]:
				xmin = 493.8247
				xmax = 493.8547
				text = "AH0"
			intervals [3656]:
				xmin = 493.8547
				xmax = 493.9047
				text = "Z"
			intervals [3657]:
				xmin = 493.9047
				xmax = 494.0047
				text = "TH"
			intervals [3658]:
				xmin = 494.0047
				xmax = 494.1847
				text = "ER1"
			intervals [3659]:
				xmin = 494.1847
				xmax = 494.2747
				text = "T"
			intervals [3660]:
				xmin = 494.2747
				xmax = 494.5347
				text = "IY1"
			intervals [3661]:
				xmin = 494.5347
				xmax = 494.5847
				text = "N"
			intervals [3662]:
				xmin = 494.5847
				xmax = 494.6347
				text = "sp"
			intervals [3663]:
				xmin = 494.6347
				xmax = 495.1927
				text = ""
			intervals [3664]:
				xmin = 495.1927
				xmax = 495.2227
				text = "HH"
			intervals [3665]:
				xmin = 495.2227
				xmax = 495.2627
				text = "W"
			intervals [3666]:
				xmin = 495.2627
				xmax = 495.3327
				text = "EH1"
			intervals [3667]:
				xmin = 495.3327
				xmax = 495.3627
				text = "N"
			intervals [3668]:
				xmin = 495.3627
				xmax = 495.4127
				text = "M"
			intervals [3669]:
				xmin = 495.4127
				xmax = 495.5227
				text = "AY1"
			intervals [3670]:
				xmin = 495.5227
				xmax = 495.6227
				text = "M"
			intervals [3671]:
				xmin = 495.6227
				xmax = 495.7127
				text = "AH1"
			intervals [3672]:
				xmin = 495.7127
				xmax = 495.7927
				text = "DH"
			intervals [3673]:
				xmin = 495.7927
				xmax = 495.8527
				text = "ER0"
			intervals [3674]:
				xmin = 495.8527
				xmax = 495.9827
				text = "S"
			intervals [3675]:
				xmin = 495.9827
				xmax = 496.1527
				text = "AO1"
			intervals [3676]:
				xmin = 496.1527
				xmax = 496.2327
				text = "M"
			intervals [3677]:
				xmin = 496.2327
				xmax = 496.3627
				text = "IY1"
			intervals [3678]:
				xmin = 496.3627
				xmax = 496.4427
				text = "AH0"
			intervals [3679]:
				xmin = 496.4427
				xmax = 496.5627
				text = "G"
			intervals [3680]:
				xmin = 496.5627
				xmax = 496.6627
				text = "EH1"
			intervals [3681]:
				xmin = 496.6627
				xmax = 496.7327
				text = "N"
			intervals [3682]:
				xmin = 496.7327
				xmax = 496.8127
				text = "AY1"
			intervals [3683]:
				xmin = 496.8127
				xmax = 496.8827
				text = "W"
			intervals [3684]:
				xmin = 496.8827
				xmax = 496.9227
				text = "AH0"
			intervals [3685]:
				xmin = 496.9227
				xmax = 496.9927
				text = "Z"
			intervals [3686]:
				xmin = 496.9927
				xmax = 497.0627
				text = "T"
			intervals [3687]:
				xmin = 497.0627
				xmax = 497.1227
				text = "W"
			intervals [3688]:
				xmin = 497.1227
				xmax = 497.1627
				text = "EH1"
			intervals [3689]:
				xmin = 497.1627
				xmax = 497.2127
				text = "N"
			intervals [3690]:
				xmin = 497.2127
				xmax = 497.2727
				text = "IY0"
			intervals [3691]:
				xmin = 497.2727
				xmax = 497.3927
				text = "S"
			intervals [3692]:
				xmin = 497.3927
				xmax = 497.5227
				text = "IH1"
			intervals [3693]:
				xmin = 497.5227
				xmax = 497.6827
				text = "K"
			intervals [3694]:
				xmin = 497.6827
				xmax = 498.0627
				text = "S"
			intervals [3695]:
				xmin = 498.0627
				xmax = 501.908
				text = ""
			intervals [3696]:
				xmin = 501.908
				xmax = 502.018
				text = "Y"
			intervals [3697]:
				xmin = 502.018
				xmax = 502.118
				text = "AH1"
			intervals [3698]:
				xmin = 502.118
				xmax = 502.198
				text = "P"
			intervals [3699]:
				xmin = 502.198
				xmax = 502.228
				text = "sp"
			intervals [3700]:
				xmin = 502.228
				xmax = 502.378
				text = "AY1"
			intervals [3701]:
				xmin = 502.378
				xmax = 502.468
				text = "L"
			intervals [3702]:
				xmin = 502.468
				xmax = 502.608
				text = "IH1"
			intervals [3703]:
				xmin = 502.608
				xmax = 502.688
				text = "V"
			intervals [3704]:
				xmin = 502.688
				xmax = 502.718
				text = "D"
			intervals [3705]:
				xmin = 502.718
				xmax = 502.748
				text = "sp"
			intervals [3706]:
				xmin = 502.748
				xmax = 502.948
				text = "AO1"
			intervals [3707]:
				xmin = 502.948
				xmax = 503.068
				text = "F"
			intervals [3708]:
				xmin = 503.068
				xmax = 503.108
				text = "AH0"
			intervals [3709]:
				xmin = 503.108
				xmax = 503.148
				text = "V"
			intervals [3710]:
				xmin = 503.148
				xmax = 503.178
				text = "sp"
			intervals [3711]:
				xmin = 503.178
				xmax = 503.248
				text = "P"
			intervals [3712]:
				xmin = 503.248
				xmax = 503.408
				text = "IY1"
			intervals [3713]:
				xmin = 503.408
				xmax = 503.478
				text = "P"
			intervals [3714]:
				xmin = 503.478
				xmax = 503.588
				text = "AH0"
			intervals [3715]:
				xmin = 503.588
				xmax = 503.678
				text = "L"
			intervals [3716]:
				xmin = 503.678
				xmax = 503.718
				text = "DH"
			intervals [3717]:
				xmin = 503.718
				xmax = 503.768
				text = "AE1"
			intervals [3718]:
				xmin = 503.768
				xmax = 503.858
				text = "T"
			intervals [3719]:
				xmin = 503.858
				xmax = 503.938
				text = "W"
			intervals [3720]:
				xmin = 503.938
				xmax = 503.968
				text = "AH0"
			intervals [3721]:
				xmin = 503.968
				xmax = 504.008
				text = "Z"
			intervals [3722]:
				xmin = 504.008
				xmax = 504.038
				text = "DH"
			intervals [3723]:
				xmin = 504.038
				xmax = 504.088
				text = "AH0"
			intervals [3724]:
				xmin = 504.088
				xmax = 504.178
				text = "W"
			intervals [3725]:
				xmin = 504.178
				xmax = 504.278
				text = "AH1"
			intervals [3726]:
				xmin = 504.278
				xmax = 504.338
				text = "N"
			intervals [3727]:
				xmin = 504.338
				xmax = 504.398
				text = "Z"
			intervals [3728]:
				xmin = 504.398
				xmax = 504.458
				text = "DH"
			intervals [3729]:
				xmin = 504.458
				xmax = 504.488
				text = "AH0"
			intervals [3730]:
				xmin = 504.488
				xmax = 504.538
				text = "T"
			intervals [3731]:
				xmin = 504.538
				xmax = 504.578
				text = "W"
			intervals [3732]:
				xmin = 504.578
				xmax = 504.608
				text = "AH0"
			intervals [3733]:
				xmin = 504.608
				xmax = 504.678
				text = "Z"
			intervals [3734]:
				xmin = 504.678
				xmax = 504.768
				text = "N"
			intervals [3735]:
				xmin = 504.768
				xmax = 504.888
				text = "AY1"
			intervals [3736]:
				xmin = 504.888
				xmax = 505.018
				text = "S"
			intervals [3737]:
				xmin = 505.018
				xmax = 505.058
				text = "IH0"
			intervals [3738]:
				xmin = 505.058
				xmax = 505.098
				text = "N"
			intervals [3739]:
				xmin = 505.098
				xmax = 505.168
				text = "AH1"
			intervals [3740]:
				xmin = 505.168
				xmax = 505.248
				text = "F"
			intervals [3741]:
				xmin = 505.248
				xmax = 505.278
				text = "T"
			intervals [3742]:
				xmin = 505.278
				xmax = 505.338
				text = "IH0"
			intervals [3743]:
				xmin = 505.338
				xmax = 505.378
				text = "L"
			intervals [3744]:
				xmin = 505.378
				xmax = 505.428
				text = "EH1"
			intervals [3745]:
				xmin = 505.428
				xmax = 505.478
				text = "T"
			intervals [3746]:
				xmin = 505.478
				xmax = 505.528
				text = "M"
			intervals [3747]:
				xmin = 505.528
				xmax = 505.618
				text = "IY1"
			intervals [3748]:
				xmin = 505.618
				xmax = 505.688
				text = "K"
			intervals [3749]:
				xmin = 505.688
				xmax = 505.748
				text = "AH1"
			intervals [3750]:
				xmin = 505.748
				xmax = 505.818
				text = "M"
			intervals [3751]:
				xmin = 505.818
				xmax = 505.848
[truncated: 165,209 more chars]
