# Supplementary material for: Considering Performance in the Automated and Manual Coding of Sociolinguistic Variables: Lessons From Variable (ING)
Source: Front Artif Intell. 2021 Apr 29;4:648543. doi: 10.3389/frai.2021.648543 (PMC8117961; doi:10.3389/frai.2021.648543)
Supplement: Supplementary file 6 [file Data_Sheet_6.ZIP › CORAAL_VARAligned_as_TextGrids_p2/DCB_se2_ag1_m_01_1.TextGrid]

File type = "ooTextFile"
Object class = "TextGrid"

xmin = 0.0
xmax = 3129.799977324263
tiers? <exists>
size = 4
item []:
	item [1]:
		class = "IntervalTier"
		name = "DCB_int_01 - words"
		xmin = 0.0
		xmax = 3129.799977324263
		intervals: size = 3115
			intervals [1]:
				xmin = 0.0
				xmax = 0.1446
				text = ""
			intervals [2]:
				xmin = 0.1446
				xmax = 0.4446
				text = "and"
			intervals [3]:
				xmin = 0.4446
				xmax = 0.5646
				text = "where"
			intervals [4]:
				xmin = 0.5646
				xmax = 0.6446
				text = "were"
			intervals [5]:
				xmin = 0.6446
				xmax = 0.7846
				text = "you"
			intervals [6]:
				xmin = 0.7846
				xmax = 0.8146
				text = ""
			intervals [7]:
				xmin = 0.8146
				xmax = 1.1446
				text = "born"
			intervals [8]:
				xmin = 1.1446
				xmax = 9.2986
				text = ""
			intervals [9]:
				xmin = 9.2986
				xmax = 9.4486
				text = "and"
			intervals [10]:
				xmin = 9.4486
				xmax = 9.5486
				text = "when"
			intervals [11]:
				xmin = 9.5486
				xmax = 9.6686
				text = "did"
			intervals [12]:
				xmin = 9.6686
				xmax = 9.7586
				text = "you"
			intervals [13]:
				xmin = 9.7586
				xmax = 9.9186
				text = "move"
			intervals [14]:
				xmin = 9.9186
				xmax = 9.9486
				text = ""
			intervals [15]:
				xmin = 9.9486
				xmax = 10.1386
				text = "here"
			intervals [16]:
				xmin = 10.1386
				xmax = 14.1934
				text = ""
			intervals [17]:
				xmin = 14.1934
				xmax = 14.3434
				text = "so"
			intervals [18]:
				xmin = 14.3434
				xmax = 14.4834
				text = "when"
			intervals [19]:
				xmin = 14.4834
				xmax = 14.5734
				text = "you"
			intervals [20]:
				xmin = 14.5734
				xmax = 14.6434
				text = "were"
			intervals [21]:
				xmin = 14.6434
				xmax = 14.7034
				text = ""
			intervals [22]:
				xmin = 14.7034
				xmax = 15.0234
				text = "two"
			intervals [23]:
				xmin = 15.0234
				xmax = 16.2028
				text = ""
			intervals [24]:
				xmin = 16.2028
				xmax = 16.3428
				text = "how"
			intervals [25]:
				xmin = 16.3428
				xmax = 16.4328
				text = "old"
			intervals [26]:
				xmin = 16.4328
				xmax = 16.4728
				text = "are"
			intervals [27]:
				xmin = 16.4728
				xmax = 16.6028
				text = "you"
			intervals [28]:
				xmin = 16.6028
				xmax = 16.7928
				text = "now"
			intervals [29]:
				xmin = 16.7928
				xmax = 18.0579
				text = ""
			intervals [30]:
				xmin = 18.0579
				xmax = 18.2279
				text = "so"
			intervals [31]:
				xmin = 18.2279
				xmax = 18.3079
				text = "you"
			intervals [32]:
				xmin = 18.3079
				xmax = 18.5579
				text = "moved"
			intervals [33]:
				xmin = 18.5579
				xmax = 18.9779
				text = "here"
			intervals [34]:
				xmin = 18.9779
				xmax = 19.8864
				text = ""
			intervals [35]:
				xmin = 19.8864
				xmax = 20.0664
				text = "so"
			intervals [36]:
				xmin = 20.0664
				xmax = 20.3464
				text = "you've"
			intervals [37]:
				xmin = 20.3464
				xmax = 20.5537
				text = ""
			intervals [38]:
				xmin = 20.5537
				xmax = 20.9337
				text = "been"
			intervals [39]:
				xmin = 20.9337
				xmax = 21.1437
				text = "living"
			intervals [40]:
				xmin = 21.1437
				xmax = 21.2537
				text = "in"
			intervals [41]:
				xmin = 21.2537
				xmax = 21.5537
				text = "dc"
			intervals [42]:
				xmin = 21.5537
				xmax = 21.6537
				text = "for"
			intervals [43]:
				xmin = 21.6537
				xmax = 22.0837
				text = "fourteen"
			intervals [44]:
				xmin = 22.0837
				xmax = 22.4637
				text = "years"
			intervals [45]:
				xmin = 22.4637
				xmax = 22.4937
				text = ""
			intervals [46]:
				xmin = 22.4937
				xmax = 22.5937
				text = "or"
			intervals [47]:
				xmin = 22.5937
				xmax = 22.6237
				text = ""
			intervals [48]:
				xmin = 22.6237
				xmax = 22.8237
				text = "living"
			intervals [49]:
				xmin = 22.8237
				xmax = 22.9337
				text = "in"
			intervals [50]:
				xmin = 22.9337
				xmax = 23.0937
				text = "this"
			intervals [51]:
				xmin = 23.0937
				xmax = 23.1237
				text = ""
			intervals [52]:
				xmin = 23.1237
				xmax = 23.3737
				text = "area"
			intervals [53]:
				xmin = 23.3737
				xmax = 23.4837
				text = "for"
			intervals [54]:
				xmin = 23.4837
				xmax = 24.1137
				text = "fourteen"
			intervals [55]:
				xmin = 24.1137
				xmax = 24.3037
				text = "years"
			intervals [56]:
				xmin = 24.3037
				xmax = 25.1257
				text = ""
			intervals [57]:
				xmin = 25.1257
				xmax = 25.3157
				text = "what"
			intervals [58]:
				xmin = 25.3157
				xmax = 25.7857
				text = "neighborhood"
			intervals [59]:
				xmin = 25.7857
				xmax = 25.8557
				text = "do"
			intervals [60]:
				xmin = 25.8557
				xmax = 26.0457
				text = "you"
			intervals [61]:
				xmin = 26.0457
				xmax = 26.0857
				text = ""
			intervals [62]:
				xmin = 26.0857
				xmax = 26.4757
				text = "claim"
			intervals [63]:
				xmin = 26.4757
				xmax = 28.7133
				text = ""
			intervals [64]:
				xmin = 28.7133
				xmax = 29.3533
				text = "forestville"
			intervals [65]:
				xmin = 29.3533
				xmax = 32.864
				text = ""
			intervals [66]:
				xmin = 32.864
				xmax = 33.084
				text = "so"
			intervals [67]:
				xmin = 33.084
				xmax = 33.424
				text = "you've"
			intervals [68]:
				xmin = 33.424
				xmax = 33.754
				text = "lived"
			intervals [69]:
				xmin = 33.754
				xmax = 33.904
				text = "in"
			intervals [70]:
				xmin = 33.904
				xmax = 34.154
				text = "fort"
			intervals [71]:
				xmin = 34.154
				xmax = 34.644
				text = "lauderdale"
			intervals [72]:
				xmin = 34.644
				xmax = 34.784
				text = "for"
			intervals [73]:
				xmin = 34.784
				xmax = 35.024
				text = "those"
			intervals [74]:
				xmin = 35.024
				xmax = 35.154
				text = "two"
			intervals [75]:
				xmin = 35.154
				xmax = 35.494
				text = "years"
			intervals [76]:
				xmin = 35.494
				xmax = 35.524
				text = ""
			intervals [77]:
				xmin = 35.524
				xmax = 35.814
				text = "anywhere"
			intervals [78]:
				xmin = 35.814
				xmax = 36.194
				text = "else"
			intervals [79]:
				xmin = 36.194
				xmax = 46.4697
				text = ""
			intervals [80]:
				xmin = 46.4697
				xmax = 47.1797
				text = "and"
			intervals [81]:
				xmin = 47.1797
				xmax = 47.3973
				text = ""
			intervals [82]:
				xmin = 47.3973
				xmax = 47.5873
				text = "where"
			intervals [83]:
				xmin = 47.5873
				xmax = 47.6473
				text = "do"
			intervals [84]:
				xmin = 47.6473
				xmax = 47.7773
				text = "you"
			intervals [85]:
				xmin = 47.7773
				xmax = 47.9073
				text = "go"
			intervals [86]:
				xmin = 47.9073
				xmax = 47.9773
				text = "to"
			intervals [87]:
				xmin = 47.9773
				xmax = 48.2173
				text = "school"
			intervals [88]:
				xmin = 48.2173
				xmax = 48.4773
				text = "now"
			intervals [89]:
				xmin = 48.4773
				xmax = 61.159
				text = ""
			intervals [90]:
				xmin = 61.159
				xmax = 61.379
				text = "and"
			intervals [91]:
				xmin = 61.379
				xmax = 61.409
				text = ""
			intervals [92]:
				xmin = 61.409
				xmax = 61.499
				text = "you're"
			intervals [93]:
				xmin = 61.499
				xmax = 61.579
				text = "a"
			intervals [94]:
				xmin = 61.579
				xmax = 62.049
				text = "student"
			intervals [95]:
				xmin = 62.049
				xmax = 64.2695
				text = ""
			intervals [96]:
				xmin = 64.2695
				xmax = 64.4695
				text = "what"
			intervals [97]:
				xmin = 64.4695
				xmax = 64.7695
				text = "did"
			intervals [98]:
				xmin = 64.7695
				xmax = 64.9595
				text = "where"
			intervals [99]:
				xmin = 64.9595
				xmax = 65.0395
				text = "were"
			intervals [100]:
				xmin = 65.0395
				xmax = 65.2395
				text = "your"
			intervals [101]:
				xmin = 65.2395
				xmax = 65.6495
				text = "parents"
			intervals [102]:
				xmin = 65.6495
				xmax = 65.6895
				text = ""
			intervals [103]:
				xmin = 65.6895
				xmax = 65.9795
				text = "born"
			intervals [104]:
				xmin = 65.9795
				xmax = 71.8444
				text = ""
			intervals [105]:
				xmin = 71.8444
				xmax = 72.0244
				text = "your"
			intervals [106]:
				xmin = 72.0244
				xmax = 72.1144
				text = ""
			intervals [107]:
				xmin = 72.1144
				xmax = 72.4444
				text = "mom"
			intervals [108]:
				xmin = 72.4444
				xmax = 72.6044
				text = ""
			intervals [109]:
				xmin = 72.6044
				xmax = 73.0144
				text = "was"
			intervals [110]:
				xmin = 73.0144
				xmax = 73.0444
				text = ""
			intervals [111]:
				xmin = 73.0444
				xmax = 73.1744
				text = "born"
			intervals [112]:
				xmin = 73.1744
				xmax = 73.3344
				text = ""
			intervals [113]:
				xmin = 73.3344
				xmax = 73.3944
				text = "in"
			intervals [114]:
				xmin = 73.3944
				xmax = 73.4244
				text = ""
			intervals [115]:
				xmin = 73.4244
				xmax = 73.7244
				text = "southeast"
			intervals [116]:
				xmin = 73.7244
				xmax = 74.1633
				text = ""
			intervals [117]:
				xmin = 74.1633
				xmax = 74.3033
				text = "and"
			intervals [118]:
				xmin = 74.3033
				xmax = 74.3933
				text = "your"
			intervals [119]:
				xmin = 74.3933
				xmax = 74.4433
				text = ""
			intervals [120]:
				xmin = 74.4433
				xmax = 74.7033
				text = "dad"
			intervals [121]:
				xmin = 74.7033
				xmax = 74.7333
				text = ""
			intervals [122]:
				xmin = 74.7333
				xmax = 74.8933
				text = "was"
			intervals [123]:
				xmin = 74.8933
				xmax = 75.0033
				text = ""
			intervals [124]:
				xmin = 75.0033
				xmax = 75.2833
				text = "born"
			intervals [125]:
				xmin = 75.2833
				xmax = 75.4233
				text = ""
			intervals [126]:
				xmin = 75.4233
				xmax = 76.3633
				text = "in"
			intervals [127]:
				xmin = 76.3633
				xmax = 78.3849
				text = ""
			intervals [128]:
				xmin = 78.3849
				xmax = 78.6149
				text = "fort"
			intervals [129]:
				xmin = 78.6149
				xmax = 79.3549
				text = ""
			intervals [130]:
				xmin = 79.3549
				xmax = 79.5649
				text = "lauderdale"
			intervals [131]:
				xmin = 79.5649
				xmax = 79.7049
				text = ""
			intervals [132]:
				xmin = 79.7049
				xmax = 79.9249
				text = "florida"
			intervals [133]:
				xmin = 79.9249
				xmax = 80.5337
				text = ""
			intervals [134]:
				xmin = 80.5337
				xmax = 80.6837
				text = "what"
			intervals [135]:
				xmin = 80.6837
				xmax = 80.7437
				text = "do"
			intervals [136]:
				xmin = 80.7437
				xmax = 80.9337
				text = "your"
			intervals [137]:
				xmin = 80.9337
				xmax = 81.2937
				text = "parents"
			intervals [138]:
				xmin = 81.2937
				xmax = 81.3237
				text = ""
			intervals [139]:
				xmin = 81.3237
				xmax = 81.4937
				text = "do"
			intervals [140]:
				xmin = 81.4937
				xmax = 103.2591
				text = ""
			intervals [141]:
				xmin = 103.2591
				xmax = 103.4991
				text = "did"
			intervals [142]:
				xmin = 103.4991
				xmax = 103.6191
				text = "your"
			intervals [143]:
				xmin = 103.6191
				xmax = 103.9491
				text = "parents"
			intervals [144]:
				xmin = 103.9491
				xmax = 104.0291
				text = "go"
			intervals [145]:
				xmin = 104.0291
				xmax = 104.1091
				text = "to"
			intervals [146]:
				xmin = 104.1091
				xmax = 104.5891
				text = "college"
			intervals [147]:
				xmin = 104.5891
				xmax = 107.5675
				text = ""
			intervals [148]:
				xmin = 107.5675
				xmax = 107.8575
				text = "okay"
			intervals [149]:
				xmin = 107.8575
				xmax = 122.0931
				text = ""
			intervals [150]:
				xmin = 122.0931
				xmax = 122.4331
				text = "alright"
			intervals [151]:
				xmin = 122.4331
				xmax = 126.2114
				text = ""
			intervals [152]:
				xmin = 126.2114
				xmax = 126.6914
				text = "so"
			intervals [153]:
				xmin = 126.6914
				xmax = 127.1423
				text = ""
			intervals [154]:
				xmin = 127.1423
				xmax = 127.3723
				text = "where"
			intervals [155]:
				xmin = 127.3723
				xmax = 127.4723
				text = "do"
			intervals [156]:
				xmin = 127.4723
				xmax = 127.7423
				text = "you"
			intervals [157]:
				xmin = 127.7423
				xmax = 127.9064
				text = ""
			intervals [158]:
				xmin = 127.9064
				xmax = 128.0864
				text = "so"
			intervals [159]:
				xmin = 128.0864
				xmax = 128.2064
				text = "you"
			intervals [160]:
				xmin = 128.2064
				xmax = 128.3264
				text = "live"
			intervals [161]:
				xmin = 128.3264
				xmax = 128.4564
				text = "in"
			intervals [162]:
				xmin = 128.4564
				xmax = 128.9264
				text = "forestville"
			intervals [163]:
				xmin = 128.9264
				xmax = 129.2464
				text = "now"
			intervals [164]:
				xmin = 129.2464
				xmax = 130.156
				text = ""
			intervals [165]:
				xmin = 130.156
				xmax = 130.456
				text = "okay"
			intervals [166]:
				xmin = 130.456
				xmax = 130.546
				text = ""
			intervals [167]:
				xmin = 130.546
				xmax = 130.616
				text = "do"
			intervals [168]:
				xmin = 130.616
				xmax = 130.676
				text = "you"
			intervals [169]:
				xmin = 130.676
				xmax = 130.816
				text = "live"
			intervals [170]:
				xmin = 130.816
				xmax = 130.906
				text = "in"
			intervals [171]:
				xmin = 130.906
				xmax = 130.976
				text = "a"
			intervals [172]:
				xmin = 130.976
				xmax = 131.366
				text = "house"
			intervals [173]:
				xmin = 131.366
				xmax = 131.406
				text = "or"
			intervals [174]:
				xmin = 131.406
				xmax = 131.476
				text = "an"
			intervals [175]:
				xmin = 131.476
				xmax = 132.056
				text = "apartment"
			intervals [176]:
				xmin = 132.056
				xmax = 133.2257
				text = ""
			intervals [177]:
				xmin = 133.2257
				xmax = 133.4857
				text = "okay"
			intervals [178]:
				xmin = 133.4857
				xmax = 133.6295
				text = ""
			intervals [179]:
				xmin = 133.6295
				xmax = 133.7495
				text = "do"
			intervals [180]:
				xmin = 133.7495
				xmax = 133.9395
				text = "your"
			intervals [181]:
				xmin = 133.9395
				xmax = 134.0295
				text = ""
			intervals [182]:
				xmin = 134.0295
				xmax = 134.1795
				text = "is"
			intervals [183]:
				xmin = 134.1795
				xmax = 134.2695
				text = "it"
			intervals [184]:
				xmin = 134.2695
				xmax = 134.3395
				text = "a"
			intervals [185]:
				xmin = 134.3395
				xmax = 134.5395
				text = "house"
			intervals [186]:
				xmin = 134.5395
				xmax = 134.6995
				text = "your"
			intervals [187]:
				xmin = 134.6995
				xmax = 135.0395
				text = "family"
			intervals [188]:
				xmin = 135.0395
				xmax = 135.5295
				text = "owns"
			intervals [189]:
				xmin = 135.5295
				xmax = 137.2672
				text = ""
			intervals [190]:
				xmin = 137.2672
				xmax = 137.5072
				text = "not"
			intervals [191]:
				xmin = 137.5072
				xmax = 137.6272
				text = "yet"
			intervals [192]:
				xmin = 137.6272
				xmax = 137.7372
				text = "but"
			intervals [193]:
				xmin = 137.7372
				xmax = 137.8972
				text = "you're"
			intervals [194]:
				xmin = 137.8972
				xmax = 138.2272
				text = "buying"
			intervals [195]:
				xmin = 138.2272
				xmax = 138.3272
				text = ""
			intervals [196]:
				xmin = 138.3272
				xmax = 138.3572
				text = "a"
			intervals [197]:
				xmin = 138.3572
				xmax = 138.4072
				text = ""
			intervals [198]:
				xmin = 138.4072
				xmax = 138.4972
				text = "house"
			intervals [199]:
				xmin = 138.4972
				xmax = 139.2024
				text = ""
			intervals [200]:
				xmin = 139.2024
				xmax = 139.4324
				text = "oh"
			intervals [201]:
				xmin = 139.4324
				xmax = 139.6595
				text = ""
			intervals [202]:
				xmin = 139.6595
				xmax = 140.1195
				text = "awesome"
			intervals [203]:
				xmin = 140.1195
				xmax = 140.3602
				text = ""
			intervals [204]:
				xmin = 140.3602
				xmax = 140.4802
				text = "and"
			intervals [205]:
				xmin = 140.4802
				xmax = 140.6302
				text = "how"
			intervals [206]:
				xmin = 140.6302
				xmax = 140.7202
				text = "long"
			intervals [207]:
				xmin = 140.7202
				xmax = 140.8302
				text = "have"
			intervals [208]:
				xmin = 140.8302
				xmax = 140.9202
				text = "you"
			intervals [209]:
				xmin = 140.9202
				xmax = 140.9502
				text = ""
			intervals [210]:
				xmin = 140.9502
				xmax = 141.1302
				text = "lived"
			intervals [211]:
				xmin = 141.1302
				xmax = 141.3802
				text = "there"
			intervals [212]:
				xmin = 141.3802
				xmax = 145.3792
				text = ""
			intervals [213]:
				xmin = 145.3792
				xmax = 145.5092
				text = "oh"
			intervals [214]:
				xmin = 145.5092
				xmax = 145.6292
				text = "so"
			intervals [215]:
				xmin = 145.6292
				xmax = 145.8592
				text = "you've"
			intervals [216]:
				xmin = 145.8592
				xmax = 145.9192
				text = ""
			intervals [217]:
				xmin = 145.9192
				xmax = 146.1092
				text = "lived"
			intervals [218]:
				xmin = 146.1092
				xmax = 146.2692
				text = "there"
			intervals [219]:
				xmin = 146.2692
				xmax = 146.3092
				text = "a"
			intervals [220]:
				xmin = 146.3092
				xmax = 146.4892
				text = "long"
			intervals [221]:
				xmin = 146.4892
				xmax = 146.5792
				text = ""
			intervals [222]:
				xmin = 146.5792
				xmax = 146.6792
				text = "time"
			intervals [223]:
				xmin = 146.6792
				xmax = 147.739
				text = ""
			intervals [224]:
				xmin = 147.739
				xmax = 148.329
				text = "um"
			intervals [225]:
				xmin = 148.329
				xmax = 148.6065
				text = ""
			intervals [226]:
				xmin = 148.6065
				xmax = 148.9665
				text = "describe"
			intervals [227]:
				xmin = 148.9665
				xmax = 149.0865
				text = "your"
			intervals [228]:
				xmin = 149.0865
				xmax = 149.4865
				text = "house"
			intervals [229]:
				xmin = 149.4865
				xmax = 174.3549
				text = ""
			intervals [230]:
				xmin = 174.3549
				xmax = 174.5949
				text = "okay"
			intervals [231]:
				xmin = 174.5949
				xmax = 175.4059
				text = ""
			intervals [232]:
				xmin = 175.4059
				xmax = 176.2859
				text = "um"
			intervals [233]:
				xmin = 176.2859
				xmax = 176.8206
				text = ""
			intervals [234]:
				xmin = 176.8206
				xmax = 177.0206
				text = "and"
			intervals [235]:
				xmin = 177.0206
				xmax = 177.1706
				text = "you've"
			intervals [236]:
				xmin = 177.1706
				xmax = 177.4906
				text = "always"
			intervals [237]:
				xmin = 177.4906
				xmax = 177.6406
				text = "lived"
			intervals [238]:
				xmin = 177.6406
				xmax = 177.7506
				text = "in"
			intervals [239]:
				xmin = 177.7506
				xmax = 177.9106
				text = "this"
			intervals [240]:
				xmin = 177.9106
				xmax = 178.2006
				text = "neighborhood"
			intervals [241]:
				xmin = 178.2006
				xmax = 178.3606
				text = "for"
			intervals [242]:
				xmin = 178.3606
				xmax = 178.4206
				text = "the"
			intervals [243]:
				xmin = 178.4206
				xmax = 178.6206
				text = "most"
			intervals [244]:
				xmin = 178.6206
				xmax = 178.8606
				text = "part"
			intervals [245]:
				xmin = 178.8606
				xmax = 178.9006
				text = ""
			intervals [246]:
				xmin = 178.9006
				xmax = 179.0406
				text = "you've"
			intervals [247]:
				xmin = 179.0406
				xmax = 179.1906
				text = "lived"
			intervals [248]:
				xmin = 179.1906
				xmax = 179.3206
				text = "in"
			intervals [249]:
				xmin = 179.3206
				xmax = 179.4606
				text = "this"
			intervals [250]:
				xmin = 179.4606
				xmax = 179.8306
				text = "neighborhood"
			intervals [251]:
				xmin = 179.8306
				xmax = 180.3282
				text = ""
			intervals [252]:
				xmin = 180.3282
				xmax = 180.9382
				text = "um"
			intervals [253]:
				xmin = 180.9382
				xmax = 181.863
				text = ""
			intervals [254]:
				xmin = 181.863
				xmax = 182.103
				text = "as"
			intervals [255]:
				xmin = 182.103
				xmax = 182.193
				text = "you"
			intervals [256]:
				xmin = 182.193
				xmax = 182.473
				text = "were"
			intervals [257]:
				xmin = 182.473
				xmax = 182.8481
				text = ""
			intervals [258]:
				xmin = 182.8481
				xmax = 183.1081
				text = "and"
			intervals [259]:
				xmin = 183.1081
				xmax = 183.2581
				text = "as"
			intervals [260]:
				xmin = 183.2581
				xmax = 183.3681
				text = "a"
			intervals [261]:
				xmin = 183.3681
				xmax = 183.5781
				text = "little"
			intervals [262]:
				xmin = 183.5781
				xmax = 183.8181
				text = "kid"
			intervals [263]:
				xmin = 183.8181
				xmax = 183.9481
				text = "did"
			intervals [264]:
				xmin = 183.9481
				xmax = 184.4681
				text = "you"
			intervals [265]:
				xmin = 184.4681
				xmax = 184.9268
				text = ""
			intervals [266]:
				xmin = 184.9268
				xmax = 185.1368
				text = "play"
			intervals [267]:
				xmin = 185.1368
				xmax = 185.2968
				text = "with"
			intervals [268]:
				xmin = 185.2968
				xmax = 185.4568
				text = "other"
			intervals [269]:
				xmin = 185.4568
				xmax = 185.6668
				text = "little"
			intervals [270]:
				xmin = 185.6668
				xmax = 185.9268
				text = "kids"
			intervals [271]:
				xmin = 185.9268
				xmax = 186.5268
				text = "outside"
			intervals [272]:
				xmin = 186.5268
				xmax = 186.5768
				text = ""
			intervals [273]:
				xmin = 186.5768
				xmax = 186.7268
				text = "or"
			intervals [274]:
				xmin = 186.7268
				xmax = 186.8568
				text = "did"
			intervals [275]:
				xmin = 186.8568
				xmax = 187.0068
				text = "you"
			intervals [276]:
				xmin = 187.0068
				xmax = 187.1068
				text = "were"
			intervals [277]:
				xmin = 187.1068
				xmax = 187.2268
				text = "you"
			intervals [278]:
				xmin = 187.2268
				xmax = 187.6068
				text = "mostly"
			intervals [279]:
				xmin = 187.6068
				xmax = 187.6868
				text = "in"
			intervals [280]:
				xmin = 187.6868
				xmax = 187.7568
				text = "the"
			intervals [281]:
				xmin = 187.7568
				xmax = 188.3068
				text = "house"
			intervals [282]:
				xmin = 188.3068
				xmax = 201.4754
				text = ""
			intervals [283]:
				xmin = 201.4754
				xmax = 201.5754
				text = "are"
			intervals [284]:
				xmin = 201.5754
				xmax = 201.6754
				text = "you"
			intervals [285]:
				xmin = 201.6754
				xmax = 201.8154
				text = "the"
			intervals [286]:
				xmin = 201.8154
				xmax = 202.2954
				text = "oldest"
			intervals [287]:
				xmin = 202.2954
				xmax = 203.1136
				text = ""
			intervals [288]:
				xmin = 203.1136
				xmax = 203.3636
				text = "okay"
			intervals [289]:
				xmin = 203.3636
				xmax = 203.3936
				text = ""
			intervals [290]:
				xmin = 203.3936
				xmax = 203.5736
				text = "so"
			intervals [291]:
				xmin = 203.5736
				xmax = 203.7936
				text = "what"
			intervals [292]:
				xmin = 203.7936
				xmax = 203.8536
				text = "s"
			intervals [293]:
				xmin = 203.8536
				xmax = 203.9736
				text = "the"
			intervals [294]:
				xmin = 203.9736
				xmax = 204.2736
				text = "ages"
			intervals [295]:
				xmin = 204.2736
				xmax = 204.4036
				text = "of"
			intervals [296]:
				xmin = 204.4036
				xmax = 204.6136
				text = ""
			intervals [297]:
				xmin = 204.6136
				xmax = 204.8436
				text = "of"
			intervals [298]:
				xmin = 204.8436
				xmax = 205.0136
				text = "you"
			intervals [299]:
				xmin = 205.0136
				xmax = 205.2436
				text = "all"
			intervals [300]:
				xmin = 205.2436
				xmax = 229.3625
				text = ""
			intervals [301]:
				xmin = 229.3625
				xmax = 229.5125
				text = "oh"
			intervals [302]:
				xmin = 229.5125
				xmax = 229.6725
				text = "so"
			intervals [303]:
				xmin = 229.6725
				xmax = 229.8725
				text = "y'all"
			intervals [304]:
				xmin = 229.8725
				xmax = 229.9725
				text = "were"
			intervals [305]:
				xmin = 229.9725
				xmax = 230.0025
				text = ""
			intervals [306]:
				xmin = 230.0025
				xmax = 230.1525
				text = "kind"
			intervals [307]:
				xmin = 230.1525
				xmax = 230.2125
				text = "of"
			intervals [308]:
				xmin = 230.2125
				xmax = 230.3225
				text = "in"
			intervals [309]:
				xmin = 230.3225
				xmax = 230.3925
				text = "the"
			intervals [310]:
				xmin = 230.3925
				xmax = 230.7025
				text = "middle"
			intervals [311]:
				xmin = 230.7025
				xmax = 230.7725
				text = "of"
			intervals [312]:
				xmin = 230.7725
				xmax = 231.1725
				text = "them"
			intervals [313]:
				xmin = 231.1725
				xmax = 231.5521
				text = ""
			intervals [314]:
				xmin = 231.5521
				xmax = 231.6721
				text = "mm"
			intervals [315]:
				xmin = 231.6721
				xmax = 232.4364
				text = ""
			intervals [316]:
				xmin = 232.4364
				xmax = 232.6064
				text = "so"
			intervals [317]:
				xmin = 232.6064
				xmax = 232.7264
				text = "what"
			intervals [318]:
				xmin = 232.7264
				xmax = 232.8464
				text = "kind"
			intervals [319]:
				xmin = 232.8464
				xmax = 232.9364
				text = "of"
			intervals [320]:
				xmin = 232.9364
				xmax = 233.1964
				text = "games"
			intervals [321]:
				xmin = 233.1964
				xmax = 233.2964
				text = "did"
			intervals [322]:
				xmin = 233.2964
				xmax = 233.4564
				text = "y'all"
			intervals [323]:
				xmin = 233.4564
				xmax = 233.5864
				text = "used"
			intervals [324]:
				xmin = 233.5864
				xmax = 233.6464
				text = "to"
			intervals [325]:
				xmin = 233.6464
				xmax = 233.6964
				text = ""
			intervals [326]:
				xmin = 233.6964
				xmax = 233.8264
				text = "play"
			intervals [327]:
				xmin = 233.8264
				xmax = 233.9564
				text = "like"
			intervals [328]:
				xmin = 233.9564
				xmax = 234.1064
				text = "what"
			intervals [329]:
				xmin = 234.1064
				xmax = 234.1964
				text = "did"
			intervals [330]:
				xmin = 234.1964
				xmax = 234.2864
				text = "y'all"
			intervals [331]:
				xmin = 234.2864
				xmax = 234.4064
				text = "used"
			intervals [332]:
				xmin = 234.4064
				xmax = 234.4964
				text = "to"
			intervals [333]:
				xmin = 234.4964
				xmax = 234.6564
				text = "do"
			intervals [334]:
				xmin = 234.6564
				xmax = 234.7564
				text = "when"
			intervals [335]:
				xmin = 234.7564
				xmax = 234.8264
				text = "you"
			intervals [336]:
				xmin = 234.8264
				xmax = 234.8564
				text = "d"
			intervals [337]:
				xmin = 234.8564
				xmax = 235.0264
				text = "go"
			intervals [338]:
				xmin = 235.0264
				xmax = 235.3264
				text = "outside"
			intervals [339]:
				xmin = 235.3264
				xmax = 252.0846
				text = ""
			intervals [340]:
				xmin = 252.0846
				xmax = 252.2446
				text = "so"
			intervals [341]:
				xmin = 252.2446
				xmax = 252.4046
				text = "how"
			intervals [342]:
				xmin = 252.4046
				xmax = 252.4946
				text = "do"
			intervals [343]:
				xmin = 252.4946
				xmax = 252.6746
				text = "you"
			intervals [344]:
				xmin = 252.6746
				xmax = 252.7146
				text = ""
			intervals [345]:
				xmin = 252.7146
				xmax = 253.0146
				text = "okay"
			intervals [346]:
				xmin = 253.0146
				xmax = 253.2646
				text = "so"
			intervals [347]:
				xmin = 253.2646
				xmax = 253.5294
				text = ""
			intervals [348]:
				xmin = 253.5294
				xmax = 253.6794
				text = "you"
			intervals [349]:
				xmin = 253.6794
				xmax = 253.7694
				text = "know"
			intervals [350]:
				xmin = 253.7694
				xmax = 254.0494
				text = "different"
			intervals [351]:
				xmin = 254.0494
				xmax = 254.1994
				text = "people"
			intervals [352]:
				xmin = 254.1994
				xmax = 254.3794
				text = "have"
			intervals [353]:
				xmin = 254.3794
				xmax = 254.6694
				text = "different"
			intervals [354]:
				xmin = 254.6694
				xmax = 254.8894
				text = "rules"
			intervals [355]:
				xmin = 254.8894
				xmax = 255.0194
				text = "for"
			intervals [356]:
				xmin = 255.0194
				xmax = 255.4994
				text = "dodgeball"
			intervals [357]:
				xmin = 255.4994
				xmax = 255.5894
				text = "so"
			intervals [358]:
				xmin = 255.5894
				xmax = 256.0494
				text = "explain"
			intervals [359]:
				xmin = 256.0494
				xmax = 256.2194
				text = "to"
			intervals [360]:
				xmin = 256.2194
				xmax = 256.2894
				text = "me"
			intervals [361]:
				xmin = 256.2894
				xmax = 256.5094
				text = "what"
			intervals [362]:
				xmin = 256.5094
				xmax = 256.7594
				text = "rules"
			intervals [363]:
				xmin = 256.7594
				xmax = 256.9894
				text = "y'all"
			intervals [364]:
				xmin = 256.9894
				xmax = 257.1594
				text = "had"
			intervals [365]:
				xmin = 257.1594
				xmax = 267.2043
				text = ""
			intervals [366]:
				xmin = 267.2043
				xmax = 267.5043
				text = "oh"
			intervals [367]:
				xmin = 267.5043
				xmax = 267.7115
				text = ""
			intervals [368]:
				xmin = 267.7115
				xmax = 268.0415
				text = "okay"
			intervals [369]:
				xmin = 268.0415
				xmax = 268.4931
				text = ""
			intervals [370]:
				xmin = 268.4931
				xmax = 269.3731
				text = "and"
			intervals [371]:
				xmin = 269.3731
				xmax = 269.4631
				text = ""
			intervals [372]:
				xmin = 269.4631
				xmax = 269.7431
				text = "uh"
			intervals [373]:
				xmin = 269.7431
				xmax = 269.9731
				text = "so"
			intervals [374]:
				xmin = 269.9731
				xmax = 270.0631
				text = "there"
			intervals [375]:
				xmin = 270.0631
				xmax = 270.1831
				text = "was"
			intervals [376]:
				xmin = 270.1831
				xmax = 270.3931
				text = "what"
			intervals [377]:
				xmin = 270.3931
				xmax = 270.4431
				text = ""
			intervals [378]:
				xmin = 270.4431
				xmax = 270.6231
				text = "eight"
			intervals [379]:
				xmin = 270.6231
				xmax = 270.7031
				text = "of"
			intervals [380]:
				xmin = 270.7031
				xmax = 270.8731
				text = "you"
			intervals [381]:
				xmin = 270.8731
				xmax = 271.2831
				text = "guys"
			intervals [382]:
				xmin = 271.2831
				xmax = 271.5994
				text = ""
			intervals [383]:
				xmin = 271.5994
				xmax = 271.9694
				text = "somewhere"
			intervals [384]:
				xmin = 271.9694
				xmax = 272.1094
				text = "like"
			intervals [385]:
				xmin = 272.1094
				xmax = 272.3294
				text = "that"
			intervals [386]:
				xmin = 272.3294
				xmax = 272.3948
				text = ""
			intervals [387]:
				xmin = 272.3948
				xmax = 272.5548
				text = "and"
			intervals [388]:
				xmin = 272.5548
				xmax = 272.7148
				text = "so"
			intervals [389]:
				xmin = 272.7148
				xmax = 273.0748
				text = "two"
			intervals [390]:
				xmin = 273.0748
				xmax = 273.2348
				text = "were"
			intervals [391]:
				xmin = 273.2348
				xmax = 273.4048
				text = "on"
			intervals [392]:
				xmin = 273.4048
				xmax = 273.7248
				text = "the"
			intervals [393]:
				xmin = 273.7248
				xmax = 274.0048
				text = "ends"
			intervals [394]:
				xmin = 274.0048
				xmax = 274.4096
				text = ""
			intervals [395]:
				xmin = 274.4096
				xmax = 274.4896
				text = "and"
			intervals [396]:
				xmin = 274.4896
				xmax = 274.7496
				text = "six"
			intervals [397]:
				xmin = 274.7496
				xmax = 274.8396
				text = "in"
			intervals [398]:
				xmin = 274.8396
				xmax = 274.9096
				text = "the"
			intervals [399]:
				xmin = 274.9096
				xmax = 275.1796
				text = "middle"
			intervals [400]:
				xmin = 275.1796
				xmax = 276.5951
				text = ""
			intervals [401]:
				xmin = 276.5951
				xmax = 276.9451
				text = "okay"
			intervals [402]:
				xmin = 276.9451
				xmax = 277.5828
				text = ""
			intervals [403]:
				xmin = 277.5828
				xmax = 277.8028
				text = "and"
			intervals [404]:
				xmin = 277.8028
				xmax = 278.2928
				text = "then"
			intervals [405]:
				xmin = 278.2928
				xmax = 279.8458
				text = ""
			intervals [406]:
				xmin = 279.8458
				xmax = 280.1958
				text = "so"
			intervals [407]:
				xmin = 280.1958
				xmax = 280.3158
				text = "do"
			intervals [408]:
				xmin = 280.3158
				xmax = 280.4058
				text = "you"
			intervals [409]:
				xmin = 280.4058
				xmax = 280.7258
				text = "still"
			intervals [410]:
				xmin = 280.7258
				xmax = 280.8058
				text = "are"
			intervals [411]:
				xmin = 280.8058
				xmax = 280.8858
				text = "you"
			intervals [412]:
				xmin = 280.8858
				xmax = 281.1058
				text = "still"
			intervals [413]:
				xmin = 281.1058
				xmax = 281.1658
				text = "an"
			intervals [414]:
				xmin = 281.1658
				xmax = 281.5358
				text = "outside"
			intervals [415]:
				xmin = 281.5358
				xmax = 281.6658
				text = "kind"
			intervals [416]:
				xmin = 281.6658
				xmax = 281.7258
				text = "of"
			intervals [417]:
				xmin = 281.7258
				xmax = 281.9858
				text = "person"
			intervals [418]:
				xmin = 281.9858
				xmax = 282.1558
				text = "now"
			intervals [419]:
				xmin = 282.1558
				xmax = 291.9058
				text = ""
			intervals [420]:
				xmin = 291.9058
				xmax = 292.2758
				text = "mm-hm"
			intervals [421]:
				xmin = 292.2758
				xmax = 302.3769
				text = ""
			intervals [422]:
				xmin = 302.3769
				xmax = 302.5869
				text = "now"
			intervals [423]:
				xmin = 302.5869
				xmax = 302.7369
				text = "what"
			intervals [424]:
				xmin = 302.7369
				xmax = 302.8269
				text = "i"
			intervals [425]:
				xmin = 302.8269
				xmax = 303.0869
				text = "learned"
			intervals [426]:
				xmin = 303.0869
				xmax = 303.3069
				text = "about"
			intervals [427]:
				xmin = 303.3069
				xmax = 303.4769
				text = "you"
			intervals [428]:
				xmin = 303.4769
				xmax = 303.5069
				text = ""
			intervals [429]:
				xmin = 303.5069
				xmax = 303.7269
				text = "that"
			intervals [430]:
				xmin = 303.7269
				xmax = 303.7569
				text = ""
			intervals [431]:
				xmin = 303.7569
				xmax = 303.7869
				text = "i"
			intervals [432]:
				xmin = 303.7869
				xmax = 303.8169
				text = ""
			intervals [433]:
				xmin = 303.8169
				xmax = 304.1669
				text = "didn't"
			intervals [434]:
				xmin = 304.1669
				xmax = 304.3469
				text = "know"
			intervals [435]:
				xmin = 304.3469
				xmax = 304.4669
				text = "is"
			intervals [436]:
				xmin = 304.4669
				xmax = 304.5969
				text = "that"
			intervals [437]:
				xmin = 304.5969
				xmax = 304.7669
				text = "you're"
			intervals [438]:
				xmin = 304.7669
				xmax = 304.7969
				text = "a"
			intervals [439]:
				xmin = 304.7969
				xmax = 304.8369
				text = ""
			intervals [440]:
				xmin = 304.8369
				xmax = 304.9969
				text = "big"
			intervals [441]:
				xmin = 304.9969
				xmax = 305.0269
				text = ""
			intervals [442]:
				xmin = 305.0269
				xmax = 305.6269
				text = "sports"
			intervals [443]:
				xmin = 305.6269
				xmax = 306.0069
				text = "guy"
			intervals [444]:
				xmin = 306.0069
				xmax = 306.3548
				text = ""
			intervals [445]:
				xmin = 306.3548
				xmax = 306.3848
				text = "i"
			intervals [446]:
				xmin = 306.3848
				xmax = 306.5248
				text = "don't"
			intervals [447]:
				xmin = 306.5248
				xmax = 306.6848
				text = "think"
			intervals [448]:
				xmin = 306.6848
				xmax = 306.8048
				text = "i"
			intervals [449]:
				xmin = 306.8048
				xmax = 307.1048
				text = "knew"
			intervals [450]:
				xmin = 307.1048
				xmax = 307.2248
				text = "that"
			intervals [451]:
				xmin = 307.2248
				xmax = 307.2948
				text = ""
			intervals [452]:
				xmin = 307.2948
				xmax = 307.4948
				text = "so"
			intervals [453]:
				xmin = 307.4948
				xmax = 307.7148
				text = "tell"
			intervals [454]:
				xmin = 307.7148
				xmax = 307.8648
				text = "me"
			intervals [455]:
				xmin = 307.8648
				xmax = 307.9248
				text = ""
			intervals [456]:
				xmin = 307.9248
				xmax = 308.0848
				text = "how"
			intervals [457]:
				xmin = 308.0848
				xmax = 308.1748
				text = "d"
			intervals [458]:
				xmin = 308.1748
				xmax = 308.2848
				text = "you"
			intervals [459]:
				xmin = 308.2848
				xmax = 308.4548
				text = "get"
			intervals [460]:
				xmin = 308.4548
				xmax = 308.6648
				text = "into"
			intervals [461]:
				xmin = 308.6648
				xmax = 309.3048
				text = "sports"
			intervals [462]:
				xmin = 309.3048
				xmax = 350.4068
				text = ""
			intervals [463]:
				xmin = 350.4068
				xmax = 350.5268
				text = "you"
			intervals [464]:
				xmin = 350.5268
				xmax = 350.6868
				text = "did"
			intervals [465]:
				xmin = 350.6868
				xmax = 350.9068
				text = "cheer"
			intervals [466]:
				xmin = 350.9068
				xmax = 351.0368
				text = "did"
			intervals [467]:
				xmin = 351.0368
				xmax = 351.1268
				text = "you"
			intervals [468]:
				xmin = 351.1268
				xmax = 351.3768
				text = "like"
			intervals [469]:
				xmin = 351.3768
				xmax = 351.5068
				text = "it"
			intervals [470]:
				xmin = 351.5068
				xmax = 365.7877
				text = ""
			intervals [471]:
				xmin = 365.7877
				xmax = 366.1877
				text = "hm"
			intervals [472]:
				xmin = 366.1877
				xmax = 366.5518
				text = ""
			intervals [473]:
				xmin = 366.5518
				xmax = 366.7918
				text = "what"
			intervals [474]:
				xmin = 366.7918
				xmax = 367.0118
				text = "made"
			intervals [475]:
				xmin = 367.0118
				xmax = 367.1718
				text = "you"
			intervals [476]:
				xmin = 367.1718
				xmax = 367.3218
				text = "do"
			intervals [477]:
				xmin = 367.3218
				xmax = 367.7518
				text = "cheerleading"
			intervals [478]:
				xmin = 367.7518
				xmax = 381.5221
				text = ""
			intervals [479]:
				xmin = 381.5221
				xmax = 381.8421
				text = "mm"
			intervals [480]:
				xmin = 381.8421
				xmax = 381.9926
				text = ""
			intervals [481]:
				xmin = 381.9926
				xmax = 382.1526
				text = "that"
			intervals [482]:
				xmin = 382.1526
				xmax = 382.2326
				text = "s"
			intervals [483]:
				xmin = 382.2326
				xmax = 382.2926
				text = "a"
			intervals [484]:
				xmin = 382.2926
				xmax = 382.3226
				text = ""
			intervals [485]:
				xmin = 382.3226
				xmax = 382.9326
				text = "interesting"
			intervals [486]:
				xmin = 382.9326
				xmax = 382.9926
				text = "way"
			intervals [487]:
				xmin = 382.9926
				xmax = 383.0526
				text = "to"
			intervals [488]:
				xmin = 383.0526
				xmax = 383.7726
				text = ""
			intervals [489]:
				xmin = 383.7726
				xmax = 383.8926
				text = "get"
			intervals [490]:
				xmin = 383.8926
				xmax = 384.0426
				text = "into"
			intervals [491]:
				xmin = 384.0426
				xmax = 384.3114
				text = ""
			intervals [492]:
				xmin = 384.3114
				xmax = 384.5214
				text = "into"
			intervals [493]:
				xmin = 384.5214
				xmax = 385.1214
				text = "cheerleading"
			intervals [494]:
				xmin = 385.1214
				xmax = 385.6728
				text = ""
			intervals [495]:
				xmin = 385.6728
				xmax = 386.4028
				text = "um"
			intervals [496]:
				xmin = 386.4028
				xmax = 386.9274
				text = ""
			intervals [497]:
				xmin = 386.9274
				xmax = 387.1674
				text = "so"
			intervals [498]:
				xmin = 387.1674
				xmax = 387.5074
				text = "tell"
			intervals [499]:
				xmin = 387.5074
				xmax = 388.1574
				text = "me"
			intervals [500]:
				xmin = 388.1574
				xmax = 388.3796
				text = ""
			intervals [501]:
				xmin = 388.3796
				xmax = 388.6496
				text = "okay"
			intervals [502]:
				xmin = 388.6496
				xmax = 388.7596
				text = "so"
			intervals [503]:
				xmin = 388.7596
				xmax = 388.8896
				text = "you"
			intervals [504]:
				xmin = 388.8896
				xmax = 388.9796
				text = ""
			intervals [505]:
				xmin = 388.9796
				xmax = 389.2196
				text = "played"
			intervals [506]:
				xmin = 389.2196
				xmax = 389.7196
				text = "sports"
			intervals [507]:
				xmin = 389.7196
				xmax = 389.8796
				text = "so"
			intervals [508]:
				xmin = 389.8796
				xmax = 390.0396
				text = "let"
			intervals [509]:
				xmin = 390.0396
				xmax = 390.0896
				text = "s"
			intervals [510]:
				xmin = 390.0896
				xmax = 390.2396
				text = "talk"
			intervals [511]:
				xmin = 390.2396
				xmax = 390.4396
				text = "about"
			intervals [512]:
				xmin = 390.4396
				xmax = 390.6896
				text = "school"
			intervals [513]:
				xmin = 390.6896
				xmax = 390.8596
				text = "for"
			intervals [514]:
				xmin = 390.8596
				xmax = 390.8896
				text = "a"
			intervals [515]:
				xmin = 390.8896
				xmax = 391.0596
				text = "minute"
			intervals [516]:
				xmin = 391.0596
				xmax = 391.1496
				text = "then"
			intervals [517]:
				xmin = 391.1496
				xmax = 391.2096
				text = "we're"
			intervals [518]:
				xmin = 391.2096
				xmax = 391.3296
				text = "gonna"
			intervals [519]:
				xmin = 391.3296
				xmax = 391.4396
				text = "talk"
			intervals [520]:
				xmin = 391.4396
				xmax = 391.5996
				text = "more"
			intervals [521]:
				xmin = 391.5996
				xmax = 391.7896
				text = "about"
			intervals [522]:
				xmin = 391.7896
				xmax = 392.1796
				text = "sports"
			intervals [523]:
				xmin = 392.1796
				xmax = 392.4002
				text = ""
			intervals [524]:
				xmin = 392.4002
				xmax = 392.6602
				text = "because"
			intervals [525]:
				xmin = 392.6602
				xmax = 392.7402
				text = "you"
			intervals [526]:
				xmin = 392.7402
				xmax = 392.8902
				text = "have"
			intervals [527]:
				xmin = 392.8902
				xmax = 392.9202
				text = "a"
			intervals [528]:
				xmin = 392.9202
				xmax = 393.2602
				text = "very"
			intervals [529]:
				xmin = 393.2602
				xmax = 393.2902
				text = ""
			intervals [530]:
				xmin = 393.2902
				xmax = 393.9002
				text = "interesting"
			intervals [531]:
				xmin = 393.9002
				xmax = 394.6332
				text = ""
			intervals [532]:
				xmin = 394.6332
				xmax = 394.9732
				text = "uh"
			intervals [533]:
				xmin = 394.9732
				xmax = 395.0532
				text = ""
			intervals [534]:
				xmin = 395.0532
				xmax = 395.3932
				text = "career"
			intervals [535]:
				xmin = 395.3932
				xmax = 395.5432
				text = "with"
			intervals [536]:
				xmin = 395.5432
				xmax = 396.1732
				text = "lacrosse"
			intervals [537]:
				xmin = 396.1732
				xmax = 396.6318
				text = ""
			intervals [538]:
				xmin = 396.6318
				xmax = 396.8018
				text = "so"
			intervals [539]:
				xmin = 396.8018
				xmax = 397.1118
				text = "tell"
			intervals [540]:
				xmin = 397.1118
				xmax = 397.3918
				text = "me"
			intervals [541]:
				xmin = 397.3918
				xmax = 397.8664
				text = ""
			intervals [542]:
				xmin = 397.8664
				xmax = 398.0364
				text = "tell"
			intervals [543]:
				xmin = 398.0364
				xmax = 398.1364
				text = "me"
			intervals [544]:
				xmin = 398.1364
				xmax = 398.3764
				text = "about"
			intervals [545]:
				xmin = 398.3764
				xmax = 398.8664
				text = "elementary"
			intervals [546]:
				xmin = 398.8664
				xmax = 399.1164
				text = "school"
			intervals [547]:
				xmin = 399.1164
				xmax = 408.545
				text = ""
			intervals [548]:
				xmin = 408.545
				xmax = 408.915
				text = "mm-hm"
			intervals [549]:
				xmin = 408.915
				xmax = 409.045
				text = "or"
			intervals [550]:
				xmin = 409.045
				xmax = 409.505
				text = "kindergarten"
			intervals [551]:
				xmin = 409.505
				xmax = 409.795
				text = "somet-"
			intervals [552]:
				xmin = 409.795
				xmax = 438.0946
				text = ""
			intervals [553]:
				xmin = 438.0946
				xmax = 438.4746
				text = "why"
			intervals [554]:
				xmin = 438.4746
				xmax = 455.3439
				text = ""
			intervals [555]:
				xmin = 455.3439
				xmax = 455.7439
				text = "mm-hm"
			intervals [556]:
				xmin = 455.7439
				xmax = 470.4236
				text = ""
			intervals [557]:
				xmin = 470.4236
				xmax = 470.9036
				text = "so"
			intervals [558]:
				xmin = 470.9036
				xmax = 470.9836
				text = ""
			intervals [559]:
				xmin = 470.9836
				xmax = 471.1036
				text = "let"
			intervals [560]:
				xmin = 471.1036
				xmax = 471.2036
				text = "me"
			intervals [561]:
				xmin = 471.2036
				xmax = 471.4436
				text = "ask"
			intervals [562]:
				xmin = 471.4436
				xmax = 471.5336
				text = "you"
			intervals [563]:
				xmin = 471.5336
				xmax = 471.7636
				text = "this"
			intervals [564]:
				xmin = 471.7636
				xmax = 472.1536
				text = "question"
			intervals [565]:
				xmin = 472.1536
				xmax = 472.5036
				text = "then"
			intervals [566]:
				xmin = 472.5036
				xmax = 473.2872
				text = ""
			intervals [567]:
				xmin = 473.2872
				xmax = 473.8072
				text = "um"
			intervals [568]:
				xmin = 473.8072
				xmax = 473.8372
				text = ""
			intervals [569]:
				xmin = 473.8372
				xmax = 474.1172
				text = "sorry"
			intervals [570]:
				xmin = 474.1172
				xmax = 474.1472
				text = "i"
			intervals [571]:
				xmin = 474.1472
				xmax = 474.1772
				text = ""
			intervals [572]:
				xmin = 474.1772
				xmax = 474.2772
				text = "was"
			intervals [573]:
				xmin = 474.2772
				xmax = 474.3872
				text = "just"
			intervals [574]:
				xmin = 474.3872
				xmax = 474.5172
				text = ""
			intervals [575]:
				xmin = 474.5172
				xmax = 474.7672
				text = "making"
			intervals [576]:
				xmin = 474.7672
				xmax = 474.9672
				text = "sure"
			intervals [577]:
				xmin = 474.9672
				xmax = 475.2272
				text = "we're"
			intervals [578]:
				xmin = 475.2272
				xmax = 475.3072
				text = ""
			intervals [579]:
				xmin = 475.3072
				xmax = 475.4172
				text = "all"
			intervals [580]:
				xmin = 475.4172
				xmax = 475.6072
				text = "set"
			intervals [581]:
				xmin = 475.6072
				xmax = 475.6872
				text = "up"
			intervals [582]:
				xmin = 475.6872
				xmax = 475.7172
				text = ""
			intervals [583]:
				xmin = 475.7172
				xmax = 475.8472
				text = "in"
			intervals [584]:
				xmin = 475.8472
				xmax = 475.9572
				text = "here"
			intervals [585]:
				xmin = 475.9572
				xmax = 477.7089
				text = ""
			intervals [586]:
				xmin = 477.7089
				xmax = 477.8489
				text = "do"
			intervals [587]:
				xmin = 477.8489
				xmax = 478.0189
				text = "you"
			intervals [588]:
				xmin = 478.0189
				xmax = 478.4589
				text = "feel"
			intervals [589]:
				xmin = 478.4589
				xmax = 478.7989
				text = "like"
			intervals [590]:
				xmin = 478.7989
				xmax = 479.6175
				text = ""
			intervals [591]:
				xmin = 479.6175
				xmax = 479.7275
				text = "cause"
			intervals [592]:
				xmin = 479.7275
				xmax = 479.7875
				text = "it"
			intervals [593]:
				xmin = 479.7875
				xmax = 479.9075
				text = "was"
			intervals [594]:
				xmin = 479.9075
				xmax = 479.9575
				text = "a"
			intervals [595]:
				xmin = 479.9575
				xmax = 480.3275
				text = "catholic"
			intervals [596]:
				xmin = 480.3275
				xmax = 480.5375
				text = "school"
			intervals [597]:
				xmin = 480.5375
				xmax = 480.7675
				text = "right"
			intervals [598]:
				xmin = 480.7675
				xmax = 480.8975
				text = ""
			intervals [599]:
				xmin = 480.8975
				xmax = 481.0075
				text = "so"
			intervals [600]:
				xmin = 481.0075
				xmax = 481.0975
				text = "do"
			intervals [601]:
				xmin = 481.0975
				xmax = 481.2675
				text = "you"
			intervals [602]:
				xmin = 481.2675
				xmax = 481.4975
				text = "feel"
			intervals [603]:
				xmin = 481.4975
				xmax = 481.7375
				text = "like"
			intervals [604]:
				xmin = 481.7375
				xmax = 482.240
				text = ""
			intervals [605]:
				xmin = 482.240
				xmax = 482.410
				text = "the"
			intervals [606]:
				xmin = 482.410
				xmax = 482.930
				text = "structure"
			intervals [607]:
				xmin = 482.930
				xmax = 483.200
				text = "was"
			intervals [608]:
				xmin = 483.200
				xmax = 483.4454
				text = ""
			intervals [609]:
				xmin = 483.4454
				xmax = 483.7954
				text = "was"
			intervals [610]:
				xmin = 483.7954
				xmax = 484.0559
				text = ""
			intervals [611]:
				xmin = 484.0559
				xmax = 484.2959
				text = "was"
			intervals [612]:
				xmin = 484.2959
				xmax = 484.4559
				text = "what"
			intervals [613]:
				xmin = 484.4559
				xmax = 484.8059
				text = "made"
			intervals [614]:
				xmin = 484.8059
				xmax = 485.0659
				text = "it"
			intervals [615]:
				xmin = 485.0659
				xmax = 485.1059
				text = ""
			intervals [616]:
				xmin = 485.1059
				xmax = 485.3159
				text = "was"
			intervals [617]:
				xmin = 485.3159
				xmax = 485.3859
				text = "it"
			intervals [618]:
				xmin = 485.3859
				xmax = 485.4759
				text = ""
			intervals [619]:
				xmin = 485.4759
				xmax = 485.6859
				text = "the"
			intervals [620]:
				xmin = 485.6859
				xmax = 485.7159
				text = ""
			intervals [621]:
				xmin = 485.7159
				xmax = 485.9659
				text = "because"
			intervals [622]:
				xmin = 485.9659
				xmax = 486.0259
				text = "it"
			intervals [623]:
				xmin = 486.0259
				xmax = 486.1459
				text = "was"
			intervals [624]:
				xmin = 486.1459
				xmax = 486.2159
				text = "a"
			intervals [625]:
				xmin = 486.2159
				xmax = 486.6559
				text = "religious"
			intervals [626]:
				xmin = 486.6559
				xmax = 487.2259
				text = "school"
			intervals [627]:
				xmin = 487.2259
				xmax = 487.4993
				text = ""
			intervals [628]:
				xmin = 487.4993
				xmax = 487.6093
				text = "do"
			intervals [629]:
				xmin = 487.6093
				xmax = 487.7093
				text = "you"
			intervals [630]:
				xmin = 487.7093
				xmax = 487.9693
				text = "feel"
			intervals [631]:
				xmin = 487.9693
				xmax = 488.1693
				text = "like"
			intervals [632]:
				xmin = 488.1693
				xmax = 488.6738
				text = ""
			intervals [633]:
				xmin = 488.6738
				xmax = 489.2238
				text = "um"
			intervals [634]:
				xmin = 489.2238
				xmax = 489.5455
				text = ""
			intervals [635]:
				xmin = 489.5455
				xmax = 489.7755
				text = "just"
			intervals [636]:
				xmin = 489.7755
				xmax = 490.5055
				text = "because"
			intervals [637]:
				xmin = 490.5055
				xmax = 490.6499
				text = ""
			intervals [638]:
				xmin = 490.6499
				xmax = 490.8399
				text = "like"
			intervals [639]:
				xmin = 490.8399
				xmax = 491.1099
				text = "what"
			intervals [640]:
				xmin = 491.1099
				xmax = 491.4999
				text = "made"
			intervals [641]:
				xmin = 491.4999
				xmax = 491.6399
				text = "you"
			intervals [642]:
				xmin = 491.6399
				xmax = 491.9499
				text = "feel"
			intervals [643]:
				xmin = 491.9499
				xmax = 492.2599
				text = "like"
			intervals [644]:
				xmin = 492.2599
				xmax = 492.3599
				text = "you"
			intervals [645]:
				xmin = 492.3599
				xmax = 492.5599
				text = "had"
			intervals [646]:
				xmin = 492.5599
				xmax = 492.6499
				text = "to"
			intervals [647]:
				xmin = 492.6499
				xmax = 492.6799
				text = ""
			intervals [648]:
				xmin = 492.6799
				xmax = 492.7899
				text = "be"
			intervals [649]:
				xmin = 492.7899
				xmax = 493.3899
				text = "respectful"
			intervals [650]:
				xmin = 493.3899
				xmax = 518.7839
				text = ""
			intervals [651]:
				xmin = 518.7839
				xmax = 518.8839
				text = "do"
			intervals [652]:
				xmin = 518.8839
				xmax = 518.9739
				text = "you"
			intervals [653]:
				xmin = 518.9739
				xmax = 519.1139
				text = "have"
			intervals [654]:
				xmin = 519.1139
				xmax = 519.1939
				text = "a"
			intervals [655]:
				xmin = 519.1939
				xmax = 519.4239
				text = "fave-"
			intervals [656]:
				xmin = 519.4239
				xmax = 519.5739
				text = "did"
			intervals [657]:
				xmin = 519.5739
				xmax = 519.6339
				text = "you"
			intervals [658]:
				xmin = 519.6339
				xmax = 519.7539
				text = "have"
			intervals [659]:
				xmin = 519.7539
				xmax = 519.8239
				text = "a"
			intervals [660]:
				xmin = 519.8239
				xmax = 520.0939
				text = "favorite"
			intervals [661]:
				xmin = 520.0939
				xmax = 520.3339
				text = "teacher"
			intervals [662]:
				xmin = 520.3339
				xmax = 520.4039
				text = "in"
			intervals [663]:
				xmin = 520.4039
				xmax = 520.8939
				text = "elementary"
			intervals [664]:
				xmin = 520.8939
				xmax = 522.9321
				text = ""
			intervals [665]:
				xmin = 522.9321
				xmax = 523.1921
				text = "mm"
			intervals [666]:
				xmin = 523.1921
				xmax = 524.8173
				text = ""
			intervals [667]:
				xmin = 524.8173
				xmax = 524.9973
				text = "oh"
			intervals [668]:
				xmin = 524.9973
				xmax = 525.3673
				text = "wow"
			intervals [669]:
				xmin = 525.3673
				xmax = 527.7476
				text = ""
			intervals [670]:
				xmin = 527.7476
				xmax = 527.9976
				text = "oh"
			intervals [671]:
				xmin = 527.9976
				xmax = 528.2515
				text = ""
			intervals [672]:
				xmin = 528.2515
				xmax = 528.3515
				text = "okay"
			intervals [673]:
				xmin = 528.3515
				xmax = 529.0822
				text = ""
			intervals [674]:
				xmin = 529.0822
				xmax = 529.5222
				text = "alright"
			intervals [675]:
				xmin = 529.5222
				xmax = 529.7495
				text = ""
			intervals [676]:
				xmin = 529.7495
				xmax = 530.0995
				text = "wow"
			intervals [677]:
				xmin = 530.0995
				xmax = 530.5637
				text = ""
			intervals [678]:
				xmin = 530.5637
				xmax = 530.8237
				text = "um"
			intervals [679]:
				xmin = 530.8237
				xmax = 531.1737
				text = "so"
			intervals [680]:
				xmin = 531.1737
				xmax = 531.4037
				text = "when"
			intervals [681]:
				xmin = 531.4037
				xmax = 531.5137
				text = "you"
			intervals [682]:
				xmin = 531.5137
				xmax = 531.8337
				text = "got"
			intervals [683]:
				xmin = 531.8337
				xmax = 532.1237
				text = "there"
			intervals [684]:
				xmin = 532.1237
				xmax = 532.3237
				text = "did"
			intervals [685]:
				xmin = 532.3237
				xmax = 532.4437
				text = "your"
			intervals [686]:
				xmin = 532.4437
				xmax = 532.7737
				text = "mom"
			intervals [687]:
				xmin = 532.7737
				xmax = 532.8737
				text = "was"
			intervals [688]:
				xmin = 532.8737
				xmax = 532.9837
				text = "your"
			intervals [689]:
				xmin = 532.9837
				xmax = 533.1937
				text = "mom"
			intervals [690]:
				xmin = 533.1937
				xmax = 533.3606
				text = ""
			intervals [691]:
				xmin = 533.3606
				xmax = 533.4706
				text = "did"
			intervals [692]:
				xmin = 533.4706
				xmax = 533.5706
				text = "your"
			intervals [693]:
				xmin = 533.5706
				xmax = 533.9306
				text = "mom"
			intervals [694]:
				xmin = 533.9306
				xmax = 534.0806
				text = "want"
			intervals [695]:
				xmin = 534.0806
				xmax = 534.2006
				text = "you"
			intervals [696]:
				xmin = 534.2006
				xmax = 534.2706
				text = "to"
			intervals [697]:
				xmin = 534.2706
				xmax = 534.3806
				text = "go"
			intervals [698]:
				xmin = 534.3806
				xmax = 534.5506
				text = "there"
			intervals [699]:
				xmin = 534.5506
				xmax = 534.9006
				text = "because"
			intervals [700]:
				xmin = 534.9006
				xmax = 535.0106
				text = "you"
			intervals [701]:
				xmin = 535.0106
				xmax = 535.2491
				text = ""
			intervals [702]:
				xmin = 535.2491
				xmax = 535.4691
				text = "because"
			intervals [703]:
				xmin = 535.4691
				xmax = 535.5891
				text = "she"
			intervals [704]:
				xmin = 535.5891
				xmax = 535.7591
				text = "went"
			intervals [705]:
				xmin = 535.7591
				xmax = 535.9691
				text = "there"
			intervals [706]:
				xmin = 535.9691
				xmax = 536.0291
				text = "or"
			intervals [707]:
				xmin = 536.0291
				xmax = 536.3091
				text = "because"
			intervals [708]:
				xmin = 536.3091
				xmax = 536.4391
				text = "of"
			intervals [709]:
				xmin = 536.4391
				xmax = 536.5991
				text = "more"
			intervals [710]:
				xmin = 536.5991
				xmax = 536.7891
				text = "because"
			intervals [711]:
				xmin = 536.7891
				xmax = 536.9191
				text = "your"
			intervals [712]:
				xmin = 536.9191
				xmax = 537.2991
				text = "neighbor"
			intervals [713]:
				xmin = 537.2991
				xmax = 551.4774
				text = ""
			intervals [714]:
				xmin = 551.4774
				xmax = 551.8274
				text = "so"
			intervals [715]:
				xmin = 551.8274
				xmax = 552.2514
				text = ""
			intervals [716]:
				xmin = 552.2514
				xmax = 552.4614
				text = "how"
			intervals [717]:
				xmin = 552.4614
				xmax = 552.6114
				text = "did"
			intervals [718]:
				xmin = 552.6114
				xmax = 552.8114
				text = "your"
			intervals [719]:
				xmin = 552.8114
				xmax = 553.0814
				text = "okay"
			intervals [720]:
				xmin = 553.0814
				xmax = 553.2014
				text = "let"
			intervals [721]:
				xmin = 553.2014
				xmax = 553.2914
				text = "me"
			intervals [722]:
				xmin = 553.2914
				xmax = 553.4814
				text = "ask"
			intervals [723]:
				xmin = 553.4814
				xmax = 553.5714
				text = "you"
			intervals [724]:
				xmin = 553.5714
				xmax = 553.7414
				text = "this"
			intervals [725]:
				xmin = 553.7414
				xmax = 553.8314
				text = "then"
			intervals [726]:
				xmin = 553.8314
				xmax = 553.9914
				text = "how"
			intervals [727]:
				xmin = 553.9914
				xmax = 554.0814
				text = "did"
			intervals [728]:
				xmin = 554.0814
				xmax = 554.2014
				text = "your"
			intervals [729]:
				xmin = 554.2014
				xmax = 554.5214
				text = "mom"
			intervals [730]:
				xmin = 554.5214
				xmax = 554.6314
				text = "move"
			intervals [731]:
				xmin = 554.6314
				xmax = 554.9214
				text = "from"
			intervals [732]:
				xmin = 554.9214
				xmax = 555.5514
				text = "southeast"
			intervals [733]:
				xmin = 555.5514
				xmax = 556.0814
				text = "to"
			intervals [734]:
				xmin = 556.0814
				xmax = 556.6999
				text = ""
			intervals [735]:
				xmin = 556.6999
				xmax = 557.3599
				text = "forestville"
			intervals [736]:
				xmin = 557.3599
				xmax = 581.7076
				text = ""
			intervals [737]:
				xmin = 581.7076
				xmax = 582.3776
				text = "oh"
			intervals [738]:
				xmin = 582.3776
				xmax = 582.9054
				text = ""
			intervals [739]:
				xmin = 582.9054
				xmax = 583.0754
				text = "so"
			intervals [740]:
				xmin = 583.0754
				xmax = 583.2254
				text = "that"
			intervals [741]:
				xmin = 583.2254
				xmax = 583.4254
				text = "makes"
			intervals [742]:
				xmin = 583.4254
				xmax = 583.4554
				text = ""
			intervals [743]:
				xmin = 583.4554
				xmax = 583.6454
				text = "that"
			intervals [744]:
				xmin = 583.6454
				xmax = 583.6854
				text = "s"
			intervals [745]:
				xmin = 583.6854
				xmax = 583.9454
				text = "why"
			intervals [746]:
				xmin = 583.9454
				xmax = 583.9754
				text = ""
			intervals [747]:
				xmin = 583.9754
				xmax = 584.2254
				text = "okay"
			intervals [748]:
				xmin = 584.2254
				xmax = 584.2554
				text = ""
			intervals [749]:
				xmin = 584.2554
				xmax = 584.3854
				text = "that"
			intervals [750]:
				xmin = 584.3854
				xmax = 584.6154
				text = "makes"
			intervals [751]:
				xmin = 584.6154
				xmax = 584.8754
				text = "sense"
			intervals [752]:
				xmin = 584.8754
				xmax = 584.9554
				text = "so"
			intervals [753]:
				xmin = 584.9554
				xmax = 585.0954
				text = "your"
			intervals [754]:
				xmin = 585.0954
				xmax = 585.3054
				text = "dad"
			intervals [755]:
				xmin = 585.3054
				xmax = 585.4454
				text = "was"
			intervals [756]:
				xmin = 585.4454
				xmax = 585.5154
				text = "a"
			intervals [757]:
				xmin = 585.5154
				xmax = 585.8454
				text = "football"
			intervals [758]:
				xmin = 585.8454
				xmax = 586.1254
				text = "star"
			intervals [759]:
				xmin = 586.1254
				xmax = 587.3539
				text = ""
			intervals [760]:
				xmin = 587.3539
				xmax = 587.4539
				text = "was"
			intervals [761]:
				xmin = 587.4539
				xmax = 587.5239
				text = "he"
			intervals [762]:
				xmin = 587.5239
				xmax = 587.6339
				text = ""
			intervals [763]:
				xmin = 587.6339
				xmax = 587.7339
				text = "good"
			intervals [764]:
				xmin = 587.7339
				xmax = 606.1346
				text = ""
			intervals [765]:
				xmin = 606.1346
				xmax = 606.4746
				text = "mm"
			intervals [766]:
				xmin = 606.4746
				xmax = 606.8754
				text = ""
			intervals [767]:
				xmin = 606.8754
				xmax = 607.0554
				text = "what"
			intervals [768]:
				xmin = 607.0554
				xmax = 607.1754
				text = "was"
			intervals [769]:
				xmin = 607.1754
				xmax = 607.3054
				text = "his"
			intervals [770]:
				xmin = 607.3054
				xmax = 607.4854
				text = "weight"
			intervals [771]:
				xmin = 607.4854
				xmax = 607.5254
				text = ""
			intervals [772]:
				xmin = 607.5254
				xmax = 607.9254
				text = "class"
			intervals [773]:
				xmin = 607.9254
				xmax = 609.8636
				text = ""
			intervals [774]:
				xmin = 609.8636
				xmax = 610.0336
				text = "oh"
			intervals [775]:
				xmin = 610.0336
				xmax = 611.5306
				text = ""
			intervals [776]:
				xmin = 611.5306
				xmax = 611.6506
				text = "so"
			intervals [777]:
				xmin = 611.6506
				xmax = 611.9406
				text = "what"
			intervals [778]:
				xmin = 611.9406
				xmax = 611.9706
				text = ""
			intervals [779]:
				xmin = 611.9706
				xmax = 612.0906
				text = "two"
			intervals [780]:
				xmin = 612.0906
				xmax = 612.5706
				text = "fifteen"
			intervals [781]:
				xmin = 612.5706
				xmax = 612.9755
				text = ""
			intervals [782]:
				xmin = 612.9755
				xmax = 613.1355
				text = "that"
			intervals [783]:
				xmin = 613.1355
				xmax = 613.2755
				text = "s"
			intervals [784]:
				xmin = 613.2755
				xmax = 613.3055
				text = ""
			intervals [785]:
				xmin = 613.3055
				xmax = 613.4555
				text = "that"
			intervals [786]:
				xmin = 613.4555
				xmax = 613.5355
				text = "s"
			intervals [787]:
				xmin = 613.5355
				xmax = 613.5955
				text = "the"
			intervals [788]:
				xmin = 613.5955
				xmax = 613.6455
				text = ""
			intervals [789]:
				xmin = 613.6455
				xmax = 614.0055
				text = "highest"
			intervals [790]:
				xmin = 614.0055
				xmax = 614.3702
				text = ""
			intervals [791]:
				xmin = 614.3702
				xmax = 614.4902
				text = "two"
			intervals [792]:
				xmin = 614.4902
				xmax = 614.8102
				text = "fifteen"
			intervals [793]:
				xmin = 614.8102
				xmax = 614.9002
				text = "and"
			intervals [794]:
				xmin = 614.9002
				xmax = 615.0902
				text = "up"
			intervals [795]:
				xmin = 615.0902
				xmax = 616.423
				text = ""
			intervals [796]:
				xmin = 616.423
				xmax = 616.603
				text = "so"
			intervals [797]:
				xmin = 616.603
				xmax = 616.753
				text = "he"
			intervals [798]:
				xmin = 616.753
				xmax = 616.893
				text = "was"
			intervals [799]:
				xmin = 616.893
				xmax = 616.993
				text = "the"
			intervals [800]:
				xmin = 616.993
				xmax = 617.103
				text = "one"
			intervals [801]:
				xmin = 617.103
				xmax = 617.213
				text = "who"
			intervals [802]:
				xmin = 617.213
				xmax = 617.413
				text = "got"
			intervals [803]:
				xmin = 617.413
				xmax = 617.543
				text = "you"
			intervals [804]:
				xmin = 617.543
				xmax = 617.653
				text = "in"
			intervals [805]:
				xmin = 617.653
				xmax = 617.843
				text = "love"
			intervals [806]:
				xmin = 617.843
				xmax = 617.953
				text = "with"
			intervals [807]:
				xmin = 617.953
				xmax = 618.543
				text = "sports"
			intervals [808]:
				xmin = 618.543
				xmax = 618.7819
				text = ""
			intervals [809]:
				xmin = 618.7819
				xmax = 618.9619
				text = "so"
			intervals [810]:
				xmin = 618.9619
				xmax = 619.1219
				text = "that"
			intervals [811]:
				xmin = 619.1219
				xmax = 619.3219
				text = "was"
			intervals [812]:
				xmin = 619.3219
				xmax = 619.3519
				text = ""
			intervals [813]:
				xmin = 619.3519
				xmax = 619.5919
				text = "okay"
			intervals [814]:
				xmin = 619.5919
				xmax = 619.6519
				text = "so"
			intervals [815]:
				xmin = 619.6519
				xmax = 619.7419
				text = "that"
			intervals [816]:
				xmin = 619.7419
				xmax = 619.8419
				text = "was"
			intervals [817]:
				xmin = 619.8419
				xmax = 619.8719
				text = ""
			intervals [818]:
				xmin = 619.8719
				xmax = 620.0519
				text = "eighth"
			intervals [819]:
				xmin = 620.0519
				xmax = 620.2519
				text = "grade"
			intervals [820]:
				xmin = 620.2519
				xmax = 620.4019
				text = "so"
			intervals [821]:
				xmin = 620.4019
				xmax = 620.5719
				text = ""
			intervals [822]:
				xmin = 620.5719
				xmax = 620.9419
				text = "then"
			intervals [823]:
				xmin = 620.9419
				xmax = 621.2352
				text = ""
			intervals [824]:
				xmin = 621.2352
				xmax = 621.3552
				text = "and"
			intervals [825]:
				xmin = 621.3552
				xmax = 621.5252
				text = "now"
			intervals [826]:
				xmin = 621.5252
				xmax = 621.6852
				text = "you're"
			intervals [827]:
				xmin = 621.6852
				xmax = 621.7452
				text = "in"
			intervals [828]:
				xmin = 621.7452
				xmax = 622.0352
				text = "eleventh"
			intervals [829]:
				xmin = 622.0352
				xmax = 622.0652
				text = ""
			intervals [830]:
				xmin = 622.0652
				xmax = 622.3552
				text = "grade"
			intervals [831]:
				xmin = 622.3552
				xmax = 622.7799
				text = ""
			intervals [832]:
				xmin = 622.7799
				xmax = 622.9899
				text = "okay"
			intervals [833]:
				xmin = 622.9899
				xmax = 623.1199
				text = "so"
			intervals [834]:
				xmin = 623.1199
				xmax = 623.3399
				text = "tell"
			intervals [835]:
				xmin = 623.3399
				xmax = 623.6399
				text = "me"
			intervals [836]:
				xmin = 623.6399
				xmax = 624.0479
				text = ""
			intervals [837]:
				xmin = 624.0479
				xmax = 624.4979
				text = "how"
			intervals [838]:
				xmin = 624.4979
				xmax = 624.7586
				text = ""
			intervals [839]:
				xmin = 624.7586
				xmax = 624.9886
				text = "going"
			intervals [840]:
				xmin = 624.9886
				xmax = 625.2286
				text = "from"
			intervals [841]:
				xmin = 625.2286
				xmax = 625.4486
				text = "eighth"
			intervals [842]:
				xmin = 625.4486
				xmax = 625.6886
				text = "grade"
			intervals [843]:
				xmin = 625.6886
				xmax = 626.1686
				text = "to"
			intervals [844]:
				xmin = 626.1686
				xmax = 626.3635
				text = ""
			intervals [845]:
				xmin = 626.3635
				xmax = 626.6435
				text = "high"
			intervals [846]:
				xmin = 626.6435
				xmax = 627.1735
				text = "school"
			intervals [847]:
				xmin = 627.1735
				xmax = 627.402
				text = ""
			intervals [848]:
				xmin = 627.402
				xmax = 627.632
				text = "w"
			intervals [849]:
				xmin = 627.632
				xmax = 627.692
				text = "you"
			intervals [850]:
				xmin = 627.692
				xmax = 627.832
				text = "weren't"
			intervals [851]:
				xmin = 627.832
				xmax = 627.942
				text = "in"
			intervals [852]:
				xmin = 627.942
				xmax = 628.192
				text = "private"
			intervals [853]:
				xmin = 628.192
				xmax = 628.422
				text = "school"
			intervals [854]:
				xmin = 628.422
				xmax = 628.742
				text = "anymore"
			intervals [855]:
				xmin = 628.742
				xmax = 686.5971
				text = ""
			intervals [856]:
				xmin = 686.5971
				xmax = 686.8271
				text = "so"
			intervals [857]:
				xmin = 686.8271
				xmax = 686.9871
				text = "what"
			intervals [858]:
				xmin = 686.9871
				xmax = 687.1671
				text = "do"
			intervals [859]:
				xmin = 687.1671
				xmax = 687.3871
				text = "when"
			intervals [860]:
				xmin = 687.3871
				xmax = 687.4571
				text = "you"
			intervals [861]:
				xmin = 687.4571
				xmax = 687.6571
				text = "said"
			intervals [862]:
				xmin = 687.6571
				xmax = 687.6871
				text = ""
			intervals [863]:
				xmin = 687.6871
				xmax = 687.8471
				text = "you"
			intervals [864]:
				xmin = 687.8471
				xmax = 687.8771
				text = ""
			intervals [865]:
				xmin = 687.8771
				xmax = 688.2271
				text = "abused"
			intervals [866]:
				xmin = 688.2271
				xmax = 688.3071
				text = "it"
			intervals [867]:
				xmin = 688.3071
				xmax = 688.4671
				text = "what"
			intervals [868]:
				xmin = 688.4671
				xmax = 688.5571
				text = "did"
			intervals [869]:
				xmin = 688.5571
				xmax = 688.6671
				text = "you"
			intervals [870]:
				xmin = 688.6671
				xmax = 688.6971
				text = ""
			intervals [871]:
				xmin = 688.6971
				xmax = 688.8071
				text = "do"
			intervals [872]:
				xmin = 688.8071
				xmax = 689.0171
				text = "what"
			intervals [873]:
				xmin = 689.0171
				xmax = 689.0871
				text = "do"
			intervals [874]:
				xmin = 689.0871
				xmax = 689.2371
				text = "you"
			intervals [875]:
				xmin = 689.2371
				xmax = 689.2671
				text = ""
			intervals [876]:
				xmin = 689.2671
				xmax = 689.5971
				text = "mean"
			intervals [877]:
				xmin = 689.5971
				xmax = 689.8071
				text = "you"
			intervals [878]:
				xmin = 689.8071
				xmax = 689.8371
				text = ""
			intervals [879]:
				xmin = 689.8371
				xmax = 690.1171
				text = "abused"
			intervals [880]:
				xmin = 690.1171
				xmax = 690.2471
				text = "it"
			intervals [881]:
				xmin = 690.2471
				xmax = 714.138
				text = ""
			intervals [882]:
				xmin = 714.138
				xmax = 714.278
				text = "and"
			intervals [883]:
				xmin = 714.278
				xmax = 714.368
				text = "so"
			intervals [884]:
				xmin = 714.368
				xmax = 714.488
				text = "you"
			intervals [885]:
				xmin = 714.488
				xmax = 714.658
				text = "weren't"
			intervals [886]:
				xmin = 714.658
				xmax = 714.688
				text = ""
			intervals [887]:
				xmin = 714.688
				xmax = 714.848
				text = "doing"
			intervals [888]:
				xmin = 714.848
				xmax = 714.998
				text = "your"
			intervals [889]:
				xmin = 714.998
				xmax = 715.028
				text = ""
			intervals [890]:
				xmin = 715.028
				xmax = 715.288
				text = "work"
			intervals [891]:
				xmin = 715.288
				xmax = 715.338
				text = ""
			intervals [892]:
				xmin = 715.338
				xmax = 715.528
				text = "you"
			intervals [893]:
				xmin = 715.528
				xmax = 715.748
				text = "were"
			intervals [894]:
				xmin = 715.748
				xmax = 716.1399
				text = ""
			intervals [895]:
				xmin = 716.1399
				xmax = 716.3999
				text = "oh"
			intervals [896]:
				xmin = 716.3999
				xmax = 716.5299
				text = ""
			intervals [897]:
				xmin = 716.5299
				xmax = 716.6699
				text = "i"
			intervals [898]:
				xmin = 716.6699
				xmax = 716.8499
				text = "see"
			intervals [899]:
				xmin = 716.8499
				xmax = 716.9399
				text = "what"
			intervals [900]:
				xmin = 716.9399
				xmax = 717.0299
				text = ""
			intervals [901]:
				xmin = 717.0299
				xmax = 717.5599
				text = "mm-hm"
			intervals [902]:
				xmin = 717.5599
				xmax = 718.146
				text = ""
			intervals [903]:
				xmin = 718.146
				xmax = 718.676
				text = "okay"
			intervals [904]:
				xmin = 718.676
				xmax = 718.716
				text = ""
			intervals [905]:
				xmin = 718.716
				xmax = 718.906
				text = "so"
			intervals [906]:
				xmin = 718.906
				xmax = 719.516
				text = "then"
			intervals [907]:
				xmin = 719.516
				xmax = 720.5417
				text = ""
			intervals [908]:
				xmin = 720.5417
				xmax = 720.6817
				text = "did"
			intervals [909]:
				xmin = 720.6817
				xmax = 720.7617
				text = "you"
			intervals [910]:
				xmin = 720.7617
				xmax = 720.9017
				text = "get"
			intervals [911]:
				xmin = 720.9017
				xmax = 720.9317
				text = ""
			intervals [912]:
				xmin = 720.9317
				xmax = 721.2517
				text = "caught"
			intervals [913]:
				xmin = 721.2517
				xmax = 721.3317
				text = "or"
			intervals [914]:
				xmin = 721.3317
				xmax = 721.5217
				text = "your"
			intervals [915]:
				xmin = 721.5217
				xmax = 721.8017
				text = "grades"
			intervals [916]:
				xmin = 721.8017
				xmax = 721.9117
				text = "were"
			intervals [917]:
				xmin = 721.9117
				xmax = 722.1617
				text = "slipping"
			intervals [918]:
				xmin = 722.1617
				xmax = 722.2917
				text = "that"
			intervals [919]:
				xmin = 722.2917
				xmax = 722.3317
				text = "s"
			intervals [920]:
				xmin = 722.3317
				xmax = 722.4517
				text = "how"
			intervals [921]:
				xmin = 722.4517
				xmax = 722.6217
				text = "you"
			intervals [922]:
				xmin = 722.6217
				xmax = 722.7817
				text = "got"
			intervals [923]:
				xmin = 722.7817
				xmax = 723.1117
				text = "found"
			intervals [924]:
				xmin = 723.1117
				xmax = 723.1717
				text = "out"
			intervals [925]:
				xmin = 723.1717
				xmax = 725.157
				text = ""
			intervals [926]:
				xmin = 725.157
				xmax = 725.567
				text = "mm"
			intervals [927]:
				xmin = 725.567
				xmax = 739.2457
				text = ""
			intervals [928]:
				xmin = 739.2457
				xmax = 739.3557
				text = "and"
			intervals [929]:
				xmin = 739.3557
				xmax = 739.4857
				text = "what"
			intervals [930]:
				xmin = 739.4857
				xmax = 739.6057
				text = "did"
			intervals [931]:
				xmin = 739.6057
				xmax = 739.7057
				text = "you"
			intervals [932]:
				xmin = 739.7057
				xmax = 739.8357
				text = "have"
			intervals [933]:
				xmin = 739.8357
				xmax = 739.9157
				text = "at"
			intervals [934]:
				xmin = 739.9157
				xmax = 740.0557
				text = "that"
			intervals [935]:
				xmin = 740.0557
				xmax = 740.3357
				text = "point"
			intervals [936]:
				xmin = 740.3357
				xmax = 745.3392
				text = ""
			intervals [937]:
				xmin = 745.3392
				xmax = 745.5092
				text = "oh"
			intervals [938]:
				xmin = 745.5092
				xmax = 745.7092
				text = "okay"
			intervals [939]:
				xmin = 745.7092
				xmax = 745.8392
				text = "so"
			intervals [940]:
				xmin = 745.8392
				xmax = 746.0592
				text = "you"
			intervals [941]:
				xmin = 746.0592
				xmax = 746.2892
				text = "were"
			intervals [942]:
				xmin = 746.2892
				xmax = 746.4292
				text = "you"
			intervals [943]:
				xmin = 746.4292
				xmax = 746.5892
				text = "were"
			intervals [944]:
				xmin = 746.5892
				xmax = 747.0792
				text = "okay"
			intervals [945]:
				xmin = 747.0792
				xmax = 747.2592
				text = "you"
			intervals [946]:
				xmin = 747.2592
				xmax = 747.5692
				text = "weren't"
			intervals [947]:
				xmin = 747.5692
				xmax = 747.6292
				text = ""
			intervals [948]:
				xmin = 747.6292
				xmax = 747.8592
				text = "like"
			intervals [949]:
				xmin = 747.8592
				xmax = 747.9992
				text = ""
			intervals [950]:
				xmin = 747.9992
				xmax = 748.4692
				text = "failing"
			intervals [951]:
				xmin = 748.4692
				xmax = 748.7092
				text = "out"
			intervals [952]:
				xmin = 748.7092
				xmax = 749.1971
				text = ""
			intervals [953]:
				xmin = 749.1971
				xmax = 749.3671
				text = "but"
			intervals [954]:
				xmin = 749.3671
				xmax = 749.6571
				text = "you"
			intervals [955]:
				xmin = 749.6571
				xmax = 749.6971
				text = ""
			intervals [956]:
				xmin = 749.6971
				xmax = 749.8671
				text = "just"
			intervals [957]:
				xmin = 749.8671
				xmax = 750.0671
				text = "needed"
			intervals [958]:
				xmin = 750.0671
				xmax = 750.1371
				text = "to"
			intervals [959]:
				xmin = 750.1371
				xmax = 750.1671
				text = ""
			intervals [960]:
				xmin = 750.1671
				xmax = 750.3171
				text = "do"
			intervals [961]:
				xmin = 750.3171
				xmax = 750.3471
				text = "a"
			intervals [962]:
				xmin = 750.3471
				xmax = 750.5671
				text = "little"
			intervals [963]:
				xmin = 750.5671
				xmax = 750.7471
				text = "better"
			intervals [964]:
				xmin = 750.7471
				xmax = 750.9171
				text = "than"
			intervals [965]:
				xmin = 750.9171
				xmax = 751.1371
				text = "you"
			intervals [966]:
				xmin = 751.1371
				xmax = 751.1671
				text = ""
			intervals [967]:
				xmin = 751.1671
				xmax = 751.2371
				text = "were"
			intervals [968]:
				xmin = 751.2371
				xmax = 751.2771
				text = ""
			intervals [969]:
				xmin = 751.2771
				xmax = 751.5671
				text = "doing"
			intervals [970]:
				xmin = 751.5671
				xmax = 752.2367
				text = ""
			intervals [971]:
				xmin = 752.2367
				xmax = 752.4167
				text = "so"
			intervals [972]:
				xmin = 752.4167
				xmax = 752.5967
				text = "how"
			intervals [973]:
				xmin = 752.5967
				xmax = 752.7467
				text = "did"
			intervals [974]:
				xmin = 752.7467
				xmax = 752.9367
				text = "you"
			intervals [975]:
				xmin = 752.9367
				xmax = 753.2167
				text = "get"
			intervals [976]:
				xmin = 753.2167
				xmax = 753.7567
				text = "involved"
			intervals [977]:
				xmin = 753.7567
				xmax = 753.9367
				text = "in"
			intervals [978]:
				xmin = 753.9367
				xmax = 754.4967
				text = "lacrosse"
			intervals [979]:
				xmin = 754.4967
				xmax = 754.5267
				text = ""
			intervals [980]:
				xmin = 754.5267
				xmax = 754.9667
				text = "because"
			intervals [981]:
				xmin = 754.9667
				xmax = 755.0667
				text = "you"
			intervals [982]:
				xmin = 755.0667
				xmax = 755.2167
				text = "don't"
			intervals [983]:
				xmin = 755.2167
				xmax = 755.3567
				text = "see"
			intervals [984]:
				xmin = 755.3567
				xmax = 755.4667
				text = "a"
			intervals [985]:
				xmin = 755.4667
				xmax = 755.7467
				text = "lot"
			intervals [986]:
				xmin = 755.7467
				xmax = 755.8367
				text = "of"
			intervals [987]:
				xmin = 755.8367
				xmax = 756.1667
				text = "black"
			intervals [988]:
				xmin = 756.1667
				xmax = 756.4267
				text = "people"
			intervals [989]:
				xmin = 756.4267
				xmax = 756.5067
				text = ""
			intervals [990]:
				xmin = 756.5067
				xmax = 756.8367
				text = "playing"
			intervals [991]:
				xmin = 756.8367
				xmax = 757.6767
				text = "lacrosse"
			intervals [992]:
				xmin = 757.6767
				xmax = 835.6695
				text = ""
			intervals [993]:
				xmin = 835.6695
				xmax = 835.7995
				text = "so"
			intervals [994]:
				xmin = 835.7995
				xmax = 835.8895
				text = "are"
			intervals [995]:
				xmin = 835.8895
				xmax = 836.0595
				text = "you"
			intervals [996]:
				xmin = 836.0595
				xmax = 836.3595
				text = "good"
			intervals [997]:
				xmin = 836.3595
				xmax = 841.4193
				text = ""
			intervals [998]:
				xmin = 841.4193
				xmax = 842.0993
				text = "so"
			intervals [999]:
				xmin = 842.0993
				xmax = 842.1566
				text = ""
			intervals [1000]:
				xmin = 842.1566
				xmax = 842.3966
				text = "so"
			intervals [1001]:
				xmin = 842.3966
				xmax = 842.5266
				text = "you're"
			intervals [1002]:
				xmin = 842.5266
				xmax = 842.7266
				text = "going"
			intervals [1003]:
				xmin = 842.7266
				xmax = 842.9066
				text = "back"
			intervals [1004]:
				xmin = 842.9066
				xmax = 842.9866
				text = "to"
			intervals [1005]:
				xmin = 842.9866
				xmax = 843.5066
				text = "rdx"
			intervals [1006]:
				xmin = 843.5066
				xmax = 845.5773
				text = ""
			intervals [1007]:
				xmin = 845.5773
				xmax = 845.7973
				text = "so"
			intervals [1008]:
				xmin = 845.7973
				xmax = 846.3473
				text = "okay"
			intervals [1009]:
				xmin = 846.3473
				xmax = 846.852
				text = ""
			intervals [1010]:
				xmin = 846.852
				xmax = 846.992
				text = "so"
			intervals [1011]:
				xmin = 846.992
				xmax = 847.152
				text = "how"
			intervals [1012]:
				xmin = 847.152
				xmax = 847.242
				text = "did"
			intervals [1013]:
				xmin = 847.242
				xmax = 847.312
				text = "you"
			intervals [1014]:
				xmin = 847.312
				xmax = 847.422
				text = "end"
			intervals [1015]:
				xmin = 847.422
				xmax = 847.532
				text = "up"
			intervals [1016]:
				xmin = 847.532
				xmax = 847.592
				text = "at"
			intervals [1017]:
				xmin = 847.592
				xmax = 847.622
				text = ""
			intervals [1018]:
				xmin = 847.622
				xmax = 848.152
				text = "rdx"
			intervals [1019]:
				xmin = 848.152
				xmax = 861.9793
				text = ""
			intervals [1020]:
				xmin = 861.9793
				xmax = 862.2693
				text = "mm"
			intervals [1021]:
				xmin = 862.2693
				xmax = 863.5108
				text = ""
			intervals [1022]:
				xmin = 863.5108
				xmax = 863.7608
				text = "um"
			intervals [1023]:
				xmin = 863.7608
				xmax = 863.8408
				text = "do"
			intervals [1024]:
				xmin = 863.8408
				xmax = 863.9408
				text = "you"
			intervals [1025]:
				xmin = 863.9408
				xmax = 864.1208
				text = "like"
			intervals [1026]:
				xmin = 864.1208
				xmax = 864.2308
				text = "your"
			intervals [1027]:
				xmin = 864.2308
				xmax = 864.4908
				text = "school"
			intervals [1028]:
				xmin = 864.4908
				xmax = 864.6808
				text = "now"
			intervals [1029]:
				xmin = 864.6808
				xmax = 870.1055
				text = ""
			intervals [1030]:
				xmin = 870.1055
				xmax = 870.2555
				text = "like"
			intervals [1031]:
				xmin = 870.2555
				xmax = 870.3955
				text = "how"
			intervals [1032]:
				xmin = 870.3955
				xmax = 870.5555
				text = "many"
			intervals [1033]:
				xmin = 870.5555
				xmax = 870.7255
				text = "people"
			intervals [1034]:
				xmin = 870.7255
				xmax = 876.8229
				text = ""
			intervals [1035]:
				xmin = 876.8229
				xmax = 876.8829
				text = "oh"
			intervals [1036]:
				xmin = 876.8829
				xmax = 877.0229
				text = ""
			intervals [1037]:
				xmin = 877.0229
				xmax = 877.2929
				text = "wow"
			intervals [1038]:
				xmin = 877.2929
				xmax = 877.9841
				text = ""
			intervals [1039]:
				xmin = 877.9841
				xmax = 878.1241
				text = "so"
			intervals [1040]:
				xmin = 878.1241
				xmax = 878.1941
				text = "the"
			intervals [1041]:
				xmin = 878.1941
				xmax = 878.3841
				text = "school"
			intervals [1042]:
				xmin = 878.3841
				xmax = 878.4341
				text = "s"
			intervals [1043]:
				xmin = 878.4341
				xmax = 878.5541
				text = "like"
			intervals [1044]:
				xmin = 878.5541
				xmax = 878.6041
				text = ""
			intervals [1045]:
				xmin = 878.6041
				xmax = 878.7441
				text = "three"
			intervals [1046]:
				xmin = 878.7441
				xmax = 878.7741
				text = ""
			intervals [1047]:
				xmin = 878.7741
				xmax = 879.2141
				text = "thousand"
			intervals [1048]:
				xmin = 879.2141
				xmax = 880.8969
				text = ""
			intervals [1049]:
				xmin = 880.8969
				xmax = 881.1769
				text = "wow"
			intervals [1050]:
				xmin = 881.1769
				xmax = 882.0522
				text = ""
			intervals [1051]:
				xmin = 882.0522
				xmax = 882.2222
				text = "what"
			intervals [1052]:
				xmin = 882.2222
				xmax = 882.2722
				text = "s"
			intervals [1053]:
				xmin = 882.2722
				xmax = 882.3522
				text = "the"
			intervals [1054]:
				xmin = 882.3522
				xmax = 882.6322
				text = "racial"
			intervals [1055]:
				xmin = 882.6322
				xmax = 883.0122
				text = "makeup"
			intervals [1056]:
				xmin = 883.0122
				xmax = 884.1876
				text = ""
			intervals [1057]:
				xmin = 884.1876
				xmax = 884.4676
				text = "like"
			intervals [1058]:
				xmin = 884.4676
				xmax = 903.4288
				text = ""
			intervals [1059]:
				xmin = 903.4288
				xmax = 903.5888
				text = "so"
			intervals [1060]:
				xmin = 903.5888
				xmax = 903.7588
				text = "your"
			intervals [1061]:
				xmin = 903.7588
				xmax = 903.9988
				text = "class"
			intervals [1062]:
				xmin = 903.9988
				xmax = 904.1388
				text = "is"
			intervals [1063]:
				xmin = 904.1388
				xmax = 904.1688
				text = ""
			intervals [1064]:
				xmin = 904.1688
				xmax = 904.4288
				text = "thirty"
			intervals [1065]:
				xmin = 904.4288
				xmax = 904.4688
				text = ""
			intervals [1066]:
				xmin = 904.4688
				xmax = 905.0488
				text = "kids"
			intervals [1067]:
				xmin = 905.0488
				xmax = 911.2939
				text = ""
			intervals [1068]:
				xmin = 911.2939
				xmax = 911.4839
				text = "and"
			intervals [1069]:
				xmin = 911.4839
				xmax = 911.6339
				text = "is"
			intervals [1070]:
				xmin = 911.6339
				xmax = 911.7639
				text = "it"
			intervals [1071]:
				xmin = 911.7639
				xmax = 911.8039
				text = ""
			intervals [1072]:
				xmin = 911.8039
				xmax = 912.1139
				text = "more"
			intervals [1073]:
				xmin = 912.1139
				xmax = 912.1439
				text = ""
			intervals [1074]:
				xmin = 912.1439
				xmax = 912.5639
				text = "blacks"
			intervals [1075]:
				xmin = 912.5639
				xmax = 913.1039
				text = "whites"
			intervals [1076]:
				xmin = 913.1039
				xmax = 928.6333
				text = ""
			intervals [1077]:
				xmin = 928.6333
				xmax = 928.9233
				text = "mm"
			intervals [1078]:
				xmin = 928.9233
				xmax = 929.8453
				text = ""
			intervals [1079]:
				xmin = 929.8453
				xmax = 929.9453
				text = "do"
			intervals [1080]:
				xmin = 929.9453
				xmax = 930.0553
				text = "you"
			intervals [1081]:
				xmin = 930.0553
				xmax = 930.2253
				text = "think"
			intervals [1082]:
				xmin = 930.2253
				xmax = 930.3253
				text = "you're"
			intervals [1083]:
				xmin = 930.3253
				xmax = 930.5453
				text = "getting"
			intervals [1084]:
				xmin = 930.5453
				xmax = 930.5853
				text = "a"
			intervals [1085]:
				xmin = 930.5853
				xmax = 930.7253
				text = "good"
			intervals [1086]:
				xmin = 930.7253
				xmax = 931.2553
				text = "education"
			intervals [1087]:
				xmin = 931.2553
				xmax = 947.3782
				text = ""
			intervals [1088]:
				xmin = 947.3782
				xmax = 947.5582
				text = "so"
			intervals [1089]:
				xmin = 947.5582
				xmax = 947.6882
				text = "what"
			intervals [1090]:
				xmin = 947.6882
				xmax = 947.7482
				text = "do"
			intervals [1091]:
				xmin = 947.7482
				xmax = 947.9282
				text = "you"
			intervals [1092]:
				xmin = 947.9282
				xmax = 948.2082
				text = "okay"
			intervals [1093]:
				xmin = 948.2082
				xmax = 948.3382
				text = "so"
			intervals [1094]:
				xmin = 948.3382
				xmax = 948.5082
				text = "let"
			intervals [1095]:
				xmin = 948.5082
				xmax = 948.5382
				text = "s"
			intervals [1096]:
				xmin = 948.5382
				xmax = 948.7282
				text = "see"
			intervals [1097]:
				xmin = 948.7282
				xmax = 948.9482
				text = "where"
			intervals [1098]:
				xmin = 948.9482
				xmax = 949.0082
				text = "do"
			intervals [1099]:
				xmin = 949.0082
				xmax = 949.0882
				text = "you"
			intervals [1100]:
				xmin = 949.0882
				xmax = 949.2982
				text = "wanna"
			intervals [1101]:
				xmin = 949.2982
				xmax = 949.5482
				text = "go"
			intervals [1102]:
				xmin = 949.5482
				xmax = 949.5782
				text = ""
			intervals [1103]:
				xmin = 949.5782
				xmax = 950.1082
				text = "after"
			intervals [1104]:
				xmin = 950.1082
				xmax = 950.3277
				text = ""
			intervals [1105]:
				xmin = 950.3277
				xmax = 950.3977
				text = "c"
			intervals [1106]:
				xmin = 950.3977
				xmax = 950.4777
				text = ""
			intervals [1107]:
				xmin = 950.4777
				xmax = 950.7777
				text = "after"
			intervals [1108]:
				xmin = 950.7777
				xmax = 950.9177
				text = "high"
			intervals [1109]:
				xmin = 950.9177
				xmax = 951.1577
				text = "school"
			intervals [1110]:
				xmin = 951.1577
				xmax = 971.872
				text = ""
			intervals [1111]:
				xmin = 971.872
				xmax = 972.052
				text = "where"
			intervals [1112]:
				xmin = 972.052
				xmax = 972.112
				text = "do"
			intervals [1113]:
				xmin = 972.112
				xmax = 972.212
				text = "you"
			intervals [1114]:
				xmin = 972.212
				xmax = 972.422
				text = "wanna"
			intervals [1115]:
				xmin = 972.422
				xmax = 972.512
				text = "go"
			intervals [1116]:
				xmin = 972.512
				xmax = 972.602
				text = "to"
			intervals [1117]:
				xmin = 972.602
				xmax = 972.782
				text = "school"
			intervals [1118]:
				xmin = 972.782
				xmax = 972.842
				text = "do"
			intervals [1119]:
				xmin = 972.842
				xmax = 972.972
				text = "you"
			intervals [1120]:
				xmin = 972.972
				xmax = 973.012
				text = ""
			intervals [1121]:
				xmin = 973.012
				xmax = 973.172
				text = "have"
			intervals [1122]:
				xmin = 973.172
				xmax = 973.252
				text = "a"
			intervals [1123]:
				xmin = 973.252
				xmax = 973.812
				text = "location"
			intervals [1124]:
				xmin = 973.812
				xmax = 976.0994
				text = ""
			intervals [1125]:
				xmin = 976.0994
				xmax = 976.2694
				text = "in"
			intervals [1126]:
				xmin = 976.2694
				xmax = 976.3094
				text = ""
			intervals [1127]:
				xmin = 976.3094
				xmax = 976.8494
				text = "boston"
			intervals [1128]:
				xmin = 976.8494
				xmax = 976.8894
				text = ""
			intervals [1129]:
				xmin = 976.8894
				xmax = 977.2894
				text = "or"
			intervals [1130]:
				xmin = 977.2894
				xmax = 977.9194
				text = "in"
			intervals [1131]:
				xmin = 977.9194
				xmax = 978.9296
				text = ""
			intervals [1132]:
				xmin = 978.9296
				xmax = 979.0596
				text = "cause"
			intervals [1133]:
				xmin = 979.0596
				xmax = 979.1796
				text = "there"
			intervals [1134]:
				xmin = 979.1796
				xmax = 979.2496
				text = "s"
			intervals [1135]:
				xmin = 979.2496
				xmax = 979.2996
				text = "a"
			intervals [1136]:
				xmin = 979.2996
				xmax = 979.5996
				text = "miami"
			intervals [1137]:
				xmin = 979.5996
				xmax = 980.1096
				text = "university"
			intervals [1138]:
				xmin = 980.1096
				xmax = 980.1396
				text = ""
			intervals [1139]:
				xmin = 980.1396
				xmax = 980.2696
				text = "in"
			intervals [1140]:
				xmin = 980.2696
				xmax = 980.5196
				text = "boston"
			intervals [1141]:
				xmin = 980.5196
				xmax = 980.6333
				text = ""
			intervals [1142]:
				xmin = 980.6333
				xmax = 980.7933
				text = "that"
			intervals [1143]:
				xmin = 980.7933
				xmax = 980.8233
				text = "s"
			intervals [1144]:
				xmin = 980.8233
				xmax = 981.0333
				text = "w"
			intervals [1145]:
				xmin = 981.0333
				xmax = 981.2933
				text = "okay"
			intervals [1146]:
				xmin = 981.2933
				xmax = 981.8592
				text = ""
			intervals [1147]:
				xmin = 981.8592
				xmax = 982.6892
				text = "um"
			intervals [1148]:
				xmin = 982.6892
				xmax = 983.5875
				text = ""
			intervals [1149]:
				xmin = 983.5875
				xmax = 983.6775
				text = "<unk>"
			intervals [1150]:
				xmin = 983.6775
				xmax = 984.7328
				text = ""
			intervals [1151]:
				xmin = 984.7328
				xmax = 985.5728
				text = "so"
			intervals [1152]:
				xmin = 985.5728
				xmax = 986.1575
				text = ""
			intervals [1153]:
				xmin = 986.1575
				xmax = 986.2875
				text = "do"
			intervals [1154]:
				xmin = 986.2875
				xmax = 987.1775
				text = "you"
			intervals [1155]:
				xmin = 987.1775
				xmax = 987.4088
				text = ""
			intervals [1156]:
				xmin = 987.4088
				xmax = 987.6788
				text = "why"
			intervals [1157]:
				xmin = 987.6788
				xmax = 987.8988
				text = "that"
			intervals [1158]:
				xmin = 987.8988
				xmax = 988.1588
				text = "school"
			intervals [1159]:
				xmin = 988.1588
				xmax = 988.4388
				text = "first"
			intervals [1160]:
				xmin = 988.4388
				xmax = 988.5288
				text = "of"
			intervals [1161]:
				xmin = 988.5288
				xmax = 988.6088
				text = "all"
			intervals [1162]:
				xmin = 988.6088
				xmax = 990.6327
				text = ""
			intervals [1163]:
				xmin = 990.6327
				xmax = 990.9227
				text = "mm"
			intervals [1164]:
				xmin = 990.9227
				xmax = 991.4434
				text = ""
			intervals [1165]:
				xmin = 991.4434
				xmax = 991.5434
				text = "have"
			intervals [1166]:
				xmin = 991.5434
				xmax = 991.6634
				text = "you"
			intervals [1167]:
				xmin = 991.6634
				xmax = 991.9134
				text = "checked"
			intervals [1168]:
				xmin = 991.9134
				xmax = 992.0434
				text = "it"
			intervals [1169]:
				xmin = 992.0434
				xmax = 992.1434
				text = "out"
			intervals [1170]:
				xmin = 992.1434
				xmax = 995.2046
				text = ""
			intervals [1171]:
				xmin = 995.2046
				xmax = 995.4146
				text = "mm"
			intervals [1172]:
				xmin = 995.4146
				xmax = 996.1289
				text = ""
			intervals [1173]:
				xmin = 996.1289
				xmax = 996.3889
				text = "and"
			intervals [1174]:
				xmin = 996.3889
				xmax = 996.7389
				text = "then"
			intervals [1175]:
				xmin = 996.7389
				xmax = 997.3667
				text = ""
			intervals [1176]:
				xmin = 997.3667
				xmax = 997.4767
				text = "do"
			intervals [1177]:
				xmin = 997.4767
				xmax = 997.7567
				text = "you"
			intervals [1178]:
				xmin = 997.7567
				xmax = 998.0867
				text = "think"
			intervals [1179]:
				xmin = 998.0867
				xmax = 998.2067
				text = ""
			intervals [1180]:
				xmin = 998.2067
				xmax = 998.5767
				text = "that"
			intervals [1181]:
				xmin = 998.5767
				xmax = 1002.3224
				text = ""
			intervals [1182]:
				xmin = 1002.3224
				xmax = 1002.4524
				text = "so"
			intervals [1183]:
				xmin = 1002.4524
				xmax = 1002.5824
				text = "let"
			intervals [1184]:
				xmin = 1002.5824
				xmax = 1002.6524
				text = "s"
			intervals [1185]:
				xmin = 1002.6524
				xmax = 1002.7524
				text = "go"
			intervals [1186]:
				xmin = 1002.7524
				xmax = 1003.0124
				text = "back"
			intervals [1187]:
				xmin = 1003.0124
				xmax = 1003.0924
				text = "you"
			intervals [1188]:
				xmin = 1003.0924
				xmax = 1003.2824
				text = "said"
			intervals [1189]:
				xmin = 1003.2824
				xmax = 1003.3624
				text = "you"
			intervals [1190]:
				xmin = 1003.3624
				xmax = 1003.5624
				text = "wanna"
			intervals [1191]:
				xmin = 1003.5624
				xmax = 1003.7224
				text = "get"
			intervals [1192]:
				xmin = 1003.7224
				xmax = 1003.8824
				text = "some"
			intervals [1193]:
				xmin = 1003.8824
				xmax = 1004.0924
				text = "money"
			intervals [1194]:
				xmin = 1004.0924
				xmax = 1004.2424
				text = "for"
			intervals [1195]:
				xmin = 1004.2424
				xmax = 1004.7624
				text = "college"
			intervals [1196]:
				xmin = 1004.7624
				xmax = 1005.0584
				text = ""
			intervals [1197]:
				xmin = 1005.0584
				xmax = 1005.1684
				text = "do"
			intervals [1198]:
				xmin = 1005.1684
				xmax = 1005.3284
				text = "you"
			intervals [1199]:
				xmin = 1005.3284
				xmax = 1005.5984
				text = "feel"
			intervals [1200]:
				xmin = 1005.5984
				xmax = 1005.8584
				text = "like"
			intervals [1201]:
				xmin = 1005.8584
				xmax = 1006.0084
				text = "your"
			intervals [1202]:
				xmin = 1006.0084
				xmax = 1006.8084
				text = "family"
			intervals [1203]:
				xmin = 1006.8084
				xmax = 1006.8584
				text = ""
			intervals [1204]:
				xmin = 1006.8584
				xmax = 1006.9884
				text = "that"
			intervals [1205]:
				xmin = 1006.9884
				xmax = 1007.1584
				text = "you've"
			intervals [1206]:
				xmin = 1007.1584
				xmax = 1007.3884
				text = "had"
			intervals [1207]:
				xmin = 1007.3884
				xmax = 1007.7484
				text = "everything"
			intervals [1208]:
				xmin = 1007.7484
				xmax = 1007.8984
				text = "you"
			intervals [1209]:
				xmin = 1007.8984
				xmax = 1008.1584
				text = "needed"
			intervals [1210]:
				xmin = 1008.1584
				xmax = 1008.2684
				text = "did"
			intervals [1211]:
				xmin = 1008.2684
				xmax = 1008.3484
				text = "you"
			intervals [1212]:
				xmin = 1008.3484
				xmax = 1008.4484
				text = "ever"
			intervals [1213]:
				xmin = 1008.4484
				xmax = 1008.5684
				text = "feel"
			intervals [1214]:
				xmin = 1008.5684
				xmax = 1008.7384
				text = "like"
			intervals [1215]:
				xmin = 1008.7384
				xmax = 1008.8284
				text = "your"
			intervals [1216]:
				xmin = 1008.8284
				xmax = 1008.9984
				text = "fa-"
			intervals [1217]:
				xmin = 1008.9984
				xmax = 1009.0284
				text = ""
			intervals [1218]:
				xmin = 1009.0284
				xmax = 1009.1984
				text = "your"
			intervals [1219]:
				xmin = 1009.1984
				xmax = 1009.4684
				text = "family"
			intervals [1220]:
				xmin = 1009.4684
				xmax = 1009.7184
				text = "wanted"
			intervals [1221]:
				xmin = 1009.7184
				xmax = 1009.8384
				text = "for"
			intervals [1222]:
				xmin = 1009.8384
				xmax = 1010.3684
				text = "anything"
			intervals [1223]:
				xmin = 1010.3684
				xmax = 1057.1965
				text = ""
			intervals [1224]:
				xmin = 1057.1965
				xmax = 1057.4065
				text = "every"
			intervals [1225]:
				xmin = 1057.4065
				xmax = 1057.6565
				text = "month"
			intervals [1226]:
				xmin = 1057.6565
				xmax = 1058.5345
				text = ""
			intervals [1227]:
				xmin = 1058.5345
				xmax = 1058.7545
				text = "right"
			intervals [1228]:
				xmin = 1058.7545
				xmax = 1058.9482
				text = ""
			intervals [1229]:
				xmin = 1058.9482
				xmax = 1059.0282
				text = "so"
			intervals [1230]:
				xmin = 1059.0282
				xmax = 1059.2482
				text = "that"
			intervals [1231]:
				xmin = 1059.2482
				xmax = 1059.2982
				text = "s"
			intervals [1232]:
				xmin = 1059.2982
				xmax = 1059.8982
				text = "another"
			intervals [1233]:
				xmin = 1059.8982
				xmax = 1060.0993
				text = ""
			intervals [1234]:
				xmin = 1060.0993
				xmax = 1060.4893
				text = "house"
			intervals [1235]:
				xmin = 1060.4893
				xmax = 1061.2393
				text = "mortgage"
			intervals [1236]:
				xmin = 1061.2393
				xmax = 1061.5093
				text = "rent"
			intervals [1237]:
				xmin = 1061.5093
				xmax = 1061.6293
				text = "that"
			intervals [1238]:
				xmin = 1061.6293
				xmax = 1061.8593
				text = "s"
			intervals [1239]:
				xmin = 1061.8593
				xmax = 1062.1493
				text = "another"
			intervals [1240]:
				xmin = 1062.1493
				xmax = 1062.2093
				text = ""
			intervals [1241]:
				xmin = 1062.2093
				xmax = 1062.5693
				text = "payment"
			intervals [1242]:
				xmin = 1062.5693
				xmax = 1062.7793
				text = "yup"
			intervals [1243]:
				xmin = 1062.7793
				xmax = 1062.8693
				text = "yup"
			intervals [1244]:
				xmin = 1062.8693
				xmax = 1070.5813
				text = ""
			intervals [1245]:
				xmin = 1070.5813
				xmax = 1070.8713
				text = "mm"
			intervals [1246]:
				xmin = 1070.8713
				xmax = 1072.3096
				text = ""
			intervals [1247]:
				xmin = 1072.3096
				xmax = 1072.5196
				text = "yeah"
			intervals [1248]:
				xmin = 1072.5196
				xmax = 1072.6492
				text = ""
			intervals [1249]:
				xmin = 1072.6492
				xmax = 1072.7892
				text = "so"
			intervals [1250]:
				xmin = 1072.7892
				xmax = 1072.9692
				text = "you"
			intervals [1251]:
				xmin = 1072.9692
				xmax = 1073.1692
				text = "feel"
			intervals [1252]:
				xmin = 1073.1692
				xmax = 1073.3692
				text = "like"
			intervals [1253]:
				xmin = 1073.3692
				xmax = 1073.4692
				text = "you're"
			intervals [1254]:
				xmin = 1073.4692
				xmax = 1073.5392
				text = "in"
			intervals [1255]:
				xmin = 1073.5392
				xmax = 1073.6092
				text = "the"
			intervals [1256]:
				xmin = 1073.6092
				xmax = 1073.7992
				text = "middle"
			intervals [1257]:
				xmin = 1073.7992
				xmax = 1074.2092
				text = "class"
			intervals [1258]:
				xmin = 1074.2092
				xmax = 1074.4592
				text = "what"
			intervals [1259]:
				xmin = 1074.4592
				xmax = 1074.6492
				text = "makes"
			intervals [1260]:
				xmin = 1074.6492
				xmax = 1074.7492
				text = "you"
			intervals [1261]:
				xmin = 1074.7492
				xmax = 1074.8892
				text = "feel"
			intervals [1262]:
				xmin = 1074.8892
				xmax = 1075.0392
				text = "that"
			intervals [1263]:
				xmin = 1075.0392
				xmax = 1075.1992
				text = "way"
			intervals [1264]:
				xmin = 1075.1992
				xmax = 1102.5931
				text = ""
			intervals [1265]:
				xmin = 1102.5931
				xmax = 1102.8631
				text = "hm"
			intervals [1266]:
				xmin = 1102.8631
				xmax = 1103.1437
				text = ""
			intervals [1267]:
				xmin = 1103.1437
				xmax = 1103.3937
				text = "and"
			intervals [1268]:
				xmin = 1103.3937
				xmax = 1103.5637
				text = "your"
			intervals [1269]:
				xmin = 1103.5637
				xmax = 1103.9237
				text = "parents"
			intervals [1270]:
				xmin = 1103.9237
				xmax = 1104.0437
				text = "feel"
			intervals [1271]:
				xmin = 1104.0437
				xmax = 1104.2337
				text = "like"
			intervals [1272]:
				xmin = 1104.2337
				xmax = 1104.6037
				text = "they"
			intervals [1273]:
				xmin = 1104.6037
				xmax = 1104.9863
				text = ""
			intervals [1274]:
				xmin = 1104.9863
				xmax = 1105.1263
				text = "they"
			intervals [1275]:
				xmin = 1105.1263
				xmax = 1105.3163
				text = "want"
			intervals [1276]:
				xmin = 1105.3163
				xmax = 1105.5663
				text = "more"
			intervals [1277]:
				xmin = 1105.5663
				xmax = 1105.7063
				text = "for"
			intervals [1278]:
				xmin = 1105.7063
				xmax = 1105.9363
				text = "you"
			intervals [1279]:
				xmin = 1105.9363
				xmax = 1106.1508
				text = ""
			intervals [1280]:
				xmin = 1106.1508
				xmax = 1106.2308
				text = "is"
			intervals [1281]:
				xmin = 1106.2308
				xmax = 1106.3808
				text = "that"
			intervals [1282]:
				xmin = 1106.3808
				xmax = 1106.5412
				text = ""
			intervals [1283]:
				xmin = 1106.5412
				xmax = 1106.7312
				text = "that"
			intervals [1284]:
				xmin = 1106.7312
				xmax = 1106.7812
				text = "s"
			intervals [1285]:
				xmin = 1106.7812
				xmax = 1106.8712
				text = "why"
			intervals [1286]:
				xmin = 1106.8712
				xmax = 1107.0112
				text = "they"
			intervals [1287]:
				xmin = 1107.0112
				xmax = 1107.2012
				text = "feel"
			intervals [1288]:
				xmin = 1107.2012
				xmax = 1107.4112
				text = "like"
			intervals [1289]:
				xmin = 1107.4112
				xmax = 1107.5712
				text = "they're"
			intervals [1290]:
				xmin = 1107.5712
				xmax = 1107.7712
				text = "not"
			intervals [1291]:
				xmin = 1107.7712
				xmax = 1107.8912
				text = "in"
			intervals [1292]:
				xmin = 1107.8912
				xmax = 1107.9512
				text = "the"
			intervals [1293]:
				xmin = 1107.9512
				xmax = 1108.1812
				text = "middle"
			intervals [1294]:
				xmin = 1108.1812
				xmax = 1108.4712
				text = "class"
			intervals [1295]:
				xmin = 1108.4712
				xmax = 1109.8954
				text = ""
			intervals [1296]:
				xmin = 1109.8954
				xmax = 1110.1954
				text = "well"
			intervals [1297]:
				xmin = 1110.1954
				xmax = 1110.2254
				text = "i"
			intervals [1298]:
				xmin = 1110.2254
				xmax = 1110.4054
				text = "mean"
			intervals [1299]:
				xmin = 1110.4054
				xmax = 1110.6054
				text = "they're"
			intervals [1300]:
				xmin = 1110.6054
				xmax = 1111.1354
				text = "parents"
			intervals [1301]:
				xmin = 1111.1354
				xmax = 1111.2454
				text = "so"
			intervals [1302]:
				xmin = 1111.2454
				xmax = 1111.5154
				text = ""
			intervals [1303]:
				xmin = 1111.5154
				xmax = 1111.6254
				text = "they"
			intervals [1304]:
				xmin = 1111.6254
				xmax = 1111.7654
				text = "have"
			intervals [1305]:
				xmin = 1111.7654
				xmax = 1111.8354
				text = "a"
			intervals [1306]:
				xmin = 1111.8354
				xmax = 1112.1054
				text = "different"
			intervals [1307]:
				xmin = 1112.1054
				xmax = 1112.6354
				text = "perspective"
			intervals [1308]:
				xmin = 1112.6354
				xmax = 1112.7948
				text = ""
			intervals [1309]:
				xmin = 1112.7948
				xmax = 1112.9848
				text = "their"
			intervals [1310]:
				xmin = 1112.9848
				xmax = 1113.1948
				text = "world"
			intervals [1311]:
				xmin = 1113.1948
				xmax = 1113.3248
				text = "view"
			intervals [1312]:
				xmin = 1113.3248
				xmax = 1113.4048
				text = "is"
			intervals [1313]:
				xmin = 1113.4048
				xmax = 1113.7348
				text = "different"
			intervals [1314]:
				xmin = 1113.7348
				xmax = 1114.0548
				text = "right"
			intervals [1315]:
				xmin = 1114.0548
				xmax = 1114.6466
				text = ""
			intervals [1316]:
				xmin = 1114.6466
				xmax = 1115.3166
				text = "um"
			intervals [1317]:
				xmin = 1115.3166
				xmax = 1116.3023
				text = ""
			intervals [1318]:
				xmin = 1116.3023
				xmax = 1116.3723
				text = "do"
			intervals [1319]:
				xmin = 1116.3723
				xmax = 1116.6823
				text = "you"
			intervals [1320]:
				xmin = 1116.6823
				xmax = 1117.2423
				text = "think"
			intervals [1321]:
				xmin = 1117.2423
				xmax = 1118.5846
				text = ""
			intervals [1322]:
				xmin = 1118.5846
				xmax = 1118.7246
				text = "let"
			intervals [1323]:
				xmin = 1118.7246
				xmax = 1118.7846
				text = "s"
			intervals [1324]:
				xmin = 1118.7846
				xmax = 1118.8546
				text = "go"
			intervals [1325]:
				xmin = 1118.8546
				xmax = 1119.0246
				text = "back"
			intervals [1326]:
				xmin = 1119.0246
				xmax = 1119.1146
				text = "to"
			intervals [1327]:
				xmin = 1119.1146
				xmax = 1119.2846
				text = "high"
			intervals [1328]:
				xmin = 1119.2846
				xmax = 1119.4846
				text = "school"
			intervals [1329]:
				xmin = 1119.4846
				xmax = 1119.6246
				text = "for"
			intervals [1330]:
				xmin = 1119.6246
				xmax = 1119.6646
				text = "a"
			intervals [1331]:
				xmin = 1119.6646
				xmax = 1119.8746
				text = "minute"
			intervals [1332]:
				xmin = 1119.8746
				xmax = 1120.0146
				text = "cause"
			intervals [1333]:
				xmin = 1120.0146
				xmax = 1120.1146
				text = "you're"
			intervals [1334]:
				xmin = 1120.1146
				xmax = 1120.1846
				text = "in"
			intervals [1335]:
				xmin = 1120.1846
				xmax = 1120.3646
				text = "high"
			intervals [1336]:
				xmin = 1120.3646
				xmax = 1120.6146
				text = "school"
			intervals [1337]:
				xmin = 1120.6146
				xmax = 1120.9446
				text = "you're"
			intervals [1338]:
				xmin = 1120.9446
				xmax = 1120.9746
				text = ""
			intervals [1339]:
				xmin = 1120.9746
				xmax = 1121.1246
				text = "a"
			intervals [1340]:
				xmin = 1121.1246
				xmax = 1121.7246
				text = "boy"
			intervals [1341]:
				xmin = 1121.7246
				xmax = 1122.2557
				text = ""
			intervals [1342]:
				xmin = 1122.2557
				xmax = 1122.3657
				text = "are"
			intervals [1343]:
				xmin = 1122.3657
				xmax = 1122.4257
				text = "you"
			intervals [1344]:
				xmin = 1122.4257
				xmax = 1122.6857
				text = "into"
			intervals [1345]:
				xmin = 1122.6857
				xmax = 1123.2857
				text = "girls"
			intervals [1346]:
				xmin = 1123.2857
				xmax = 1124.0875
				text = ""
			intervals [1347]:
				xmin = 1124.0875
				xmax = 1124.1975
				text = "and"
			intervals [1348]:
				xmin = 1124.1975
				xmax = 1124.2275
				text = ""
			intervals [1349]:
				xmin = 1124.2275
				xmax = 1124.2875
				text = "do"
			intervals [1350]:
				xmin = 1124.2875
				xmax = 1124.3175
				text = ""
			intervals [1351]:
				xmin = 1124.3175
				xmax = 1124.3975
				text = "you"
			intervals [1352]:
				xmin = 1124.3975
				xmax = 1124.4875
				text = "have"
			intervals [1353]:
				xmin = 1124.4875
				xmax = 1124.5375
				text = "a"
			intervals [1354]:
				xmin = 1124.5375
				xmax = 1124.9675
				text = "girlfriend"
			intervals [1355]:
				xmin = 1124.9675
				xmax = 1125.8826
				text = ""
			intervals [1356]:
				xmin = 1125.8826
				xmax = 1126.0626
				text = "tell"
			intervals [1357]:
				xmin = 1126.0626
				xmax = 1126.1926
				text = "me"
			intervals [1358]:
				xmin = 1126.1926
				xmax = 1126.4726
				text = "about"
			intervals [1359]:
				xmin = 1126.4726
				xmax = 1126.5626
				text = "her"
			intervals [1360]:
				xmin = 1126.5626
				xmax = 1129.9841
				text = ""
			intervals [1361]:
				xmin = 1129.9841
				xmax = 1130.0441
				text = "it"
			intervals [1362]:
				xmin = 1130.0441
				xmax = 1130.3341
				text = ""
			intervals [1363]:
				xmin = 1130.3341
				xmax = 1130.6241
				text = "sound"
			intervals [1364]:
				xmin = 1130.6241
				xmax = 1131.1041
				text = "complicated"
			intervals [1365]:
				xmin = 1131.1041
				xmax = 1165.8038
				text = ""
			intervals [1366]:
				xmin = 1165.8038
				xmax = 1166.0938
				text = "oh"
			intervals [1367]:
				xmin = 1166.0938
				xmax = 1166.2638
				text = "like"
			intervals [1368]:
				xmin = 1166.2638
				xmax = 1166.5938
				text = ""
			intervals [1369]:
				xmin = 1166.5938
				xmax = 1166.6538
				text = "all"
			intervals [1370]:
				xmin = 1166.6538
				xmax = 1166.7138
				text = "the"
			intervals [1371]:
				xmin = 1166.7138
				xmax = 1167.0738
				text = "oh"
			intervals [1372]:
				xmin = 1167.0738
				xmax = 1167.402
				text = ""
			intervals [1373]:
				xmin = 1167.402
				xmax = 1167.632
				text = "really"
			intervals [1374]:
				xmin = 1167.632
				xmax = 1167.8425
				text = ""
			intervals [1375]:
				xmin = 1167.8425
				xmax = 1168.2625
				text = "oh"
			intervals [1376]:
				xmin = 1168.2625
				xmax = 1168.3725
				text = "okay"
			intervals [1377]:
				xmin = 1168.3725
				xmax = 1168.4925
				text = "yeah"
			intervals [1378]:
				xmin = 1168.4925
				xmax = 1168.8525
				text = "really"
			intervals [1379]:
				xmin = 1168.8525
				xmax = 1168.9625
				text = ""
			intervals [1380]:
				xmin = 1168.9625
				xmax = 1169.1725
				text = "across"
			intervals [1381]:
				xmin = 1169.1725
				xmax = 1169.3525
				text = "country"
			intervals [1382]:
				xmin = 1169.3525
				xmax = 1184.4812
				text = ""
			intervals [1383]:
				xmin = 1184.4812
				xmax = 1184.6412
				text = "<unk>"
			intervals [1384]:
				xmin = 1184.6412
				xmax = 1184.7012
				text = "oh"
			intervals [1385]:
				xmin = 1184.7012
				xmax = 1184.8512
				text = "that"
			intervals [1386]:
				xmin = 1184.8512
				xmax = 1184.9612
				text = "s"
			intervals [1387]:
				xmin = 1184.9612
				xmax = 1185.3112
				text = "cute"
			intervals [1388]:
				xmin = 1185.3112
				xmax = 1186.4398
				text = ""
			intervals [1389]:
				xmin = 1186.4398
				xmax = 1186.5498
				text = "what"
			intervals [1390]:
				xmin = 1186.5498
				xmax = 1186.5998
				text = "s"
			intervals [1391]:
				xmin = 1186.5998
				xmax = 1186.6798
				text = "her"
			intervals [1392]:
				xmin = 1186.6798
				xmax = 1186.8998
				text = "name"
			intervals [1393]:
				xmin = 1186.8998
				xmax = 1188.6994
				text = ""
			intervals [1394]:
				xmin = 1188.6994
				xmax = 1188.7894
				text = "<unk>"
			intervals [1395]:
				xmin = 1188.7894
				xmax = 1188.913
				text = ""
			intervals [1396]:
				xmin = 1188.913
				xmax = 1189.193
				text = "aw"
			intervals [1397]:
				xmin = 1189.193
				xmax = 1191.0951
				text = ""
			intervals [1398]:
				xmin = 1191.0951
				xmax = 1191.2451
				text = "and"
			intervals [1399]:
				xmin = 1191.2451
				xmax = 1191.3551
				text = "is"
			intervals [1400]:
				xmin = 1191.3551
				xmax = 1191.5351
				text = "she"
			intervals [1401]:
				xmin = 1191.5351
				xmax = 1191.6151
				text = "a"
			intervals [1402]:
				xmin = 1191.6151
				xmax = 1191.9751
				text = "junior"
			intervals [1403]:
				xmin = 1191.9751
				xmax = 1192.0851
				text = "as"
			intervals [1404]:
				xmin = 1192.0851
				xmax = 1192.3551
				text = "well"
			intervals [1405]:
				xmin = 1192.3551
				xmax = 1193.3915
				text = ""
			intervals [1406]:
				xmin = 1193.3915
				xmax = 1193.8415
				text = "okay"
			intervals [1407]:
				xmin = 1193.8415
				xmax = 1194.3091
				text = ""
			intervals [1408]:
				xmin = 1194.3091
				xmax = 1194.6691
				text = "hey"
			intervals [1409]:
				xmin = 1194.6691
				xmax = 1195.0291
				text = ""
			intervals [1410]:
				xmin = 1195.0291
				xmax = 1195.3991
				text = "<unk>"
			intervals [1411]:
				xmin = 1195.3991
				xmax = 1196.321
				text = ""
			intervals [1412]:
				xmin = 1196.321
				xmax = 1197.111
				text = "um"
			intervals [1413]:
				xmin = 1197.111
				xmax = 1197.5656
				text = ""
			intervals [1414]:
				xmin = 1197.5656
				xmax = 1197.7756
				text = "long"
			intervals [1415]:
				xmin = 1197.7756
				xmax = 1198.0756
				text = "distance"
			intervals [1416]:
				xmin = 1198.0756
				xmax = 1198.2056
				text = "is"
			intervals [1417]:
				xmin = 1198.2056
				xmax = 1198.5856
				text = "hard"
			intervals [1418]:
				xmin = 1198.5856
				xmax = 1199.711
				text = ""
			intervals [1419]:
				xmin = 1199.711
				xmax = 1200.321
				text = "um"
			intervals [1420]:
				xmin = 1200.321
				xmax = 1200.361
				text = ""
			intervals [1421]:
				xmin = 1200.361
				xmax = 1200.561
				text = "but"
			intervals [1422]:
				xmin = 1200.561
				xmax = 1200.641
				text = "i"
			intervals [1423]:
				xmin = 1200.641
				xmax = 1200.931
				text = "mean"
			intervals [1424]:
				xmin = 1200.931
				xmax = 1201.041
				text = "but"
			intervals [1425]:
				xmin = 1201.041
				xmax = 1201.161
				text = "y'all"
			intervals [1426]:
				xmin = 1201.161
				xmax = 1201.271
				text = "have"
			intervals [1427]:
				xmin = 1201.271
				xmax = 1201.751
				text = "technology"
			intervals [1428]:
				xmin = 1201.751
				xmax = 1201.891
				text = "now"
			intervals [1429]:
				xmin = 1201.891
				xmax = 1201.951
				text = ""
			intervals [1430]:
				xmin = 1201.951
				xmax = 1202.101
				text = "so"
			intervals [1431]:
				xmin = 1202.101
				xmax = 1202.911
				text = "phones"
			intervals [1432]:
				xmin = 1202.911
				xmax = 1203.3387
				text = ""
			intervals [1433]:
				xmin = 1203.3387
				xmax = 1203.4887
				text = "when"
			intervals [1434]:
				xmin = 1203.4887
				xmax = 1203.5787
				text = "i"
			intervals [1435]:
				xmin = 1203.5787
				xmax = 1203.7287
				text = "was"
			intervals [1436]:
				xmin = 1203.7287
				xmax = 1204.1187
				text = "younger"
			intervals [1437]:
				xmin = 1204.1187
				xmax = 1204.1487
				text = ""
			intervals [1438]:
				xmin = 1204.1487
				xmax = 1204.4487
				text = "phones"
			intervals [1439]:
				xmin = 1204.4487
				xmax = 1204.6587
				text = "like"
			intervals [1440]:
				xmin = 1204.6587
				xmax = 1204.7687
				text = "it"
			intervals [1441]:
				xmin = 1204.7687
				xmax = 1205.0387
				text = "cost"
			intervals [1442]:
				xmin = 1205.0387
				xmax = 1205.2787
				text = "like"
			intervals [1443]:
				xmin = 1205.2787
				xmax = 1205.3187
				text = ""
			intervals [1444]:
				xmin = 1205.3187
				xmax = 1205.5687
				text = "fifty"
			intervals [1445]:
				xmin = 1205.5687
				xmax = 1205.7387
				text = "cent"
			intervals [1446]:
				xmin = 1205.7387
				xmax = 1205.7887
				text = "a"
			intervals [1447]:
				xmin = 1205.7887
				xmax = 1206.1687
				text = "minute"
			intervals [1448]:
				xmin = 1206.1687
				xmax = 1206.2387
				text = "to"
			intervals [1449]:
				xmin = 1206.2387
				xmax = 1206.4187
				text = "call"
			intervals [1450]:
				xmin = 1206.4187
				xmax = 1206.5087
				text = "long"
			intervals [1451]:
				xmin = 1206.5087
				xmax = 1207.0587
				text = ""
			intervals [1452]:
				xmin = 1207.0587
				xmax = 1207.2687
				text = "distance"
			intervals [1453]:
				xmin = 1207.2687
				xmax = 1207.3487
				text = "and"
			intervals [1454]:
				xmin = 1207.3487
				xmax = 1207.4087
				text = "you"
			intervals [1455]:
				xmin = 1207.4087
				xmax = 1207.5487
				text = "could"
			intervals [1456]:
				xmin = 1207.5487
				xmax = 1207.7687
				text = "not"
			intervals [1457]:
				xmin = 1207.7687
				xmax = 1207.8987
				text = "be"
			intervals [1458]:
				xmin = 1207.8987
				xmax = 1208.1387
				text = "calling"
			intervals [1459]:
				xmin = 1208.1387
				xmax = 1208.3087
				text = "long"
			intervals [1460]:
				xmin = 1208.3087
				xmax = 1208.5687
				text = "distance"
			intervals [1461]:
				xmin = 1208.5687
				xmax = 1208.8587
				text = "now"
			intervals [1462]:
				xmin = 1208.8587
				xmax = 1208.9887
				text = "you"
			intervals [1463]:
				xmin = 1208.9887
				xmax = 1209.1587
				text = "can"
			intervals [1464]:
				xmin = 1209.1587
				xmax = 1209.5387
				text = "call"
			intervals [1465]:
				xmin = 1209.5387
				xmax = 1209.6787
				text = "and"
			intervals [1466]:
				xmin = 1209.6787
				xmax = 1210.0387
				text = "text"
			intervals [1467]:
				xmin = 1210.0387
				xmax = 1210.1287
				text = "but"
			intervals [1468]:
				xmin = 1210.1287
				xmax = 1210.2287
				text = "you"
			intervals [1469]:
				xmin = 1210.2287
				xmax = 1210.4387
				text = "probably"
			intervals [1470]:
				xmin = 1210.4387
				xmax = 1210.7487
				text = "text"
			intervals [1471]:
				xmin = 1210.7487
				xmax = 1210.9687
				text = "more"
			intervals [1472]:
				xmin = 1210.9687
				xmax = 1212.0021
				text = ""
			intervals [1473]:
				xmin = 1212.0021
				xmax = 1212.3621
				text = "um"
			intervals [1474]:
				xmin = 1212.3621
				xmax = 1212.4821
				text = "but"
			intervals [1475]:
				xmin = 1212.4821
				xmax = 1212.5821
				text = "you"
			intervals [1476]:
				xmin = 1212.5821
				xmax = 1212.8421
				text = "got"
			intervals [1477]:
				xmin = 1212.8421
				xmax = 1213.6637
				text = ""
			intervals [1478]:
				xmin = 1213.6637
				xmax = 1213.8637
				text = "f"
			intervals [1479]:
				xmin = 1213.8637
				xmax = 1213.8937
				text = ""
			intervals [1480]:
				xmin = 1213.8937
				xmax = 1214.2137
				text = "a"
			intervals [1481]:
				xmin = 1214.2137
				xmax = 1214.8437
				text = "iphone"
			intervals [1482]:
				xmin = 1214.8437
				xmax = 1214.9537
				text = "you"
			intervals [1483]:
				xmin = 1214.9537
				xmax = 1215.1237
				text = "can"
			intervals [1484]:
				xmin = 1215.1237
				xmax = 1215.6437
				text = "facetime"
			intervals [1485]:
				xmin = 1215.6437
				xmax = 1215.8337
				text = "all"
			intervals [1486]:
				xmin = 1215.8337
				xmax = 1215.9837
				text = "that"
			intervals [1487]:
				xmin = 1215.9837
				xmax = 1216.3937
				text = "stuff"
			intervals [1488]:
				xmin = 1216.3937
				xmax = 1226.7414
				text = ""
			intervals [1489]:
				xmin = 1226.7414
				xmax = 1227.0214
				text = "right"
			intervals [1490]:
				xmin = 1227.0214
				xmax = 1234.403
				text = ""
			intervals [1491]:
				xmin = 1234.403
				xmax = 1234.583
				text = "wow"
			intervals [1492]:
				xmin = 1234.583
				xmax = 1255.9869
				text = ""
			intervals [1493]:
				xmin = 1255.9869
				xmax = 1256.0969
				text = "what"
			intervals [1494]:
				xmin = 1256.0969
				xmax = 1256.2069
				text = "time"
			intervals [1495]:
				xmin = 1256.2069
				xmax = 1256.2669
				text = "you"
			intervals [1496]:
				xmin = 1256.2669
				xmax = 1256.3569
				text = "have"
			intervals [1497]:
				xmin = 1256.3569
				xmax = 1256.4169
				text = "to"
			intervals [1498]:
				xmin = 1256.4169
				xmax = 1256.5169
				text = "get"
			intervals [1499]:
				xmin = 1256.5169
				xmax = 1256.6169
				text = "up"
			intervals [1500]:
				xmin = 1256.6169
				xmax = 1256.6969
				text = "in"
			intervals [1501]:
				xmin = 1256.6969
				xmax = 1256.7669
				text = "the"
			intervals [1502]:
				xmin = 1256.7669
				xmax = 1257.0469
				text = "morning"
			intervals [1503]:
				xmin = 1257.0469
				xmax = 1257.1669
				text = "for"
			intervals [1504]:
				xmin = 1257.1669
				xmax = 1257.3569
				text = "school"
			intervals [1505]:
				xmin = 1257.3569
				xmax = 1258.436
				text = ""
			intervals [1506]:
				xmin = 1258.436
				xmax = 1258.616
				text = "oh"
			intervals [1507]:
				xmin = 1258.616
				xmax = 1258.646
				text = ""
			intervals [1508]:
				xmin = 1258.646
				xmax = 1258.736
				text = "yeah"
			intervals [1509]:
				xmin = 1258.736
				xmax = 1258.766
				text = ""
			intervals [1510]:
				xmin = 1258.766
				xmax = 1258.916
				text = "you"
			intervals [1511]:
				xmin = 1258.916
				xmax = 1259.016
				text = "need"
			intervals [1512]:
				xmin = 1259.016
				xmax = 1259.116
				text = "some"
			intervals [1513]:
				xmin = 1259.116
				xmax = 1259.366
				text = ""
			intervals [1514]:
				xmin = 1259.366
				xmax = 1259.516
				text = "sleep"
			intervals [1515]:
				xmin = 1259.516
				xmax = 1259.546
				text = ""
			intervals [1516]:
				xmin = 1259.546
				xmax = 1259.606
				text = "you"
			intervals [1517]:
				xmin = 1259.606
				xmax = 1259.716
				text = "need"
			intervals [1518]:
				xmin = 1259.716
				xmax = 1259.846
				text = "to"
			intervals [1519]:
				xmin = 1259.846
				xmax = 1259.976
				text = "go"
			intervals [1520]:
				xmin = 1259.976
				xmax = 1260.066
				text = "to"
			intervals [1521]:
				xmin = 1260.066
				xmax = 1260.126
				text = ""
			intervals [1522]:
				xmin = 1260.126
				xmax = 1260.366
				text = "sleep"
			intervals [1523]:
				xmin = 1260.366
				xmax = 1260.7549
				text = ""
			intervals [1524]:
				xmin = 1260.7549
				xmax = 1261.4049
				text = "so"
			intervals [1525]:
				xmin = 1261.4049
				xmax = 1261.750
				text = ""
			intervals [1526]:
				xmin = 1261.750
				xmax = 1261.940
				text = "my"
			intervals [1527]:
				xmin = 1261.940
				xmax = 1262.170
				text = "other"
			intervals [1528]:
				xmin = 1262.170
				xmax = 1262.200
				text = ""
			intervals [1529]:
				xmin = 1262.200
				xmax = 1262.710
				text = "question"
			intervals [1530]:
				xmin = 1262.710
				xmax = 1262.8243
				text = ""
			intervals [1531]:
				xmin = 1262.8243
				xmax = 1263.0243
				text = "well"
			intervals [1532]:
				xmin = 1263.0243
				xmax = 1263.0843
				text = "i"
			intervals [1533]:
				xmin = 1263.0843
				xmax = 1263.2043
				text = "have"
			intervals [1534]:
				xmin = 1263.2043
				xmax = 1263.2443
				text = "a"
			intervals [1535]:
				xmin = 1263.2443
				xmax = 1263.4743
				text = "couple"
			intervals [1536]:
				xmin = 1263.4743
				xmax = 1263.6543
				text = "other"
			intervals [1537]:
				xmin = 1263.6543
				xmax = 1263.9843
				text = "questions"
			intervals [1538]:
				xmin = 1263.9843
				xmax = 1264.0943
				text = "but"
			intervals [1539]:
				xmin = 1264.0943
				xmax = 1264.1243
				text = ""
			intervals [1540]:
				xmin = 1264.1243
				xmax = 1264.2943
				text = "my"
			intervals [1541]:
				xmin = 1264.2943
				xmax = 1264.5243
				text = "other"
			intervals [1542]:
				xmin = 1264.5243
				xmax = 1264.8743
				text = "question"
			intervals [1543]:
				xmin = 1264.8743
				xmax = 1265.5043
				text = "is"
			intervals [1544]:
				xmin = 1265.5043
				xmax = 1266.0208
				text = ""
			intervals [1545]:
				xmin = 1266.0208
				xmax = 1266.1208
				text = "<unk>"
			intervals [1546]:
				xmin = 1266.1208
				xmax = 1266.3178
				text = ""
			intervals [1547]:
				xmin = 1266.3178
				xmax = 1266.5078
				text = "how"
			intervals [1548]:
				xmin = 1266.5078
				xmax = 1266.6378
				text = "did"
			intervals [1549]:
				xmin = 1266.6378
				xmax = 1266.7478
				text = "you"
			intervals [1550]:
				xmin = 1266.7478
				xmax = 1267.0278
				text = "start"
			intervals [1551]:
				xmin = 1267.0278
				xmax = 1267.3478
				text = "coming"
			intervals [1552]:
				xmin = 1267.3478
				xmax = 1267.9478
				text = "to"
			intervals [1553]:
				xmin = 1267.9478
				xmax = 1268.0478
				text = ""
			intervals [1554]:
				xmin = 1268.0478
				xmax = 1268.7178
				text = "fbr"
			intervals [1555]:
				xmin = 1268.7178
				xmax = 1287.9721
				text = ""
			intervals [1556]:
				xmin = 1287.9721
				xmax = 1288.0821
				text = "when"
			intervals [1557]:
				xmin = 1288.0821
				xmax = 1288.2421
				text = "was"
			intervals [1558]:
				xmin = 1288.2421
				xmax = 1288.4921
				text = "that"
			intervals [1559]:
				xmin = 1288.4921
				xmax = 1310.8358
				text = ""
			intervals [1560]:
				xmin = 1310.8358
				xmax = 1311.2658
				text = "so"
			intervals [1561]:
				xmin = 1311.2658
				xmax = 1312.5475
				text = ""
			intervals [1562]:
				xmin = 1312.5475
				xmax = 1312.7775
				text = "so"
			intervals [1563]:
				xmin = 1312.7775
				xmax = 1312.9675
				text = "tell"
			intervals [1564]:
				xmin = 1312.9675
				xmax = 1313.0775
				text = "me"
			intervals [1565]:
				xmin = 1313.0775
				xmax = 1313.3175
				text = "why"
			intervals [1566]:
				xmin = 1313.3175
				xmax = 1313.4475
				text = "you"
			intervals [1567]:
				xmin = 1313.4475
				xmax = 1313.6475
				text = "wanna"
			intervals [1568]:
				xmin = 1313.6475
				xmax = 1313.7475
				text = "be"
			intervals [1569]:
				xmin = 1313.7475
				xmax = 1313.8575
				text = "at"
			intervals [1570]:
				xmin = 1313.8575
				xmax = 1313.9575
				text = "the"
			intervals [1571]:
				xmin = 1313.9575
				xmax = 1314.2875
				text = "club"
			intervals [1572]:
				xmin = 1314.2875
				xmax = 1345.9116
				text = ""
			intervals [1573]:
				xmin = 1345.9116
				xmax = 1346.0616
				text = "what"
			intervals [1574]:
				xmin = 1346.0616
				xmax = 1346.1416
				text = "s"
			intervals [1575]:
				xmin = 1346.1416
				xmax = 1346.3016
				text = "been"
			intervals [1576]:
				xmin = 1346.3016
				xmax = 1346.4916
				text = "your"
			intervals [1577]:
				xmin = 1346.4916
				xmax = 1346.8416
				text = "favorite"
			intervals [1578]:
				xmin = 1346.8416
				xmax = 1347.1616
				text = "moment"
			intervals [1579]:
				xmin = 1347.1616
				xmax = 1347.2616
				text = "at"
			intervals [1580]:
				xmin = 1347.2616
				xmax = 1347.3616
				text = "the"
			intervals [1581]:
				xmin = 1347.3616
				xmax = 1347.6316
				text = "club"
			intervals [1582]:
				xmin = 1347.6316
				xmax = 1350.5569
				text = ""
			intervals [1583]:
				xmin = 1350.5569
				xmax = 1350.7169
				text = "mm"
			intervals [1584]:
				xmin = 1350.7169
				xmax = 1351.0069
				text = "gimme"
			intervals [1585]:
				xmin = 1351.0069
				xmax = 1351.2669
				text = "three"
			intervals [1586]:
				xmin = 1351.2669
				xmax = 1446.3626
				text = ""
			intervals [1587]:
				xmin = 1446.3626
				xmax = 1446.5726
				text = "why"
			intervals [1588]:
				xmin = 1446.5726
				xmax = 1446.7626
				text = "was"
			intervals [1589]:
				xmin = 1446.7626
				xmax = 1447.3826
				text = "birmingham"
			intervals [1590]:
				xmin = 1447.3826
				xmax = 1447.5626
				text = "so"
			intervals [1591]:
				xmin = 1447.5626
				xmax = 1448.1326
				text = "meaningful"
			intervals [1592]:
				xmin = 1448.1326
				xmax = 1451.9363
				text = ""
			intervals [1593]:
				xmin = 1451.9363
				xmax = 1452.8163
				text = "<unk>"
			intervals [1594]:
				xmin = 1452.8163
				xmax = 1510.2005
				text = ""
			intervals [1595]:
				xmin = 1510.2005
				xmax = 1510.7905
				text = "yes"
			intervals [1596]:
				xmin = 1510.7905
				xmax = 1529.4951
				text = ""
			intervals [1597]:
				xmin = 1529.4951
				xmax = 1529.9351
				text = "mm-hm"
			intervals [1598]:
				xmin = 1529.9351
				xmax = 1530.6303
				text = ""
			intervals [1599]:
				xmin = 1530.6303
				xmax = 1530.7303
				text = "that"
			intervals [1600]:
				xmin = 1530.7303
				xmax = 1530.8903
				text = "was"
			intervals [1601]:
				xmin = 1530.8903
				xmax = 1530.9303
				text = ""
			intervals [1602]:
				xmin = 1530.9303
				xmax = 1531.0703
				text = "i"
			intervals [1603]:
				xmin = 1531.0703
				xmax = 1531.6814
				text = ""
			intervals [1604]:
				xmin = 1531.6814
				xmax = 1531.8214
				text = "i"
			intervals [1605]:
				xmin = 1531.8214
				xmax = 1532.1014
				text = "remember"
			intervals [1606]:
				xmin = 1532.1014
				xmax = 1532.1814
				text = "i"
			intervals [1607]:
				xmin = 1532.1814
				xmax = 1532.3614
				text = "still"
			intervals [1608]:
				xmin = 1532.3614
				xmax = 1532.6514
				text = "use"
			intervals [1609]:
				xmin = 1532.6514
				xmax = 1532.8914
				text = "that"
			intervals [1610]:
				xmin = 1532.8914
				xmax = 1533.1014
				text = "like"
			intervals [1611]:
				xmin = 1533.1014
				xmax = 1533.1914
				text = "that"
			intervals [1612]:
				xmin = 1533.1914
				xmax = 1533.3114
				text = "just"
			intervals [1613]:
				xmin = 1533.3114
				xmax = 1533.4314
				text = "really"
			intervals [1614]:
				xmin = 1533.4314
				xmax = 1534.2538
				text = ""
			intervals [1615]:
				xmin = 1534.2538
				xmax = 1534.4038
				text = "i"
			intervals [1616]:
				xmin = 1534.4038
				xmax = 1534.6638
				text = "remember"
			intervals [1617]:
				xmin = 1534.6638
				xmax = 1535.0738
				text = "everybody"
			intervals [1618]:
				xmin = 1535.0738
				xmax = 1535.1338
				text = "in"
			intervals [1619]:
				xmin = 1535.1338
				xmax = 1535.2238
				text = "the"
			intervals [1620]:
				xmin = 1535.2238
				xmax = 1535.3938
				text = "room"
			intervals [1621]:
				xmin = 1535.3938
				xmax = 1535.5538
				text = "was"
			intervals [1622]:
				xmin = 1535.5538
				xmax = 1535.8838
				text = "like"
			intervals [1623]:
				xmin = 1535.8838
				xmax = 1536.0238
				text = "oh"
			intervals [1624]:
				xmin = 1536.0238
				xmax = 1536.2238
				text = "my"
			intervals [1625]:
				xmin = 1536.2238
				xmax = 1536.5538
				text = "god"
			intervals [1626]:
				xmin = 1536.5538
				xmax = 1536.6838
				text = "that"
			intervals [1627]:
				xmin = 1536.6838
				xmax = 1536.8238
				text = "was"
			intervals [1628]:
				xmin = 1536.8238
				xmax = 1537.5438
				text = "amazing"
			intervals [1629]:
				xmin = 1537.5438
				xmax = 1538.3953
				text = ""
			intervals [1630]:
				xmin = 1538.3953
				xmax = 1539.1553
				text = "um"
			intervals [1631]:
				xmin = 1539.1553
				xmax = 1539.4297
				text = ""
			intervals [1632]:
				xmin = 1539.4297
				xmax = 1539.5597
				text = "that"
			intervals [1633]:
				xmin = 1539.5597
				xmax = 1539.6597
				text = "was"
			intervals [1634]:
				xmin = 1539.6597
				xmax = 1539.8497
				text = "just"
			intervals [1635]:
				xmin = 1539.8497
				xmax = 1540.1397
				text = "a"
			intervals [1636]:
				xmin = 1540.1397
				xmax = 1540.1697
				text = ""
			intervals [1637]:
				xmin = 1540.1697
				xmax = 1540.3397
				text = "a"
			intervals [1638]:
				xmin = 1540.3397
				xmax = 1540.9697
				text = "moment"
			intervals [1639]:
				xmin = 1540.9697
				xmax = 1541.1947
				text = ""
			intervals [1640]:
				xmin = 1541.1947
				xmax = 1541.9047
				text = "um"
			intervals [1641]:
				xmin = 1541.9047
				xmax = 1542.6871
				text = ""
			intervals [1642]:
				xmin = 1542.6871
				xmax = 1542.8471
				text = "so"
			intervals [1643]:
				xmin = 1542.8471
				xmax = 1543.0271
				text = "where"
			intervals [1644]:
				xmin = 1543.0271
				xmax = 1543.0871
				text = "do"
			intervals [1645]:
				xmin = 1543.0871
				xmax = 1543.2071
				text = "you"
			intervals [1646]:
				xmin = 1543.2071
				xmax = 1543.4971
				text = "wanna"
			intervals [1647]:
				xmin = 1543.4971
				xmax = 1543.9771
				text = "travel"
			intervals [1648]:
				xmin = 1543.9771
				xmax = 1544.7071
				text = "next"
			intervals [1649]:
				xmin = 1544.7071
				xmax = 1545.106
				text = ""
			intervals [1650]:
				xmin = 1545.106
				xmax = 1545.196
				text = "where"
			intervals [1651]:
				xmin = 1545.196
				xmax = 1545.256
				text = "do"
			intervals [1652]:
				xmin = 1545.256
				xmax = 1545.316
				text = "you"
			intervals [1653]:
				xmin = 1545.316
				xmax = 1545.436
				text = "wanna"
			intervals [1654]:
				xmin = 1545.436
				xmax = 1545.636
				text = "take"
			intervals [1655]:
				xmin = 1545.636
				xmax = 1545.736
				text = "the"
			intervals [1656]:
				xmin = 1545.736
				xmax = 1546.266
				text = "campaign"
			intervals [1657]:
				xmin = 1546.266
				xmax = 1546.816
				text = "next"
			intervals [1658]:
				xmin = 1546.816
				xmax = 1586.2118
				text = ""
			intervals [1659]:
				xmin = 1586.2118
				xmax = 1586.4818
				text = "okay"
			intervals [1660]:
				xmin = 1586.4818
				xmax = 1586.5218
				text = ""
			intervals [1661]:
				xmin = 1586.5218
				xmax = 1586.6818
				text = "so"
			intervals [1662]:
				xmin = 1586.6818
				xmax = 1586.8118
				text = "you"
			intervals [1663]:
				xmin = 1586.8118
				xmax = 1587.0018
				text = "wanna"
			intervals [1664]:
				xmin = 1587.0018
				xmax = 1587.1418
				text = "just"
			intervals [1665]:
				xmin = 1587.1418
				xmax = 1587.3218
				text = "do"
			intervals [1666]:
				xmin = 1587.3218
				xmax = 1587.3818
				text = "a"
			intervals [1667]:
				xmin = 1587.3818
				xmax = 1587.6118
				text = "whole"
			intervals [1668]:
				xmin = 1587.6118
				xmax = 1588.1218
				text = "country"
			intervals [1669]:
				xmin = 1588.1218
				xmax = 1588.1718
				text = ""
			intervals [1670]:
				xmin = 1588.1718
				xmax = 1588.3418
				text = "tour"
			intervals [1671]:
				xmin = 1588.3418
				xmax = 1589.2849
				text = ""
			intervals [1672]:
				xmin = 1589.2849
				xmax = 1589.8049
				text = "um"
			intervals [1673]:
				xmin = 1589.8049
				xmax = 1594.2171
				text = ""
			intervals [1674]:
				xmin = 1594.2171
				xmax = 1594.3371
				text = "the"
			intervals [1675]:
				xmin = 1594.3371
				xmax = 1594.4671
				text = "our"
			intervals [1676]:
				xmin = 1594.4671
				xmax = 1594.6971
				text = "lives"
			intervals [1677]:
				xmin = 1594.6971
				xmax = 1594.9171
				text = "matter"
			intervals [1678]:
				xmin = 1594.9171
				xmax = 1595.2871
				text = "bus"
			intervals [1679]:
				xmin = 1595.2871
				xmax = 1595.6719
				text = ""
			intervals [1680]:
				xmin = 1595.6719
				xmax = 1595.8019
				text = "the"
			intervals [1681]:
				xmin = 1595.8019
				xmax = 1596.0119
				text = "bus"
			intervals [1682]:
				xmin = 1596.0119
				xmax = 1596.3319
				text = "tour"
			intervals [1683]:
				xmin = 1596.3319
				xmax = 1596.7671
				text = ""
			intervals [1684]:
				xmin = 1596.7671
				xmax = 1596.9971
				text = "alright"
			intervals [1685]:
				xmin = 1596.9971
				xmax = 1597.0271
				text = ""
			intervals [1686]:
				xmin = 1597.0271
				xmax = 1597.1171
				text = "the"
			intervals [1687]:
				xmin = 1597.1171
				xmax = 1597.4571
				text = "summer"
			intervals [1688]:
				xmin = 1597.4571
				xmax = 1597.7771
				text = "tour"
			intervals [1689]:
				xmin = 1597.7771
				xmax = 1597.8671
				text = "of"
			intervals [1690]:
				xmin = 1597.8671
				xmax = 1598.0571
				text = "two"
			intervals [1691]:
				xmin = 1598.0571
				xmax = 1598.3671
				text = "thousand"
			intervals [1692]:
				xmin = 1598.3671
				xmax = 1598.7871
				text = "eighteen"
			intervals [1693]:
				xmin = 1598.7871
				xmax = 1599.6899
				text = ""
			intervals [1694]:
				xmin = 1599.6899
				xmax = 1599.8699
				text = "alright"
			intervals [1695]:
				xmin = 1599.8699
				xmax = 1599.8999
				text = "i"
			intervals [1696]:
				xmin = 1599.8999
				xmax = 1599.9799
				text = "m"
			intervals [1697]:
				xmin = 1599.9799
				xmax = 1600.0399
				text = "a"
			intervals [1698]:
				xmin = 1600.0399
				xmax = 1600.1999
				text = "let"
			intervals [1699]:
				xmin = 1600.1999
				xmax = 1600.4699
				text = "you"
			intervals [1700]:
				xmin = 1600.4699
				xmax = 1600.4999
				text = "i"
			intervals [1701]:
				xmin = 1600.4999
				xmax = 1600.5899
				text = "m"
			intervals [1702]:
				xmin = 1600.5899
				xmax = 1600.6199
				text = "a"
			intervals [1703]:
				xmin = 1600.6199
				xmax = 1600.7799
				text = "let"
			intervals [1704]:
				xmin = 1600.7799
				xmax = 1600.9299
				text = "you"
			intervals [1705]:
				xmin = 1600.9299
				xmax = 1601.2999
				text = "lead"
			intervals [1706]:
				xmin = 1601.2999
				xmax = 1601.4999
				text = "that"
			intervals [1707]:
				xmin = 1601.4999
				xmax = 1601.8086
				text = ""
			intervals [1708]:
				xmin = 1601.8086
				xmax = 1601.8686
				text = "i"
			intervals [1709]:
				xmin = 1601.8686
				xmax = 1601.9386
				text = "m"
			intervals [1710]:
				xmin = 1601.9386
				xmax = 1601.9986
				text = "a"
			intervals [1711]:
				xmin = 1601.9986
				xmax = 1602.2086
				text = "put"
			intervals [1712]:
				xmin = 1602.2086
				xmax = 1602.3586
				text = "you"
			intervals [1713]:
				xmin = 1602.3586
				xmax = 1602.4786
				text = "in"
			intervals [1714]:
				xmin = 1602.4786
				xmax = 1602.7186
				text = "charge"
			intervals [1715]:
				xmin = 1602.7186
				xmax = 1604.5656
				text = ""
			intervals [1716]:
				xmin = 1604.5656
				xmax = 1605.2156
				text = "um"
			intervals [1717]:
				xmin = 1605.2156
				xmax = 1606.8044
				text = ""
			intervals [1718]:
				xmin = 1606.8044
				xmax = 1607.0744
				text = "what"
			intervals [1719]:
				xmin = 1607.0744
				xmax = 1607.1544
				text = "do"
			intervals [1720]:
				xmin = 1607.1544
				xmax = 1607.4344
				text = "you"
			intervals [1721]:
				xmin = 1607.4344
				xmax = 1607.9744
				text = "think"
			intervals [1722]:
				xmin = 1607.9744
				xmax = 1608.1065
				text = ""
			intervals [1723]:
				xmin = 1608.1065
				xmax = 1608.2265
				text = "so"
			intervals [1724]:
				xmin = 1608.2265
				xmax = 1608.2865
				text = "i"
			intervals [1725]:
				xmin = 1608.2865
				xmax = 1608.4965
				text = "wanna"
			intervals [1726]:
				xmin = 1608.4965
				xmax = 1608.7065
				text = "talk"
			intervals [1727]:
				xmin = 1608.7065
				xmax = 1609.1165
				text = "about"
			intervals [1728]:
				xmin = 1609.1165
				xmax = 1609.4978
				text = ""
			intervals [1729]:
				xmin = 1609.4978
				xmax = 1609.6678
				text = "cause"
			intervals [1730]:
				xmin = 1609.6678
				xmax = 1609.7378
				text = "you"
			intervals [1731]:
				xmin = 1609.7378
				xmax = 1609.9078
				text = "brought"
			intervals [1732]:
				xmin = 1609.9078
				xmax = 1610.0278
				text = "up"
			intervals [1733]:
				xmin = 1610.0278
				xmax = 1610.1678
				text = "some"
			intervals [1734]:
				xmin = 1610.1678
				xmax = 1610.4378
				text = "issues"
			intervals [1735]:
				xmin = 1610.4378
				xmax = 1610.7378
				text = "about"
			intervals [1736]:
				xmin = 1610.7378
				xmax = 1611.5478
				text = "community"
			intervals [1737]:
				xmin = 1611.5478
				xmax = 1611.5778
				text = ""
			intervals [1738]:
				xmin = 1611.5778
				xmax = 1612.0578
				text = "and"
			intervals [1739]:
				xmin = 1612.0578
				xmax = 1612.5508
				text = ""
			intervals [1740]:
				xmin = 1612.5508
				xmax = 1612.9308
				text = "and"
			intervals [1741]:
				xmin = 1612.9308
				xmax = 1612.9608
				text = ""
			intervals [1742]:
				xmin = 1612.9608
				xmax = 1613.2208
				text = "even"
			intervals [1743]:
				xmin = 1613.2208
				xmax = 1613.3508
				text = "our"
			intervals [1744]:
				xmin = 1613.3508
				xmax = 1613.3808
				text = ""
			intervals [1745]:
				xmin = 1613.3808
				xmax = 1614.0808
				text = "politics"
			intervals [1746]:
				xmin = 1614.0808
				xmax = 1614.2008
				text = "and"
			intervals [1747]:
				xmin = 1614.2008
				xmax = 1614.5408
				text = "things"
			intervals [1748]:
				xmin = 1614.5408
				xmax = 1614.7008
				text = "like"
			intervals [1749]:
				xmin = 1614.7008
				xmax = 1614.9908
				text = "that"
			intervals [1750]:
				xmin = 1614.9908
				xmax = 1615.0208
				text = ""
			intervals [1751]:
				xmin = 1615.0208
				xmax = 1615.1608
				text = "what"
			intervals [1752]:
				xmin = 1615.1608
				xmax = 1615.2208
				text = "do"
			intervals [1753]:
				xmin = 1615.2208
				xmax = 1615.4408
				text = "you"
			intervals [1754]:
				xmin = 1615.4408
				xmax = 1615.7408
				text = "think"
			intervals [1755]:
				xmin = 1615.7408
				xmax = 1615.8608
				text = "and"
			intervals [1756]:
				xmin = 1615.8608
				xmax = 1616.1708
				text = "you're"
			intervals [1757]:
				xmin = 1616.1708
				xmax = 1616.2008
				text = ""
			intervals [1758]:
				xmin = 1616.2008
				xmax = 1616.3508
				text = "a"
			intervals [1759]:
				xmin = 1616.3508
				xmax = 1616.6908
				text = "black"
			intervals [1760]:
				xmin = 1616.6908
				xmax = 1617.1708
				text = "male"
			intervals [1761]:
				xmin = 1617.1708
				xmax = 1617.8001
				text = ""
			intervals [1762]:
				xmin = 1617.8001
				xmax = 1617.9201
				text = "what"
			intervals [1763]:
				xmin = 1617.9201
				xmax = 1617.9801
				text = "do"
			intervals [1764]:
				xmin = 1617.9801
				xmax = 1618.1701
				text = "you"
			intervals [1765]:
				xmin = 1618.1701
				xmax = 1618.6001
				text = "think"
			intervals [1766]:
				xmin = 1618.6001
				xmax = 1620.3926
				text = ""
			intervals [1767]:
				xmin = 1620.3926
				xmax = 1620.8426
				text = "about"
			intervals [1768]:
				xmin = 1620.8426
				xmax = 1621.1275
				text = ""
			intervals [1769]:
				xmin = 1621.1275
				xmax = 1621.8375
				text = "dc"
			intervals [1770]:
				xmin = 1621.8375
				xmax = 1621.9216
				text = ""
			intervals [1771]:
				xmin = 1621.9216
				xmax = 1622.1816
				text = "just"
			intervals [1772]:
				xmin = 1622.1816
				xmax = 1622.2816
				text = "in"
			intervals [1773]:
				xmin = 1622.2816
				xmax = 1622.5616
				text = "general"
			intervals [1774]:
				xmin = 1622.5616
				xmax = 1622.6816
				text = "is"
			intervals [1775]:
				xmin = 1622.6816
				xmax = 1622.7716
				text = "it"
			intervals [1776]:
				xmin = 1622.7716
				xmax = 1622.9616
				text = "like"
			intervals [1777]:
				xmin = 1622.9616
				xmax = 1623.0716
				text = "a"
			intervals [1778]:
				xmin = 1623.0716
				xmax = 1623.3016
				text = "good"
			intervals [1779]:
				xmin = 1623.3016
				xmax = 1623.6616
				text = "place"
			intervals [1780]:
				xmin = 1623.6616
				xmax = 1624.1716
				text = "for"
			intervals [1781]:
				xmin = 1624.1716
				xmax = 1624.761
				text = ""
			intervals [1782]:
				xmin = 1624.761
				xmax = 1625.061
				text = "young"
			intervals [1783]:
				xmin = 1625.061
				xmax = 1625.321
				text = "black"
			intervals [1784]:
				xmin = 1625.321
				xmax = 1625.351
				text = ""
			intervals [1785]:
				xmin = 1625.351
				xmax = 1625.921
				text = "men"
			intervals [1786]:
				xmin = 1625.921
				xmax = 1675.8982
				text = ""
			intervals [1787]:
				xmin = 1675.8982
				xmax = 1676.0482
				text = "like"
			intervals [1788]:
				xmin = 1676.0482
				xmax = 1676.7657
				text = ""
			intervals [1789]:
				xmin = 1676.7657
				xmax = 1677.0557
				text = "what"
			intervals [1790]:
				xmin = 1677.0557
				xmax = 1677.3863
				text = ""
			intervals [1791]:
				xmin = 1677.3863
				xmax = 1678.0663
				text = "specifically"
			intervals [1792]:
				xmin = 1678.0663
				xmax = 1678.1463
				text = "is"
			intervals [1793]:
				xmin = 1678.1463
				xmax = 1678.2663
				text = "there"
			intervals [1794]:
				xmin = 1678.2663
				xmax = 1678.6163
				text = "something"
			intervals [1795]:
				xmin = 1678.6163
				xmax = 1678.7863
				text = "that"
			intervals [1796]:
				xmin = 1678.7863
				xmax = 1678.8963
				text = ""
			intervals [1797]:
				xmin = 1678.8963
				xmax = 1679.1263
				text = "like"
			intervals [1798]:
				xmin = 1679.1263
				xmax = 1679.6963
				text = "specifically"
			intervals [1799]:
				xmin = 1679.6963
				xmax = 1679.8163
				text = "like"
			intervals [1800]:
				xmin = 1679.8163
				xmax = 1679.8663
				text = ""
			intervals [1801]:
				xmin = 1679.8663
				xmax = 1680.2563
				text = "really"
			intervals [1802]:
				xmin = 1680.2563
				xmax = 1680.6137
				text = ""
			intervals [1803]:
				xmin = 1680.6137
				xmax = 1681.0837
				text = "hurts"
			intervals [1804]:
				xmin = 1681.0837
				xmax = 1681.3237
				text = "you"
			intervals [1805]:
				xmin = 1681.3237
				xmax = 1681.4837
				text = "that"
			intervals [1806]:
				xmin = 1681.4837
				xmax = 1681.6337
				text = "you"
			intervals [1807]:
				xmin = 1681.6337
				xmax = 1682.1837
				text = "see"
			intervals [1808]:
				xmin = 1682.1837
				xmax = 1700.0083
				text = ""
			intervals [1809]:
				xmin = 1700.0083
				xmax = 1700.2683
				text = "mm"
			intervals [1810]:
				xmin = 1700.2683
				xmax = 1745.2281
				text = ""
			intervals [1811]:
				xmin = 1745.2281
				xmax = 1745.4281
				text = "hm"
			intervals [1812]:
				xmin = 1745.4281
				xmax = 1745.4681
				text = ""
			intervals [1813]:
				xmin = 1745.4681
				xmax = 1745.5681
				text = "what"
			intervals [1814]:
				xmin = 1745.5681
				xmax = 1745.6281
				text = "do"
			intervals [1815]:
				xmin = 1745.6281
				xmax = 1745.6881
				text = "you"
			intervals [1816]:
				xmin = 1745.6881
				xmax = 1745.8081
				text = "think"
			intervals [1817]:
				xmin = 1745.8081
				xmax = 1746.0181
				text = "about"
			intervals [1818]:
				xmin = 1746.0181
				xmax = 1746.6881
				text = "violence"
			intervals [1819]:
				xmin = 1746.6881
				xmax = 1746.9206
				text = ""
			intervals [1820]:
				xmin = 1746.9206
				xmax = 1747.0206
				text = "the"
			intervals [1821]:
				xmin = 1747.0206
				xmax = 1747.4506
				text = "violence"
			intervals [1822]:
				xmin = 1747.4506
				xmax = 1748.1406
				text = "especially"
			intervals [1823]:
				xmin = 1748.1406
				xmax = 1748.7991
				text = ""
			intervals [1824]:
				xmin = 1748.7991
				xmax = 1749.1591
				text = "toward"
			intervals [1825]:
				xmin = 1749.1591
				xmax = 1749.3891
				text = "young"
			intervals [1826]:
				xmin = 1749.3891
				xmax = 1749.6791
				text = "black"
			intervals [1827]:
				xmin = 1749.6791
				xmax = 1750.1791
				text = "males"
			intervals [1828]:
				xmin = 1750.1791
				xmax = 1766.1751
				text = ""
			intervals [1829]:
				xmin = 1766.1751
				xmax = 1766.2651
				text = "what"
			intervals [1830]:
				xmin = 1766.2651
				xmax = 1766.3251
				text = "do"
			intervals [1831]:
				xmin = 1766.3251
				xmax = 1766.3851
				text = "you"
			intervals [1832]:
				xmin = 1766.3851
				xmax = 1766.5151
				text = "think"
			intervals [1833]:
				xmin = 1766.5151
				xmax = 1766.8351
				text = "about"
			intervals [1834]:
				xmin = 1766.8351
				xmax = 1767.056
				text = ""
			intervals [1835]:
				xmin = 1767.056
				xmax = 1767.156
				text = "and"
			intervals [1836]:
				xmin = 1767.156
				xmax = 1767.356
				text = "not"
			intervals [1837]:
				xmin = 1767.356
				xmax = 1767.596
				text = "just"
			intervals [1838]:
				xmin = 1767.596
				xmax = 1767.856
				text = "young"
			intervals [1839]:
				xmin = 1767.856
				xmax = 1768.106
				text = "black"
			intervals [1840]:
				xmin = 1768.106
				xmax = 1768.436
				text = "males"
			intervals [1841]:
				xmin = 1768.436
				xmax = 1768.976
				text = "committing"
			intervals [1842]:
				xmin = 1768.976
				xmax = 1769.256
				text = "violence"
			intervals [1843]:
				xmin = 1769.256
				xmax = 1769.346
				text = "but"
			intervals [1844]:
				xmin = 1769.346
				xmax = 1769.376
				text = ""
			intervals [1845]:
				xmin = 1769.376
				xmax = 1769.506
				text = "what"
			intervals [1846]:
				xmin = 1769.506
				xmax = 1769.746
				text = "about"
			intervals [1847]:
				xmin = 1769.746
				xmax = 1770.326
				text = "violence"
			intervals [1848]:
				xmin = 1770.326
				xmax = 1770.356
				text = ""
			intervals [1849]:
				xmin = 1770.356
				xmax = 1770.886
				text = "um"
			intervals [1850]:
				xmin = 1770.886
				xmax = 1771.2109
				text = ""
			intervals [1851]:
				xmin = 1771.2109
				xmax = 1771.4609
				text = "young"
			intervals [1852]:
				xmin = 1771.4609
				xmax = 1771.7309
				text = "black"
			intervals [1853]:
				xmin = 1771.7309
				xmax = 1771.9709
				text = "males"
			intervals [1854]:
				xmin = 1771.9709
				xmax = 1772.1709
				text = "being"
			intervals [1855]:
				xmin = 1772.1709
				xmax = 1772.7509
				text = "attacked"
			intervals [1856]:
				xmin = 1772.7509
				xmax = 1783.1441
				text = ""
			intervals [1857]:
				xmin = 1783.1441
				xmax = 1783.4241
				text = "however"
			intervals [1858]:
				xmin = 1783.4241
				xmax = 1783.4841
				text = "you"
			intervals [1859]:
				xmin = 1783.4841
				xmax = 1783.7541
				text = ""
			intervals [1860]:
				xmin = 1783.7541
				xmax = 1784.0841
				text = "however"
			intervals [1861]:
				xmin = 1784.0841
				xmax = 1784.2241
				text = "you"
			intervals [1862]:
				xmin = 1784.2241
				xmax = 1784.4241
				text = "take"
			intervals [1863]:
				xmin = 1784.4241
				xmax = 1784.4841
				text = "the"
			intervals [1864]:
				xmin = 1784.4841
				xmax = 1784.5441
				text = ""
			intervals [1865]:
				xmin = 1784.5441
				xmax = 1784.8841
				text = "question"
			intervals [1866]:
				xmin = 1784.8841
				xmax = 1784.9441
				text = ""
			intervals [1867]:
				xmin = 1784.9441
				xmax = 1785.0341
				text = "we"
			intervals [1868]:
				xmin = 1785.0341
				xmax = 1785.1541
				text = "can"
			intervals [1869]:
				xmin = 1785.1541
				xmax = 1785.2941
				text = "talk"
			intervals [1870]:
				xmin = 1785.2941
				xmax = 1785.5241
				text = "about"
			intervals [1871]:
				xmin = 1785.5241
				xmax = 1785.8141
				text = "both"
			intervals [1872]:
				xmin = 1785.8141
				xmax = 1844.4654
				text = ""
			intervals [1873]:
				xmin = 1844.4654
				xmax = 1844.6254
				text = "mm"
			intervals [1874]:
				xmin = 1844.6254
				xmax = 1845.9569
				text = ""
			intervals [1875]:
				xmin = 1845.9569
				xmax = 1846.0669
				text = "do"
			intervals [1876]:
				xmin = 1846.0669
				xmax = 1846.2869
				text = "you"
			intervals [1877]:
				xmin = 1846.2869
				xmax = 1846.7969
				text = "feel"
			intervals [1878]:
				xmin = 1846.7969
				xmax = 1847.3169
				text = "like"
			intervals [1879]:
				xmin = 1847.3169
				xmax = 1848.2566
				text = ""
			intervals [1880]:
				xmin = 1848.2566
				xmax = 1848.3966
				text = "well"
			intervals [1881]:
				xmin = 1848.3966
				xmax = 1848.5466
				text = "lemme"
			intervals [1882]:
				xmin = 1848.5466
				xmax = 1848.6766
				text = "ask"
			intervals [1883]:
				xmin = 1848.6766
				xmax = 1848.7366
				text = "you"
			intervals [1884]:
				xmin = 1848.7366
				xmax = 1848.8866
				text = "this"
			intervals [1885]:
				xmin = 1848.8866
				xmax = 1849.1966
				text = "question"
			intervals [1886]:
				xmin = 1849.1966
				xmax = 1849.3566
				text = "has"
			intervals [1887]:
				xmin = 1849.3566
				xmax = 1849.4566
				text = "there"
			intervals [1888]:
				xmin = 1849.4566
				xmax = 1849.6166
				text = "ever"
			intervals [1889]:
				xmin = 1849.6166
				xmax = 1849.7366
				text = "been"
			intervals [1890]:
				xmin = 1849.7366
				xmax = 1849.7666
				text = "a"
			intervals [1891]:
				xmin = 1849.7666
				xmax = 1849.9866
				text = "time"
			intervals [1892]:
				xmin = 1849.9866
				xmax = 1850.0866
				text = "where"
			intervals [1893]:
				xmin = 1850.0866
				xmax = 1850.1866
				text = "you"
			intervals [1894]:
				xmin = 1850.1866
				xmax = 1850.3566
				text = "felt"
			intervals [1895]:
				xmin = 1850.3566
				xmax = 1850.4966
				text = "like"
			intervals [1896]:
				xmin = 1850.4966
				xmax = 1850.5766
				text = "you"
			intervals [1897]:
				xmin = 1850.5766
				xmax = 1850.6466
				text = "were"
			intervals [1898]:
				xmin = 1850.6466
				xmax = 1850.8566
				text = "gonna"
			intervals [1899]:
				xmin = 1850.8566
				xmax = 1851.2266
				text = "die"
			intervals [1900]:
				xmin = 1851.2266
				xmax = 1851.3196
				text = ""
			intervals [1901]:
				xmin = 1851.3196
				xmax = 1851.6096
				text = "something"
			intervals [1902]:
				xmin = 1851.6096
				xmax = 1851.6696
				text = "s"
			intervals [1903]:
				xmin = 1851.6696
				xmax = 1851.7896
				text = "gonna"
			intervals [1904]:
				xmin = 1851.7896
				xmax = 1852.0096
				text = "happen"
			intervals [1905]:
				xmin = 1852.0096
				xmax = 1852.0696
				text = "to"
			intervals [1906]:
				xmin = 1852.0696
				xmax = 1852.3596
				text = "you"
			intervals [1907]:
				xmin = 1852.3596
				xmax = 1858.2906
				text = ""
			intervals [1908]:
				xmin = 1858.2906
				xmax = 1858.4606
				text = "tell"
			intervals [1909]:
				xmin = 1858.4606
				xmax = 1858.5606
				text = "me"
			intervals [1910]:
				xmin = 1858.5606
				xmax = 1858.7906
				text = "about"
			intervals [1911]:
				xmin = 1858.7906
				xmax = 1858.9606
				text = "that"
			intervals [1912]:
				xmin = 1858.9606
				xmax = 1859.0306
				text = ""
			intervals [1913]:
				xmin = 1859.0306
				xmax = 1859.2506
				text = "then"
			intervals [1914]:
				xmin = 1859.2506
				xmax = 1907.792
				text = ""
			intervals [1915]:
				xmin = 1907.792
				xmax = 1907.922
				text = "yeah"
			intervals [1916]:
				xmin = 1907.922
				xmax = 1908.172
				text = ""
			intervals [1917]:
				xmin = 1908.172
				xmax = 1908.722
				text = "okay"
			intervals [1918]:
				xmin = 1908.722
				xmax = 1909.5378
				text = ""
			intervals [1919]:
				xmin = 1909.5378
				xmax = 1909.6378
				text = "do"
			intervals [1920]:
				xmin = 1909.6378
				xmax = 1909.7978
				text = "you"
			intervals [1921]:
				xmin = 1909.7978
				xmax = 1910.0578
				text = "consider"
			intervals [1922]:
				xmin = 1910.0578
				xmax = 1910.4178
				text = "yourself"
			intervals [1923]:
				xmin = 1910.4178
				xmax = 1910.4978
				text = "a"
			intervals [1924]:
				xmin = 1910.4978
				xmax = 1910.8278
				text = "silly"
			intervals [1925]:
				xmin = 1910.8278
				xmax = 1911.2278
				text = "person"
			intervals [1926]:
				xmin = 1911.2278
				xmax = 1911.4764
				text = ""
			intervals [1927]:
				xmin = 1911.4764
				xmax = 1911.5164
				text = "or"
			intervals [1928]:
				xmin = 1911.5164
				xmax = 1911.5764
				text = "a"
			intervals [1929]:
				xmin = 1911.5764
				xmax = 1912.0864
				text = ""
			intervals [1930]:
				xmin = 1912.0864
				xmax = 1912.2564
				text = "goofy"
			intervals [1931]:
				xmin = 1912.2564
				xmax = 1912.4664
				text = "person"
			intervals [1932]:
				xmin = 1912.4664
				xmax = 1922.9326
				text = ""
			intervals [1933]:
				xmin = 1922.9326
				xmax = 1923.3426
				text = "hm"
			intervals [1934]:
				xmin = 1923.3426
				xmax = 1924.9278
				text = ""
			intervals [1935]:
				xmin = 1924.9278
				xmax = 1925.0778
				text = "how"
			intervals [1936]:
				xmin = 1925.0778
				xmax = 1925.1778
				text = "do"
			intervals [1937]:
				xmin = 1925.1778
				xmax = 1925.3578
				text = "you"
			intervals [1938]:
				xmin = 1925.3578
				xmax = 1925.6678
				text = "feel"
			intervals [1939]:
				xmin = 1925.6678
				xmax = 1925.8378
				text = "like"
			intervals [1940]:
				xmin = 1925.8378
				xmax = 1925.8778
				text = ""
			intervals [1941]:
				xmin = 1925.8778
				xmax = 1926.0178
				text = "you"
			intervals [1942]:
				xmin = 1926.0178
				xmax = 1926.2178
				text = "do"
			intervals [1943]:
				xmin = 1926.2178
				xmax = 1926.5078
				text = "that"
			intervals [1944]:
				xmin = 1926.5078
				xmax = 1959.1494
				text = ""
			intervals [1945]:
				xmin = 1959.1494
				xmax = 1959.3194
				text = "why"
			intervals [1946]:
				xmin = 1959.3194
				xmax = 1959.3794
				text = "do"
			intervals [1947]:
				xmin = 1959.3794
				xmax = 1959.4694
				text = "you"
			intervals [1948]:
				xmin = 1959.4694
				xmax = 1959.5994
				text = "feel"
			intervals [1949]:
				xmin = 1959.5994
				xmax = 1959.7294
				text = "like"
			intervals [1950]:
				xmin = 1959.7294
				xmax = 1959.7894
				text = "it"
			intervals [1951]:
				xmin = 1959.7894
				xmax = 1959.8394
				text = "s"
			intervals [1952]:
				xmin = 1959.8394
				xmax = 1959.9694
				text = "your"
			intervals [1953]:
				xmin = 1959.9694
				xmax = 1960.7394
				text = "responsibility"
			intervals [1954]:
				xmin = 1960.7394
				xmax = 1967.8554
				text = ""
			intervals [1955]:
				xmin = 1967.8554
				xmax = 1968.2154
				text = "mm"
			intervals [1956]:
				xmin = 1968.2154
				xmax = 1993.7014
				text = ""
			intervals [1957]:
				xmin = 1993.7014
				xmax = 1994.1114
				text = "so"
			intervals [1958]:
				xmin = 1994.1114
				xmax = 1994.2614
				text = "the"
			intervals [1959]:
				xmin = 1994.2614
				xmax = 1994.6514
				text = "other"
			intervals [1960]:
				xmin = 1994.6514
				xmax = 1995.026
				text = ""
			intervals [1961]:
				xmin = 1995.026
				xmax = 1995.206
				text = "so"
			intervals [1962]:
				xmin = 1995.206
				xmax = 1995.436
				text = "that"
			intervals [1963]:
				xmin = 1995.436
				xmax = 1995.486
				text = "s"
			intervals [1964]:
				xmin = 1995.486
				xmax = 1996.016
				text = "interesting"
			intervals [1965]:
				xmin = 1996.016
				xmax = 1997.146
				text = "because"
			intervals [1966]:
				xmin = 1997.146
				xmax = 1998.9206
				text = ""
			intervals [1967]:
				xmin = 1998.9206
				xmax = 1999.1006
				text = "so"
			intervals [1968]:
				xmin = 1999.1006
				xmax = 1999.2806
				text = "when"
			intervals [1969]:
				xmin = 1999.2806
				xmax = 1999.5106
				text = "you're"
			intervals [1970]:
				xmin = 1999.5106
				xmax = 1999.7106
				text = "not"
			intervals [1971]:
				xmin = 1999.7106
				xmax = 2000.0406
				text = "having"
			intervals [1972]:
				xmin = 2000.0406
				xmax = 2000.0706
				text = "a"
			intervals [1973]:
				xmin = 2000.0706
				xmax = 2000.1306
				text = ""
			intervals [1974]:
				xmin = 2000.1306
				xmax = 2000.3206
				text = "good"
			intervals [1975]:
				xmin = 2000.3206
				xmax = 2000.5306
				text = "day"
			intervals [1976]:
				xmin = 2000.5306
				xmax = 2000.7406
				text = "you're"
			intervals [1977]:
				xmin = 2000.7406
				xmax = 2001.0306
				text = "not"
			intervals [1978]:
				xmin = 2001.0306
				xmax = 2001.3506
				text = "wanting"
			intervals [1979]:
				xmin = 2001.3506
				xmax = 2001.5506
				text = "to"
			intervals [1980]:
				xmin = 2001.5506
				xmax = 2002.1206
				text = "be"
			intervals [1981]:
				xmin = 2002.1206
				xmax = 2002.2138
				text = ""
			intervals [1982]:
				xmin = 2002.2138
				xmax = 2002.3738
				text = "the"
			intervals [1983]:
				xmin = 2002.3738
				xmax = 2002.4038
				text = ""
			intervals [1984]:
				xmin = 2002.4038
				xmax = 2002.9938
				text = "positive"
			intervals [1985]:
				xmin = 2002.9938
				xmax = 2003.0438
				text = ""
			intervals [1986]:
				xmin = 2003.0438
				xmax = 2003.5938
				text = "person"
			intervals [1987]:
				xmin = 2003.5938
				xmax = 2005.4278
				text = ""
			intervals [1988]:
				xmin = 2005.4278
				xmax = 2005.5578
				text = "what"
			intervals [1989]:
				xmin = 2005.5578
				xmax = 2006.1878
				text = "happens"
			intervals [1990]:
				xmin = 2006.1878
				xmax = 2037.3396
				text = ""
			intervals [1991]:
				xmin = 2037.3396
				xmax = 2037.7296
				text = "hm"
			intervals [1992]:
				xmin = 2037.7296
				xmax = 2051.4883
				text = ""
			intervals [1993]:
				xmin = 2051.4883
				xmax = 2051.6883
				text = "why"
			intervals [1994]:
				xmin = 2051.6883
				xmax = 2051.7883
				text = "is"
			intervals [1995]:
				xmin = 2051.7883
				xmax = 2051.8583
				text = "it"
			intervals [1996]:
				xmin = 2051.8583
				xmax = 2052.5283
				text = "infuriating"
			intervals [1997]:
				xmin = 2052.5283
				xmax = 2083.9544
				text = ""
			intervals [1998]:
				xmin = 2083.9544
				xmax = 2084.0144
				text = "are"
			intervals [1999]:
				xmin = 2084.0144
				xmax = 2084.0744
				text = "you"
			intervals [2000]:
				xmin = 2084.0744
				xmax = 2084.2244
				text = "gonna"
			intervals [2001]:
				xmin = 2084.2244
				xmax = 2084.4844
				text = "miss"
			intervals [2002]:
				xmin = 2084.4844
				xmax = 2084.6244
				text = "them"
			intervals [2003]:
				xmin = 2084.6244
				xmax = 2084.7144
				text = "when"
			intervals [2004]:
				xmin = 2084.7144
				xmax = 2084.8244
				text = "you"
			intervals [2005]:
				xmin = 2084.8244
				xmax = 2085.0144
				text = "move"
			intervals [2006]:
				xmin = 2085.0144
				xmax = 2085.2444
				text = "away"
			intervals [2007]:
				xmin = 2085.2444
				xmax = 2089.9555
				text = ""
			intervals [2008]:
				xmin = 2089.9555
				xmax = 2090.3655
				text = "mm"
			intervals [2009]:
				xmin = 2090.3655
				xmax = 2091.100
				text = ""
			intervals [2010]:
				xmin = 2091.100
				xmax = 2091.150
				text = "i"
			intervals [2011]:
				xmin = 2091.150
				xmax = 2091.270
				text = "would"
			intervals [2012]:
				xmin = 2091.270
				xmax = 2091.410
				text = "like"
			intervals [2013]:
				xmin = 2091.410
				xmax = 2091.530
				text = "to"
			intervals [2014]:
				xmin = 2091.530
				xmax = 2091.640
				text = "re"
			intervals [2015]:
				xmin = 2091.640
				xmax = 2091.750
				text = "ch-"
			intervals [2016]:
				xmin = 2091.750
				xmax = 2091.780
				text = ""
			intervals [2017]:
				xmin = 2091.780
				xmax = 2091.870
				text = "i"
			intervals [2018]:
				xmin = 2091.870
				xmax = 2091.970
				text = "would"
			intervals [2019]:
				xmin = 2091.970
				xmax = 2092.090
				text = "like"
			intervals [2020]:
				xmin = 2092.090
				xmax = 2092.350
				text = "change"
			intervals [2021]:
				xmin = 2092.350
				xmax = 2092.420
				text = "my"
			intervals [2022]:
				xmin = 2092.420
				xmax = 2093.100
				text = "answer"
			intervals [2023]:
				xmin = 2093.100
				xmax = 2094.4457
				text = ""
			intervals [2024]:
				xmin = 2094.4457
				xmax = 2094.6657
				text = "why"
			intervals [2025]:
				xmin = 2094.6657
				xmax = 2094.9557
				text = "yes"
			intervals [2026]:
				xmin = 2094.9557
				xmax = 2095.1057
				text = "and"
			intervals [2027]:
				xmin = 2095.1057
				xmax = 2095.4557
				text = "no"
			intervals [2028]:
				xmin = 2095.4557
				xmax = 2133.7921
				text = ""
			intervals [2029]:
				xmin = 2133.7921
				xmax = 2133.9321
				text = "you"
			intervals [2030]:
				xmin = 2133.9321
				xmax = 2134.0221
				text = ""
			intervals [2031]:
				xmin = 2134.0221
				xmax = 2134.2821
				text = "what"
			intervals [2032]:
				xmin = 2134.2821
				xmax = 2134.5221
				text = "game"
			intervals [2033]:
				xmin = 2134.5221
				xmax = 2134.5821
				text = "do"
			intervals [2034]:
				xmin = 2134.5821
				xmax = 2134.7021
				text = "you"
			intervals [2035]:
				xmin = 2134.7021
				xmax = 2134.7621
				text = ""
			intervals [2036]:
				xmin = 2134.7621
				xmax = 2134.8921
				text = "play"
			intervals [2037]:
				xmin = 2134.8921
				xmax = 2136.6644
				text = ""
			intervals [2038]:
				xmin = 2136.6644
				xmax = 2137.2144
				text = "overwatch"
			intervals [2039]:
				xmin = 2137.2144
				xmax = 2137.2444
				text = ""
			intervals [2040]:
				xmin = 2137.2444
				xmax = 2137.7544
				text = "xbox"
			intervals [2041]:
				xmin = 2137.7544
				xmax = 2137.8444
				text = "or"
			intervals [2042]:
				xmin = 2137.8444
				xmax = 2138.5344
				text = "ps"
			intervals [2043]:
				xmin = 2138.5344
				xmax = 2139.4898
				text = ""
			intervals [2044]:
				xmin = 2139.4898
				xmax = 2139.9898
				text = "mm"
			intervals [2045]:
				xmin = 2139.9898
				xmax = 2140.3851
				text = ""
			intervals [2046]:
				xmin = 2140.3851
				xmax = 2140.5551
				text = "tell"
			intervals [2047]:
				xmin = 2140.5551
				xmax = 2140.6451
				text = "me"
			intervals [2048]:
				xmin = 2140.6451
				xmax = 2140.8651
				text = "about"
			intervals [2049]:
				xmin = 2140.8651
				xmax = 2140.9251
				text = "the"
			intervals [2050]:
				xmin = 2140.9251
				xmax = 2141.2651
				text = "game"
			intervals [2051]:
				xmin = 2141.2651
				xmax = 2193.8504
				text = ""
			intervals [2052]:
				xmin = 2193.8504
				xmax = 2193.9704
				text = "it"
			intervals [2053]:
				xmin = 2193.9704
				xmax = 2194.0204
				text = "s"
			intervals [2054]:
				xmin = 2194.0204
				xmax = 2194.2404
				text = "called"
			intervals [2055]:
				xmin = 2194.2404
				xmax = 2194.7204
				text = "overwatch"
			intervals [2056]:
				xmin = 2194.7204
				xmax = 2195.1974
				text = ""
			intervals [2057]:
				xmin = 2195.1974
				xmax = 2195.3674
				text = "so"
			intervals [2058]:
				xmin = 2195.3674
				xmax = 2195.4574
				text = "it"
			intervals [2059]:
				xmin = 2195.4574
				xmax = 2195.5374
				text = "s"
			intervals [2060]:
				xmin = 2195.5374
				xmax = 2195.7674
				text = "like"
			intervals [2061]:
				xmin = 2195.7674
				xmax = 2195.9874
				text = "a"
			intervals [2062]:
				xmin = 2195.9874
				xmax = 2196.0774
				text = ""
			intervals [2063]:
				xmin = 2196.0774
				xmax = 2196.4874
				text = "killing"
			intervals [2064]:
				xmin = 2196.4874
				xmax = 2196.6674
				text = "kind"
			intervals [2065]:
				xmin = 2196.6674
				xmax = 2196.7374
				text = "of"
			intervals [2066]:
				xmin = 2196.7374
				xmax = 2196.8474
				text = "game"
			intervals [2067]:
				xmin = 2196.8474
				xmax = 2198.3473
				text = ""
			intervals [2068]:
				xmin = 2198.3473
				xmax = 2198.7273
				text = "shooter"
			intervals [2069]:
				xmin = 2198.7273
				xmax = 2199.1673
				text = "mm-hm"
			intervals [2070]:
				xmin = 2199.1673
				xmax = 2199.7035
				text = ""
			intervals [2071]:
				xmin = 2199.7035
				xmax = 2199.7935
				text = "<unk>"
			intervals [2072]:
				xmin = 2199.7935
				xmax = 2199.963
				text = ""
			intervals [2073]:
				xmin = 2199.963
				xmax = 2200.123
				text = "so"
			intervals [2074]:
				xmin = 2200.123
				xmax = 2200.153
				text = "i"
			intervals [2075]:
				xmin = 2200.153
				xmax = 2200.333
				text = "don't"
			intervals [2076]:
				xmin = 2200.333
				xmax = 2200.533
				text = "like"
			intervals [2077]:
				xmin = 2200.533
				xmax = 2200.733
				text = "those"
			intervals [2078]:
				xmin = 2200.733
				xmax = 2200.963
				text = "kinds"
			intervals [2079]:
				xmin = 2200.963
				xmax = 2201.023
				text = "of"
			intervals [2080]:
				xmin = 2201.023
				xmax = 2201.323
				text = "games"
			intervals [2081]:
				xmin = 2201.323
				xmax = 2201.6456
				text = ""
			intervals [2082]:
				xmin = 2201.6456
				xmax = 2201.8256
				text = "not"
			intervals [2083]:
				xmin = 2201.8256
				xmax = 2202.0356
				text = ""
			intervals [2084]:
				xmin = 2202.0356
				xmax = 2202.0856
				text = "i"
			intervals [2085]:
				xmin = 2202.0856
				xmax = 2202.2856
				text = "mean"
			intervals [2086]:
				xmin = 2202.2856
				xmax = 2202.4856
				text = "cause"
			intervals [2087]:
				xmin = 2202.4856
				xmax = 2202.5656
				text = "i"
			intervals [2088]:
				xmin = 2202.5656
				xmax = 2202.6856
				text = "just"
			intervals [2089]:
				xmin = 2202.6856
				xmax = 2202.9656
				text = "don't"
			intervals [2090]:
				xmin = 2202.9656
				xmax = 2203.1456
				text = "do"
			intervals [2091]:
				xmin = 2203.1456
				xmax = 2203.3956
				text = "well"
			intervals [2092]:
				xmin = 2203.3956
				xmax = 2203.5056
				text = "at"
			intervals [2093]:
				xmin = 2203.5056
				xmax = 2203.6756
				text = "them"
			intervals [2094]:
				xmin = 2203.6756
				xmax = 2204.0571
				text = ""
			intervals [2095]:
				xmin = 2204.0571
				xmax = 2204.2571
				text = "so"
			intervals [2096]:
				xmin = 2204.2571
				xmax = 2204.4471
				text = "like"
			intervals [2097]:
				xmin = 2204.4471
				xmax = 2205.1871
				text = "titanfall"
			intervals [2098]:
				xmin = 2205.1871
				xmax = 2205.2471
				text = "it"
			intervals [2099]:
				xmin = 2205.2471
				xmax = 2205.3071
				text = "s"
			intervals [2100]:
				xmin = 2205.3071
				xmax = 2205.5071
				text = "like"
			intervals [2101]:
				xmin = 2205.5071
				xmax = 2205.6171
				text = ""
			intervals [2102]:
				xmin = 2205.6171
				xmax = 2205.8571
				text = "those"
			intervals [2103]:
				xmin = 2205.8571
				xmax = 2206.1071
				text = "types"
			intervals [2104]:
				xmin = 2206.1071
				xmax = 2206.1971
				text = "of"
			intervals [2105]:
				xmin = 2206.1971
				xmax = 2206.2371
				text = ""
			intervals [2106]:
				xmin = 2206.2371
				xmax = 2206.5971
				text = "things"
			intervals [2107]:
				xmin = 2206.5971
				xmax = 2207.0811
				text = ""
			intervals [2108]:
				xmin = 2207.0811
				xmax = 2207.2711
				text = "i"
			intervals [2109]:
				xmin = 2207.2711
				xmax = 2207.4911
				text = "like"
			intervals [2110]:
				xmin = 2207.4911
				xmax = 2207.7511
				text = "something"
			intervals [2111]:
				xmin = 2207.7511
				xmax = 2207.9511
				text = "like"
			intervals [2112]:
				xmin = 2207.9511
				xmax = 2208.2974
				text = ""
			intervals [2113]:
				xmin = 2208.2974
				xmax = 2208.4074
				text = "have"
			intervals [2114]:
				xmin = 2208.4074
				xmax = 2208.5274
				text = "you"
			intervals [2115]:
				xmin = 2208.5274
				xmax = 2208.7374
				text = "played"
			intervals [2116]:
				xmin = 2208.7374
				xmax = 2208.8174
				text = "the"
			intervals [2117]:
				xmin = 2208.8174
				xmax = 2209.2874
				text = "witcher"
			intervals [2118]:
				xmin = 2209.2874
				xmax = 2210.8074
				text = ""
			intervals [2119]:
				xmin = 2210.8074
				xmax = 2210.8674
				text = "oh"
			intervals [2120]:
				xmin = 2210.8674
				xmax = 2210.9674
				text = "my"
			intervals [2121]:
				xmin = 2210.9674
				xmax = 2211.1174
				text = "god"
			intervals [2122]:
				xmin = 2211.1174
				xmax = 2211.1574
				text = ""
			intervals [2123]:
				xmin = 2211.1574
				xmax = 2211.3174
				text = "it"
			intervals [2124]:
				xmin = 2211.3174
				xmax = 2211.3874
				text = "s"
			intervals [2125]:
				xmin = 2211.3874
				xmax = 2212.6974
				text = "amazing"
			intervals [2126]:
				xmin = 2212.6974
				xmax = 2212.9834
				text = ""
			intervals [2127]:
				xmin = 2212.9834
				xmax = 2213.0734
				text = "i"
			intervals [2128]:
				xmin = 2213.0734
				xmax = 2213.3934
				text = "think"
			intervals [2129]:
				xmin = 2213.3934
				xmax = 2213.5734
				text = "so"
			intervals [2130]:
				xmin = 2213.5734
				xmax = 2213.8334
				text = "like"
			intervals [2131]:
				xmin = 2213.8334
				xmax = 2213.9734
				text = "the"
			intervals [2132]:
				xmin = 2213.9734
				xmax = 2214.6434
				text = "witcher"
			intervals [2133]:
				xmin = 2214.6434
				xmax = 2214.7734
				text = "there"
			intervals [2134]:
				xmin = 2214.7734
				xmax = 2214.8334
				text = "s"
			intervals [2135]:
				xmin = 2214.8334
				xmax = 2214.8734
				text = "a"
			intervals [2136]:
				xmin = 2214.8734
				xmax = 2215.1634
				text = "couple"
			intervals [2137]:
				xmin = 2215.1634
				xmax = 2215.2234
				text = "of"
			intervals [2138]:
				xmin = 2215.2234
				xmax = 2215.4034
				text = "other"
			intervals [2139]:
				xmin = 2215.4034
				xmax = 2215.6034
				text = "ones"
			intervals [2140]:
				xmin = 2215.6034
				xmax = 2215.7434
				text = "that"
			intervals [2141]:
				xmin = 2215.7434
				xmax = 2215.8434
				text = "are"
			intervals [2142]:
				xmin = 2215.8434
				xmax = 2216.0534
				text = "like"
			intervals [2143]:
				xmin = 2216.0534
				xmax = 2216.5534
				text = "similar"
			intervals [2144]:
				xmin = 2216.5534
				xmax = 2216.696
				text = ""
			intervals [2145]:
				xmin = 2216.696
				xmax = 2216.826
				text = "so"
			intervals [2146]:
				xmin = 2216.826
				xmax = 2216.886
				text = "it"
			intervals [2147]:
				xmin = 2216.886
				xmax = 2216.936
				text = "s"
			intervals [2148]:
				xmin = 2216.936
				xmax = 2217.006
				text = "a"
			intervals [2149]:
				xmin = 2217.006
				xmax = 2217.356
				text = "open"
			intervals [2150]:
				xmin = 2217.356
				xmax = 2217.646
				text = "world"
			intervals [2151]:
				xmin = 2217.646
				xmax = 2218.166
				text = "concept"
			intervals [2152]:
				xmin = 2218.166
				xmax = 2219.1364
				text = ""
			intervals [2153]:
				xmin = 2219.1364
				xmax = 2219.8264
				text = "and"
			intervals [2154]:
				xmin = 2219.8264
				xmax = 2220.2964
				text = "um"
			intervals [2155]:
				xmin = 2220.2964
				xmax = 2220.3264
				text = ""
			intervals [2156]:
				xmin = 2220.3264
				xmax = 2220.4364
				text = "it"
			intervals [2157]:
				xmin = 2220.4364
				xmax = 2220.6664
				text = "has"
			intervals [2158]:
				xmin = 2220.6664
				xmax = 2220.7464
				text = "a"
			intervals [2159]:
				xmin = 2220.7464
				xmax = 2221.6764
				text = "story"
			intervals [2160]:
				xmin = 2221.6764
				xmax = 2221.8809
				text = ""
			intervals [2161]:
				xmin = 2221.8809
				xmax = 2222.4809
				text = "um"
			intervals [2162]:
				xmin = 2222.4809
				xmax = 2223.3027
				text = ""
			intervals [2163]:
				xmin = 2223.3027
				xmax = 2223.5127
				text = "but"
			intervals [2164]:
				xmin = 2223.5127
				xmax = 2223.5727
				text = "it"
			intervals [2165]:
				xmin = 2223.5727
				xmax = 2223.6327
				text = "s"
			intervals [2166]:
				xmin = 2223.6327
				xmax = 2223.9727
				text = "just"
			intervals [2167]:
				xmin = 2223.9727
				xmax = 2224.0327
				text = "it"
			intervals [2168]:
				xmin = 2224.0327
				xmax = 2224.1327
				text = "s"
			intervals [2169]:
				xmin = 2224.1327
				xmax = 2224.2827
				text = "one"
			intervals [2170]:
				xmin = 2224.2827
				xmax = 2224.3427
				text = "of"
			intervals [2171]:
				xmin = 2224.3427
				xmax = 2224.5327
				text = "those"
			intervals [2172]:
				xmin = 2224.5327
				xmax = 2224.5927
				text = "i"
			intervals [2173]:
				xmin = 2224.5927
				xmax = 2224.7427
				text = "think"
			intervals [2174]:
				xmin = 2224.7427
				xmax = 2224.8527
				text = "it"
			intervals [2175]:
				xmin = 2224.8527
				xmax = 2225.0127
				text = "was"
			intervals [2176]:
				xmin = 2225.0127
				xmax = 2225.2527
				text = "game"
			intervals [2177]:
				xmin = 2225.2527
				xmax = 2225.4427
				text = "of"
			intervals [2178]:
				xmin = 2225.4427
				xmax = 2225.6627
				text = "the"
			intervals [2179]:
				xmin = 2225.6627
				xmax = 2225.7027
				text = ""
			intervals [2180]:
				xmin = 2225.7027
				xmax = 2226.5827
				text = "year"
			intervals [2181]:
				xmin = 2226.5827
				xmax = 2227.6413
				text = ""
			intervals [2182]:
				xmin = 2227.6413
				xmax = 2228.1013
				text = "two"
			intervals [2183]:
				xmin = 2228.1013
				xmax = 2228.4213
				text = "thousand"
			intervals [2184]:
				xmin = 2228.4213
				xmax = 2229.0413
				text = "fifteen"
			intervals [2185]:
				xmin = 2229.0413
				xmax = 2229.8161
				text = ""
			intervals [2186]:
				xmin = 2229.8161
				xmax = 2230.5461
				text = "um"
			intervals [2187]:
				xmin = 2230.5461
				xmax = 2230.9605
				text = ""
			intervals [2188]:
				xmin = 2230.9605
				xmax = 2231.2105
				text = "and"
			intervals [2189]:
				xmin = 2231.2105
				xmax = 2231.4105
				text = "then"
			intervals [2190]:
				xmin = 2231.4105
				xmax = 2231.5105
				text = "they"
			intervals [2191]:
				xmin = 2231.5105
				xmax = 2231.7205
				text = "had"
			intervals [2192]:
				xmin = 2231.7205
				xmax = 2231.8905
				text = "like"
			intervals [2193]:
				xmin = 2231.8905
				xmax = 2231.9605
				text = "a"
			intervals [2194]:
				xmin = 2231.9605
				xmax = 2232.1805
				text = "game"
			intervals [2195]:
				xmin = 2232.1805
				xmax = 2232.3905
				text = "within"
			intervals [2196]:
				xmin = 2232.3905
				xmax = 2232.4705
				text = "the"
			intervals [2197]:
				xmin = 2232.4705
				xmax = 2232.7305
				text = "game"
			intervals [2198]:
				xmin = 2232.7305
				xmax = 2233.0805
				text = "called"
			intervals [2199]:
				xmin = 2233.0805
				xmax = 2233.3505
				text = "gwent"
			intervals [2200]:
				xmin = 2233.3505
				xmax = 2233.4105
				text = "it"
			intervals [2201]:
				xmin = 2233.4105
				xmax = 2233.5305
				text = "was"
			intervals [2202]:
				xmin = 2233.5305
				xmax = 2233.6105
				text = "a"
			intervals [2203]:
				xmin = 2233.6105
				xmax = 2233.9405
				text = "card"
			intervals [2204]:
				xmin = 2233.9405
				xmax = 2234.2505
				text = "game"
			intervals [2205]:
				xmin = 2234.2505
				xmax = 2234.9581
				text = ""
			intervals [2206]:
				xmin = 2234.9581
				xmax = 2235.0781
				text = "and"
			intervals [2207]:
				xmin = 2235.0781
				xmax = 2235.1881
				text = "so"
			intervals [2208]:
				xmin = 2235.1881
				xmax = 2235.4581
				text = "now"
			intervals [2209]:
				xmin = 2235.4581
				xmax = 2235.6081
				text = "it"
			intervals [2210]:
				xmin = 2235.6081
				xmax = 2235.7581
				text = "s"
			intervals [2211]:
				xmin = 2235.7581
				xmax = 2235.9781
				text = "become"
			intervals [2212]:
				xmin = 2235.9781
				xmax = 2236.0381
				text = "it"
			intervals [2213]:
				xmin = 2236.0381
				xmax = 2236.0981
				text = "s"
			intervals [2214]:
				xmin = 2236.0981
				xmax = 2236.3581
				text = "own"
			intervals [2215]:
				xmin = 2236.3581
				xmax = 2236.7181
				text = "game"
			intervals [2216]:
				xmin = 2236.7181
				xmax = 2237.502
				text = ""
			intervals [2217]:
				xmin = 2237.502
				xmax = 2237.672
				text = "and"
			intervals [2218]:
				xmin = 2237.672
				xmax = 2237.772
				text = "so"
			intervals [2219]:
				xmin = 2237.772
				xmax = 2237.842
				text = "it"
			intervals [2220]:
				xmin = 2237.842
				xmax = 2237.912
				text = "s"
			intervals [2221]:
				xmin = 2237.912
				xmax = 2238.6624
				text = ""
			intervals [2222]:
				xmin = 2238.6624
				xmax = 2238.7624
				text = "it"
			intervals [2223]:
				xmin = 2238.7624
				xmax = 2238.8024
				text = "s"
			intervals [2224]:
				xmin = 2238.8024
				xmax = 2238.8724
				text = "a"
			intervals [2225]:
				xmin = 2238.8724
				xmax = 2239.4724
				text = "really"
			intervals [2226]:
				xmin = 2239.4724
				xmax = 2239.8236
				text = ""
			intervals [2227]:
				xmin = 2239.8236
				xmax = 2240.1236
				text = "um"
			intervals [2228]:
				xmin = 2240.1236
				xmax = 2240.3536
				text = "i"
			intervals [2229]:
				xmin = 2240.3536
				xmax = 2240.3836
				text = ""
			intervals [2230]:
				xmin = 2240.3836
				xmax = 2240.5736
				text = "i"
			intervals [2231]:
				xmin = 2240.5736
				xmax = 2240.7636
				text = "love"
			intervals [2232]:
				xmin = 2240.7636
				xmax = 2241.0036
				text = "video"
			intervals [2233]:
				xmin = 2241.0036
				xmax = 2241.2236
				text = "i'm"
			intervals [2234]:
				xmin = 2241.2236
				xmax = 2241.3936
				text = "a"
			intervals [2235]:
				xmin = 2241.3936
				xmax = 2241.4236
				text = ""
			intervals [2236]:
				xmin = 2241.4236
				xmax = 2241.5536
				text = "i"
			intervals [2237]:
				xmin = 2241.5536
				xmax = 2241.7836
				text = "used"
			intervals [2238]:
				xmin = 2241.7836
				xmax = 2241.8536
				text = "to"
			intervals [2239]:
				xmin = 2241.8536
				xmax = 2242.0336
				text = "be"
			intervals [2240]:
				xmin = 2242.0336
				xmax = 2242.1536
				text = "a"
			intervals [2241]:
				xmin = 2242.1536
				xmax = 2242.5136
				text = "super"
			intervals [2242]:
				xmin = 2242.5136
				xmax = 2243.2636
				text = "nintendo"
			intervals [2243]:
				xmin = 2243.2636
				xmax = 2243.2936
				text = ""
			intervals [2244]:
				xmin = 2243.2936
				xmax = 2243.4636
				text = "well"
			intervals [2245]:
				xmin = 2243.4636
				xmax = 2243.8436
				text = "nintendo"
			intervals [2246]:
				xmin = 2243.8436
				xmax = 2244.0036
				text = "super"
			intervals [2247]:
				xmin = 2244.0036
				xmax = 2244.4736
				text = "nintendo"
			intervals [2248]:
				xmin = 2244.4736
				xmax = 2245.902
				text = ""
			intervals [2249]:
				xmin = 2245.902
				xmax = 2246.212
				text = "um"
			intervals [2250]:
				xmin = 2246.212
				xmax = 2246.602
				text = "nintendo"
			intervals [2251]:
				xmin = 2246.602
				xmax = 2246.932
				text = "sixty"
			intervals [2252]:
				xmin = 2246.932
				xmax = 2247.402
				text = "four"
			intervals [2253]:
				xmin = 2247.402
				xmax = 2247.482
				text = ""
			intervals [2254]:
				xmin = 2247.482
				xmax = 2247.652
				text = "like"
			intervals [2255]:
				xmin = 2247.652
				xmax = 2247.752
				text = "i"
			intervals [2256]:
				xmin = 2247.752
				xmax = 2247.982
				text = "was"
			intervals [2257]:
				xmin = 2247.982
				xmax = 2248.032
				text = "a"
			intervals [2258]:
				xmin = 2248.032
				xmax = 2248.462
				text = "mario"
			intervals [2259]:
				xmin = 2248.462
				xmax = 2248.992
				text = "fan"
			intervals [2260]:
				xmin = 2248.992
				xmax = 2257.9001
				text = ""
			intervals [2261]:
				xmin = 2257.9001
				xmax = 2258.1801
				text = "yup"
			intervals [2262]:
				xmin = 2258.1801
				xmax = 2263.654
				text = ""
			intervals [2263]:
				xmin = 2263.654
				xmax = 2264.094
				text = "uh-huh"
			intervals [2264]:
				xmin = 2264.094
				xmax = 2304.4795
				text = ""
			intervals [2265]:
				xmin = 2304.4795
				xmax = 2304.6395
				text = "so"
			intervals [2266]:
				xmin = 2304.6395
				xmax = 2304.7995
				text = "what"
			intervals [2267]:
				xmin = 2304.7995
				xmax = 2304.8695
				text = "s"
			intervals [2268]:
				xmin = 2304.8695
				xmax = 2304.9495
				text = "a"
			intervals [2269]:
				xmin = 2304.9495
				xmax = 2305.3095
				text = "lego"
			intervals [2270]:
				xmin = 2305.3095
				xmax = 2305.6095
				text = "game"
			intervals [2271]:
				xmin = 2305.6095
				xmax = 2327.9962
				text = ""
			intervals [2272]:
				xmin = 2327.9962
				xmax = 2328.1362
				text = "hm"
			intervals [2273]:
				xmin = 2328.1362
				xmax = 2354.0167
				text = ""
			intervals [2274]:
				xmin = 2354.0167
				xmax = 2354.4067
				text = "hm"
			intervals [2275]:
				xmin = 2354.4067
				xmax = 2355.0453
				text = ""
			intervals [2276]:
				xmin = 2355.0453
				xmax = 2355.2653
				text = "<unk>"
			intervals [2277]:
				xmin = 2355.2653
				xmax = 2355.2953
				text = "i"
			intervals [2278]:
				xmin = 2355.2953
				xmax = 2355.4253
				text = "have"
			intervals [2279]:
				xmin = 2355.4253
				xmax = 2355.5153
				text = "to"
			intervals [2280]:
				xmin = 2355.5153
				xmax = 2355.7353
				text = "play"
			intervals [2281]:
				xmin = 2355.7353
				xmax = 2355.8253
				text = "a"
			intervals [2282]:
				xmin = 2355.8253
				xmax = 2356.1653
				text = "lego"
			intervals [2283]:
				xmin = 2356.1653
				xmax = 2356.5553
				text = "game"
			intervals [2284]:
				xmin = 2356.5553
				xmax = 2357.2095
				text = ""
			intervals [2285]:
				xmin = 2357.2095
				xmax = 2357.4095
				text = "which"
			intervals [2286]:
				xmin = 2357.4095
				xmax = 2357.5295
				text = "one"
			intervals [2287]:
				xmin = 2357.5295
				xmax = 2357.5895
				text = "do"
			intervals [2288]:
				xmin = 2357.5895
				xmax = 2357.6795
				text = "you"
			intervals [2289]:
				xmin = 2357.6795
				xmax = 2358.0895
				text = "recommend"
			intervals [2290]:
				xmin = 2358.0895
				xmax = 2359.5311
				text = ""
			intervals [2291]:
				xmin = 2359.5311
				xmax = 2359.6211
				text = "for"
			intervals [2292]:
				xmin = 2359.6211
				xmax = 2359.7311
				text = "me"
			intervals [2293]:
				xmin = 2359.7311
				xmax = 2359.8111
				text = "to"
			intervals [2294]:
				xmin = 2359.8111
				xmax = 2360.1211
				text = "start"
			intervals [2295]:
				xmin = 2360.1211
				xmax = 2360.2611
				text = "my"
			intervals [2296]:
				xmin = 2360.2611
				xmax = 2360.5011
				text = "very"
			intervals [2297]:
				xmin = 2360.5011
				xmax = 2360.8811
				text = "first"
			intervals [2298]:
				xmin = 2360.8811
				xmax = 2361.0511
				text = "one"
			intervals [2299]:
				xmin = 2361.0511
				xmax = 2361.2211
				text = "now"
			intervals [2300]:
				xmin = 2361.2211
				xmax = 2361.4011
				text = "so"
			intervals [2301]:
				xmin = 2361.4011
				xmax = 2361.6311
				text = "which"
			intervals [2302]:
				xmin = 2361.6311
				xmax = 2361.7411
				text = "one"
			intervals [2303]:
				xmin = 2361.7411
				xmax = 2361.8011
				text = "do"
			intervals [2304]:
				xmin = 2361.8011
				xmax = 2361.8611
				text = "you"
			intervals [2305]:
				xmin = 2361.8611
				xmax = 2362.2611
				text = "recommend"
			intervals [2306]:
				xmin = 2362.2611
				xmax = 2374.8949
				text = ""
			intervals [2307]:
				xmin = 2374.8949
				xmax = 2375.2549
				text = "xbox"
			intervals [2308]:
				xmin = 2375.2549
				xmax = 2375.4849
				text = "one"
			intervals [2309]:
				xmin = 2375.4849
				xmax = 2379.5424
				text = ""
			intervals [2310]:
				xmin = 2379.5424
				xmax = 2379.8424
				text = "lego"
			intervals [2311]:
				xmin = 2379.8424
				xmax = 2380.3324
				text = "marvel"
			intervals [2312]:
				xmin = 2380.3324
				xmax = 2380.8324
				text = "adventures"
			intervals [2313]:
				xmin = 2380.8324
				xmax = 2389.2642
				text = ""
			intervals [2314]:
				xmin = 2389.2642
				xmax = 2389.3942
				text = "it"
			intervals [2315]:
				xmin = 2389.3942
				xmax = 2389.5742
				text = "took"
			intervals [2316]:
				xmin = 2389.5742
				xmax = 2389.7442
				text = "that"
			intervals [2317]:
				xmin = 2389.7442
				xmax = 2390.1342
				text = "long"
			intervals [2318]:
				xmin = 2390.1342
				xmax = 2394.9555
				text = ""
			intervals [2319]:
				xmin = 2394.9555
				xmax = 2395.1255
				text = "oh"
			intervals [2320]:
				xmin = 2395.1255
				xmax = 2395.3955
				text = "okay"
			intervals [2321]:
				xmin = 2395.3955
				xmax = 2398.3585
				text = ""
			intervals [2322]:
				xmin = 2398.3585
				xmax = 2398.4985
				text = "that"
			intervals [2323]:
				xmin = 2398.4985
				xmax = 2398.5785
				text = "s"
			intervals [2324]:
				xmin = 2398.5785
				xmax = 2398.8285
				text = "right"
			intervals [2325]:
				xmin = 2398.8285
				xmax = 2398.9141
				text = ""
			intervals [2326]:
				xmin = 2398.9141
				xmax = 2398.9741
				text = "you"
			intervals [2327]:
				xmin = 2398.9741
				xmax = 2399.1141
				text = "did"
			intervals [2328]:
				xmin = 2399.1141
				xmax = 2399.2841
				text = "say"
			intervals [2329]:
				xmin = 2399.2841
				xmax = 2399.3441
				text = "you"
			intervals [2330]:
				xmin = 2399.3441
				xmax = 2399.4541
				text = "don't"
			intervals [2331]:
				xmin = 2399.4541
				xmax = 2399.6841
				text = "watch"
			intervals [2332]:
				xmin = 2399.6841
				xmax = 2399.8641
				text = "tv"
			intervals [2333]:
				xmin = 2399.8641
				xmax = 2400.0041
				text = "on"
			intervals [2334]:
				xmin = 2400.0041
				xmax = 2400.0741
				text = ""
			intervals [2335]:
				xmin = 2400.0741
				xmax = 2400.1341
				text = "the"
			intervals [2336]:
				xmin = 2400.1341
				xmax = 2400.1741
				text = ""
			intervals [2337]:
				xmin = 2400.1741
				xmax = 2400.7241
				text = "weekends"
			intervals [2338]:
				xmin = 2400.7241
				xmax = 2401.4719
				text = ""
			intervals [2339]:
				xmin = 2401.4719
				xmax = 2401.5219
				text = "i"
			intervals [2340]:
				xmin = 2401.5219
				xmax = 2401.7019
				text = "mean"
			intervals [2341]:
				xmin = 2401.7019
				xmax = 2401.8119
				text = "on"
			intervals [2342]:
				xmin = 2401.8119
				xmax = 2401.8819
				text = "the"
			intervals [2343]:
				xmin = 2401.8819
				xmax = 2402.0719
				text = "week"
			intervals [2344]:
				xmin = 2402.0719
				xmax = 2402.1119
				text = ""
			intervals [2345]:
				xmin = 2402.1119
				xmax = 2402.3119
				text = "during"
			intervals [2346]:
				xmin = 2402.3119
				xmax = 2402.4119
				text = "the"
			intervals [2347]:
				xmin = 2402.4119
				xmax = 2402.6219
				text = "week"
			intervals [2348]:
				xmin = 2402.6219
				xmax = 2403.0083
				text = ""
			intervals [2349]:
				xmin = 2403.0083
				xmax = 2403.4483
				text = "um"
			intervals [2350]:
				xmin = 2403.4483
				xmax = 2403.5783
				text = "so"
			intervals [2351]:
				xmin = 2403.5783
				xmax = 2403.7183
				text = "let"
			intervals [2352]:
				xmin = 2403.7183
				xmax = 2403.8283
				text = "me"
			intervals [2353]:
				xmin = 2403.8283
				xmax = 2404.0883
				text = "ask"
			intervals [2354]:
				xmin = 2404.0883
				xmax = 2404.2283
				text = "you"
			intervals [2355]:
				xmin = 2404.2283
				xmax = 2404.5983
				text = "this"
			intervals [2356]:
				xmin = 2404.5983
				xmax = 2405.0093
				text = ""
			intervals [2357]:
				xmin = 2405.0093
				xmax = 2405.0993
				text = "let"
			intervals [2358]:
				xmin = 2405.0993
				xmax = 2405.1893
				text = "me"
			intervals [2359]:
				xmin = 2405.1893
				xmax = 2405.4493
				text = "ask"
			intervals [2360]:
				xmin = 2405.4493
				xmax = 2405.5593
				text = "you"
			intervals [2361]:
				xmin = 2405.5593
				xmax = 2405.5893
				text = "a"
			intervals [2362]:
				xmin = 2405.5893
				xmax = 2405.9193
				text = "couple"
			intervals [2363]:
				xmin = 2405.9193
				xmax = 2406.0093
				text = "of"
			intervals [2364]:
				xmin = 2406.0093
				xmax = 2406.0393
				text = ""
			intervals [2365]:
				xmin = 2406.0393
				xmax = 2406.5893
				text = "questions"
			intervals [2366]:
				xmin = 2406.5893
				xmax = 2407.2593
				text = "about"
			intervals [2367]:
				xmin = 2407.2593
				xmax = 2407.8216
				text = ""
			intervals [2368]:
				xmin = 2407.8216
				xmax = 2408.3016
				text = "about"
			intervals [2369]:
				xmin = 2408.3016
				xmax = 2408.3316
				text = ""
			intervals [2370]:
				xmin = 2408.3316
				xmax = 2408.9616
				text = "dc"
			intervals [2371]:
				xmin = 2408.9616
				xmax = 2409.0394
				text = ""
			intervals [2372]:
				xmin = 2409.0394
				xmax = 2409.2594
				text = "have"
			intervals [2373]:
				xmin = 2409.2594
				xmax = 2409.4794
				text = "you"
			intervals [2374]:
				xmin = 2409.4794
				xmax = 2409.9694
				text = "noticed"
			intervals [2375]:
				xmin = 2409.9694
				xmax = 2410.1194
				text = "that"
			intervals [2376]:
				xmin = 2410.1194
				xmax = 2410.2494
				text = "it"
			intervals [2377]:
				xmin = 2410.2494
				xmax = 2410.4994
				text = "has"
			intervals [2378]:
				xmin = 2410.4994
				xmax = 2411.1794
				text = "changed"
			intervals [2379]:
				xmin = 2411.1794
				xmax = 2411.2794
				text = "a"
			intervals [2380]:
				xmin = 2411.2794
				xmax = 2411.5394
				text = "lot"
			intervals [2381]:
				xmin = 2411.5394
				xmax = 2411.9398
				text = ""
			intervals [2382]:
				xmin = 2411.9398
				xmax = 2412.2298
				text = "or"
			intervals [2383]:
				xmin = 2412.2298
				xmax = 2412.2598
				text = ""
			intervals [2384]:
				xmin = 2412.2598
				xmax = 2412.5098
				text = "not"
			intervals [2385]:
				xmin = 2412.5098
				xmax = 2412.8198
				text = "really"
			intervals [2386]:
				xmin = 2412.8198
				xmax = 2420.8713
				text = ""
			intervals [2387]:
				xmin = 2420.8713
				xmax = 2421.2013
				text = "mm-hm"
			intervals [2388]:
				xmin = 2421.2013
				xmax = 2433.2936
				text = ""
			intervals [2389]:
				xmin = 2433.2936
				xmax = 2433.4836
				text = "tell"
			intervals [2390]:
				xmin = 2433.4836
				xmax = 2433.7236
				text = "me"
			intervals [2391]:
				xmin = 2433.7236
				xmax = 2433.7736
				text = ""
			intervals [2392]:
				xmin = 2433.7736
				xmax = 2434.0736
				text = "like"
			intervals [2393]:
				xmin = 2434.0736
				xmax = 2434.2136
				text = "give"
			intervals [2394]:
				xmin = 2434.2136
				xmax = 2434.3336
				text = "me"
			intervals [2395]:
				xmin = 2434.3336
				xmax = 2434.5736
				text = "some"
			intervals [2396]:
				xmin = 2434.5736
				xmax = 2435.1436
				text = "describe"
			intervals [2397]:
				xmin = 2435.1436
				xmax = 2435.2536
				text = "what"
			intervals [2398]:
				xmin = 2435.2536
				xmax = 2435.5436
				text = "you"
			intervals [2399]:
				xmin = 2435.5436
				xmax = 2435.6336
				text = "mean"
			intervals [2400]:
				xmin = 2435.6336
				xmax = 2495.0235
				text = ""
			intervals [2401]:
				xmin = 2495.0235
				xmax = 2495.1435
				text = "what"
			intervals [2402]:
				xmin = 2495.1435
				xmax = 2495.5835
				text = "about"
			intervals [2403]:
				xmin = 2495.5835
				xmax = 2495.8956
				text = ""
			intervals [2404]:
				xmin = 2495.8956
				xmax = 2496.0356
				text = "the"
			intervals [2405]:
				xmin = 2496.0356
				xmax = 2496.5356
				text = "construction"
			intervals [2406]:
				xmin = 2496.5356
				xmax = 2496.5956
				text = "do"
			intervals [2407]:
				xmin = 2496.5956
				xmax = 2496.6556
				text = "you"
			intervals [2408]:
				xmin = 2496.6556
				xmax = 2496.7756
				text = "think"
			intervals [2409]:
				xmin = 2496.7756
				xmax = 2496.9356
				text = "that"
			intervals [2410]:
				xmin = 2496.9356
				xmax = 2496.9956
				text = "s"
			intervals [2411]:
				xmin = 2496.9956
				xmax = 2497.1756
				text = "good"
			intervals [2412]:
				xmin = 2497.1756
				xmax = 2497.2856
				text = "for"
			intervals [2413]:
				xmin = 2497.2856
				xmax = 2497.3856
				text = "the"
			intervals [2414]:
				xmin = 2497.3856
				xmax = 2497.7956
				text = "city"
			intervals [2415]:
				xmin = 2497.7956
				xmax = 2515.4036
				text = ""
			intervals [2416]:
				xmin = 2515.4036
				xmax = 2515.7336
				text = "mm"
			intervals [2417]:
				xmin = 2515.7336
				xmax = 2527.7782
				text = ""
			intervals [2418]:
				xmin = 2527.7782
				xmax = 2527.8782
				text = "and"
			intervals [2419]:
				xmin = 2527.8782
				xmax = 2527.9382
				text = "you"
			intervals [2420]:
				xmin = 2527.9382
				xmax = 2528.0782
				text = "think"
			intervals [2421]:
				xmin = 2528.0782
				xmax = 2528.2082
				text = "we're"
			intervals [2422]:
				xmin = 2528.2082
				xmax = 2528.4382
				text = "going"
			intervals [2423]:
				xmin = 2528.4382
				xmax = 2528.5682
				text = "over"
			intervals [2424]:
				xmin = 2528.5682
				xmax = 2528.7482
				text = "that"
			intervals [2425]:
				xmin = 2528.7482
				xmax = 2529.0882
				text = "limit"
			intervals [2426]:
				xmin = 2529.0882
				xmax = 2530.482
				text = ""
			intervals [2427]:
				xmin = 2530.482
				xmax = 2530.642
				text = "what"
			intervals [2428]:
				xmin = 2530.642
				xmax = 2530.702
				text = "do"
			intervals [2429]:
				xmin = 2530.702
				xmax = 2530.852
				text = "you"
			intervals [2430]:
				xmin = 2530.852
				xmax = 2531.082
				text = "think"
			intervals [2431]:
				xmin = 2531.082
				xmax = 2531.552
				text = "about"
			intervals [2432]:
				xmin = 2531.552
				xmax = 2531.662
				text = ""
			intervals [2433]:
				xmin = 2531.662
				xmax = 2531.792
				text = "the"
			intervals [2434]:
				xmin = 2531.792
				xmax = 2532.352
				text = "culture"
			intervals [2435]:
				xmin = 2532.352
				xmax = 2532.442
				text = "do"
			intervals [2436]:
				xmin = 2532.442
				xmax = 2532.602
				text = "you"
			intervals [2437]:
				xmin = 2532.602
				xmax = 2532.812
				text = "think"
			intervals [2438]:
				xmin = 2532.812
				xmax = 2532.952
				text = "with"
			intervals [2439]:
				xmin = 2532.952
				xmax = 2532.992
				text = ""
			intervals [2440]:
				xmin = 2532.992
				xmax = 2533.262
				text = "people"
			intervals [2441]:
				xmin = 2533.262
				xmax = 2533.742
				text = "moving"
			intervals [2442]:
				xmin = 2533.742
				xmax = 2534.0347
				text = ""
			intervals [2443]:
				xmin = 2534.0347
				xmax = 2534.4347
				text = "places"
			intervals [2444]:
				xmin = 2534.4347
				xmax = 2534.7447
				text = "that"
			intervals [2445]:
				xmin = 2534.7447
				xmax = 2534.9067
				text = ""
			intervals [2446]:
				xmin = 2534.9067
				xmax = 2535.0967
				text = "they"
			intervals [2447]:
				xmin = 2535.0967
				xmax = 2535.3567
				text = "haven't"
			intervals [2448]:
				xmin = 2535.3567
				xmax = 2535.5167
				text = "been"
			intervals [2449]:
				xmin = 2535.5167
				xmax = 2535.7567
				text = "before"
			intervals [2450]:
				xmin = 2535.7567
				xmax = 2535.8167
				text = "do"
			intervals [2451]:
				xmin = 2535.8167
				xmax = 2535.8867
				text = "you"
			intervals [2452]:
				xmin = 2535.8867
				xmax = 2536.0367
				text = "think"
			intervals [2453]:
				xmin = 2536.0367
				xmax = 2536.1067
				text = "the"
			intervals [2454]:
				xmin = 2536.1067
				xmax = 2536.4767
				text = "culture"
			intervals [2455]:
				xmin = 2536.4767
				xmax = 2536.5167
				text = "s"
			intervals [2456]:
				xmin = 2536.5167
				xmax = 2537.0667
				text = "changing"
			intervals [2457]:
				xmin = 2537.0667
				xmax = 2576.105
				text = ""
			intervals [2458]:
				xmin = 2576.105
				xmax = 2576.325
				text = "so"
			intervals [2459]:
				xmin = 2576.325
				xmax = 2576.455
				text = "let"
			intervals [2460]:
				xmin = 2576.455
				xmax = 2576.565
				text = "me"
			intervals [2461]:
				xmin = 2576.565
				xmax = 2576.815
				text = "ask"
			intervals [2462]:
				xmin = 2576.815
				xmax = 2576.905
				text = "you"
			intervals [2463]:
				xmin = 2576.905
				xmax = 2577.185
				text = "this"
			intervals [2464]:
				xmin = 2577.185
				xmax = 2577.375
				text = "then"
			intervals [2465]:
				xmin = 2577.375
				xmax = 2578.0186
				text = ""
			intervals [2466]:
				xmin = 2578.0186
				xmax = 2578.1886
				text = "do"
			intervals [2467]:
				xmin = 2578.1886
				xmax = 2578.4186
				text = "you"
			intervals [2468]:
				xmin = 2578.4186
				xmax = 2578.8286
				text = "feel"
			intervals [2469]:
				xmin = 2578.8286
				xmax = 2579.1686
				text = "like"
			intervals [2470]:
				xmin = 2579.1686
				xmax = 2580.1565
				text = ""
			intervals [2471]:
				xmin = 2580.1565
				xmax = 2580.2765
				text = "do"
			intervals [2472]:
				xmin = 2580.2765
				xmax = 2580.4065
				text = "you"
			intervals [2473]:
				xmin = 2580.4065
				xmax = 2580.5365
				text = "feel"
			intervals [2474]:
				xmin = 2580.5365
				xmax = 2580.8065
				text = "like"
			intervals [2475]:
				xmin = 2580.8065
				xmax = 2581.0665
				text = "this"
			intervals [2476]:
				xmin = 2581.0665
				xmax = 2581.3165
				text = "area"
			intervals [2477]:
				xmin = 2581.3165
				xmax = 2581.4065
				text = "is"
			intervals [2478]:
				xmin = 2581.4065
				xmax = 2581.7365
				text = "more"
			intervals [2479]:
				xmin = 2581.7365
				xmax = 2582.0495
				text = ""
			intervals [2480]:
				xmin = 2582.0495
				xmax = 2582.3995
				text = "this"
			intervals [2481]:
				xmin = 2582.3995
				xmax = 2582.6895
				text = "area"
			intervals [2482]:
				xmin = 2582.6895
				xmax = 2582.8395
				text = "is"
			intervals [2483]:
				xmin = 2582.8395
				xmax = 2583.1195
				text = "more"
			intervals [2484]:
				xmin = 2583.1195
				xmax = 2583.2495
				text = "so"
			intervals [2485]:
				xmin = 2583.2495
				xmax = 2583.5295
				text = "getting"
			intervals [2486]:
				xmin = 2583.5295
				xmax = 2583.8995
				text = "affected"
			intervals [2487]:
				xmin = 2583.8995
				xmax = 2583.9395
				text = "or"
			intervals [2488]:
				xmin = 2583.9395
				xmax = 2584.2795
				text = "other"
			intervals [2489]:
				xmin = 2584.2795
				xmax = 2584.6595
				text = "areas"
			intervals [2490]:
				xmin = 2584.6595
				xmax = 2584.7995
				text = "as"
			intervals [2491]:
				xmin = 2584.7995
				xmax = 2585.0295
				text = "well"
			intervals [2492]:
				xmin = 2585.0295
				xmax = 2587.5001
				text = ""
			intervals [2493]:
				xmin = 2587.5001
				xmax = 2587.6001
				text = "oh"
			intervals [2494]:
				xmin = 2587.6001
				xmax = 2594.4333
				text = ""
			intervals [2495]:
				xmin = 2594.4333
				xmax = 2594.6333
				text = "mm"
			intervals [2496]:
				xmin = 2594.6333
				xmax = 2595.2794
				text = ""
			intervals [2497]:
				xmin = 2595.2794
				xmax = 2595.5094
				text = "so"
			intervals [2498]:
				xmin = 2595.5094
				xmax = 2595.6594
				text = "let"
			intervals [2499]:
				xmin = 2595.6594
				xmax = 2595.7794
				text = "me"
			intervals [2500]:
				xmin = 2595.7794
				xmax = 2595.9894
				text = "ask"
			intervals [2501]:
				xmin = 2595.9894
				xmax = 2596.0894
				text = "you"
			intervals [2502]:
				xmin = 2596.0894
				xmax = 2596.2894
				text = "some"
			intervals [2503]:
				xmin = 2596.2894
				xmax = 2596.5894
				text = "questions"
			intervals [2504]:
				xmin = 2596.5894
				xmax = 2596.8294
				text = "about"
			intervals [2505]:
				xmin = 2596.8294
				xmax = 2597.0594
				text = ""
			intervals [2506]:
				xmin = 2597.0594
				xmax = 2597.5294
				text = "dc"
			intervals [2507]:
				xmin = 2597.5294
				xmax = 2597.5594
				text = ""
			intervals [2508]:
				xmin = 2597.5594
				xmax = 2597.7494
				text = "have"
			intervals [2509]:
				xmin = 2597.7494
				xmax = 2597.8894
				text = "you"
			intervals [2510]:
				xmin = 2597.8894
				xmax = 2598.0794
				text = "been"
			intervals [2511]:
				xmin = 2598.0794
				xmax = 2598.2294
				text = "like"
			intervals [2512]:
				xmin = 2598.2294
				xmax = 2598.3194
				text = "a"
			intervals [2513]:
				xmin = 2598.3194
				xmax = 2598.7194
				text = "tourist"
			intervals [2514]:
				xmin = 2598.7194
				xmax = 2598.8094
				text = "in"
			intervals [2515]:
				xmin = 2598.8094
				xmax = 2599.0094
				text = "this"
			intervals [2516]:
				xmin = 2599.0094
				xmax = 2599.2494
				text = "area"
			intervals [2517]:
				xmin = 2599.2494
				xmax = 2599.3694
				text = "like"
			intervals [2518]:
				xmin = 2599.3694
				xmax = 2599.3994
				text = ""
			intervals [2519]:
				xmin = 2599.3994
				xmax = 2599.4794
				text = "do"
			intervals [2520]:
				xmin = 2599.4794
				xmax = 2599.5994
				text = "you"
			intervals [2521]:
				xmin = 2599.5994
				xmax = 2599.7294
				text = "go"
			intervals [2522]:
				xmin = 2599.7294
				xmax = 2599.8494
				text = "to"
			intervals [2523]:
				xmin = 2599.8494
				xmax = 2599.9394
				text = "the"
			intervals [2524]:
				xmin = 2599.9394
				xmax = 2600.5294
				text = "monuments"
			intervals [2525]:
				xmin = 2600.5294
				xmax = 2600.5994
				text = "and"
			intervals [2526]:
				xmin = 2600.5994
				xmax = 2600.6694
				text = "the"
			intervals [2527]:
				xmin = 2600.6694
				xmax = 2601.3294
				text = "museums"
			intervals [2528]:
				xmin = 2601.3294
				xmax = 2601.4394
				text = "and"
			intervals [2529]:
				xmin = 2601.4394
				xmax = 2601.6794
				text = "stuff"
			intervals [2530]:
				xmin = 2601.6794
				xmax = 2664.7083
				text = ""
			intervals [2531]:
				xmin = 2664.7083
				xmax = 2665.7483
				text = "<unk>"
			intervals [2532]:
				xmin = 2665.7483
				xmax = 2670.9412
				text = ""
			intervals [2533]:
				xmin = 2670.9412
				xmax = 2671.0512
				text = "that"
			intervals [2534]:
				xmin = 2671.0512
				xmax = 2671.1112
				text = "s"
			intervals [2535]:
				xmin = 2671.1112
				xmax = 2671.1612
				text = "a"
			intervals [2536]:
				xmin = 2671.1612
				xmax = 2671.3012
				text = "lot"
			intervals [2537]:
				xmin = 2671.3012
				xmax = 2671.3612
				text = "it"
			intervals [2538]:
				xmin = 2671.3612
				xmax = 2671.4312
				text = "s"
			intervals [2539]:
				xmin = 2671.4312
				xmax = 2671.5512
				text = "what"
			intervals [2540]:
				xmin = 2671.5512
				xmax = 2671.6212
				text = ""
			intervals [2541]:
				xmin = 2671.6212
				xmax = 2671.7412
				text = "three"
			intervals [2542]:
				xmin = 2671.7412
				xmax = 2671.9812
				text = "hundred"
			intervals [2543]:
				xmin = 2671.9812
				xmax = 2672.1712
				text = "eighty"
			intervals [2544]:
				xmin = 2672.1712
				xmax = 2672.4412
				text = "something"
			intervals [2545]:
				xmin = 2672.4412
				xmax = 2672.8112
				text = "stairs"
			intervals [2546]:
				xmin = 2672.8112
				xmax = 2672.8512
				text = "i"
			intervals [2547]:
				xmin = 2672.8512
				xmax = 2672.9212
				text = ""
			intervals [2548]:
				xmin = 2672.9212
				xmax = 2673.1912
				text = "think"
			intervals [2549]:
				xmin = 2673.1912
				xmax = 2673.3212
				text = "three"
			intervals [2550]:
				xmin = 2673.3212
				xmax = 2673.6912
				text = "sixty"
			intervals [2551]:
				xmin = 2673.6912
				xmax = 2674.0012
				text = "six"
			intervals [2552]:
				xmin = 2674.0012
				xmax = 2674.1912
				text = "three"
			intervals [2553]:
				xmin = 2674.1912
				xmax = 2674.2812
				text = "eighty"
			intervals [2554]:
				xmin = 2674.2812
				xmax = 2674.3512
				text = ""
			intervals [2555]:
				xmin = 2674.3512
				xmax = 2674.6212
				text = "six"
			intervals [2556]:
				xmin = 2674.6212
				xmax = 2674.9512
				text = "something"
			intervals [2557]:
				xmin = 2674.9512
				xmax = 2675.0412
				text = "like"
			intervals [2558]:
				xmin = 2675.0412
				xmax = 2675.1312
				text = "that"
			intervals [2559]:
				xmin = 2675.1312
				xmax = 2675.9436
				text = ""
			intervals [2560]:
				xmin = 2675.9436
				xmax = 2676.1836
				text = "okay"
			intervals [2561]:
				xmin = 2676.1836
				xmax = 2676.3636
				text = "that"
			intervals [2562]:
				xmin = 2676.3636
				xmax = 2676.4036
				text = "s"
			intervals [2563]:
				xmin = 2676.4036
				xmax = 2676.4736
				text = "a"
			intervals [2564]:
				xmin = 2676.4736
				xmax = 2676.7636
				text = "lot"
			intervals [2565]:
				xmin = 2676.7636
				xmax = 2676.8136
				text = ""
			intervals [2566]:
				xmin = 2676.8136
				xmax = 2677.2136
				text = "um"
			intervals [2567]:
				xmin = 2677.2136
				xmax = 2677.2436
				text = ""
			intervals [2568]:
				xmin = 2677.2436
				xmax = 2677.5336
				text = "<unk>"
			intervals [2569]:
				xmin = 2677.5336
				xmax = 2677.5636
				text = ""
			intervals [2570]:
				xmin = 2677.5636
				xmax = 2677.6736
				text = "you"
			intervals [2571]:
				xmin = 2677.6736
				xmax = 2677.7636
				text = "don't"
			intervals [2572]:
				xmin = 2677.7636
				xmax = 2677.8536
				text = "have"
			intervals [2573]:
				xmin = 2677.8536
				xmax = 2677.9336
				text = "to"
			intervals [2574]:
				xmin = 2677.9336
				xmax = 2678.0736
				text = "call"
			intervals [2575]:
				xmin = 2678.0736
				xmax = 2678.2036
				text = "miss"
			intervals [2576]:
				xmin = 2678.2036
				xmax = 2678.4136
				text = "rdx"
			intervals [2577]:
				xmin = 2678.4136
				xmax = 2678.4436
				text = ""
			intervals [2578]:
				xmin = 2678.4436
				xmax = 2678.5036
				text = "for"
			intervals [2579]:
				xmin = 2678.5036
				xmax = 2678.6836
				text = "that"
			intervals [2580]:
				xmin = 2678.6836
				xmax = 2679.0236
				text = ""
			intervals [2581]:
				xmin = 2679.0236
				xmax = 2679.1536
				text = "field"
			intervals [2582]:
				xmin = 2679.1536
				xmax = 2679.4136
				text = "trip"
			intervals [2583]:
				xmin = 2679.4136
				xmax = 2679.8339
				text = ""
			intervals [2584]:
				xmin = 2679.8339
				xmax = 2679.9139
				text = "um"
			intervals [2585]:
				xmin = 2679.9139
				xmax = 2679.9439
				text = "i"
			intervals [2586]:
				xmin = 2679.9439
				xmax = 2681.0439
				text = "<unk>"
			intervals [2587]:
				xmin = 2681.0439
				xmax = 2681.1139
				text = ""
			intervals [2588]:
				xmin = 2681.1139
				xmax = 2681.2639
				text = "do"
			intervals [2589]:
				xmin = 2681.2639
				xmax = 2681.4639
				text = "another"
			intervals [2590]:
				xmin = 2681.4639
				xmax = 2681.5039
				text = ""
			intervals [2591]:
				xmin = 2681.5039
				xmax = 2681.6939
				text = "one"
			intervals [2592]:
				xmin = 2681.6939
				xmax = 2681.7239
				text = ""
			intervals [2593]:
				xmin = 2681.7239
				xmax = 2682.5839
				text = "<unk>"
			intervals [2594]:
				xmin = 2682.5839
				xmax = 2682.8339
				text = "another"
			intervals [2595]:
				xmin = 2682.8339
				xmax = 2682.9839
				text = "one"
			intervals [2596]:
				xmin = 2682.9839
				xmax = 2683.0139
				text = ""
			intervals [2597]:
				xmin = 2683.0139
				xmax = 2683.0739
				text = "i"
			intervals [2598]:
				xmin = 2683.0739
				xmax = 2683.1039
				text = "<unk>"
			intervals [2599]:
				xmin = 2683.1039
				xmax = 2683.3039
				text = "take"
			intervals [2600]:
				xmin = 2683.3039
				xmax = 2683.3639
				text = "the"
			intervals [2601]:
				xmin = 2683.3639
				xmax = 2683.8039
				text = "elevator"
			intervals [2602]:
				xmin = 2683.8039
				xmax = 2684.0239
				text = "up"
			intervals [2603]:
				xmin = 2684.0239
				xmax = 2684.5239
				text = "actually"
			intervals [2604]:
				xmin = 2684.5239
				xmax = 2685.0617
				text = ""
			intervals [2605]:
				xmin = 2685.0617
				xmax = 2685.1517
				text = "and"
			intervals [2606]:
				xmin = 2685.1517
				xmax = 2685.2217
				text = "i"
			intervals [2607]:
				xmin = 2685.2217
				xmax = 2685.2517
				text = "<unk>"
			intervals [2608]:
				xmin = 2685.2517
				xmax = 2685.4017
				text = "meet"
			intervals [2609]:
				xmin = 2685.4017
				xmax = 2685.6317
				text = "y'all"
			intervals [2610]:
				xmin = 2685.6317
				xmax = 2685.7117
				text = "up"
			intervals [2611]:
				xmin = 2685.7117
				xmax = 2685.7517
				text = ""
			intervals [2612]:
				xmin = 2685.7517
				xmax = 2685.9217
				text = "there"
			intervals [2613]:
				xmin = 2685.9217
				xmax = 2686.9009
				text = ""
			intervals [2614]:
				xmin = 2686.9009
				xmax = 2687.1509
				text = "yeah"
			intervals [2615]:
				xmin = 2687.1509
				xmax = 2687.1809
				text = "i"
			intervals [2616]:
				xmin = 2687.1809
				xmax = 2687.2409
				text = "<unk>"
			intervals [2617]:
				xmin = 2687.2409
				xmax = 2687.3709
				text = "meet"
			intervals [2618]:
				xmin = 2687.3709
				xmax = 2687.4809
				text = "you"
			intervals [2619]:
				xmin = 2687.4809
				xmax = 2687.5909
				text = "up"
			intervals [2620]:
				xmin = 2687.5909
				xmax = 2687.7009
				text = "there"
			intervals [2621]:
				xmin = 2687.7009
				xmax = 2687.7309
				text = ""
			intervals [2622]:
				xmin = 2687.7309
				xmax = 2687.7609
				text = "uh"
			intervals [2623]:
				xmin = 2687.7609
				xmax = 2687.7909
				text = "i"
			intervals [2624]:
				xmin = 2687.7909
				xmax = 2688.3709
				text = "<unk>"
			intervals [2625]:
				xmin = 2688.3709
				xmax = 2688.4009
				text = ""
			intervals [2626]:
				xmin = 2688.4009
				xmax = 2688.5109
				text = "meet"
			intervals [2627]:
				xmin = 2688.5109
				xmax = 2688.5709
				text = "and"
			intervals [2628]:
				xmin = 2688.5709
				xmax = 2688.6509
				text = "we"
			intervals [2629]:
				xmin = 2688.6509
				xmax = 2688.6809
				text = "<unk>"
			intervals [2630]:
				xmin = 2688.6809
				xmax = 2688.8309
				text = "take"
			intervals [2631]:
				xmin = 2688.8309
				xmax = 2688.9409
				text = "good"
			intervals [2632]:
				xmin = 2688.9409
				xmax = 2689.4309
				text = "pictures"
			intervals [2633]:
				xmin = 2689.4309
				xmax = 2689.5109
				text = ""
			intervals [2634]:
				xmin = 2689.5109
				xmax = 2689.5809
				text = "we"
			intervals [2635]:
				xmin = 2689.5809
				xmax = 2689.7309
				text = "<unk>"
			intervals [2636]:
				xmin = 2689.7309
				xmax = 2689.8209
				text = "take"
			intervals [2637]:
				xmin = 2689.8209
				xmax = 2690.1909
				text = "pictures"
			intervals [2638]:
				xmin = 2690.1909
				xmax = 2690.2709
				text = "we"
			intervals [2639]:
				xmin = 2690.2709
				xmax = 2690.4909
				text = "<unk>"
			intervals [2640]:
				xmin = 2690.4909
				xmax = 2690.6109
				text = "take"
			intervals [2641]:
				xmin = 2690.6109
				xmax = 2690.7509
				text = "good"
			intervals [2642]:
				xmin = 2690.7509
				xmax = 2690.9909
				text = "pictures"
			intervals [2643]:
				xmin = 2690.9909
				xmax = 2691.6128
				text = ""
			intervals [2644]:
				xmin = 2691.6128
				xmax = 2692.4028
				text = "um"
			intervals [2645]:
				xmin = 2692.4028
				xmax = 2692.6204
				text = ""
			intervals [2646]:
				xmin = 2692.6204
				xmax = 2692.7404
				text = "do"
			intervals [2647]:
				xmin = 2692.7404
				xmax = 2692.9304
				text = "you"
			intervals [2648]:
				xmin = 2692.9304
				xmax = 2693.1604
				text = "think"
			intervals [2649]:
				xmin = 2693.1604
				xmax = 2693.3418
				text = ""
			intervals [2650]:
				xmin = 2693.3418
				xmax = 2693.6018
				text = "most"
			intervals [2651]:
				xmin = 2693.6018
				xmax = 2693.8818
				text = "people"
			intervals [2652]:
				xmin = 2693.8818
				xmax = 2694.0118
				text = "do"
			intervals [2653]:
				xmin = 2694.0118
				xmax = 2694.2418
				text = "that"
			intervals [2654]:
				xmin = 2694.2418
				xmax = 2694.3818
				text = "though"
			intervals [2655]:
				xmin = 2694.3818
				xmax = 2694.4618
				text = ""
			intervals [2656]:
				xmin = 2694.4618
				xmax = 2694.5518
				text = "do"
			intervals [2657]:
				xmin = 2694.5518
				xmax = 2694.6318
				text = "you"
			intervals [2658]:
				xmin = 2694.6318
				xmax = 2694.7618
				text = "think"
			intervals [2659]:
				xmin = 2694.7618
				xmax = 2694.9618
				text = "most"
			intervals [2660]:
				xmin = 2694.9618
				xmax = 2695.1418
				text = "people"
			intervals [2661]:
				xmin = 2695.1418
				xmax = 2695.2518
				text = "get"
			intervals [2662]:
				xmin = 2695.2518
				xmax = 2695.6618
				text = "around"
			intervals [2663]:
				xmin = 2695.6618
				xmax = 2695.8418
				text = "and"
			intervals [2664]:
				xmin = 2695.8418
				xmax = 2696.1718
				text = "ap-"
			intervals [2665]:
				xmin = 2696.1718
				xmax = 2696.5818
				text = "appreciate"
			intervals [2666]:
				xmin = 2696.5818
				xmax = 2696.8018
				text = "people"
			intervals [2667]:
				xmin = 2696.8018
				xmax = 2696.9618
				text = "come"
			intervals [2668]:
				xmin = 2696.9618
				xmax = 2697.0518
				text = "from"
			intervals [2669]:
				xmin = 2697.0518
				xmax = 2697.0818
				text = ""
			intervals [2670]:
				xmin = 2697.0818
				xmax = 2697.2818
				text = "all"
			intervals [2671]:
				xmin = 2697.2818
				xmax = 2697.4118
				text = "over"
			intervals [2672]:
				xmin = 2697.4118
				xmax = 2697.5318
				text = "the"
			intervals [2673]:
				xmin = 2697.5318
				xmax = 2697.5618
				text = ""
			intervals [2674]:
				xmin = 2697.5618
				xmax = 2697.9418
				text = "world"
			intervals [2675]:
				xmin = 2697.9418
				xmax = 2743.510
				text = ""
			intervals [2676]:
				xmin = 2743.510
				xmax = 2743.640
				text = "you"
			intervals [2677]:
				xmin = 2743.640
				xmax = 2743.870
				text = "talk"
			intervals [2678]:
				xmin = 2743.870
				xmax = 2744.230
				text = "about"
			intervals [2679]:
				xmin = 2744.230
				xmax = 2744.4837
				text = ""
			intervals [2680]:
				xmin = 2744.4837
				xmax = 2745.1137
				text = "restaurants"
			intervals [2681]:
				xmin = 2745.1137
				xmax = 2745.2637
				text = "what"
			intervals [2682]:
				xmin = 2745.2637
				xmax = 2745.4937
				text = "s"
			intervals [2683]:
				xmin = 2745.4937
				xmax = 2745.5337
				text = ""
			intervals [2684]:
				xmin = 2745.5337
				xmax = 2745.7437
				text = "what"
			intervals [2685]:
				xmin = 2745.7437
				xmax = 2745.9863
				text = ""
			intervals [2686]:
				xmin = 2745.9863
				xmax = 2746.3563
				text = "restaurant"
			intervals [2687]:
				xmin = 2746.3563
				xmax = 2746.5563
				text = "have"
			intervals [2688]:
				xmin = 2746.5563
				xmax = 2746.7363
				text = "you"
			intervals [2689]:
				xmin = 2746.7363
				xmax = 2747.1763
				text = "toured"
			intervals [2690]:
				xmin = 2747.1763
				xmax = 2747.2163
				text = ""
			intervals [2691]:
				xmin = 2747.2163
				xmax = 2747.2963
				text = "i"
			intervals [2692]:
				xmin = 2747.2963
				xmax = 2747.4963
				text = "mean"
			intervals [2693]:
				xmin = 2747.4963
				xmax = 2747.6563
				text = "have"
			intervals [2694]:
				xmin = 2747.6563
				xmax = 2747.7563
				text = "you"
			intervals [2695]:
				xmin = 2747.7563
				xmax = 2747.9563
				text = "toured"
			intervals [2696]:
				xmin = 2747.9563
				xmax = 2748.1063
				text = "have"
			intervals [2697]:
				xmin = 2748.1063
				xmax = 2748.2163
				text = "you"
			intervals [2698]:
				xmin = 2748.2163
				xmax = 2748.5363
				text = "visited"
			intervals [2699]:
				xmin = 2748.5363
				xmax = 2748.6663
				text = "that"
			intervals [2700]:
				xmin = 2748.6663
				xmax = 2748.8663
				text = "you"
			intervals [2701]:
				xmin = 2748.8663
				xmax = 2749.0663
				text = "think"
			intervals [2702]:
				xmin = 2749.0663
				xmax = 2749.1863
				text = "is"
			intervals [2703]:
				xmin = 2749.1863
				xmax = 2749.8563
				text = "amazing"
			intervals [2704]:
				xmin = 2749.8563
				xmax = 2763.9804
				text = ""
			intervals [2705]:
				xmin = 2763.9804
				xmax = 2764.3704
				text = "mm-hm"
			intervals [2706]:
				xmin = 2764.3704
				xmax = 2764.7961
				text = ""
			intervals [2707]:
				xmin = 2764.7961
				xmax = 2765.0661
				text = "yup"
			intervals [2708]:
				xmin = 2765.0661
				xmax = 2765.1361
				text = ""
			intervals [2709]:
				xmin = 2765.1361
				xmax = 2765.4661
				text = "i"
			intervals [2710]:
				xmin = 2765.4661
				xmax = 2765.5661
				text = ""
			intervals [2711]:
				xmin = 2765.5661
				xmax = 2765.7861
				text = "i"
			intervals [2712]:
				xmin = 2765.7861
				xmax = 2766.0761
				text = "agree"
			intervals [2713]:
				xmin = 2766.0761
				xmax = 2766.1261
				text = ""
			intervals [2714]:
				xmin = 2766.1261
				xmax = 2766.3461
				text = "i"
			intervals [2715]:
				xmin = 2766.3461
				xmax = 2766.6561
				text = "agree"
			intervals [2716]:
				xmin = 2766.6561
				xmax = 2767.1161
				text = ""
			intervals [2717]:
				xmin = 2767.1161
				xmax = 2767.7761
				text = "um"
			intervals [2718]:
				xmin = 2767.7761
				xmax = 2767.8909
				text = ""
			intervals [2719]:
				xmin = 2767.8909
				xmax = 2768.1309
				text = "so"
			intervals [2720]:
				xmin = 2768.1309
				xmax = 2768.2609
				text = "let"
			intervals [2721]:
				xmin = 2768.2609
				xmax = 2768.3409
				text = "me"
			intervals [2722]:
				xmin = 2768.3409
				xmax = 2768.5709
				text = "ask"
			intervals [2723]:
				xmin = 2768.5709
				xmax = 2768.6609
				text = "you"
			intervals [2724]:
				xmin = 2768.6609
				xmax = 2769.0409
				text = "about"
			intervals [2725]:
				xmin = 2769.0409
				xmax = 2769.246
				text = ""
			intervals [2726]:
				xmin = 2769.246
				xmax = 2769.666
				text = "mumbo"
			intervals [2727]:
				xmin = 2769.666
				xmax = 2769.966
				text = "sauce"
			intervals [2728]:
				xmin = 2769.966
				xmax = 2770.056
				text = "do"
			intervals [2729]:
				xmin = 2770.056
				xmax = 2770.116
				text = "you"
			intervals [2730]:
				xmin = 2770.116
				xmax = 2770.246
				text = "eat"
			intervals [2731]:
				xmin = 2770.246
				xmax = 2770.506
				text = "mumbo"
			intervals [2732]:
				xmin = 2770.506
				xmax = 2770.776
				text = "sauce"
			intervals [2733]:
				xmin = 2770.776
				xmax = 2771.887
				text = ""
			intervals [2734]:
				xmin = 2771.887
				xmax = 2772.027
				text = "tell"
			intervals [2735]:
				xmin = 2772.027
				xmax = 2772.157
				text = "me"
			intervals [2736]:
				xmin = 2772.157
				xmax = 2772.417
				text = "about"
			intervals [2737]:
				xmin = 2772.417
				xmax = 2772.6165
				text = ""
			intervals [2738]:
				xmin = 2772.6165
				xmax = 2773.2165
				text = "describe"
			intervals [2739]:
				xmin = 2773.2165
				xmax = 2773.4865
				text = "mumbo"
			intervals [2740]:
				xmin = 2773.4865
				xmax = 2773.7365
				text = "sauce"
			intervals [2741]:
				xmin = 2773.7365
				xmax = 2773.8665
				text = "to"
			intervals [2742]:
				xmin = 2773.8665
				xmax = 2773.9365
				text = "me"
			intervals [2743]:
				xmin = 2773.9365
				xmax = 2825.3791
				text = ""
			intervals [2744]:
				xmin = 2825.3791
				xmax = 2825.5391
				text = "what"
			intervals [2745]:
				xmin = 2825.5391
				xmax = 2825.5991
				text = "is"
			intervals [2746]:
				xmin = 2825.5991
				xmax = 2825.7391
				text = "your"
			intervals [2747]:
				xmin = 2825.7391
				xmax = 2825.7991
				text = ""
			intervals [2748]:
				xmin = 2825.7991
				xmax = 2826.1491
				text = "favorite"
			intervals [2749]:
				xmin = 2826.1491
				xmax = 2826.4091
				text = "place"
			intervals [2750]:
				xmin = 2826.4091
				xmax = 2826.5391
				text = "to"
			intervals [2751]:
				xmin = 2826.5391
				xmax = 2826.7091
				text = "get"
			intervals [2752]:
				xmin = 2826.7091
				xmax = 2826.7791
				text = "it"
			intervals [2753]:
				xmin = 2826.7791
				xmax = 2826.9703
				text = ""
			intervals [2754]:
				xmin = 2826.9703
				xmax = 2827.1103
				text = "cause"
			intervals [2755]:
				xmin = 2827.1103
				xmax = 2827.2003
				text = "you"
			intervals [2756]:
				xmin = 2827.2003
				xmax = 2827.3103
				text = "know"
			intervals [2757]:
				xmin = 2827.3103
				xmax = 2827.7303
				text = "different"
			intervals [2758]:
				xmin = 2827.7303
				xmax = 2828.0203
				text = "places"
			intervals [2759]:
				xmin = 2828.0203
				xmax = 2828.2603
				text = "have"
			intervals [2760]:
				xmin = 2828.2603
				xmax = 2828.3903
				text = "their"
			intervals [2761]:
				xmin = 2828.3903
				xmax = 2828.6503
				text = "mumbo"
			intervals [2762]:
				xmin = 2828.6503
				xmax = 2828.8903
				text = "sauce"
			intervals [2763]:
				xmin = 2828.8903
				xmax = 2829.0603
				text = "tastes"
			intervals [2764]:
				xmin = 2829.0603
				xmax = 2829.0903
				text = "a"
			intervals [2765]:
				xmin = 2829.0903
				xmax = 2829.2703
				text = "little"
			intervals [2766]:
				xmin = 2829.2703
				xmax = 2829.5903
				text = "different"
			intervals [2767]:
				xmin = 2829.5903
				xmax = 2830.0114
				text = ""
			intervals [2768]:
				xmin = 2830.0114
				xmax = 2830.1414
				text = "where"
			intervals [2769]:
				xmin = 2830.1414
				xmax = 2830.2314
				text = "is"
			intervals [2770]:
				xmin = 2830.2314
				xmax = 2830.3914
				text = "your"
			intervals [2771]:
				xmin = 2830.3914
				xmax = 2830.9814
				text = "favorite"
			intervals [2772]:
				xmin = 2830.9814
				xmax = 2831.4191
				text = ""
			intervals [2773]:
				xmin = 2831.4191
				xmax = 2831.7791
				text = "mumbo"
			intervals [2774]:
				xmin = 2831.7791
				xmax = 2832.3191
				text = "sauce"
			intervals [2775]:
				xmin = 2832.3191
				xmax = 2832.9825
				text = ""
			intervals [2776]:
				xmin = 2832.9825
				xmax = 2833.5125
				text = "place"
			intervals [2777]:
				xmin = 2833.5125
				xmax = 2851.7982
				text = ""
			intervals [2778]:
				xmin = 2851.7982
				xmax = 2852.0382
				text = "just"
			intervals [2779]:
				xmin = 2852.0382
				xmax = 2852.0982
				text = "to"
			intervals [2780]:
				xmin = 2852.0982
				xmax = 2852.2182
				text = "get"
			intervals [2781]:
				xmin = 2852.2182
				xmax = 2852.3682
				text = "and"
			intervals [2782]:
				xmin = 2852.3682
				xmax = 2852.5282
				text = "you"
			intervals [2783]:
				xmin = 2852.5282
				xmax = 2852.6982
				text = "only"
			intervals [2784]:
				xmin = 2852.6982
				xmax = 2852.8182
				text = "get"
			intervals [2785]:
				xmin = 2852.8182
				xmax = 2852.8782
				text = "it"
			intervals [2786]:
				xmin = 2852.8782
				xmax = 2852.9382
				text = "on"
			intervals [2787]:
				xmin = 2852.9382
				xmax = 2853.1082
				text = "your"
			intervals [2788]:
				xmin = 2853.1082
				xmax = 2853.1382
				text = ""
			intervals [2789]:
				xmin = 2853.1382
				xmax = 2853.1982
				text = "f"
			intervals [2790]:
				xmin = 2853.1982
				xmax = 2853.4182
				text = "chicken"
			intervals [2791]:
				xmin = 2853.4182
				xmax = 2853.4982
				text = "you"
			intervals [2792]:
				xmin = 2853.4982
				xmax = 2853.6182
				text = "don't"
			intervals [2793]:
				xmin = 2853.6182
				xmax = 2853.7082
				text = "put"
			intervals [2794]:
				xmin = 2853.7082
				xmax = 2853.7682
				text = "it"
			intervals [2795]:
				xmin = 2853.7682
				xmax = 2853.8282
				text = "on"
			intervals [2796]:
				xmin = 2853.8282
				xmax = 2853.9582
				text = "your"
			intervals [2797]:
				xmin = 2853.9582
				xmax = 2854.4982
				text = "fries"
			intervals [2798]:
				xmin = 2854.4982
				xmax = 2863.4696
				text = ""
			intervals [2799]:
				xmin = 2863.4696
				xmax = 2863.7096
				text = "okay"
			intervals [2800]:
				xmin = 2863.7096
				xmax = 2863.7496
				text = ""
			intervals [2801]:
				xmin = 2863.7496
				xmax = 2863.8596
				text = "oh"
			intervals [2802]:
				xmin = 2863.8596
				xmax = 2863.9696
				text = "you"
			intervals [2803]:
				xmin = 2863.9696
				xmax = 2864.1096
				text = "don't"
			intervals [2804]:
				xmin = 2864.1096
				xmax = 2864.2496
				text = "get"
			intervals [2805]:
				xmin = 2864.2496
				xmax = 2864.3096
				text = "it"
			intervals [2806]:
				xmin = 2864.3096
				xmax = 2864.4396
				text = "on"
			intervals [2807]:
				xmin = 2864.4396
				xmax = 2864.7296
				text = "top"
			intervals [2808]:
				xmin = 2864.7296
				xmax = 2864.8296
				text = "you"
			intervals [2809]:
				xmin = 2864.8296
				xmax = 2864.9996
				text = "get"
			intervals [2810]:
				xmin = 2864.9996
				xmax = 2865.0996
				text = "it"
			intervals [2811]:
				xmin = 2865.0996
				xmax = 2865.1296
				text = ""
			intervals [2812]:
				xmin = 2865.1296
				xmax = 2865.2596
				text = "on"
			intervals [2813]:
				xmin = 2865.2596
				xmax = 2865.3496
				text = "the"
			intervals [2814]:
				xmin = 2865.3496
				xmax = 2865.6996
				text = "side"
			intervals [2815]:
				xmin = 2865.6996
				xmax = 2866.4726
				text = ""
			intervals [2816]:
				xmin = 2866.4726
				xmax = 2866.5826
				text = "<unk>"
			intervals [2817]:
				xmin = 2866.5826
				xmax = 2866.7039
				text = ""
			intervals [2818]:
				xmin = 2866.7039
				xmax = 2866.8739
				text = "i"
			intervals [2819]:
				xmin = 2866.8739
				xmax = 2866.9039
				text = ""
			intervals [2820]:
				xmin = 2866.9039
				xmax = 2867.5239
				text = "appreciate"
			intervals [2821]:
				xmin = 2867.5239
				xmax = 2867.7839
				text = "that"
			intervals [2822]:
				xmin = 2867.7839
				xmax = 2867.8239
				text = ""
			intervals [2823]:
				xmin = 2867.8239
				xmax = 2867.9939
				text = "<unk>"
			intervals [2824]:
				xmin = 2867.9939
				xmax = 2868.1158
				text = ""
			intervals [2825]:
				xmin = 2868.1158
				xmax = 2868.2758
				text = "cause"
			intervals [2826]:
				xmin = 2868.2758
				xmax = 2868.3458
				text = "you"
			intervals [2827]:
				xmin = 2868.3458
				xmax = 2868.5558
				text = "know"
			intervals [2828]:
				xmin = 2868.5558
				xmax = 2868.8158
				text = "most"
			intervals [2829]:
				xmin = 2868.8158
				xmax = 2868.9658
				text = "people"
			intervals [2830]:
				xmin = 2868.9658
				xmax = 2869.0958
				text = "say"
			intervals [2831]:
				xmin = 2869.0958
				xmax = 2869.1558
				text = "you"
			intervals [2832]:
				xmin = 2869.1558
				xmax = 2869.3658
				text = "gotta"
			intervals [2833]:
				xmin = 2869.3658
				xmax = 2869.5258
				text = "get"
			intervals [2834]:
				xmin = 2869.5258
				xmax = 2869.6058
				text = "it"
			intervals [2835]:
				xmin = 2869.6058
				xmax = 2869.9858
				text = "all"
			intervals [2836]:
				xmin = 2869.9858
				xmax = 2870.3258
				text = "over"
			intervals [2837]:
				xmin = 2870.3258
				xmax = 2870.7158
				text = "everything"
			intervals [2838]:
				xmin = 2870.7158
				xmax = 2871.8137
				text = ""
			intervals [2839]:
				xmin = 2871.8137
				xmax = 2871.9437
				text = "that"
			intervals [2840]:
				xmin = 2871.9437
				xmax = 2872.2737
				text = "ain't"
			intervals [2841]:
				xmin = 2872.2737
				xmax = 2872.3337
				text = "it"
			intervals [2842]:
				xmin = 2872.3337
				xmax = 2876.818
				text = ""
			intervals [2843]:
				xmin = 2876.818
				xmax = 2877.118
				text = "okay"
			intervals [2844]:
				xmin = 2877.118
				xmax = 2877.178
				text = ""
			intervals [2845]:
				xmin = 2877.178
				xmax = 2877.798
				text = "so"
			intervals [2846]:
				xmin = 2877.798
				xmax = 2877.828
				text = ""
			intervals [2847]:
				xmin = 2877.828
				xmax = 2878.008
				text = "but"
			intervals [2848]:
				xmin = 2878.008
				xmax = 2878.088
				text = "do"
			intervals [2849]:
				xmin = 2878.088
				xmax = 2878.208
				text = "you"
			intervals [2850]:
				xmin = 2878.208
				xmax = 2878.358
				text = "feel"
			intervals [2851]:
				xmin = 2878.358
				xmax = 2878.518
				text = "like"
			intervals [2852]:
				xmin = 2878.518
				xmax = 2878.628
				text = "you're"
			intervals [2853]:
				xmin = 2878.628
				xmax = 2878.798
				text = "still"
			intervals [2854]:
				xmin = 2878.798
				xmax = 2879.318
				text = "authentic"
			intervals [2855]:
				xmin = 2879.318
				xmax = 2879.488
				text = "even"
			intervals [2856]:
				xmin = 2879.488
				xmax = 2879.598
				text = "though"
			intervals [2857]:
				xmin = 2879.598
				xmax = 2879.688
				text = "you"
			intervals [2858]:
				xmin = 2879.688
				xmax = 2879.838
				text = "don't"
			intervals [2859]:
				xmin = 2879.838
				xmax = 2879.978
				text = "get"
			intervals [2860]:
				xmin = 2879.978
				xmax = 2880.058
				text = "it"
			intervals [2861]:
				xmin = 2880.058
				xmax = 2880.088
				text = ""
			intervals [2862]:
				xmin = 2880.088
				xmax = 2880.338
				text = "on"
			intervals [2863]:
				xmin = 2880.338
				xmax = 2880.408
				text = "the"
			intervals [2864]:
				xmin = 2880.408
				xmax = 2880.748
				text = "chicken"
			intervals [2865]:
				xmin = 2880.748
				xmax = 2880.818
				text = "you"
			intervals [2866]:
				xmin = 2880.818
				xmax = 2880.908
				text = "get"
			intervals [2867]:
				xmin = 2880.908
				xmax = 2880.978
				text = "it"
			intervals [2868]:
				xmin = 2880.978
				xmax = 2881.098
				text = "on"
			intervals [2869]:
				xmin = 2881.098
				xmax = 2881.168
				text = "the"
			intervals [2870]:
				xmin = 2881.168
				xmax = 2881.508
				text = "side"
			intervals [2871]:
				xmin = 2881.508
				xmax = 2882.6803
				text = ""
			intervals [2872]:
				xmin = 2882.6803
				xmax = 2882.8203
				text = "cause"
			intervals [2873]:
				xmin = 2882.8203
				xmax = 2883.1103
				text = "someone"
			intervals [2874]:
				xmin = 2883.1103
				xmax = 2883.2803
				text = "told"
			intervals [2875]:
				xmin = 2883.2803
				xmax = 2883.3503
				text = "me"
			intervals [2876]:
				xmin = 2883.3503
				xmax = 2883.5003
				text = "that"
			intervals [2877]:
				xmin = 2883.5003
				xmax = 2883.6003
				text = "if"
			intervals [2878]:
				xmin = 2883.6003
				xmax = 2883.6703
				text = "you"
			intervals [2879]:
				xmin = 2883.6703
				xmax = 2883.8203
				text = "don't"
			intervals [2880]:
				xmin = 2883.8203
				xmax = 2883.9603
				text = "get"
			intervals [2881]:
				xmin = 2883.9603
				xmax = 2884.0903
				text = "it"
			intervals [2882]:
				xmin = 2884.0903
				xmax = 2884.1203
				text = ""
			intervals [2883]:
				xmin = 2884.1203
				xmax = 2884.4203
				text = "on"
			intervals [2884]:
				xmin = 2884.4203
				xmax = 2884.4903
				text = "the"
			intervals [2885]:
				xmin = 2884.4903
				xmax = 2884.8703
				text = "chicken"
			intervals [2886]:
				xmin = 2884.8703
				xmax = 2884.9403
				text = "it"
			intervals [2887]:
				xmin = 2884.9403
				xmax = 2885.0103
				text = "s"
			intervals [2888]:
				xmin = 2885.0103
				xmax = 2885.2003
				text = "not"
			intervals [2889]:
				xmin = 2885.2003
				xmax = 2885.2303
				text = ""
			intervals [2890]:
				xmin = 2885.2303
				xmax = 2885.3703
				text = "you"
			intervals [2891]:
				xmin = 2885.3703
				xmax = 2885.5603
				text = "not"
			intervals [2892]:
				xmin = 2885.5603
				xmax = 2885.7303
				text = "eating"
			intervals [2893]:
				xmin = 2885.7303
				xmax = 2885.8303
				text = "it"
			intervals [2894]:
				xmin = 2885.8303
				xmax = 2885.9503
				text = "the"
			intervals [2895]:
				xmin = 2885.9503
				xmax = 2886.1603
				text = "right"
			intervals [2896]:
				xmin = 2886.1603
				xmax = 2886.3503
				text = "way"
			intervals [2897]:
				xmin = 2886.3503
				xmax = 2890.0087
				text = ""
			intervals [2898]:
				xmin = 2890.0087
				xmax = 2890.1087
				text = "i"
			intervals [2899]:
				xmin = 2890.1087
				xmax = 2890.2287
				text = "agree"
			intervals [2900]:
				xmin = 2890.2287
				xmax = 2890.2587
				text = "i"
			intervals [2901]:
				xmin = 2890.2587
				xmax = 2890.3687
				text = "mean"
			intervals [2902]:
				xmin = 2890.3687
				xmax = 2890.3987
				text = "i"
			intervals [2903]:
				xmin = 2890.3987
				xmax = 2891.6387
				text = ""
			intervals [2904]:
				xmin = 2891.6387
				xmax = 2891.8587
				text = "personally"
			intervals [2905]:
				xmin = 2891.8587
				xmax = 2891.8887
				text = ""
			intervals [2906]:
				xmin = 2891.8887
				xmax = 2891.9987
				text = "would"
			intervals [2907]:
				xmin = 2891.9987
				xmax = 2892.0387
				text = "<unk>"
			intervals [2908]:
				xmin = 2892.0387
				xmax = 2892.2187
				text = "rather"
			intervals [2909]:
				xmin = 2892.2187
				xmax = 2892.5987
				text = "dip"
			intervals [2910]:
				xmin = 2892.5987
				xmax = 2892.8487
				text = "than"
			intervals [2911]:
				xmin = 2892.8487
				xmax = 2892.9887
				text = "to"
			intervals [2912]:
				xmin = 2892.9887
				xmax = 2893.4887
				text = "smother"
			intervals [2913]:
				xmin = 2893.4887
				xmax = 2893.9911
				text = ""
			intervals [2914]:
				xmin = 2893.9911
				xmax = 2894.3211
				text = "but"
			intervals [2915]:
				xmin = 2894.3211
				xmax = 2894.4411
				text = "i"
			intervals [2916]:
				xmin = 2894.4411
				xmax = 2894.4711
				text = ""
			intervals [2917]:
				xmin = 2894.4711
				xmax = 2894.7311
				text = "get"
			intervals [2918]:
				xmin = 2894.7311
				xmax = 2894.9311
				text = "it"
			intervals [2919]:
				xmin = 2894.9311
				xmax = 2895.7522
				text = ""
			intervals [2920]:
				xmin = 2895.7522
				xmax = 2895.8622
				text = "and"
			intervals [2921]:
				xmin = 2895.8622
				xmax = 2896.0322
				text = "they're"
			intervals [2922]:
				xmin = 2896.0322
				xmax = 2896.2022
				text = "like"
			intervals [2923]:
				xmin = 2896.2022
				xmax = 2896.2922
				text = "you're"
			intervals [2924]:
				xmin = 2896.2922
				xmax = 2896.4622
				text = "not"
			intervals [2925]:
				xmin = 2896.4622
				xmax = 2896.8822
				text = "authentic"
			intervals [2926]:
				xmin = 2896.8822
				xmax = 2897.0222
				text = "if"
			intervals [2927]:
				xmin = 2897.0222
				xmax = 2897.0922
				text = "you"
			intervals [2928]:
				xmin = 2897.0922
				xmax = 2897.1822
				text = "don't"
			intervals [2929]:
				xmin = 2897.1822
				xmax = 2897.2122
				text = ""
			intervals [2930]:
				xmin = 2897.2122
				xmax = 2897.3122
				text = "get"
			intervals [2931]:
				xmin = 2897.3122
				xmax = 2897.3722
				text = "it"
			intervals [2932]:
				xmin = 2897.3722
				xmax = 2897.4722
				text = "<unk>"
			intervals [2933]:
				xmin = 2897.4722
				xmax = 2898.2922
				text = "over"
			intervals [2934]:
				xmin = 2898.2922
				xmax = 2898.3722
				text = "it"
			intervals [2935]:
				xmin = 2898.3722
				xmax = 2902.1212
				text = ""
			intervals [2936]:
				xmin = 2902.1212
				xmax = 2902.4012
				text = "mm-mm"
			intervals [2937]:
				xmin = 2902.4012
				xmax = 2902.6012
				text = "nah"
			intervals [2938]:
				xmin = 2902.6012
				xmax = 2902.6312
				text = ""
			intervals [2939]:
				xmin = 2902.6312
				xmax = 2902.9112
				text = "okay"
			intervals [2940]:
				xmin = 2902.9112
				xmax = 2903.2412
				text = "good"
			intervals [2941]:
				xmin = 2903.2412
				xmax = 2903.2712
				text = ""
			intervals [2942]:
				xmin = 2903.2712
				xmax = 2903.4412
				text = "so"
			intervals [2943]:
				xmin = 2903.4412
				xmax = 2903.5212
				text = "we"
			intervals [2944]:
				xmin = 2903.5212
				xmax = 2903.6612
				text = "can"
			intervals [2945]:
				xmin = 2903.6612
				xmax = 2903.7912
				text = "eat"
			intervals [2946]:
				xmin = 2903.7912
				xmax = 2904.0112
				text = "mumbo"
			intervals [2947]:
				xmin = 2904.0112
				xmax = 2904.2312
				text = "sauce"
			intervals [2948]:
				xmin = 2904.2312
				xmax = 2904.4612
				text = "together"
			intervals [2949]:
				xmin = 2904.4612
				xmax = 2904.5312
				text = ""
			intervals [2950]:
				xmin = 2904.5312
				xmax = 2904.5912
				text = "we"
			intervals [2951]:
				xmin = 2904.5912
				xmax = 2904.7712
				text = "c"
			intervals [2952]:
				xmin = 2904.7712
				xmax = 2905.1864
				text = ""
			intervals [2953]:
				xmin = 2905.1864
				xmax = 2905.3064
				text = "we"
			intervals [2954]:
				xmin = 2905.3064
				xmax = 2905.4564
				text = "can"
			intervals [2955]:
				xmin = 2905.4564
				xmax = 2905.6464
				text = "work"
			intervals [2956]:
				xmin = 2905.6464
				xmax = 2905.7764
				text = "it"
			intervals [2957]:
				xmin = 2905.7764
				xmax = 2905.9164
				text = "out"
			intervals [2958]:
				xmin = 2905.9164
				xmax = 2906.0864
				text = "cause"
			intervals [2959]:
				xmin = 2906.0864
				xmax = 2906.1664
				text = "we"
			intervals [2960]:
				xmin = 2906.1664
				xmax = 2906.3564
				text = "like"
			intervals [2961]:
				xmin = 2906.3564
				xmax = 2906.5364
				text = "to"
			intervals [2962]:
				xmin = 2906.5364
				xmax = 2906.8064
				text = "dip"
			intervals [2963]:
				xmin = 2906.8064
				xmax = 2907.1064
				text = "not"
			intervals [2964]:
				xmin = 2907.1064
				xmax = 2907.1564
				text = ""
			intervals [2965]:
				xmin = 2907.1564
				xmax = 2907.4964
				text = "pour"
			intervals [2966]:
				xmin = 2907.4964
				xmax = 2908.4174
				text = ""
			intervals [2967]:
				xmin = 2908.4174
				xmax = 2908.6074
				text = "what"
			intervals [2968]:
				xmin = 2908.6074
				xmax = 2908.9374
				text = "about"
			intervals [2969]:
				xmin = 2908.9374
				xmax = 2909.1374
				text = "go"
			intervals [2970]:
				xmin = 2909.1374
				xmax = 2909.3174
				text = "go"
			intervals [2971]:
				xmin = 2909.3174
				xmax = 2909.9474
				text = "music"
			intervals [2972]:
				xmin = 2909.9474
				xmax = 3024.8917
				text = ""
			intervals [2973]:
				xmin = 3024.8917
				xmax = 3025.0617
				text = "so"
			intervals [2974]:
				xmin = 3025.0617
				xmax = 3025.2817
				text = "you're"
			intervals [2975]:
				xmin = 3025.2817
				xmax = 3025.3317
				text = "a"
			intervals [2976]:
				xmin = 3025.3317
				xmax = 3025.3617
				text = ""
			intervals [2977]:
				xmin = 3025.3617
				xmax = 3025.7217
				text = "rap"
			intervals [2978]:
				xmin = 3025.7217
				xmax = 3025.8017
				text = "you"
			intervals [2979]:
				xmin = 3025.8017
				xmax = 3026.0317
				text = "like"
			intervals [2980]:
				xmin = 3026.0317
				xmax = 3026.2817
				text = "rap"
			intervals [2981]:
				xmin = 3026.2817
				xmax = 3026.5517
				text = "more"
			intervals [2982]:
				xmin = 3026.5517
				xmax = 3055.1176
				text = ""
			intervals [2983]:
				xmin = 3055.1176
				xmax = 3055.3976
				text = "mm"
			intervals [2984]:
				xmin = 3055.3976
				xmax = 3055.9792
				text = ""
			intervals [2985]:
				xmin = 3055.9792
				xmax = 3056.0992
				text = "so"
			intervals [2986]:
				xmin = 3056.0992
				xmax = 3056.2392
				text = "you"
			intervals [2987]:
				xmin = 3056.2392
				xmax = 3056.4892
				text = "listen"
			intervals [2988]:
				xmin = 3056.4892
				xmax = 3056.5992
				text = "to"
			intervals [2989]:
				xmin = 3056.5992
				xmax = 3056.7092
				text = "the"
			intervals [2990]:
				xmin = 3056.7092
				xmax = 3057.2592
				text = "lyrics"
			intervals [2991]:
				xmin = 3057.2592
				xmax = 3058.1313
				text = ""
			intervals [2992]:
				xmin = 3058.1313
				xmax = 3058.2513
				text = "i"
			intervals [2993]:
				xmin = 3058.2513
				xmax = 3058.6513
				text = "appreciate"
			intervals [2994]:
				xmin = 3058.6513
				xmax = 3058.6813
				text = ""
			intervals [2995]:
				xmin = 3058.6813
				xmax = 3058.8113
				text = "that"
			intervals [2996]:
				xmin = 3058.8113
				xmax = 3059.1356
				text = ""
			intervals [2997]:
				xmin = 3059.1356
				xmax = 3059.3556
				text = "i"
			intervals [2998]:
				xmin = 3059.3556
				xmax = 3059.4773
				text = ""
			intervals [2999]:
				xmin = 3059.4773
				xmax = 3059.5773
				text = "the"
			intervals [3000]:
				xmin = 3059.5773
				xmax = 3059.8973
				text = "words"
			intervals [3001]:
				xmin = 3059.8973
				xmax = 3060.2573
				text = "matter"
			intervals [3002]:
				xmin = 3060.2573
				xmax = 3060.2873
				text = ""
			intervals [3003]:
				xmin = 3060.2873
				xmax = 3060.5473
				text = "right"
			intervals [3004]:
				xmin = 3060.5473
				xmax = 3060.6224
				text = ""
			intervals [3005]:
				xmin = 3060.6224
				xmax = 3060.6824
				text = "it"
			intervals [3006]:
				xmin = 3060.6824
				xmax = 3061.2224
				text = "matters"
			intervals [3007]:
				xmin = 3061.2224
				xmax = 3061.6424
				text = "what"
			intervals [3008]:
				xmin = 3061.6424
				xmax = 3062.0893
				text = ""
			intervals [3009]:
				xmin = 3062.0893
				xmax = 3062.2593
				text = "you're"
			intervals [3010]:
				xmin = 3062.2593
				xmax = 3062.9493
				text = "saying"
			intervals [3011]:
				xmin = 3062.9493
				xmax = 3063.0793
				text = "it"
			intervals [3012]:
				xmin = 3063.0793
				xmax = 3063.8093
				text = "matters"
			intervals [3013]:
				xmin = 3063.8093
				xmax = 3064.1193
				text = "how"
			intervals [3014]:
				xmin = 3064.1193
				xmax = 3064.3593
				text = "you"
			intervals [3015]:
				xmin = 3064.3593
				xmax = 3064.6593
				text = "think"
			intervals [3016]:
				xmin = 3064.6593
				xmax = 3065.2193
				text = "about"
			intervals [3017]:
				xmin = 3065.2193
				xmax = 3065.6828
				text = ""
			intervals [3018]:
				xmin = 3065.6828
				xmax = 3065.7428
				text = "it"
			intervals [3019]:
				xmin = 3065.7428
				xmax = 3065.9328
				text = "doesn't"
			intervals [3020]:
				xmin = 3065.9328
				xmax = 3066.2228
				text = "just"
			intervals [3021]:
				xmin = 3066.2228
				xmax = 3066.4128
				text = "just"
			intervals [3022]:
				xmin = 3066.4128
				xmax = 3066.5728
				text = "don't"
			intervals [3023]:
				xmin = 3066.5728
				xmax = 3066.7728
				text = "say"
			intervals [3024]:
				xmin = 3066.7728
				xmax = 3067.2128
				text = "anything"
			intervals [3025]:
				xmin = 3067.2128
				xmax = 3067.3428
				text = "like"
			intervals [3026]:
				xmin = 3067.3428
				xmax = 3067.3728
				text = ""
			intervals [3027]:
				xmin = 3067.3728
				xmax = 3068.0628
				text = "<unk>"
			intervals [3028]:
				xmin = 3068.0628
				xmax = 3068.2361
				text = ""
			intervals [3029]:
				xmin = 3068.2361
				xmax = 3068.6661
				text = "no"
			intervals [3030]:
				xmin = 3068.6661
				xmax = 3068.8561
				text = "like"
			intervals [3031]:
				xmin = 3068.8561
				xmax = 3068.9161
				text = ""
			intervals [3032]:
				xmin = 3068.9161
				xmax = 3069.4361
				text = "mean"
			intervals [3033]:
				xmin = 3069.4361
				xmax = 3069.7861
				text = "something"
			intervals [3034]:
				xmin = 3069.7861
				xmax = 3069.9761
				text = "when"
			intervals [3035]:
				xmin = 3069.9761
				xmax = 3070.0361
				text = "you"
			intervals [3036]:
				xmin = 3070.0361
				xmax = 3070.1161
				text = "say"
			intervals [3037]:
				xmin = 3070.1161
				xmax = 3070.5361
				text = "something"
			intervals [3038]:
				xmin = 3070.5361
				xmax = 3072.8707
				text = ""
			intervals [3039]:
				xmin = 3072.8707
				xmax = 3073.3107
				text = "mm-hm"
			intervals [3040]:
				xmin = 3073.3107
				xmax = 3076.7653
				text = ""
			intervals [3041]:
				xmin = 3076.7653
				xmax = 3076.8853
				text = "yup"
			intervals [3042]:
				xmin = 3076.8853
				xmax = 3078.4536
				text = ""
			intervals [3043]:
				xmin = 3078.4536
				xmax = 3079.0236
				text = "so"
			intervals [3044]:
				xmin = 3079.0236
				xmax = 3079.1136
				text = ""
			intervals [3045]:
				xmin = 3079.1136
				xmax = 3079.4436
				text = "couple"
			intervals [3046]:
				xmin = 3079.4436
				xmax = 3079.7136
				text = "last"
			intervals [3047]:
				xmin = 3079.7136
				xmax = 3080.2836
				text = "questions"
			intervals [3048]:
				xmin = 3080.2836
				xmax = 3080.3136
				text = ""
			intervals [3049]:
				xmin = 3080.3136
				xmax = 3080.7336
				text = "um"
			intervals [3050]:
				xmin = 3080.7336
				xmax = 3080.7636
				text = ""
			intervals [3051]:
				xmin = 3080.7636
				xmax = 3080.8936
				text = "cause"
			intervals [3052]:
				xmin = 3080.8936
				xmax = 3080.9236
				text = "i"
			intervals [3053]:
				xmin = 3080.9236
				xmax = 3081.0436
				text = "know"
			intervals [3054]:
				xmin = 3081.0436
				xmax = 3081.1136
				text = "you"
			intervals [3055]:
				xmin = 3081.1136
				xmax = 3081.2836
				text = "wanna"
			intervals [3056]:
				xmin = 3081.2836
				xmax = 3081.4236
				text = "get"
			intervals [3057]:
				xmin = 3081.4236
				xmax = 3081.5336
				text = "out"
			intervals [3058]:
				xmin = 3081.5336
				xmax = 3081.6436
				text = "there"
			intervals [3059]:
				xmin = 3081.6436
				xmax = 3081.7436
				text = "with"
			intervals [3060]:
				xmin = 3081.7436
				xmax = 3081.9236
				text = "your"
			intervals [3061]:
				xmin = 3081.9236
				xmax = 3082.8936
				text = "friends"
			intervals [3062]:
				xmin = 3082.8936
				xmax = 3084.874
				text = ""
			intervals [3063]:
				xmin = 3084.874
				xmax = 3085.654
				text = "um"
			intervals [3064]:
				xmin = 3085.654
				xmax = 3086.6099
				text = ""
			intervals [3065]:
				xmin = 3086.6099
				xmax = 3086.7799
				text = "are"
			intervals [3066]:
				xmin = 3086.7799
				xmax = 3086.9599
				text = "you"
			intervals [3067]:
				xmin = 3086.9599
				xmax = 3087.2799
				text = "proud"
			intervals [3068]:
				xmin = 3087.2799
				xmax = 3087.4399
				text = "to"
			intervals [3069]:
				xmin = 3087.4399
				xmax = 3087.5499
				text = "be"
			intervals [3070]:
				xmin = 3087.5499
				xmax = 3087.7599
				text = "from"
			intervals [3071]:
				xmin = 3087.7599
				xmax = 3088.2699
				text = "dc"
			intervals [3072]:
				xmin = 3088.2699
				xmax = 3115.7323
				text = ""
			intervals [3073]:
				xmin = 3115.7323
				xmax = 3115.8823
				text = "do"
			intervals [3074]:
				xmin = 3115.8823
				xmax = 3115.9723
				text = "you"
			intervals [3075]:
				xmin = 3115.9723
				xmax = 3116.1523
				text = "peop-"
			intervals [3076]:
				xmin = 3116.1523
				xmax = 3116.373
				text = ""
			intervals [3077]:
				xmin = 3116.373
				xmax = 3116.483
				text = "do"
			intervals [3078]:
				xmin = 3116.483
				xmax = 3116.593
				text = "you"
			intervals [3079]:
				xmin = 3116.593
				xmax = 3116.763
				text = "think"
			intervals [3080]:
				xmin = 3116.763
				xmax = 3116.973
				text = "people"
			intervals [3081]:
				xmin = 3116.973
				xmax = 3117.163
				text = "look"
			intervals [3082]:
				xmin = 3117.163
				xmax = 3117.313
				text = "at"
			intervals [3083]:
				xmin = 3117.313
				xmax = 3117.483
				text = "people"
			intervals [3084]:
				xmin = 3117.483
				xmax = 3117.653
				text = "from"
			intervals [3085]:
				xmin = 3117.653
				xmax = 3117.973
				text = "dc"
			intervals [3086]:
				xmin = 3117.973
				xmax = 3118.093
				text = "as"
			intervals [3087]:
				xmin = 3118.093
				xmax = 3118.263
				text = "like"
			intervals [3088]:
				xmin = 3118.263
				xmax = 3118.493
				text = "knowing"
			intervals [3089]:
				xmin = 3118.493
				xmax = 3118.643
				text = "their"
			intervals [3090]:
				xmin = 3118.643
				xmax = 3118.933
				text = "stuff"
			intervals [3091]:
				xmin = 3118.933
				xmax = 3124.6118
				text = ""
			intervals [3092]:
				xmin = 3124.6118
				xmax = 3124.7518
				text = "oh"
			intervals [3093]:
				xmin = 3124.7518
				xmax = 3124.9118
				text = "that"
			intervals [3094]:
				xmin = 3124.9118
				xmax = 3124.9518
				text = "s"
			intervals [3095]:
				xmin = 3124.9518
				xmax = 3125.0118
				text = "the"
			intervals [3096]:
				xmin = 3125.0118
				xmax = 3125.4418
				text = "reputation"
			intervals [3097]:
				xmin = 3125.4418
				xmax = 3125.5118
				text = "you"
			intervals [3098]:
				xmin = 3125.5118
				xmax = 3125.6518
				text = "know"
			intervals [3099]:
				xmin = 3125.6518
				xmax = 3125.7518
				text = "your"
			intervals [3100]:
				xmin = 3125.7518
				xmax = 3125.9018
				text = "stuff"
			intervals [3101]:
				xmin = 3125.9018
				xmax = 3125.9718
				text = "and"
			intervals [3102]:
				xmin = 3125.9718
				xmax = 3126.0818
				text = "you're"
			intervals [3103]:
				xmin = 3126.0818
				xmax = 3126.1218
				text = "a"
			intervals [3104]:
				xmin = 3126.1218
				xmax = 3126.3318
				text = "great"
			intervals [3105]:
				xmin = 3126.3318
				xmax = 3126.8518
				text = "partier"
			intervals [3106]:
				xmin = 3126.8518
				xmax = 3127.6656
				text = ""
			intervals [3107]:
				xmin = 3127.6656
				xmax = 3127.7256
				text = "i"
			intervals [3108]:
				xmin = 3127.7256
				xmax = 3127.8756
				text = "did"
			intervals [3109]:
				xmin = 3127.8756
				xmax = 3128.0756
				text = "not"
			intervals [3110]:
				xmin = 3128.0756
				xmax = 3128.2456
				text = "know"
			intervals [3111]:
				xmin = 3128.2456
				xmax = 3128.4256
				text = "that"
			intervals [3112]:
				xmin = 3128.4256
				xmax = 3128.5356
				text = "was"
			intervals [3113]:
				xmin = 3128.5356
				xmax = 3128.6356
				text = "the"
			intervals [3114]:
				xmin = 3128.6356
				xmax = 3129.1356
				text = "reputation"
			intervals [3115]:
				xmin = 3129.1356
				xmax = 3129.799977324263
				text = ""
	item [2]:
		class = "IntervalTier"
		name = "DCB_int_01 - phones"
		xmin = 0.0
		xmax = 3129.799977324263
		intervals: size = 8295
			intervals [1]:
				xmin = 0.0
				xmax = 0.0946
				text = ""
			intervals [2]:
				xmin = 0.0946
				xmax = 0.1446
				text = "sil"
			intervals [3]:
				xmin = 0.1446
				xmax = 0.3446
				text = "AE1"
			intervals [4]:
				xmin = 0.3446
				xmax = 0.4446
				text = "N"
			intervals [5]:
				xmin = 0.4446
				xmax = 0.4946
				text = "W"
			intervals [6]:
				xmin = 0.4946
				xmax = 0.5346
				text = "EH1"
			intervals [7]:
				xmin = 0.5346
				xmax = 0.5646
				text = "R"
			intervals [8]:
				xmin = 0.5646
				xmax = 0.6046
				text = "W"
			intervals [9]:
				xmin = 0.6046
				xmax = 0.6446
				text = "ER0"
			intervals [10]:
				xmin = 0.6446
				xmax = 0.7046
				text = "Y"
			intervals [11]:
				xmin = 0.7046
				xmax = 0.7846
				text = "UW1"
			intervals [12]:
				xmin = 0.7846
				xmax = 0.8146
				text = "sp"
			intervals [13]:
				xmin = 0.8146
				xmax = 0.8446
				text = "B"
			intervals [14]:
				xmin = 0.8446
				xmax = 0.8746
				text = "AO1"
			intervals [15]:
				xmin = 0.8746
				xmax = 0.9046
				text = "R"
			intervals [16]:
				xmin = 0.9046
				xmax = 1.1446
				text = "N"
			intervals [17]:
				xmin = 1.1446
				xmax = 1.1946
				text = "sp"
			intervals [18]:
				xmin = 1.1946
				xmax = 9.2986
				text = ""
			intervals [19]:
				xmin = 9.2986
				xmax = 9.3786
				text = "AH0"
			intervals [20]:
				xmin = 9.3786
				xmax = 9.4486
				text = "N"
			intervals [21]:
				xmin = 9.4486
				xmax = 9.4886
				text = "W"
			intervals [22]:
				xmin = 9.4886
				xmax = 9.5186
				text = "IH1"
			intervals [23]:
				xmin = 9.5186
				xmax = 9.5486
				text = "N"
			intervals [24]:
				xmin = 9.5486
				xmax = 9.5786
				text = "D"
			intervals [25]:
				xmin = 9.5786
				xmax = 9.6086
				text = "IH0"
			intervals [26]:
				xmin = 9.6086
				xmax = 9.6686
				text = "D"
			intervals [27]:
				xmin = 9.6686
				xmax = 9.7286
				text = "Y"
			intervals [28]:
				xmin = 9.7286
				xmax = 9.7586
				text = "UW1"
			intervals [29]:
				xmin = 9.7586
				xmax = 9.8186
				text = "M"
			intervals [30]:
				xmin = 9.8186
				xmax = 9.8586
				text = "UW1"
			intervals [31]:
				xmin = 9.8586
				xmax = 9.9186
				text = "V"
			intervals [32]:
				xmin = 9.9186
				xmax = 9.9486
				text = "sp"
			intervals [33]:
				xmin = 9.9486
				xmax = 9.9986
				text = "HH"
			intervals [34]:
				xmin = 9.9986
				xmax = 10.0786
				text = "IY1"
			intervals [35]:
				xmin = 10.0786
				xmax = 10.1386
				text = "R"
			intervals [36]:
				xmin = 10.1386
				xmax = 10.2086
				text = "sp"
			intervals [37]:
				xmin = 10.2086
				xmax = 14.1934
				text = ""
			intervals [38]:
				xmin = 14.1934
				xmax = 14.3134
				text = "S"
			intervals [39]:
				xmin = 14.3134
				xmax = 14.3434
				text = "OW1"
			intervals [40]:
				xmin = 14.3434
				xmax = 14.4034
				text = "W"
			intervals [41]:
				xmin = 14.4034
				xmax = 14.4334
				text = "IH1"
			intervals [42]:
				xmin = 14.4334
				xmax = 14.4834
				text = "N"
			intervals [43]:
				xmin = 14.4834
				xmax = 14.5134
				text = "Y"
			intervals [44]:
				xmin = 14.5134
				xmax = 14.5734
				text = "UW1"
			intervals [45]:
				xmin = 14.5734
				xmax = 14.6034
				text = "W"
			intervals [46]:
				xmin = 14.6034
				xmax = 14.6434
				text = "ER0"
			intervals [47]:
				xmin = 14.6434
				xmax = 14.7034
				text = "sp"
			intervals [48]:
				xmin = 14.7034
				xmax = 14.8134
				text = "T"
			intervals [49]:
				xmin = 14.8134
				xmax = 15.0234
				text = "UW1"
			intervals [50]:
				xmin = 15.0234
				xmax = 16.1728
				text = ""
			intervals [51]:
				xmin = 16.1728
				xmax = 16.2028
				text = "sil"
			intervals [52]:
				xmin = 16.2028
				xmax = 16.3028
				text = "HH"
			intervals [53]:
				xmin = 16.3028
				xmax = 16.3428
				text = "AW1"
			intervals [54]:
				xmin = 16.3428
				xmax = 16.3728
				text = "OW1"
			intervals [55]:
				xmin = 16.3728
				xmax = 16.4028
				text = "L"
			intervals [56]:
				xmin = 16.4028
				xmax = 16.4328
				text = "D"
			intervals [57]:
				xmin = 16.4328
				xmax = 16.4728
				text = "ER0"
			intervals [58]:
				xmin = 16.4728
				xmax = 16.5728
				text = "Y"
			intervals [59]:
				xmin = 16.5728
				xmax = 16.6028
				text = "UW1"
			intervals [60]:
				xmin = 16.6028
				xmax = 16.6528
				text = "N"
			intervals [61]:
				xmin = 16.6528
				xmax = 16.7928
				text = "AW1"
			intervals [62]:
				xmin = 16.7928
				xmax = 16.8828
				text = "sp"
			intervals [63]:
				xmin = 16.8828
				xmax = 18.0579
				text = ""
			intervals [64]:
				xmin = 18.0579
				xmax = 18.1679
				text = "S"
			intervals [65]:
				xmin = 18.1679
				xmax = 18.2279
				text = "OW1"
			intervals [66]:
				xmin = 18.2279
				xmax = 18.2779
				text = "Y"
			intervals [67]:
				xmin = 18.2779
				xmax = 18.3079
				text = "UW1"
			intervals [68]:
				xmin = 18.3079
				xmax = 18.4179
				text = "M"
			intervals [69]:
				xmin = 18.4179
				xmax = 18.4479
				text = "UW1"
			intervals [70]:
				xmin = 18.4479
				xmax = 18.5279
				text = "V"
			intervals [71]:
				xmin = 18.5279
				xmax = 18.5579
				text = "D"
			intervals [72]:
				xmin = 18.5579
				xmax = 18.5979
				text = "HH"
			intervals [73]:
				xmin = 18.5979
				xmax = 18.7879
				text = "IY1"
			intervals [74]:
				xmin = 18.7879
				xmax = 18.9779
				text = "R"
			intervals [75]:
				xmin = 18.9779
				xmax = 19.8864
				text = ""
			intervals [76]:
				xmin = 19.8864
				xmax = 20.0164
				text = "S"
			intervals [77]:
				xmin = 20.0164
				xmax = 20.0664
				text = "OW1"
			intervals [78]:
				xmin = 20.0664
				xmax = 20.2164
				text = "Y"
			intervals [79]:
				xmin = 20.2164
				xmax = 20.2564
				text = "UW1"
			intervals [80]:
				xmin = 20.2564
				xmax = 20.3464
				text = "V"
			intervals [81]:
				xmin = 20.3464
				xmax = 20.4564
				text = "sp"
			intervals [82]:
				xmin = 20.4564
				xmax = 20.5537
				text = ""
			intervals [83]:
				xmin = 20.5537
				xmax = 20.6337
				text = "B"
			intervals [84]:
				xmin = 20.6337
				xmax = 20.8137
				text = "IH1"
			intervals [85]:
				xmin = 20.8137
				xmax = 20.9337
				text = "N"
			intervals [86]:
				xmin = 20.9337
				xmax = 20.9937
				text = "L"
			intervals [87]:
				xmin = 20.9937
				xmax = 21.0237
				text = "IH1"
			intervals [88]:
				xmin = 21.0237
				xmax = 21.0637
				text = "V"
			intervals [89]:
				xmin = 21.0637
				xmax = 21.1037
				text = "IH0"
			intervals [90]:
				xmin = 21.1037
				xmax = 21.1437
				text = "NG"
			intervals [91]:
				xmin = 21.1437
				xmax = 21.2137
				text = "IH1"
			intervals [92]:
				xmin = 21.2137
				xmax = 21.2537
				text = "N"
			intervals [93]:
				xmin = 21.2537
				xmax = 21.3037
				text = "D"
			intervals [94]:
				xmin = 21.3037
				xmax = 21.3937
				text = "IY1"
			intervals [95]:
				xmin = 21.3937
				xmax = 21.5037
				text = "S"
			intervals [96]:
				xmin = 21.5037
				xmax = 21.5537
				text = "IY1"
			intervals [97]:
				xmin = 21.5537
				xmax = 21.6237
				text = "F"
			intervals [98]:
				xmin = 21.6237
				xmax = 21.6537
				text = "ER0"
			intervals [99]:
				xmin = 21.6537
				xmax = 21.7737
				text = "F"
			intervals [100]:
				xmin = 21.7737
				xmax = 21.8037
				text = "AO1"
			intervals [101]:
				xmin = 21.8037
				xmax = 21.8737
				text = "R"
			intervals [102]:
				xmin = 21.8737
				xmax = 21.9637
				text = "T"
			intervals [103]:
				xmin = 21.9637
				xmax = 22.0037
				text = "IY1"
			intervals [104]:
				xmin = 22.0037
				xmax = 22.0837
				text = "N"
			intervals [105]:
				xmin = 22.0837
				xmax = 22.1537
				text = "Y"
			intervals [106]:
				xmin = 22.1537
				xmax = 22.2737
				text = "ER0"
			intervals [107]:
				xmin = 22.2737
				xmax = 22.4637
				text = "Z"
			intervals [108]:
				xmin = 22.4637
				xmax = 22.4937
				text = "sp"
			intervals [109]:
				xmin = 22.4937
				xmax = 22.5937
				text = "ER0"
			intervals [110]:
				xmin = 22.5937
				xmax = 22.6237
				text = "sp"
			intervals [111]:
				xmin = 22.6237
				xmax = 22.6737
				text = "L"
			intervals [112]:
				xmin = 22.6737
				xmax = 22.7037
				text = "IH1"
			intervals [113]:
				xmin = 22.7037
				xmax = 22.7637
				text = "V"
			intervals [114]:
				xmin = 22.7637
				xmax = 22.7937
				text = "IH0"
			intervals [115]:
				xmin = 22.7937
				xmax = 22.8237
				text = "N"
			intervals [116]:
				xmin = 22.8237
				xmax = 22.8837
				text = "IH0"
			intervals [117]:
				xmin = 22.8837
				xmax = 22.9337
				text = "N"
			intervals [118]:
				xmin = 22.9337
				xmax = 22.9637
				text = "DH"
			intervals [119]:
				xmin = 22.9637
				xmax = 23.0237
				text = "IH0"
			intervals [120]:
				xmin = 23.0237
				xmax = 23.0937
				text = "S"
			intervals [121]:
				xmin = 23.0937
				xmax = 23.1237
				text = "sp"
			intervals [122]:
				xmin = 23.1237
				xmax = 23.2337
				text = "EH1"
			intervals [123]:
				xmin = 23.2337
				xmax = 23.2637
				text = "R"
			intervals [124]:
				xmin = 23.2637
				xmax = 23.3437
				text = "IY0"
			intervals [125]:
				xmin = 23.3437
				xmax = 23.3737
				text = "AH0"
			intervals [126]:
				xmin = 23.3737
				xmax = 23.4537
				text = "F"
			intervals [127]:
				xmin = 23.4537
				xmax = 23.4837
				text = "ER0"
			intervals [128]:
				xmin = 23.4837
				xmax = 23.5537
				text = "F"
			intervals [129]:
				xmin = 23.5537
				xmax = 23.6337
				text = "AO1"
			intervals [130]:
				xmin = 23.6337
				xmax = 23.7037
				text = "R"
			intervals [131]:
				xmin = 23.7037
				xmax = 23.7737
				text = "T"
			intervals [132]:
				xmin = 23.7737
				xmax = 23.8137
				text = "IY1"
			intervals [133]:
				xmin = 23.8137
				xmax = 24.1137
				text = "N"
			intervals [134]:
				xmin = 24.1137
				xmax = 24.1437
				text = "Y"
			intervals [135]:
				xmin = 24.1437
				xmax = 24.1737
				text = "ER0"
			intervals [136]:
				xmin = 24.1737
				xmax = 24.3037
				text = "Z"
			intervals [137]:
				xmin = 24.3037
				xmax = 24.3337
				text = "sp"
			intervals [138]:
				xmin = 24.3337
				xmax = 25.1257
				text = ""
			intervals [139]:
				xmin = 25.1257
				xmax = 25.1857
				text = "HH"
			intervals [140]:
				xmin = 25.1857
				xmax = 25.2257
				text = "W"
			intervals [141]:
				xmin = 25.2257
				xmax = 25.2757
				text = "AH1"
			intervals [142]:
				xmin = 25.2757
				xmax = 25.3157
				text = "T"
			intervals [143]:
				xmin = 25.3157
				xmax = 25.3757
				text = "N"
			intervals [144]:
				xmin = 25.3757
				xmax = 25.4957
				text = "EY1"
			intervals [145]:
				xmin = 25.4957
				xmax = 25.5357
				text = "B"
			intervals [146]:
				xmin = 25.5357
				xmax = 25.6057
				text = "ER0"
			intervals [147]:
				xmin = 25.6057
				xmax = 25.6757
				text = "HH"
			intervals [148]:
				xmin = 25.6757
				xmax = 25.7357
				text = "UH2"
			intervals [149]:
				xmin = 25.7357
				xmax = 25.7857
				text = "D"
			intervals [150]:
				xmin = 25.7857
				xmax = 25.8257
				text = "D"
			intervals [151]:
				xmin = 25.8257
				xmax = 25.8557
				text = "UW1"
			intervals [152]:
				xmin = 25.8557
				xmax = 25.9657
				text = "Y"
			intervals [153]:
				xmin = 25.9657
				xmax = 26.0457
				text = "UW1"
			intervals [154]:
				xmin = 26.0457
				xmax = 26.0857
				text = "sp"
			intervals [155]:
				xmin = 26.0857
				xmax = 26.1657
				text = "K"
			intervals [156]:
				xmin = 26.1657
				xmax = 26.2457
				text = "L"
			intervals [157]:
				xmin = 26.2457
				xmax = 26.3457
				text = "EY1"
			intervals [158]:
				xmin = 26.3457
				xmax = 26.4757
				text = "M"
			intervals [159]:
				xmin = 26.4757
				xmax = 26.5757
				text = "sp"
			intervals [160]:
				xmin = 26.5757
				xmax = 28.7133
				text = ""
			intervals [161]:
				xmin = 28.7133
				xmax = 28.8333
				text = "F"
			intervals [162]:
				xmin = 28.8333
				xmax = 28.9033
				text = "AO1"
			intervals [163]:
				xmin = 28.9033
				xmax = 28.9333
				text = "R"
			intervals [164]:
				xmin = 28.9333
				xmax = 28.9833
				text = "EH0"
			intervals [165]:
				xmin = 28.9833
				xmax = 29.1033
				text = "S"
			intervals [166]:
				xmin = 29.1033
				xmax = 29.1433
				text = "T"
			intervals [167]:
				xmin = 29.1433
				xmax = 29.2833
				text = "V"
			intervals [168]:
				xmin = 29.2833
				xmax = 29.3133
				text = "IH2"
			intervals [169]:
				xmin = 29.3133
				xmax = 29.3533
				text = "L"
			intervals [170]:
				xmin = 29.3533
				xmax = 29.4433
				text = "sp"
			intervals [171]:
				xmin = 29.4433
				xmax = 32.864
				text = ""
			intervals [172]:
				xmin = 32.864
				xmax = 33.014
				text = "S"
			intervals [173]:
				xmin = 33.014
				xmax = 33.084
				text = "OW1"
			intervals [174]:
				xmin = 33.084
				xmax = 33.204
				text = "Y"
			intervals [175]:
				xmin = 33.204
				xmax = 33.254
				text = "UW1"
			intervals [176]:
				xmin = 33.254
				xmax = 33.424
				text = "V"
			intervals [177]:
				xmin = 33.424
				xmax = 33.464
				text = "L"
			intervals [178]:
				xmin = 33.464
				xmax = 33.604
				text = "IH1"
			intervals [179]:
				xmin = 33.604
				xmax = 33.674
				text = "V"
			intervals [180]:
				xmin = 33.674
				xmax = 33.754
				text = "D"
			intervals [181]:
				xmin = 33.754
				xmax = 33.794
				text = "IH1"
			intervals [182]:
				xmin = 33.794
				xmax = 33.904
				text = "N"
			intervals [183]:
				xmin = 33.904
				xmax = 33.984
				text = "F"
			intervals [184]:
				xmin = 33.984
				xmax = 34.044
				text = "AO1"
			intervals [185]:
				xmin = 34.044
				xmax = 34.124
				text = "R"
			intervals [186]:
				xmin = 34.124
				xmax = 34.154
				text = "T"
			intervals [187]:
				xmin = 34.154
				xmax = 34.224
				text = "L"
			intervals [188]:
				xmin = 34.224
				xmax = 34.294
				text = "AO1"
			intervals [189]:
				xmin = 34.294
				xmax = 34.324
				text = "D"
			intervals [190]:
				xmin = 34.324
				xmax = 34.364
				text = "ER0"
			intervals [191]:
				xmin = 34.364
				xmax = 34.414
				text = "D"
			intervals [192]:
				xmin = 34.414
				xmax = 34.544
				text = "EY2"
			intervals [193]:
				xmin = 34.544
				xmax = 34.644
				text = "L"
			intervals [194]:
				xmin = 34.644
				xmax = 34.744
				text = "F"
			intervals [195]:
				xmin = 34.744
				xmax = 34.784
				text = "ER0"
			intervals [196]:
				xmin = 34.784
				xmax = 34.834
				text = "DH"
			intervals [197]:
				xmin = 34.834
				xmax = 34.924
				text = "OW1"
			intervals [198]:
				xmin = 34.924
				xmax = 35.024
				text = "Z"
			intervals [199]:
				xmin = 35.024
				xmax = 35.104
				text = "T"
			intervals [200]:
				xmin = 35.104
				xmax = 35.154
				text = "UW1"
			intervals [201]:
				xmin = 35.154
				xmax = 35.314
				text = "Y"
			intervals [202]:
				xmin = 35.314
				xmax = 35.434
				text = "ER0"
			intervals [203]:
				xmin = 35.434
				xmax = 35.494
				text = "Z"
			intervals [204]:
				xmin = 35.494
				xmax = 35.524
				text = "sp"
			intervals [205]:
				xmin = 35.524
				xmax = 35.564
				text = "EH1"
			intervals [206]:
				xmin = 35.564
				xmax = 35.614
				text = "N"
			intervals [207]:
				xmin = 35.614
				xmax = 35.664
				text = "IY0"
			intervals [208]:
				xmin = 35.664
				xmax = 35.744
				text = "W"
			intervals [209]:
				xmin = 35.744
				xmax = 35.784
				text = "EH2"
			intervals [210]:
				xmin = 35.784
				xmax = 35.814
				text = "R"
			intervals [211]:
				xmin = 35.814
				xmax = 35.884
				text = "EH1"
			intervals [212]:
				xmin = 35.884
				xmax = 36.004
				text = "L"
			intervals [213]:
				xmin = 36.004
				xmax = 36.194
				text = "S"
			intervals [214]:
				xmin = 36.194
				xmax = 46.4697
				text = "sp"
			intervals [215]:
				xmin = 46.4697
				xmax = 46.8897
				text = "AE1"
			intervals [216]:
				xmin = 46.8897
				xmax = 47.0697
				text = "N"
			intervals [217]:
				xmin = 47.0697
				xmax = 47.1797
				text = "D"
			intervals [218]:
				xmin = 47.1797
				xmax = 47.3973
				text = ""
			intervals [219]:
				xmin = 47.3973
				xmax = 47.4973
				text = "HH"
			intervals [220]:
				xmin = 47.4973
				xmax = 47.5273
				text = "W"
			intervals [221]:
				xmin = 47.5273
				xmax = 47.5573
				text = "EH1"
			intervals [222]:
				xmin = 47.5573
				xmax = 47.5873
				text = "R"
			intervals [223]:
				xmin = 47.5873
				xmax = 47.6173
				text = "D"
			intervals [224]:
				xmin = 47.6173
				xmax = 47.6473
				text = "UW1"
			intervals [225]:
				xmin = 47.6473
				xmax = 47.6873
				text = "Y"
			intervals [226]:
				xmin = 47.6873
				xmax = 47.7773
				text = "UW1"
			intervals [227]:
				xmin = 47.7773
				xmax = 47.8373
				text = "G"
			intervals [228]:
				xmin = 47.8373
				xmax = 47.9073
				text = "OW1"
			intervals [229]:
				xmin = 47.9073
				xmax = 47.9373
				text = "T"
			intervals [230]:
				xmin = 47.9373
				xmax = 47.9773
				text = "AH0"
			intervals [231]:
				xmin = 47.9773
				xmax = 48.1173
				text = "S"
			intervals [232]:
				xmin = 48.1173
				xmax = 48.1573
				text = "K"
			intervals [233]:
				xmin = 48.1573
				xmax = 48.1873
				text = "UW1"
			intervals [234]:
				xmin = 48.1873
				xmax = 48.2173
				text = "L"
			intervals [235]:
				xmin = 48.2173
				xmax = 48.3373
				text = "N"
			intervals [236]:
				xmin = 48.3373
				xmax = 48.4773
				text = "AW1"
			intervals [237]:
				xmin = 48.4773
				xmax = 48.5773
				text = "sp"
			intervals [238]:
				xmin = 48.5773
				xmax = 61.159
				text = ""
			intervals [239]:
				xmin = 61.159
				xmax = 61.209
				text = "AH0"
			intervals [240]:
				xmin = 61.209
				xmax = 61.379
				text = "N"
			intervals [241]:
				xmin = 61.379
				xmax = 61.409
				text = "sp"
			intervals [242]:
				xmin = 61.409
				xmax = 61.439
				text = "Y"
			intervals [243]:
				xmin = 61.439
				xmax = 61.469
				text = "UH1"
			intervals [244]:
				xmin = 61.469
				xmax = 61.499
				text = "R"
			intervals [245]:
				xmin = 61.499
				xmax = 61.579
				text = "AH0"
			intervals [246]:
				xmin = 61.579
				xmax = 61.719
				text = "S"
			intervals [247]:
				xmin = 61.719
				xmax = 61.769
				text = "T"
			intervals [248]:
				xmin = 61.769
				xmax = 61.879
				text = "UW1"
			intervals [249]:
				xmin = 61.879
				xmax = 61.909
				text = "D"
			intervals [250]:
				xmin = 61.909
				xmax = 61.989
				text = "AH0"
			intervals [251]:
				xmin = 61.989
				xmax = 62.019
				text = "N"
			intervals [252]:
				xmin = 62.019
				xmax = 62.049
				text = "T"
			intervals [253]:
				xmin = 62.049
				xmax = 62.129
				text = "sp"
			intervals [254]:
				xmin = 62.129
				xmax = 64.2695
				text = ""
			intervals [255]:
				xmin = 64.2695
				xmax = 64.3495
				text = "HH"
			intervals [256]:
				xmin = 64.3495
				xmax = 64.3895
				text = "W"
			intervals [257]:
				xmin = 64.3895
				xmax = 64.4195
				text = "AH1"
			intervals [258]:
				xmin = 64.4195
				xmax = 64.4695
				text = "T"
			intervals [259]:
				xmin = 64.4695
				xmax = 64.4995
				text = "D"
			intervals [260]:
				xmin = 64.4995
				xmax = 64.6995
				text = "IH1"
			intervals [261]:
				xmin = 64.6995
				xmax = 64.7695
				text = "D"
			intervals [262]:
				xmin = 64.7695
				xmax = 64.8195
				text = "HH"
			intervals [263]:
				xmin = 64.8195
				xmax = 64.8595
				text = "W"
			intervals [264]:
				xmin = 64.8595
				xmax = 64.9095
				text = "EH1"
			intervals [265]:
				xmin = 64.9095
				xmax = 64.9595
				text = "R"
			intervals [266]:
				xmin = 64.9595
				xmax = 64.9895
				text = "W"
			intervals [267]:
				xmin = 64.9895
				xmax = 65.0395
				text = "ER0"
			intervals [268]:
				xmin = 65.0395
				xmax = 65.0895
				text = "Y"
			intervals [269]:
				xmin = 65.0895
				xmax = 65.1395
				text = "UH1"
			intervals [270]:
				xmin = 65.1395
				xmax = 65.2395
				text = "R"
			intervals [271]:
				xmin = 65.2395
				xmax = 65.3295
				text = "P"
			intervals [272]:
				xmin = 65.3295
				xmax = 65.4295
				text = "EH1"
			intervals [273]:
				xmin = 65.4295
				xmax = 65.4595
				text = "R"
			intervals [274]:
				xmin = 65.4595
				xmax = 65.5095
				text = "AH0"
			intervals [275]:
				xmin = 65.5095
				xmax = 65.5595
				text = "N"
			intervals [276]:
				xmin = 65.5595
				xmax = 65.5895
				text = "T"
			intervals [277]:
				xmin = 65.5895
				xmax = 65.6495
				text = "S"
			intervals [278]:
				xmin = 65.6495
				xmax = 65.6895
				text = "sp"
			intervals [279]:
				xmin = 65.6895
				xmax = 65.7195
				text = "B"
			intervals [280]:
				xmin = 65.7195
				xmax = 65.7695
				text = "AO1"
			intervals [281]:
				xmin = 65.7695
				xmax = 65.7995
				text = "R"
			intervals [282]:
				xmin = 65.7995
				xmax = 65.9795
				text = "N"
			intervals [283]:
				xmin = 65.9795
				xmax = 66.0995
				text = "sp"
			intervals [284]:
				xmin = 66.0995
				xmax = 71.8444
				text = ""
			intervals [285]:
				xmin = 71.8444
				xmax = 71.9644
				text = "Y"
			intervals [286]:
				xmin = 71.9644
				xmax = 71.9944
				text = "UH1"
			intervals [287]:
				xmin = 71.9944
				xmax = 72.0244
				text = "R"
			intervals [288]:
				xmin = 72.0244
				xmax = 72.1144
				text = "sp"
			intervals [289]:
				xmin = 72.1144
				xmax = 72.2944
				text = "M"
			intervals [290]:
				xmin = 72.2944
				xmax = 72.3244
				text = "AA1"
			intervals [291]:
				xmin = 72.3244
				xmax = 72.4444
				text = "M"
			intervals [292]:
				xmin = 72.4444
				xmax = 72.6044
				text = "sp"
			intervals [293]:
				xmin = 72.6044
				xmax = 72.6544
				text = "W"
			intervals [294]:
				xmin = 72.6544
				xmax = 72.6844
				text = "AO1"
			intervals [295]:
				xmin = 72.6844
				xmax = 73.0144
				text = "Z"
			intervals [296]:
				xmin = 73.0144
				xmax = 73.0444
				text = "sp"
			intervals [297]:
				xmin = 73.0444
				xmax = 73.0744
				text = "B"
			intervals [298]:
				xmin = 73.0744
				xmax = 73.1044
				text = "AO1"
			intervals [299]:
				xmin = 73.1044
				xmax = 73.1344
				text = "R"
			intervals [300]:
				xmin = 73.1344
				xmax = 73.1744
				text = "N"
			intervals [301]:
				xmin = 73.1744
				xmax = 73.3344
				text = "sp"
			intervals [302]:
				xmin = 73.3344
				xmax = 73.3644
				text = "IH0"
			intervals [303]:
				xmin = 73.3644
				xmax = 73.3944
				text = "N"
			intervals [304]:
				xmin = 73.3944
				xmax = 73.4244
				text = "sp"
			intervals [305]:
				xmin = 73.4244
				xmax = 73.4544
				text = "S"
			intervals [306]:
				xmin = 73.4544
				xmax = 73.4844
				text = "AW2"
			intervals [307]:
				xmin = 73.4844
				xmax = 73.5144
				text = "TH"
			intervals [308]:
				xmin = 73.5144
				xmax = 73.5744
				text = "IY1"
			intervals [309]:
				xmin = 73.5744
				xmax = 73.6944
				text = "S"
			intervals [310]:
				xmin = 73.6944
				xmax = 73.7244
				text = "T"
			intervals [311]:
				xmin = 73.7244
				xmax = 73.7644
				text = "sp"
			intervals [312]:
				xmin = 73.7644
				xmax = 74.1633
				text = ""
			intervals [313]:
				xmin = 74.1633
				xmax = 74.2233
				text = "AH0"
			intervals [314]:
				xmin = 74.2233
				xmax = 74.3033
				text = "N"
			intervals [315]:
				xmin = 74.3033
				xmax = 74.3333
				text = "Y"
			intervals [316]:
				xmin = 74.3333
				xmax = 74.3633
				text = "UH1"
			intervals [317]:
				xmin = 74.3633
				xmax = 74.3933
				text = "R"
			intervals [318]:
				xmin = 74.3933
				xmax = 74.4433
				text = "sp"
			intervals [319]:
				xmin = 74.4433
				xmax = 74.5033
				text = "D"
			intervals [320]:
				xmin = 74.5033
				xmax = 74.6433
				text = "AE1"
			intervals [321]:
				xmin = 74.6433
				xmax = 74.7033
				text = "D"
			intervals [322]:
				xmin = 74.7033
				xmax = 74.7333
				text = "sp"
			intervals [323]:
				xmin = 74.7333
				xmax = 74.7733
				text = "W"
			intervals [324]:
				xmin = 74.7733
				xmax = 74.8033
				text = "AO1"
			intervals [325]:
				xmin = 74.8033
				xmax = 74.8933
				text = "Z"
			intervals [326]:
				xmin = 74.8933
				xmax = 75.0033
				text = "sp"
			intervals [327]:
				xmin = 75.0033
				xmax = 75.0433
				text = "B"
			intervals [328]:
				xmin = 75.0433
				xmax = 75.1133
				text = "AO1"
			intervals [329]:
				xmin = 75.1133
				xmax = 75.1433
				text = "R"
			intervals [330]:
				xmin = 75.1433
				xmax = 75.2833
				text = "N"
			intervals [331]:
				xmin = 75.2833
				xmax = 75.4233
				text = "sp"
			intervals [332]:
				xmin = 75.4233
				xmax = 75.4533
				text = "IH0"
			intervals [333]:
				xmin = 75.4533
				xmax = 76.3633
				text = "N"
			intervals [334]:
				xmin = 76.3633
				xmax = 76.3933
				text = "sp"
			intervals [335]:
				xmin = 76.3933
				xmax = 78.3849
				text = ""
			intervals [336]:
				xmin = 78.3849
				xmax = 78.5249
				text = "F"
			intervals [337]:
				xmin = 78.5249
				xmax = 78.5549
				text = "AO1"
			intervals [338]:
				xmin = 78.5549
				xmax = 78.5849
				text = "R"
			intervals [339]:
				xmin = 78.5849
				xmax = 78.6149
				text = "T"
			intervals [340]:
				xmin = 78.6149
				xmax = 79.3549
				text = "sp"
			intervals [341]:
				xmin = 79.3549
				xmax = 79.3849
				text = "L"
			intervals [342]:
				xmin = 79.3849
				xmax = 79.4149
				text = "AO1"
			intervals [343]:
				xmin = 79.4149
				xmax = 79.4449
				text = "D"
			intervals [344]:
				xmin = 79.4449
				xmax = 79.4749
				text = "ER0"
			intervals [345]:
				xmin = 79.4749
				xmax = 79.5049
				text = "D"
			intervals [346]:
				xmin = 79.5049
				xmax = 79.5349
				text = "EY2"
			intervals [347]:
				xmin = 79.5349
				xmax = 79.5649
				text = "L"
			intervals [348]:
				xmin = 79.5649
				xmax = 79.7049
				text = "sp"
			intervals [349]:
				xmin = 79.7049
				xmax = 79.7449
				text = "F"
			intervals [350]:
				xmin = 79.7449
				xmax = 79.7749
				text = "L"
			intervals [351]:
				xmin = 79.7749
				xmax = 79.8049
				text = "AO1"
			intervals [352]:
				xmin = 79.8049
				xmax = 79.8349
				text = "R"
			intervals [353]:
				xmin = 79.8349
				xmax = 79.8649
				text = "IH0"
			intervals [354]:
				xmin = 79.8649
				xmax = 79.8949
				text = "D"
			intervals [355]:
				xmin = 79.8949
				xmax = 79.9249
				text = "AH0"
			intervals [356]:
				xmin = 79.9249
				xmax = 79.9649
				text = "sp"
			intervals [357]:
				xmin = 79.9649
				xmax = 80.5337
				text = ""
			intervals [358]:
				xmin = 80.5337
				xmax = 80.5837
				text = "HH"
			intervals [359]:
				xmin = 80.5837
				xmax = 80.6237
				text = "W"
			intervals [360]:
				xmin = 80.6237
				xmax = 80.6537
				text = "AH1"
			intervals [361]:
				xmin = 80.6537
				xmax = 80.6837
				text = "T"
			intervals [362]:
				xmin = 80.6837
				xmax = 80.7137
				text = "D"
			intervals [363]:
				xmin = 80.7137
				xmax = 80.7437
				text = "UW1"
			intervals [364]:
				xmin = 80.7437
				xmax = 80.8137
				text = "Y"
			intervals [365]:
				xmin = 80.8137
				xmax = 80.8437
				text = "UH1"
			intervals [366]:
				xmin = 80.8437
				xmax = 80.9337
				text = "R"
			intervals [367]:
				xmin = 80.9337
				xmax = 81.0037
				text = "P"
			intervals [368]:
				xmin = 81.0037
				xmax = 81.0937
				text = "EH1"
			intervals [369]:
				xmin = 81.0937
				xmax = 81.1237
				text = "R"
			intervals [370]:
				xmin = 81.1237
				xmax = 81.1537
				text = "AH0"
			intervals [371]:
				xmin = 81.1537
				xmax = 81.1937
				text = "N"
			intervals [372]:
				xmin = 81.1937
				xmax = 81.2337
				text = "T"
			intervals [373]:
				xmin = 81.2337
				xmax = 81.2937
				text = "S"
			intervals [374]:
				xmin = 81.2937
				xmax = 81.3237
				text = "sp"
			intervals [375]:
				xmin = 81.3237
				xmax = 81.3737
				text = "D"
			intervals [376]:
				xmin = 81.3737
				xmax = 81.4937
				text = "UW1"
			intervals [377]:
				xmin = 81.4937
				xmax = 81.5737
				text = "sp"
			intervals [378]:
				xmin = 81.5737
				xmax = 103.2591
				text = ""
			intervals [379]:
				xmin = 103.2591
				xmax = 103.4191
				text = "D"
			intervals [380]:
				xmin = 103.4191
				xmax = 103.4491
				text = "IH0"
			intervals [381]:
				xmin = 103.4491
				xmax = 103.4991
				text = "D"
			intervals [382]:
				xmin = 103.4991
				xmax = 103.5391
				text = "Y"
			intervals [383]:
				xmin = 103.5391
				xmax = 103.5691
				text = "UH1"
			intervals [384]:
				xmin = 103.5691
				xmax = 103.6191
				text = "R"
			intervals [385]:
				xmin = 103.6191
				xmax = 103.6991
				text = "P"
			intervals [386]:
				xmin = 103.6991
				xmax = 103.7691
				text = "EH1"
			intervals [387]:
				xmin = 103.7691
				xmax = 103.8091
				text = "R"
			intervals [388]:
				xmin = 103.8091
				xmax = 103.8391
				text = "AH0"
			intervals [389]:
				xmin = 103.8391
				xmax = 103.8691
				text = "N"
			intervals [390]:
				xmin = 103.8691
				xmax = 103.8991
				text = "T"
			intervals [391]:
				xmin = 103.8991
				xmax = 103.9491
				text = "S"
			intervals [392]:
				xmin = 103.9491
				xmax = 103.9991
				text = "G"
			intervals [393]:
				xmin = 103.9991
				xmax = 104.0291
				text = "OW1"
			intervals [394]:
				xmin = 104.0291
				xmax = 104.0591
				text = "T"
			intervals [395]:
				xmin = 104.0591
				xmax = 104.1091
				text = "AH0"
			intervals [396]:
				xmin = 104.1091
				xmax = 104.1691
				text = "K"
			intervals [397]:
				xmin = 104.1691
				xmax = 104.2591
				text = "AA1"
			intervals [398]:
				xmin = 104.2591
				xmax = 104.3691
				text = "L"
			intervals [399]:
				xmin = 104.3691
				xmax = 104.4391
				text = "IH0"
			intervals [400]:
				xmin = 104.4391
				xmax = 104.5891
				text = "JH"
			intervals [401]:
				xmin = 104.5891
				xmax = 104.6491
				text = "sp"
			intervals [402]:
				xmin = 104.6491
				xmax = 107.5675
				text = ""
			intervals [403]:
				xmin = 107.5675
				xmax = 107.7375
				text = "OW2"
			intervals [404]:
				xmin = 107.7375
				xmax = 107.7675
				text = "K"
			intervals [405]:
				xmin = 107.7675
				xmax = 107.8575
				text = "EY1"
			intervals [406]:
				xmin = 107.8575
				xmax = 122.0931
				text = "sp"
			intervals [407]:
				xmin = 122.0931
				xmax = 122.1231
				text = "AO2"
			intervals [408]:
				xmin = 122.1231
				xmax = 122.1531
				text = "L"
			intervals [409]:
				xmin = 122.1531
				xmax = 122.3731
				text = "R"
			intervals [410]:
				xmin = 122.3731
				xmax = 122.4031
				text = "AY1"
			intervals [411]:
				xmin = 122.4031
				xmax = 122.4331
				text = "T"
			intervals [412]:
				xmin = 122.4331
				xmax = 122.5531
				text = "sp"
			intervals [413]:
				xmin = 122.5531
				xmax = 126.2114
				text = ""
			intervals [414]:
				xmin = 126.2114
				xmax = 126.3714
				text = "S"
			intervals [415]:
				xmin = 126.3714
				xmax = 126.6914
				text = "OW1"
			intervals [416]:
				xmin = 126.6914
				xmax = 126.8514
				text = "sp"
			intervals [417]:
				xmin = 126.8514
				xmax = 127.1423
				text = ""
			intervals [418]:
				xmin = 127.1423
				xmax = 127.2423
				text = "HH"
			intervals [419]:
				xmin = 127.2423
				xmax = 127.2823
				text = "W"
			intervals [420]:
				xmin = 127.2823
				xmax = 127.3323
				text = "EH1"
			intervals [421]:
				xmin = 127.3323
				xmax = 127.3723
				text = "R"
			intervals [422]:
				xmin = 127.3723
				xmax = 127.4023
				text = "D"
			intervals [423]:
				xmin = 127.4023
				xmax = 127.4723
				text = "UW1"
			intervals [424]:
				xmin = 127.4723
				xmax = 127.6323
				text = "Y"
			intervals [425]:
				xmin = 127.6323
				xmax = 127.7423
				text = "UW1"
			intervals [426]:
				xmin = 127.7423
				xmax = 127.8123
				text = "sp"
			intervals [427]:
				xmin = 127.8123
				xmax = 127.9064
				text = ""
			intervals [428]:
				xmin = 127.9064
				xmax = 128.0264
				text = "S"
			intervals [429]:
				xmin = 128.0264
				xmax = 128.0864
				text = "OW1"
			intervals [430]:
				xmin = 128.0864
				xmax = 128.1664
				text = "Y"
			intervals [431]:
				xmin = 128.1664
				xmax = 128.2064
				text = "UW1"
			intervals [432]:
				xmin = 128.2064
				xmax = 128.2464
				text = "L"
			intervals [433]:
				xmin = 128.2464
				xmax = 128.2764
				text = "IH1"
			intervals [434]:
				xmin = 128.2764
				xmax = 128.3264
				text = "V"
			intervals [435]:
				xmin = 128.3264
				xmax = 128.3664
				text = "IH0"
			intervals [436]:
				xmin = 128.3664
				xmax = 128.4564
				text = "N"
			intervals [437]:
				xmin = 128.4564
				xmax = 128.5264
				text = "F"
			intervals [438]:
				xmin = 128.5264
				xmax = 128.5964
				text = "AO1"
			intervals [439]:
				xmin = 128.5964
				xmax = 128.6264
				text = "R"
			intervals [440]:
				xmin = 128.6264
				xmax = 128.6564
				text = "EH0"
			intervals [441]:
				xmin = 128.6564
				xmax = 128.7464
				text = "S"
			intervals [442]:
				xmin = 128.7464
				xmax = 128.7764
				text = "T"
			intervals [443]:
				xmin = 128.7764
				xmax = 128.8064
				text = "V"
			intervals [444]:
				xmin = 128.8064
				xmax = 128.8964
				text = "IH2"
			intervals [445]:
				xmin = 128.8964
				xmax = 128.9264
				text = "L"
			intervals [446]:
				xmin = 128.9264
				xmax = 129.0364
				text = "N"
			intervals [447]:
				xmin = 129.0364
				xmax = 129.2464
				text = "AW1"
			intervals [448]:
				xmin = 129.2464
				xmax = 130.156
				text = "sp"
			intervals [449]:
				xmin = 130.156
				xmax = 130.306
				text = "OW2"
			intervals [450]:
				xmin = 130.306
				xmax = 130.356
				text = "K"
			intervals [451]:
				xmin = 130.356
				xmax = 130.456
				text = "EY1"
			intervals [452]:
				xmin = 130.456
				xmax = 130.546
				text = "sp"
			intervals [453]:
				xmin = 130.546
				xmax = 130.586
				text = "D"
			intervals [454]:
				xmin = 130.586
				xmax = 130.616
				text = "UW1"
			intervals [455]:
				xmin = 130.616
				xmax = 130.646
				text = "Y"
			intervals [456]:
				xmin = 130.646
				xmax = 130.676
				text = "UW1"
			intervals [457]:
				xmin = 130.676
				xmax = 130.736
				text = "L"
			intervals [458]:
				xmin = 130.736
				xmax = 130.766
				text = "IH1"
			intervals [459]:
				xmin = 130.766
				xmax = 130.816
				text = "V"
			intervals [460]:
				xmin = 130.816
				xmax = 130.856
				text = "IH0"
			intervals [461]:
				xmin = 130.856
				xmax = 130.906
				text = "N"
			intervals [462]:
				xmin = 130.906
				xmax = 130.976
				text = "AH0"
			intervals [463]:
				xmin = 130.976
				xmax = 131.076
				text = "HH"
			intervals [464]:
				xmin = 131.076
				xmax = 131.246
				text = "AW1"
			intervals [465]:
				xmin = 131.246
				xmax = 131.366
				text = "S"
			intervals [466]:
				xmin = 131.366
				xmax = 131.406
				text = "ER0"
			intervals [467]:
				xmin = 131.406
				xmax = 131.436
				text = "AH0"
			intervals [468]:
				xmin = 131.436
				xmax = 131.476
				text = "N"
			intervals [469]:
				xmin = 131.476
				xmax = 131.526
				text = "AH0"
			intervals [470]:
				xmin = 131.526
				xmax = 131.646
				text = "P"
			intervals [471]:
				xmin = 131.646
				xmax = 131.696
				text = "AA1"
			intervals [472]:
				xmin = 131.696
				xmax = 131.766
				text = "R"
			intervals [473]:
				xmin = 131.766
				xmax = 131.826
				text = "T"
			intervals [474]:
				xmin = 131.826
				xmax = 131.856
				text = "M"
			intervals [475]:
				xmin = 131.856
				xmax = 131.896
				text = "AH0"
			intervals [476]:
				xmin = 131.896
				xmax = 132.026
				text = "N"
			intervals [477]:
				xmin = 132.026
				xmax = 132.056
				text = "T"
			intervals [478]:
				xmin = 132.056
				xmax = 133.2257
				text = "sp"
			intervals [479]:
				xmin = 133.2257
				xmax = 133.3357
				text = "OW2"
			intervals [480]:
				xmin = 133.3357
				xmax = 133.3857
				text = "K"
			intervals [481]:
				xmin = 133.3857
				xmax = 133.4857
				text = "EY1"
			intervals [482]:
				xmin = 133.4857
				xmax = 133.5557
				text = "sp"
			intervals [483]:
				xmin = 133.5557
				xmax = 133.6295
				text = ""
			intervals [484]:
				xmin = 133.6295
				xmax = 133.6995
				text = "D"
			intervals [485]:
				xmin = 133.6995
				xmax = 133.7495
				text = "UW1"
			intervals [486]:
				xmin = 133.7495
				xmax = 133.8695
				text = "Y"
			intervals [487]:
				xmin = 133.8695
				xmax = 133.9095
				text = "UH1"
			intervals [488]:
				xmin = 133.9095
				xmax = 133.9395
				text = "R"
			intervals [489]:
				xmin = 133.9395
				xmax = 134.0295
				text = "sp"
			intervals [490]:
				xmin = 134.0295
				xmax = 134.0895
				text = "IH1"
			intervals [491]:
				xmin = 134.0895
				xmax = 134.1795
				text = "Z"
			intervals [492]:
				xmin = 134.1795
				xmax = 134.2295
				text = "IH1"
			intervals [493]:
				xmin = 134.2295
				xmax = 134.2695
				text = "T"
			intervals [494]:
				xmin = 134.2695
				xmax = 134.3395
				text = "AH0"
			intervals [495]:
				xmin = 134.3395
				xmax = 134.3795
				text = "HH"
			intervals [496]:
				xmin = 134.3795
				xmax = 134.4495
				text = "AW1"
			intervals [497]:
				xmin = 134.4495
				xmax = 134.5395
				text = "S"
			intervals [498]:
				xmin = 134.5395
				xmax = 134.5695
				text = "Y"
			intervals [499]:
				xmin = 134.5695
				xmax = 134.6095
				text = "UH1"
			intervals [500]:
				xmin = 134.6095
				xmax = 134.6995
				text = "R"
			intervals [501]:
				xmin = 134.6995
				xmax = 134.7695
				text = "F"
			intervals [502]:
				xmin = 134.7695
				xmax = 134.8695
				text = "AE1"
			intervals [503]:
				xmin = 134.8695
				xmax = 134.9295
				text = "M"
			intervals [504]:
				xmin = 134.9295
				xmax = 134.9695
				text = "L"
			intervals [505]:
				xmin = 134.9695
				xmax = 135.0395
				text = "IY0"
			intervals [506]:
				xmin = 135.0395
				xmax = 135.0795
				text = "OW1"
			intervals [507]:
				xmin = 135.0795
				xmax = 135.2895
				text = "N"
			intervals [508]:
				xmin = 135.2895
				xmax = 135.5295
				text = "Z"
			intervals [509]:
				xmin = 135.5295
				xmax = 135.5795
				text = "sp"
			intervals [510]:
				xmin = 135.5795
				xmax = 137.2672
				text = ""
			intervals [511]:
				xmin = 137.2672
				xmax = 137.4172
				text = "N"
			intervals [512]:
				xmin = 137.4172
				xmax = 137.4772
				text = "AA1"
			intervals [513]:
				xmin = 137.4772
				xmax = 137.5072
				text = "T"
			intervals [514]:
				xmin = 137.5072
				xmax = 137.5672
				text = "Y"
			intervals [515]:
				xmin = 137.5672
				xmax = 137.5972
				text = "EH1"
			intervals [516]:
				xmin = 137.5972
				xmax = 137.6272
				text = "T"
			intervals [517]:
				xmin = 137.6272
				xmax = 137.6572
				text = "B"
			intervals [518]:
				xmin = 137.6572
				xmax = 137.6872
				text = "AH1"
			intervals [519]:
				xmin = 137.6872
				xmax = 137.7372
				text = "T"
			intervals [520]:
				xmin = 137.7372
				xmax = 137.7872
				text = "Y"
			intervals [521]:
				xmin = 137.7872
				xmax = 137.8272
				text = "UH1"
			intervals [522]:
				xmin = 137.8272
				xmax = 137.8972
				text = "R"
			intervals [523]:
				xmin = 137.8972
				xmax = 137.9572
				text = "B"
			intervals [524]:
				xmin = 137.9572
				xmax = 138.0972
				text = "AY1"
			intervals [525]:
				xmin = 138.0972
				xmax = 138.1272
				text = "IH0"
			intervals [526]:
				xmin = 138.1272
				xmax = 138.2272
				text = "N"
			intervals [527]:
				xmin = 138.2272
				xmax = 138.3272
				text = "sp"
			intervals [528]:
				xmin = 138.3272
				xmax = 138.3572
				text = "AH0"
			intervals [529]:
				xmin = 138.3572
				xmax = 138.4072
				text = "sp"
			intervals [530]:
				xmin = 138.4072
				xmax = 138.4372
				text = "HH"
			intervals [531]:
				xmin = 138.4372
				xmax = 138.4672
				text = "AW1"
			intervals [532]:
				xmin = 138.4672
				xmax = 138.4972
				text = "S"
			intervals [533]:
				xmin = 138.4972
				xmax = 139.2024
				text = "sp"
			intervals [534]:
				xmin = 139.2024
				xmax = 139.4324
				text = "OW1"
			intervals [535]:
				xmin = 139.4324
				xmax = 139.6595
				text = "sp"
			intervals [536]:
				xmin = 139.6595
				xmax = 139.7495
				text = "AA1"
			intervals [537]:
				xmin = 139.7495
				xmax = 139.8795
				text = "S"
			intervals [538]:
				xmin = 139.8795
				xmax = 139.9595
				text = "AH0"
			intervals [539]:
				xmin = 139.9595
				xmax = 140.1195
				text = "M"
			intervals [540]:
				xmin = 140.1195
				xmax = 140.3602
				text = ""
			intervals [541]:
				xmin = 140.3602
				xmax = 140.4302
				text = "AH0"
			intervals [542]:
				xmin = 140.4302
				xmax = 140.4802
				text = "N"
			intervals [543]:
				xmin = 140.4802
				xmax = 140.5302
				text = "HH"
			intervals [544]:
				xmin = 140.5302
				xmax = 140.6302
				text = "AW1"
			intervals [545]:
				xmin = 140.6302
				xmax = 140.6602
				text = "L"
			intervals [546]:
				xmin = 140.6602
				xmax = 140.6902
				text = "AO1"
			intervals [547]:
				xmin = 140.6902
				xmax = 140.7202
				text = "NG"
			intervals [548]:
				xmin = 140.7202
				xmax = 140.7502
				text = "HH"
			intervals [549]:
				xmin = 140.7502
				xmax = 140.7902
				text = "AE1"
			intervals [550]:
				xmin = 140.7902
				xmax = 140.8302
				text = "V"
			intervals [551]:
				xmin = 140.8302
				xmax = 140.8902
				text = "Y"
			intervals [552]:
				xmin = 140.8902
				xmax = 140.9202
				text = "UW1"
			intervals [553]:
				xmin = 140.9202
				xmax = 140.9502
				text = "sp"
			intervals [554]:
				xmin = 140.9502
				xmax = 141.0002
				text = "L"
			intervals [555]:
				xmin = 141.0002
				xmax = 141.0402
				text = "IH1"
			intervals [556]:
				xmin = 141.0402
				xmax = 141.1002
				text = "V"
			intervals [557]:
				xmin = 141.1002
				xmax = 141.1302
				text = "D"
			intervals [558]:
				xmin = 141.1302
				xmax = 141.1702
				text = "DH"
			intervals [559]:
				xmin = 141.1702
				xmax = 141.2702
				text = "EH1"
			intervals [560]:
				xmin = 141.2702
				xmax = 141.3802
				text = "R"
			intervals [561]:
				xmin = 141.3802
				xmax = 145.3792
				text = "sp"
			intervals [562]:
				xmin = 145.3792
				xmax = 145.5092
				text = "OW1"
			intervals [563]:
				xmin = 145.5092
				xmax = 145.5792
				text = "S"
			intervals [564]:
				xmin = 145.5792
				xmax = 145.6292
				text = "OW1"
			intervals [565]:
				xmin = 145.6292
				xmax = 145.7292
				text = "Y"
			intervals [566]:
				xmin = 145.7292
				xmax = 145.7692
				text = "UW1"
			intervals [567]:
				xmin = 145.7692
				xmax = 145.8592
				text = "V"
			intervals [568]:
				xmin = 145.8592
				xmax = 145.9192
				text = "sp"
			intervals [569]:
				xmin = 145.9192
				xmax = 145.9892
				text = "L"
			intervals [570]:
				xmin = 145.9892
				xmax = 146.0292
				text = "IH1"
			intervals [571]:
				xmin = 146.0292
				xmax = 146.0792
				text = "V"
			intervals [572]:
				xmin = 146.0792
				xmax = 146.1092
				text = "D"
			intervals [573]:
				xmin = 146.1092
				xmax = 146.1592
				text = "DH"
			intervals [574]:
				xmin = 146.1592
				xmax = 146.2392
				text = "EH1"
			intervals [575]:
				xmin = 146.2392
				xmax = 146.2692
				text = "R"
			intervals [576]:
				xmin = 146.2692
				xmax = 146.3092
				text = "AH0"
			intervals [577]:
				xmin = 146.3092
				xmax = 146.3792
				text = "L"
			intervals [578]:
				xmin = 146.3792
				xmax = 146.4092
				text = "AO1"
			intervals [579]:
				xmin = 146.4092
				xmax = 146.4892
				text = "NG"
			intervals [580]:
				xmin = 146.4892
				xmax = 146.5792
				text = "sp"
			intervals [581]:
				xmin = 146.5792
				xmax = 146.6192
				text = "T"
			intervals [582]:
				xmin = 146.6192
				xmax = 146.6492
				text = "AY1"
			intervals [583]:
				xmin = 146.6492
				xmax = 146.6792
				text = "M"
			intervals [584]:
				xmin = 146.6792
				xmax = 146.8092
				text = "sp"
			intervals [585]:
				xmin = 146.8092
				xmax = 147.739
				text = ""
			intervals [586]:
				xmin = 147.739
				xmax = 148.189
				text = "AH1"
			intervals [587]:
				xmin = 148.189
				xmax = 148.329
				text = "M"
			intervals [588]:
				xmin = 148.329
				xmax = 148.359
				text = "sp"
			intervals [589]:
				xmin = 148.359
				xmax = 148.6065
				text = ""
			intervals [590]:
				xmin = 148.6065
				xmax = 148.6365
				text = "D"
			intervals [591]:
				xmin = 148.6365
				xmax = 148.6665
				text = "IH0"
			intervals [592]:
				xmin = 148.6665
				xmax = 148.7665
				text = "S"
			intervals [593]:
				xmin = 148.7665
				xmax = 148.7965
				text = "K"
			intervals [594]:
				xmin = 148.7965
				xmax = 148.8365
				text = "R"
			intervals [595]:
				xmin = 148.8365
				xmax = 148.9065
				text = "AY1"
			intervals [596]:
				xmin = 148.9065
				xmax = 148.9665
				text = "B"
			intervals [597]:
				xmin = 148.9665
				xmax = 148.9965
				text = "Y"
			intervals [598]:
				xmin = 148.9965
				xmax = 149.0265
				text = "UH1"
			intervals [599]:
				xmin = 149.0265
				xmax = 149.0865
				text = "R"
			intervals [600]:
				xmin = 149.0865
				xmax = 149.1565
				text = "HH"
			intervals [601]:
				xmin = 149.1565
				xmax = 149.2065
				text = "AW1"
			intervals [602]:
				xmin = 149.2065
				xmax = 149.4865
				text = "S"
			intervals [603]:
				xmin = 149.4865
				xmax = 149.5165
				text = "sp"
			intervals [604]:
				xmin = 149.5165
				xmax = 174.3549
				text = ""
			intervals [605]:
				xmin = 174.3549
				xmax = 174.4349
				text = "OW2"
			intervals [606]:
				xmin = 174.4349
				xmax = 174.4849
				text = "K"
			intervals [607]:
				xmin = 174.4849
				xmax = 174.5949
				text = "EY1"
			intervals [608]:
				xmin = 174.5949
				xmax = 174.7049
				text = "sp"
			intervals [609]:
				xmin = 174.7049
				xmax = 175.4059
				text = ""
			intervals [610]:
				xmin = 175.4059
				xmax = 176.0459
				text = "AH1"
			intervals [611]:
				xmin = 176.0459
				xmax = 176.2859
				text = "M"
			intervals [612]:
				xmin = 176.2859
				xmax = 176.8206
				text = ""
			intervals [613]:
				xmin = 176.8206
				xmax = 176.9106
				text = "AE1"
			intervals [614]:
				xmin = 176.9106
				xmax = 177.0206
				text = "N"
			intervals [615]:
				xmin = 177.0206
				xmax = 177.0606
				text = "Y"
			intervals [616]:
				xmin = 177.0606
				xmax = 177.0906
				text = "UW1"
			intervals [617]:
				xmin = 177.0906
				xmax = 177.1706
				text = "V"
			intervals [618]:
				xmin = 177.1706
				xmax = 177.2606
				text = "AO1"
			intervals [619]:
				xmin = 177.2606
				xmax = 177.3006
				text = "L"
			intervals [620]:
				xmin = 177.3006
				xmax = 177.3506
				text = "W"
			intervals [621]:
				xmin = 177.3506
				xmax = 177.3906
				text = "IY0"
			intervals [622]:
				xmin = 177.3906
				xmax = 177.4906
				text = "Z"
			intervals [623]:
				xmin = 177.4906
				xmax = 177.5206
				text = "L"
			intervals [624]:
				xmin = 177.5206
				xmax = 177.5606
				text = "IH1"
			intervals [625]:
				xmin = 177.5606
				xmax = 177.6106
				text = "V"
			intervals [626]:
				xmin = 177.6106
				xmax = 177.6406
				text = "D"
			intervals [627]:
				xmin = 177.6406
				xmax = 177.6706
				text = "IH0"
			intervals [628]:
				xmin = 177.6706
				xmax = 177.7506
				text = "N"
			intervals [629]:
				xmin = 177.7506
				xmax = 177.7806
				text = "DH"
			intervals [630]:
				xmin = 177.7806
				xmax = 177.8306
				text = "IH0"
			intervals [631]:
				xmin = 177.8306
				xmax = 177.9106
				text = "S"
			intervals [632]:
				xmin = 177.9106
				xmax = 177.9406
				text = "N"
			intervals [633]:
				xmin = 177.9406
				xmax = 178.0206
				text = "EY1"
			intervals [634]:
				xmin = 178.0206
				xmax = 178.0706
				text = "B"
			intervals [635]:
				xmin = 178.0706
				xmax = 178.1006
				text = "ER0"
			intervals [636]:
				xmin = 178.1006
				xmax = 178.1406
				text = "HH"
			intervals [637]:
				xmin = 178.1406
				xmax = 178.1706
				text = "UH2"
			intervals [638]:
				xmin = 178.1706
				xmax = 178.2006
				text = "D"
			intervals [639]:
				xmin = 178.2006
				xmax = 178.2806
				text = "F"
			intervals [640]:
				xmin = 178.2806
				xmax = 178.3606
				text = "ER0"
			intervals [641]:
				xmin = 178.3606
				xmax = 178.3906
				text = "DH"
			intervals [642]:
				xmin = 178.3906
				xmax = 178.4206
				text = "AH0"
			intervals [643]:
				xmin = 178.4206
				xmax = 178.4806
				text = "M"
			intervals [644]:
				xmin = 178.4806
				xmax = 178.5606
				text = "OW1"
			intervals [645]:
				xmin = 178.5606
				xmax = 178.6206
				text = "S"
			intervals [646]:
				xmin = 178.6206
				xmax = 178.7106
				text = "P"
			intervals [647]:
				xmin = 178.7106
				xmax = 178.7706
				text = "AA1"
			intervals [648]:
				xmin = 178.7706
				xmax = 178.8206
				text = "R"
			intervals [649]:
				xmin = 178.8206
				xmax = 178.8606
				text = "T"
			intervals [650]:
				xmin = 178.8606
				xmax = 178.9006
				text = "sp"
			intervals [651]:
				xmin = 178.9006
				xmax = 178.9306
				text = "Y"
			intervals [652]:
				xmin = 178.9306
				xmax = 178.9606
				text = "UW1"
			intervals [653]:
				xmin = 178.9606
				xmax = 179.0406
				text = "V"
			intervals [654]:
				xmin = 179.0406
				xmax = 179.0706
				text = "L"
			intervals [655]:
				xmin = 179.0706
				xmax = 179.1006
				text = "IH1"
			intervals [656]:
				xmin = 179.1006
				xmax = 179.1306
				text = "V"
			intervals [657]:
				xmin = 179.1306
				xmax = 179.1906
				text = "D"
			intervals [658]:
				xmin = 179.1906
				xmax = 179.2206
				text = "IH1"
			intervals [659]:
				xmin = 179.2206
				xmax = 179.3206
				text = "N"
			intervals [660]:
				xmin = 179.3206
				xmax = 179.3506
				text = "DH"
			intervals [661]:
				xmin = 179.3506
				xmax = 179.3906
				text = "IH0"
			intervals [662]:
				xmin = 179.3906
				xmax = 179.4606
				text = "S"
			intervals [663]:
				xmin = 179.4606
				xmax = 179.5006
				text = "N"
			intervals [664]:
				xmin = 179.5006
				xmax = 179.5606
				text = "EY1"
			intervals [665]:
				xmin = 179.5606
				xmax = 179.6406
				text = "B"
			intervals [666]:
				xmin = 179.6406
				xmax = 179.6706
				text = "ER0"
			intervals [667]:
				xmin = 179.6706
				xmax = 179.7206
				text = "HH"
			intervals [668]:
				xmin = 179.7206
				xmax = 179.7506
				text = "UH2"
			intervals [669]:
				xmin = 179.7506
				xmax = 179.8306
				text = "D"
			intervals [670]:
				xmin = 179.8306
				xmax = 179.9506
				text = "sp"
			intervals [671]:
				xmin = 179.9506
				xmax = 180.3282
				text = ""
			intervals [672]:
				xmin = 180.3282
				xmax = 180.5882
				text = "AH1"
			intervals [673]:
				xmin = 180.5882
				xmax = 180.9382
				text = "M"
			intervals [674]:
				xmin = 180.9382
				xmax = 181.863
				text = ""
			intervals [675]:
				xmin = 181.863
				xmax = 182.003
				text = "AE1"
			intervals [676]:
				xmin = 182.003
				xmax = 182.103
				text = "Z"
			intervals [677]:
				xmin = 182.103
				xmax = 182.133
				text = "Y"
			intervals [678]:
				xmin = 182.133
				xmax = 182.193
				text = "UW1"
			intervals [679]:
				xmin = 182.193
				xmax = 182.273
				text = "W"
			intervals [680]:
				xmin = 182.273
				xmax = 182.473
				text = "ER0"
			intervals [681]:
				xmin = 182.473
				xmax = 182.8081
				text = ""
			intervals [682]:
				xmin = 182.8081
				xmax = 182.8481
				text = "sil"
			intervals [683]:
				xmin = 182.8481
				xmax = 182.8981
				text = "AH0"
			intervals [684]:
				xmin = 182.8981
				xmax = 182.9281
				text = "N"
			intervals [685]:
				xmin = 182.9281
				xmax = 183.1081
				text = "D"
			intervals [686]:
				xmin = 183.1081
				xmax = 183.1881
				text = "EH1"
			intervals [687]:
				xmin = 183.1881
				xmax = 183.2581
				text = "Z"
			intervals [688]:
				xmin = 183.2581
				xmax = 183.3681
				text = "AH0"
			intervals [689]:
				xmin = 183.3681
				xmax = 183.3981
				text = "L"
			intervals [690]:
				xmin = 183.3981
				xmax = 183.4481
				text = "IH1"
			intervals [691]:
				xmin = 183.4481
				xmax = 183.4881
				text = "T"
			intervals [692]:
				xmin = 183.4881
				xmax = 183.5381
				text = "AH0"
			intervals [693]:
				xmin = 183.5381
				xmax = 183.5781
				text = "L"
			intervals [694]:
				xmin = 183.5781
				xmax = 183.6781
				text = "K"
			intervals [695]:
				xmin = 183.6781
				xmax = 183.7581
				text = "IH1"
			intervals [696]:
				xmin = 183.7581
				xmax = 183.8181
				text = "D"
			intervals [697]:
				xmin = 183.8181
				xmax = 183.8481
				text = "D"
			intervals [698]:
				xmin = 183.8481
				xmax = 183.8781
				text = "IH0"
			intervals [699]:
				xmin = 183.8781
				xmax = 183.9481
				text = "D"
			intervals [700]:
				xmin = 183.9481
				xmax = 184.0181
				text = "Y"
			intervals [701]:
				xmin = 184.0181
				xmax = 184.4681
				text = "UW1"
			intervals [702]:
				xmin = 184.4681
				xmax = 184.9268
				text = "sp"
			intervals [703]:
				xmin = 184.9268
				xmax = 185.0068
				text = "P"
			intervals [704]:
				xmin = 185.0068
				xmax = 185.0668
				text = "L"
			intervals [705]:
				xmin = 185.0668
				xmax = 185.1368
				text = "EY1"
			intervals [706]:
				xmin = 185.1368
				xmax = 185.1768
				text = "W"
			intervals [707]:
				xmin = 185.1768
				xmax = 185.2068
				text = "IH0"
			intervals [708]:
				xmin = 185.2068
				xmax = 185.2968
				text = "TH"
			intervals [709]:
				xmin = 185.2968
				xmax = 185.3468
				text = "AH1"
			intervals [710]:
				xmin = 185.3468
				xmax = 185.3968
				text = "DH"
			intervals [711]:
				xmin = 185.3968
				xmax = 185.4568
				text = "ER0"
			intervals [712]:
				xmin = 185.4568
				xmax = 185.5068
				text = "L"
			intervals [713]:
				xmin = 185.5068
				xmax = 185.5468
				text = "IH1"
			intervals [714]:
				xmin = 185.5468
				xmax = 185.5868
				text = "T"
			intervals [715]:
				xmin = 185.5868
				xmax = 185.6168
				text = "AH0"
			intervals [716]:
				xmin = 185.6168
				xmax = 185.6668
				text = "L"
			intervals [717]:
				xmin = 185.6668
				xmax = 185.7568
				text = "K"
			intervals [718]:
				xmin = 185.7568
				xmax = 185.8368
				text = "IH1"
			intervals [719]:
				xmin = 185.8368
				xmax = 185.8868
				text = "D"
			intervals [720]:
				xmin = 185.8868
				xmax = 185.9268
				text = "Z"
			intervals [721]:
				xmin = 185.9268
				xmax = 186.0068
				text = "AW1"
			intervals [722]:
				xmin = 186.0068
				xmax = 186.0668
				text = "T"
			intervals [723]:
				xmin = 186.0668
				xmax = 186.1568
				text = "S"
			intervals [724]:
				xmin = 186.1568
				xmax = 186.4768
				text = "AY1"
			intervals [725]:
				xmin = 186.4768
				xmax = 186.5268
				text = "D"
			intervals [726]:
				xmin = 186.5268
				xmax = 186.5768
				text = "sp"
			intervals [727]:
				xmin = 186.5768
				xmax = 186.6468
				text = "AO1"
			intervals [728]:
				xmin = 186.6468
				xmax = 186.7268
				text = "R"
			intervals [729]:
				xmin = 186.7268
				xmax = 186.7768
				text = "D"
			intervals [730]:
				xmin = 186.7768
				xmax = 186.8168
				text = "IH0"
			intervals [731]:
				xmin = 186.8168
				xmax = 186.8568
				text = "D"
			intervals [732]:
				xmin = 186.8568
				xmax = 186.9168
				text = "Y"
			intervals [733]:
				xmin = 186.9168
				xmax = 187.0068
				text = "UW1"
			intervals [734]:
				xmin = 187.0068
				xmax = 187.0368
				text = "W"
			intervals [735]:
				xmin = 187.0368
				xmax = 187.1068
				text = "ER0"
			intervals [736]:
				xmin = 187.1068
				xmax = 187.1968
				text = "Y"
			intervals [737]:
				xmin = 187.1968
				xmax = 187.2268
				text = "UW1"
			intervals [738]:
				xmin = 187.2268
				xmax = 187.3768
				text = "M"
			intervals [739]:
				xmin = 187.3768
				xmax = 187.4568
				text = "OW1"
			intervals [740]:
				xmin = 187.4568
				xmax = 187.5368
				text = "S"
			intervals [741]:
				xmin = 187.5368
				xmax = 187.5768
				text = "L"
			intervals [742]:
				xmin = 187.5768
				xmax = 187.6068
				text = "IY0"
			intervals [743]:
				xmin = 187.6068
				xmax = 187.6468
				text = "IH0"
			intervals [744]:
				xmin = 187.6468
				xmax = 187.6868
				text = "N"
			intervals [745]:
				xmin = 187.6868
				xmax = 187.7168
				text = "DH"
			intervals [746]:
				xmin = 187.7168
				xmax = 187.7568
				text = "AH0"
			intervals [747]:
				xmin = 187.7568
				xmax = 187.8268
				text = "HH"
			intervals [748]:
				xmin = 187.8268
				xmax = 188.0768
				text = "AW1"
			intervals [749]:
				xmin = 188.0768
				xmax = 188.3068
				text = "S"
			intervals [750]:
				xmin = 188.3068
				xmax = 201.4754
				text = "sp"
			intervals [751]:
				xmin = 201.4754
				xmax = 201.5754
				text = "ER0"
			intervals [752]:
				xmin = 201.5754
				xmax = 201.6454
				text = "Y"
			intervals [753]:
				xmin = 201.6454
				xmax = 201.6754
				text = "UW1"
			intervals [754]:
				xmin = 201.6754
				xmax = 201.7354
				text = "DH"
			intervals [755]:
				xmin = 201.7354
				xmax = 201.8154
				text = "AH1"
			intervals [756]:
				xmin = 201.8154
				xmax = 201.8654
				text = "OW1"
			intervals [757]:
				xmin = 201.8654
				xmax = 201.9354
				text = "L"
			intervals [758]:
				xmin = 201.9354
				xmax = 202.0054
				text = "D"
			intervals [759]:
				xmin = 202.0054
				xmax = 202.1054
				text = "AH0"
			intervals [760]:
				xmin = 202.1054
				xmax = 202.2154
				text = "S"
			intervals [761]:
				xmin = 202.2154
				xmax = 202.2954
				text = "T"
			intervals [762]:
				xmin = 202.2954
				xmax = 203.1136
				text = "sp"
			intervals [763]:
				xmin = 203.1136
				xmax = 203.2336
				text = "OW2"
			intervals [764]:
				xmin = 203.2336
				xmax = 203.3036
				text = "K"
			intervals [765]:
				xmin = 203.3036
				xmax = 203.3636
				text = "EY1"
			intervals [766]:
				xmin = 203.3636
				xmax = 203.3936
				text = "sp"
			intervals [767]:
				xmin = 203.3936
				xmax = 203.4936
				text = "S"
			intervals [768]:
				xmin = 203.4936
				xmax = 203.5736
				text = "OW1"
			intervals [769]:
				xmin = 203.5736
				xmax = 203.6936
				text = "HH"
			intervals [770]:
				xmin = 203.6936
				xmax = 203.7336
				text = "W"
			intervals [771]:
				xmin = 203.7336
				xmax = 203.7636
				text = "AH1"
			intervals [772]:
				xmin = 203.7636
				xmax = 203.7936
				text = "T"
			intervals [773]:
				xmin = 203.7936
				xmax = 203.8536
				text = "S"
			intervals [774]:
				xmin = 203.8536
				xmax = 203.8936
				text = "DH"
			intervals [775]:
				xmin = 203.8936
				xmax = 203.9736
				text = "IY0"
			intervals [776]:
				xmin = 203.9736
				xmax = 204.0936
				text = "EY1"
			intervals [777]:
				xmin = 204.0936
				xmax = 204.1736
				text = "JH"
			intervals [778]:
				xmin = 204.1736
				xmax = 204.2136
				text = "IH0"
			intervals [779]:
				xmin = 204.2136
				xmax = 204.2736
				text = "Z"
			intervals [780]:
				xmin = 204.2736
				xmax = 204.3736
				text = "AH0"
			intervals [781]:
				xmin = 204.3736
				xmax = 204.4036
				text = "V"
			intervals [782]:
				xmin = 204.4036
				xmax = 204.6136
				text = "sp"
			intervals [783]:
				xmin = 204.6136
				xmax = 204.7036
				text = "AH0"
			intervals [784]:
				xmin = 204.7036
				xmax = 204.8436
				text = "V"
			intervals [785]:
				xmin = 204.8436
				xmax = 204.9036
				text = "Y"
			intervals [786]:
				xmin = 204.9036
				xmax = 205.0136
				text = "UW1"
			intervals [787]:
				xmin = 205.0136
				xmax = 205.1036
				text = "AO1"
			intervals [788]:
				xmin = 205.1036
				xmax = 205.2436
				text = "L"
			intervals [789]:
				xmin = 205.2436
				xmax = 229.3625
				text = "sp"
			intervals [790]:
				xmin = 229.3625
				xmax = 229.5125
				text = "OW1"
			intervals [791]:
				xmin = 229.5125
				xmax = 229.6025
				text = "S"
			intervals [792]:
				xmin = 229.6025
				xmax = 229.6725
				text = "OW1"
			intervals [793]:
				xmin = 229.6725
				xmax = 229.7525
				text = "Y"
			intervals [794]:
				xmin = 229.7525
				xmax = 229.8425
				text = "AO2"
			intervals [795]:
				xmin = 229.8425
				xmax = 229.8725
				text = "L"
			intervals [796]:
				xmin = 229.8725
				xmax = 229.9025
				text = "W"
			intervals [797]:
				xmin = 229.9025
				xmax = 229.9725
				text = "ER0"
			intervals [798]:
				xmin = 229.9725
				xmax = 230.0025
				text = "sp"
			intervals [799]:
				xmin = 230.0025
				xmax = 230.0525
				text = "K"
			intervals [800]:
				xmin = 230.0525
				xmax = 230.1025
				text = "AY1"
			intervals [801]:
				xmin = 230.1025
				xmax = 230.1525
				text = "N"
			intervals [802]:
				xmin = 230.1525
				xmax = 230.1825
				text = "AH0"
			intervals [803]:
				xmin = 230.1825
				xmax = 230.2125
				text = "V"
			intervals [804]:
				xmin = 230.2125
				xmax = 230.2725
				text = "IH1"
			intervals [805]:
				xmin = 230.2725
				xmax = 230.3225
				text = "N"
			intervals [806]:
				xmin = 230.3225
				xmax = 230.3625
				text = "DH"
			intervals [807]:
				xmin = 230.3625
				xmax = 230.3925
				text = "AH0"
			intervals [808]:
				xmin = 230.3925
				xmax = 230.4625
				text = "M"
			intervals [809]:
				xmin = 230.4625
				xmax = 230.5025
				text = "IH1"
			intervals [810]:
				xmin = 230.5025
				xmax = 230.6425
				text = "D"
			intervals [811]:
				xmin = 230.6425
				xmax = 230.6725
				text = "AH0"
			intervals [812]:
				xmin = 230.6725
				xmax = 230.7025
				text = "L"
			intervals [813]:
				xmin = 230.7025
				xmax = 230.7425
				text = "AH0"
			intervals [814]:
				xmin = 230.7425
				xmax = 230.7725
				text = "V"
			intervals [815]:
				xmin = 230.7725
				xmax = 230.8025
				text = "DH"
			intervals [816]:
				xmin = 230.8025
				xmax = 230.9025
				text = "EH1"
			intervals [817]:
				xmin = 230.9025
				xmax = 231.1725
				text = "M"
			intervals [818]:
				xmin = 231.1725
				xmax = 231.4921
				text = ""
			intervals [819]:
				xmin = 231.4921
				xmax = 231.5521
				text = "sil"
			intervals [820]:
				xmin = 231.5521
				xmax = 231.6721
				text = "M"
			intervals [821]:
				xmin = 231.6721
				xmax = 231.7321
				text = "sp"
			intervals [822]:
				xmin = 231.7321
				xmax = 232.4364
				text = ""
			intervals [823]:
				xmin = 232.4364
				xmax = 232.5364
				text = "S"
			intervals [824]:
				xmin = 232.5364
				xmax = 232.6064
				text = "OW1"
			intervals [825]:
				xmin = 232.6064
				xmax = 232.6464
				text = "W"
			intervals [826]:
				xmin = 232.6464
				xmax = 232.6964
				text = "AH1"
			intervals [827]:
				xmin = 232.6964
				xmax = 232.7264
				text = "T"
			intervals [828]:
				xmin = 232.7264
				xmax = 232.7664
				text = "K"
			intervals [829]:
				xmin = 232.7664
				xmax = 232.8164
				text = "AY1"
			intervals [830]:
				xmin = 232.8164
				xmax = 232.8464
				text = "N"
			intervals [831]:
				xmin = 232.8464
				xmax = 232.8964
				text = "AH0"
			intervals [832]:
				xmin = 232.8964
				xmax = 232.9364
				text = "V"
			intervals [833]:
				xmin = 232.9364
				xmax = 233.0164
				text = "G"
			intervals [834]:
				xmin = 233.0164
				xmax = 233.1164
				text = "EY1"
			intervals [835]:
				xmin = 233.1164
				xmax = 233.1664
				text = "M"
			intervals [836]:
				xmin = 233.1664
				xmax = 233.1964
				text = "Z"
			intervals [837]:
				xmin = 233.1964
				xmax = 233.2264
				text = "D"
			intervals [838]:
				xmin = 233.2264
				xmax = 233.2564
				text = "IH0"
			intervals [839]:
				xmin = 233.2564
				xmax = 233.2964
				text = "D"
			intervals [840]:
				xmin = 233.2964
				xmax = 233.3464
				text = "Y"
			intervals [841]:
				xmin = 233.3464
				xmax = 233.3964
				text = "AO2"
			intervals [842]:
				xmin = 233.3964
				xmax = 233.4564
				text = "L"
			intervals [843]:
				xmin = 233.4564
				xmax = 233.4864
				text = "Y"
			intervals [844]:
				xmin = 233.4864
				xmax = 233.5164
				text = "UW1"
			intervals [845]:
				xmin = 233.5164
				xmax = 233.5564
				text = "Z"
			intervals [846]:
				xmin = 233.5564
				xmax = 233.5864
				text = "D"
			intervals [847]:
				xmin = 233.5864
				xmax = 233.6164
				text = "T"
			intervals [848]:
				xmin = 233.6164
				xmax = 233.6464
				text = "AH0"
			intervals [849]:
				xmin = 233.6464
				xmax = 233.6964
				text = "sp"
			intervals [850]:
				xmin = 233.6964
				xmax = 233.7364
				text = "P"
			intervals [851]:
				xmin = 233.7364
				xmax = 233.7764
				text = "L"
			intervals [852]:
				xmin = 233.7764
				xmax = 233.8264
				text = "EY1"
			intervals [853]:
				xmin = 233.8264
				xmax = 233.8864
				text = "L"
			intervals [854]:
				xmin = 233.8864
				xmax = 233.9164
				text = "AY1"
			intervals [855]:
				xmin = 233.9164
				xmax = 233.9564
				text = "K"
			intervals [856]:
				xmin = 233.9564
				xmax = 233.9964
				text = "HH"
			intervals [857]:
				xmin = 233.9964
				xmax = 234.0364
				text = "W"
			intervals [858]:
				xmin = 234.0364
				xmax = 234.0764
				text = "AH1"
			intervals [859]:
				xmin = 234.0764
				xmax = 234.1064
				text = "T"
			intervals [860]:
				xmin = 234.1064
				xmax = 234.1364
				text = "D"
			intervals [861]:
				xmin = 234.1364
				xmax = 234.1664
				text = "IH0"
			intervals [862]:
				xmin = 234.1664
				xmax = 234.1964
				text = "D"
			intervals [863]:
				xmin = 234.1964
				xmax = 234.2264
				text = "Y"
			intervals [864]:
				xmin = 234.2264
				xmax = 234.2564
				text = "AO2"
			intervals [865]:
				xmin = 234.2564
				xmax = 234.2864
				text = "L"
			intervals [866]:
				xmin = 234.2864
				xmax = 234.3164
				text = "Y"
			intervals [867]:
				xmin = 234.3164
				xmax = 234.3464
				text = "UW1"
			intervals [868]:
				xmin = 234.3464
				xmax = 234.3764
				text = "Z"
			intervals [869]:
				xmin = 234.3764
				xmax = 234.4064
				text = "D"
			intervals [870]:
				xmin = 234.4064
				xmax = 234.4364
				text = "T"
			intervals [871]:
				xmin = 234.4364
				xmax = 234.4964
				text = "IH0"
			intervals [872]:
				xmin = 234.4964
				xmax = 234.5564
				text = "D"
			intervals [873]:
				xmin = 234.5564
				xmax = 234.6564
				text = "UW1"
			intervals [874]:
				xmin = 234.6564
				xmax = 234.6864
				text = "W"
			intervals [875]:
				xmin = 234.6864
				xmax = 234.7164
				text = "IH1"
			intervals [876]:
				xmin = 234.7164
				xmax = 234.7564
				text = "N"
			intervals [877]:
				xmin = 234.7564
				xmax = 234.7964
				text = "Y"
			intervals [878]:
				xmin = 234.7964
				xmax = 234.8264
				text = "UW1"
			intervals [879]:
				xmin = 234.8264
				xmax = 234.8564
				text = "D"
			intervals [880]:
				xmin = 234.8564
				xmax = 234.9064
				text = "G"
			intervals [881]:
				xmin = 234.9064
				xmax = 235.0264
				text = "OW1"
			intervals [882]:
				xmin = 235.0264
				xmax = 235.1064
				text = "AW1"
			intervals [883]:
				xmin = 235.1064
				xmax = 235.1564
				text = "T"
			intervals [884]:
				xmin = 235.1564
				xmax = 235.2264
				text = "S"
			intervals [885]:
				xmin = 235.2264
				xmax = 235.2864
				text = "AY1"
			intervals [886]:
				xmin = 235.2864
				xmax = 235.3264
				text = "D"
			intervals [887]:
				xmin = 235.3264
				xmax = 235.5664
				text = "sp"
			intervals [888]:
				xmin = 235.5664
				xmax = 252.0846
				text = ""
			intervals [889]:
				xmin = 252.0846
				xmax = 252.1946
				text = "S"
			intervals [890]:
				xmin = 252.1946
				xmax = 252.2446
				text = "OW1"
			intervals [891]:
				xmin = 252.2446
				xmax = 252.3246
				text = "HH"
			intervals [892]:
				xmin = 252.3246
				xmax = 252.4046
				text = "AW1"
			intervals [893]:
				xmin = 252.4046
				xmax = 252.4646
				text = "D"
			intervals [894]:
				xmin = 252.4646
				xmax = 252.4946
				text = "UW1"
			intervals [895]:
				xmin = 252.4946
				xmax = 252.5646
				text = "Y"
			intervals [896]:
				xmin = 252.5646
				xmax = 252.6746
				text = "UW1"
			intervals [897]:
				xmin = 252.6746
				xmax = 252.7146
				text = "sp"
			intervals [898]:
				xmin = 252.7146
				xmax = 252.8246
				text = "OW2"
			intervals [899]:
				xmin = 252.8246
				xmax = 252.8946
				text = "K"
			intervals [900]:
				xmin = 252.8946
				xmax = 253.0146
				text = "EY1"
			intervals [901]:
				xmin = 253.0146
				xmax = 253.1146
				text = "S"
			intervals [902]:
				xmin = 253.1146
				xmax = 253.2646
				text = "OW1"
			intervals [903]:
				xmin = 253.2646
				xmax = 253.3746
				text = "sp"
			intervals [904]:
				xmin = 253.3746
				xmax = 253.5294
				text = ""
			intervals [905]:
				xmin = 253.5294
				xmax = 253.6494
				text = "Y"
			intervals [906]:
				xmin = 253.6494
				xmax = 253.6794
				text = "UW1"
			intervals [907]:
				xmin = 253.6794
				xmax = 253.7194
				text = "N"
			intervals [908]:
				xmin = 253.7194
				xmax = 253.7694
				text = "OW1"
			intervals [909]:
				xmin = 253.7694
				xmax = 253.8694
				text = "D"
			intervals [910]:
				xmin = 253.8694
				xmax = 253.8994
				text = "IH1"
			intervals [911]:
				xmin = 253.8994
				xmax = 253.9294
				text = "F"
			intervals [912]:
				xmin = 253.9294
				xmax = 253.9594
				text = "R"
			intervals [913]:
				xmin = 253.9594
				xmax = 253.9894
				text = "AH0"
			intervals [914]:
				xmin = 253.9894
				xmax = 254.0194
				text = "N"
			intervals [915]:
				xmin = 254.0194
				xmax = 254.0494
				text = "T"
			intervals [916]:
				xmin = 254.0494
				xmax = 254.0794
				text = "P"
			intervals [917]:
				xmin = 254.0794
				xmax = 254.1094
				text = "IY1"
			intervals [918]:
				xmin = 254.1094
				xmax = 254.1394
				text = "P"
			intervals [919]:
				xmin = 254.1394
				xmax = 254.1694
				text = "AH0"
			intervals [920]:
				xmin = 254.1694
				xmax = 254.1994
				text = "L"
			intervals [921]:
				xmin = 254.1994
				xmax = 254.2294
				text = "HH"
			intervals [922]:
				xmin = 254.2294
				xmax = 254.2894
				text = "AE1"
			intervals [923]:
				xmin = 254.2894
				xmax = 254.3794
				text = "V"
			intervals [924]:
				xmin = 254.3794
				xmax = 254.4094
				text = "D"
			intervals [925]:
				xmin = 254.4094
				xmax = 254.4494
				text = "IH1"
			intervals [926]:
				xmin = 254.4494
				xmax = 254.5194
				text = "F"
			intervals [927]:
				xmin = 254.5194
				xmax = 254.5494
				text = "R"
			intervals [928]:
				xmin = 254.5494
				xmax = 254.5794
				text = "AH0"
			intervals [929]:
				xmin = 254.5794
				xmax = 254.6094
				text = "N"
			intervals [930]:
				xmin = 254.6094
				xmax = 254.6694
				text = "T"
			intervals [931]:
				xmin = 254.6694
				xmax = 254.7094
				text = "R"
			intervals [932]:
				xmin = 254.7094
				xmax = 254.7594
				text = "UW1"
			intervals [933]:
				xmin = 254.7594
				xmax = 254.8294
				text = "L"
			intervals [934]:
				xmin = 254.8294
				xmax = 254.8894
				text = "Z"
			intervals [935]:
				xmin = 254.8894
				xmax = 254.9294
				text = "F"
			intervals [936]:
				xmin = 254.9294
				xmax = 255.0194
				text = "ER0"
			intervals [937]:
				xmin = 255.0194
				xmax = 255.0794
				text = "D"
			intervals [938]:
				xmin = 255.0794
				xmax = 255.2594
				text = "AA1"
			intervals [939]:
				xmin = 255.2594
				xmax = 255.3194
				text = "JH"
			intervals [940]:
				xmin = 255.3194
				xmax = 255.3594
				text = "B"
			intervals [941]:
				xmin = 255.3594
				xmax = 255.4294
				text = "AO2"
			intervals [942]:
				xmin = 255.4294
				xmax = 255.4994
				text = "L"
			intervals [943]:
				xmin = 255.4994
				xmax = 255.5594
				text = "S"
			intervals [944]:
				xmin = 255.5594
				xmax = 255.5894
				text = "OW1"
			intervals [945]:
				xmin = 255.5894
				xmax = 255.6594
				text = "IH0"
			intervals [946]:
				xmin = 255.6594
				xmax = 255.7094
				text = "K"
			intervals [947]:
				xmin = 255.7094
				xmax = 255.7394
				text = "S"
			intervals [948]:
				xmin = 255.7394
				xmax = 255.7994
				text = "P"
			intervals [949]:
				xmin = 255.7994
				xmax = 255.9194
				text = "L"
			intervals [950]:
				xmin = 255.9194
				xmax = 255.9594
				text = "EY1"
			intervals [951]:
				xmin = 255.9594
				xmax = 256.0494
				text = "N"
			intervals [952]:
				xmin = 256.0494
				xmax = 256.0994
				text = "T"
			intervals [953]:
				xmin = 256.0994
				xmax = 256.2194
				text = "UW1"
			intervals [954]:
				xmin = 256.2194
				xmax = 256.2494
				text = "M"
			intervals [955]:
				xmin = 256.2494
				xmax = 256.2894
				text = "IY1"
			intervals [956]:
				xmin = 256.2894
				xmax = 256.3894
				text = "W"
			intervals [957]:
				xmin = 256.3894
				xmax = 256.4294
				text = "AH1"
			intervals [958]:
				xmin = 256.4294
				xmax = 256.5094
				text = "T"
			intervals [959]:
				xmin = 256.5094
				xmax = 256.6094
				text = "R"
			intervals [960]:
				xmin = 256.6094
				xmax = 256.6694
				text = "UW1"
			intervals [961]:
				xmin = 256.6694
				xmax = 256.6994
				text = "L"
			intervals [962]:
				xmin = 256.6994
				xmax = 256.7594
				text = "Z"
			intervals [963]:
				xmin = 256.7594
				xmax = 256.8094
				text = "Y"
			intervals [964]:
				xmin = 256.8094
				xmax = 256.9394
				text = "AO2"
			intervals [965]:
				xmin = 256.9394
				xmax = 256.9894
				text = "L"
			intervals [966]:
				xmin = 256.9894
				xmax = 257.0694
				text = "HH"
			intervals [967]:
				xmin = 257.0694
				xmax = 257.0994
				text = "AE1"
			intervals [968]:
				xmin = 257.0994
				xmax = 257.1594
				text = "D"
			intervals [969]:
				xmin = 257.1594
				xmax = 257.2994
				text = "sp"
			intervals [970]:
				xmin = 257.2994
				xmax = 267.2043
				text = ""
			intervals [971]:
				xmin = 267.2043
				xmax = 267.5043
				text = "OW1"
			intervals [972]:
				xmin = 267.5043
				xmax = 267.7115
				text = "sp"
			intervals [973]:
				xmin = 267.7115
				xmax = 267.8215
				text = "OW2"
			intervals [974]:
				xmin = 267.8215
				xmax = 267.9015
				text = "K"
			intervals [975]:
				xmin = 267.9015
				xmax = 268.0415
				text = "EY1"
			intervals [976]:
				xmin = 268.0415
				xmax = 268.0815
				text = "sp"
			intervals [977]:
				xmin = 268.0815
				xmax = 268.4931
				text = ""
			intervals [978]:
				xmin = 268.4931
				xmax = 269.1731
				text = "AE1"
			intervals [979]:
				xmin = 269.1731
				xmax = 269.3031
				text = "N"
			intervals [980]:
				xmin = 269.3031
				xmax = 269.3731
				text = "D"
			intervals [981]:
				xmin = 269.3731
				xmax = 269.4631
				text = "sp"
			intervals [982]:
				xmin = 269.4631
				xmax = 269.7431
				text = "AH1"
			intervals [983]:
				xmin = 269.7431
				xmax = 269.8531
				text = "S"
			intervals [984]:
				xmin = 269.8531
				xmax = 269.9731
				text = "OW1"
			intervals [985]:
				xmin = 269.9731
				xmax = 270.0031
				text = "DH"
			intervals [986]:
				xmin = 270.0031
				xmax = 270.0331
				text = "EH1"
			intervals [987]:
				xmin = 270.0331
				xmax = 270.0631
				text = "R"
			intervals [988]:
				xmin = 270.0631
				xmax = 270.0931
				text = "W"
			intervals [989]:
				xmin = 270.0931
				xmax = 270.1331
				text = "AO1"
			intervals [990]:
				xmin = 270.1331
				xmax = 270.1831
				text = "Z"
			intervals [991]:
				xmin = 270.1831
				xmax = 270.2231
				text = "HH"
			intervals [992]:
				xmin = 270.2231
				xmax = 270.2631
				text = "W"
			intervals [993]:
				xmin = 270.2631
				xmax = 270.3231
				text = "AH1"
			intervals [994]:
				xmin = 270.3231
				xmax = 270.3931
				text = "T"
			intervals [995]:
				xmin = 270.3931
				xmax = 270.4431
				text = "sp"
			intervals [996]:
				xmin = 270.4431
				xmax = 270.5731
				text = "EY1"
			intervals [997]:
				xmin = 270.5731
				xmax = 270.6231
				text = "T"
			intervals [998]:
				xmin = 270.6231
				xmax = 270.6531
				text = "AH0"
			intervals [999]:
				xmin = 270.6531
				xmax = 270.7031
				text = "V"
			intervals [1000]:
				xmin = 270.7031
				xmax = 270.7931
				text = "Y"
			intervals [1001]:
				xmin = 270.7931
				xmax = 270.8731
				text = "UW1"
			intervals [1002]:
				xmin = 270.8731
				xmax = 270.9431
				text = "G"
			intervals [1003]:
				xmin = 270.9431
				xmax = 271.1531
				text = "AY1"
			intervals [1004]:
				xmin = 271.1531
				xmax = 271.2831
				text = "Z"
			intervals [1005]:
				xmin = 271.2831
				xmax = 271.3231
				text = "sp"
			intervals [1006]:
				xmin = 271.3231
				xmax = 271.5994
				text = ""
			intervals [1007]:
				xmin = 271.5994
				xmax = 271.7194
				text = "S"
			intervals [1008]:
				xmin = 271.7194
				xmax = 271.7594
				text = "AH1"
			intervals [1009]:
				xmin = 271.7594
				xmax = 271.8194
				text = "M"
			intervals [1010]:
				xmin = 271.8194
				xmax = 271.8594
				text = "W"
			intervals [1011]:
				xmin = 271.8594
				xmax = 271.9194
				text = "EH2"
			intervals [1012]:
				xmin = 271.9194
				xmax = 271.9694
				text = "R"
			intervals [1013]:
				xmin = 271.9694
				xmax = 271.9994
				text = "L"
			intervals [1014]:
				xmin = 271.9994
				xmax = 272.0394
				text = "AY1"
			intervals [1015]:
				xmin = 272.0394
				xmax = 272.1094
				text = "K"
			intervals [1016]:
				xmin = 272.1094
				xmax = 272.1494
				text = "DH"
			intervals [1017]:
				xmin = 272.1494
				xmax = 272.2494
				text = "AE1"
			intervals [1018]:
				xmin = 272.2494
				xmax = 272.3294
				text = "T"
			intervals [1019]:
				xmin = 272.3294
				xmax = 272.3594
				text = "sp"
			intervals [1020]:
				xmin = 272.3594
				xmax = 272.3948
				text = ""
			intervals [1021]:
				xmin = 272.3948
				xmax = 272.4748
				text = "AH0"
			intervals [1022]:
				xmin = 272.4748
				xmax = 272.5048
				text = "N"
			intervals [1023]:
				xmin = 272.5048
				xmax = 272.5548
				text = "D"
			intervals [1024]:
				xmin = 272.5548
				xmax = 272.6048
				text = "S"
			intervals [1025]:
				xmin = 272.6048
				xmax = 272.7148
				text = "OW1"
			intervals [1026]:
				xmin = 272.7148
				xmax = 272.8448
				text = "T"
			intervals [1027]:
				xmin = 272.8448
				xmax = 273.0748
				text = "UW1"
			intervals [1028]:
				xmin = 273.0748
				xmax = 273.1448
				text = "W"
			intervals [1029]:
				xmin = 273.1448
				xmax = 273.2348
				text = "ER1"
			intervals [1030]:
				xmin = 273.2348
				xmax = 273.2948
				text = "AO1"
			intervals [1031]:
				xmin = 273.2948
				xmax = 273.4048
				text = "N"
			intervals [1032]:
				xmin = 273.4048
				xmax = 273.4648
				text = "DH"
			intervals [1033]:
				xmin = 273.4648
				xmax = 273.7248
				text = "IY0"
			intervals [1034]:
				xmin = 273.7248
				xmax = 273.7548
				text = "EH1"
			intervals [1035]:
				xmin = 273.7548
				xmax = 273.8848
				text = "N"
			intervals [1036]:
				xmin = 273.8848
				xmax = 273.9348
				text = "D"
			intervals [1037]:
				xmin = 273.9348
				xmax = 274.0048
				text = "Z"
			intervals [1038]:
				xmin = 274.0048
				xmax = 274.4096
				text = "sp"
			intervals [1039]:
				xmin = 274.4096
				xmax = 274.4396
				text = "AH0"
			intervals [1040]:
				xmin = 274.4396
				xmax = 274.4896
				text = "N"
			intervals [1041]:
				xmin = 274.4896
				xmax = 274.5696
				text = "S"
			intervals [1042]:
				xmin = 274.5696
				xmax = 274.6396
				text = "IH1"
			intervals [1043]:
				xmin = 274.6396
				xmax = 274.6896
				text = "K"
			intervals [1044]:
				xmin = 274.6896
				xmax = 274.7496
				text = "S"
			intervals [1045]:
				xmin = 274.7496
				xmax = 274.7896
				text = "IH1"
			intervals [1046]:
				xmin = 274.7896
				xmax = 274.8396
				text = "N"
			intervals [1047]:
				xmin = 274.8396
				xmax = 274.8796
				text = "DH"
			intervals [1048]:
				xmin = 274.8796
				xmax = 274.9096
				text = "AH0"
			intervals [1049]:
				xmin = 274.9096
				xmax = 274.9696
				text = "M"
			intervals [1050]:
				xmin = 274.9696
				xmax = 275.0396
				text = "IH1"
			intervals [1051]:
				xmin = 275.0396
				xmax = 275.0996
				text = "D"
			intervals [1052]:
				xmin = 275.0996
				xmax = 275.1496
				text = "AH0"
			intervals [1053]:
				xmin = 275.1496
				xmax = 275.1796
				text = "L"
			intervals [1054]:
				xmin = 275.1796
				xmax = 276.5951
				text = "sp"
			intervals [1055]:
				xmin = 276.5951
				xmax = 276.7251
				text = "OW2"
			intervals [1056]:
				xmin = 276.7251
				xmax = 276.7951
				text = "K"
			intervals [1057]:
				xmin = 276.7951
				xmax = 276.9451
				text = "EY1"
			intervals [1058]:
				xmin = 276.9451
				xmax = 276.9951
				text = "sp"
			intervals [1059]:
				xmin = 276.9951
				xmax = 277.5828
				text = ""
			intervals [1060]:
				xmin = 277.5828
				xmax = 277.7028
				text = "AE1"
			intervals [1061]:
				xmin = 277.7028
				xmax = 277.8028
				text = "N"
			intervals [1062]:
				xmin = 277.8028
				xmax = 277.8328
				text = "DH"
			intervals [1063]:
				xmin = 277.8328
				xmax = 278.2128
				text = "EH1"
			intervals [1064]:
				xmin = 278.2128
				xmax = 278.2928
				text = "N"
			intervals [1065]:
				xmin = 278.2928
				xmax = 278.3728
				text = "sp"
			intervals [1066]:
				xmin = 278.3728
				xmax = 279.8458
				text = ""
			intervals [1067]:
				xmin = 279.8458
				xmax = 280.0158
				text = "S"
			intervals [1068]:
				xmin = 280.0158
				xmax = 280.1958
				text = "OW1"
			intervals [1069]:
				xmin = 280.1958
				xmax = 280.2758
				text = "D"
			intervals [1070]:
				xmin = 280.2758
				xmax = 280.3158
				text = "UW1"
			intervals [1071]:
				xmin = 280.3158
				xmax = 280.3658
				text = "Y"
			intervals [1072]:
				xmin = 280.3658
				xmax = 280.4058
				text = "UW1"
			intervals [1073]:
				xmin = 280.4058
				xmax = 280.4658
				text = "S"
			intervals [1074]:
				xmin = 280.4658
				xmax = 280.5258
				text = "T"
			intervals [1075]:
				xmin = 280.5258
				xmax = 280.5758
				text = "IH1"
			intervals [1076]:
				xmin = 280.5758
				xmax = 280.7258
				text = "L"
			intervals [1077]:
				xmin = 280.7258
				xmax = 280.8058
				text = "ER0"
			intervals [1078]:
				xmin = 280.8058
				xmax = 280.8458
				text = "Y"
			intervals [1079]:
				xmin = 280.8458
				xmax = 280.8858
				text = "UW1"
			intervals [1080]:
				xmin = 280.8858
				xmax = 280.9458
				text = "S"
			intervals [1081]:
				xmin = 280.9458
				xmax = 280.9758
				text = "T"
			intervals [1082]:
				xmin = 280.9758
				xmax = 281.0258
				text = "IH1"
			intervals [1083]:
				xmin = 281.0258
				xmax = 281.1058
				text = "L"
			intervals [1084]:
				xmin = 281.1058
				xmax = 281.1358
				text = "AH0"
			intervals [1085]:
				xmin = 281.1358
				xmax = 281.1658
				text = "N"
			intervals [1086]:
				xmin = 281.1658
				xmax = 281.2458
				text = "AW1"
			intervals [1087]:
				xmin = 281.2458
				xmax = 281.2958
				text = "T"
			intervals [1088]:
				xmin = 281.2958
				xmax = 281.3858
				text = "S"
			intervals [1089]:
				xmin = 281.3858
				xmax = 281.4558
				text = "AY1"
			intervals [1090]:
				xmin = 281.4558
				xmax = 281.5358
				text = "D"
			intervals [1091]:
				xmin = 281.5358
				xmax = 281.5958
				text = "K"
			intervals [1092]:
				xmin = 281.5958
				xmax = 281.6358
				text = "AY1"
			intervals [1093]:
				xmin = 281.6358
				xmax = 281.6658
				text = "N"
			intervals [1094]:
				xmin = 281.6658
				xmax = 281.6958
				text = "AH0"
			intervals [1095]:
				xmin = 281.6958
				xmax = 281.7258
				text = "V"
			intervals [1096]:
				xmin = 281.7258
				xmax = 281.7758
				text = "P"
			intervals [1097]:
				xmin = 281.7758
				xmax = 281.8358
				text = "ER1"
			intervals [1098]:
				xmin = 281.8358
				xmax = 281.9058
				text = "S"
			intervals [1099]:
				xmin = 281.9058
				xmax = 281.9558
				text = "AH0"
			intervals [1100]:
				xmin = 281.9558
				xmax = 281.9858
				text = "N"
			intervals [1101]:
				xmin = 281.9858
				xmax = 282.0658
				text = "N"
			intervals [1102]:
				xmin = 282.0658
				xmax = 282.1558
				text = "AW1"
			intervals [1103]:
				xmin = 282.1558
				xmax = 282.2358
				text = "sp"
			intervals [1104]:
				xmin = 282.2358
				xmax = 291.9058
				text = ""
			intervals [1105]:
				xmin = 291.9058
				xmax = 291.9958
				text = "M"
			intervals [1106]:
				xmin = 291.9958
				xmax = 292.2058
				text = "HH"
			intervals [1107]:
				xmin = 292.2058
				xmax = 292.2758
				text = "M"
			intervals [1108]:
				xmin = 292.2758
				xmax = 302.3769
				text = ""
			intervals [1109]:
				xmin = 302.3769
				xmax = 302.4969
				text = "N"
			intervals [1110]:
				xmin = 302.4969
				xmax = 302.5869
				text = "AW1"
			intervals [1111]:
				xmin = 302.5869
				xmax = 302.6169
				text = "HH"
			intervals [1112]:
				xmin = 302.6169
				xmax = 302.6469
				text = "W"
			intervals [1113]:
				xmin = 302.6469
				xmax = 302.6769
				text = "AH1"
			intervals [1114]:
				xmin = 302.6769
				xmax = 302.7369
				text = "T"
			intervals [1115]:
				xmin = 302.7369
				xmax = 302.8269
				text = "AY1"
			intervals [1116]:
				xmin = 302.8269
				xmax = 302.9169
				text = "L"
			intervals [1117]:
				xmin = 302.9169
				xmax = 303.0169
				text = "ER1"
			intervals [1118]:
				xmin = 303.0169
				xmax = 303.0469
				text = "N"
			intervals [1119]:
				xmin = 303.0469
				xmax = 303.0869
				text = "D"
			intervals [1120]:
				xmin = 303.0869
				xmax = 303.1369
				text = "AH0"
			intervals [1121]:
				xmin = 303.1369
				xmax = 303.1769
				text = "B"
			intervals [1122]:
				xmin = 303.1769
				xmax = 303.2369
				text = "AW1"
			intervals [1123]:
				xmin = 303.2369
				xmax = 303.3069
				text = "T"
			intervals [1124]:
				xmin = 303.3069
				xmax = 303.3769
				text = "Y"
			intervals [1125]:
				xmin = 303.3769
				xmax = 303.4769
				text = "UW1"
			intervals [1126]:
				xmin = 303.4769
				xmax = 303.5069
				text = "sp"
			intervals [1127]:
				xmin = 303.5069
				xmax = 303.5769
				text = "DH"
			intervals [1128]:
				xmin = 303.5769
				xmax = 303.6869
				text = "AE1"
			intervals [1129]:
				xmin = 303.6869
				xmax = 303.7269
				text = "T"
			intervals [1130]:
				xmin = 303.7269
				xmax = 303.7569
				text = "sp"
			intervals [1131]:
				xmin = 303.7569
				xmax = 303.7869
				text = "AY1"
			intervals [1132]:
				xmin = 303.7869
				xmax = 303.8169
				text = "sp"
			intervals [1133]:
				xmin = 303.8169
				xmax = 303.8769
				text = "D"
			intervals [1134]:
				xmin = 303.8769
				xmax = 303.9769
				text = "IH1"
			intervals [1135]:
				xmin = 303.9769
				xmax = 304.0269
				text = "D"
			intervals [1136]:
				xmin = 304.0269
				xmax = 304.1369
				text = "N"
			intervals [1137]:
				xmin = 304.1369
				xmax = 304.1669
				text = "T"
			intervals [1138]:
				xmin = 304.1669
				xmax = 304.2169
				text = "N"
			intervals [1139]:
				xmin = 304.2169
				xmax = 304.3469
				text = "OW1"
			intervals [1140]:
				xmin = 304.3469
				xmax = 304.4069
				text = "IH0"
			intervals [1141]:
				xmin = 304.4069
				xmax = 304.4669
				text = "Z"
			intervals [1142]:
				xmin = 304.4669
				xmax = 304.4969
				text = "DH"
			intervals [1143]:
				xmin = 304.4969
				xmax = 304.5469
				text = "AH0"
			intervals [1144]:
				xmin = 304.5469
				xmax = 304.5969
				text = "T"
			intervals [1145]:
				xmin = 304.5969
				xmax = 304.6669
				text = "Y"
			intervals [1146]:
				xmin = 304.6669
				xmax = 304.7069
				text = "UH1"
			intervals [1147]:
				xmin = 304.7069
				xmax = 304.7669
				text = "R"
			intervals [1148]:
				xmin = 304.7669
				xmax = 304.7969
				text = "AH0"
			intervals [1149]:
				xmin = 304.7969
				xmax = 304.8369
				text = "sp"
			intervals [1150]:
				xmin = 304.8369
				xmax = 304.8869
				text = "B"
			intervals [1151]:
				xmin = 304.8869
				xmax = 304.9469
				text = "IH1"
			intervals [1152]:
				xmin = 304.9469
				xmax = 304.9969
				text = "G"
			intervals [1153]:
				xmin = 304.9969
				xmax = 305.0269
				text = "sp"
			intervals [1154]:
				xmin = 305.0269
				xmax = 305.1569
				text = "S"
			intervals [1155]:
				xmin = 305.1569
				xmax = 305.2969
				text = "P"
			intervals [1156]:
				xmin = 305.2969
				xmax = 305.3869
				text = "AO1"
			intervals [1157]:
				xmin = 305.3869
				xmax = 305.4869
				text = "R"
			intervals [1158]:
				xmin = 305.4869
				xmax = 305.5569
				text = "T"
			intervals [1159]:
				xmin = 305.5569
				xmax = 305.6269
				text = "S"
			intervals [1160]:
				xmin = 305.6269
				xmax = 305.6669
				text = "G"
			intervals [1161]:
				xmin = 305.6669
				xmax = 306.0069
				text = "AY1"
			intervals [1162]:
				xmin = 306.0069
				xmax = 306.2148
				text = ""
			intervals [1163]:
				xmin = 306.2148
				xmax = 306.3548
				text = "sil"
			intervals [1164]:
				xmin = 306.3548
				xmax = 306.3848
				text = "AY1"
			intervals [1165]:
				xmin = 306.3848
				xmax = 306.4548
				text = "D"
			intervals [1166]:
				xmin = 306.4548
				xmax = 306.4848
				text = "OW1"
			intervals [1167]:
				xmin = 306.4848
				xmax = 306.5248
				text = "N"
			intervals [1168]:
				xmin = 306.5248
				xmax = 306.5548
				text = "TH"
			intervals [1169]:
				xmin = 306.5548
				xmax = 306.5848
				text = "IH1"
			intervals [1170]:
				xmin = 306.5848
				xmax = 306.6148
				text = "NG"
			intervals [1171]:
				xmin = 306.6148
				xmax = 306.6848
				text = "K"
			intervals [1172]:
				xmin = 306.6848
				xmax = 306.8048
				text = "AY1"
			intervals [1173]:
				xmin = 306.8048
				xmax = 306.9248
				text = "N"
			intervals [1174]:
				xmin = 306.9248
				xmax = 306.9648
				text = "Y"
			intervals [1175]:
				xmin = 306.9648
				xmax = 307.1048
				text = "UW1"
			intervals [1176]:
				xmin = 307.1048
				xmax = 307.1448
				text = "DH"
			intervals [1177]:
				xmin = 307.1448
				xmax = 307.1948
				text = "AH0"
			intervals [1178]:
				xmin = 307.1948
				xmax = 307.2248
				text = "T"
			intervals [1179]:
				xmin = 307.2248
				xmax = 307.2948
				text = "sp"
			intervals [1180]:
				xmin = 307.2948
				xmax = 307.4248
				text = "S"
			intervals [1181]:
				xmin = 307.4248
				xmax = 307.4948
				text = "OW1"
			intervals [1182]:
				xmin = 307.4948
				xmax = 307.6148
				text = "T"
			intervals [1183]:
				xmin = 307.6148
				xmax = 307.6548
				text = "EH1"
			intervals [1184]:
				xmin = 307.6548
				xmax = 307.7148
				text = "L"
			intervals [1185]:
				xmin = 307.7148
				xmax = 307.8248
				text = "M"
			intervals [1186]:
				xmin = 307.8248
				xmax = 307.8648
				text = "IY1"
			intervals [1187]:
				xmin = 307.8648
				xmax = 307.9248
				text = "sp"
			intervals [1188]:
				xmin = 307.9248
				xmax = 307.9748
				text = "HH"
			intervals [1189]:
				xmin = 307.9748
				xmax = 308.0848
				text = "AW1"
			intervals [1190]:
				xmin = 308.0848
				xmax = 308.1148
				text = "IH0"
			intervals [1191]:
				xmin = 308.1148
				xmax = 308.1748
				text = "D"
			intervals [1192]:
				xmin = 308.1748
				xmax = 308.2248
				text = "Y"
			intervals [1193]:
				xmin = 308.2248
				xmax = 308.2848
				text = "UW1"
			intervals [1194]:
				xmin = 308.2848
				xmax = 308.3448
				text = "G"
			intervals [1195]:
				xmin = 308.3448
				xmax = 308.4248
				text = "IH1"
			intervals [1196]:
				xmin = 308.4248
				xmax = 308.4548
				text = "T"
			intervals [1197]:
				xmin = 308.4548
				xmax = 308.4948
				text = "IH0"
			intervals [1198]:
				xmin = 308.4948
				xmax = 308.5448
				text = "N"
			intervals [1199]:
				xmin = 308.5448
				xmax = 308.6048
				text = "T"
			intervals [1200]:
				xmin = 308.6048
				xmax = 308.6648
				text = "AH0"
			intervals [1201]:
				xmin = 308.6648
				xmax = 308.7148
				text = "S"
			intervals [1202]:
				xmin = 308.7148
				xmax = 308.8248
				text = "P"
			intervals [1203]:
				xmin = 308.8248
				xmax = 308.9248
				text = "AO1"
			intervals [1204]:
				xmin = 308.9248
				xmax = 309.0048
				text = "R"
			intervals [1205]:
				xmin = 309.0048
				xmax = 309.1248
				text = "T"
			intervals [1206]:
				xmin = 309.1248
				xmax = 309.3048
				text = "S"
			intervals [1207]:
				xmin = 309.3048
				xmax = 350.3368
				text = ""
			intervals [1208]:
				xmin = 350.3368
				xmax = 350.4068
				text = "sil"
			intervals [1209]:
				xmin = 350.4068
				xmax = 350.4868
				text = "Y"
			intervals [1210]:
				xmin = 350.4868
				xmax = 350.5268
				text = "UW1"
			intervals [1211]:
				xmin = 350.5268
				xmax = 350.5568
				text = "D"
			intervals [1212]:
				xmin = 350.5568
				xmax = 350.6268
				text = "IH1"
			intervals [1213]:
				xmin = 350.6268
				xmax = 350.6868
				text = "D"
			intervals [1214]:
				xmin = 350.6868
				xmax = 350.7768
				text = "CH"
			intervals [1215]:
				xmin = 350.7768
				xmax = 350.8168
				text = "IH1"
			intervals [1216]:
				xmin = 350.8168
				xmax = 350.9068
				text = "R"
			intervals [1217]:
				xmin = 350.9068
				xmax = 350.9468
				text = "D"
			intervals [1218]:
				xmin = 350.9468
				xmax = 350.9768
				text = "IH0"
			intervals [1219]:
				xmin = 350.9768
				xmax = 351.0368
				text = "D"
			intervals [1220]:
				xmin = 351.0368
				xmax = 351.0668
				text = "Y"
			intervals [1221]:
				xmin = 351.0668
				xmax = 351.1268
				text = "UW1"
			intervals [1222]:
				xmin = 351.1268
				xmax = 351.1868
				text = "L"
			intervals [1223]:
				xmin = 351.1868
				xmax = 351.2668
				text = "AY1"
			intervals [1224]:
				xmin = 351.2668
				xmax = 351.3768
				text = "K"
			intervals [1225]:
				xmin = 351.3768
				xmax = 351.4468
				text = "IH1"
			intervals [1226]:
				xmin = 351.4468
				xmax = 351.5068
				text = "T"
			intervals [1227]:
				xmin = 351.5068
				xmax = 351.5568
				text = "sp"
			intervals [1228]:
				xmin = 351.5568
				xmax = 365.7877
				text = ""
			intervals [1229]:
				xmin = 365.7877
				xmax = 365.8877
				text = "HH"
			intervals [1230]:
				xmin = 365.8877
				xmax = 366.1877
				text = "M"
			intervals [1231]:
				xmin = 366.1877
				xmax = 366.2177
				text = "sp"
			intervals [1232]:
				xmin = 366.2177
				xmax = 366.5518
				text = ""
			intervals [1233]:
				xmin = 366.5518
				xmax = 366.6818
				text = "HH"
			intervals [1234]:
				xmin = 366.6818
				xmax = 366.7218
				text = "W"
			intervals [1235]:
				xmin = 366.7218
				xmax = 366.7618
				text = "AH1"
			intervals [1236]:
				xmin = 366.7618
				xmax = 366.7918
				text = "T"
			intervals [1237]:
				xmin = 366.7918
				xmax = 366.8718
				text = "M"
			intervals [1238]:
				xmin = 366.8718
				xmax = 366.9418
				text = "EY1"
			intervals [1239]:
				xmin = 366.9418
				xmax = 367.0118
				text = "D"
			intervals [1240]:
				xmin = 367.0118
				xmax = 367.0718
				text = "Y"
			intervals [1241]:
				xmin = 367.0718
				xmax = 367.1718
				text = "UW1"
			intervals [1242]:
				xmin = 367.1718
				xmax = 367.2218
				text = "D"
			intervals [1243]:
				xmin = 367.2218
				xmax = 367.3218
				text = "UW1"
			intervals [1244]:
				xmin = 367.3218
				xmax = 367.4418
				text = "CH"
			intervals [1245]:
				xmin = 367.4418
				xmax = 367.4718
				text = "IH1"
			intervals [1246]:
				xmin = 367.4718
				xmax = 367.5218
				text = "R"
			intervals [1247]:
				xmin = 367.5218
				xmax = 367.5718
				text = "L"
			intervals [1248]:
				xmin = 367.5718
				xmax = 367.6318
				text = "IY2"
			intervals [1249]:
				xmin = 367.6318
				xmax = 367.6618
				text = "D"
			intervals [1250]:
				xmin = 367.6618
				xmax = 367.6918
				text = "IH0"
			intervals [1251]:
				xmin = 367.6918
				xmax = 367.7518
				text = "N"
			intervals [1252]:
				xmin = 367.7518
				xmax = 381.5221
				text = "sp"
			intervals [1253]:
				xmin = 381.5221
				xmax = 381.8421
				text = "M"
			intervals [1254]:
				xmin = 381.8421
				xmax = 381.8821
				text = "sp"
			intervals [1255]:
				xmin = 381.8821
				xmax = 381.9926
				text = ""
			intervals [1256]:
				xmin = 381.9926
				xmax = 382.0626
				text = "DH"
			intervals [1257]:
				xmin = 382.0626
				xmax = 382.1126
				text = "AH0"
			intervals [1258]:
				xmin = 382.1126
				xmax = 382.1526
				text = "T"
			intervals [1259]:
				xmin = 382.1526
				xmax = 382.2326
				text = "S"
			intervals [1260]:
				xmin = 382.2326
				xmax = 382.2926
				text = "EY1"
			intervals [1261]:
				xmin = 382.2926
				xmax = 382.3226
				text = "sp"
			intervals [1262]:
				xmin = 382.3226
				xmax = 382.4326
				text = "IH1"
			intervals [1263]:
				xmin = 382.4326
				xmax = 382.4726
				text = "N"
			intervals [1264]:
				xmin = 382.4726
				xmax = 382.5226
				text = "T"
			intervals [1265]:
				xmin = 382.5226
				xmax = 382.5726
				text = "R"
			intervals [1266]:
				xmin = 382.5726
				xmax = 382.6226
				text = "AH0"
			intervals [1267]:
				xmin = 382.6226
				xmax = 382.6826
				text = "S"
			intervals [1268]:
				xmin = 382.6826
				xmax = 382.7326
				text = "T"
			intervals [1269]:
				xmin = 382.7326
				xmax = 382.8626
				text = "IH0"
			intervals [1270]:
				xmin = 382.8626
				xmax = 382.9326
				text = "N"
			intervals [1271]:
				xmin = 382.9326
				xmax = 382.9626
				text = "W"
			intervals [1272]:
				xmin = 382.9626
				xmax = 382.9926
				text = "EY1"
			intervals [1273]:
				xmin = 382.9926
				xmax = 383.0226
				text = "T"
			intervals [1274]:
				xmin = 383.0226
				xmax = 383.0526
				text = "IH0"
			intervals [1275]:
				xmin = 383.0526
				xmax = 383.7726
				text = "sp"
			intervals [1276]:
				xmin = 383.7726
				xmax = 383.8026
				text = "G"
			intervals [1277]:
				xmin = 383.8026
				xmax = 383.8326
				text = "EH1"
			intervals [1278]:
				xmin = 383.8326
				xmax = 383.8926
				text = "T"
			intervals [1279]:
				xmin = 383.8926
				xmax = 383.9526
				text = "IH0"
			intervals [1280]:
				xmin = 383.9526
				xmax = 383.9826
				text = "N"
			intervals [1281]:
				xmin = 383.9826
				xmax = 384.0126
				text = "T"
			intervals [1282]:
				xmin = 384.0126
				xmax = 384.0426
				text = "AH0"
			intervals [1283]:
				xmin = 384.0426
				xmax = 384.2414
				text = ""
			intervals [1284]:
				xmin = 384.2414
				xmax = 384.3114
				text = "sil"
			intervals [1285]:
				xmin = 384.3114
				xmax = 384.3414
				text = "IH0"
			intervals [1286]:
				xmin = 384.3414
				xmax = 384.3814
				text = "N"
			intervals [1287]:
				xmin = 384.3814
				xmax = 384.4314
				text = "T"
			intervals [1288]:
				xmin = 384.4314
				xmax = 384.5214
				text = "UW1"
			intervals [1289]:
				xmin = 384.5214
				xmax = 384.6314
				text = "CH"
			intervals [1290]:
				xmin = 384.6314
				xmax = 384.6714
				text = "IH1"
			intervals [1291]:
				xmin = 384.6714
				xmax = 384.7514
				text = "R"
			intervals [1292]:
				xmin = 384.7514
				xmax = 384.7814
				text = "L"
			intervals [1293]:
				xmin = 384.7814
				xmax = 384.9314
				text = "IY2"
			intervals [1294]:
				xmin = 384.9314
				xmax = 384.9614
				text = "D"
			intervals [1295]:
				xmin = 384.9614
				xmax = 385.0714
				text = "IH0"
			intervals [1296]:
				xmin = 385.0714
				xmax = 385.1214
				text = "N"
			intervals [1297]:
				xmin = 385.1214
				xmax = 385.1614
				text = "sp"
			intervals [1298]:
				xmin = 385.1614
				xmax = 385.6728
				text = ""
			intervals [1299]:
				xmin = 385.6728
				xmax = 386.1528
				text = "AH1"
			intervals [1300]:
				xmin = 386.1528
				xmax = 386.4028
				text = "M"
			intervals [1301]:
				xmin = 386.4028
				xmax = 386.9274
				text = ""
			intervals [1302]:
				xmin = 386.9274
				xmax = 387.0674
				text = "S"
			intervals [1303]:
				xmin = 387.0674
				xmax = 387.1674
				text = "OW1"
			intervals [1304]:
				xmin = 387.1674
				xmax = 387.3174
				text = "T"
			intervals [1305]:
				xmin = 387.3174
				xmax = 387.4074
				text = "EH1"
			intervals [1306]:
				xmin = 387.4074
				xmax = 387.5074
				text = "L"
			intervals [1307]:
				xmin = 387.5074
				xmax = 387.5874
				text = "M"
			intervals [1308]:
				xmin = 387.5874
				xmax = 388.1574
				text = "IY1"
			intervals [1309]:
				xmin = 388.1574
				xmax = 388.3796
				text = "sp"
			intervals [1310]:
				xmin = 388.3796
				xmax = 388.5096
				text = "OW2"
			intervals [1311]:
				xmin = 388.5096
				xmax = 388.5596
				text = "K"
			intervals [1312]:
				xmin = 388.5596
				xmax = 388.6496
				text = "EY1"
			intervals [1313]:
				xmin = 388.6496
				xmax = 388.7096
				text = "S"
			intervals [1314]:
				xmin = 388.7096
				xmax = 388.7596
				text = "OW1"
			intervals [1315]:
				xmin = 388.7596
				xmax = 388.8096
				text = "Y"
			intervals [1316]:
				xmin = 388.8096
				xmax = 388.8896
				text = "UW1"
			intervals [1317]:
				xmin = 388.8896
				xmax = 388.9796
				text = "sp"
			intervals [1318]:
				xmin = 388.9796
				xmax = 389.0096
				text = "P"
			intervals [1319]:
				xmin = 389.0096
				xmax = 389.0596
				text = "L"
			intervals [1320]:
				xmin = 389.0596
				xmax = 389.1496
				text = "EY1"
			intervals [1321]:
				xmin = 389.1496
				xmax = 389.2196
				text = "D"
			intervals [1322]:
				xmin = 389.2196
				xmax = 389.2796
				text = "S"
			intervals [1323]:
				xmin = 389.2796
				xmax = 389.3996
				text = "P"
			intervals [1324]:
				xmin = 389.3996
				xmax = 389.5296
				text = "AO1"
			intervals [1325]:
				xmin = 389.5296
				xmax = 389.6496
				text = "R"
			intervals [1326]:
				xmin = 389.6496
				xmax = 389.6896
				text = "T"
			intervals [1327]:
				xmin = 389.6896
				xmax = 389.7196
				text = "S"
			intervals [1328]:
				xmin = 389.7196
				xmax = 389.8196
				text = "S"
			intervals [1329]:
				xmin = 389.8196
				xmax = 389.8796
				text = "OW1"
			intervals [1330]:
				xmin = 389.8796
				xmax = 389.9496
				text = "L"
			intervals [1331]:
				xmin = 389.9496
				xmax = 389.9796
				text = "EH1"
			intervals [1332]:
				xmin = 389.9796
				xmax = 390.0396
				text = "T"
			intervals [1333]:
				xmin = 390.0396
				xmax = 390.0896
				text = "Z"
			intervals [1334]:
				xmin = 390.0896
				xmax = 390.1496
				text = "T"
			intervals [1335]:
				xmin = 390.1496
				xmax = 390.1896
				text = "AO1"
			intervals [1336]:
				xmin = 390.1896
				xmax = 390.2396
				text = "K"
			intervals [1337]:
				xmin = 390.2396
				xmax = 390.2696
				text = "AH0"
			intervals [1338]:
				xmin = 390.2696
				xmax = 390.3096
				text = "B"
			intervals [1339]:
				xmin = 390.3096
				xmax = 390.3896
				text = "AW1"
			intervals [1340]:
				xmin = 390.3896
				xmax = 390.4396
				text = "T"
			intervals [1341]:
				xmin = 390.4396
				xmax = 390.5196
				text = "S"
			intervals [1342]:
				xmin = 390.5196
				xmax = 390.5796
				text = "K"
			intervals [1343]:
				xmin = 390.5796
				xmax = 390.6296
				text = "UW1"
			intervals [1344]:
				xmin = 390.6296
				xmax = 390.6896
				text = "L"
			intervals [1345]:
				xmin = 390.6896
				xmax = 390.7796
				text = "F"
			intervals [1346]:
				xmin = 390.7796
				xmax = 390.8296
				text = "AO1"
			intervals [1347]:
				xmin = 390.8296
				xmax = 390.8596
				text = "R"
			intervals [1348]:
				xmin = 390.8596
				xmax = 390.8896
				text = "AH0"
			intervals [1349]:
				xmin = 390.8896
				xmax = 390.9396
				text = "M"
			intervals [1350]:
				xmin = 390.9396
				xmax = 390.9696
				text = "IH1"
			intervals [1351]:
				xmin = 390.9696
				xmax = 390.9996
				text = "N"
			intervals [1352]:
				xmin = 390.9996
				xmax = 391.0296
				text = "AH0"
			intervals [1353]:
				xmin = 391.0296
				xmax = 391.0596
				text = "T"
			intervals [1354]:
				xmin = 391.0596
				xmax = 391.0896
				text = "DH"
			intervals [1355]:
				xmin = 391.0896
				xmax = 391.1196
				text = "EH1"
			intervals [1356]:
				xmin = 391.1196
				xmax = 391.1496
				text = "N"
			intervals [1357]:
				xmin = 391.1496
				xmax = 391.1796
				text = "W"
			intervals [1358]:
				xmin = 391.1796
				xmax = 391.2096
				text = "ER1"
			intervals [1359]:
				xmin = 391.2096
				xmax = 391.2396
				text = "G"
			intervals [1360]:
				xmin = 391.2396
				xmax = 391.2696
				text = "AH1"
			intervals [1361]:
				xmin = 391.2696
				xmax = 391.2996
				text = "N"
			intervals [1362]:
				xmin = 391.2996
				xmax = 391.3296
				text = "AH0"
			intervals [1363]:
				xmin = 391.3296
				xmax = 391.3596
				text = "T"
			intervals [1364]:
				xmin = 391.3596
				xmax = 391.4096
				text = "AO1"
			intervals [1365]:
				xmin = 391.4096
				xmax = 391.4396
				text = "K"
			intervals [1366]:
				xmin = 391.4396
				xmax = 391.5296
				text = "M"
			intervals [1367]:
				xmin = 391.5296
				xmax = 391.5696
				text = "AO1"
			intervals [1368]:
				xmin = 391.5696
				xmax = 391.5996
				text = "R"
			intervals [1369]:
				xmin = 391.5996
				xmax = 391.6296
				text = "AH0"
			intervals [1370]:
				xmin = 391.6296
				xmax = 391.6696
				text = "B"
			intervals [1371]:
				xmin = 391.6696
				xmax = 391.7396
				text = "AW1"
			intervals [1372]:
				xmin = 391.7396
				xmax = 391.7896
				text = "T"
			intervals [1373]:
				xmin = 391.7896
				xmax = 391.8396
				text = "S"
			intervals [1374]:
				xmin = 391.8396
				xmax = 391.9196
				text = "P"
			intervals [1375]:
				xmin = 391.9196
				xmax = 392.0596
				text = "AO1"
			intervals [1376]:
				xmin = 392.0596
				xmax = 392.0896
				text = "R"
			intervals [1377]:
				xmin = 392.0896
				xmax = 392.1196
				text = "T"
			intervals [1378]:
				xmin = 392.1196
				xmax = 392.1796
				text = "S"
			intervals [1379]:
				xmin = 392.1796
				xmax = 392.2296
				text = "sp"
			intervals [1380]:
				xmin = 392.2296
				xmax = 392.4002
				text = ""
			intervals [1381]:
				xmin = 392.4002
				xmax = 392.4502
				text = "B"
			intervals [1382]:
				xmin = 392.4502
				xmax = 392.4902
				text = "IH0"
			intervals [1383]:
				xmin = 392.4902
				xmax = 392.5302
				text = "K"
			intervals [1384]:
				xmin = 392.5302
				xmax = 392.5802
				text = "AA1"
			intervals [1385]:
				xmin = 392.5802
				xmax = 392.6602
				text = "Z"
			intervals [1386]:
				xmin = 392.6602
				xmax = 392.7102
				text = "Y"
			intervals [1387]:
				xmin = 392.7102
				xmax = 392.7402
				text = "UW1"
			intervals [1388]:
				xmin = 392.7402
				xmax = 392.8002
				text = "HH"
			intervals [1389]:
				xmin = 392.8002
				xmax = 392.8402
				text = "AE1"
			intervals [1390]:
				xmin = 392.8402
				xmax = 392.8902
				text = "V"
			intervals [1391]:
				xmin = 392.8902
				xmax = 392.9202
				text = "AH0"
			intervals [1392]:
				xmin = 392.9202
				xmax = 393.0102
				text = "V"
			intervals [1393]:
				xmin = 393.0102
				xmax = 393.1102
				text = "EH1"
			intervals [1394]:
				xmin = 393.1102
				xmax = 393.1602
				text = "R"
			intervals [1395]:
				xmin = 393.1602
				xmax = 393.2602
				text = "IY0"
			intervals [1396]:
				xmin = 393.2602
				xmax = 393.2902
				text = "sp"
			intervals [1397]:
				xmin = 393.2902
				xmax = 393.3802
				text = "IH1"
			intervals [1398]:
				xmin = 393.3802
				xmax = 393.4102
				text = "N"
			intervals [1399]:
				xmin = 393.4102
				xmax = 393.4702
				text = "T"
			intervals [1400]:
				xmin = 393.4702
				xmax = 393.5102
				text = "R"
			intervals [1401]:
				xmin = 393.5102
				xmax = 393.5402
				text = "AH0"
			intervals [1402]:
				xmin = 393.5402
				xmax = 393.6302
				text = "S"
			intervals [1403]:
				xmin = 393.6302
				xmax = 393.6702
				text = "T"
			intervals [1404]:
				xmin = 393.6702
				xmax = 393.7102
				text = "IH0"
			intervals [1405]:
				xmin = 393.7102
				xmax = 393.9002
				text = "NG"
			intervals [1406]:
				xmin = 393.9002
				xmax = 394.6332
				text = "sp"
			intervals [1407]:
				xmin = 394.6332
				xmax = 394.9732
				text = "AH1"
			intervals [1408]:
				xmin = 394.9732
				xmax = 395.0532
				text = "sp"
			intervals [1409]:
				xmin = 395.0532
				xmax = 395.1532
				text = "K"
			intervals [1410]:
				xmin = 395.1532
				xmax = 395.2932
				text = "ER0"
			intervals [1411]:
				xmin = 395.2932
				xmax = 395.3232
				text = "IH1"
			intervals [1412]:
				xmin = 395.3232
				xmax = 395.3932
				text = "R"
			intervals [1413]:
				xmin = 395.3932
				xmax = 395.4232
				text = "W"
			intervals [1414]:
				xmin = 395.4232
				xmax = 395.4532
				text = "IH0"
			intervals [1415]:
				xmin = 395.4532
				xmax = 395.5432
				text = "TH"
			intervals [1416]:
				xmin = 395.5432
				xmax = 395.5732
				text = "L"
			intervals [1417]:
				xmin = 395.5732
				xmax = 395.6132
				text = "AH0"
			intervals [1418]:
				xmin = 395.6132
				xmax = 395.7532
				text = "K"
			intervals [1419]:
				xmin = 395.7532
				xmax = 395.8032
				text = "R"
			intervals [1420]:
				xmin = 395.8032
				xmax = 395.9832
				text = "AO1"
			intervals [1421]:
				xmin = 395.9832
				xmax = 396.1732
				text = "S"
			intervals [1422]:
				xmin = 396.1732
				xmax = 396.6318
				text = "sp"
			intervals [1423]:
				xmin = 396.6318
				xmax = 396.7218
				text = "S"
			intervals [1424]:
				xmin = 396.7218
				xmax = 396.8018
				text = "OW1"
			intervals [1425]:
				xmin = 396.8018
				xmax = 396.9618
				text = "T"
			intervals [1426]:
				xmin = 396.9618
				xmax = 397.0418
				text = "EH1"
			intervals [1427]:
				xmin = 397.0418
				xmax = 397.1118
				text = "L"
			intervals [1428]:
				xmin = 397.1118
				xmax = 397.1618
				text = "M"
			intervals [1429]:
				xmin = 397.1618
				xmax = 397.3918
				text = "IY1"
			intervals [1430]:
				xmin = 397.3918
				xmax = 397.4418
				text = "sp"
			intervals [1431]:
				xmin = 397.4418
				xmax = 397.8664
				text = ""
			intervals [1432]:
				xmin = 397.8664
				xmax = 397.9664
				text = "T"
			intervals [1433]:
				xmin = 397.9664
				xmax = 398.0064
				text = "EH1"
			intervals [1434]:
				xmin = 398.0064
				xmax = 398.0364
				text = "L"
			intervals [1435]:
				xmin = 398.0364
				xmax = 398.0964
				text = "M"
			intervals [1436]:
				xmin = 398.0964
				xmax = 398.1364
				text = "IY1"
			intervals [1437]:
				xmin = 398.1364
				xmax = 398.1864
				text = "AH0"
			intervals [1438]:
				xmin = 398.1864
				xmax = 398.2264
				text = "B"
			intervals [1439]:
				xmin = 398.2264
				xmax = 398.3464
				text = "AW1"
			intervals [1440]:
				xmin = 398.3464
				xmax = 398.3764
				text = "T"
			intervals [1441]:
				xmin = 398.3764
				xmax = 398.4264
				text = "EH2"
			intervals [1442]:
				xmin = 398.4264
				xmax = 398.5164
				text = "L"
			intervals [1443]:
				xmin = 398.5164
				xmax = 398.5664
				text = "AH0"
			intervals [1444]:
				xmin = 398.5664
				xmax = 398.6164
				text = "M"
			intervals [1445]:
				xmin = 398.6164
				xmax = 398.6564
				text = "EH1"
			intervals [1446]:
				xmin = 398.6564
				xmax = 398.6864
				text = "N"
			intervals [1447]:
				xmin = 398.6864
				xmax = 398.7764
				text = "T"
			intervals [1448]:
				xmin = 398.7764
				xmax = 398.8164
				text = "R"
			intervals [1449]:
				xmin = 398.8164
				xmax = 398.8664
				text = "IY0"
			intervals [1450]:
				xmin = 398.8664
				xmax = 398.9864
				text = "S"
			intervals [1451]:
				xmin = 398.9864
				xmax = 399.0364
				text = "K"
			intervals [1452]:
				xmin = 399.0364
				xmax = 399.0664
				text = "UW1"
			intervals [1453]:
				xmin = 399.0664
				xmax = 399.1164
				text = "L"
			intervals [1454]:
				xmin = 399.1164
				xmax = 408.545
				text = "sp"
			intervals [1455]:
				xmin = 408.545
				xmax = 408.805
				text = "M"
			intervals [1456]:
				xmin = 408.805
				xmax = 408.885
				text = "HH"
			intervals [1457]:
				xmin = 408.885
				xmax = 408.915
				text = "M"
			intervals [1458]:
				xmin = 408.915
				xmax = 408.945
				text = "AO1"
			intervals [1459]:
				xmin = 408.945
				xmax = 409.045
				text = "R"
			intervals [1460]:
				xmin = 409.045
				xmax = 409.105
				text = "K"
			intervals [1461]:
				xmin = 409.105
				xmax = 409.145
				text = "IH1"
			intervals [1462]:
				xmin = 409.145
				xmax = 409.185
				text = "N"
			intervals [1463]:
				xmin = 409.185
				xmax = 409.215
				text = "D"
			intervals [1464]:
				xmin = 409.215
				xmax = 409.265
				text = "ER0"
			intervals [1465]:
				xmin = 409.265
				xmax = 409.315
				text = "G"
			intervals [1466]:
				xmin = 409.315
				xmax = 409.365
				text = "AA2"
			intervals [1467]:
				xmin = 409.365
				xmax = 409.405
				text = "R"
			intervals [1468]:
				xmin = 409.405
				xmax = 409.435
				text = "T"
			intervals [1469]:
				xmin = 409.435
				xmax = 409.465
				text = "AH0"
			intervals [1470]:
				xmin = 409.465
				xmax = 409.505
				text = "N"
			intervals [1471]:
				xmin = 409.505
				xmax = 409.575
				text = "S"
			intervals [1472]:
				xmin = 409.575
				xmax = 409.625
				text = "AH1"
			intervals [1473]:
				xmin = 409.625
				xmax = 409.685
				text = "M"
			intervals [1474]:
				xmin = 409.685
				xmax = 409.795
				text = "T"
			intervals [1475]:
				xmin = 409.795
				xmax = 409.825
				text = "sp"
			intervals [1476]:
				xmin = 409.825
				xmax = 438.0946
				text = ""
			intervals [1477]:
				xmin = 438.0946
				xmax = 438.1646
				text = "HH"
			intervals [1478]:
				xmin = 438.1646
				xmax = 438.2246
				text = "W"
			intervals [1479]:
				xmin = 438.2246
				xmax = 438.4746
				text = "AY1"
			intervals [1480]:
				xmin = 438.4746
				xmax = 455.2939
				text = ""
			intervals [1481]:
				xmin = 455.2939
				xmax = 455.3439
				text = "sil"
			intervals [1482]:
				xmin = 455.3439
				xmax = 455.5339
				text = "M"
			intervals [1483]:
				xmin = 455.5339
				xmax = 455.6039
				text = "HH"
			intervals [1484]:
				xmin = 455.6039
				xmax = 455.7439
				text = "M"
			intervals [1485]:
				xmin = 455.7439
				xmax = 470.4236
				text = ""
			intervals [1486]:
				xmin = 470.4236
				xmax = 470.5636
				text = "S"
			intervals [1487]:
				xmin = 470.5636
				xmax = 470.9036
				text = "OW1"
			intervals [1488]:
				xmin = 470.9036
				xmax = 470.9836
				text = "sp"
			intervals [1489]:
				xmin = 470.9836
				xmax = 471.0436
				text = "L"
			intervals [1490]:
				xmin = 471.0436
				xmax = 471.0736
				text = "EH1"
			intervals [1491]:
				xmin = 471.0736
				xmax = 471.1036
				text = "T"
			intervals [1492]:
				xmin = 471.1036
				xmax = 471.1536
				text = "M"
			intervals [1493]:
				xmin = 471.1536
				xmax = 471.2036
				text = "IY1"
			intervals [1494]:
				xmin = 471.2036
				xmax = 471.3136
				text = "AE1"
			intervals [1495]:
				xmin = 471.3136
				xmax = 471.3736
				text = "S"
			intervals [1496]:
				xmin = 471.3736
				xmax = 471.4436
				text = "K"
			intervals [1497]:
				xmin = 471.4436
				xmax = 471.4736
				text = "Y"
			intervals [1498]:
				xmin = 471.4736
				xmax = 471.5336
				text = "UW1"
			intervals [1499]:
				xmin = 471.5336
				xmax = 471.5736
				text = "DH"
			intervals [1500]:
				xmin = 471.5736
				xmax = 471.6436
				text = "IH1"
			intervals [1501]:
				xmin = 471.6436
				xmax = 471.7636
				text = "S"
			intervals [1502]:
				xmin = 471.7636
				xmax = 471.7936
				text = "K"
			intervals [1503]:
				xmin = 471.7936
				xmax = 471.8236
				text = "W"
			intervals [1504]:
				xmin = 471.8236
				xmax = 471.8736
				text = "EH1"
			intervals [1505]:
				xmin = 471.8736
				xmax = 472.0136
				text = "SH"
			intervals [1506]:
				xmin = 472.0136
				xmax = 472.0936
				text = "AH0"
			intervals [1507]:
				xmin = 472.0936
				xmax = 472.1536
				text = "N"
			intervals [1508]:
				xmin = 472.1536
				xmax = 472.1836
				text = "DH"
			intervals [1509]:
				xmin = 472.1836
				xmax = 472.2136
				text = "EH1"
			intervals [1510]:
				xmin = 472.2136
				xmax = 472.5036
				text = "N"
			intervals [1511]:
				xmin = 472.5036
				xmax = 472.5736
				text = "sp"
			intervals [1512]:
				xmin = 472.5736
				xmax = 473.2872
				text = ""
			intervals [1513]:
				xmin = 473.2872
				xmax = 473.7072
				text = "AH1"
			intervals [1514]:
				xmin = 473.7072
				xmax = 473.8072
				text = "M"
			intervals [1515]:
				xmin = 473.8072
				xmax = 473.8372
				text = "sp"
			intervals [1516]:
				xmin = 473.8372
				xmax = 473.9972
				text = "S"
			intervals [1517]:
				xmin = 473.9972
				xmax = 474.0572
				text = "AA1"
			intervals [1518]:
				xmin = 474.0572
				xmax = 474.0872
				text = "R"
			intervals [1519]:
				xmin = 474.0872
				xmax = 474.1172
				text = "IY0"
			intervals [1520]:
				xmin = 474.1172
				xmax = 474.1472
				text = "AY1"
			intervals [1521]:
				xmin = 474.1472
				xmax = 474.1772
				text = "sp"
			intervals [1522]:
				xmin = 474.1772
				xmax = 474.2072
				text = "W"
			intervals [1523]:
				xmin = 474.2072
				xmax = 474.2372
				text = "AH0"
			intervals [1524]:
				xmin = 474.2372
				xmax = 474.2772
				text = "Z"
			intervals [1525]:
				xmin = 474.2772
				xmax = 474.3072
				text = "JH"
			intervals [1526]:
				xmin = 474.3072
				xmax = 474.3372
				text = "IH0"
			intervals [1527]:
				xmin = 474.3372
				xmax = 474.3872
				text = "S"
			intervals [1528]:
				xmin = 474.3872
				xmax = 474.5172
				text = "sp"
			intervals [1529]:
				xmin = 474.5172
				xmax = 474.5972
				text = "M"
			intervals [1530]:
				xmin = 474.5972
				xmax = 474.6372
				text = "EY1"
			intervals [1531]:
				xmin = 474.6372
				xmax = 474.7072
				text = "K"
			intervals [1532]:
				xmin = 474.7072
				xmax = 474.7372
				text = "IH0"
			intervals [1533]:
				xmin = 474.7372
				xmax = 474.7672
				text = "N"
			intervals [1534]:
				xmin = 474.7672
				xmax = 474.8772
				text = "SH"
			intervals [1535]:
				xmin = 474.8772
				xmax = 474.9372
				text = "UH1"
			intervals [1536]:
				xmin = 474.9372
				xmax = 474.9672
				text = "R"
			intervals [1537]:
				xmin = 474.9672
				xmax = 474.9972
				text = "W"
			intervals [1538]:
				xmin = 474.9972
				xmax = 475.0272
				text = "IH1"
			intervals [1539]:
				xmin = 475.0272
				xmax = 475.2272
				text = "R"
			intervals [1540]:
				xmin = 475.2272
				xmax = 475.3072
				text = "sp"
			intervals [1541]:
				xmin = 475.3072
				xmax = 475.3372
				text = "AO1"
			intervals [1542]:
				xmin = 475.3372
				xmax = 475.4172
				text = "L"
			intervals [1543]:
				xmin = 475.4172
				xmax = 475.5272
				text = "S"
			intervals [1544]:
				xmin = 475.5272
				xmax = 475.5572
				text = "EH1"
			intervals [1545]:
				xmin = 475.5572
				xmax = 475.6072
				text = "T"
			intervals [1546]:
				xmin = 475.6072
				xmax = 475.6572
				text = "AH1"
			intervals [1547]:
				xmin = 475.6572
				xmax = 475.6872
				text = "P"
			intervals [1548]:
				xmin = 475.6872
				xmax = 475.7172
				text = "sp"
			intervals [1549]:
				xmin = 475.7172
				xmax = 475.7672
				text = "IH0"
			intervals [1550]:
				xmin = 475.7672
				xmax = 475.8472
				text = "N"
			intervals [1551]:
				xmin = 475.8472
				xmax = 475.8772
				text = "HH"
			intervals [1552]:
				xmin = 475.8772
				xmax = 475.9072
				text = "IY1"
			intervals [1553]:
				xmin = 475.9072
				xmax = 475.9572
				text = "R"
			intervals [1554]:
				xmin = 475.9572
				xmax = 477.7089
				text = "sp"
			intervals [1555]:
				xmin = 477.7089
				xmax = 477.8089
				text = "D"
			intervals [1556]:
				xmin = 477.8089
				xmax = 477.8489
				text = "UW1"
			intervals [1557]:
				xmin = 477.8489
				xmax = 477.9589
				text = "Y"
			intervals [1558]:
				xmin = 477.9589
				xmax = 478.0189
				text = "UW1"
			intervals [1559]:
				xmin = 478.0189
				xmax = 478.1789
				text = "F"
			intervals [1560]:
				xmin = 478.1789
				xmax = 478.3089
				text = "IY1"
			intervals [1561]:
				xmin = 478.3089
				xmax = 478.4589
				text = "L"
			intervals [1562]:
				xmin = 478.4589
				xmax = 478.5289
				text = "L"
			intervals [1563]:
				xmin = 478.5289
				xmax = 478.6989
				text = "AY1"
			intervals [1564]:
				xmin = 478.6989
				xmax = 478.7989
				text = "K"
			intervals [1565]:
				xmin = 478.7989
				xmax = 479.6175
				text = "sp"
			intervals [1566]:
				xmin = 479.6175
				xmax = 479.6575
				text = "K"
			intervals [1567]:
				xmin = 479.6575
				xmax = 479.6975
				text = "AA1"
			intervals [1568]:
				xmin = 479.6975
				xmax = 479.7275
				text = "Z"
			intervals [1569]:
				xmin = 479.7275
				xmax = 479.7575
				text = "IH0"
			intervals [1570]:
				xmin = 479.7575
				xmax = 479.7875
				text = "T"
			intervals [1571]:
				xmin = 479.7875
				xmax = 479.8175
				text = "W"
			intervals [1572]:
				xmin = 479.8175
				xmax = 479.8475
				text = "AH0"
			intervals [1573]:
				xmin = 479.8475
				xmax = 479.9075
				text = "Z"
			intervals [1574]:
				xmin = 479.9075
				xmax = 479.9575
				text = "AH0"
			intervals [1575]:
				xmin = 479.9575
				xmax = 480.0675
				text = "K"
			intervals [1576]:
				xmin = 480.0675
				xmax = 480.1475
				text = "AE1"
			intervals [1577]:
				xmin = 480.1475
				xmax = 480.2275
				text = "TH"
			intervals [1578]:
				xmin = 480.2275
				xmax = 480.2575
				text = "L"
			intervals [1579]:
				xmin = 480.2575
				xmax = 480.2975
				text = "IH0"
			intervals [1580]:
				xmin = 480.2975
				xmax = 480.3275
				text = "K"
			intervals [1581]:
				xmin = 480.3275
				xmax = 480.3975
				text = "S"
			intervals [1582]:
				xmin = 480.3975
				xmax = 480.4275
				text = "K"
			intervals [1583]:
				xmin = 480.4275
				xmax = 480.4875
				text = "UW1"
			intervals [1584]:
				xmin = 480.4875
				xmax = 480.5375
				text = "L"
			intervals [1585]:
				xmin = 480.5375
				xmax = 480.6075
				text = "R"
			intervals [1586]:
				xmin = 480.6075
				xmax = 480.7075
				text = "AY1"
			intervals [1587]:
				xmin = 480.7075
				xmax = 480.7675
				text = "T"
			intervals [1588]:
				xmin = 480.7675
				xmax = 480.8975
				text = "sp"
			intervals [1589]:
				xmin = 480.8975
				xmax = 480.9575
				text = "S"
			intervals [1590]:
				xmin = 480.9575
				xmax = 481.0075
				text = "OW1"
			intervals [1591]:
				xmin = 481.0075
				xmax = 481.0675
				text = "D"
			intervals [1592]:
				xmin = 481.0675
				xmax = 481.0975
				text = "UW1"
			intervals [1593]:
				xmin = 481.0975
				xmax = 481.2175
				text = "Y"
			intervals [1594]:
				xmin = 481.2175
				xmax = 481.2675
				text = "UW1"
			intervals [1595]:
				xmin = 481.2675
				xmax = 481.3775
				text = "F"
			intervals [1596]:
				xmin = 481.3775
				xmax = 481.4375
				text = "IY1"
			intervals [1597]:
				xmin = 481.4375
				xmax = 481.4975
				text = "L"
			intervals [1598]:
				xmin = 481.4975
				xmax = 481.5675
				text = "L"
			intervals [1599]:
				xmin = 481.5675
				xmax = 481.6875
				text = "AY1"
			intervals [1600]:
				xmin = 481.6875
				xmax = 481.7375
				text = "K"
			intervals [1601]:
				xmin = 481.7375
				xmax = 482.240
				text = "sp"
			intervals [1602]:
				xmin = 482.240
				xmax = 482.340
				text = "DH"
			intervals [1603]:
				xmin = 482.340
				xmax = 482.410
				text = "IY0"
			intervals [1604]:
				xmin = 482.410
				xmax = 482.440
				text = "S"
			intervals [1605]:
				xmin = 482.440
				xmax = 482.580
				text = "T"
			intervals [1606]:
				xmin = 482.580
				xmax = 482.620
				text = "R"
			intervals [1607]:
				xmin = 482.620
				xmax = 482.680
				text = "AH1"
			intervals [1608]:
				xmin = 482.680
				xmax = 482.770
				text = "K"
			intervals [1609]:
				xmin = 482.770
				xmax = 482.850
				text = "CH"
			intervals [1610]:
				xmin = 482.850
				xmax = 482.930
				text = "ER0"
			intervals [1611]:
				xmin = 482.930
				xmax = 482.990
				text = "W"
			intervals [1612]:
				xmin = 482.990
				xmax = 483.100
				text = "AA1"
			intervals [1613]:
				xmin = 483.100
				xmax = 483.200
				text = "Z"
			intervals [1614]:
				xmin = 483.200
				xmax = 483.4454
				text = "sp"
			intervals [1615]:
				xmin = 483.4454
				xmax = 483.5454
				text = "W"
			intervals [1616]:
				xmin = 483.5454
				xmax = 483.6554
				text = "AA1"
			intervals [1617]:
				xmin = 483.6554
				xmax = 483.7954
				text = "Z"
			intervals [1618]:
				xmin = 483.7954
				xmax = 484.0559
				text = "sp"
			intervals [1619]:
				xmin = 484.0559
				xmax = 484.1459
				text = "W"
			intervals [1620]:
				xmin = 484.1459
				xmax = 484.2059
				text = "AH1"
			intervals [1621]:
				xmin = 484.2059
				xmax = 484.2959
				text = "Z"
			intervals [1622]:
				xmin = 484.2959
				xmax = 484.3359
				text = "W"
			intervals [1623]:
				xmin = 484.3359
				xmax = 484.4059
				text = "AH1"
			intervals [1624]:
				xmin = 484.4059
				xmax = 484.4559
				text = "T"
			intervals [1625]:
				xmin = 484.4559
				xmax = 484.5659
				text = "M"
			intervals [1626]:
				xmin = 484.5659
				xmax = 484.7359
				text = "EY1"
			intervals [1627]:
				xmin = 484.7359
				xmax = 484.8059
				text = "D"
			intervals [1628]:
				xmin = 484.8059
				xmax = 484.9759
				text = "IH1"
			intervals [1629]:
				xmin = 484.9759
				xmax = 485.0659
				text = "T"
			intervals [1630]:
				xmin = 485.0659
				xmax = 485.1059
				text = "sp"
			intervals [1631]:
				xmin = 485.1059
				xmax = 485.2159
				text = "W"
			intervals [1632]:
				xmin = 485.2159
				xmax = 485.2559
				text = "AH0"
			intervals [1633]:
				xmin = 485.2559
				xmax = 485.3159
				text = "Z"
			intervals [1634]:
				xmin = 485.3159
				xmax = 485.3559
				text = "IH1"
			intervals [1635]:
				xmin = 485.3559
				xmax = 485.3859
				text = "T"
			intervals [1636]:
				xmin = 485.3859
				xmax = 485.4759
				text = "sp"
			intervals [1637]:
				xmin = 485.4759
				xmax = 485.5259
				text = "DH"
			intervals [1638]:
				xmin = 485.5259
				xmax = 485.6859
				text = "AH1"
			intervals [1639]:
				xmin = 485.6859
				xmax = 485.7159
				text = "sp"
			intervals [1640]:
				xmin = 485.7159
				xmax = 485.7559
				text = "B"
			intervals [1641]:
				xmin = 485.7559
				xmax = 485.8059
				text = "IH0"
			intervals [1642]:
				xmin = 485.8059
				xmax = 485.8559
				text = "K"
			intervals [1643]:
				xmin = 485.8559
				xmax = 485.9059
				text = "AA1"
			intervals [1644]:
				xmin = 485.9059
				xmax = 485.9659
				text = "Z"
			intervals [1645]:
				xmin = 485.9659
				xmax = 485.9959
				text = "IH0"
			intervals [1646]:
				xmin = 485.9959
				xmax = 486.0259
				text = "T"
			intervals [1647]:
				xmin = 486.0259
				xmax = 486.0559
				text = "W"
			intervals [1648]:
				xmin = 486.0559
				xmax = 486.0959
				text = "AH0"
			intervals [1649]:
				xmin = 486.0959
				xmax = 486.1459
				text = "Z"
			intervals [1650]:
				xmin = 486.1459
				xmax = 486.2159
				text = "AH0"
			intervals [1651]:
				xmin = 486.2159
				xmax = 486.2759
				text = "R"
			intervals [1652]:
				xmin = 486.2759
				xmax = 486.3459
				text = "IH0"
			intervals [1653]:
				xmin = 486.3459
				xmax = 486.3959
				text = "L"
			intervals [1654]:
				xmin = 486.3959
				xmax = 486.4759
				text = "IH1"
			intervals [1655]:
				xmin = 486.4759
				xmax = 486.5559
				text = "JH"
			intervals [1656]:
				xmin = 486.5559
				xmax = 486.6159
				text = "AH0"
			intervals [1657]:
				xmin = 486.6159
				xmax = 486.6559
				text = "S"
			intervals [1658]:
				xmin = 486.6559
				xmax = 486.7459
				text = "S"
			intervals [1659]:
				xmin = 486.7459
				xmax = 486.7959
				text = "K"
			intervals [1660]:
				xmin = 486.7959
				xmax = 487.1559
				text = "UW1"
			intervals [1661]:
				xmin = 487.1559
				xmax = 487.2259
				text = "L"
			intervals [1662]:
				xmin = 487.2259
				xmax = 487.2659
				text = "sp"
			intervals [1663]:
				xmin = 487.2659
				xmax = 487.4993
				text = ""
			intervals [1664]:
				xmin = 487.4993
				xmax = 487.5693
				text = "D"
			intervals [1665]:
				xmin = 487.5693
				xmax = 487.6093
				text = "UW1"
			intervals [1666]:
				xmin = 487.6093
				xmax = 487.6693
				text = "Y"
			intervals [1667]:
				xmin = 487.6693
				xmax = 487.7093
				text = "UW1"
			intervals [1668]:
				xmin = 487.7093
				xmax = 487.8293
				text = "F"
			intervals [1669]:
				xmin = 487.8293
				xmax = 487.8693
				text = "IY1"
			intervals [1670]:
				xmin = 487.8693
				xmax = 487.9693
				text = "L"
			intervals [1671]:
				xmin = 487.9693
				xmax = 488.0393
				text = "L"
			intervals [1672]:
				xmin = 488.0393
				xmax = 488.1293
				text = "AY1"
			intervals [1673]:
				xmin = 488.1293
				xmax = 488.1693
				text = "K"
			intervals [1674]:
				xmin = 488.1693
				xmax = 488.6738
				text = "sp"
			intervals [1675]:
				xmin = 488.6738
				xmax = 488.9138
				text = "AH1"
			intervals [1676]:
				xmin = 488.9138
				xmax = 489.2238
				text = "M"
			intervals [1677]:
				xmin = 489.2238
				xmax = 489.5455
				text = ""
			intervals [1678]:
				xmin = 489.5455
				xmax = 489.6355
				text = "JH"
			intervals [1679]:
				xmin = 489.6355
				xmax = 489.6955
				text = "IH0"
			intervals [1680]:
				xmin = 489.6955
				xmax = 489.7455
				text = "S"
			intervals [1681]:
				xmin = 489.7455
				xmax = 489.7755
				text = "T"
			intervals [1682]:
				xmin = 489.7755
				xmax = 489.8055
				text = "B"
			intervals [1683]:
				xmin = 489.8055
				xmax = 489.8655
				text = "IH0"
			intervals [1684]:
				xmin = 489.8655
				xmax = 489.9455
				text = "K"
			intervals [1685]:
				xmin = 489.9455
				xmax = 490.2055
				text = "AH1"
			intervals [1686]:
				xmin = 490.2055
				xmax = 490.5055
				text = "Z"
			intervals [1687]:
				xmin = 490.5055
				xmax = 490.6099
				text = ""
			intervals [1688]:
				xmin = 490.6099
				xmax = 490.6499
				text = "sil"
			intervals [1689]:
				xmin = 490.6499
				xmax = 490.7099
				text = "L"
			intervals [1690]:
				xmin = 490.7099
				xmax = 490.7499
				text = "AY1"
			intervals [1691]:
				xmin = 490.7499
				xmax = 490.8399
				text = "K"
			intervals [1692]:
				xmin = 490.8399
				xmax = 490.9299
				text = "HH"
			intervals [1693]:
				xmin = 490.9299
				xmax = 490.9799
				text = "W"
			intervals [1694]:
				xmin = 490.9799
				xmax = 491.0499
				text = "AH1"
			intervals [1695]:
				xmin = 491.0499
				xmax = 491.1099
				text = "T"
			intervals [1696]:
				xmin = 491.1099
				xmax = 491.2499
				text = "M"
			intervals [1697]:
				xmin = 491.2499
				xmax = 491.3999
				text = "EY1"
			intervals [1698]:
				xmin = 491.3999
				xmax = 491.4999
				text = "D"
			intervals [1699]:
				xmin = 491.4999
				xmax = 491.5899
				text = "Y"
			intervals [1700]:
				xmin = 491.5899
				xmax = 491.6399
				text = "UW1"
			intervals [1701]:
				xmin = 491.6399
				xmax = 491.7799
				text = "F"
			intervals [1702]:
				xmin = 491.7799
				xmax = 491.8599
				text = "IY1"
			intervals [1703]:
				xmin = 491.8599
				xmax = 491.9499
				text = "L"
			intervals [1704]:
				xmin = 491.9499
				xmax = 492.0199
				text = "L"
			intervals [1705]:
				xmin = 492.0199
				xmax = 492.0899
				text = "AY1"
			intervals [1706]:
				xmin = 492.0899
				xmax = 492.2599
				text = "K"
			intervals [1707]:
				xmin = 492.2599
				xmax = 492.2999
				text = "Y"
			intervals [1708]:
				xmin = 492.2999
				xmax = 492.3599
				text = "UW1"
			intervals [1709]:
				xmin = 492.3599
				xmax = 492.4499
				text = "HH"
			intervals [1710]:
				xmin = 492.4499
				xmax = 492.5099
				text = "AE1"
			intervals [1711]:
				xmin = 492.5099
				xmax = 492.5599
				text = "D"
			intervals [1712]:
				xmin = 492.5599
				xmax = 492.6099
				text = "T"
			intervals [1713]:
				xmin = 492.6099
				xmax = 492.6499
				text = "IH0"
			intervals [1714]:
				xmin = 492.6499
				xmax = 492.6799
				text = "sp"
			intervals [1715]:
				xmin = 492.6799
				xmax = 492.7199
				text = "B"
			intervals [1716]:
				xmin = 492.7199
				xmax = 492.7899
				text = "IY1"
			intervals [1717]:
				xmin = 492.7899
				xmax = 492.8299
				text = "R"
			intervals [1718]:
				xmin = 492.8299
				xmax = 492.8799
				text = "IH0"
			intervals [1719]:
				xmin = 492.8799
				xmax = 492.9499
				text = "S"
			intervals [1720]:
				xmin = 492.9499
				xmax = 493.0299
				text = "P"
			intervals [1721]:
				xmin = 493.0299
				xmax = 493.0799
				text = "EH1"
			intervals [1722]:
				xmin = 493.0799
				xmax = 493.1899
				text = "K"
			intervals [1723]:
				xmin = 493.1899
				xmax = 493.2199
				text = "T"
			intervals [1724]:
				xmin = 493.2199
				xmax = 493.2599
				text = "F"
			intervals [1725]:
				xmin = 493.2599
				xmax = 493.2999
				text = "AH0"
			intervals [1726]:
				xmin = 493.2999
				xmax = 493.3899
				text = "L"
			intervals [1727]:
				xmin = 493.3899
				xmax = 493.4599
				text = "sp"
			intervals [1728]:
				xmin = 493.4599
				xmax = 518.7839
				text = ""
			intervals [1729]:
				xmin = 518.7839
				xmax = 518.8439
				text = "D"
			intervals [1730]:
				xmin = 518.8439
				xmax = 518.8839
				text = "UW1"
			intervals [1731]:
				xmin = 518.8839
				xmax = 518.9339
				text = "Y"
			intervals [1732]:
				xmin = 518.9339
				xmax = 518.9739
				text = "UW1"
			intervals [1733]:
				xmin = 518.9739
				xmax = 519.0239
				text = "HH"
			intervals [1734]:
				xmin = 519.0239
				xmax = 519.0539
				text = "AE1"
			intervals [1735]:
				xmin = 519.0539
				xmax = 519.1139
				text = "V"
			intervals [1736]:
				xmin = 519.1139
				xmax = 519.1939
				text = "AH0"
			intervals [1737]:
				xmin = 519.1939
				xmax = 519.2739
				text = "F"
			intervals [1738]:
				xmin = 519.2739
				xmax = 519.3639
				text = "EY1"
			intervals [1739]:
				xmin = 519.3639
				xmax = 519.4239
				text = "V"
			intervals [1740]:
				xmin = 519.4239
				xmax = 519.4839
				text = "D"
			intervals [1741]:
				xmin = 519.4839
				xmax = 519.5139
				text = "IH0"
			intervals [1742]:
				xmin = 519.5139
				xmax = 519.5739
				text = "D"
			intervals [1743]:
				xmin = 519.5739
				xmax = 519.6039
				text = "Y"
			intervals [1744]:
				xmin = 519.6039
				xmax = 519.6339
				text = "UW1"
			intervals [1745]:
				xmin = 519.6339
				xmax = 519.6639
				text = "HH"
			intervals [1746]:
				xmin = 519.6639
				xmax = 519.6939
				text = "AE1"
			intervals [1747]:
				xmin = 519.6939
				xmax = 519.7539
				text = "V"
			intervals [1748]:
				xmin = 519.7539
				xmax = 519.8239
				text = "AH0"
			intervals [1749]:
				xmin = 519.8239
				xmax = 519.8839
				text = "F"
			intervals [1750]:
				xmin = 519.8839
				xmax = 519.9439
				text = "EY1"
			intervals [1751]:
				xmin = 519.9439
				xmax = 519.9839
				text = "V"
			intervals [1752]:
				xmin = 519.9839
				xmax = 520.0239
				text = "R"
			intervals [1753]:
				xmin = 520.0239
				xmax = 520.0539
				text = "AH0"
			intervals [1754]:
				xmin = 520.0539
				xmax = 520.0939
				text = "T"
			intervals [1755]:
				xmin = 520.0939
				xmax = 520.1539
				text = "T"
			intervals [1756]:
				xmin = 520.1539
				xmax = 520.2039
				text = "IY1"
			intervals [1757]:
				xmin = 520.2039
				xmax = 520.3039
				text = "CH"
			intervals [1758]:
				xmin = 520.3039
				xmax = 520.3339
				text = "ER0"
			intervals [1759]:
				xmin = 520.3339
				xmax = 520.3639
				text = "IH0"
			intervals [1760]:
				xmin = 520.3639
				xmax = 520.4039
				text = "N"
			intervals [1761]:
				xmin = 520.4039
				xmax = 520.4639
				text = "EH2"
			intervals [1762]:
				xmin = 520.4639
				xmax = 520.5239
				text = "L"
			intervals [1763]:
				xmin = 520.5239
				xmax = 520.5539
				text = "AH0"
			intervals [1764]:
				xmin = 520.5539
				xmax = 520.6039
				text = "M"
			intervals [1765]:
				xmin = 520.6039
				xmax = 520.6539
				text = "EH1"
			intervals [1766]:
				xmin = 520.6539
				xmax = 520.7039
				text = "N"
			intervals [1767]:
				xmin = 520.7039
				xmax = 520.7839
				text = "T"
			intervals [1768]:
				xmin = 520.7839
				xmax = 520.8139
				text = "R"
			intervals [1769]:
				xmin = 520.8139
				xmax = 520.8939
				text = "IY0"
			intervals [1770]:
				xmin = 520.8939
				xmax = 522.9321
				text = "sp"
			intervals [1771]:
				xmin = 522.9321
				xmax = 523.1921
				text = "M"
			intervals [1772]:
				xmin = 523.1921
				xmax = 524.7873
				text = ""
			intervals [1773]:
				xmin = 524.7873
				xmax = 524.8173
				text = "sil"
			intervals [1774]:
				xmin = 524.8173
				xmax = 524.9973
				text = "OW1"
			intervals [1775]:
				xmin = 524.9973
				xmax = 525.0973
				text = "W"
			intervals [1776]:
				xmin = 525.0973
				xmax = 525.3673
				text = "AW1"
			intervals [1777]:
				xmin = 525.3673
				xmax = 527.7476
				text = "sp"
			intervals [1778]:
				xmin = 527.7476
				xmax = 527.9976
				text = "OW1"
			intervals [1779]:
				xmin = 527.9976
				xmax = 528.2515
				text = ""
			intervals [1780]:
				xmin = 528.2515
				xmax = 528.2815
				text = "OW2"
			intervals [1781]:
				xmin = 528.2815
				xmax = 528.3115
				text = "K"
			intervals [1782]:
				xmin = 528.3115
				xmax = 528.3515
				text = "EY1"
			intervals [1783]:
				xmin = 528.3515
				xmax = 529.0822
				text = "sp"
			intervals [1784]:
				xmin = 529.0822
				xmax = 529.2422
				text = "AO2"
			intervals [1785]:
				xmin = 529.2422
				xmax = 529.2722
				text = "L"
			intervals [1786]:
				xmin = 529.2722
				xmax = 529.3022
				text = "R"
			intervals [1787]:
				xmin = 529.3022
				xmax = 529.4322
				text = "AY1"
			intervals [1788]:
				xmin = 529.4322
				xmax = 529.5222
				text = "T"
			intervals [1789]:
				xmin = 529.5222
				xmax = 529.7495
				text = "sp"
			intervals [1790]:
				xmin = 529.7495
				xmax = 529.7895
				text = "W"
			intervals [1791]:
				xmin = 529.7895
				xmax = 530.0995
				text = "AW1"
			intervals [1792]:
				xmin = 530.0995
				xmax = 530.5637
				text = ""
			intervals [1793]:
				xmin = 530.5637
				xmax = 530.7237
				text = "AH1"
			intervals [1794]:
				xmin = 530.7237
				xmax = 530.8237
				text = "M"
			intervals [1795]:
				xmin = 530.8237
				xmax = 530.9037
				text = "S"
			intervals [1796]:
				xmin = 530.9037
				xmax = 531.1737
				text = "OW1"
			intervals [1797]:
				xmin = 531.1737
				xmax = 531.2937
				text = "W"
			intervals [1798]:
				xmin = 531.2937
				xmax = 531.3337
				text = "IH1"
			intervals [1799]:
				xmin = 531.3337
				xmax = 531.4037
				text = "N"
			intervals [1800]:
				xmin = 531.4037
				xmax = 531.4437
				text = "Y"
			intervals [1801]:
				xmin = 531.4437
				xmax = 531.5137
				text = "UW1"
			intervals [1802]:
				xmin = 531.5137
				xmax = 531.5837
				text = "G"
			intervals [1803]:
				xmin = 531.5837
				xmax = 531.7037
				text = "AA1"
			intervals [1804]:
				xmin = 531.7037
				xmax = 531.8337
				text = "T"
			intervals [1805]:
				xmin = 531.8337
				xmax = 531.8837
				text = "DH"
			intervals [1806]:
				xmin = 531.8837
				xmax = 532.0437
				text = "EH1"
			intervals [1807]:
				xmin = 532.0437
				xmax = 532.1237
				text = "R"
			intervals [1808]:
				xmin = 532.1237
				xmax = 532.1737
				text = "D"
			intervals [1809]:
				xmin = 532.1737
				xmax = 532.2137
				text = "IH1"
			intervals [1810]:
				xmin = 532.2137
				xmax = 532.3237
				text = "D"
			intervals [1811]:
				xmin = 532.3237
				xmax = 532.3737
				text = "Y"
			intervals [1812]:
				xmin = 532.3737
				xmax = 532.4137
				text = "UH1"
			intervals [1813]:
				xmin = 532.4137
				xmax = 532.4437
				text = "R"
			intervals [1814]:
				xmin = 532.4437
				xmax = 532.5137
				text = "M"
			intervals [1815]:
				xmin = 532.5137
				xmax = 532.6937
				text = "AA1"
			intervals [1816]:
				xmin = 532.6937
				xmax = 532.7737
				text = "M"
			intervals [1817]:
				xmin = 532.7737
				xmax = 532.8137
				text = "W"
			intervals [1818]:
				xmin = 532.8137
				xmax = 532.8437
				text = "AH1"
			intervals [1819]:
				xmin = 532.8437
				xmax = 532.8737
				text = "Z"
			intervals [1820]:
				xmin = 532.8737
				xmax = 532.9037
				text = "Y"
			intervals [1821]:
				xmin = 532.9037
				xmax = 532.9337
				text = "UH1"
			intervals [1822]:
				xmin = 532.9337
				xmax = 532.9837
				text = "R"
			intervals [1823]:
				xmin = 532.9837
				xmax = 533.0237
				text = "M"
			intervals [1824]:
				xmin = 533.0237
				xmax = 533.1037
				text = "AA1"
			intervals [1825]:
				xmin = 533.1037
				xmax = 533.1937
				text = "M"
			intervals [1826]:
				xmin = 533.1937
				xmax = 533.2237
				text = "sp"
			intervals [1827]:
				xmin = 533.2237
				xmax = 533.3606
				text = ""
			intervals [1828]:
				xmin = 533.3606
				xmax = 533.4106
				text = "D"
			intervals [1829]:
				xmin = 533.4106
				xmax = 533.4406
				text = "IH0"
			intervals [1830]:
				xmin = 533.4406
				xmax = 533.4706
				text = "D"
			intervals [1831]:
				xmin = 533.4706
				xmax = 533.5006
				text = "Y"
			intervals [1832]:
				xmin = 533.5006
				xmax = 533.5306
				text = "UH1"
			intervals [1833]:
				xmin = 533.5306
				xmax = 533.5706
				text = "R"
			intervals [1834]:
				xmin = 533.5706
				xmax = 533.6406
				text = "M"
			intervals [1835]:
				xmin = 533.6406
				xmax = 533.7806
				text = "AA1"
			intervals [1836]:
				xmin = 533.7806
				xmax = 533.9306
				text = "M"
			intervals [1837]:
				xmin = 533.9306
				xmax = 533.9806
				text = "W"
			intervals [1838]:
				xmin = 533.9806
				xmax = 534.0106
				text = "AA1"
			intervals [1839]:
				xmin = 534.0106
				xmax = 534.0406
				text = "N"
			intervals [1840]:
				xmin = 534.0406
				xmax = 534.0806
				text = "T"
			intervals [1841]:
				xmin = 534.0806
				xmax = 534.1706
				text = "Y"
			intervals [1842]:
				xmin = 534.1706
				xmax = 534.2006
				text = "UW1"
			intervals [1843]:
				xmin = 534.2006
				xmax = 534.2406
				text = "T"
			intervals [1844]:
				xmin = 534.2406
				xmax = 534.2706
				text = "AH0"
			intervals [1845]:
				xmin = 534.2706
				xmax = 534.3106
				text = "G"
			intervals [1846]:
				xmin = 534.3106
				xmax = 534.3806
				text = "OW1"
			intervals [1847]:
				xmin = 534.3806
				xmax = 534.4406
				text = "DH"
			intervals [1848]:
				xmin = 534.4406
				xmax = 534.5006
				text = "EH1"
			intervals [1849]:
				xmin = 534.5006
				xmax = 534.5506
				text = "R"
			intervals [1850]:
				xmin = 534.5506
				xmax = 534.5806
				text = "B"
			intervals [1851]:
				xmin = 534.5806
				xmax = 534.6306
				text = "IH0"
			intervals [1852]:
				xmin = 534.6306
				xmax = 534.7106
				text = "K"
			intervals [1853]:
				xmin = 534.7106
				xmax = 534.8006
				text = "AH1"
			intervals [1854]:
				xmin = 534.8006
				xmax = 534.9006
				text = "Z"
			intervals [1855]:
				xmin = 534.9006
				xmax = 534.9706
				text = "Y"
			intervals [1856]:
				xmin = 534.9706
				xmax = 535.0106
				text = "UW1"
			intervals [1857]:
				xmin = 535.0106
				xmax = 535.1006
				text = "sp"
			intervals [1858]:
				xmin = 535.1006
				xmax = 535.2491
				text = ""
			intervals [1859]:
				xmin = 535.2491
				xmax = 535.2891
				text = "B"
			intervals [1860]:
				xmin = 535.2891
				xmax = 535.3491
				text = "IH0"
			intervals [1861]:
				xmin = 535.3491
				xmax = 535.3891
				text = "K"
			intervals [1862]:
				xmin = 535.3891
				xmax = 535.4191
				text = "AA1"
			intervals [1863]:
				xmin = 535.4191
				xmax = 535.4691
				text = "Z"
			intervals [1864]:
				xmin = 535.4691
				xmax = 535.5291
				text = "SH"
			intervals [1865]:
				xmin = 535.5291
				xmax = 535.5891
				text = "IY1"
			intervals [1866]:
				xmin = 535.5891
				xmax = 535.6391
				text = "W"
			intervals [1867]:
				xmin = 535.6391
				xmax = 535.6791
				text = "EH1"
			intervals [1868]:
				xmin = 535.6791
				xmax = 535.7291
				text = "N"
			intervals [1869]:
				xmin = 535.7291
				xmax = 535.7591
				text = "T"
			intervals [1870]:
				xmin = 535.7591
				xmax = 535.8091
				text = "DH"
			intervals [1871]:
				xmin = 535.8091
				xmax = 535.8791
				text = "EH1"
			intervals [1872]:
				xmin = 535.8791
				xmax = 535.9691
				text = "R"
			intervals [1873]:
				xmin = 535.9691
				xmax = 536.0291
				text = "ER0"
			intervals [1874]:
				xmin = 536.0291
				xmax = 536.0591
				text = "B"
			intervals [1875]:
				xmin = 536.0591
				xmax = 536.1291
				text = "IH0"
			intervals [1876]:
				xmin = 536.1291
				xmax = 536.1691
				text = "K"
			intervals [1877]:
				xmin = 536.1691
				xmax = 536.2291
				text = "AA1"
			intervals [1878]:
				xmin = 536.2291
				xmax = 536.3091
				text = "Z"
			intervals [1879]:
				xmin = 536.3091
				xmax = 536.3691
				text = "AH0"
			intervals [1880]:
				xmin = 536.3691
				xmax = 536.4391
				text = "V"
			intervals [1881]:
				xmin = 536.4391
				xmax = 536.4991
				text = "M"
			intervals [1882]:
				xmin = 536.4991
				xmax = 536.5691
				text = "AO1"
			intervals [1883]:
				xmin = 536.5691
				xmax = 536.5991
				text = "R"
			intervals [1884]:
				xmin = 536.5991
				xmax = 536.6391
				text = "B"
			intervals [1885]:
				xmin = 536.6391
				xmax = 536.6691
				text = "IH0"
			intervals [1886]:
				xmin = 536.6691
				xmax = 536.7291
				text = "K"
			intervals [1887]:
				xmin = 536.7291
				xmax = 536.7591
				text = "AA1"
			intervals [1888]:
				xmin = 536.7591
				xmax = 536.7891
				text = "Z"
			intervals [1889]:
				xmin = 536.7891
				xmax = 536.8291
				text = "Y"
			intervals [1890]:
				xmin = 536.8291
				xmax = 536.8691
				text = "UH1"
			intervals [1891]:
				xmin = 536.8691
				xmax = 536.9191
				text = "R"
			intervals [1892]:
				xmin = 536.9191
				xmax = 536.9891
				text = "N"
			intervals [1893]:
				xmin = 536.9891
				xmax = 537.1191
				text = "EY1"
			intervals [1894]:
				xmin = 537.1191
				xmax = 537.1891
				text = "B"
			intervals [1895]:
				xmin = 537.1891
				xmax = 537.2991
				text = "ER0"
			intervals [1896]:
				xmin = 537.2991
				xmax = 537.3391
				text = "sp"
			intervals [1897]:
				xmin = 537.3391
				xmax = 551.4774
				text = ""
			intervals [1898]:
				xmin = 551.4774
				xmax = 551.6374
				text = "S"
			intervals [1899]:
				xmin = 551.6374
				xmax = 551.8274
				text = "OW1"
			intervals [1900]:
				xmin = 551.8274
				xmax = 552.2514
				text = "sp"
			intervals [1901]:
				xmin = 552.2514
				xmax = 552.3814
				text = "HH"
			intervals [1902]:
				xmin = 552.3814
				xmax = 552.4614
				text = "AW1"
			intervals [1903]:
				xmin = 552.4614
				xmax = 552.5214
				text = "D"
			intervals [1904]:
				xmin = 552.5214
				xmax = 552.5514
				text = "IH0"
			intervals [1905]:
				xmin = 552.5514
				xmax = 552.6114
				text = "D"
			intervals [1906]:
				xmin = 552.6114
				xmax = 552.6614
				text = "Y"
			intervals [1907]:
				xmin = 552.6614
				xmax = 552.7214
				text = "UH1"
			intervals [1908]:
				xmin = 552.7214
				xmax = 552.8114
				text = "R"
			intervals [1909]:
				xmin = 552.8114
				xmax = 552.9214
				text = "OW2"
			intervals [1910]:
				xmin = 552.9214
				xmax = 553.0114
				text = "K"
			intervals [1911]:
				xmin = 553.0114
				xmax = 553.0814
				text = "EY1"
			intervals [1912]:
				xmin = 553.0814
				xmax = 553.1414
				text = "L"
			intervals [1913]:
				xmin = 553.1414
				xmax = 553.1714
				text = "EH1"
			intervals [1914]:
				xmin = 553.1714
				xmax = 553.2014
				text = "T"
			intervals [1915]:
				xmin = 553.2014
				xmax = 553.2414
				text = "M"
			intervals [1916]:
				xmin = 553.2414
				xmax = 553.2914
				text = "IY1"
			intervals [1917]:
				xmin = 553.2914
				xmax = 553.3914
				text = "AE1"
			intervals [1918]:
				xmin = 553.3914
				xmax = 553.4314
				text = "S"
			intervals [1919]:
				xmin = 553.4314
				xmax = 553.4814
				text = "K"
			intervals [1920]:
				xmin = 553.4814
				xmax = 553.5114
				text = "Y"
			intervals [1921]:
				xmin = 553.5114
				xmax = 553.5714
				text = "UW1"
			intervals [1922]:
				xmin = 553.5714
				xmax = 553.6114
				text = "DH"
			intervals [1923]:
				xmin = 553.6114
				xmax = 553.6814
				text = "IH1"
			intervals [1924]:
				xmin = 553.6814
				xmax = 553.7414
				text = "S"
			intervals [1925]:
				xmin = 553.7414
				xmax = 553.7714
				text = "DH"
			intervals [1926]:
				xmin = 553.7714
				xmax = 553.8014
				text = "EH1"
			intervals [1927]:
				xmin = 553.8014
				xmax = 553.8314
				text = "N"
			intervals [1928]:
				xmin = 553.8314
				xmax = 553.9514
				text = "HH"
			intervals [1929]:
				xmin = 553.9514
				xmax = 553.9914
				text = "AW1"
			intervals [1930]:
				xmin = 553.9914
				xmax = 554.0214
				text = "D"
			intervals [1931]:
				xmin = 554.0214
				xmax = 554.0514
				text = "IH0"
			intervals [1932]:
				xmin = 554.0514
				xmax = 554.0814
				text = "D"
			intervals [1933]:
				xmin = 554.0814
				xmax = 554.1214
				text = "Y"
			intervals [1934]:
				xmin = 554.1214
				xmax = 554.1514
				text = "UH1"
			intervals [1935]:
				xmin = 554.1514
				xmax = 554.2014
				text = "R"
			intervals [1936]:
				xmin = 554.2014
				xmax = 554.2514
				text = "M"
			intervals [1937]:
				xmin = 554.2514
				xmax = 554.4014
				text = "AA1"
			intervals [1938]:
				xmin = 554.4014
				xmax = 554.5214
				text = "M"
			intervals [1939]:
				xmin = 554.5214
				xmax = 554.5614
				text = "M"
			intervals [1940]:
				xmin = 554.5614
				xmax = 554.5914
				text = "UW1"
			intervals [1941]:
				xmin = 554.5914
				xmax = 554.6314
				text = "V"
			intervals [1942]:
				xmin = 554.6314
				xmax = 554.7314
				text = "F"
			intervals [1943]:
				xmin = 554.7314
				xmax = 554.7614
				text = "R"
			intervals [1944]:
				xmin = 554.7614
				xmax = 554.8314
				text = "AH1"
			intervals [1945]:
				xmin = 554.8314
				xmax = 554.9214
				text = "M"
			intervals [1946]:
				xmin = 554.9214
				xmax = 555.0114
				text = "S"
			intervals [1947]:
				xmin = 555.0114
				xmax = 555.1414
				text = "AW2"
			intervals [1948]:
				xmin = 555.1414
				xmax = 555.2814
				text = "TH"
			intervals [1949]:
				xmin = 555.2814
				xmax = 555.4214
				text = "IY1"
			intervals [1950]:
				xmin = 555.4214
				xmax = 555.5214
				text = "S"
			intervals [1951]:
				xmin = 555.5214
				xmax = 555.5514
				text = "T"
			intervals [1952]:
				xmin = 555.5514
				xmax = 555.6614
				text = "T"
			intervals [1953]:
				xmin = 555.6614
				xmax = 556.0814
				text = "UW1"
			intervals [1954]:
				xmin = 556.0814
				xmax = 556.1614
				text = "sp"
			intervals [1955]:
				xmin = 556.1614
				xmax = 556.6999
				text = ""
			intervals [1956]:
				xmin = 556.6999
				xmax = 556.8399
				text = "F"
			intervals [1957]:
				xmin = 556.8399
				xmax = 556.9199
				text = "AO1"
			intervals [1958]:
				xmin = 556.9199
				xmax = 556.9499
				text = "R"
			intervals [1959]:
				xmin = 556.9499
				xmax = 556.9999
				text = "EH0"
			intervals [1960]:
				xmin = 556.9999
				xmax = 557.1299
				text = "S"
			intervals [1961]:
				xmin = 557.1299
				xmax = 557.1599
				text = "T"
			intervals [1962]:
				xmin = 557.1599
				xmax = 557.2899
				text = "V"
			intervals [1963]:
				xmin = 557.2899
				xmax = 557.3199
				text = "IH2"
			intervals [1964]:
				xmin = 557.3199
				xmax = 557.3599
				text = "L"
			intervals [1965]:
				xmin = 557.3599
				xmax = 557.4199
				text = "sp"
			intervals [1966]:
				xmin = 557.4199
				xmax = 581.7076
				text = ""
			intervals [1967]:
				xmin = 581.7076
				xmax = 582.3776
				text = "OW1"
			intervals [1968]:
				xmin = 582.3776
				xmax = 582.9054
				text = ""
			intervals [1969]:
				xmin = 582.9054
				xmax = 583.0454
				text = "S"
			intervals [1970]:
				xmin = 583.0454
				xmax = 583.0754
				text = "OW1"
			intervals [1971]:
				xmin = 583.0754
				xmax = 583.1454
				text = "DH"
			intervals [1972]:
				xmin = 583.1454
				xmax = 583.1854
				text = "AE1"
			intervals [1973]:
				xmin = 583.1854
				xmax = 583.2254
				text = "T"
			intervals [1974]:
				xmin = 583.2254
				xmax = 583.2954
				text = "M"
			intervals [1975]:
				xmin = 583.2954
				xmax = 583.3554
				text = "EY1"
			intervals [1976]:
				xmin = 583.3554
				xmax = 583.3954
				text = "K"
			intervals [1977]:
				xmin = 583.3954
				xmax = 583.4254
				text = "S"
			intervals [1978]:
				xmin = 583.4254
				xmax = 583.4554
				text = "sp"
			intervals [1979]:
				xmin = 583.4554
				xmax = 583.5054
				text = "DH"
			intervals [1980]:
				xmin = 583.5054
				xmax = 583.5454
				text = "AE1"
			intervals [1981]:
				xmin = 583.5454
				xmax = 583.6454
				text = "T"
			intervals [1982]:
				xmin = 583.6454
				xmax = 583.6854
				text = "S"
			intervals [1983]:
				xmin = 583.6854
				xmax = 583.7354
				text = "HH"
			intervals [1984]:
				xmin = 583.7354
				xmax = 583.7854
				text = "W"
			intervals [1985]:
				xmin = 583.7854
				xmax = 583.9454
				text = "AY1"
			intervals [1986]:
				xmin = 583.9454
				xmax = 583.9754
				text = "sp"
			intervals [1987]:
				xmin = 583.9754
				xmax = 584.0754
				text = "OW2"
			intervals [1988]:
				xmin = 584.0754
				xmax = 584.1054
				text = "K"
			intervals [1989]:
				xmin = 584.1054
				xmax = 584.2254
				text = "EY1"
			intervals [1990]:
				xmin = 584.2254
				xmax = 584.2554
				text = "sp"
			intervals [1991]:
				xmin = 584.2554
				xmax = 584.2854
				text = "DH"
			intervals [1992]:
				xmin = 584.2854
				xmax = 584.3354
				text = "AE1"
			intervals [1993]:
				xmin = 584.3354
				xmax = 584.3854
				text = "T"
			intervals [1994]:
				xmin = 584.3854
				xmax = 584.4554
				text = "M"
			intervals [1995]:
				xmin = 584.4554
				xmax = 584.5254
				text = "EY1"
			intervals [1996]:
				xmin = 584.5254
				xmax = 584.5754
				text = "K"
			intervals [1997]:
				xmin = 584.5754
				xmax = 584.6154
				text = "S"
			intervals [1998]:
				xmin = 584.6154
				xmax = 584.6754
				text = "S"
			intervals [1999]:
				xmin = 584.6754
				xmax = 584.7354
				text = "EH1"
			intervals [2000]:
				xmin = 584.7354
				xmax = 584.8454
				text = "N"
			intervals [2001]:
				xmin = 584.8454
				xmax = 584.8754
				text = "S"
			intervals [2002]:
				xmin = 584.8754
				xmax = 584.9054
				text = "S"
			intervals [2003]:
				xmin = 584.9054
				xmax = 584.9554
				text = "OW1"
			intervals [2004]:
				xmin = 584.9554
				xmax = 585.0154
				text = "Y"
			intervals [2005]:
				xmin = 585.0154
				xmax = 585.0454
				text = "UH1"
			intervals [2006]:
				xmin = 585.0454
				xmax = 585.0954
				text = "R"
			intervals [2007]:
				xmin = 585.0954
				xmax = 585.1454
				text = "D"
			intervals [2008]:
				xmin = 585.1454
				xmax = 585.2454
				text = "AE1"
			intervals [2009]:
				xmin = 585.2454
				xmax = 585.3054
				text = "D"
			intervals [2010]:
				xmin = 585.3054
				xmax = 585.3354
				text = "W"
			intervals [2011]:
				xmin = 585.3354
				xmax = 585.3654
				text = "AH0"
			intervals [2012]:
				xmin = 585.3654
				xmax = 585.4454
				text = "Z"
			intervals [2013]:
				xmin = 585.4454
				xmax = 585.5154
				text = "AH0"
			intervals [2014]:
				xmin = 585.5154
				xmax = 585.5854
				text = "F"
			intervals [2015]:
				xmin = 585.5854
				xmax = 585.6154
				text = "UH1"
			intervals [2016]:
				xmin = 585.6154
				xmax = 585.6954
				text = "T"
			intervals [2017]:
				xmin = 585.6954
				xmax = 585.7254
				text = "B"
			intervals [2018]:
				xmin = 585.7254
				xmax = 585.7754
				text = "AO2"
			intervals [2019]:
				xmin = 585.7754
				xmax = 585.8454
				text = "L"
			intervals [2020]:
				xmin = 585.8454
				xmax = 585.9054
				text = "S"
			intervals [2021]:
				xmin = 585.9054
				xmax = 585.9554
				text = "T"
			intervals [2022]:
				xmin = 585.9554
				xmax = 586.0654
				text = "AA1"
			intervals [2023]:
				xmin = 586.0654
				xmax = 586.1254
				text = "R"
			intervals [2024]:
				xmin = 586.1254
				xmax = 586.2054
				text = "sp"
			intervals [2025]:
				xmin = 586.2054
				xmax = 587.3539
				text = ""
			intervals [2026]:
				xmin = 587.3539
				xmax = 587.3839
				text = "W"
			intervals [2027]:
				xmin = 587.3839
				xmax = 587.4139
				text = "AH0"
			intervals [2028]:
				xmin = 587.4139
				xmax = 587.4539
				text = "Z"
			intervals [2029]:
				xmin = 587.4539
				xmax = 587.4939
				text = "HH"
			intervals [2030]:
				xmin = 587.4939
				xmax = 587.5239
				text = "IY1"
			intervals [2031]:
				xmin = 587.5239
				xmax = 587.6339
				text = "sp"
			intervals [2032]:
				xmin = 587.6339
				xmax = 587.6739
				text = "G"
			intervals [2033]:
				xmin = 587.6739
				xmax = 587.7039
				text = "UH1"
			intervals [2034]:
				xmin = 587.7039
				xmax = 587.7339
				text = "D"
			intervals [2035]:
				xmin = 587.7339
				xmax = 606.1346
				text = "sp"
			intervals [2036]:
				xmin = 606.1346
				xmax = 606.4746
				text = "M"
			intervals [2037]:
				xmin = 606.4746
				xmax = 606.5346
				text = "sp"
			intervals [2038]:
				xmin = 606.5346
				xmax = 606.8754
				text = ""
			intervals [2039]:
				xmin = 606.8754
				xmax = 606.9654
				text = "HH"
			intervals [2040]:
				xmin = 606.9654
				xmax = 606.9954
				text = "W"
			intervals [2041]:
				xmin = 606.9954
				xmax = 607.0254
				text = "AH1"
			intervals [2042]:
				xmin = 607.0254
				xmax = 607.0554
				text = "T"
			intervals [2043]:
				xmin = 607.0554
				xmax = 607.0854
				text = "W"
			intervals [2044]:
				xmin = 607.0854
[truncated: 3,074,955 more chars]
