# Supplementary material for: Considering Performance in the Automated and Manual Coding of Sociolinguistic Variables: Lessons From Variable (ING)
Source: Front Artif Intell. 2021 Apr 29;4:648543. doi: 10.3389/frai.2021.648543 (PMC8117961; doi:10.3389/frai.2021.648543)
Supplement: Supplementary file 6 [file Data_Sheet_6.ZIP › CORAAL_VARAligned_as_TextGrids_p2/DCB_se1_ag4_m_02_1.TextGrid]

File type = "ooTextFile"
Object class = "TextGrid"

xmin = 0.0
xmax = 2560.5
tiers? <exists>
size = 4
item []:
	item [1]:
		class = "IntervalTier"
		name = "DCB_se1_ag4_m_02 - words"
		xmin = 0.0
		xmax = 2560.5
		intervals: size = 9752
			intervals [1]:
				xmin = 0.0
				xmax = 2.6846
				text = ""
			intervals [2]:
				xmin = 2.6846
				xmax = 3.3546
				text = "approximately"
			intervals [3]:
				xmin = 3.3546
				xmax = 3.6146
				text = "fifty"
			intervals [4]:
				xmin = 3.6146
				xmax = 3.9246
				text = "something"
			intervals [5]:
				xmin = 3.9246
				xmax = 4.4746
				text = "years"
			intervals [6]:
				xmin = 4.4746
				xmax = 5.771
				text = ""
			intervals [7]:
				xmin = 5.771
				xmax = 5.831
				text = "yeah"
			intervals [8]:
				xmin = 5.831
				xmax = 9.7015
				text = ""
			intervals [9]:
				xmin = 9.7015
				xmax = 9.8715
				text = "ooh"
			intervals [10]:
				xmin = 9.8715
				xmax = 14.0987
				text = ""
			intervals [11]:
				xmin = 14.0987
				xmax = 14.3987
				text = "okay"
			intervals [12]:
				xmin = 14.3987
				xmax = 14.5187
				text = "i'm"
			intervals [13]:
				xmin = 14.5187
				xmax = 14.7687
				text = "from"
			intervals [14]:
				xmin = 14.7687
				xmax = 14.9087
				text = "i"
			intervals [15]:
				xmin = 14.9087
				xmax = 15.1887
				text = "was"
			intervals [16]:
				xmin = 15.1887
				xmax = 15.2687
				text = "i"
			intervals [17]:
				xmin = 15.2687
				xmax = 15.6887
				text = "originally"
			intervals [18]:
				xmin = 15.6887
				xmax = 15.8987
				text = "lived"
			intervals [19]:
				xmin = 15.8987
				xmax = 15.9987
				text = "in"
			intervals [20]:
				xmin = 15.9987
				xmax = 16.0687
				text = "the"
			intervals [21]:
				xmin = 16.0687
				xmax = 16.6187
				text = "northeast"
			intervals [22]:
				xmin = 16.6187
				xmax = 16.8887
				text = "area"
			intervals [23]:
				xmin = 16.8887
				xmax = 17.0387
				text = ""
			intervals [24]:
				xmin = 17.0387
				xmax = 17.3887
				text = "which"
			intervals [25]:
				xmin = 17.3887
				xmax = 17.4587
				text = ""
			intervals [26]:
				xmin = 17.4587
				xmax = 17.6487
				text = "was"
			intervals [27]:
				xmin = 17.6487
				xmax = 17.928
				text = ""
			intervals [28]:
				xmin = 17.928
				xmax = 18.008
				text = "it"
			intervals [29]:
				xmin = 18.008
				xmax = 18.068
				text = "s"
			intervals [30]:
				xmin = 18.068
				xmax = 18.098
				text = ""
			intervals [31]:
				xmin = 18.098
				xmax = 18.218
				text = "c"
			intervals [32]:
				xmin = 18.218
				xmax = 18.528
				text = "now"
			intervals [33]:
				xmin = 18.528
				xmax = 18.978
				text = "capitol"
			intervals [34]:
				xmin = 18.978
				xmax = 19.228
				text = "hill"
			intervals [35]:
				xmin = 19.228
				xmax = 19.378
				text = "but"
			intervals [36]:
				xmin = 19.378
				xmax = 19.488
				text = "it"
			intervals [37]:
				xmin = 19.488
				xmax = 19.798
				text = "wasn't"
			intervals [38]:
				xmin = 19.798
				xmax = 20.138
				text = "capitol"
			intervals [39]:
				xmin = 20.138
				xmax = 20.308
				text = "hill"
			intervals [40]:
				xmin = 20.308
				xmax = 20.598
				text = "back"
			intervals [41]:
				xmin = 20.598
				xmax = 20.928
				text = "then"
			intervals [42]:
				xmin = 20.928
				xmax = 21.8809
				text = ""
			intervals [43]:
				xmin = 21.8809
				xmax = 22.0709
				text = "and"
			intervals [44]:
				xmin = 22.0709
				xmax = 22.3909
				text = "uh"
			intervals [45]:
				xmin = 22.3909
				xmax = 22.9069
				text = ""
			intervals [46]:
				xmin = 22.9069
				xmax = 23.0569
				text = "it"
			intervals [47]:
				xmin = 23.0569
				xmax = 23.2169
				text = "was"
			intervals [48]:
				xmin = 23.2169
				xmax = 23.6169
				text = "mostly"
			intervals [49]:
				xmin = 23.6169
				xmax = 23.9969
				text = "blacks"
			intervals [50]:
				xmin = 23.9969
				xmax = 24.0969
				text = "in"
			intervals [51]:
				xmin = 24.0969
				xmax = 24.2769
				text = "that"
			intervals [52]:
				xmin = 24.2769
				xmax = 24.6969
				text = "area"
			intervals [53]:
				xmin = 24.6969
				xmax = 24.9969
				text = ""
			intervals [54]:
				xmin = 24.9969
				xmax = 25.0869
				text = "you"
			intervals [55]:
				xmin = 25.0869
				xmax = 25.2669
				text = "know"
			intervals [56]:
				xmin = 25.2669
				xmax = 25.3669
				text = ""
			intervals [57]:
				xmin = 25.3669
				xmax = 25.7169
				text = "except"
			intervals [58]:
				xmin = 25.7169
				xmax = 25.8469
				text = "for"
			intervals [59]:
				xmin = 25.8469
				xmax = 26.1369
				text = "certain"
			intervals [60]:
				xmin = 26.1369
				xmax = 26.5369
				text = "parts"
			intervals [61]:
				xmin = 26.5369
				xmax = 26.6669
				text = "of"
			intervals [62]:
				xmin = 26.6669
				xmax = 26.8269
				text = "east"
			intervals [63]:
				xmin = 26.8269
				xmax = 27.1669
				text = "capitol"
			intervals [64]:
				xmin = 27.1669
				xmax = 27.3769
				text = "street"
			intervals [65]:
				xmin = 27.3769
				xmax = 27.4269
				text = "or"
			intervals [66]:
				xmin = 27.4269
				xmax = 27.7069
				text = "something"
			intervals [67]:
				xmin = 27.7069
				xmax = 27.9169
				text = "like"
			intervals [68]:
				xmin = 27.9169
				xmax = 28.1169
				text = "that"
			intervals [69]:
				xmin = 28.1169
				xmax = 28.1969
				text = ""
			intervals [70]:
				xmin = 28.1969
				xmax = 28.2969
				text = "you"
			intervals [71]:
				xmin = 28.2969
				xmax = 28.3869
				text = "know"
			intervals [72]:
				xmin = 28.3869
				xmax = 28.4469
				text = "it"
			intervals [73]:
				xmin = 28.4469
				xmax = 28.6669
				text = "was"
			intervals [74]:
				xmin = 28.6669
				xmax = 28.7569
				text = "a"
			intervals [75]:
				xmin = 28.7569
				xmax = 29.1369
				text = "little"
			intervals [76]:
				xmin = 29.1369
				xmax = 29.5369
				text = "mixed"
			intervals [77]:
				xmin = 29.5369
				xmax = 29.8469
				text = "around"
			intervals [78]:
				xmin = 29.8469
				xmax = 30.2769
				text = "stanton"
			intervals [79]:
				xmin = 30.2769
				xmax = 30.7369
				text = "park"
			intervals [80]:
				xmin = 30.7369
				xmax = 31.4245
				text = ""
			intervals [81]:
				xmin = 31.4245
				xmax = 31.6245
				text = "and"
			intervals [82]:
				xmin = 31.6245
				xmax = 32.0145
				text = "uh"
			intervals [83]:
				xmin = 32.0145
				xmax = 32.2045
				text = ""
			intervals [84]:
				xmin = 32.2045
				xmax = 32.5645
				text = "latham"
			intervals [85]:
				xmin = 32.5645
				xmax = 32.9345
				text = "park"
			intervals [86]:
				xmin = 32.9345
				xmax = 33.5832
				text = ""
			intervals [87]:
				xmin = 33.5832
				xmax = 33.7232
				text = "but"
			intervals [88]:
				xmin = 33.7232
				xmax = 33.7832
				text = "it"
			intervals [89]:
				xmin = 33.7832
				xmax = 33.9132
				text = "was"
			intervals [90]:
				xmin = 33.9132
				xmax = 34.2532
				text = "mostly"
			intervals [91]:
				xmin = 34.2532
				xmax = 34.5832
				text = "blacks"
			intervals [92]:
				xmin = 34.5832
				xmax = 34.6532
				text = "in"
			intervals [93]:
				xmin = 34.6532
				xmax = 34.8032
				text = "that"
			intervals [94]:
				xmin = 34.8032
				xmax = 35.1532
				text = "area"
			intervals [95]:
				xmin = 35.1532
				xmax = 35.2032
				text = ""
			intervals [96]:
				xmin = 35.2032
				xmax = 35.3032
				text = "you"
			intervals [97]:
				xmin = 35.3032
				xmax = 35.4632
				text = "know"
			intervals [98]:
				xmin = 35.4632
				xmax = 35.6632
				text = "which"
			intervals [99]:
				xmin = 35.6632
				xmax = 35.9232
				text = "has"
			intervals [100]:
				xmin = 35.9232
				xmax = 35.9632
				text = ""
			intervals [101]:
				xmin = 35.9632
				xmax = 36.1332
				text = "which"
			intervals [102]:
				xmin = 36.1332
				xmax = 36.3632
				text = "has"
			intervals [103]:
				xmin = 36.3632
				xmax = 36.8832
				text = "changed"
			intervals [104]:
				xmin = 36.8832
				xmax = 37.3832
				text = "greatly"
			intervals [105]:
				xmin = 37.3832
				xmax = 37.4432
				text = ""
			intervals [106]:
				xmin = 37.4432
				xmax = 37.7632
				text = "since"
			intervals [107]:
				xmin = 37.7632
				xmax = 37.9832
				text = "then"
			intervals [108]:
				xmin = 37.9832
				xmax = 38.2732
				text = "now"
			intervals [109]:
				xmin = 38.2732
				xmax = 39.1867
				text = ""
			intervals [110]:
				xmin = 39.1867
				xmax = 39.4467
				text = "and"
			intervals [111]:
				xmin = 39.4467
				xmax = 39.7567
				text = "uh"
			intervals [112]:
				xmin = 39.7567
				xmax = 39.7867
				text = ""
			intervals [113]:
				xmin = 39.7867
				xmax = 40.2667
				text = "houses"
			intervals [114]:
				xmin = 40.2667
				xmax = 40.4367
				text = "were"
			intervals [115]:
				xmin = 40.4367
				xmax = 40.7467
				text = "uh"
			intervals [116]:
				xmin = 40.7467
				xmax = 40.7967
				text = ""
			intervals [117]:
				xmin = 40.7967
				xmax = 40.9767
				text = "they"
			intervals [118]:
				xmin = 40.9767
				xmax = 41.0967
				text = "were"
			intervals [119]:
				xmin = 41.0967
				xmax = 41.6967
				text = "affordable"
			intervals [120]:
				xmin = 41.6967
				xmax = 41.9967
				text = "there"
			intervals [121]:
				xmin = 41.9967
				xmax = 42.351
				text = ""
			intervals [122]:
				xmin = 42.351
				xmax = 42.461
				text = "and"
			intervals [123]:
				xmin = 42.461
				xmax = 42.701
				text = "they"
			intervals [124]:
				xmin = 42.701
				xmax = 42.771
				text = ""
			intervals [125]:
				xmin = 42.771
				xmax = 42.961
				text = "at"
			intervals [126]:
				xmin = 42.961
				xmax = 43.261
				text = "right"
			intervals [127]:
				xmin = 43.261
				xmax = 43.541
				text = "at"
			intervals [128]:
				xmin = 43.541
				xmax = 43.751
				text = "at"
			intervals [129]:
				xmin = 43.751
				xmax = 43.981
				text = "this"
			intervals [130]:
				xmin = 43.981
				xmax = 44.011
				text = ""
			intervals [131]:
				xmin = 44.011
				xmax = 44.351
				text = "time"
			intervals [132]:
				xmin = 44.351
				xmax = 44.641
				text = "they're"
			intervals [133]:
				xmin = 44.641
				xmax = 45.1797
				text = ""
			intervals [134]:
				xmin = 45.1797
				xmax = 45.4397
				text = "they're"
			intervals [135]:
				xmin = 45.4397
				xmax = 45.4697
				text = ""
			intervals [136]:
				xmin = 45.4697
				xmax = 45.6497
				text = "ex"
			intervals [137]:
				xmin = 45.6497
				xmax = 45.6797
				text = ""
			intervals [138]:
				xmin = 45.6797
				xmax = 46.4797
				text = "extraordinary"
			intervals [139]:
				xmin = 46.4797
				xmax = 46.5497
				text = "it"
			intervals [140]:
				xmin = 46.5497
				xmax = 46.5997
				text = "s"
			intervals [141]:
				xmin = 46.5997
				xmax = 46.7497
				text = "like"
			intervals [142]:
				xmin = 46.7497
				xmax = 46.8897
				text = "they"
			intervals [143]:
				xmin = 46.8897
				xmax = 47.1897
				text = "tryna"
			intervals [144]:
				xmin = 47.1897
				xmax = 47.3897
				text = "out"
			intervals [145]:
				xmin = 47.3897
				xmax = 47.5097
				text = ""
			intervals [146]:
				xmin = 47.5097
				xmax = 47.7097
				text = "out"
			intervals [147]:
				xmin = 47.7097
				xmax = 48.0897
				text = "price"
			intervals [148]:
				xmin = 48.0897
				xmax = 48.3497
				text = "black"
			intervals [149]:
				xmin = 48.3497
				xmax = 48.6597
				text = "people"
			intervals [150]:
				xmin = 48.6597
				xmax = 48.7897
				text = "there"
			intervals [151]:
				xmin = 48.7897
				xmax = 49.6111
				text = ""
			intervals [152]:
				xmin = 49.6111
				xmax = 49.7711
				text = "they're"
			intervals [153]:
				xmin = 49.7711
				xmax = 49.9911
				text = "not"
			intervals [154]:
				xmin = 49.9911
				xmax = 50.3211
				text = "doing"
			intervals [155]:
				xmin = 50.3211
				xmax = 50.6011
				text = "work"
			intervals [156]:
				xmin = 50.6011
				xmax = 51.3711
				text = "houses"
			intervals [157]:
				xmin = 51.3711
				xmax = 51.930
				text = ""
			intervals [158]:
				xmin = 51.930
				xmax = 52.430
				text = "because"
			intervals [159]:
				xmin = 52.430
				xmax = 52.560
				text = "they"
			intervals [160]:
				xmin = 52.560
				xmax = 52.780
				text = "want"
			intervals [161]:
				xmin = 52.780
				xmax = 52.880
				text = "'em"
			intervals [162]:
				xmin = 52.880
				xmax = 52.990
				text = "to"
			intervals [163]:
				xmin = 52.990
				xmax = 53.170
				text = "go"
			intervals [164]:
				xmin = 53.170
				xmax = 53.530
				text = "down"
			intervals [165]:
				xmin = 53.530
				xmax = 53.790
				text = "bad"
			intervals [166]:
				xmin = 53.790
				xmax = 53.880
				text = "they"
			intervals [167]:
				xmin = 53.880
				xmax = 54.070
				text = "want"
			intervals [168]:
				xmin = 54.070
				xmax = 54.170
				text = "the"
			intervals [169]:
				xmin = 54.170
				xmax = 54.440
				text = "people"
			intervals [170]:
				xmin = 54.440
				xmax = 54.520
				text = "they"
			intervals [171]:
				xmin = 54.520
				xmax = 54.800
				text = "want"
			intervals [172]:
				xmin = 54.800
				xmax = 55.130
				text = "people"
			intervals [173]:
				xmin = 55.130
				xmax = 55.320
				text = "to"
			intervals [174]:
				xmin = 55.320
				xmax = 56.100
				text = "move"
			intervals [175]:
				xmin = 56.100
				xmax = 56.6958
				text = ""
			intervals [176]:
				xmin = 56.6958
				xmax = 56.9758
				text = "quite"
			intervals [177]:
				xmin = 56.9758
				xmax = 57.3158
				text = "honestly"
			intervals [178]:
				xmin = 57.3158
				xmax = 57.4258
				text = "they"
			intervals [179]:
				xmin = 57.4258
				xmax = 57.5958
				text = "want"
			intervals [180]:
				xmin = 57.5958
				xmax = 57.6558
				text = "'em"
			intervals [181]:
				xmin = 57.6558
				xmax = 57.7258
				text = "to"
			intervals [182]:
				xmin = 57.7258
				xmax = 58.1358
				text = "move"
			intervals [183]:
				xmin = 58.1358
				xmax = 58.553
				text = ""
			intervals [184]:
				xmin = 58.553
				xmax = 58.713
				text = "so"
			intervals [185]:
				xmin = 58.713
				xmax = 58.863
				text = "they"
			intervals [186]:
				xmin = 58.863
				xmax = 59.043
				text = "can"
			intervals [187]:
				xmin = 59.043
				xmax = 59.153
				text = "uh"
			intervals [188]:
				xmin = 59.153
				xmax = 59.763
				text = "renovate"
			intervals [189]:
				xmin = 59.763
				xmax = 59.843
				text = "the"
			intervals [190]:
				xmin = 59.843
				xmax = 60.383
				text = "buildings"
			intervals [191]:
				xmin = 60.383
				xmax = 60.503
				text = "and"
			intervals [192]:
				xmin = 60.503
				xmax = 60.763
				text = "turn"
			intervals [193]:
				xmin = 60.763
				xmax = 60.893
				text = "'em"
			intervals [194]:
				xmin = 60.893
				xmax = 61.253
				text = "into"
			intervals [195]:
				xmin = 61.253
				xmax = 61.8068
				text = ""
			intervals [196]:
				xmin = 61.8068
				xmax = 61.9868
				text = "turn"
			intervals [197]:
				xmin = 61.9868
				xmax = 62.1168
				text = "'em"
			intervals [198]:
				xmin = 62.1168
				xmax = 62.2868
				text = "into"
			intervals [199]:
				xmin = 62.2868
				xmax = 63.1768
				text = "townhouses"
			intervals [200]:
				xmin = 63.1768
				xmax = 63.888
				text = ""
			intervals [201]:
				xmin = 63.888
				xmax = 63.998
				text = "or"
			intervals [202]:
				xmin = 63.998
				xmax = 64.328
				text = "tear"
			intervals [203]:
				xmin = 64.328
				xmax = 64.428
				text = "'em"
			intervals [204]:
				xmin = 64.428
				xmax = 64.878
				text = "down"
			intervals [205]:
				xmin = 64.878
				xmax = 65.078
				text = "and"
			intervals [206]:
				xmin = 65.078
				xmax = 65.2412
				text = ""
			intervals [207]:
				xmin = 65.2412
				xmax = 65.4712
				text = "uh"
			intervals [208]:
				xmin = 65.4712
				xmax = 65.5512
				text = ""
			intervals [209]:
				xmin = 65.5512
				xmax = 65.6812
				text = "put"
			intervals [210]:
				xmin = 65.6812
				xmax = 65.7112
				text = ""
			intervals [211]:
				xmin = 65.7112
				xmax = 65.9412
				text = "two"
			intervals [212]:
				xmin = 65.9412
				xmax = 66.1312
				text = "more"
			intervals [213]:
				xmin = 66.1312
				xmax = 66.5812
				text = "floors"
			intervals [214]:
				xmin = 66.5812
				xmax = 66.7612
				text = "up"
			intervals [215]:
				xmin = 66.7612
				xmax = 67.0112
				text = "on"
			intervals [216]:
				xmin = 67.0112
				xmax = 67.2112
				text = "'em"
			intervals [217]:
				xmin = 67.2112
				xmax = 67.3112
				text = "you"
			intervals [218]:
				xmin = 67.3112
				xmax = 67.4512
				text = "know"
			intervals [219]:
				xmin = 67.4512
				xmax = 67.6012
				text = "this"
			intervals [220]:
				xmin = 67.6012
				xmax = 67.7312
				text = "is"
			intervals [221]:
				xmin = 67.7312
				xmax = 67.7612
				text = "a"
			intervals [222]:
				xmin = 67.7612
				xmax = 68.0012
				text = "new"
			intervals [223]:
				xmin = 68.0012
				xmax = 68.1912
				text = "thing"
			intervals [224]:
				xmin = 68.1912
				xmax = 68.3112
				text = "they"
			intervals [225]:
				xmin = 68.3112
				xmax = 68.5812
				text = "doing"
			intervals [226]:
				xmin = 68.5812
				xmax = 68.8412
				text = "now"
			intervals [227]:
				xmin = 68.8412
				xmax = 69.4203
				text = ""
			intervals [228]:
				xmin = 69.4203
				xmax = 69.6603
				text = "they're"
			intervals [229]:
				xmin = 69.6603
				xmax = 70.0103
				text = "building"
			intervals [230]:
				xmin = 70.0103
				xmax = 70.5103
				text = "everything"
			intervals [231]:
				xmin = 70.5103
				xmax = 70.6603
				text = "up"
			intervals [232]:
				xmin = 70.6603
				xmax = 70.7503
				text = "in"
			intervals [233]:
				xmin = 70.7503
				xmax = 70.8603
				text = "the"
			intervals [234]:
				xmin = 70.8603
				xmax = 71.2403
				text = "sky"
			intervals [235]:
				xmin = 71.2403
				xmax = 71.5203
				text = "now"
			intervals [236]:
				xmin = 71.5203
				xmax = 71.6103
				text = ""
			intervals [237]:
				xmin = 71.6103
				xmax = 71.7303
				text = "it"
			intervals [238]:
				xmin = 71.7303
				xmax = 71.8103
				text = "s"
			intervals [239]:
				xmin = 71.8103
				xmax = 72.0703
				text = "like"
			intervals [240]:
				xmin = 72.0703
				xmax = 72.2803
				text = "uh"
			intervals [241]:
				xmin = 72.2803
				xmax = 72.3303
				text = ""
			intervals [242]:
				xmin = 72.3303
				xmax = 72.4603
				text = "they"
			intervals [243]:
				xmin = 72.4603
				xmax = 72.6603
				text = "don't"
			intervals [244]:
				xmin = 72.6603
				xmax = 72.7903
				text = "i"
			intervals [245]:
				xmin = 72.7903
				xmax = 73.0103
				text = "guess"
			intervals [246]:
				xmin = 73.0103
				xmax = 73.1203
				text = "they"
			intervals [247]:
				xmin = 73.1203
				xmax = 73.3003
				text = "don't"
			intervals [248]:
				xmin = 73.3003
				xmax = 73.5203
				text = "think"
			intervals [249]:
				xmin = 73.5203
				xmax = 73.8603
				text = "people"
			intervals [250]:
				xmin = 73.8603
				xmax = 74.2659
				text = ""
			intervals [251]:
				xmin = 74.2659
				xmax = 74.3759
				text = "are"
			intervals [252]:
				xmin = 74.3759
				xmax = 74.6059
				text = "gonna"
			intervals [253]:
				xmin = 74.6059
				xmax = 74.8359
				text = "get"
			intervals [254]:
				xmin = 74.8359
				xmax = 75.1959
				text = "old"
			intervals [255]:
				xmin = 75.1959
				xmax = 75.7732
				text = ""
			intervals [256]:
				xmin = 75.7732
				xmax = 75.9632
				text = "cause"
			intervals [257]:
				xmin = 75.9632
				xmax = 76.0332
				text = "the"
			intervals [258]:
				xmin = 76.0332
				xmax = 76.3832
				text = "average"
			intervals [259]:
				xmin = 76.3832
				xmax = 76.6532
				text = "house"
			intervals [260]:
				xmin = 76.6532
				xmax = 76.9632
				text = "average"
			intervals [261]:
				xmin = 76.9632
				xmax = 77.1332
				text = "new"
			intervals [262]:
				xmin = 77.1332
				xmax = 77.4232
				text = "house"
			intervals [263]:
				xmin = 77.4232
				xmax = 77.6632
				text = "now"
			intervals [264]:
				xmin = 77.6632
				xmax = 77.8032
				text = "is"
			intervals [265]:
				xmin = 77.8032
				xmax = 77.8632
				text = "at"
			intervals [266]:
				xmin = 77.8632
				xmax = 78.2932
				text = "least"
			intervals [267]:
				xmin = 78.2932
				xmax = 78.3732
				text = ""
			intervals [268]:
				xmin = 78.3732
				xmax = 78.5132
				text = "at"
			intervals [269]:
				xmin = 78.5132
				xmax = 78.8332
				text = "least"
			intervals [270]:
				xmin = 78.8332
				xmax = 79.0632
				text = "three"
			intervals [271]:
				xmin = 79.0632
				xmax = 79.5132
				text = "floors"
			intervals [272]:
				xmin = 79.5132
				xmax = 79.7632
				text = "with"
			intervals [273]:
				xmin = 79.7632
				xmax = 79.8332
				text = "or"
			intervals [274]:
				xmin = 79.8332
				xmax = 80.1632
				text = "without"
			intervals [275]:
				xmin = 80.1632
				xmax = 80.2432
				text = "a"
			intervals [276]:
				xmin = 80.2432
				xmax = 80.6232
				text = "basement"
			intervals [277]:
				xmin = 80.6232
				xmax = 81.1165
				text = ""
			intervals [278]:
				xmin = 81.1165
				xmax = 81.2465
				text = "you"
			intervals [279]:
				xmin = 81.2465
				xmax = 81.4965
				text = "know"
			intervals [280]:
				xmin = 81.4965
				xmax = 81.7165
				text = ""
			intervals [281]:
				xmin = 81.7165
				xmax = 81.9765
				text = "so"
			intervals [282]:
				xmin = 81.9765
				xmax = 82.0665
				text = ""
			intervals [283]:
				xmin = 82.0665
				xmax = 82.2465
				text = "i"
			intervals [284]:
				xmin = 82.2465
				xmax = 82.3765
				text = ""
			intervals [285]:
				xmin = 82.3765
				xmax = 82.5165
				text = "you"
			intervals [286]:
				xmin = 82.5165
				xmax = 82.6665
				text = "know"
			intervals [287]:
				xmin = 82.6665
				xmax = 82.8565
				text = "as"
			intervals [288]:
				xmin = 82.8565
				xmax = 82.8965
				text = ""
			intervals [289]:
				xmin = 82.8965
				xmax = 83.0865
				text = "as"
			intervals [290]:
				xmin = 83.0865
				xmax = 83.3965
				text = "people"
			intervals [291]:
				xmin = 83.3965
				xmax = 83.6565
				text = "get"
			intervals [292]:
				xmin = 83.6565
				xmax = 84.0265
				text = "older"
			intervals [293]:
				xmin = 84.0265
				xmax = 84.2765
				text = "people"
			intervals [294]:
				xmin = 84.2765
				xmax = 84.3265
				text = "are"
			intervals [295]:
				xmin = 84.3265
				xmax = 84.6565
				text = "buying"
			intervals [296]:
				xmin = 84.6565
				xmax = 84.8565
				text = "these"
			intervals [297]:
				xmin = 84.8565
				xmax = 85.2565
				text = "houses"
			intervals [298]:
				xmin = 85.2565
				xmax = 85.4365
				text = ""
			intervals [299]:
				xmin = 85.4365
				xmax = 85.5865
				text = "cause"
			intervals [300]:
				xmin = 85.5865
				xmax = 85.6865
				text = "they"
			intervals [301]:
				xmin = 85.6865
				xmax = 85.8265
				text = "can"
			intervals [302]:
				xmin = 85.8265
				xmax = 86.2565
				text = "afford"
			intervals [303]:
				xmin = 86.2565
				xmax = 86.3165
				text = "'em"
			intervals [304]:
				xmin = 86.3165
				xmax = 86.8786
				text = ""
			intervals [305]:
				xmin = 86.8786
				xmax = 86.9986
				text = "but"
			intervals [306]:
				xmin = 86.9986
				xmax = 87.0786
				text = "as"
			intervals [307]:
				xmin = 87.0786
				xmax = 87.3886
				text = "people"
			intervals [308]:
				xmin = 87.3886
				xmax = 87.5986
				text = "get"
			intervals [309]:
				xmin = 87.5986
				xmax = 87.9286
				text = "older"
			intervals [310]:
				xmin = 87.9286
				xmax = 87.9586
				text = ""
			intervals [311]:
				xmin = 87.9586
				xmax = 88.1086
				text = "i"
			intervals [312]:
				xmin = 88.1086
				xmax = 88.1386
				text = ""
			intervals [313]:
				xmin = 88.1386
				xmax = 88.2986
				text = "they"
			intervals [314]:
				xmin = 88.2986
				xmax = 88.5186
				text = "not"
			intervals [315]:
				xmin = 88.5186
				xmax = 88.6786
				text = "gonna"
			intervals [316]:
				xmin = 88.6786
				xmax = 88.8286
				text = "be"
			intervals [317]:
				xmin = 88.8286
				xmax = 88.9686
				text = "able"
			intervals [318]:
				xmin = 88.9686
				xmax = 89.0286
				text = "to"
			intervals [319]:
				xmin = 89.0286
				xmax = 89.1786
				text = "do"
			intervals [320]:
				xmin = 89.1786
				xmax = 89.3486
				text = "all"
			intervals [321]:
				xmin = 89.3486
				xmax = 89.5286
				text = "them"
			intervals [322]:
				xmin = 89.5286
				xmax = 90.0286
				text = "steps"
			intervals [323]:
				xmin = 90.0286
				xmax = 90.3182
				text = ""
			intervals [324]:
				xmin = 90.3182
				xmax = 90.3782
				text = "you"
			intervals [325]:
				xmin = 90.3782
				xmax = 90.4382
				text = "know"
			intervals [326]:
				xmin = 90.4382
				xmax = 91.2487
				text = ""
			intervals [327]:
				xmin = 91.2487
				xmax = 91.4287
				text = "um"
			intervals [328]:
				xmin = 91.4287
				xmax = 91.4987
				text = ""
			intervals [329]:
				xmin = 91.4987
				xmax = 91.6587
				text = "so"
			intervals [330]:
				xmin = 91.6587
				xmax = 91.7587
				text = "i"
			intervals [331]:
				xmin = 91.7587
				xmax = 91.9487
				text = "guess"
			intervals [332]:
				xmin = 91.9487
				xmax = 92.0987
				text = "they"
			intervals [333]:
				xmin = 92.0987
				xmax = 92.3087
				text = "not"
			intervals [334]:
				xmin = 92.3087
				xmax = 92.5287
				text = "really"
			intervals [335]:
				xmin = 92.5287
				xmax = 92.8487
				text = "thinking"
			intervals [336]:
				xmin = 92.8487
				xmax = 93.1687
				text = "about"
			intervals [337]:
				xmin = 93.1687
				xmax = 93.3987
				text = "that"
			intervals [338]:
				xmin = 93.3987
				xmax = 93.5087
				text = ""
			intervals [339]:
				xmin = 93.5087
				xmax = 93.5987
				text = "you"
			intervals [340]:
				xmin = 93.5987
				xmax = 93.6587
				text = "know"
			intervals [341]:
				xmin = 93.6587
				xmax = 94.9312
				text = ""
			intervals [342]:
				xmin = 94.9312
				xmax = 95.0612
				text = "but"
			intervals [343]:
				xmin = 95.0612
				xmax = 95.1712
				text = "it"
			intervals [344]:
				xmin = 95.1712
				xmax = 95.3312
				text = ""
			intervals [345]:
				xmin = 95.3312
				xmax = 95.4712
				text = "um"
			intervals [346]:
				xmin = 95.4712
				xmax = 95.6612
				text = ""
			intervals [347]:
				xmin = 95.6612
				xmax = 95.8112
				text = "that"
			intervals [348]:
				xmin = 95.8112
				xmax = 95.8412
				text = "s"
			intervals [349]:
				xmin = 95.8412
				xmax = 96.2312
				text = "just"
			intervals [350]:
				xmin = 96.2312
				xmax = 96.2812
				text = ""
			intervals [351]:
				xmin = 96.2812
				xmax = 96.4112
				text = "that"
			intervals [352]:
				xmin = 96.4112
				xmax = 96.5312
				text = "s"
			intervals [353]:
				xmin = 96.5312
				xmax = 96.7712
				text = "part"
			intervals [354]:
				xmin = 96.7712
				xmax = 96.8312
				text = "of"
			intervals [355]:
				xmin = 96.8312
				xmax = 96.9312
				text = "the"
			intervals [356]:
				xmin = 96.9312
				xmax = 97.1812
				text = "real"
			intervals [357]:
				xmin = 97.1812
				xmax = 97.6312
				text = "estate"
			intervals [358]:
				xmin = 97.6312
				xmax = 98.5725
				text = ""
			intervals [359]:
				xmin = 98.5725
				xmax = 98.8225
				text = "and"
			intervals [360]:
				xmin = 98.8225
				xmax = 99.1125
				text = "uh"
			intervals [361]:
				xmin = 99.1125
				xmax = 100.5109
				text = ""
			intervals [362]:
				xmin = 100.5109
				xmax = 100.6509
				text = "the"
			intervals [363]:
				xmin = 100.6509
				xmax = 100.6809
				text = ""
			intervals [364]:
				xmin = 100.6809
				xmax = 100.7909
				text = "the"
			intervals [365]:
				xmin = 100.7909
				xmax = 100.8209
				text = ""
			intervals [366]:
				xmin = 100.8209
				xmax = 100.9609
				text = "the"
			intervals [367]:
				xmin = 100.9609
				xmax = 101.7109
				text = "teenagers"
			intervals [368]:
				xmin = 101.7109
				xmax = 101.8209
				text = "the"
			intervals [369]:
				xmin = 101.8209
				xmax = 102.5709
				text = "juveniles"
			intervals [370]:
				xmin = 102.5709
				xmax = 102.6609
				text = "you"
			intervals [371]:
				xmin = 102.6609
				xmax = 102.8109
				text = "know"
			intervals [372]:
				xmin = 102.8109
				xmax = 103.2009
				text = "we"
			intervals [373]:
				xmin = 103.2009
				xmax = 103.4609
				text = "once"
			intervals [374]:
				xmin = 103.4609
				xmax = 103.7109
				text = "upon"
			intervals [375]:
				xmin = 103.7109
				xmax = 103.7509
				text = "a"
			intervals [376]:
				xmin = 103.7509
				xmax = 104.0609
				text = "time"
			intervals [377]:
				xmin = 104.0609
				xmax = 104.2009
				text = "we"
			intervals [378]:
				xmin = 104.2009
				xmax = 104.3509
				text = "go"
			intervals [379]:
				xmin = 104.3509
				xmax = 104.4309
				text = "to"
			intervals [380]:
				xmin = 104.4309
				xmax = 104.7309
				text = "house"
			intervals [381]:
				xmin = 104.7309
				xmax = 105.2809
				text = "parties"
			intervals [382]:
				xmin = 105.2809
				xmax = 105.3709
				text = ""
			intervals [383]:
				xmin = 105.3709
				xmax = 105.5509
				text = "uh"
			intervals [384]:
				xmin = 105.5509
				xmax = 105.9209
				text = "quite"
			intervals [385]:
				xmin = 105.9209
				xmax = 106.1977
				text = ""
			intervals [386]:
				xmin = 106.1977
				xmax = 106.5877
				text = "well"
			intervals [387]:
				xmin = 106.5877
				xmax = 106.6977
				text = ""
			intervals [388]:
				xmin = 106.6977
				xmax = 106.9277
				text = "quite"
			intervals [389]:
				xmin = 106.9277
				xmax = 107.5777
				text = "frequently"
			intervals [390]:
				xmin = 107.5777
				xmax = 108.0766
				text = ""
			intervals [391]:
				xmin = 108.0766
				xmax = 108.2666
				text = "and"
			intervals [392]:
				xmin = 108.2666
				xmax = 108.4166
				text = "you"
			intervals [393]:
				xmin = 108.4166
				xmax = 108.5866
				text = "know"
			intervals [394]:
				xmin = 108.5866
				xmax = 108.7666
				text = "a"
			intervals [395]:
				xmin = 108.7666
				xmax = 109.0466
				text = "few"
			intervals [396]:
				xmin = 109.0466
				xmax = 109.3966
				text = "fist"
			intervals [397]:
				xmin = 109.3966
				xmax = 109.7466
				text = "fights"
			intervals [398]:
				xmin = 109.7466
				xmax = 109.8666
				text = "you"
			intervals [399]:
				xmin = 109.8666
				xmax = 110.0166
				text = "know"
			intervals [400]:
				xmin = 110.0166
				xmax = 110.0766
				text = "i"
			intervals [401]:
				xmin = 110.0766
				xmax = 110.2166
				text = "used"
			intervals [402]:
				xmin = 110.2166
				xmax = 110.3166
				text = "to"
			intervals [403]:
				xmin = 110.3166
				xmax = 110.3966
				text = ""
			intervals [404]:
				xmin = 110.3966
				xmax = 110.5466
				text = "we"
			intervals [405]:
				xmin = 110.5466
				xmax = 110.6766
				text = "used"
			intervals [406]:
				xmin = 110.6766
				xmax = 110.7666
				text = "to"
			intervals [407]:
				xmin = 110.7666
				xmax = 111.0666
				text = "fight"
			intervals [408]:
				xmin = 111.0666
				xmax = 111.3166
				text = "going"
			intervals [409]:
				xmin = 111.3166
				xmax = 111.4166
				text = "to"
			intervals [410]:
				xmin = 111.4166
				xmax = 111.7966
				text = "school"
			intervals [411]:
				xmin = 111.7966
				xmax = 112.0666
				text = "fight"
			intervals [412]:
				xmin = 112.0666
				xmax = 112.3566
				text = "coming"
			intervals [413]:
				xmin = 112.3566
				xmax = 112.5366
				text = "from"
			intervals [414]:
				xmin = 112.5366
				xmax = 112.8566
				text = "school"
			intervals [415]:
				xmin = 112.8566
				xmax = 113.3883
				text = ""
			intervals [416]:
				xmin = 113.3883
				xmax = 113.5083
				text = "but"
			intervals [417]:
				xmin = 113.5083
				xmax = 113.7783
				text = "shit"
			intervals [418]:
				xmin = 113.7783
				xmax = 114.0683
				text = "we"
			intervals [419]:
				xmin = 114.0683
				xmax = 114.3283
				text = "we"
			intervals [420]:
				xmin = 114.3283
				xmax = 114.5383
				text = "we"
			intervals [421]:
				xmin = 114.5383
				xmax = 114.9483
				text = "friends"
			intervals [422]:
				xmin = 114.9483
				xmax = 115.0483
				text = "the"
			intervals [423]:
				xmin = 115.0483
				xmax = 115.3283
				text = "next"
			intervals [424]:
				xmin = 115.3283
				xmax = 115.6983
				text = "day"
			intervals [425]:
				xmin = 115.6983
				xmax = 115.7283
				text = ""
			intervals [426]:
				xmin = 115.7283
				xmax = 116.0083
				text = "next"
			intervals [427]:
				xmin = 116.0083
				xmax = 116.2583
				text = "couple"
			intervals [428]:
				xmin = 116.2583
				xmax = 116.6283
				text = "days"
			intervals [429]:
				xmin = 116.6283
				xmax = 116.7683
				text = "you"
			intervals [430]:
				xmin = 116.7683
				xmax = 116.9383
				text = "know"
			intervals [431]:
				xmin = 116.9383
				xmax = 117.1928
				text = ""
			intervals [432]:
				xmin = 117.1928
				xmax = 117.3228
				text = "ain't"
			intervals [433]:
				xmin = 117.3228
				xmax = 117.5628
				text = "no"
			intervals [434]:
				xmin = 117.5628
				xmax = 118.0328
				text = "everything"
			intervals [435]:
				xmin = 118.0328
				xmax = 118.2828
				text = "now"
			intervals [436]:
				xmin = 118.2828
				xmax = 118.3728
				text = "is"
			intervals [437]:
				xmin = 118.3728
				xmax = 118.5928
				text = "pick"
			intervals [438]:
				xmin = 118.5928
				xmax = 118.7528
				text = "up"
			intervals [439]:
				xmin = 118.7528
				xmax = 118.8328
				text = "a"
			intervals [440]:
				xmin = 118.8328
				xmax = 119.2528
				text = "pistol"
			intervals [441]:
				xmin = 119.2528
				xmax = 120.0158
				text = ""
			intervals [442]:
				xmin = 120.0158
				xmax = 120.5158
				text = "everything"
			intervals [443]:
				xmin = 120.5158
				xmax = 120.6658
				text = "now"
			intervals [444]:
				xmin = 120.6658
				xmax = 120.7558
				text = "is"
			intervals [445]:
				xmin = 120.7558
				xmax = 120.9658
				text = "pick"
			intervals [446]:
				xmin = 120.9658
				xmax = 121.0758
				text = "up"
			intervals [447]:
				xmin = 121.0758
				xmax = 121.1758
				text = "a"
			intervals [448]:
				xmin = 121.1758
				xmax = 121.5658
				text = "pistol"
			intervals [449]:
				xmin = 121.5658
				xmax = 121.5958
				text = ""
			intervals [450]:
				xmin = 121.5958
				xmax = 121.8158
				text = "man"
			intervals [451]:
				xmin = 121.8158
				xmax = 121.8858
				text = "if"
			intervals [452]:
				xmin = 121.8858
				xmax = 122.2958
				text = "somebody"
			intervals [453]:
				xmin = 122.2958
				xmax = 122.5858
				text = "bump"
			intervals [454]:
				xmin = 122.5858
				xmax = 122.8358
				text = "into"
			intervals [455]:
				xmin = 122.8358
				xmax = 123.1058
				text = "you"
			intervals [456]:
				xmin = 123.1058
				xmax = 123.1758
				text = "or"
			intervals [457]:
				xmin = 123.1758
				xmax = 123.5558
				text = "somebody"
			intervals [458]:
				xmin = 123.5558
				xmax = 124.1724
				text = ""
			intervals [459]:
				xmin = 124.1724
				xmax = 124.4124
				text = "step"
			intervals [460]:
				xmin = 124.4124
				xmax = 124.5624
				text = "on"
			intervals [461]:
				xmin = 124.5624
				xmax = 124.7324
				text = "your"
			intervals [462]:
				xmin = 124.7324
				xmax = 125.1424
				text = "feet"
			intervals [463]:
				xmin = 125.1424
				xmax = 125.6785
				text = ""
			intervals [464]:
				xmin = 125.6785
				xmax = 125.8585
				text = "that"
			intervals [465]:
				xmin = 125.8585
				xmax = 125.9185
				text = "s"
			intervals [466]:
				xmin = 125.9185
				xmax = 126.1185
				text = "like"
			intervals [467]:
				xmin = 126.1185
				xmax = 126.2185
				text = "in"
			intervals [468]:
				xmin = 126.2185
				xmax = 126.2985
				text = "the"
			intervals [469]:
				xmin = 126.2985
				xmax = 126.5285
				text = "u"
			intervals [470]:
				xmin = 126.5285
				xmax = 126.8285
				text = "street"
			intervals [471]:
				xmin = 126.8285
				xmax = 127.4885
				text = "corridor"
			intervals [472]:
				xmin = 127.4885
				xmax = 128.1395
				text = ""
			intervals [473]:
				xmin = 128.1395
				xmax = 128.2595
				text = "when"
			intervals [474]:
				xmin = 128.2595
				xmax = 128.3195
				text = "they"
			intervals [475]:
				xmin = 128.3195
				xmax = 128.4695
				text = "used"
			intervals [476]:
				xmin = 128.4695
				xmax = 128.5995
				text = "to"
			intervals [477]:
				xmin = 128.5995
				xmax = 128.8695
				text = "have"
			intervals [478]:
				xmin = 128.8695
				xmax = 129.1095
				text = "uh"
			intervals [479]:
				xmin = 129.1095
				xmax = 129.3095
				text = "th-"
			intervals [480]:
				xmin = 129.3095
				xmax = 129.3395
				text = ""
			intervals [481]:
				xmin = 129.3395
				xmax = 129.6195
				text = "three"
			intervals [482]:
				xmin = 129.6195
				xmax = 129.6795
				text = "or"
			intervals [483]:
				xmin = 129.6795
				xmax = 130.0995
				text = "four"
			intervals [484]:
				xmin = 130.0995
				xmax = 130.1295
				text = "uh"
			intervals [485]:
				xmin = 130.1295
				xmax = 130.5095
				text = "well"
			intervals [486]:
				xmin = 130.5095
				xmax = 130.7395
				text = "known"
			intervals [487]:
				xmin = 130.7395
				xmax = 131.3095
				text = "movies"
			intervals [488]:
				xmin = 131.3095
				xmax = 131.3395
				text = ""
			intervals [489]:
				xmin = 131.3395
				xmax = 131.7095
				text = "movie"
			intervals [490]:
				xmin = 131.7095
				xmax = 132.1595
				text = "theaters"
			intervals [491]:
				xmin = 132.1595
				xmax = 132.3895
				text = "back"
			intervals [492]:
				xmin = 132.3895
				xmax = 132.7095
				text = "then"
			intervals [493]:
				xmin = 132.7095
				xmax = 133.188
				text = ""
			intervals [494]:
				xmin = 133.188
				xmax = 133.368
				text = "back"
			intervals [495]:
				xmin = 133.368
				xmax = 133.448
				text = "in"
			intervals [496]:
				xmin = 133.448
				xmax = 133.548
				text = "the"
			intervals [497]:
				xmin = 133.548
				xmax = 133.678
				text = "ea-"
			intervals [498]:
				xmin = 133.678
				xmax = 133.798
				text = "in"
			intervals [499]:
				xmin = 133.798
				xmax = 133.888
				text = "the"
			intervals [500]:
				xmin = 133.888
				xmax = 134.568
				text = "sixties"
			intervals [501]:
				xmin = 134.568
				xmax = 134.838
				text = "early"
			intervals [502]:
				xmin = 134.838
				xmax = 135.308
				text = "seventies"
			intervals [503]:
				xmin = 135.308
				xmax = 135.8455
				text = ""
			intervals [504]:
				xmin = 135.8455
				xmax = 136.0255
				text = "and"
			intervals [505]:
				xmin = 136.0255
				xmax = 136.3455
				text = "uh"
			intervals [506]:
				xmin = 136.3455
				xmax = 136.5155
				text = "they"
			intervals [507]:
				xmin = 136.5155
				xmax = 136.5655
				text = "d"
			intervals [508]:
				xmin = 136.5655
				xmax = 136.8455
				text = "have"
			intervals [509]:
				xmin = 136.8455
				xmax = 137.3055
				text = "lines"
			intervals [510]:
				xmin = 137.3055
				xmax = 137.4755
				text = "out"
			intervals [511]:
				xmin = 137.4755
				xmax = 137.6755
				text = "there"
			intervals [512]:
				xmin = 137.6755
				xmax = 137.8255
				text = "when"
			intervals [513]:
				xmin = 137.8255
				xmax = 137.9655
				text = "they"
			intervals [514]:
				xmin = 137.9655
				xmax = 138.0755
				text = "were"
			intervals [515]:
				xmin = 138.0755
				xmax = 138.4555
				text = "showing"
			intervals [516]:
				xmin = 138.4555
				xmax = 139.0155
				text = "movies"
			intervals [517]:
				xmin = 139.0155
				xmax = 139.6111
				text = ""
			intervals [518]:
				xmin = 139.6111
				xmax = 139.7311
				text = "and"
			intervals [519]:
				xmin = 139.7311
				xmax = 139.8411
				text = "the"
			intervals [520]:
				xmin = 139.8411
				xmax = 140.2311
				text = "lines"
			intervals [521]:
				xmin = 140.2311
				xmax = 140.3211
				text = "would"
			intervals [522]:
				xmin = 140.3211
				xmax = 140.5411
				text = "come"
			intervals [523]:
				xmin = 140.5411
				xmax = 140.7511
				text = "out"
			intervals [524]:
				xmin = 140.7511
				xmax = 140.8511
				text = "the"
			intervals [525]:
				xmin = 140.8511
				xmax = 141.1011
				text = "come"
			intervals [526]:
				xmin = 141.1011
				xmax = 141.2811
				text = "out"
			intervals [527]:
				xmin = 141.2811
				xmax = 141.5011
				text = "the"
			intervals [528]:
				xmin = 141.5011
				xmax = 141.7511
				text = "uh"
			intervals [529]:
				xmin = 141.7511
				xmax = 141.9654
				text = ""
			intervals [530]:
				xmin = 141.9654
				xmax = 142.1354
				text = "for"
			intervals [531]:
				xmin = 142.1354
				xmax = 142.3254
				text = "the"
			intervals [532]:
				xmin = 142.3254
				xmax = 142.3554
				text = ""
			intervals [533]:
				xmin = 142.3554
				xmax = 142.7454
				text = "leave"
			intervals [534]:
				xmin = 142.7454
				xmax = 142.9454
				text = "from"
			intervals [535]:
				xmin = 142.9454
				xmax = 143.0354
				text = "the"
			intervals [536]:
				xmin = 143.0354
				xmax = 143.3654
				text = "beginning"
			intervals [537]:
				xmin = 143.3654
				xmax = 143.4654
				text = "of"
			intervals [538]:
				xmin = 143.4654
				xmax = 143.5254
				text = "the"
			intervals [539]:
				xmin = 143.5254
				xmax = 143.8254
				text = "movie"
			intervals [540]:
				xmin = 143.8254
				xmax = 144.0654
				text = "theater"
			intervals [541]:
				xmin = 144.0654
				xmax = 144.7354
				text = "sometimes"
			intervals [542]:
				xmin = 144.7354
				xmax = 144.9054
				text = "might"
			intervals [543]:
				xmin = 144.9054
				xmax = 145.0954
				text = "go"
			intervals [544]:
				xmin = 145.0954
				xmax = 145.3654
				text = "around"
			intervals [545]:
				xmin = 145.3654
				xmax = 145.4254
				text = "the"
			intervals [546]:
				xmin = 145.4254
				xmax = 145.7854
				text = "corner"
			intervals [547]:
				xmin = 145.7854
				xmax = 146.3654
				text = "sometimes"
			intervals [548]:
				xmin = 146.3654
				xmax = 146.8699
				text = ""
			intervals [549]:
				xmin = 146.8699
				xmax = 147.0199
				text = "and"
			intervals [550]:
				xmin = 147.0199
				xmax = 147.1799
				text = "there"
			intervals [551]:
				xmin = 147.1799
				xmax = 147.3499
				text = "was"
			intervals [552]:
				xmin = 147.3499
				xmax = 147.6099
				text = "never"
			intervals [553]:
				xmin = 147.6099
				xmax = 147.8099
				text = "no"
			intervals [554]:
				xmin = 147.8099
				xmax = 148.2799
				text = "trouble"
			intervals [555]:
				xmin = 148.2799
				xmax = 148.4699
				text = "no"
			intervals [556]:
				xmin = 148.4699
				xmax = 148.9299
				text = "fights"
			intervals [557]:
				xmin = 148.9299
				xmax = 149.0099
				text = "you"
			intervals [558]:
				xmin = 149.0099
				xmax = 149.1899
				text = "know"
			intervals [559]:
				xmin = 149.1899
				xmax = 149.4899
				text = "ben"
			intervals [560]:
				xmin = 149.4899
				xmax = 149.5699
				text = "s"
			intervals [561]:
				xmin = 149.5699
				xmax = 149.7599
				text = "ben"
			intervals [562]:
				xmin = 149.7599
				xmax = 149.8299
				text = "s"
			intervals [563]:
				xmin = 149.8299
				xmax = 150.0899
				text = "chili"
			intervals [564]:
				xmin = 150.0899
				xmax = 150.3299
				text = "bowl"
			intervals [565]:
				xmin = 150.3299
				xmax = 150.5299
				text = "was"
			intervals [566]:
				xmin = 150.5299
				xmax = 150.7599
				text = "back"
			intervals [567]:
				xmin = 150.7599
				xmax = 150.9399
				text = "there"
			intervals [568]:
				xmin = 150.9399
				xmax = 151.2499
				text = "then"
			intervals [569]:
				xmin = 151.2499
				xmax = 152.0783
				text = ""
			intervals [570]:
				xmin = 152.0783
				xmax = 152.2083
				text = "you"
			intervals [571]:
				xmin = 152.2083
				xmax = 152.3683
				text = "know"
			intervals [572]:
				xmin = 152.3683
				xmax = 152.677
				text = ""
			intervals [573]:
				xmin = 152.677
				xmax = 152.917
				text = "but"
			intervals [574]:
				xmin = 152.917
				xmax = 153.277
				text = ""
			intervals [575]:
				xmin = 153.277
				xmax = 153.397
				text = "i"
			intervals [576]:
				xmin = 153.397
				xmax = 153.537
				text = ""
			intervals [577]:
				xmin = 153.537
				xmax = 153.687
				text = "well"
			intervals [578]:
				xmin = 153.687
				xmax = 153.977
				text = "people"
			intervals [579]:
				xmin = 153.977
				xmax = 154.207
				text = "people"
			intervals [580]:
				xmin = 154.207
				xmax = 154.427
				text = "just"
			intervals [581]:
				xmin = 154.427
				xmax = 154.647
				text = "got"
			intervals [582]:
				xmin = 154.647
				xmax = 155.067
				text = "along"
			intervals [583]:
				xmin = 155.067
				xmax = 155.137
				text = "a"
			intervals [584]:
				xmin = 155.137
				xmax = 155.397
				text = "lot"
			intervals [585]:
				xmin = 155.397
				xmax = 155.727
				text = "better"
			intervals [586]:
				xmin = 155.727
				xmax = 156.2938
				text = ""
			intervals [587]:
				xmin = 156.2938
				xmax = 156.5438
				text = "people"
			intervals [588]:
				xmin = 156.5438
				xmax = 156.5738
				text = "a"
			intervals [589]:
				xmin = 156.5738
				xmax = 156.7938
				text = "lot"
			intervals [590]:
				xmin = 156.7938
				xmax = 157.0838
				text = "more"
			intervals [591]:
				xmin = 157.0838
				xmax = 157.8238
				text = "tolerant"
			intervals [592]:
				xmin = 157.8238
				xmax = 157.9738
				text = ""
			intervals [593]:
				xmin = 157.9738
				xmax = 158.1438
				text = "you"
			intervals [594]:
				xmin = 158.1438
				xmax = 158.3338
				text = "know"
			intervals [595]:
				xmin = 158.3338
				xmax = 159.0656
				text = ""
			intervals [596]:
				xmin = 159.0656
				xmax = 159.1456
				text = "of"
			intervals [597]:
				xmin = 159.1456
				xmax = 159.4456
				text = "course"
			intervals [598]:
				xmin = 159.4456
				xmax = 159.5756
				text = "you"
			intervals [599]:
				xmin = 159.5756
				xmax = 159.8256
				text = "had"
			intervals [600]:
				xmin = 159.8256
				xmax = 160.4456
				text = "crime"
			intervals [601]:
				xmin = 160.4456
				xmax = 161.0343
				text = ""
			intervals [602]:
				xmin = 161.0343
				xmax = 161.1143
				text = "you"
			intervals [603]:
				xmin = 161.1143
				xmax = 161.2343
				text = "know"
			intervals [604]:
				xmin = 161.2343
				xmax = 161.4243
				text = "but"
			intervals [605]:
				xmin = 161.4243
				xmax = 161.5943
				text = "you"
			intervals [606]:
				xmin = 161.5943
				xmax = 162.0343
				text = "crime"
			intervals [607]:
				xmin = 162.0343
				xmax = 162.3443
				text = "wasn't"
			intervals [608]:
				xmin = 162.3443
				xmax = 162.5543
				text = "uh"
			intervals [609]:
				xmin = 162.5543
				xmax = 162.7243
				text = ""
			intervals [610]:
				xmin = 162.7243
				xmax = 162.8743
				text = "it"
			intervals [611]:
				xmin = 162.8743
				xmax = 163.2843
				text = "wasn't"
			intervals [612]:
				xmin = 163.2843
				xmax = 163.6103
				text = ""
			intervals [613]:
				xmin = 163.6103
				xmax = 163.9503
				text = "uh"
			intervals [614]:
				xmin = 163.9503
				xmax = 163.9803
				text = ""
			intervals [615]:
				xmin = 163.9803
				xmax = 164.2603
				text = "as"
			intervals [616]:
				xmin = 164.2603
				xmax = 164.5703
				text = "big"
			intervals [617]:
				xmin = 164.5703
				xmax = 164.6003
				text = ""
			intervals [618]:
				xmin = 164.6003
				xmax = 164.9003
				text = "back"
			intervals [619]:
				xmin = 164.9003
				xmax = 165.1803
				text = "then"
			intervals [620]:
				xmin = 165.1803
				xmax = 165.3779
				text = ""
			intervals [621]:
				xmin = 165.3779
				xmax = 165.5179
				text = "you"
			intervals [622]:
				xmin = 165.5179
				xmax = 165.7279
				text = "know"
			intervals [623]:
				xmin = 165.7279
				xmax = 166.560
				text = ""
			intervals [624]:
				xmin = 166.560
				xmax = 166.800
				text = "cause"
			intervals [625]:
				xmin = 166.800
				xmax = 167.030
				text = "uh"
			intervals [626]:
				xmin = 167.030
				xmax = 167.160
				text = ""
			intervals [627]:
				xmin = 167.160
				xmax = 167.500
				text = "kids"
			intervals [628]:
				xmin = 167.500
				xmax = 167.680
				text = "got"
			intervals [629]:
				xmin = 167.680
				xmax = 167.800
				text = "they"
			intervals [630]:
				xmin = 167.800
				xmax = 168.260
				text = "ass"
			intervals [631]:
				xmin = 168.260
				xmax = 168.540
				text = "whipped"
			intervals [632]:
				xmin = 168.540
				xmax = 168.800
				text = ""
			intervals [633]:
				xmin = 168.800
				xmax = 168.880
				text = "you"
			intervals [634]:
				xmin = 168.880
				xmax = 169.060
				text = "know"
			intervals [635]:
				xmin = 169.060
				xmax = 169.4628
				text = ""
			intervals [636]:
				xmin = 169.4628
				xmax = 169.6428
				text = "kid"
			intervals [637]:
				xmin = 169.6428
				xmax = 169.8828
				text = "you"
			intervals [638]:
				xmin = 169.8828
				xmax = 170.0728
				text = "know"
			intervals [639]:
				xmin = 170.0728
				xmax = 170.2728
				text = "so"
			intervals [640]:
				xmin = 170.2728
				xmax = 170.4628
				text = "that"
			intervals [641]:
				xmin = 170.4628
				xmax = 170.677
				text = ""
			intervals [642]:
				xmin = 170.677
				xmax = 170.857
				text = "that"
			intervals [643]:
				xmin = 170.857
				xmax = 171.087
				text = "made"
			intervals [644]:
				xmin = 171.087
				xmax = 171.267
				text = "that"
			intervals [645]:
				xmin = 171.267
				xmax = 171.497
				text = "made"
			intervals [646]:
				xmin = 171.497
				xmax = 171.547
				text = "a"
			intervals [647]:
				xmin = 171.547
				xmax = 171.887
				text = "difference"
			intervals [648]:
				xmin = 171.887
				xmax = 172.087
				text = "with"
			intervals [649]:
				xmin = 172.087
				xmax = 172.147
				text = "the"
			intervals [650]:
				xmin = 172.147
				xmax = 172.777
				text = "juveniles"
			intervals [651]:
				xmin = 172.777
				xmax = 172.867
				text = "when"
			intervals [652]:
				xmin = 172.867
				xmax = 172.967
				text = "they"
			intervals [653]:
				xmin = 172.967
				xmax = 173.157
				text = "got"
			intervals [654]:
				xmin = 173.157
				xmax = 173.287
				text = "they"
			intervals [655]:
				xmin = 173.287
				xmax = 173.637
				text = "ass"
			intervals [656]:
				xmin = 173.637
				xmax = 173.807
				text = "whipped"
			intervals [657]:
				xmin = 173.807
				xmax = 173.837
				text = ""
			intervals [658]:
				xmin = 173.837
				xmax = 173.947
				text = "you"
			intervals [659]:
				xmin = 173.947
				xmax = 174.117
				text = "know"
			intervals [660]:
				xmin = 174.117
				xmax = 174.297
				text = "they"
			intervals [661]:
				xmin = 174.297
				xmax = 174.507
				text = "know"
			intervals [662]:
				xmin = 174.507
				xmax = 174.597
				text = "they"
			intervals [663]:
				xmin = 174.597
				xmax = 174.757
				text = "had"
			intervals [664]:
				xmin = 174.757
				xmax = 174.837
				text = "to"
			intervals [665]:
				xmin = 174.837
				xmax = 174.977
				text = "go"
			intervals [666]:
				xmin = 174.977
				xmax = 175.297
				text = "home"
			intervals [667]:
				xmin = 175.297
				xmax = 175.367
				text = "or"
			intervals [668]:
				xmin = 175.367
				xmax = 175.687
				text = "somebody"
			intervals [669]:
				xmin = 175.687
				xmax = 175.777
				text = "was"
			intervals [670]:
				xmin = 175.777
				xmax = 175.927
				text = "gonna"
			intervals [671]:
				xmin = 175.927
				xmax = 176.107
				text = "tell"
			intervals [672]:
				xmin = 176.107
				xmax = 176.407
				text = "mom"
			intervals [673]:
				xmin = 176.407
				xmax = 176.467
				text = "and"
			intervals [674]:
				xmin = 176.467
				xmax = 176.747
				text = "daddy"
			intervals [675]:
				xmin = 176.747
				xmax = 176.937
				text = "what"
			intervals [676]:
				xmin = 176.937
				xmax = 177.097
				text = "you"
			intervals [677]:
				xmin = 177.097
				xmax = 177.367
				text = "did"
			intervals [678]:
				xmin = 177.367
				xmax = 177.7747
				text = ""
			intervals [679]:
				xmin = 177.7747
				xmax = 177.8347
				text = "and"
			intervals [680]:
				xmin = 177.8347
				xmax = 177.9147
				text = "you"
			intervals [681]:
				xmin = 177.9147
				xmax = 178.1247
				text = "got"
			intervals [682]:
				xmin = 178.1247
				xmax = 178.1747
				text = "a"
			intervals [683]:
				xmin = 178.1747
				xmax = 178.5647
				text = "whipping"
			intervals [684]:
				xmin = 178.5647
				xmax = 179.0502
				text = ""
			intervals [685]:
				xmin = 179.0502
				xmax = 179.3002
				text = "this"
			intervals [686]:
				xmin = 179.3002
				xmax = 179.4302
				text = "day"
			intervals [687]:
				xmin = 179.4302
				xmax = 179.6702
				text = "and"
			intervals [688]:
				xmin = 179.6702
				xmax = 180.0202
				text = "age"
			intervals [689]:
				xmin = 180.0202
				xmax = 180.1402
				text = "i"
			intervals [690]:
				xmin = 180.1402
				xmax = 180.4402
				text = "guess"
			intervals [691]:
				xmin = 180.4402
				xmax = 180.7066
				text = ""
			intervals [692]:
				xmin = 180.7066
				xmax = 180.8766
				text = "a"
			intervals [693]:
				xmin = 180.8766
				xmax = 181.0866
				text = "lot"
			intervals [694]:
				xmin = 181.0866
				xmax = 181.1666
				text = "of"
			intervals [695]:
				xmin = 181.1666
				xmax = 181.6766
				text = "parents"
			intervals [696]:
				xmin = 181.6766
				xmax = 181.8566
				text = "have"
			intervals [697]:
				xmin = 181.8566
				xmax = 182.0766
				text = "uh"
			intervals [698]:
				xmin = 182.0766
				xmax = 182.9052
				text = ""
			intervals [699]:
				xmin = 182.9052
				xmax = 183.0452
				text = "i'm"
			intervals [700]:
				xmin = 183.0452
				xmax = 183.1952
				text = "not"
			intervals [701]:
				xmin = 183.1952
				xmax = 183.3152
				text = "gonna"
			intervals [702]:
				xmin = 183.3152
				xmax = 183.4852
				text = "say"
			intervals [703]:
				xmin = 183.4852
				xmax = 183.7252
				text = "into"
			intervals [704]:
				xmin = 183.7252
				xmax = 184.3752
				text = "drugs"
			intervals [705]:
				xmin = 184.3752
				xmax = 184.5675
				text = ""
			intervals [706]:
				xmin = 184.5675
				xmax = 184.6475
				text = "a"
			intervals [707]:
				xmin = 184.6475
				xmax = 184.8175
				text = "lot"
			intervals [708]:
				xmin = 184.8175
				xmax = 184.8775
				text = "of"
			intervals [709]:
				xmin = 184.8775
				xmax = 184.9475
				text = "the"
			intervals [710]:
				xmin = 184.9475
				xmax = 185.5475
				text = "fathers"
			intervals [711]:
				xmin = 185.5475
				xmax = 185.8175
				text = "are"
			intervals [712]:
				xmin = 185.8175
				xmax = 186.4447
				text = ""
			intervals [713]:
				xmin = 186.4447
				xmax = 186.5347
				text = "and"
			intervals [714]:
				xmin = 186.5347
				xmax = 186.5947
				text = "a"
			intervals [715]:
				xmin = 186.5947
				xmax = 186.8647
				text = "few"
			intervals [716]:
				xmin = 186.8647
				xmax = 186.9247
				text = "of"
			intervals [717]:
				xmin = 186.9247
				xmax = 186.9947
				text = "the"
			intervals [718]:
				xmin = 186.9947
				xmax = 187.5347
				text = "mothers"
			intervals [719]:
				xmin = 187.5347
				xmax = 187.7347
				text = "but"
			intervals [720]:
				xmin = 187.7347
				xmax = 188.0447
				text = "mostly"
			intervals [721]:
				xmin = 188.0447
				xmax = 188.1247
				text = "the"
			intervals [722]:
				xmin = 188.1247
				xmax = 188.4447
				text = "mostly"
			intervals [723]:
				xmin = 188.4447
				xmax = 188.5747
				text = "the"
			intervals [724]:
				xmin = 188.5747
				xmax = 189.1647
				text = "fathers"
			intervals [725]:
				xmin = 189.1647
				xmax = 189.4247
				text = "are"
			intervals [726]:
				xmin = 189.4247
				xmax = 191.2342
				text = ""
			intervals [727]:
				xmin = 191.2342
				xmax = 191.4642
				text = "uh"
			intervals [728]:
				xmin = 191.4642
				xmax = 191.6042
				text = "and"
			intervals [729]:
				xmin = 191.6042
				xmax = 191.8042
				text = "right"
			intervals [730]:
				xmin = 191.8042
				xmax = 192.0742
				text = "now"
			intervals [731]:
				xmin = 192.0742
				xmax = 192.2242
				text = "in"
			intervals [732]:
				xmin = 192.2242
				xmax = 192.7042
				text = "prison"
			intervals [733]:
				xmin = 192.7042
				xmax = 193.1201
				text = ""
			intervals [734]:
				xmin = 193.1201
				xmax = 193.1901
				text = "you"
			intervals [735]:
				xmin = 193.1901
				xmax = 193.3501
				text = "know"
			intervals [736]:
				xmin = 193.3501
				xmax = 193.5794
				text = ""
			intervals [737]:
				xmin = 193.5794
				xmax = 193.8194
				text = "so"
			intervals [738]:
				xmin = 193.8194
				xmax = 193.9794
				text = "that"
			intervals [739]:
				xmin = 193.9794
				xmax = 194.0594
				text = "s"
			intervals [740]:
				xmin = 194.0594
				xmax = 194.2194
				text = "why"
			intervals [741]:
				xmin = 194.2194
				xmax = 194.3794
				text = "you"
			intervals [742]:
				xmin = 194.3794
				xmax = 194.5594
				text = "have"
			intervals [743]:
				xmin = 194.5594
				xmax = 194.8694
				text = "single"
			intervals [744]:
				xmin = 194.8694
				xmax = 195.2894
				text = "parents"
			intervals [745]:
				xmin = 195.2894
				xmax = 195.5294
				text = "single"
			intervals [746]:
				xmin = 195.5294
				xmax = 195.9794
				text = "moms"
			intervals [747]:
				xmin = 195.9794
				xmax = 196.2794
				text = "raising"
			intervals [748]:
				xmin = 196.2794
				xmax = 196.6994
				text = "kids"
			intervals [749]:
				xmin = 196.6994
				xmax = 197.5599
				text = ""
			intervals [750]:
				xmin = 197.5599
				xmax = 197.6799
				text = "and"
			intervals [751]:
				xmin = 197.6799
				xmax = 197.8399
				text = "they"
			intervals [752]:
				xmin = 197.8399
				xmax = 198.1799
				text = "doing"
			intervals [753]:
				xmin = 198.1799
				xmax = 198.4799
				text = "things"
			intervals [754]:
				xmin = 198.4799
				xmax = 198.6299
				text = "they"
			intervals [755]:
				xmin = 198.6299
				xmax = 198.9699
				text = "shouldn't"
			intervals [756]:
				xmin = 198.9699
				xmax = 199.1599
				text = "be"
			intervals [757]:
				xmin = 199.1599
				xmax = 199.5099
				text = "doing"
			intervals [758]:
				xmin = 199.5099
				xmax = 199.9979
				text = ""
			intervals [759]:
				xmin = 199.9979
				xmax = 200.2179
				text = "and"
			intervals [760]:
				xmin = 200.2179
				xmax = 200.3179
				text = ""
			intervals [761]:
				xmin = 200.3179
				xmax = 200.5579
				text = "hey"
			intervals [762]:
				xmin = 200.5579
				xmax = 200.8579
				text = "really"
			intervals [763]:
				xmin = 200.8579
				xmax = 201.2879
				text = "nobody"
			intervals [764]:
				xmin = 201.2879
				xmax = 201.3579
				text = "s"
			intervals [765]:
				xmin = 201.3579
				xmax = 201.7279
				text = "spending"
			intervals [766]:
				xmin = 201.7279
				xmax = 202.1279
				text = "time"
			intervals [767]:
				xmin = 202.1279
				xmax = 202.2479
				text = "with"
			intervals [768]:
				xmin = 202.2479
				xmax = 202.3579
				text = "the"
			intervals [769]:
				xmin = 202.3579
				xmax = 202.9779
				text = "kids"
			intervals [770]:
				xmin = 202.9779
				xmax = 203.5079
				text = "correcting"
			intervals [771]:
				xmin = 203.5079
				xmax = 203.6679
				text = "them"
			intervals [772]:
				xmin = 203.6679
				xmax = 203.7879
				text = ""
			intervals [773]:
				xmin = 203.7879
				xmax = 203.9779
				text = "in"
			intervals [774]:
				xmin = 203.9779
				xmax = 204.1879
				text = "my"
			intervals [775]:
				xmin = 204.1879
				xmax = 204.6579
				text = "opinion"
			intervals [776]:
				xmin = 204.6579
				xmax = 205.3987
				text = ""
			intervals [777]:
				xmin = 205.3987
				xmax = 205.5687
				text = "so"
			intervals [778]:
				xmin = 205.5687
				xmax = 205.6787
				text = "the"
			intervals [779]:
				xmin = 205.6787
				xmax = 206.0687
				text = "kids"
			intervals [780]:
				xmin = 206.0687
				xmax = 206.1187
				text = "are"
			intervals [781]:
				xmin = 206.1187
				xmax = 206.6187
				text = "basically"
			intervals [782]:
				xmin = 206.6187
				xmax = 207.0087
				text = "raising"
			intervals [783]:
				xmin = 207.0087
				xmax = 207.5887
				text = "theirself"
			intervals [784]:
				xmin = 207.5887
				xmax = 208.2091
				text = ""
			intervals [785]:
				xmin = 208.2091
				xmax = 208.3291
				text = "if"
			intervals [786]:
				xmin = 208.3291
				xmax = 208.4391
				text = "they"
			intervals [787]:
				xmin = 208.4391
				xmax = 208.6991
				text = "not"
			intervals [788]:
				xmin = 208.6991
				xmax = 209.0591
				text = "living"
			intervals [789]:
				xmin = 209.0591
				xmax = 209.2791
				text = "with"
			intervals [790]:
				xmin = 209.2791
				xmax = 209.3191
				text = ""
			intervals [791]:
				xmin = 209.3191
				xmax = 210.0191
				text = "grandma"
			intervals [792]:
				xmin = 210.0191
				xmax = 210.4198
				text = ""
			intervals [793]:
				xmin = 210.4198
				xmax = 210.4998
				text = "you"
			intervals [794]:
				xmin = 210.4998
				xmax = 210.7098
				text = "know"
			intervals [795]:
				xmin = 210.7098
				xmax = 211.0687
				text = ""
			intervals [796]:
				xmin = 211.0687
				xmax = 211.2187
				text = "cause"
			intervals [797]:
				xmin = 211.2187
				xmax = 211.7287
				text = "granddad"
			intervals [798]:
				xmin = 211.7287
				xmax = 211.7587
				text = "s"
			intervals [799]:
				xmin = 211.7587
				xmax = 212.1287
				text = "dead"
			intervals [800]:
				xmin = 212.1287
				xmax = 212.4905
				text = ""
			intervals [801]:
				xmin = 212.4905
				xmax = 212.5505
				text = "if"
			intervals [802]:
				xmin = 212.5505
				xmax = 212.6405
				text = "they"
			intervals [803]:
				xmin = 212.6405
				xmax = 212.8205
				text = "ain't"
			intervals [804]:
				xmin = 212.8205
				xmax = 212.9205
				text = "live"
			intervals [805]:
				xmin = 212.9205
				xmax = 213.0305
				text = "with"
			intervals [806]:
				xmin = 213.0305
				xmax = 213.4405
				text = "grandma"
			intervals [807]:
				xmin = 213.4405
				xmax = 213.5405
				text = "and"
			intervals [808]:
				xmin = 213.5405
				xmax = 213.9305
				text = "grandma"
			intervals [809]:
				xmin = 213.9305
				xmax = 214.1705
				text = "can't"
			intervals [810]:
				xmin = 214.1705
				xmax = 214.3905
				text = "handle"
			intervals [811]:
				xmin = 214.3905
				xmax = 214.6005
				text = "these"
			intervals [812]:
				xmin = 214.6005
				xmax = 214.8905
				text = "kids"
			intervals [813]:
				xmin = 214.8905
				xmax = 215.1005
				text = "these"
			intervals [814]:
				xmin = 215.1005
				xmax = 215.4405
				text = "kids"
			intervals [815]:
				xmin = 215.4405
				xmax = 215.5005
				text = "are"
			intervals [816]:
				xmin = 215.5005
				xmax = 215.7805
				text = "rough"
			intervals [817]:
				xmin = 215.7805
				xmax = 216.2005
				text = "today"
			intervals [818]:
				xmin = 216.2005
				xmax = 216.5835
				text = ""
			intervals [819]:
				xmin = 216.5835
				xmax = 216.7735
				text = "they"
			intervals [820]:
				xmin = 216.7735
				xmax = 217.1435
				text = "suddenly"
			intervals [821]:
				xmin = 217.1435
				xmax = 217.2635
				text = "a"
			intervals [822]:
				xmin = 217.2635
				xmax = 217.4835
				text = "lot"
			intervals [823]:
				xmin = 217.4835
				xmax = 217.5435
				text = "of"
			intervals [824]:
				xmin = 217.5435
				xmax = 217.7835
				text = "these"
			intervals [825]:
				xmin = 217.7835
				xmax = 218.0935
				text = "kids"
			intervals [826]:
				xmin = 218.0935
				xmax = 218.2835
				text = "they"
			intervals [827]:
				xmin = 218.2835
				xmax = 218.4635
				text = "uh"
			intervals [828]:
				xmin = 218.4635
				xmax = 218.6535
				text = "they"
			intervals [829]:
				xmin = 218.6535
				xmax = 219.3135
				text = "disrespect"
			intervals [830]:
				xmin = 219.3135
				xmax = 219.4035
				text = "the"
			intervals [831]:
				xmin = 219.4035
				xmax = 219.9435
				text = "parents"
			intervals [832]:
				xmin = 219.9435
				xmax = 220.4892
				text = ""
			intervals [833]:
				xmin = 220.4892
				xmax = 220.6592
				text = "you"
			intervals [834]:
				xmin = 220.6592
				xmax = 220.9692
				text = "know"
			intervals [835]:
				xmin = 220.9692
				xmax = 221.6448
				text = ""
			intervals [836]:
				xmin = 221.6448
				xmax = 221.7848
				text = "but"
			intervals [837]:
				xmin = 221.7848
				xmax = 221.8848
				text = "in"
			intervals [838]:
				xmin = 221.8848
				xmax = 222.0748
				text = "my"
			intervals [839]:
				xmin = 222.0748
				xmax = 222.3448
				text = "day"
			intervals [840]:
				xmin = 222.3448
				xmax = 222.4748
				text = "if"
			intervals [841]:
				xmin = 222.4748
				xmax = 222.6648
				text = "shit"
			intervals [842]:
				xmin = 222.6648
				xmax = 222.7348
				text = "if"
			intervals [843]:
				xmin = 222.7348
				xmax = 222.8648
				text = "i"
			intervals [844]:
				xmin = 222.8648
				xmax = 223.1648
				text = "told"
			intervals [845]:
				xmin = 223.1648
				xmax = 223.3048
				text = "my"
			intervals [846]:
				xmin = 223.3048
				xmax = 223.6748
				text = "dad"
			intervals [847]:
				xmin = 223.6748
				xmax = 223.9948
				text = "some"
			intervals [848]:
				xmin = 223.9948
				xmax = 224.2648
				text = "something"
			intervals [849]:
				xmin = 224.2648
				xmax = 224.6248
				text = "crazy"
			intervals [850]:
				xmin = 224.6248
				xmax = 224.6848
				text = "or"
			intervals [851]:
				xmin = 224.6848
				xmax = 224.8748
				text = "said"
			intervals [852]:
				xmin = 224.8748
				xmax = 225.2448
				text = "something"
			intervals [853]:
				xmin = 225.2448
				xmax = 225.5048
				text = "looked"
			intervals [854]:
				xmin = 225.5048
				xmax = 225.5648
				text = "at"
			intervals [855]:
				xmin = 225.5648
				xmax = 225.7448
				text = "him"
			intervals [856]:
				xmin = 225.7448
				xmax = 226.1548
				text = "crazy"
			intervals [857]:
				xmin = 226.1548
				xmax = 226.605
				text = ""
			intervals [858]:
				xmin = 226.605
				xmax = 226.745
				text = "my"
			intervals [859]:
				xmin = 226.745
				xmax = 227.045
				text = "dad"
			intervals [860]:
				xmin = 227.045
				xmax = 227.235
				text = "woulda"
			intervals [861]:
				xmin = 227.235
				xmax = 227.445
				text = "told"
			intervals [862]:
				xmin = 227.445
				xmax = 227.675
				text = "me"
			intervals [863]:
				xmin = 227.675
				xmax = 227.925
				text = "boy"
			intervals [864]:
				xmin = 227.925
				xmax = 227.985
				text = "it"
			intervals [865]:
				xmin = 227.985
				xmax = 228.035
				text = "s"
			intervals [866]:
				xmin = 228.035
				xmax = 228.285
				text = "time"
			intervals [867]:
				xmin = 228.285
				xmax = 228.345
				text = "for"
			intervals [868]:
				xmin = 228.345
				xmax = 228.405
				text = "you"
			intervals [869]:
				xmin = 228.405
				xmax = 228.495
				text = "to"
			intervals [870]:
				xmin = 228.495
				xmax = 228.615
				text = "go"
			intervals [871]:
				xmin = 228.615
				xmax = 228.865
				text = "get"
			intervals [872]:
				xmin = 228.865
				xmax = 228.965
				text = "out"
			intervals [873]:
				xmin = 228.965
				xmax = 229.045
				text = "and"
			intervals [874]:
				xmin = 229.045
				xmax = 229.155
				text = "go"
			intervals [875]:
				xmin = 229.155
				xmax = 229.335
				text = "pay"
			intervals [876]:
				xmin = 229.335
				xmax = 229.515
				text = "some"
			intervals [877]:
				xmin = 229.515
				xmax = 229.725
				text = "rent"
			intervals [878]:
				xmin = 229.725
				xmax = 230.175
				text = "somewhere"
			intervals [879]:
				xmin = 230.175
				xmax = 230.8399
				text = ""
			intervals [880]:
				xmin = 230.8399
				xmax = 230.9599
				text = "you"
			intervals [881]:
				xmin = 230.9599
				xmax = 231.1399
				text = "know"
			intervals [882]:
				xmin = 231.1399
				xmax = 231.1699
				text = ""
			intervals [883]:
				xmin = 231.1699
				xmax = 231.3499
				text = "but"
			intervals [884]:
				xmin = 231.3499
				xmax = 231.6099
				text = "this"
			intervals [885]:
				xmin = 231.6099
				xmax = 231.9899
				text = "this"
			intervals [886]:
				xmin = 231.9899
				xmax = 232.0899
				text = "day"
			intervals [887]:
				xmin = 232.0899
				xmax = 232.2499
				text = "and"
			intervals [888]:
				xmin = 232.2499
				xmax = 232.4799
				text = "age"
			intervals [889]:
				xmin = 232.4799
				xmax = 232.5499
				text = "the"
			intervals [890]:
				xmin = 232.5499
				xmax = 233.0626
				text = ""
			intervals [891]:
				xmin = 233.0626
				xmax = 233.1526
				text = "the"
			intervals [892]:
				xmin = 233.1526
				xmax = 233.6226
				text = "mothers"
			intervals [893]:
				xmin = 233.6226
				xmax = 233.6826
				text = "are"
			intervals [894]:
				xmin = 233.6826
				xmax = 234.1126
				text = "scared"
			intervals [895]:
				xmin = 234.1126
				xmax = 234.2626
				text = "of"
			intervals [896]:
				xmin = 234.2626
				xmax = 234.3226
				text = "'em"
			intervals [897]:
				xmin = 234.3226
				xmax = 234.6625
				text = ""
			intervals [898]:
				xmin = 234.6625
				xmax = 234.8025
				text = "cause"
			intervals [899]:
				xmin = 234.8025
				xmax = 234.9425
				text = "like"
			intervals [900]:
				xmin = 234.9425
				xmax = 234.9925
				text = "i"
			intervals [901]:
				xmin = 234.9925
				xmax = 235.1725
				text = "said"
			intervals [902]:
				xmin = 235.1725
				xmax = 235.2925
				text = "the"
			intervals [903]:
				xmin = 235.2925
				xmax = 235.6025
				text = "daddy"
			intervals [904]:
				xmin = 235.6025
				xmax = 235.7125
				text = "s"
			intervals [905]:
				xmin = 235.7125
				xmax = 235.8525
				text = "ain't"
			intervals [906]:
				xmin = 235.8525
				xmax = 236.2925
				text = "around"
			intervals [907]:
				xmin = 236.2925
				xmax = 237.0852
				text = ""
			intervals [908]:
				xmin = 237.0852
				xmax = 237.1752
				text = "so"
			intervals [909]:
				xmin = 237.1752
				xmax = 237.3052
				text = "the"
			intervals [910]:
				xmin = 237.3052
				xmax = 237.6952
				text = "kids"
			intervals [911]:
				xmin = 237.6952
				xmax = 237.7452
				text = "are"
			intervals [912]:
				xmin = 237.7452
				xmax = 238.0152
				text = "running"
			intervals [913]:
				xmin = 238.0152
				xmax = 238.0752
				text = "the"
			intervals [914]:
				xmin = 238.0752
				xmax = 238.5452
				text = "house"
			intervals [915]:
				xmin = 238.5452
				xmax = 238.6452
				text = "you"
			intervals [916]:
				xmin = 238.6452
				xmax = 238.8552
				text = "know"
			intervals [917]:
				xmin = 238.8552
				xmax = 239.7439
				text = ""
			intervals [918]:
				xmin = 239.7439
				xmax = 240.0339
				text = "but"
			intervals [919]:
				xmin = 240.0339
				xmax = 240.0639
				text = ""
			intervals [920]:
				xmin = 240.0639
				xmax = 240.1939
				text = "but"
			intervals [921]:
				xmin = 240.1939
				xmax = 240.4139
				text = "even"
			intervals [922]:
				xmin = 240.4139
				xmax = 240.5339
				text = "in"
			intervals [923]:
				xmin = 240.5339
				xmax = 240.7339
				text = "that"
			intervals [924]:
				xmin = 240.7339
				xmax = 240.9339
				text = "day"
			intervals [925]:
				xmin = 240.9339
				xmax = 241.0439
				text = "and"
			intervals [926]:
				xmin = 241.0439
				xmax = 241.4139
				text = "age"
			intervals [927]:
				xmin = 241.4139
				xmax = 241.6939
				text = "uh"
			intervals [928]:
				xmin = 241.6939
				xmax = 241.9713
				text = ""
			intervals [929]:
				xmin = 241.9713
				xmax = 242.2713
				text = "drug"
			intervals [930]:
				xmin = 242.2713
				xmax = 242.4513
				text = "but"
			intervals [931]:
				xmin = 242.4513
				xmax = 242.5713
				text = "there"
			intervals [932]:
				xmin = 242.5713
				xmax = 242.7513
				text = "was"
			intervals [933]:
				xmin = 242.7513
				xmax = 243.1213
				text = "drugs"
			intervals [934]:
				xmin = 243.1213
				xmax = 243.3013
				text = "out"
			intervals [935]:
				xmin = 243.3013
				xmax = 243.5613
				text = "here"
			intervals [936]:
				xmin = 243.5613
				xmax = 243.6313
				text = ""
			intervals [937]:
				xmin = 243.6313
				xmax = 243.8113
				text = "so"
			intervals [938]:
				xmin = 243.8113
				xmax = 244.2713
				text = "drugs"
			intervals [939]:
				xmin = 244.2713
				xmax = 244.5713
				text = "drugs"
			intervals [940]:
				xmin = 244.5713
				xmax = 244.7113
				text = "is"
			intervals [941]:
				xmin = 244.7113
				xmax = 244.9313
				text = "not"
			intervals [942]:
				xmin = 244.9313
				xmax = 244.9713
				text = "a"
			intervals [943]:
				xmin = 244.9713
				xmax = 245.1713
				text = "new"
			intervals [944]:
				xmin = 245.1713
				xmax = 245.4713
				text = "thing"
			intervals [945]:
				xmin = 245.4713
				xmax = 245.9492
				text = ""
			intervals [946]:
				xmin = 245.9492
				xmax = 246.0592
				text = "but"
			intervals [947]:
				xmin = 246.0592
				xmax = 246.3392
				text = "people"
			intervals [948]:
				xmin = 246.3392
				xmax = 246.4992
				text = ""
			intervals [949]:
				xmin = 246.4992
				xmax = 246.7892
				text = "people"
			intervals [950]:
				xmin = 246.7892
				xmax = 246.8492
				text = "are"
			intervals [951]:
				xmin = 246.8492
				xmax = 247.2192
				text = "dealing"
			intervals [952]:
				xmin = 247.2192
				xmax = 247.3692
				text = "with"
			intervals [953]:
				xmin = 247.3692
				xmax = 247.8192
				text = "drugs"
			intervals [954]:
				xmin = 247.8192
				xmax = 247.9092
				text = ""
			intervals [955]:
				xmin = 247.9092
				xmax = 248.5092
				text = "entirely"
			intervals [956]:
				xmin = 248.5092
				xmax = 248.9192
				text = "different"
			intervals [957]:
				xmin = 248.9192
				xmax = 249.6402
				text = ""
			intervals [958]:
				xmin = 249.6402
				xmax = 249.7502
				text = "you"
			intervals [959]:
				xmin = 249.7502
				xmax = 249.9502
				text = "know"
			intervals [960]:
				xmin = 249.9502
				xmax = 250.4372
				text = ""
			intervals [961]:
				xmin = 250.4372
				xmax = 250.6072
				text = "cause"
			intervals [962]:
				xmin = 250.6072
				xmax = 250.8372
				text = "back"
			intervals [963]:
				xmin = 250.8372
				xmax = 251.0772
				text = "then"
			intervals [964]:
				xmin = 251.0772
				xmax = 251.2972
				text = "when"
			intervals [965]:
				xmin = 251.2972
				xmax = 251.5472
				text = "when"
			intervals [966]:
				xmin = 251.5472
				xmax = 251.6572
				text = ""
			intervals [967]:
				xmin = 251.6572
				xmax = 251.8472
				text = "when"
			intervals [968]:
				xmin = 251.8472
				xmax = 252.0172
				text = "we"
			intervals [969]:
				xmin = 252.0172
				xmax = 252.1372
				text = "were"
			intervals [970]:
				xmin = 252.1372
				xmax = 252.4872
				text = "selling"
			intervals [971]:
				xmin = 252.4872
				xmax = 252.9472
				text = "drugs"
			intervals [972]:
				xmin = 252.9472
				xmax = 253.0872
				text = "or"
			intervals [973]:
				xmin = 253.0872
				xmax = 253.2872
				text = "my"
			intervals [974]:
				xmin = 253.2872
				xmax = 253.6372
				text = "friends"
			intervals [975]:
				xmin = 253.6372
				xmax = 253.7372
				text = "were"
			intervals [976]:
				xmin = 253.7372
				xmax = 254.0672
				text = "selling"
			intervals [977]:
				xmin = 254.0672
				xmax = 254.6272
				text = "drugs"
			intervals [978]:
				xmin = 254.6272
				xmax = 255.4927
				text = ""
			intervals [979]:
				xmin = 255.4927
				xmax = 255.7527
				text = "uh"
			intervals [980]:
				xmin = 255.7527
				xmax = 255.8927
				text = "there"
			intervals [981]:
				xmin = 255.8927
				xmax = 256.0327
				text = "were"
			intervals [982]:
				xmin = 256.0327
				xmax = 256.2427
				text = "no"
			intervals [983]:
				xmin = 256.2427
				xmax = 256.4627
				text = "well"
			intervals [984]:
				xmin = 256.4627
				xmax = 256.6027
				text = "not"
			intervals [985]:
				xmin = 256.6027
				xmax = 256.6327
				text = "a"
			intervals [986]:
				xmin = 256.6327
				xmax = 256.7827
				text = "whole"
			intervals [987]:
				xmin = 256.7827
				xmax = 256.9727
				text = "lot"
			intervals [988]:
				xmin = 256.9727
				xmax = 257.0327
				text = "of"
			intervals [989]:
				xmin = 257.0327
				xmax = 257.5827
				text = "killings"
			intervals [990]:
				xmin = 257.5827
				xmax = 257.6127
				text = ""
			intervals [991]:
				xmin = 257.6127
				xmax = 257.8827
				text = "every"
			intervals [992]:
				xmin = 257.8827
				xmax = 258.0627
				text = "now"
			intervals [993]:
				xmin = 258.0627
				xmax = 258.1227
				text = "and"
			intervals [994]:
				xmin = 258.1227
				xmax = 258.2627
				text = "then"
			intervals [995]:
				xmin = 258.2627
				xmax = 258.5827
				text = "somebody"
			intervals [996]:
				xmin = 258.5827
				xmax = 258.7527
				text = "had"
			intervals [997]:
				xmin = 258.7527
				xmax = 258.8227
				text = "a"
			intervals [998]:
				xmin = 258.8227
				xmax = 259.1327
				text = "beef"
			intervals [999]:
				xmin = 259.1327
				xmax = 259.2227
				text = "you"
			intervals [1000]:
				xmin = 259.2227
				xmax = 259.3827
				text = "know"
			intervals [1001]:
				xmin = 259.3827
				xmax = 259.5827
				text = "you"
			intervals [1002]:
				xmin = 259.5827
				xmax = 259.9627
				text = "usually"
			intervals [1003]:
				xmin = 259.9627
				xmax = 260.1927
				text = "whip"
			intervals [1004]:
				xmin = 260.1927
				xmax = 260.5527
				text = "somebody"
			intervals [1005]:
				xmin = 260.5527
				xmax = 260.7127
				text = "with"
			intervals [1006]:
				xmin = 260.7127
				xmax = 260.8027
				text = "your"
			intervals [1007]:
				xmin = 260.8027
				xmax = 261.0827
				text = "hands"
			intervals [1008]:
				xmin = 261.0827
				xmax = 261.1227
				text = "or"
			intervals [1009]:
				xmin = 261.1227
				xmax = 261.4927
				text = "something"
			intervals [1010]:
				xmin = 261.4927
				xmax = 262.0166
				text = ""
			intervals [1011]:
				xmin = 262.0166
				xmax = 262.1566
				text = "but"
			intervals [1012]:
				xmin = 262.1566
				xmax = 262.5466
				text = "now"
			intervals [1013]:
				xmin = 262.5466
				xmax = 262.9566
				text = "uh"
			intervals [1014]:
				xmin = 262.9566
				xmax = 263.7285
				text = ""
			intervals [1015]:
				xmin = 263.7285
				xmax = 263.9485
				text = "these"
			intervals [1016]:
				xmin = 263.9485
				xmax = 264.2185
				text = "kids"
			intervals [1017]:
				xmin = 264.2185
				xmax = 264.4885
				text = "selling"
			intervals [1018]:
				xmin = 264.4885
				xmax = 264.8985
				text = "drugs"
			intervals [1019]:
				xmin = 264.8985
				xmax = 265.0185
				text = "ain't"
			intervals [1020]:
				xmin = 265.0185
				xmax = 265.1185
				text = "no"
			intervals [1021]:
				xmin = 265.1185
				xmax = 265.4985
				text = "food"
			intervals [1022]:
				xmin = 265.4985
				xmax = 265.6685
				text = "they"
			intervals [1023]:
				xmin = 265.6685
				xmax = 265.8985
				text = "they"
			intervals [1024]:
				xmin = 265.8985
				xmax = 266.0685
				text = "the"
			intervals [1025]:
				xmin = 266.0685
				xmax = 266.3585
				text = "ones"
			intervals [1026]:
				xmin = 266.3585
				xmax = 266.6285
				text = "living"
			intervals [1027]:
				xmin = 266.6285
				xmax = 266.7185
				text = "at"
			intervals [1028]:
				xmin = 266.7185
				xmax = 267.0585
				text = "home"
			intervals [1029]:
				xmin = 267.0585
				xmax = 267.2185
				text = "ain't"
			intervals [1030]:
				xmin = 267.2185
				xmax = 267.4985
				text = "taking"
			intervals [1031]:
				xmin = 267.4985
				xmax = 267.6385
				text = "no"
			intervals [1032]:
				xmin = 267.6385
				xmax = 268.0685
				text = "food"
			intervals [1033]:
				xmin = 268.0685
				xmax = 268.4285
				text = "home"
			intervals [1034]:
				xmin = 268.4285
				xmax = 268.7912
				text = ""
			intervals [1035]:
				xmin = 268.7912
				xmax = 268.9112
				text = "they"
			intervals [1036]:
				xmin = 268.9112
				xmax = 269.0212
				text = "ain't"
			intervals [1037]:
				xmin = 269.0212
				xmax = 269.2212
				text = "give"
			intervals [1038]:
				xmin = 269.2212
				xmax = 269.6712
				text = "mom"
			intervals [1039]:
				xmin = 269.6712
				xmax = 269.9912
				text = "nothing"
			intervals [1040]:
				xmin = 269.9912
				xmax = 270.1912
				text = "for"
			intervals [1041]:
				xmin = 270.1912
				xmax = 270.3412
				text = "the"
			intervals [1042]:
				xmin = 270.3412
				xmax = 270.7012
				text = "rent"
			intervals [1043]:
				xmin = 270.7012
				xmax = 271.2576
				text = ""
			intervals [1044]:
				xmin = 271.2576
				xmax = 271.3676
				text = "but"
			intervals [1045]:
				xmin = 271.3676
				xmax = 271.4876
				text = "they're"
			intervals [1046]:
				xmin = 271.4876
				xmax = 271.7776
				text = "running"
			intervals [1047]:
				xmin = 271.7776
				xmax = 272.5376
				text = "downtown"
			intervals [1048]:
				xmin = 272.5376
				xmax = 272.9182
				text = ""
			intervals [1049]:
				xmin = 272.9182
				xmax = 273.2082
				text = "buying"
			intervals [1050]:
				xmin = 273.2082
				xmax = 273.3482
				text = "them"
			intervals [1051]:
				xmin = 273.3482
				xmax = 273.5282
				text = "two"
			intervals [1052]:
				xmin = 273.5282
				xmax = 273.6182
				text = "or"
			intervals [1053]:
				xmin = 273.6182
				xmax = 273.7782
				text = "three"
			intervals [1054]:
				xmin = 273.7782
				xmax = 274.0182
				text = "hundred"
			intervals [1055]:
				xmin = 274.0182
				xmax = 274.2482
				text = "dollar"
			intervals [1056]:
				xmin = 274.2482
				xmax = 274.6082
				text = "tennis"
			intervals [1057]:
				xmin = 274.6082
				xmax = 274.9982
				text = "shoes"
			intervals [1058]:
				xmin = 274.9982
				xmax = 275.3658
				text = ""
			intervals [1059]:
				xmin = 275.3658
				xmax = 275.5358
				text = "they"
			intervals [1060]:
				xmin = 275.5358
				xmax = 275.7058
				text = "just"
			intervals [1061]:
				xmin = 275.7058
				xmax = 275.9558
				text = "taking"
			intervals [1062]:
				xmin = 275.9558
				xmax = 276.1258
				text = "all"
			intervals [1063]:
				xmin = 276.1258
				xmax = 276.2458
				text = "that"
			intervals [1064]:
				xmin = 276.2458
				xmax = 276.5558
				text = "money"
			intervals [1065]:
				xmin = 276.5558
				xmax = 276.8258
				text = "right"
			intervals [1066]:
				xmin = 276.8258
				xmax = 276.9658
				text = ""
			intervals [1067]:
				xmin = 276.9658
				xmax = 277.2358
				text = "right"
			intervals [1068]:
				xmin = 277.2358
				xmax = 277.4558
				text = "back"
			intervals [1069]:
				xmin = 277.4558
				xmax = 277.5958
				text = "to"
			intervals [1070]:
				xmin = 277.5958
				xmax = 277.7158
				text = "the"
			intervals [1071]:
				xmin = 277.7158
				xmax = 277.9958
				text = "white"
			intervals [1072]:
				xmin = 277.9958
				xmax = 278.3658
				text = "man"
			intervals [1073]:
				xmin = 278.3658
				xmax = 278.9814
				text = ""
			intervals [1074]:
				xmin = 278.9814
				xmax = 279.0814
				text = "they"
			intervals [1075]:
				xmin = 279.0814
				xmax = 279.2414
				text = "keep"
			intervals [1076]:
				xmin = 279.2414
				xmax = 279.3714
				text = "they"
			intervals [1077]:
				xmin = 279.3714
				xmax = 279.6014
				text = "putting"
			intervals [1078]:
				xmin = 279.6014
				xmax = 279.7114
				text = "it"
			intervals [1079]:
				xmin = 279.7114
				xmax = 279.9514
				text = "right"
			intervals [1080]:
				xmin = 279.9514
				xmax = 280.1814
				text = "back"
			intervals [1081]:
				xmin = 280.1814
				xmax = 280.3314
				text = "in"
			intervals [1082]:
				xmin = 280.3314
				xmax = 280.4314
				text = "the"
			intervals [1083]:
				xmin = 280.4314
				xmax = 280.8314
				text = "system"
			intervals [1084]:
				xmin = 280.8314
				xmax = 280.9314
				text = ""
			intervals [1085]:
				xmin = 280.9314
				xmax = 281.0714
				text = "but"
			intervals [1086]:
				xmin = 281.0714
				xmax = 281.2114
				text = "they"
			intervals [1087]:
				xmin = 281.2114
				xmax = 281.3314
				text = "ain't"
			intervals [1088]:
				xmin = 281.3314
				xmax = 281.5614
				text = "doing"
			intervals [1089]:
				xmin = 281.5614
				xmax = 281.9114
				text = "nothing"
			intervals [1090]:
				xmin = 281.9114
				xmax = 281.9714
				text = "at"
			intervals [1091]:
				xmin = 281.9714
				xmax = 282.2714
				text = "home"
			intervals [1092]:
				xmin = 282.2714
				xmax = 283.0889
				text = ""
			intervals [1093]:
				xmin = 283.0889
				xmax = 283.1689
				text = "you"
			intervals [1094]:
				xmin = 283.1689
				xmax = 283.3889
				text = "know"
			intervals [1095]:
				xmin = 283.3889
				xmax = 284.5464
				text = ""
			intervals [1096]:
				xmin = 284.5464
				xmax = 284.6564
				text = "but"
			intervals [1097]:
				xmin = 284.6564
				xmax = 284.7564
				text = "they"
			intervals [1098]:
				xmin = 284.7564
				xmax = 285.0964
				text = "eating"
			intervals [1099]:
				xmin = 285.0964
				xmax = 285.2064
				text = "at"
			intervals [1100]:
				xmin = 285.2064
				xmax = 285.5364
				text = "home"
			intervals [1101]:
				xmin = 285.5364
				xmax = 285.6164
				text = ""
			intervals [1102]:
				xmin = 285.6164
				xmax = 285.7164
				text = "and"
			intervals [1103]:
				xmin = 285.7164
				xmax = 285.8864
				text = "they"
			intervals [1104]:
				xmin = 285.8864
				xmax = 286.2964
				text = "staying"
			intervals [1105]:
				xmin = 286.2964
				xmax = 286.3564
				text = "at"
			intervals [1106]:
				xmin = 286.3564
				xmax = 286.6864
				text = "home"
			intervals [1107]:
				xmin = 286.6864
				xmax = 287.4466
				text = ""
			intervals [1108]:
				xmin = 287.4466
				xmax = 287.5066
				text = "you"
			intervals [1109]:
				xmin = 287.5066
				xmax = 287.7266
				text = "know"
			intervals [1110]:
				xmin = 287.7266
				xmax = 287.8966
				text = "so"
			intervals [1111]:
				xmin = 287.8966
				xmax = 288.0566
				text = "i"
			intervals [1112]:
				xmin = 288.0566
				xmax = 288.1766
				text = ""
			intervals [1113]:
				xmin = 288.1766
				xmax = 288.2666
				text = "you"
			intervals [1114]:
				xmin = 288.2666
				xmax = 288.3966
				text = "know"
			intervals [1115]:
				xmin = 288.3966
				xmax = 288.7166
				text = "i"
			intervals [1116]:
				xmin = 288.7166
				xmax = 288.9066
				text = "i"
			intervals [1117]:
				xmin = 288.9066
				xmax = 289.1466
				text = "that"
			intervals [1118]:
				xmin = 289.1466
				xmax = 289.2066
				text = "s"
			intervals [1119]:
				xmin = 289.2066
				xmax = 289.4466
				text = "one"
			intervals [1120]:
				xmin = 289.4466
				xmax = 289.5066
				text = "of"
			intervals [1121]:
				xmin = 289.5066
				xmax = 289.5666
				text = "the"
			intervals [1122]:
				xmin = 289.5666
				xmax = 289.8566
				text = "things"
			intervals [1123]:
				xmin = 289.8566
				xmax = 289.9666
				text = "that"
			intervals [1124]:
				xmin = 289.9666
				xmax = 290.2366
				text = "i"
			intervals [1125]:
				xmin = 290.2366
				xmax = 290.2666
				text = "i"
			intervals [1126]:
				xmin = 290.2666
				xmax = 290.3666
				text = "i"
			intervals [1127]:
				xmin = 290.3666
				xmax = 290.5266
				text = "do"
			intervals [1128]:
				xmin = 290.5266
				xmax = 290.5666
				text = ""
			intervals [1129]:
				xmin = 290.5666
				xmax = 290.7466
				text = "i"
			intervals [1130]:
				xmin = 290.7466
				xmax = 290.9666
				text = "really"
			intervals [1131]:
				xmin = 290.9666
				xmax = 291.1366
				text = "don't"
			intervals [1132]:
				xmin = 291.1366
				xmax = 291.3566
				text = "like"
			intervals [1133]:
				xmin = 291.3566
				xmax = 291.6066
				text = "about"
			intervals [1134]:
				xmin = 291.6066
				xmax = 291.8266
				text = "this"
			intervals [1135]:
				xmin = 291.8266
				xmax = 292.5566
				text = "generation"
			intervals [1136]:
				xmin = 292.5566
				xmax = 292.7666
				text = "and"
			intervals [1137]:
				xmin = 292.7666
				xmax = 293.6194
				text = ""
			intervals [1138]:
				xmin = 293.6194
				xmax = 293.7094
				text = "i"
			intervals [1139]:
				xmin = 293.7094
				xmax = 293.9994
				text = "can't"
			intervals [1140]:
				xmin = 293.9994
				xmax = 294.6294
				text = "stand"
			intervals [1141]:
				xmin = 294.6294
				xmax = 294.6894
				text = "to"
			intervals [1142]:
				xmin = 294.6894
				xmax = 294.7994
				text = "hear"
			intervals [1143]:
				xmin = 294.7994
				xmax = 294.8894
				text = "hear"
			intervals [1144]:
				xmin = 294.8894
				xmax = 294.9994
				text = "'em"
			intervals [1145]:
				xmin = 294.9994
				xmax = 295.0994
				text = "when"
			intervals [1146]:
				xmin = 295.0994
				xmax = 295.2194
				text = "they"
			intervals [1147]:
				xmin = 295.2194
				xmax = 295.5294
				text = "curse"
			intervals [1148]:
				xmin = 295.5294
				xmax = 295.6494
				text = "their"
			intervals [1149]:
				xmin = 295.6494
				xmax = 296.0594
				text = "mom"
			intervals [1150]:
				xmin = 296.0594
				xmax = 296.2394
				text = "out"
			intervals [1151]:
				xmin = 296.2394
				xmax = 296.3594
				text = ""
			intervals [1152]:
				xmin = 296.3594
				xmax = 296.5394
				text = "they"
			intervals [1153]:
				xmin = 296.5394
				xmax = 296.8894
				text = "parents"
			intervals [1154]:
				xmin = 296.8894
				xmax = 297.0094
				text = "they"
			intervals [1155]:
				xmin = 297.0094
				xmax = 297.2394
				text = "talk"
			intervals [1156]:
				xmin = 297.2394
				xmax = 297.4594
				text = "back"
			intervals [1157]:
				xmin = 297.4594
				xmax = 297.5394
				text = "to"
			intervals [1158]:
				xmin = 297.5394
				xmax = 297.6594
				text = "their"
			intervals [1159]:
				xmin = 297.6594
				xmax = 298.0794
				text = "parents"
			intervals [1160]:
				xmin = 298.0794
				xmax = 298.1094
				text = ""
			intervals [1161]:
				xmin = 298.1094
				xmax = 298.2494
				text = "i"
			intervals [1162]:
				xmin = 298.2494
				xmax = 298.5694
				text = "just"
			intervals [1163]:
				xmin = 298.5694
				xmax = 298.8024
				text = ""
			intervals [1164]:
				xmin = 298.8024
				xmax = 298.8924
				text = "i"
			intervals [1165]:
				xmin = 298.8924
				xmax = 299.1324
				text = ""
			intervals [1166]:
				xmin = 299.1324
				xmax = 299.2624
				text = "but"
			intervals [1167]:
				xmin = 299.2624
				xmax = 299.3724
				text = "you"
			intervals [1168]:
				xmin = 299.3724
				xmax = 299.6324
				text = "can't"
			intervals [1169]:
				xmin = 299.6324
				xmax = 299.7924
				text = "say"
			intervals [1170]:
				xmin = 299.7924
				xmax = 300.0424
				text = "nothing"
			intervals [1171]:
				xmin = 300.0424
				xmax = 300.2024
				text = "to"
			intervals [1172]:
				xmin = 300.2024
				xmax = 300.4824
				text = "'em"
			intervals [1173]:
				xmin = 300.4824
				xmax = 301.0731
				text = ""
			intervals [1174]:
				xmin = 301.0731
				xmax = 301.1631
				text = "you"
			intervals [1175]:
				xmin = 301.1631
				xmax = 301.3631
				text = "know"
			intervals [1176]:
				xmin = 301.3631
				xmax = 301.4831
				text = ""
			intervals [1177]:
				xmin = 301.4831
				xmax = 301.8231
				text = "cause"
			intervals [1178]:
				xmin = 301.8231
				xmax = 302.0731
				text = ""
			intervals [1179]:
				xmin = 302.0731
				xmax = 302.3931
				text = "cause"
			intervals [1180]:
				xmin = 302.3931
				xmax = 302.6031
				text = "shit"
			intervals [1181]:
				xmin = 302.6031
				xmax = 302.7531
				text = "these"
			intervals [1182]:
				xmin = 302.7531
				xmax = 303.0831
				text = "kids"
			intervals [1183]:
				xmin = 303.0831
				xmax = 303.1631
				text = ""
			intervals [1184]:
				xmin = 303.1631
				xmax = 303.4731
				text = "kids"
			intervals [1185]:
				xmin = 303.4731
				xmax = 303.7131
				text = "these"
			intervals [1186]:
				xmin = 303.7131
				xmax = 303.9731
				text = "kids"
			intervals [1187]:
				xmin = 303.9731
				xmax = 304.4431
				text = "today"
			intervals [1188]:
				xmin = 304.4431
				xmax = 304.4731
				text = ""
			intervals [1189]:
				xmin = 304.4731
				xmax = 304.5131
				text = "<unk>"
			intervals [1190]:
				xmin = 304.5131
				xmax = 304.6931
				text = "um"
			intervals [1191]:
				xmin = 304.6931
				xmax = 304.8231
				text = "a"
			intervals [1192]:
				xmin = 304.8231
				xmax = 304.8631
				text = ""
			intervals [1193]:
				xmin = 304.8631
				xmax = 305.1431
				text = "young"
			intervals [1194]:
				xmin = 305.1431
				xmax = 305.8731
				text = "teenager"
			intervals [1195]:
				xmin = 305.8731
				xmax = 305.9031
				text = ""
			intervals [1196]:
				xmin = 305.9031
				xmax = 306.1031
				text = "they"
			intervals [1197]:
				xmin = 306.1031
				xmax = 306.1331
				text = "<unk>"
			intervals [1198]:
				xmin = 306.1331
				xmax = 306.4431
				text = "shoot"
			intervals [1199]:
				xmin = 306.4431
				xmax = 306.5731
				text = "you"
			intervals [1200]:
				xmin = 306.5731
				xmax = 307.3138
				text = ""
			intervals [1201]:
				xmin = 307.3138
				xmax = 307.5338
				text = "they"
			intervals [1202]:
				xmin = 307.5338
				xmax = 307.5638
				text = "<unk>"
			intervals [1203]:
				xmin = 307.5638
				xmax = 307.8938
				text = "shoot"
			intervals [1204]:
				xmin = 307.8938
				xmax = 307.9938
				text = "you"
			intervals [1205]:
				xmin = 307.9938
				xmax = 308.1138
				text = "when"
			intervals [1206]:
				xmin = 308.1138
				xmax = 308.2238
				text = "you"
			intervals [1207]:
				xmin = 308.2238
				xmax = 308.4838
				text = "try"
			intervals [1208]:
				xmin = 308.4838
				xmax = 308.5438
				text = "and"
			intervals [1209]:
				xmin = 308.5438
				xmax = 308.8938
				text = "correct"
			intervals [1210]:
				xmin = 308.8938
				xmax = 308.9238
				text = ""
			intervals [1211]:
				xmin = 308.9238
				xmax = 309.1238
				text = "them"
			intervals [1212]:
				xmin = 309.1238
				xmax = 309.6869
				text = ""
			intervals [1213]:
				xmin = 309.6869
				xmax = 309.7669
				text = "you"
			intervals [1214]:
				xmin = 309.7669
				xmax = 309.9369
				text = "know"
			intervals [1215]:
				xmin = 309.9369
				xmax = 310.1369
				text = ""
			intervals [1216]:
				xmin = 310.1369
				xmax = 310.2069
				text = "and"
			intervals [1217]:
				xmin = 310.2069
				xmax = 310.3969
				text = "and"
			intervals [1218]:
				xmin = 310.3969
				xmax = 310.4269
				text = ""
			intervals [1219]:
				xmin = 310.4269
				xmax = 310.8269
				text = "they"
			intervals [1220]:
				xmin = 310.8269
				xmax = 310.9969
				text = "don't"
			intervals [1221]:
				xmin = 310.9969
				xmax = 311.2469
				text = "have"
			intervals [1222]:
				xmin = 311.2469
				xmax = 311.4769
				text = "no"
			intervals [1223]:
				xmin = 311.4769
				xmax = 312.0869
				text = "disregard"
			intervals [1224]:
				xmin = 312.0869
				xmax = 312.1669
				text = "for"
			intervals [1225]:
				xmin = 312.1669
				xmax = 312.1969
				text = ""
			intervals [1226]:
				xmin = 312.1969
				xmax = 312.5469
				text = "life"
			intervals [1227]:
				xmin = 312.5469
				xmax = 313.8218
				text = ""
			intervals [1228]:
				xmin = 313.8218
				xmax = 314.0918
				text = "the"
			intervals [1229]:
				xmin = 314.0918
				xmax = 314.1518
				text = ""
			intervals [1230]:
				xmin = 314.1518
				xmax = 314.2218
				text = "the"
			intervals [1231]:
				xmin = 314.2218
				xmax = 314.5918
				text = "average"
			intervals [1232]:
				xmin = 314.5918
				xmax = 314.8818
				text = "kid"
			intervals [1233]:
				xmin = 314.8818
				xmax = 314.9418
				text = "in"
			intervals [1234]:
				xmin = 314.9418
				xmax = 315.2018
				text = "this"
			intervals [1235]:
				xmin = 315.2018
				xmax = 315.2318
				text = ""
			intervals [1236]:
				xmin = 315.2318
				xmax = 315.5018
				text = "this"
			intervals [1237]:
				xmin = 315.5018
				xmax = 315.8118
				text = "day"
			intervals [1238]:
				xmin = 315.8118
				xmax = 316.1018
				text = "this"
			intervals [1239]:
				xmin = 316.1018
				xmax = 316.2918
				text = "two"
			intervals [1240]:
				xmin = 316.2918
				xmax = 316.6618
				text = "thousand"
			intervals [1241]:
				xmin = 316.6618
				xmax = 317.1418
				text = "fifteen"
			intervals [1242]:
				xmin = 317.1418
				xmax = 317.2118
				text = "the"
			intervals [1243]:
				xmin = 317.2118
				xmax = 317.4618
				text = "average"
			intervals [1244]:
				xmin = 317.4618
				xmax = 317.6818
				text = "kid"
			intervals [1245]:
				xmin = 317.6818
				xmax = 317.7418
				text = "in"
			intervals [1246]:
				xmin = 317.7418
				xmax = 317.9118
				text = "this"
			intervals [1247]:
				xmin = 317.9118
				xmax = 318.1418
				text = "day"
			intervals [1248]:
				xmin = 318.1418
				xmax = 318.436
				text = ""
			intervals [1249]:
				xmin = 318.436
				xmax = 318.586
				text = "they"
			intervals [1250]:
				xmin = 318.586
				xmax = 318.946
				text = "don't"
			intervals [1251]:
				xmin = 318.946
				xmax = 319.1517
				text = ""
			intervals [1252]:
				xmin = 319.1517
				xmax = 319.3317
				text = "they"
			intervals [1253]:
				xmin = 319.3317
				xmax = 319.5617
				text = "they"
			intervals [1254]:
				xmin = 319.5617
				xmax = 319.9217
				text = "lucky"
			intervals [1255]:
				xmin = 319.9217
				xmax = 320.0217
				text = "if"
			intervals [1256]:
				xmin = 320.0217
				xmax = 320.1717
				text = "they"
			intervals [1257]:
				xmin = 320.1717
				xmax = 320.4617
				text = "live"
			intervals [1258]:
				xmin = 320.4617
				xmax = 320.6017
				text = "to"
			intervals [1259]:
				xmin = 320.6017
				xmax = 320.8217
				text = "get"
			intervals [1260]:
				xmin = 320.8217
				xmax = 321.2717
				text = "twenty"
			intervals [1261]:
				xmin = 321.2717
				xmax = 321.6231
				text = ""
			intervals [1262]:
				xmin = 321.6231
				xmax = 321.9331
				text = "n-"
			intervals [1263]:
				xmin = 321.9331
				xmax = 322.0631
				text = "or"
			intervals [1264]:
				xmin = 322.0631
				xmax = 322.5931
				text = "nineteen"
			intervals [1265]:
				xmin = 322.5931
				xmax = 322.6431
				text = "or"
			intervals [1266]:
				xmin = 322.6431
				xmax = 322.9531
				text = "twenty"
			intervals [1267]:
				xmin = 322.9531
				xmax = 323.2031
				text = "something"
			intervals [1268]:
				xmin = 323.2031
				xmax = 323.3531
				text = "like"
			intervals [1269]:
				xmin = 323.3531
				xmax = 323.5031
				text = "that"
			intervals [1270]:
				xmin = 323.5031
				xmax = 323.7603
				text = ""
			intervals [1271]:
				xmin = 323.7603
				xmax = 323.9203
				text = "they"
			intervals [1272]:
				xmin = 323.9203
				xmax = 324.1603
				text = "thems"
			intervals [1273]:
				xmin = 324.1603
				xmax = 324.3203
				text = "don't"
			intervals [1274]:
				xmin = 324.3203
				xmax = 324.4903
				text = "live"
			intervals [1275]:
				xmin = 324.4903
				xmax = 324.5503
				text = "to"
			intervals [1276]:
				xmin = 324.5503
				xmax = 324.7103
				text = "get"
			intervals [1277]:
				xmin = 324.7103
				xmax = 325.0103
				text = "twenty"
			intervals [1278]:
				xmin = 325.0103
				xmax = 325.3703
				text = "five"
			intervals [1279]:
				xmin = 325.3703
				xmax = 326.1744
				text = ""
			intervals [1280]:
				xmin = 326.1744
				xmax = 326.2644
				text = "you"
			intervals [1281]:
				xmin = 326.2644
				xmax = 326.4144
				text = "know"
			intervals [1282]:
				xmin = 326.4144
				xmax = 326.7144
				text = ""
			intervals [1283]:
				xmin = 326.7144
				xmax = 326.8844
				text = "that"
			intervals [1284]:
				xmin = 326.8844
				xmax = 326.9344
				text = "s"
			intervals [1285]:
				xmin = 326.9344
				xmax = 327.1244
				text = "that"
			intervals [1286]:
				xmin = 327.1244
				xmax = 327.1944
				text = "s"
			intervals [1287]:
				xmin = 327.1944
				xmax = 327.4244
				text = "cause"
			intervals [1288]:
				xmin = 327.4244
				xmax = 327.5944
				text = "the"
			intervals [1289]:
				xmin = 327.5944
				xmax = 327.8244
				text = "uh"
			intervals [1290]:
				xmin = 327.8244
				xmax = 328.7233
				text = ""
			intervals [1291]:
				xmin = 328.7233
				xmax = 329.0533
				text = "the"
			intervals [1292]:
				xmin = 329.0533
				xmax = 329.6633
				text = "environment"
			intervals [1293]:
				xmin = 329.6633
				xmax = 329.7633
				text = "s"
			intervals [1294]:
				xmin = 329.7633
				xmax = 330.2133
				text = "changed"
			intervals [1295]:
				xmin = 330.2133
				xmax = 330.4533
				text = "every"
			intervals [1296]:
				xmin = 330.4533
				xmax = 330.7733
				text = "every"
			intervals [1297]:
				xmin = 330.7733
				xmax = 330.8433
				text = ""
			intervals [1298]:
				xmin = 330.8433
				xmax = 331.0033
				text = "well"
			intervals [1299]:
				xmin = 331.0033
				xmax = 331.4033
				text = "everything"
			intervals [1300]:
				xmin = 331.4033
				xmax = 331.5633
				text = "has"
			intervals [1301]:
				xmin = 331.5633
				xmax = 331.7633
				text = "changed"
			intervals [1302]:
				xmin = 331.7633
				xmax = 331.9233
				text = ""
			intervals [1303]:
				xmin = 331.9233
				xmax = 332.0933
				text = "you"
			intervals [1304]:
				xmin = 332.0933
				xmax = 332.2333
				text = "know"
			intervals [1305]:
				xmin = 332.2333
				xmax = 332.2833
				text = ""
			intervals [1306]:
				xmin = 332.2833
				xmax = 333.0433
				text = "lifestyles"
			intervals [1307]:
				xmin = 333.0433
				xmax = 333.1233
				text = "and"
			intervals [1308]:
				xmin = 333.1233
				xmax = 333.7533
				text = "everything"
			intervals [1309]:
				xmin = 333.7533
				xmax = 334.5263
				text = ""
			intervals [1310]:
				xmin = 334.5263
				xmax = 334.7763
				text = "and"
			intervals [1311]:
				xmin = 334.7763
				xmax = 335.0463
				text = "uh"
			intervals [1312]:
				xmin = 335.0463
				xmax = 335.1263
				text = ""
			intervals [1313]:
				xmin = 335.1263
				xmax = 335.2863
				text = "they"
			intervals [1314]:
				xmin = 335.2863
				xmax = 335.4663
				text = "just"
			intervals [1315]:
				xmin = 335.4663
				xmax = 335.7563
				text = "stop"
			intervals [1316]:
				xmin = 335.7563
				xmax = 336.0063
				text = "going"
			intervals [1317]:
				xmin = 336.0063
				xmax = 336.1263
				text = "they"
			intervals [1318]:
				xmin = 336.1263
				xmax = 336.3463
				text = "just"
			intervals [1319]:
				xmin = 336.3463
				xmax = 336.5863
				text = "quit"
			intervals [1320]:
				xmin = 336.5863
				xmax = 336.8563
				text = "going"
			intervals [1321]:
				xmin = 336.8563
				xmax = 336.9463
				text = "to"
			intervals [1322]:
				xmin = 336.9463
				xmax = 337.3063
				text = "school"
			intervals [1323]:
				xmin = 337.3063
				xmax = 337.4363
				text = "when"
			intervals [1324]:
				xmin = 337.4363
				xmax = 337.6063
				text = "they"
			intervals [1325]:
				xmin = 337.6063
				xmax = 337.8763
				text = "want"
			intervals [1326]:
				xmin = 337.8763
				xmax = 338.0863
				text = "to"
			intervals [1327]:
				xmin = 338.0863
				xmax = 339.3825
				text = ""
			intervals [1328]:
				xmin = 339.3825
				xmax = 339.5025
				text = "and"
			intervals [1329]:
				xmin = 339.5025
				xmax = 339.6125
				text = "they"
			intervals [1330]:
				xmin = 339.6125
				xmax = 339.8625
				text = "hang"
			intervals [1331]:
				xmin = 339.8625
				xmax = 339.9925
				text = "with"
			intervals [1332]:
				xmin = 339.9925
				xmax = 340.0825
				text = "the"
			intervals [1333]:
				xmin = 340.0825
				xmax = 340.5425
				text = "boys"
			intervals [1334]:
				xmin = 340.5425
				xmax = 340.7525
				text = "all"
			intervals [1335]:
				xmin = 340.7525
				xmax = 340.9625
				text = "day"
			intervals [1336]:
				xmin = 340.9625
				xmax = 341.2925
				text = "long"
			intervals [1337]:
				xmin = 341.2925
				xmax = 341.5925
				text = "doing"
			intervals [1338]:
				xmin = 341.5925
				xmax = 341.8425
				text = "this"
			intervals [1339]:
				xmin = 341.8425
				xmax = 341.9125
				text = "and"
			intervals [1340]:
				xmin = 341.9125
				xmax = 342.2225
				text = "doing"
			intervals [1341]:
				xmin = 342.2225
				xmax = 342.4625
				text = "that"
			intervals [1342]:
				xmin = 342.4625
				xmax = 342.6837
				text = ""
			intervals [1343]:
				xmin = 342.6837
				xmax = 342.9037
				text = "so"
			intervals [1344]:
				xmin = 342.9037
				xmax = 343.3937
				text = "before"
			intervals [1345]:
				xmin = 343.3937
				xmax = 343.6637
				text = "long"
			intervals [1346]:
				xmin = 343.6637
				xmax = 343.8437
				text = "you"
			intervals [1347]:
				xmin = 343.8437
				xmax = 344.0237
				text = "know"
			intervals [1348]:
				xmin = 344.0237
				xmax = 344.1537
				text = "you"
			intervals [1349]:
				xmin = 344.1537
				xmax = 344.4037
				text = "know"
			intervals [1350]:
				xmin = 344.4037
				xmax = 344.5237
				text = "<unk>"
			intervals [1351]:
				xmin = 344.5237
				xmax = 344.7641
				text = ""
			intervals [1352]:
				xmin = 344.7641
				xmax = 344.9641
				text = "they"
			intervals [1353]:
				xmin = 344.9641
				xmax = 345.1441
				text = "gonna"
			intervals [1354]:
				xmin = 345.1441
				xmax = 345.2641
				text = "get"
			intervals [1355]:
				xmin = 345.2641
				xmax = 345.3441
				text = "in"
			intervals [1356]:
				xmin = 345.3441
				xmax = 345.7741
				text = "trouble"
			intervals [1357]:
				xmin = 345.7741
				xmax = 345.8341
				text = ""
			intervals [1358]:
				xmin = 345.8341
				xmax = 346.0541
				text = "get"
			intervals [1359]:
				xmin = 346.0541
				xmax = 346.2341
				text = "that"
			intervals [1360]:
				xmin = 346.2341
				xmax = 346.6041
				text = "record"
			intervals [1361]:
				xmin = 346.6041
				xmax = 347.4874
				text = ""
			intervals [1362]:
				xmin = 347.4874
				xmax = 347.8674
				text = "and"
			intervals [1363]:
				xmin = 347.8674
				xmax = 348.0874
				text = "uh"
			intervals [1364]:
				xmin = 348.0874
				xmax = 349.5436
				text = ""
			intervals [1365]:
				xmin = 349.5436
				xmax = 349.6036
				text = "<unk>"
			intervals [1366]:
				xmin = 349.6036
				xmax = 349.965
				text = ""
			intervals [1367]:
				xmin = 349.965
				xmax = 350.055
				text = "let"
			intervals [1368]:
				xmin = 350.055
				xmax = 350.085
				text = "s"
			intervals [1369]:
				xmin = 350.085
				xmax = 350.255
				text = "see"
			intervals [1370]:
				xmin = 350.255
				xmax = 350.825
				text = "basically"
			intervals [1371]:
				xmin = 350.825
				xmax = 350.855
				text = ""
			intervals [1372]:
				xmin = 350.855
				xmax = 351.015
				text = "it"
			intervals [1373]:
				xmin = 351.015
				xmax = 351.065
				text = "s"
			intervals [1374]:
				xmin = 351.065
				xmax = 351.095
				text = "a"
			intervals [1375]:
				xmin = 351.095
				xmax = 351.155
				text = "new"
			intervals [1376]:
				xmin = 351.155
				xmax = 351.325
				text = "form"
			intervals [1377]:
				xmin = 351.325
				xmax = 351.385
				text = "of"
			intervals [1378]:
				xmin = 351.385
				xmax = 352.085
				text = "genocide"
			intervals [1379]:
				xmin = 352.085
				xmax = 352.455
				text = "now"
			intervals [1380]:
				xmin = 352.455
				xmax = 352.8478
				text = ""
			intervals [1381]:
				xmin = 352.8478
				xmax = 352.9678
				text = "in"
			intervals [1382]:
				xmin = 352.9678
				xmax = 353.1978
				text = "my"
			intervals [1383]:
				xmin = 353.1978
				xmax = 353.6578
				text = "opinion"
			intervals [1384]:
				xmin = 353.6578
				xmax = 354.3527
				text = ""
			intervals [1385]:
				xmin = 354.3527
				xmax = 354.5827
				text = "whereas"
			intervals [1386]:
				xmin = 354.5827
				xmax = 354.8327
				text = "once"
			intervals [1387]:
				xmin = 354.8327
				xmax = 355.1427
				text = "upon"
			intervals [1388]:
				xmin = 355.1427
				xmax = 355.2127
				text = "a"
			intervals [1389]:
				xmin = 355.2127
				xmax = 355.6627
				text = "time"
			intervals [1390]:
				xmin = 355.6627
				xmax = 355.9227
				text = "uh"
			intervals [1391]:
				xmin = 355.9227
				xmax = 356.0627
				text = ""
			intervals [1392]:
				xmin = 356.0627
				xmax = 356.2927
				text = "the"
			intervals [1393]:
				xmin = 356.2927
				xmax = 356.5427
				text = "white"
			intervals [1394]:
				xmin = 356.5427
				xmax = 357.4327
				text = "establishment"
			intervals [1395]:
				xmin = 357.4327
				xmax = 357.6756
				text = ""
			intervals [1396]:
				xmin = 357.6756
				xmax = 357.8956
				text = "not"
			intervals [1397]:
				xmin = 357.8956
				xmax = 358.2756
				text = "necessarily"
			intervals [1398]:
				xmin = 358.2756
				xmax = 358.3356
				text = "the"
			intervals [1399]:
				xmin = 358.3356
				xmax = 358.5856
				text = "white"
			intervals [1400]:
				xmin = 358.5856
				xmax = 358.8856
				text = "man"
			intervals [1401]:
				xmin = 358.8856
				xmax = 359.0756
				text = "white"
			intervals [1402]:
				xmin = 359.0756
				xmax = 359.6656
				text = "establishment"
			intervals [1403]:
				xmin = 359.6656
				xmax = 359.7956
				text = "they"
			intervals [1404]:
				xmin = 359.7956
				xmax = 359.9056
				text = "were"
			intervals [1405]:
				xmin = 359.9056
				xmax = 360.2156
				text = "tryna"
			intervals [1406]:
				xmin = 360.2156
				xmax = 360.3856
				text = "get"
			intervals [1407]:
				xmin = 360.3856
				xmax = 360.9956
				text = "blacks"
			intervals [1408]:
				xmin = 360.9956
				xmax = 361.7772
				text = ""
			intervals [1409]:
				xmin = 361.7772
				xmax = 361.8872
				text = "make"
			intervals [1410]:
				xmin = 361.8872
				xmax = 362.0672
				text = "sure"
			intervals [1411]:
				xmin = 362.0672
				xmax = 362.4172
				text = "blacks"
			intervals [1412]:
				xmin = 362.4172
				xmax = 362.6272
				text = "got"
			intervals [1413]:
				xmin = 362.6272
				xmax = 362.6972
				text = "a"
			intervals [1414]:
				xmin = 362.6972
				xmax = 363.2272
				text = "criminal"
			intervals [1415]:
				xmin = 363.2272
				xmax = 363.7072
				text = "record"
			intervals [1416]:
				xmin = 363.7072
				xmax = 364.5647
				text = ""
			intervals [1417]:
				xmin = 364.5647
				xmax = 364.6647
				text = "at"
			intervals [1418]:
				xmin = 364.6647
				xmax = 364.7347
				text = "an"
			intervals [1419]:
				xmin = 364.7347
				xmax = 364.9847
				text = "early"
			intervals [1420]:
				xmin = 364.9847
				xmax = 365.2247
				text = "age"
			intervals [1421]:
				xmin = 365.2247
				xmax = 365.3847
				text = ""
			intervals [1422]:
				xmin = 365.3847
				xmax = 365.5947
				text = "so"
			intervals [1423]:
				xmin = 365.5947
				xmax = 365.7347
				text = "they"
			intervals [1424]:
				xmin = 365.7347
				xmax = 366.0247
				text = "couldn't"
			intervals [1425]:
				xmin = 366.0247
				xmax = 366.1647
				text = "get"
			intervals [1426]:
				xmin = 366.1647
				xmax = 366.1947
				text = ""
			intervals [1427]:
				xmin = 366.1947
				xmax = 366.7947
				text = "jobs"
			intervals [1428]:
				xmin = 366.7947
				xmax = 366.9325
				text = ""
			intervals [1429]:
				xmin = 366.9325
				xmax = 367.2225
				text = "later"
			intervals [1430]:
				xmin = 367.2225
				xmax = 367.5425
				text = "on"
			intervals [1431]:
				xmin = 367.5425
				xmax = 367.8734
				text = ""
			intervals [1432]:
				xmin = 367.8734
				xmax = 367.9334
				text = "you"
			intervals [1433]:
				xmin = 367.9334
				xmax = 368.0834
				text = "know"
			intervals [1434]:
				xmin = 368.0834
				xmax = 368.3234
				text = "they"
			intervals [1435]:
				xmin = 368.3234
				xmax = 368.3534
				text = ""
			intervals [1436]:
				xmin = 368.3534
				xmax = 368.4834
				text = "well"
			intervals [1437]:
				xmin = 368.4834
				xmax = 368.6134
				text = "see"
			intervals [1438]:
				xmin = 368.6134
				xmax = 368.9234
				text = "blacks"
			intervals [1439]:
				xmin = 368.9234
				xmax = 369.0234
				text = "were"
			intervals [1440]:
				xmin = 369.0234
				xmax = 369.4434
				text = "unaware"
			intervals [1441]:
				xmin = 369.4434
				xmax = 369.5034
				text = "of"
			intervals [1442]:
				xmin = 369.5034
				xmax = 369.8234
				text = "this"
			intervals [1443]:
				xmin = 369.8234
				xmax = 370.1707
				text = ""
			intervals [1444]:
				xmin = 370.1707
				xmax = 370.3307
				text = "but"
			intervals [1445]:
				xmin = 370.3307
				xmax = 370.4207
				text = "the"
			intervals [1446]:
				xmin = 370.4207
				xmax = 370.6607
				text = "white"
			intervals [1447]:
				xmin = 370.6607
				xmax = 370.8507
				text = "man"
			intervals [1448]:
				xmin = 370.8507
				xmax = 370.9407
				text = "well"
			intervals [1449]:
				xmin = 370.9407
				xmax = 371.0407
				text = "let"
			intervals [1450]:
				xmin = 371.0407
				xmax = 371.1607
				text = "he"
			intervals [1451]:
				xmin = 371.1607
				xmax = 371.3207
				text = "gonna"
			intervals [1452]:
				xmin = 371.3207
				xmax = 371.4807
				text = "let"
			intervals [1453]:
				xmin = 371.4807
				xmax = 371.6007
				text = "you"
			intervals [1454]:
				xmin = 371.6007
				xmax = 371.8107
				text = "break"
			intervals [1455]:
				xmin = 371.8107
				xmax = 371.9707
				text = "some"
			intervals [1456]:
				xmin = 371.9707
				xmax = 372.4107
				text = "laws"
			intervals [1457]:
				xmin = 372.4107
				xmax = 372.6058
				text = ""
			intervals [1458]:
				xmin = 372.6058
				xmax = 372.7358
				text = "but"
			intervals [1459]:
				xmin = 372.7358
				xmax = 373.0758
				text = "later"
			intervals [1460]:
				xmin = 373.0758
				xmax = 373.3758
				text = "on"
			intervals [1461]:
				xmin = 373.3758
				xmax = 373.5258
				text = ""
			intervals [1462]:
				xmin = 373.5258
				xmax = 373.6158
				text = "you"
			intervals [1463]:
				xmin = 373.6158
				xmax = 373.8458
				text = "know"
			intervals [1464]:
				xmin = 373.8458
				xmax = 374.0558
				text = ""
			intervals [1465]:
				xmin = 374.0558
				xmax = 374.1958
				text = "you"
			intervals [1466]:
				xmin = 374.1958
				xmax = 374.4558
				text = "tryna"
			intervals [1467]:
				xmin = 374.4558
				xmax = 374.6058
				text = "get"
			intervals [1468]:
				xmin = 374.6058
				xmax = 374.7058
				text = "a"
			intervals [1469]:
				xmin = 374.7058
				xmax = 374.9958
				text = "job"
			intervals [1470]:
				xmin = 374.9958
				xmax = 375.4258
				text = "someplace"
			intervals [1471]:
				xmin = 375.4258
				xmax = 375.746
				text = ""
			intervals [1472]:
				xmin = 375.746
				xmax = 375.866
				text = "you"
			intervals [1473]:
				xmin = 375.866
				xmax = 376.146
				text = "can't"
			intervals [1474]:
				xmin = 376.146
				xmax = 376.356
				text = "say"
			intervals [1475]:
				xmin = 376.356
				xmax = 376.566
				text = "you've"
			intervals [1476]:
				xmin = 376.566
				xmax = 376.756
				text = "been"
			intervals [1477]:
				xmin = 376.756
				xmax = 376.906
				text = "to"
			intervals [1478]:
				xmin = 376.906
				xmax = 377.256
				text = "jail"
			intervals [1479]:
				xmin = 377.256
				xmax = 377.6182
				text = ""
			intervals [1480]:
				xmin = 377.6182
				xmax = 377.6982
				text = "you"
			intervals [1481]:
				xmin = 377.6982
				xmax = 377.8782
				text = "don't"
			intervals [1482]:
				xmin = 377.8782
				xmax = 378.0082
				text = "wanna"
			intervals [1483]:
				xmin = 378.0082
				xmax = 378.2582
				text = "tell"
			intervals [1484]:
				xmin = 378.2582
				xmax = 378.3482
				text = "'em"
			intervals [1485]:
				xmin = 378.3482
				xmax = 378.5082
				text = "that"
			intervals [1486]:
				xmin = 378.5082
				xmax = 378.5982
				text = "when"
			intervals [1487]:
				xmin = 378.5982
				xmax = 378.6982
				text = "they"
			intervals [1488]:
				xmin = 378.6982
				xmax = 379.0282
				text = "find"
			intervals [1489]:
				xmin = 379.0282
				xmax = 379.1682
				text = "out"
			intervals [1490]:
				xmin = 379.1682
				xmax = 379.2782
				text = "they"
			intervals [1491]:
				xmin = 379.2782
				xmax = 379.4782
				text = "getting"
			intervals [1492]:
				xmin = 379.4782
				xmax = 379.6482
				text = "rid"
			intervals [1493]:
				xmin = 379.6482
				xmax = 379.7082
				text = "of"
			intervals [1494]:
				xmin = 379.7082
				xmax = 379.8082
				text = "you"
			intervals [1495]:
				xmin = 379.8082
				xmax = 380.8899
				text = ""
			intervals [1496]:
				xmin = 380.8899
				xmax = 381.0499
				text = "and"
			intervals [1497]:
				xmin = 381.0499
				xmax = 381.2799
				text = "right"
			intervals [1498]:
				xmin = 381.2799
				xmax = 381.5099
				text = "now"
			intervals [1499]:
				xmin = 381.5099
				xmax = 381.7299
				text = "this"
			intervals [1500]:
				xmin = 381.7299
				xmax = 381.8199
				text = "day"
			intervals [1501]:
				xmin = 381.8199
				xmax = 381.9699
				text = "and"
			intervals [1502]:
				xmin = 381.9699
				xmax = 382.1399
				text = "age"
			intervals [1503]:
				xmin = 382.1399
				xmax = 382.2299
				text = "it"
			intervals [1504]:
				xmin = 382.2299
				xmax = 382.2899
				text = "s"
			intervals [1505]:
				xmin = 382.2899
				xmax = 382.4699
				text = "it"
			intervals [1506]:
				xmin = 382.4699
				xmax = 382.5199
				text = "s"
			intervals [1507]:
				xmin = 382.5199
				xmax = 382.6199
				text = "it"
			intervals [1508]:
				xmin = 382.6199
				xmax = 382.7299
				text = "s"
			intervals [1509]:
				xmin = 382.7299
				xmax = 383.0899
				text = "uh"
			intervals [1510]:
				xmin = 383.0899
				xmax = 384.1667
				text = ""
			intervals [1511]:
				xmin = 384.1667
				xmax = 384.3567
				text = "ones"
			intervals [1512]:
				xmin = 384.3567
				xmax = 384.4467
				text = "of"
			intervals [1513]:
				xmin = 384.4467
				xmax = 384.6067
				text = "us"
			intervals [1514]:
				xmin = 384.6067
				xmax = 384.8067
				text = "didn't"
			intervals [1515]:
				xmin = 384.8067
				xmax = 385.0067
				text = "get"
			intervals [1516]:
				xmin = 385.0067
				xmax = 385.4867
				text = "killed"
			intervals [1517]:
				xmin = 385.4867
				xmax = 385.726
				text = ""
			intervals [1518]:
				xmin = 385.726
				xmax = 385.876
				text = "in"
			intervals [1519]:
				xmin = 385.876
				xmax = 386.006
				text = "the"
			intervals [1520]:
				xmin = 386.006
				xmax = 386.446
				text = "street"
			intervals [1521]:
				xmin = 386.446
				xmax = 386.556
				text = ""
			intervals [1522]:
				xmin = 386.556
				xmax = 386.886
				text = "or"
			intervals [1523]:
				xmin = 386.886
				xmax = 387.106
				text = "in"
			intervals [1524]:
				xmin = 387.106
				xmax = 387.176
				text = ""
			intervals [1525]:
				xmin = 387.176
				xmax = 387.386
				text = "in"
			intervals [1526]:
				xmin = 387.386
				xmax = 388.126
				text = "vietnam"
			intervals [1527]:
				xmin = 388.126
				xmax = 388.291
				text = ""
			intervals [1528]:
				xmin = 388.291
				xmax = 388.441
				text = "cause"
			intervals [1529]:
				xmin = 388.441
				xmax = 388.511
				text = "i"
			intervals [1530]:
				xmin = 388.511
				xmax = 388.761
				text = "came"
			intervals [1531]:
				xmin = 388.761
				xmax = 388.921
				text = "up"
			intervals [1532]:
				xmin = 388.921
				xmax = 389.021
				text = "in"
			intervals [1533]:
				xmin = 389.021
				xmax = 389.181
				text = "that"
			intervals [1534]:
				xmin = 389.181
				xmax = 389.511
				text = "era"
			intervals [1535]:
				xmin = 389.511
				xmax = 390.3485
				text = ""
			intervals [1536]:
				xmin = 390.3485
				xmax = 390.6485
				text = "uh"
			intervals [1537]:
				xmin = 390.6485
				xmax = 391.0581
				text = ""
			intervals [1538]:
				xmin = 391.0581
				xmax = 391.1281
				text = "it"
			intervals [1539]:
				xmin = 391.1281
				xmax = 391.1981
				text = "s"
			intervals [1540]:
				xmin = 391.1981
				xmax = 391.2381
				text = "a"
			intervals [1541]:
				xmin = 391.2381
				xmax = 391.4481
				text = "new"
			intervals [1542]:
				xmin = 391.4481
				xmax = 391.7781
				text = "form"
			intervals [1543]:
				xmin = 391.7781
				xmax = 391.8681
				text = "of"
			intervals [1544]:
				xmin = 391.8681
				xmax = 392.4781
				text = "genocide"
			intervals [1545]:
				xmin = 392.4781
				xmax = 392.7481
				text = "now"
			intervals [1546]:
				xmin = 392.7481
				xmax = 393.1081
				text = "whereas"
			intervals [1547]:
				xmin = 393.1081
				xmax = 393.4481
				text = "uh"
			intervals [1548]:
				xmin = 393.4481
				xmax = 393.5381
				text = ""
			intervals [1549]:
				xmin = 393.5381
				xmax = 393.7181
				text = "the"
			intervals [1550]:
				xmin = 393.7181
				xmax = 394.0081
				text = "white"
			intervals [1551]:
				xmin = 394.0081
				xmax = 394.4381
				text = "man"
			intervals [1552]:
				xmin = 394.4381
				xmax = 394.9286
				text = ""
			intervals [1553]:
				xmin = 394.9286
				xmax = 395.0886
				text = "or"
			intervals [1554]:
				xmin = 395.0886
				xmax = 395.2086
				text = "the"
			intervals [1555]:
				xmin = 395.2086
				xmax = 395.4486
				text = "white"
			intervals [1556]:
				xmin = 395.4486
				xmax = 396.2786
				text = "establishment"
			intervals [1557]:
				xmin = 396.2786
				xmax = 396.4186
				text = ""
			intervals [1558]:
				xmin = 396.4186
				xmax = 396.7086
				text = "if"
			intervals [1559]:
				xmin = 396.7086
				xmax = 397.1386
				text = "whichever"
			intervals [1560]:
				xmin = 397.1386
				xmax = 397.2786
				text = "way"
			intervals [1561]:
				xmin = 397.2786
				xmax = 397.4086
				text = "you"
			intervals [1562]:
				xmin = 397.4086
				xmax = 397.5986
				text = "wanna"
			intervals [1563]:
				xmin = 397.5986
				xmax = 397.9186
				text = "call"
			intervals [1564]:
				xmin = 397.9186
				xmax = 397.9786
				text = "'em-"
			intervals [1565]:
				xmin = 397.9786
				xmax = 398.493
				text = ""
			intervals [1566]:
				xmin = 398.493
				xmax = 398.723
				text = "they"
			intervals [1567]:
				xmin = 398.723
				xmax = 398.883
				text = "uh"
			intervals [1568]:
				xmin = 398.883
				xmax = 399.043
				text = "they"
			intervals [1569]:
				xmin = 399.043
				xmax = 399.363
				text = "offering"
			intervals [1570]:
				xmin = 399.363
				xmax = 399.443
				text = "the"
			intervals [1571]:
				xmin = 399.443
				xmax = 399.753
				text = "black"
			intervals [1572]:
				xmin = 399.753
				xmax = 400.093
				text = "women"
			intervals [1573]:
				xmin = 400.093
				xmax = 400.133
				text = "a"
			intervals [1574]:
				xmin = 400.133
				xmax = 400.323
				text = "lot"
			intervals [1575]:
				xmin = 400.323
				xmax = 400.383
				text = "of"
			intervals [1576]:
				xmin = 400.383
				xmax = 400.833
				text = "jobs"
			intervals [1577]:
				xmin = 400.833
				xmax = 400.993
				text = "that"
			intervals [1578]:
				xmin = 400.993
				xmax = 401.083
				text = "they"
			intervals [1579]:
				xmin = 401.083
				xmax = 401.453
				text = "ain't"
			intervals [1580]:
				xmin = 401.453
				xmax = 401.553
				text = "they"
			intervals [1581]:
				xmin = 401.553
				xmax = 401.593
				text = ""
			intervals [1582]:
				xmin = 401.593
				xmax = 401.853
				text = "had"
			intervals [1583]:
				xmin = 401.853
				xmax = 402.413
				text = "never"
			intervals [1584]:
				xmin = 402.413
				xmax = 402.823
				text = "thought"
			intervals [1585]:
				xmin = 402.823
				xmax = 403.003
				text = "of"
			intervals [1586]:
				xmin = 403.003
				xmax = 403.273
				text = "offering"
			intervals [1587]:
				xmin = 403.273
				xmax = 403.343
				text = "a"
			intervals [1588]:
				xmin = 403.343
				xmax = 403.643
				text = "black"
			intervals [1589]:
				xmin = 403.643
				xmax = 403.983
				text = "man"
			intervals [1590]:
				xmin = 403.983
				xmax = 404.8045
				text = ""
			intervals [1591]:
				xmin = 404.8045
				xmax = 404.9645
				text = "but"
			intervals [1592]:
				xmin = 404.9645
				xmax = 405.1045
				text = "they"
			intervals [1593]:
				xmin = 405.1045
				xmax = 405.3945
				text = "telling"
			intervals [1594]:
				xmin = 405.3945
				xmax = 405.4945
				text = "the"
			intervals [1595]:
				xmin = 405.4945
				xmax = 405.8545
				text = "black"
			intervals [1596]:
				xmin = 405.8545
				xmax = 406.2545
				text = "women"
			intervals [1597]:
				xmin = 406.2545
				xmax = 407.0348
				text = ""
			intervals [1598]:
				xmin = 407.0348
				xmax = 407.2348
				text = "that"
			intervals [1599]:
				xmin = 407.2348
				xmax = 407.4248
				text = "when"
			intervals [1600]:
				xmin = 407.4248
				xmax = 407.7348
				text = "you"
			intervals [1601]:
				xmin = 407.7348
				xmax = 407.9448
				text = "once"
			intervals [1602]:
				xmin = 407.9448
				xmax = 408.0348
				text = "you"
			intervals [1603]:
				xmin = 408.0348
				xmax = 408.3248
				text = "start"
			intervals [1604]:
				xmin = 408.3248
				xmax = 408.6148
				text = "making"
			intervals [1605]:
				xmin = 408.6148
				xmax = 408.7948
				text = "this"
			intervals [1606]:
				xmin = 408.7948
				xmax = 409.0248
				text = "kind"
			intervals [1607]:
				xmin = 409.0248
				xmax = 409.0848
				text = "of"
			intervals [1608]:
				xmin = 409.0848
				xmax = 409.4048
				text = "money"
			intervals [1609]:
				xmin = 409.4048
				xmax = 409.7739
				text = ""
			intervals [1610]:
				xmin = 409.7739
				xmax = 409.9439
				text = "you"
			intervals [1611]:
				xmin = 409.9439
				xmax = 410.1739
				text = "don't"
			intervals [1612]:
				xmin = 410.1739
				xmax = 410.4739
				text = "need"
			intervals [1613]:
				xmin = 410.4739
				xmax = 410.5539
				text = "the"
			intervals [1614]:
				xmin = 410.5539
				xmax = 410.9139
				text = "black"
			intervals [1615]:
				xmin = 410.9139
				xmax = 411.2239
				text = "man"
			intervals [1616]:
				xmin = 411.2239
				xmax = 411.3239
				text = "no"
			intervals [1617]:
				xmin = 411.3239
				xmax = 411.3539
				text = ""
			intervals [1618]:
				xmin = 411.3539
				xmax = 411.6539
				text = "more"
			intervals [1619]:
				xmin = 411.6539
				xmax = 412.284
				text = ""
			intervals [1620]:
				xmin = 412.284
				xmax = 412.544
				text = "that"
			intervals [1621]:
				xmin = 412.544
				xmax = 412.654
				text = "s"
			intervals [1622]:
				xmin = 412.654
				xmax = 412.684
				text = ""
			intervals [1623]:
				xmin = 412.684
				xmax = 412.774
				text = "now"
			intervals [1624]:
				xmin = 412.774
				xmax = 412.994
				text = "that"
			intervals [1625]:
				xmin = 412.994
				xmax = 413.034
				text = "s"
			intervals [1626]:
				xmin = 413.034
				xmax = 413.234
				text = "that"
			intervals [1627]:
				xmin = 413.234
				xmax = 413.264
				text = "s"
			intervals [1628]:
				xmin = 413.264
				xmax = 413.384
				text = "just"
			intervals [1629]:
				xmin = 413.384
				xmax = 413.644
				text = "my"
			intervals [1630]:
				xmin = 413.644
				xmax = 413.674
				text = ""
			intervals [1631]:
				xmin = 413.674
				xmax = 413.794
				text = "it"
			intervals [1632]:
				xmin = 413.794
				xmax = 413.844
				text = "s"
			intervals [1633]:
				xmin = 413.844
				xmax = 413.894
				text = "a"
			intervals [1634]:
				xmin = 413.894
				xmax = 414.124
				text = "new"
			intervals [1635]:
				xmin = 414.124
				xmax = 414.434
				text = "form"
			intervals [1636]:
				xmin = 414.434
				xmax = 414.494
				text = "of"
			intervals [1637]:
				xmin = 414.494
				xmax = 415.114
				text = "genocide"
			intervals [1638]:
				xmin = 415.114
				xmax = 415.3673
				text = ""
			intervals [1639]:
				xmin = 415.3673
				xmax = 415.5073
				text = "they"
			intervals [1640]:
				xmin = 415.5073
				xmax = 415.6573
				text = "ain't"
			intervals [1641]:
				xmin = 415.6573
				xmax = 415.9173
				text = "tryna"
			intervals [1642]:
				xmin = 415.9173
				xmax = 416.1673
				text = "kill"
			intervals [1643]:
				xmin = 416.1673
				xmax = 416.3173
				text = "us"
			intervals [1644]:
				xmin = 416.3173
				xmax = 416.4673
				text = "no"
			intervals [1645]:
				xmin = 416.4673
				xmax = 416.8173
				text = "more"
			intervals [1646]:
				xmin = 416.8173
				xmax = 417.2504
				text = ""
			intervals [1647]:
				xmin = 417.2504
				xmax = 417.3704
				text = "they"
			intervals [1648]:
				xmin = 417.3704
				xmax = 417.4804
				text = "ain't"
			intervals [1649]:
				xmin = 417.4804
				xmax = 417.6904
				text = "never"
			intervals [1650]:
				xmin = 417.6904
				xmax = 417.9704
				text = "tried"
			intervals [1651]:
				xmin = 417.9704
				xmax = 418.0404
				text = "to"
			intervals [1652]:
				xmin = 418.0404
				xmax = 418.2404
				text = "hang"
			intervals [1653]:
				xmin = 418.2404
				xmax = 418.4504
				text = "us"
			intervals [1654]:
				xmin = 418.4504
				xmax = 418.5904
				text = "in"
			intervals [1655]:
				xmin = 418.5904
				xmax = 419.2204
				text = "dc"
			intervals [1656]:
				xmin = 419.2204
				xmax = 419.8626
				text = ""
			intervals [1657]:
				xmin = 419.8626
				xmax = 419.9626
				text = "you"
			intervals [1658]:
				xmin = 419.9626
				xmax = 420.1226
				text = "know"
			intervals [1659]:
				xmin = 420.1226
				xmax = 420.4572
				text = ""
			intervals [1660]:
				xmin = 420.4572
				xmax = 420.5772
				text = "they"
			intervals [1661]:
				xmin = 420.5772
				xmax = 420.6972
				text = "ain't"
			intervals [1662]:
				xmin = 420.6972
				xmax = 420.8772
				text = "never"
			intervals [1663]:
				xmin = 420.8772
				xmax = 421.1072
				text = "tried"
			intervals [1664]:
				xmin = 421.1072
				xmax = 421.1772
				text = "to"
			intervals [1665]:
				xmin = 421.1772
				xmax = 421.4372
				text = "hang"
			intervals [1666]:
				xmin = 421.4372
				xmax = 421.5672
				text = "us"
			intervals [1667]:
				xmin = 421.5672
				xmax = 421.7372
				text = "here"
			intervals [1668]:
				xmin = 421.7372
				xmax = 422.4021
				text = ""
			intervals [1669]:
				xmin = 422.4021
				xmax = 422.6121
				text = "but"
			intervals [1670]:
				xmin = 422.6121
				xmax = 422.7721
				text = "this"
			intervals [1671]:
				xmin = 422.7721
				xmax = 422.9421
				text = "this"
			intervals [1672]:
				xmin = 422.9421
				xmax = 423.1221
				text = "they"
			intervals [1673]:
				xmin = 423.1221
				xmax = 423.3121
				text = "j-"
			intervals [1674]:
				xmin = 423.3121
				xmax = 423.4521
				text = "they"
			intervals [1675]:
				xmin = 423.4521
				xmax = 423.7121
				text = "just"
			intervals [1676]:
				xmin = 423.7121
				xmax = 423.9721
				text = "breaking"
			intervals [1677]:
				xmin = 423.9721
				xmax = 424.0421
				text = "up"
			intervals [1678]:
				xmin = 424.0421
				xmax = 424.1021
				text = ""
			intervals [1679]:
				xmin = 424.1021
				xmax = 424.2421
				text = "the"
			intervals [1680]:
				xmin = 424.2421
				xmax = 424.5521
				text = "black"
			intervals [1681]:
				xmin = 424.5521
				xmax = 424.9721
				text = "family"
			intervals [1682]:
				xmin = 424.9721
				xmax = 425.4521
				text = "structure"
			intervals [1683]:
				xmin = 425.4521
				xmax = 425.5721
				text = ""
			intervals [1684]:
				xmin = 425.5721
				xmax = 425.7121
				text = "in"
			intervals [1685]:
				xmin = 425.7121
				xmax = 425.7421
				text = ""
			intervals [1686]:
				xmin = 425.7421
				xmax = 425.9521
				text = "my"
			intervals [1687]:
				xmin = 425.9521
				xmax = 425.9821
				text = ""
			intervals [1688]:
				xmin = 425.9821
				xmax = 426.3321
				text = "opinion"
			intervals [1689]:
				xmin = 426.3321
				xmax = 426.9598
				text = ""
			intervals [1690]:
				xmin = 426.9598
				xmax = 427.0498
				text = "you"
			intervals [1691]:
				xmin = 427.0498
				xmax = 427.1898
				text = "know"
			intervals [1692]:
				xmin = 427.1898
				xmax = 427.3898
				text = ""
			intervals [1693]:
				xmin = 427.3898
				xmax = 427.5098
				text = "but"
			intervals [1694]:
				xmin = 427.5098
				xmax = 427.5998
				text = "the"
			intervals [1695]:
				xmin = 427.5998
				xmax = 428.0198
				text = "klan"
			intervals [1696]:
				xmin = 428.0198
				xmax = 428.1498
				text = "is"
			intervals [1697]:
				xmin = 428.1498
				xmax = 428.3598
				text = "here"
			intervals [1698]:
				xmin = 428.3598
				xmax = 428.6398
				text = "too"
			intervals [1699]:
				xmin = 428.6398
				xmax = 429.2047
				text = ""
			intervals [1700]:
				xmin = 429.2047
				xmax = 429.3047
				text = "uh"
			intervals [1701]:
				xmin = 429.3047
				xmax = 429.4047
				text = "the"
			intervals [1702]:
				xmin = 429.4047
				xmax = 429.7847
				text = "klan"
			intervals [1703]:
				xmin = 429.7847
				xmax = 429.9847
				text = "right"
			intervals [1704]:
				xmin = 429.9847
				xmax = 430.2147
				text = "down"
			intervals [1705]:
				xmin = 430.2147
				xmax = 430.3047
				text = "there"
			intervals [1706]:
				xmin = 430.3047
				xmax = 430.3647
				text = "on"
			intervals [1707]:
				xmin = 430.3647
				xmax = 430.8647
				text = "beltsville"
			intervals [1708]:
				xmin = 430.8647
				xmax = 430.9447
				text = "the"
			intervals [1709]:
				xmin = 430.9447
				xmax = 431.2747
				text = "klan"
			intervals [1710]:
				xmin = 431.2747
				xmax = 431.5047
				text = "still"
			intervals [1711]:
				xmin = 431.5047
				xmax = 431.6847
				text = "got"
			intervals [1712]:
				xmin = 431.6847
				xmax = 432.3147
				text = "billboards"
			intervals [1713]:
				xmin = 432.3147
				xmax = 432.4647
				text = "up"
			intervals [1714]:
				xmin = 432.4647
				xmax = 433.0093
				text = ""
			intervals [1715]:
				xmin = 433.0093
				xmax = 433.1693
				text = "yeah"
			intervals [1716]:
				xmin = 433.1693
				xmax = 433.2393
				text = "the"
			intervals [1717]:
				xmin = 433.2393
				xmax = 433.6293
				text = "klan"
			intervals [1718]:
				xmin = 433.6293
				xmax = 433.7093
				text = "the"
			intervals [1719]:
				xmin = 433.7093
				xmax = 434.0793
				text = "klan"
			intervals [1720]:
				xmin = 434.0793
				xmax = 434.1793
				text = "is"
			intervals [1721]:
				xmin = 434.1793
				xmax = 434.3793
				text = "still"
			intervals [1722]:
				xmin = 434.3793
				xmax = 434.6393
				text = "here"
			intervals [1723]:
				xmin = 434.6393
				xmax = 434.7293
				text = ""
			intervals [1724]:
				xmin = 434.7293
				xmax = 434.8093
				text = "you"
			intervals [1725]:
				xmin = 434.8093
				xmax = 434.9793
				text = "know"
			intervals [1726]:
				xmin = 434.9793
				xmax = 435.0893
				text = "they"
			intervals [1727]:
				xmin = 435.0893
				xmax = 435.3293
				text = "haven't"
			intervals [1728]:
				xmin = 435.3293
				xmax = 435.5993
				text = "gone"
			intervals [1729]:
				xmin = 435.5993
				xmax = 435.7293
				text = "no"
			intervals [1730]:
				xmin = 435.7293
				xmax = 436.1693
				text = "place"
			intervals [1731]:
				xmin = 436.1693
				xmax = 436.8112
				text = ""
			intervals [1732]:
				xmin = 436.8112
				xmax = 436.8812
				text = "you"
			intervals [1733]:
				xmin = 436.8812
				xmax = 437.0512
				text = "know"
			intervals [1734]:
				xmin = 437.0512
				xmax = 437.2679
				text = ""
			intervals [1735]:
				xmin = 437.2679
				xmax = 437.4179
				text = "they"
			intervals [1736]:
				xmin = 437.4179
				xmax = 437.6879
				text = "just"
			intervals [1737]:
				xmin = 437.6879
				xmax = 437.7379
				text = ""
			intervals [1738]:
				xmin = 437.7379
				xmax = 437.9179
				text = "they"
			intervals [1739]:
				xmin = 437.9179
				xmax = 438.1079
				text = "just"
			intervals [1740]:
				xmin = 438.1079
				xmax = 438.2979
				text = "got"
			intervals [1741]:
				xmin = 438.2979
				xmax = 438.3279
				text = ""
			intervals [1742]:
				xmin = 438.3279
				xmax = 438.4479
				text = "a"
			intervals [1743]:
				xmin = 438.4479
				xmax = 438.6779
				text = "lot"
			intervals [1744]:
				xmin = 438.6779
				xmax = 438.9479
				text = "more"
			intervals [1745]:
				xmin = 438.9479
				xmax = 440.0379
				text = "sophisticated"
			intervals [1746]:
				xmin = 440.0379
				xmax = 440.2074
				text = ""
			intervals [1747]:
				xmin = 440.2074
				xmax = 440.2874
				text = "you"
			intervals [1748]:
				xmin = 440.2874
				xmax = 440.4274
				text = "know"
			intervals [1749]:
				xmin = 440.4274
				xmax = 441.4416
				text = ""
			intervals [1750]:
				xmin = 441.4416
				xmax = 441.6616
				text = "and"
			intervals [1751]:
				xmin = 441.6616
				xmax = 441.6916
				text = ""
			intervals [1752]:
				xmin = 441.6916
				xmax = 441.7516
				text = "um"
			intervals [1753]:
				xmin = 441.7516
				xmax = 443.046
				text = ""
			intervals [1754]:
				xmin = 443.046
				xmax = 443.186
				text = "<unk>"
			intervals [1755]:
				xmin = 443.186
				xmax = 443.416
				text = "well"
			intervals [1756]:
				xmin = 443.416
				xmax = 443.5936
				text = ""
			intervals [1757]:
				xmin = 443.5936
				xmax = 443.7936
				text = "but"
			intervals [1758]:
				xmin = 443.7936
				xmax = 444.5235
				text = ""
			intervals [1759]:
				xmin = 444.5235
				xmax = 444.7335
				text = "but"
			intervals [1760]:
				xmin = 444.7335
				xmax = 445.0735
				text = "whites"
			intervals [1761]:
				xmin = 445.0735
				xmax = 445.3435
				text = "moving"
			intervals [1762]:
				xmin = 445.3435
				xmax = 445.4735
				text = "in"
			intervals [1763]:
				xmin = 445.4735
				xmax = 445.8035
				text = "different"
			intervals [1764]:
				xmin = 445.8035
				xmax = 446.4935
				text = "neighborhoods"
			intervals [1765]:
				xmin = 446.4935
				xmax = 446.6335
				text = "you"
			intervals [1766]:
				xmin = 446.6335
				xmax = 446.8835
				text = "know"
			intervals [1767]:
				xmin = 446.8835
				xmax = 448.1724
				text = ""
			intervals [1768]:
				xmin = 448.1724
				xmax = 448.3024
				text = "and"
			intervals [1769]:
				xmin = 448.3024
				xmax = 448.6224
				text = "uh"
			intervals [1770]:
				xmin = 448.6224
				xmax = 449.2325
				text = ""
			intervals [1771]:
				xmin = 449.2325
				xmax = 449.8225
				text = "spanish"
			intervals [1772]:
				xmin = 449.8225
				xmax = 449.9725
				text = "some"
			intervals [1773]:
				xmin = 449.9725
				xmax = 450.4525
				text = "spanish"
			intervals [1774]:
				xmin = 450.4525
				xmax = 450.5125
				text = "are"
			intervals [1775]:
				xmin = 450.5125
				xmax = 450.8725
				text = "coming"
			intervals [1776]:
				xmin = 450.8725
				xmax = 451.2025
				text = "in"
			intervals [1777]:
				xmin = 451.2025
				xmax = 451.2525
				text = ""
			intervals [1778]:
				xmin = 451.2525
				xmax = 451.4225
				text = "and"
			intervals [1779]:
				xmin = 451.4225
				xmax = 451.8825
				text = "everything"
			intervals [1780]:
				xmin = 451.8825
				xmax = 451.9125
				text = ""
			intervals [1781]:
				xmin = 451.9125
				xmax = 452.0725
				text = "you"
			intervals [1782]:
				xmin = 452.0725
				xmax = 452.1925
				text = "know"
			intervals [1783]:
				xmin = 452.1925
				xmax = 453.4345
				text = ""
			intervals [1784]:
				xmin = 453.4345
				xmax = 453.6045
				text = "but"
			intervals [1785]:
				xmin = 453.6045
				xmax = 453.8345
				text = ""
			intervals [1786]:
				xmin = 453.8345
				xmax = 454.1045
				text = "it"
			intervals [1787]:
				xmin = 454.1045
				xmax = 454.3445
				text = "really"
			intervals [1788]:
				xmin = 454.3445
				xmax = 454.8245
				text = "surprised"
			intervals [1789]:
				xmin = 454.8245
				xmax = 454.9345
				text = "me"
			intervals [1790]:
				xmin = 454.9345
				xmax = 455.0845
				text = "when"
			intervals [1791]:
				xmin = 455.0845
				xmax = 455.5145
				text = "obama"
			intervals [1792]:
				xmin = 455.5145
				xmax = 455.6845
				text = "got"
			intervals [1793]:
				xmin = 455.6845
				xmax = 456.0645
				text = "hired"
			intervals [1794]:
				xmin = 456.0645
				xmax = 456.2145
				text = "we"
			intervals [1795]:
				xmin = 456.2145
				xmax = 456.4645
				text = "got"
			intervals [1796]:
				xmin = 456.4645
				xmax = 456.7645
				text = "a"
			intervals [1797]:
				xmin = 456.7645
				xmax = 457.2925
				text = ""
			intervals [1798]:
				xmin = 457.2925
				xmax = 457.4525
				text = "that"
			intervals [1799]:
				xmin = 457.4525
				xmax = 458.1325
				text = "presidency"
			intervals [1800]:
				xmin = 458.1325
				xmax = 458.2625
				text = "you"
			intervals [1801]:
				xmin = 458.2625
				xmax = 458.4825
				text = "know"
			intervals [1802]:
				xmin = 458.4825
				xmax = 458.6704
				text = ""
			intervals [1803]:
				xmin = 458.6704
				xmax = 458.8204
				text = "i"
			intervals [1804]:
				xmin = 458.8204
				xmax = 458.9804
				text = "said"
			intervals [1805]:
				xmin = 458.9804
				xmax = 459.0804
				text = "i"
			intervals [1806]:
				xmin = 459.0804
				xmax = 459.4204
				text = "never"
			intervals [1807]:
				xmin = 459.4204
				xmax = 459.6504
				text = "thought"
			intervals [1808]:
				xmin = 459.6504
				xmax = 459.7604
				text = "i"
			intervals [1809]:
				xmin = 459.7604
				xmax = 459.8104
				text = "d"
			intervals [1810]:
				xmin = 459.8104
				xmax = 460.0404
				text = "see"
			intervals [1811]:
				xmin = 460.0404
				xmax = 460.3504
				text = "that"
			intervals [1812]:
				xmin = 460.3504
				xmax = 460.4204
				text = "in"
			intervals [1813]:
				xmin = 460.4204
				xmax = 460.5004
				text = ""
			intervals [1814]:
				xmin = 460.5004
				xmax = 460.7704
				text = "my"
			intervals [1815]:
				xmin = 460.7704
				xmax = 460.8604
				text = "d"
			intervals [1816]:
				xmin = 460.8604
				xmax = 460.9004
				text = ""
			intervals [1817]:
				xmin = 460.9004
				xmax = 461.0004
				text = "in"
			intervals [1818]:
				xmin = 461.0004
				xmax = 461.2204
				text = "my"
			intervals [1819]:
				xmin = 461.2204
				xmax = 461.9204
				text = "lifetime"
			intervals [1820]:
				xmin = 461.9204
				xmax = 462.1633
				text = ""
			intervals [1821]:
				xmin = 462.1633
				xmax = 462.2633
				text = "you"
			intervals [1822]:
				xmin = 462.2633
				xmax = 462.4433
				text = "know"
			intervals [1823]:
				xmin = 462.4433
				xmax = 463.7211
				text = ""
			intervals [1824]:
				xmin = 463.7211
				xmax = 464.1211
				text = "and"
			intervals [1825]:
				xmin = 464.1211
				xmax = 464.4885
				text = ""
			intervals [1826]:
				xmin = 464.4885
				xmax = 464.5785
				text = "wow"
			intervals [1827]:
				xmin = 464.5785
				xmax = 465.5782
				text = ""
			intervals [1828]:
				xmin = 465.5782
				xmax = 465.7082
				text = "<unk>"
			intervals [1829]:
				xmin = 465.7082
				xmax = 468.0786
				text = ""
			intervals [1830]:
				xmin = 468.0786
				xmax = 468.1086
				text = "uh"
			intervals [1831]:
				xmin = 468.1086
				xmax = 468.2886
				text = "like"
			intervals [1832]:
				xmin = 468.2886
				xmax = 468.3386
				text = "i"
			intervals [1833]:
				xmin = 468.3386
				xmax = 468.5086
				text = "said"
			intervals [1834]:
				xmin = 468.5086
				xmax = 468.6686
				text = "and"
			intervals [1835]:
				xmin = 468.6686
				xmax = 468.9786
				text = "rent"
			intervals [1836]:
				xmin = 468.9786
				xmax = 469.0886
				text = ""
			intervals [1837]:
				xmin = 469.0886
				xmax = 469.3286
				text = "and"
			intervals [1838]:
				xmin = 469.3286
				xmax = 469.6086
				text = "rent"
			intervals [1839]:
				xmin = 469.6086
				xmax = 469.6486
				text = ""
			intervals [1840]:
				xmin = 469.6486
				xmax = 469.9586
				text = "well"
			intervals [1841]:
				xmin = 469.9586
				xmax = 470.0486
				text = "the"
			intervals [1842]:
				xmin = 470.0486
				xmax = 470.3686
				text = "average"
			intervals [1843]:
				xmin = 470.3686
				xmax = 470.4186
				text = ""
			intervals [1844]:
				xmin = 470.4186
				xmax = 470.5286
				text = "the"
			intervals [1845]:
				xmin = 470.5286
				xmax = 470.8586
				text = "average"
			intervals [1846]:
				xmin = 470.8586
				xmax = 471.0886
				text = "black"
			intervals [1847]:
				xmin = 471.0886
				xmax = 471.3986
				text = "person"
			intervals [1848]:
				xmin = 471.3986
				xmax = 471.5086
				text = "they"
			intervals [1849]:
				xmin = 471.5086
				xmax = 471.7286
				text = "can't"
			intervals [1850]:
				xmin = 471.7286
				xmax = 471.8486
				text = "we"
			intervals [1851]:
				xmin = 471.8486
				xmax = 472.0786
				text = "can't"
			intervals [1852]:
				xmin = 472.0786
				xmax = 472.4386
				text = "afford"
			intervals [1853]:
				xmin = 472.4386
				xmax = 472.5586
				text = "no"
			intervals [1854]:
				xmin = 472.5586
				xmax = 473.1486
				text = "houses"
			intervals [1855]:
				xmin = 473.1486
				xmax = 473.2086
				text = "or"
			intervals [1856]:
				xmin = 473.2086
				xmax = 473.5865
				text = ""
			intervals [1857]:
				xmin = 473.5865
				xmax = 474.1965
				text = "apartments"
			intervals [1858]:
				xmin = 474.1965
				xmax = 474.2865
				text = ""
			intervals [1859]:
				xmin = 474.2865
				xmax = 474.4165
				text = "cause"
			intervals [1860]:
				xmin = 474.4165
				xmax = 474.5865
				text = "the"
			intervals [1861]:
				xmin = 474.5865
				xmax = 474.7765
				text = "godda-"
			intervals [1862]:
				xmin = 474.7765
				xmax = 474.9065
				text = ""
			intervals [1863]:
				xmin = 474.9065
				xmax = 475.0165
				text = "cause"
			intervals [1864]:
				xmin = 475.0165
				xmax = 475.0865
				text = "the"
			intervals [1865]:
				xmin = 475.0865
				xmax = 475.5465
				text = "goddamn"
			intervals [1866]:
				xmin = 475.5465
				xmax = 475.7665
				text = "room"
			intervals [1867]:
				xmin = 475.7665
				xmax = 475.8565
				text = "will"
			intervals [1868]:
				xmin = 475.8565
				xmax = 476.1465
				text = "cost"
			intervals [1869]:
				xmin = 476.1465
				xmax = 476.2665
				text = "you"
			intervals [1870]:
				xmin = 476.2665
				xmax = 476.4765
				text = "four"
			intervals [1871]:
				xmin = 476.4765
				xmax = 476.6665
				text = "hundred"
			intervals [1872]:
				xmin = 476.6665
				xmax = 476.8665
				text = "four"
			intervals [1873]:
				xmin = 476.8665
				xmax = 476.9065
				text = "or"
			intervals [1874]:
				xmin = 476.9065
				xmax = 477.1765
				text = "five"
			intervals [1875]:
				xmin = 477.1765
				xmax = 477.4565
				text = "hundred"
			intervals [1876]:
				xmin = 477.4565
				xmax = 477.5565
				text = "right"
			intervals [1877]:
				xmin = 477.5565
				xmax = 478.0165
				text = "<unk>"
			intervals [1878]:
				xmin = 478.0165
				xmax = 478.2336
				text = ""
			intervals [1879]:
				xmin = 478.2336
				xmax = 478.3036
				text = "a"
			intervals [1880]:
				xmin = 478.3036
				xmax = 478.5736
				text = "month"
			intervals [1881]:
				xmin = 478.5736
				xmax = 478.7736
				text = ""
			intervals [1882]:
				xmin = 478.7736
				xmax = 478.9436
				text = "a"
			intervals [1883]:
				xmin = 478.9436
				xmax = 479.5136
				text = "room"
			intervals [1884]:
				xmin = 479.5136
				xmax = 479.6236
				text = ""
			intervals [1885]:
				xmin = 479.6236
				xmax = 479.8036
				text = "can"
			intervals [1886]:
				xmin = 479.8036
				xmax = 479.9336
				text = "you"
			intervals [1887]:
				xmin = 479.9336
				xmax = 480.0336
				text = "say"
			intervals [1888]:
				xmin = 480.0336
				xmax = 480.2936
				text = "that"
			intervals [1889]:
				xmin = 480.2936
				xmax = 480.3236
				text = "a"
			intervals [1890]:
				xmin = 480.3236
				xmax = 480.6636
				text = "room"
			intervals [1891]:
				xmin = 480.6636
				xmax = 481.0889
				text = ""
			intervals [1892]:
				xmin = 481.0889
				xmax = 481.2589
				text = "shit"
			intervals [1893]:
				xmin = 481.2589
				xmax = 481.3489
				text = "that"
			intervals [1894]:
				xmin = 481.3489
				xmax = 481.5589
				text = "w"
			intervals [1895]:
				xmin = 481.5589
				xmax = 481.6489
				text = "that"
			intervals [1896]:
				xmin = 481.6489
				xmax = 481.8589
				text = "w"
			intervals [1897]:
				xmin = 481.8589
				xmax = 481.9889
				text = "should"
			intervals [1898]:
				xmin = 481.9889
				xmax = 482.0589
				text = "be"
			intervals [1899]:
				xmin = 482.0589
				xmax = 482.4889
				text = "definitely"
			intervals [1900]:
				xmin = 482.4889
				xmax = 482.5189
				text = "a"
			intervals [1901]:
				xmin = 482.5189
				xmax = 482.7889
				text = "house"
			intervals [1902]:
				xmin = 482.7889
				xmax = 483.0189
				text = "note"
			intervals [1903]:
				xmin = 483.0189
				xmax = 484.2519
				text = ""
			intervals [1904]:
				xmin = 484.2519
				xmax = 484.3919
				text = "<unk>"
			intervals [1905]:
				xmin = 484.3919
				xmax = 485.1051
				text = ""
			intervals [1906]:
				xmin = 485.1051
				xmax = 485.3551
				text = "man"
			intervals [1907]:
				xmin = 485.3551
				xmax = 485.5051
				text = "my"
			intervals [1908]:
				xmin = 485.5051
				xmax = 485.9151
				text = "second"
			intervals [1909]:
				xmin = 485.9151
				xmax = 486.2751
				text = "wife"
			intervals [1910]:
				xmin = 486.2751
				xmax = 486.5251
				text = "yeah"
			intervals [1911]:
				xmin = 486.5251
				xmax = 486.7151
				text = "she"
			intervals [1912]:
				xmin = 486.7151
				xmax = 486.8351
				text = "was"
			intervals [1913]:
				xmin = 486.8351
				xmax = 487.0751
				text = "talking"
			intervals [1914]:
				xmin = 487.0751
				xmax = 487.2651
				text = "about"
			intervals [1915]:
				xmin = 487.2651
				xmax = 487.5451
				text = "paying"
			intervals [1916]:
				xmin = 487.5451
				xmax = 487.6851
				text = "four"
			intervals [1917]:
				xmin = 487.6851
				xmax = 487.9251
				text = "hundred"
			intervals [1918]:
				xmin = 487.9251
				xmax = 488.3651
				text = "dollars"
			intervals [1919]:
				xmin = 488.3651
				xmax = 488.8938
				text = ""
			intervals [1920]:
				xmin = 488.8938
				xmax = 489.0738
				text = "four"
			intervals [1921]:
				xmin = 489.0738
				xmax = 489.2238
				text = "hundred"
			intervals [1922]:
				xmin = 489.2238
				xmax = 489.5138
				text = "dollars"
			intervals [1923]:
				xmin = 489.5138
				xmax = 489.5438
				text = "or"
			intervals [1924]:
				xmin = 489.5438
				xmax = 489.7738
				text = "something"
			intervals [1925]:
				xmin = 489.7738
				xmax = 489.9238
				text = "for"
			intervals [1926]:
				xmin = 489.9238
				xmax = 489.9838
				text = "an"
			intervals [1927]:
				xmin = 489.9838
				xmax = 490.4538
				text = "apartment"
			intervals [1928]:
				xmin = 490.4538
				xmax = 490.6138
				text = "two"
			intervals [1929]:
				xmin = 490.6138
				xmax = 490.9138
				text = "bedroom"
			intervals [1930]:
				xmin = 490.9138
				xmax = 491.3638
				text = "apartment"
			intervals [1931]:
				xmin = 491.3638
				xmax = 491.5338
				text = "three"
			intervals [1932]:
				xmin = 491.5338
				xmax = 491.8138
				text = "bedroom"
			intervals [1933]:
				xmin = 491.8138
				xmax = 492.2438
				text = "apartment"
			intervals [1934]:
				xmin = 492.2438
				xmax = 492.2838
				text = "i"
			intervals [1935]:
				xmin = 492.2838
				xmax = 492.4738
				text = "said"
			intervals [1936]:
				xmin = 492.4738
				xmax = 492.7038
				text = "man"
			intervals [1937]:
				xmin = 492.7038
				xmax = 492.8838
				text = "baby"
			intervals [1938]:
				xmin = 492.8838
				xmax = 493.0438
				text = "that"
			intervals [1939]:
				xmin = 493.0438
				xmax = 493.1138
				text = "s"
			intervals [1940]:
				xmin = 493.1138
				xmax = 493.1738
				text = "a"
			intervals [1941]:
				xmin = 493.1738
				xmax = 493.4738
				text = "house"
			intervals [1942]:
				xmin = 493.4738
				xmax = 493.6938
				text = "note"
			intervals [1943]:
				xmin = 493.6938
				xmax = 494.2735
				text = ""
			intervals [1944]:
				xmin = 494.2735
				xmax = 494.4835
				text = "we"
			intervals [1945]:
				xmin = 494.4835
				xmax = 494.5835
				text = "can"
			intervals [1946]:
				xmin = 494.5835
				xmax = 494.7535
				text = "pay"
			intervals [1947]:
				xmin = 494.7535
				xmax = 494.9635
				text = "that"
			intervals [1948]:
				xmin = 494.9635
				xmax = 495.2835
				text = "for"
			intervals [1949]:
				xmin = 495.2835
				xmax = 495.3935
				text = "if"
			intervals [1950]:
				xmin = 495.3935
				xmax = 495.5635
				text = "we"
			intervals [1951]:
				xmin = 495.5635
				xmax = 495.6635
				text = "can"
			intervals [1952]:
				xmin = 495.6635
				xmax = 495.8735
				text = "pay"
			intervals [1953]:
				xmin = 495.8735
				xmax = 496.1135
				text = "that"
			intervals [1954]:
				xmin = 496.1135
				xmax = 496.4035
				text = "in"
			intervals [1955]:
				xmin = 496.4035
				xmax = 496.6735
				text = "rent"
			intervals [1956]:
				xmin = 496.6735
				xmax = 496.9035
				text = "for"
			intervals [1957]:
				xmin = 496.9035
				xmax = 496.9335
				text = "a"
			intervals [1958]:
				xmin = 496.9335
				xmax = 497.4735
				text = "apartment"
			intervals [1959]:
				xmin = 497.4735
				xmax = 497.935
				text = ""
			intervals [1960]:
				xmin = 497.935
				xmax = 498.105
				text = "shit"
			intervals [1961]:
				xmin = 498.105
				xmax = 498.285
				text = "that"
			intervals [1962]:
				xmin = 498.285
				xmax = 498.335
				text = "s"
			intervals [1963]:
				xmin = 498.335
				xmax = 498.365
				text = "a"
			intervals [1964]:
				xmin = 498.365
				xmax = 498.545
				text = "that"
			intervals [1965]:
				xmin = 498.545
				xmax = 498.615
				text = "s"
			intervals [1966]:
				xmin = 498.615
				xmax = 498.685
				text = "a"
			intervals [1967]:
				xmin = 498.685
				xmax = 498.985
				text = "house"
			intervals [1968]:
				xmin = 498.985
				xmax = 499.235
				text = "note"
			intervals [1969]:
				xmin = 499.235
				xmax = 499.4995
				text = ""
			intervals [1970]:
				xmin = 499.4995
				xmax = 499.6195
				text = "and"
			intervals [1971]:
				xmin = 499.6195
				xmax = 499.8295
				text = "not"
			intervals [1972]:
				xmin = 499.8295
				xmax = 499.8595
				text = ""
			intervals [1973]:
				xmin = 499.8595
				xmax = 499.9895
				text = "it"
			intervals [1974]:
				xmin = 499.9895
				xmax = 500.0295
				text = "s"
			intervals [1975]:
				xmin = 500.0295
				xmax = 500.2895
				text = "not"
			intervals [1976]:
				xmin = 500.2895
				xmax = 500.5595
				text = "now"
			intervals [1977]:
				xmin = 500.5595
				xmax = 501.5096
				text = ""
			intervals [1978]:
				xmin = 501.5096
				xmax = 501.7596
				text = "four"
			intervals [1979]:
				xmin = 501.7596
				xmax = 501.9896
				text = "hundred"
			intervals [1980]:
				xmin = 501.9896
				xmax = 502.1996
				text = "four"
			intervals [1981]:
				xmin = 502.1996
				xmax = 502.3496
				text = "hundred"
			intervals [1982]:
				xmin = 502.3496
				xmax = 502.5896
				text = "five"
			intervals [1983]:
				xmin = 502.5896
				xmax = 502.7696
				text = "hundred"
			intervals [1984]:
				xmin = 502.7696
				xmax = 503.0796
				text = "dollars"
			intervals [1985]:
				xmin = 503.0796
				xmax = 503.1496
				text = "you"
			intervals [1986]:
				xmin = 503.1496
				xmax = 503.4096
				text = "lucky"
			intervals [1987]:
				xmin = 503.4096
				xmax = 503.4696
				text = "if"
			intervals [1988]:
				xmin = 503.4696
				xmax = 503.5896
				text = "you"
			intervals [1989]:
				xmin = 503.5896
				xmax = 503.7896
				text = "get"
			intervals [1990]:
				xmin = 503.7896
				xmax = 503.8196
				text = "a"
			intervals [1991]:
				xmin = 503.8196
				xmax = 503.9796
				text = "if"
			intervals [1992]:
				xmin = 503.9796
				xmax = 504.0696
				text = "you"
			intervals [1993]:
				xmin = 504.0696
				xmax = 504.2096
				text = "get"
			intervals [1994]:
				xmin = 504.2096
				xmax = 504.2896
				text = "a"
			intervals [1995]:
				xmin = 504.2896
				xmax = 504.6396
				text = "decent"
			intervals [1996]:
				xmin = 504.6396
				xmax = 504.9596
				text = "room"
			intervals [1997]:
				xmin = 504.9596
				xmax = 505.0696
				text = "in"
			intervals [1998]:
				xmin = 505.0696
				xmax = 505.1396
				text = "a"
			intervals [1999]:
				xmin = 505.1396
				xmax = 505.5096
				text = "decent"
			intervals [2000]:
				xmin = 505.5096
				xmax = 505.8996
				text = "area"
			intervals [2001]:
				xmin = 505.8996
				xmax = 507.1872
				text = ""
			intervals [2002]:
				xmin = 507.1872
				xmax = 507.4672
				text = "and"
			intervals [2003]:
				xmin = 507.4672
				xmax = 507.4972
				text = ""
			intervals [2004]:
				xmin = 507.4972
				xmax = 507.5772
				text = "um"
			intervals [2005]:
				xmin = 507.5772
				xmax = 508.9727
				text = ""
			intervals [2006]:
				xmin = 508.9727
				xmax = 509.0227
				text = "<unk>"
			intervals [2007]:
				xmin = 509.0227
				xmax = 509.6719
				text = ""
			intervals [2008]:
				xmin = 509.6719
				xmax = 509.7719
				text = "and"
			intervals [2009]:
				xmin = 509.7719
				xmax = 509.9419
				text = "they're"
			intervals [2010]:
				xmin = 509.9419
				xmax = 510.1319
				text = "not"
			intervals [2011]:
				xmin = 510.1319
				xmax = 510.4219
				text = "treating"
			intervals [2012]:
				xmin = 510.4219
				xmax = 510.5819
				text = "us"
			intervals [2013]:
				xmin = 510.5819
				xmax = 510.8119
				text = "any"
			intervals [2014]:
				xmin = 510.8119
				xmax = 511.1419
				text = "different"
			intervals [2015]:
				xmin = 511.1419
				xmax = 511.2019
				text = "in"
			intervals [2016]:
				xmin = 511.2019
				xmax = 511.4019
				text = "fact"
			intervals [2017]:
				xmin = 511.4019
				xmax = 511.5219
				text = "they"
			intervals [2018]:
				xmin = 511.5219
				xmax = 511.8319
				text = "treating"
			intervals [2019]:
				xmin = 511.8319
				xmax = 511.9519
				text = "us"
			intervals [2020]:
				xmin = 511.9519
				xmax = 512.4219
				text = "worse"
			intervals [2021]:
				xmin = 512.4219
				xmax = 512.6819
				text = "but"
			intervals [2022]:
				xmin = 512.6819
				xmax = 512.9419
				text = "uh"
			intervals [2023]:
				xmin = 512.9419
				xmax = 513.7506
				text = ""
			intervals [2024]:
				xmin = 513.7506
				xmax = 513.8606
				text = "the"
			intervals [2025]:
				xmin = 513.8606
				xmax = 514.5106
				text = "teenagers"
			intervals [2026]:
				xmin = 514.5106
				xmax = 514.5506
				text = "are"
			intervals [2027]:
				xmin = 514.5506
				xmax = 515.0206
				text = "causing"
			intervals [2028]:
				xmin = 515.0206
				xmax = 515.3306
				text = "that"
			intervals [2029]:
				xmin = 515.3306
				xmax = 515.8838
				text = ""
			intervals [2030]:
				xmin = 515.8838
				xmax = 515.9738
				text = "you"
			intervals [2031]:
				xmin = 515.9738
				xmax = 516.1438
				text = "know"
			intervals [2032]:
				xmin = 516.1438
				xmax = 516.3282
				text = ""
			intervals [2033]:
				xmin = 516.3282
				xmax = 516.4082
				text = "it"
			intervals [2034]:
				xmin = 516.4082
				xmax = 516.4882
				text = "s"
			intervals [2035]:
				xmin = 516.4882
				xmax = 516.6882
				text = "not"
			intervals [2036]:
				xmin = 516.6882
				xmax = 516.8982
				text = "all"
			intervals [2037]:
				xmin = 516.8982
				xmax = 516.9582
				text = "of"
			intervals [2038]:
				xmin = 516.9582
				xmax = 517.0982
				text = "'em"
			intervals [2039]:
				xmin = 517.0982
				xmax = 517.1882
				text = "are"
			intervals [2040]:
				xmin = 517.1882
				xmax = 517.6582
				text = "bad"
			intervals [2041]:
				xmin = 517.6582
				xmax = 518.8899
				text = ""
			intervals [2042]:
				xmin = 518.8899
				xmax = 519.0699
				text = "not"
			intervals [2043]:
				xmin = 519.0699
				xmax = 519.2599
				text = "all"
			intervals [2044]:
				xmin = 519.2599
				xmax = 519.3199
				text = "of"
			intervals [2045]:
				xmin = 519.3199
				xmax = 519.4199
				text = "'em-"
			intervals [2046]:
				xmin = 519.4199
				xmax = 519.6199
				text = "but"
			intervals [2047]:
				xmin = 519.6199
				xmax = 520.0799
				text = "definitely"
			intervals [2048]:
				xmin = 520.0799
				xmax = 520.1799
				text = "not"
			intervals [2049]:
				xmin = 520.1799
				xmax = 520.3099
				text = "all"
			intervals [2050]:
				xmin = 520.3099
				xmax = 520.3699
				text = "of"
			intervals [2051]:
				xmin = 520.3699
				xmax = 520.5199
				text = "'em"
			intervals [2052]:
				xmin = 520.5199
				xmax = 520.6099
				text = "are"
			intervals [2053]:
				xmin = 520.6099
				xmax = 520.9899
				text = "bad"
			intervals [2054]:
				xmin = 520.9899
				xmax = 521.2552
				text = ""
			intervals [2055]:
				xmin = 521.2552
				xmax = 521.4052
				text = "you"
			intervals [2056]:
				xmin = 521.4052
				xmax = 521.6252
				text = "got"
			intervals [2057]:
				xmin = 521.6252
				xmax = 521.6852
				text = "you"
			intervals [2058]:
				xmin = 521.6852
				xmax = 521.8552
				text = "got"
			intervals [2059]:
				xmin = 521.8552
				xmax = 521.8852
				text = "a"
			intervals [2060]:
				xmin = 521.8852
				xmax = 522.0652
				text = "lot"
			intervals [2061]:
				xmin = 522.0652
				xmax = 522.1352
				text = "of"
			intervals [2062]:
				xmin = 522.1352
				xmax = 522.3352
				text = "good"
			intervals [2063]:
				xmin = 522.3352
				xmax = 522.5452
				text = "ones"
			intervals [2064]:
				xmin = 522.5452
				xmax = 522.7352
				text = "out"
			intervals [2065]:
				xmin = 522.7352
				xmax = 522.9452
				text = "here"
			intervals [2066]:
				xmin = 522.9452
				xmax = 523.2996
				text = ""
			intervals [2067]:
				xmin = 523.2996
				xmax = 523.4496
				text = "but"
			intervals [2068]:
				xmin = 523.4496
				xmax = 523.5696
				text = "they"
			intervals [2069]:
				xmin = 523.5696
				xmax = 523.7796
				text = "just"
			intervals [2070]:
				xmin = 523.7796
				xmax = 524.0196
				text = "some"
			intervals [2071]:
				xmin = 524.0196
				xmax = 524.0896
				text = ""
			intervals [2072]:
				xmin = 524.0896
				xmax = 524.2196
				text = "they"
			intervals [2073]:
				xmin = 524.2196
				xmax = 524.4196
				text = "don't"
			intervals [2074]:
				xmin = 524.4196
				xmax = 524.5796
				text = "get"
			intervals [2075]:
				xmin = 524.5796
				xmax = 524.7296
				text = "no"
			intervals [2076]:
				xmin = 524.7296
				xmax = 525.5396
				text = "publicity"
			intervals [2077]:
				xmin = 525.5396
				xmax = 526.1952
				text = ""
			intervals [2078]:
				xmin = 526.1952
				xmax = 526.3052
				text = "or"
			intervals [2079]:
				xmin = 526.3052
				xmax = 526.4952
				text = "no"
			intervals [2080]:
				xmin = 526.4952
				xmax = 526.9252
				text = "media"
			intervals [2081]:
				xmin = 526.9252
				xmax = 527.9052
				text = "acknowledgement"
			intervals [2082]:
				xmin = 527.9052
				xmax = 528.2307
				text = ""
			intervals [2083]:
				xmin = 528.2307
				xmax = 528.3607
				text = "the"
			intervals [2084]:
				xmin = 528.3607
				xmax = 528.6007
				text = "good"
			intervals [2085]:
				xmin = 528.6007
				xmax = 528.7507
				text = "ones"
			intervals [2086]:
				xmin = 528.7507
				xmax = 528.9907
				text = "don't"
			intervals [2087]:
				xmin = 528.9907
				xmax = 529.9059
				text = ""
			intervals [2088]:
				xmin = 529.9059
				xmax = 530.1359
				text = "every"
			intervals [2089]:
				xmin = 530.1359
				xmax = 530.3259
				text = "but"
			intervals [2090]:
				xmin = 530.3259
				xmax = 530.5459
				text = "every"
			intervals [2091]:
				xmin = 530.5459
				xmax = 530.8559
				text = "time"
			intervals [2092]:
				xmin = 530.8559
				xmax = 531.2159
				text = "somebody"
			intervals [2093]:
				xmin = 531.2159
				xmax = 531.3559
				text = "do"
			intervals [2094]:
				xmin = 531.3559
				xmax = 531.7559
				text = "something"
			intervals [2095]:
				xmin = 531.7559
				xmax = 532.2159
				text = "wrong"
			intervals [2096]:
				xmin = 532.2159
				xmax = 532.7724
				text = ""
			intervals [2097]:
				xmin = 532.7724
				xmax = 532.9124
				text = "it"
			intervals [2098]:
				xmin = 532.9124
				xmax = 533.0124
				text = "s"
			intervals [2099]:
				xmin = 533.0124
				xmax = 533.1924
				text = "like"
			intervals [2100]:
				xmin = 533.1924
				xmax = 533.2224
				text = ""
			intervals [2101]:
				xmin = 533.2224
				xmax = 533.5024
				text = "sh"
			intervals [2102]:
				xmin = 533.5024
				xmax = 533.5324
				text = ""
			intervals [2103]:
				xmin = 533.5324
				xmax = 533.6924
				text = "they"
			intervals [2104]:
				xmin = 533.6924
				xmax = 533.9524
				text = "can't"
			intervals [2105]:
				xmin = 533.9524
				xmax = 534.1324
				text = "wait"
			intervals [2106]:
				xmin = 534.1324
				xmax = 534.2424
				text = "to"
			intervals [2107]:
				xmin = 534.2424
				xmax = 534.4224
				text = "put"
			intervals [2108]:
				xmin = 534.4224
				xmax = 534.6424
				text = "that"
			intervals [2109]:
				xmin = 534.6424
				xmax = 534.8124
				text = "in"
			intervals [2110]:
				xmin = 534.8124
				xmax = 534.9224
				text = "the"
			intervals [2111]:
				xmin = 534.9224
				xmax = 534.9524
				text = ""
			intervals [2112]:
				xmin = 534.9524
				xmax = 535.0424
				text = "news"
			intervals [2113]:
				xmin = 535.0424
				xmax = 535.1224
				text = ""
			intervals [2114]:
				xmin = 535.1224
				xmax = 535.2724
				text = "you"
			intervals [2115]:
				xmin = 535.2724
				xmax = 535.4124
				text = "know"
			intervals [2116]:
				xmin = 535.4124
				xmax = 537.1434
				text = ""
			intervals [2117]:
				xmin = 537.1434
				xmax = 537.3634
				text = "right"
			intervals [2118]:
				xmin = 537.3634
				xmax = 537.4134
				text = ""
			intervals [2119]:
				xmin = 537.4134
				xmax = 537.6434
				text = "break"
			intervals [2120]:
				xmin = 537.6434
				xmax = 537.8034
				text = "in"
			intervals [2121]:
				xmin = 537.8034
				xmax = 537.9134
				text = "s"
			intervals [2122]:
				xmin = 537.9134
				xmax = 537.9534
				text = ""
			intervals [2123]:
				xmin = 537.9534
				xmax = 538.2234
				text = "break"
			intervals [2124]:
				xmin = 538.2234
				xmax = 538.3534
				text = "in"
			intervals [2125]:
				xmin = 538.3534
				xmax = 538.4334
				text = "a"
			intervals [2126]:
				xmin = 538.4334
				xmax = 538.7834
				text = "car"
			intervals [2127]:
				xmin = 538.7834
				xmax = 538.8234
				text = "or"
			intervals [2128]:
				xmin = 538.8234
				xmax = 539.0934
				text = "something"
			intervals [2129]:
				xmin = 539.0934
				xmax = 539.3034
				text = "like"
			intervals [2130]:
				xmin = 539.3034
				xmax = 539.5234
				text = "that"
			intervals [2131]:
				xmin = 539.5234
				xmax = 539.5734
				text = "or"
			intervals [2132]:
				xmin = 539.5734
				xmax = 539.6034
				text = ""
			intervals [2133]:
				xmin = 539.6034
				xmax = 539.7434
				text = "it"
			intervals [2134]:
				xmin = 539.7434
				xmax = 539.7834
				text = "s"
			intervals [2135]:
				xmin = 539.7834
				xmax = 539.8834
				text = "just"
			intervals [2136]:
				xmin = 539.8834
				xmax = 539.9534
				text = ""
			intervals [2137]:
				xmin = 539.9534
				xmax = 540.2734
				text = "something"
			intervals [2138]:
				xmin = 540.2734
				xmax = 540.8882
				text = ""
			intervals [2139]:
				xmin = 540.8882
				xmax = 540.9782
				text = "but"
			intervals [2140]:
				xmin = 540.9782
				xmax = 541.2942
				text = ""
			intervals [2141]:
				xmin = 541.2942
				xmax = 541.4242
				text = "i'm"
			intervals [2142]:
				xmin = 541.4242
				xmax = 541.6242
				text = "not"
			intervals [2143]:
				xmin = 541.6242
				xmax = 541.9042
				text = "making"
			intervals [2144]:
				xmin = 541.9042
				xmax = 542.0542
				text = "no"
			intervals [2145]:
				xmin = 542.0542
				xmax = 542.6142
				text = "excuses"
			intervals [2146]:
				xmin = 542.6142
				xmax = 542.7842
				text = "for"
			intervals [2147]:
				xmin = 542.7842
				xmax = 542.8642
				text = "'em"
			intervals [2148]:
				xmin = 542.8642
				xmax = 543.0742
				text = "cause"
			intervals [2149]:
				xmin = 543.0742
				xmax = 543.2342
				text = "they're"
			intervals [2150]:
				xmin = 543.2342
				xmax = 543.5742
				text = "doing"
			intervals [2151]:
				xmin = 543.5742
				xmax = 543.6842
				text = "it"
			intervals [2152]:
				xmin = 543.6842
				xmax = 544.4301
				text = ""
			intervals [2153]:
				xmin = 544.4301
				xmax = 544.7801
				text = "but"
			intervals [2154]:
				xmin = 544.7801
				xmax = 545.8272
				text = ""
			intervals [2155]:
				xmin = 545.8272
				xmax = 545.9972
				text = "but"
			intervals [2156]:
				xmin = 545.9972
				xmax = 546.1472
				text = "the"
			intervals [2157]:
				xmin = 546.1472
				xmax = 546.1772
				text = ""
			intervals [2158]:
				xmin = 546.1772
				xmax = 546.2872
				text = "uh"
			intervals [2159]:
				xmin = 546.2872
				xmax = 546.3172
				text = ""
			intervals [2160]:
				xmin = 546.3172
				xmax = 546.4272
				text = "the"
			intervals [2161]:
				xmin = 546.4272
				xmax = 546.8372
				text = "media"
			intervals [2162]:
				xmin = 546.8372
				xmax = 546.8672
				text = ""
			intervals [2163]:
				xmin = 546.8672
				xmax = 547.0372
				text = "like"
			intervals [2164]:
				xmin = 547.0372
				xmax = 547.1172
				text = "i"
			intervals [2165]:
				xmin = 547.1172
				xmax = 547.3172
				text = "say"
			intervals [2166]:
				xmin = 547.3172
				xmax = 547.4572
				text = "they"
			intervals [2167]:
				xmin = 547.4572
				xmax = 547.6472
				text = "they"
			intervals [2168]:
				xmin = 547.6472
				xmax = 547.9272
				text = "won't"
			intervals [2169]:
				xmin = 547.9272
				xmax = 548.3072
				text = "acknowledge"
			intervals [2170]:
				xmin = 548.3072
				xmax = 548.4172
				text = "the"
			intervals [2171]:
				xmin = 548.4172
				xmax = 548.5772
				text = "good"
			intervals [2172]:
				xmin = 548.5772
				xmax = 548.8272
				text = "things"
			intervals [2173]:
				xmin = 548.8272
				xmax = 548.8872
				text = "the"
			intervals [2174]:
				xmin = 548.8872
				xmax = 549.2072
				text = "kids"
			intervals [2175]:
				xmin = 549.2072
				xmax = 549.2372
				text = "are"
			intervals [2176]:
				xmin = 549.2372
				xmax = 549.5872
				text = "doing"
			intervals [2177]:
				xmin = 549.5872
				xmax = 549.8451
				text = ""
			intervals [2178]:
				xmin = 549.8451
				xmax = 550.0151
				text = "cause"
			intervals [2179]:
				xmin = 550.0151
				xmax = 550.2151
				text = "you"
			intervals [2180]:
				xmin = 550.2151
				xmax = 550.4551
				text = "cause"
			intervals [2181]:
				xmin = 550.4551
				xmax = 550.5751
				text = "you"
			intervals [2182]:
				xmin = 550.5751
				xmax = 550.8651
				text = "definitely"
			intervals [2183]:
				xmin = 550.8651
				xmax = 550.9651
				text = "have"
			intervals [2184]:
				xmin = 550.9651
				xmax = 551.0051
				text = "a"
			intervals [2185]:
				xmin = 551.0051
				xmax = 551.1551
				text = "lot"
			intervals [2186]:
				xmin = 551.1551
				xmax = 551.2651
				text = "of"
			intervals [2187]:
				xmin = 551.2651
				xmax = 551.4551
				text = "good"
			intervals [2188]:
				xmin = 551.4551
				xmax = 551.7551
				text = "kids"
			intervals [2189]:
				xmin = 551.7551
				xmax = 551.9051
				text = "out"
			intervals [2190]:
				xmin = 551.9051
				xmax = 552.0151
				text = "here"
			intervals [2191]:
				xmin = 552.0151
				xmax = 553.0381
				text = ""
			intervals [2192]:
				xmin = 553.0381
				xmax = 553.3081
				text = "and"
			intervals [2193]:
				xmin = 553.3081
				xmax = 553.6281
				text = "uh"
			intervals [2194]:
				xmin = 553.6281
				xmax = 553.9251
				text = ""
			intervals [2195]:
				xmin = 553.9251
				xmax = 554.0951
				text = "and"
			intervals [2196]:
				xmin = 554.0951
				xmax = 554.2151
				text = "there"
			intervals [2197]:
				xmin = 554.2151
				xmax = 554.2551
				text = "s"
			intervals [2198]:
				xmin = 554.2551
				xmax = 554.4351
				text = "some"
			intervals [2199]:
				xmin = 554.4351
				xmax = 554.5951
				text = "good"
			intervals [2200]:
				xmin = 554.5951
				xmax = 554.7851
				text = "ones"
			intervals [2201]:
				xmin = 554.7851
				xmax = 555.0151
				text = "being"
			intervals [2202]:
				xmin = 555.0151
				xmax = 555.3251
				text = "raised"
			intervals [2203]:
				xmin = 555.3251
				xmax = 555.5051
				text = "by"
			intervals [2204]:
				xmin = 555.5051
				xmax = 555.8051
				text = "single"
			intervals [2205]:
				xmin = 555.8051
				xmax = 556.3651
				text = "parents"
			intervals [2206]:
				xmin = 556.3651
				xmax = 556.8182
				text = ""
			intervals [2207]:
				xmin = 556.8182
				xmax = 556.9082
				text = "it"
			intervals [2208]:
				xmin = 556.9082
				xmax = 556.9582
				text = "s"
			intervals [2209]:
				xmin = 556.9582
				xmax = 557.3982
				text = "just"
			intervals [2210]:
				xmin = 557.3982
				xmax = 557.4582
				text = ""
			intervals [2211]:
				xmin = 557.4582
				xmax = 557.6782
				text = "just"
			intervals [2212]:
				xmin = 557.6782
				xmax = 557.8982
				text = "not"
			intervals [2213]:
				xmin = 557.8982
				xmax = 557.9982
				text = "the"
			intervals [2214]:
				xmin = 557.9982
				xmax = 558.6882
				text = "majority"
			intervals [2215]:
				xmin = 558.6882
				xmax = 559.7002
				text = ""
			intervals [2216]:
				xmin = 559.7002
				xmax = 559.9702
				text = "uh"
			intervals [2217]:
				xmin = 559.9702
				xmax = 562.2549
				text = ""
			intervals [2218]:
				xmin = 562.2549
				xmax = 562.3449
				text = "but"
			intervals [2219]:
				xmin = 562.3449
				xmax = 562.4549
				text = "a"
			intervals [2220]:
				xmin = 562.4549
				xmax = 562.8549
				text = "license"
			intervals [2221]:
				xmin = 562.8549
				xmax = 562.8849
				text = ""
			intervals [2222]:
				xmin = 562.8849
				xmax = 563.1749
				text = "you"
			intervals [2223]:
				xmin = 563.1749
				xmax = 563.2849
				text = "can"
			intervals [2224]:
				xmin = 563.2849
				xmax = 563.4249
				text = "get"
			intervals [2225]:
				xmin = 563.4249
				xmax = 563.5349
				text = "your"
			intervals [2226]:
				xmin = 563.5349
				xmax = 563.9249
				text = "license"
			intervals [2227]:
				xmin = 563.9249
				xmax = 564.0649
				text = "and"
			intervals [2228]:
				xmin = 564.0649
				xmax = 564.4049
				text = "everything"
			intervals [2229]:
				xmin = 564.4049
				xmax = 564.4749
				text = "the"
			intervals [2230]:
				xmin = 564.4749
				xmax = 564.7149
				text = "kids"
			intervals [2231]:
				xmin = 564.7149
				xmax = 564.8749
				text = "now"
			intervals [2232]:
				xmin = 564.8749
				xmax = 564.9949
				text = "they"
			intervals [2233]:
				xmin = 564.9949
				xmax = 565.1549
				text = "don't"
			intervals [2234]:
				xmin = 565.1549
				xmax = 565.3149
				text = "need"
			intervals [2235]:
				xmin = 565.3149
				xmax = 565.4649
				text = "no"
			intervals [2236]:
				xmin = 565.4649
				xmax = 565.8049
				text = "license"
			intervals [2237]:
				xmin = 565.8049
				xmax = 565.9049
				text = "they"
			intervals [2238]:
				xmin = 565.9049
				xmax = 565.9349
				text = "<unk>"
			intervals [2239]:
				xmin = 565.9349
				xmax = 566.1349
				text = "just"
			intervals [2240]:
				xmin = 566.1349
				xmax = 566.4049
				text = "steal"
			intervals [2241]:
				xmin = 566.4049
				xmax = 566.4649
				text = "a"
			intervals [2242]:
				xmin = 566.4649
				xmax = 566.8049
				text = "car"
			intervals [2243]:
				xmin = 566.8049
				xmax = 568.107
				text = ""
			intervals [2244]:
				xmin = 568.107
				xmax = 568.327
				text = "yeah"
			intervals [2245]:
				xmin = 568.327
				xmax = 568.497
				text = ""
			intervals [2246]:
				xmin = 568.497
				xmax = 568.767
				text = "<unk>"
			intervals [2247]:
				xmin = 568.767
				xmax = 568.797
				text = ""
			intervals [2248]:
				xmin = 568.797
				xmax = 569.087
				text = "once"
			intervals [2249]:
				xmin = 569.087
				xmax = 569.287
				text = "upon"
			intervals [2250]:
				xmin = 569.287
				xmax = 569.327
				text = "a"
			intervals [2251]:
				xmin = 569.327
				xmax = 569.627
				text = "time"
			intervals [2252]:
				xmin = 569.627
				xmax = 569.737
				text = "we"
			intervals [2253]:
				xmin = 569.737
				xmax = 569.917
				text = "h"
			intervals [2254]:
				xmin = 569.917
				xmax = 569.947
				text = ""
			intervals [2255]:
				xmin = 569.947
				xmax = 570.117
				text = "you"
			intervals [2256]:
				xmin = 570.117
				xmax = 570.297
				text = "had"
			intervals [2257]:
				xmin = 570.297
				xmax = 570.377
				text = "to"
			intervals [2258]:
				xmin = 570.377
				xmax = 570.637
				text = "steal"
			intervals [2259]:
				xmin = 570.637
				xmax = 570.747
				text = "up"
			intervals [2260]:
				xmin = 570.747
				xmax = 570.857
				text = "to"
			intervals [2261]:
				xmin = 570.857
				xmax = 571.127
				text = "four"
			intervals [2262]:
				xmin = 571.127
				xmax = 571.177
				text = "or"
			intervals [2263]:
				xmin = 571.177
				xmax = 571.577
				text = "five"
			intervals [2264]:
				xmin = 571.577
				xmax = 572.127
				text = "cars"
			intervals [2265]:
				xmin = 572.127
				xmax = 572.3868
				text = ""
			intervals [2266]:
				xmin = 572.3868
				xmax = 572.6368
				text = "even"
			intervals [2267]:
				xmin = 572.6368
				xmax = 572.7968
				text = "even"
			intervals [2268]:
				xmin = 572.7968
				xmax = 572.8968
				text = "if"
			intervals [2269]:
				xmin = 572.8968
				xmax = 573.0468
				text = "you"
			intervals [2270]:
				xmin = 573.0468
				xmax = 573.2468
				text = "got"
			intervals [2271]:
				xmin = 573.2468
				xmax = 573.6168
				text = "caught"
			intervals [2272]:
				xmin = 573.6168
				xmax = 573.8522
				text = ""
			intervals [2273]:
				xmin = 573.8522
				xmax = 574.1822
				text = "before"
			intervals [2274]:
				xmin = 574.1822
				xmax = 574.3222
				text = "you"
			intervals [2275]:
				xmin = 574.3222
				xmax = 574.5422
				text = "got"
			intervals [2276]:
				xmin = 574.5422
				xmax = 574.6222
				text = "a"
			intervals [2277]:
				xmin = 574.6222
				xmax = 575.0222
				text = "year"
			intervals [2278]:
				xmin = 575.0222
				xmax = 575.3883
				text = ""
			intervals [2279]:
				xmin = 575.3883
				xmax = 575.6483
				text = "these"
			intervals [2280]:
				xmin = 575.6483
				xmax = 575.9883
				text = "kids"
			intervals [2281]:
				xmin = 575.9883
				xmax = 576.4283
				text = "today"
			intervals [2282]:
				xmin = 576.4283
				xmax = 577.0235
				text = ""
			intervals [2283]:
				xmin = 577.0235
				xmax = 577.2035
				text = "they"
			intervals [2284]:
				xmin = 577.2035
				xmax = 577.5335
				text = "taking"
			intervals [2285]:
				xmin = 577.5335
				xmax = 577.5935
				text = "a"
			intervals [2286]:
				xmin = 577.5935
				xmax = 578.0135
				text = "pistol"
			intervals [2287]:
				xmin = 578.0135
				xmax = 578.0935
				text = "and"
			intervals [2288]:
				xmin = 578.0935
				xmax = 578.3835
				text = "steal"
			intervals [2289]:
				xmin = 578.3835
				xmax = 578.4235
				text = "a"
			intervals [2290]:
				xmin = 578.4235
				xmax = 578.7935
				text = "car"
			intervals [2291]:
				xmin = 578.7935
				xmax = 579.3358
				text = ""
			intervals [2292]:
				xmin = 579.3358
				xmax = 579.4958
				text = "with"
			intervals [2293]:
				xmin = 579.4958
				xmax = 579.7558
				text = "knowing"
			intervals [2294]:
				xmin = 579.7558
				xmax = 579.9558
				text = "keep"
			intervals [2295]:
				xmin = 579.9558
				xmax = 580.0458
				text = "the"
			intervals [2296]:
				xmin = 580.0458
				xmax = 580.4058
				text = "keys"
			intervals [2297]:
				xmin = 580.4058
				xmax = 580.5158
				text = "in"
			intervals [2298]:
				xmin = 580.5158
				xmax = 580.6958
				text = "there"
			intervals [2299]:
				xmin = 580.6958
				xmax = 580.7258
				text = "or"
			intervals [2300]:
				xmin = 580.7258
				xmax = 581.0858
				text = "not"
			intervals [2301]:
				xmin = 581.0858
				xmax = 581.2258
				text = "they"
			intervals [2302]:
				xmin = 581.2258
				xmax = 581.4958
				text = "taking"
			intervals [2303]:
				xmin = 581.4958
				xmax = 581.5658
				text = "a"
			intervals [2304]:
				xmin = 581.5658
				xmax = 581.9358
				text = "pistol"
			intervals [2305]:
				xmin = 581.9358
				xmax = 582.2236
				text = ""
			intervals [2306]:
				xmin = 582.2236
				xmax = 582.3836
				text = "they"
			intervals [2307]:
				xmin = 582.3836
				xmax = 582.6836
				text = "turned"
			intervals [2308]:
				xmin = 582.6836
				xmax = 582.8536
				text = "that"
			intervals [2309]:
				xmin = 582.8536
				xmax = 583.0936
				text = "into"
			intervals [2310]:
				xmin = 583.0936
				xmax = 583.1536
				text = "a"
			intervals [2311]:
				xmin = 583.1536
				xmax = 583.1836
				text = "th-"
			intervals [2312]:
				xmin = 583.1836
				xmax = 583.3436
				text = "th-"
			intervals [2313]:
				xmin = 583.3436
				xmax = 583.3936
				text = ""
			intervals [2314]:
				xmin = 583.3936
				xmax = 583.6336
				text = "that"
			intervals [2315]:
				xmin = 583.6336
				xmax = 583.8036
				text = "used"
			intervals [2316]:
				xmin = 583.8036
				xmax = 583.8736
				text = "to"
			intervals [2317]:
				xmin = 583.8736
				xmax = 583.9936
				text = "be"
			intervals [2318]:
				xmin = 583.9936
				xmax = 584.0336
				text = "a"
			intervals [2319]:
				xmin = 584.0336
				xmax = 584.7736
				text = "misdemeanor"
			intervals [2320]:
				xmin = 584.7736
				xmax = 585.1559
				text = ""
			intervals [2321]:
				xmin = 585.1559
				xmax = 585.3959
				text = "taking"
			intervals [2322]:
				xmin = 585.3959
				xmax = 585.4659
				text = "a"
			intervals [2323]:
				xmin = 585.4659
				xmax = 585.8459
				text = "car"
			intervals [2324]:
				xmin = 585.8459
				xmax = 586.3581
				text = ""
			intervals [2325]:
				xmin = 586.3581
				xmax = 586.4281
				text = "see"
			intervals [2326]:
				xmin = 586.4281
				xmax = 586.4581
				text = ""
			intervals [2327]:
				xmin = 586.4581
				xmax = 586.6281
				text = "why"
			intervals [2328]:
				xmin = 586.6281
				xmax = 586.7381
				text = "would"
			intervals [2329]:
				xmin = 586.7381
				xmax = 586.8381
				text = "you"
			intervals [2330]:
				xmin = 586.8381
				xmax = 586.9681
				text = "need"
			intervals [2331]:
				xmin = 586.9681
				xmax = 587.0681
				text = "a"
			intervals [2332]:
				xmin = 587.0681
				xmax = 587.4181
				text = "pistol"
			intervals [2333]:
				xmin = 587.4181
				xmax = 587.4781
				text = "to"
			intervals [2334]:
				xmin = 587.4781
				xmax = 587.6981
				text = "take"
			intervals [2335]:
				xmin = 587.6981
				xmax = 587.7781
				text = "a"
			intervals [2336]:
				xmin = 587.7781
				xmax = 588.0681
				text = "car"
			intervals [2337]:
				xmin = 588.0681
				xmax = 588.1681
				text = "you"
			intervals [2338]:
				xmin = 588.1681
				xmax = 588.2781
				text = "can"
			intervals [2339]:
				xmin = 588.2781
				xmax = 588.5881
				text = "steal"
			intervals [2340]:
				xmin = 588.5881
				xmax = 588.6481
				text = "a"
			intervals [2341]:
				xmin = 588.6481
				xmax = 588.8981
				text = "car"
			intervals [2342]:
				xmin = 588.8981
				xmax = 589.5828
				text = ""
			intervals [2343]:
				xmin = 589.5828
				xmax = 589.6828
				text = "but"
			intervals [2344]:
				xmin = 589.6828
				xmax = 589.7928
				text = "they"
			intervals [2345]:
				xmin = 589.7928
				xmax = 590.0828
				text = "taking"
			intervals [2346]:
				xmin = 590.0828
				xmax = 590.4028
				text = "pistols"
			intervals [2347]:
				xmin = 590.4028
				xmax = 590.5228
				text = "they"
			intervals [2348]:
				xmin = 590.5228
				xmax = 590.6128
				text = "done"
			intervals [2349]:
				xmin = 590.6128
				xmax = 590.7728
				text = "they"
			intervals [2350]:
				xmin = 590.7728
				xmax = 590.8728
				text = "done"
			intervals [2351]:
				xmin = 590.8728
				xmax = 591.0328
				text = "they"
			intervals [2352]:
				xmin = 591.0328
				xmax = 591.1828
				text = "done"
			intervals [2353]:
				xmin = 591.1828
				xmax = 591.5428
				text = "changed"
			intervals [2354]:
				xmin = 591.5428
				xmax = 591.7028
				text = "that"
			intervals [2355]:
				xmin = 591.7028
				xmax = 592.0728
				text = "whole"
			intervals [2356]:
				xmin = 592.0728
				xmax = 592.5528
				text = "crime"
			intervals [2357]:
				xmin = 592.5528
				xmax = 593.2255
				text = ""
			intervals [2358]:
				xmin = 593.2255
				xmax = 593.3455
				text = "you"
			intervals [2359]:
				xmin = 593.3455
				xmax = 593.4555
				text = "know"
			intervals [2360]:
				xmin = 593.4555
				xmax = 595.1281
				text = ""
			intervals [2361]:
				xmin = 595.1281
				xmax = 595.3181
				text = "and"
			intervals [2362]:
				xmin = 595.3181
				xmax = 595.4881
				text = "uh"
			intervals [2363]:
				xmin = 595.4881
				xmax = 595.7381
				text = ""
			intervals [2364]:
				xmin = 595.7381
				xmax = 595.8881
				text = "and"
			intervals [2365]:
				xmin = 595.8881
				xmax = 596.0681
				text = "like"
			intervals [2366]:
				xmin = 596.0681
				xmax = 596.1581
				text = "i"
			intervals [2367]:
				xmin = 596.1581
				xmax = 596.3381
				text = "say"
			intervals [2368]:
				xmin = 596.3381
				xmax = 596.5581
				text = "man"
			intervals [2369]:
				xmin = 596.5581
				xmax = 596.8481
				text = "far"
			intervals [2370]:
				xmin = 596.8481
				xmax = 596.9281
				text = "as"
			intervals [2371]:
				xmin = 596.9281
				xmax = 597.0081
				text = "the"
			intervals [2372]:
				xmin = 597.0081
				xmax = 597.3481
				text = "murder"
			intervals [2373]:
				xmin = 597.3481
				xmax = 597.6281
				text = "rate"
			intervals [2374]:
				xmin = 597.6281
				xmax = 597.9181
				text = "goes"
			intervals [2375]:
				xmin = 597.9181
				xmax = 598.0781
				text = "they"
			intervals [2376]:
				xmin = 598.0781
				xmax = 598.1081
				text = ""
			intervals [2377]:
				xmin = 598.1081
				xmax = 598.3081
				text = "they"
			intervals [2378]:
				xmin = 598.3081
				xmax = 598.5181
				text = "just"
			intervals [2379]:
				xmin = 598.5181
				xmax = 598.6581
				text = "don't"
			intervals [2380]:
				xmin = 598.6581
				xmax = 598.8781
				text = "have"
			intervals [2381]:
				xmin = 598.8781
				xmax = 599.0081
				text = "no"
			intervals [2382]:
				xmin = 599.0081
				xmax = 599.1281
				text = ""
			intervals [2383]:
				xmin = 599.1281
				xmax = 599.4981
				text = "no"
			intervals [2384]:
				xmin = 599.4981
				xmax = 600.1281
				text = "disregard"
			intervals [2385]:
				xmin = 600.1281
				xmax = 600.3081
				text = "for"
			intervals [2386]:
				xmin = 600.3081
				xmax = 600.6981
				text = "life"
			intervals [2387]:
				xmin = 600.6981
				xmax = 601.467
				text = ""
			intervals [2388]:
				xmin = 601.467
				xmax = 601.597
				text = "cause"
			intervals [2389]:
				xmin = 601.597
				xmax = 601.697
				text = "they"
			intervals [2390]:
				xmin = 601.697
				xmax = 601.837
				text = "don't"
			intervals [2391]:
				xmin = 601.837
				xmax = 602.067
				text = "feel"
			intervals [2392]:
				xmin = 602.067
				xmax = 602.237
				text = "like"
			intervals [2393]:
				xmin = 602.237
				xmax = 602.357
				text = "they"
			intervals [2394]:
				xmin = 602.357
				xmax = 602.557
				text = "gonna"
			intervals [2395]:
				xmin = 602.557
				xmax = 602.717
				text = "be"
			intervals [2396]:
				xmin = 602.717
				xmax = 602.857
				text = "here"
			intervals [2397]:
				xmin = 602.857
				xmax = 603.157
				text = "long"
			intervals [2398]:
				xmin = 603.157
				xmax = 603.597
				text = "anyway"
			intervals [2399]:
				xmin = 603.597
				xmax = 604.1333
				text = ""
			intervals [2400]:
				xmin = 604.1333
				xmax = 604.2833
				text = "so"
			intervals [2401]:
				xmin = 604.2833
				xmax = 604.6216
				text = ""
			intervals [2402]:
				xmin = 604.6216
				xmax = 604.6516
				text = "<unk>"
			intervals [2403]:
				xmin = 604.6516
				xmax = 605.6152
				text = ""
			intervals [2404]:
				xmin = 605.6152
				xmax = 605.6952
				text = "we"
			intervals [2405]:
				xmin = 605.6952
				xmax = 605.8852
				text = "just"
			intervals [2406]:
				xmin = 605.8852
				xmax = 606.1352
				text = "trying"
			intervals [2407]:
				xmin = 606.1352
				xmax = 606.3252
				text = "not"
			intervals [2408]:
				xmin = 606.3252
				xmax = 606.4052
				text = "to"
			intervals [2409]:
				xmin = 606.4052
				xmax = 606.6052
				text = "be"
			intervals [2410]:
				xmin = 606.6052
				xmax = 606.6752
				text = "a"
			intervals [2411]:
				xmin = 606.6752
				xmax = 607.1052
				text = "fact"
			intervals [2412]:
				xmin = 607.1052
				xmax = 607.4062
				text = ""
			intervals [2413]:
				xmin = 607.4062
				xmax = 607.5762
				text = "<unk>"
			intervals [2414]:
				xmin = 607.5762
				xmax = 608.107
				text = ""
			intervals [2415]:
				xmin = 608.107
				xmax = 608.427
				text = "<unk>"
			intervals [2416]:
				xmin = 608.427
				xmax = 608.9086
				text = ""
			intervals [2417]:
				xmin = 608.9086
				xmax = 609.1386
				text = "<unk>"
			intervals [2418]:
				xmin = 609.1386
				xmax = 610.0725
				text = ""
			intervals [2419]:
				xmin = 610.0725
				xmax = 610.2425
				text = "<unk>"
			intervals [2420]:
				xmin = 610.2425
				xmax = 611.5015
				text = ""
			intervals [2421]:
				xmin = 611.5015
				xmax = 611.7815
				text = "<unk>"
			intervals [2422]:
				xmin = 611.7815
				xmax = 615.9971
				text = ""
			intervals [2423]:
				xmin = 615.9971
				xmax = 616.0271
				text = "uh"
			intervals [2424]:
				xmin = 616.0271
				xmax = 617.2925
				text = ""
			intervals [2425]:
				xmin = 617.2925
				xmax = 617.6425
				text = "uh"
			intervals [2426]:
				xmin = 617.6425
				xmax = 618.1425
				text = "well"
			intervals [2427]:
				xmin = 618.1425
				xmax = 619.0906
				text = ""
			intervals [2428]:
				xmin = 619.0906
				xmax = 619.2206
				text = "now"
			intervals [2429]:
				xmin = 619.2206
				xmax = 619.3406
				text = "wh-"
			intervals [2430]:
				xmin = 619.3406
				xmax = 619.6206
				text = "when"
			intervals [2431]:
				xmin = 619.6206
				xmax = 619.7106
				text = "i"
			intervals [2432]:
				xmin = 619.7106
				xmax = 620.0406
				text = "came"
			intervals [2433]:
				xmin = 620.0406
				xmax = 620.4606
				text = "okay"
			intervals [2434]:
				xmin = 620.4606
				xmax = 621.2646
				text = ""
			intervals [2435]:
				xmin = 621.2646
				xmax = 621.3746
				text = "when"
			intervals [2436]:
				xmin = 621.3746
				xmax = 621.4446
				text = "i"
			intervals [2437]:
				xmin = 621.4446
				xmax = 621.6646
				text = "came"
			intervals [2438]:
				xmin = 621.6646
				xmax = 621.9146
				text = "home"
			intervals [2439]:
				xmin = 621.9146
				xmax = 622.0046
				text = "from"
			intervals [2440]:
				xmin = 622.0046
				xmax = 622.3846
				text = "vietnam"
			intervals [2441]:
				xmin = 622.3846
				xmax = 622.5046
				text = "they"
			intervals [2442]:
				xmin = 622.5046
				xmax = 622.8246
				text = "treated"
			intervals [2443]:
				xmin = 622.8246
				xmax = 623.1546
				text = "us"
			intervals [2444]:
				xmin = 623.1546
				xmax = 623.3533
				text = ""
			intervals [2445]:
				xmin = 623.3533
				xmax = 623.5033
				text = "well"
			intervals [2446]:
				xmin = 623.5033
				xmax = 623.6833
				text = "they"
			intervals [2447]:
				xmin = 623.6833
				xmax = 624.0333
				text = "they"
			intervals [2448]:
				xmin = 624.0333
				xmax = 624.1333
				text = "you"
			intervals [2449]:
				xmin = 624.1333
				xmax = 624.2933
				text = "know"
			intervals [2450]:
				xmin = 624.2933
				xmax = 624.5133
				text = "we"
			intervals [2451]:
				xmin = 624.5133
				xmax = 624.7233
				text = ""
			intervals [2452]:
				xmin = 624.7233
				xmax = 624.8233
				text = "were"
			intervals [2453]:
				xmin = 624.8233
				xmax = 625.4233
				text = "shunned"
			intervals [2454]:
				xmin = 625.4233
				xmax = 625.736
				text = ""
			intervals [2455]:
				xmin = 625.736
				xmax = 625.826
				text = "you"
			intervals [2456]:
				xmin = 625.826
				xmax = 626.056
				text = "know"
			intervals [2457]:
				xmin = 626.056
				xmax = 626.086
				text = ""
			intervals [2458]:
				xmin = 626.086
				xmax = 626.216
				text = "when"
			intervals [2459]:
				xmin = 626.216
				xmax = 626.296
				text = "i"
			intervals [2460]:
				xmin = 626.296
				xmax = 626.536
				text = "came"
			intervals [2461]:
				xmin = 626.536
				xmax = 626.646
				text = "out"
			intervals [2462]:
				xmin = 626.646
				xmax = 626.716
				text = "of"
			intervals [2463]:
				xmin = 626.716
				xmax = 627.236
				text = "service"
			intervals [2464]:
				xmin = 627.236
				xmax = 628.0691
				text = ""
			intervals [2465]:
				xmin = 628.0691
				xmax = 628.1491
				text = "we"
			intervals [2466]:
				xmin = 628.1491
				xmax = 628.1791
				text = ""
			intervals [2467]:
				xmin = 628.1791
				xmax = 628.2591
				text = "were"
			intervals [2468]:
				xmin = 628.2591
				xmax = 628.7091
				text = "shunned"
			intervals [2469]:
				xmin = 628.7091
				xmax = 628.7391
				text = ""
			intervals [2470]:
				xmin = 628.7391
				xmax = 628.8991
				text = "you"
			intervals [2471]:
				xmin = 628.8991
				xmax = 629.0291
				text = "know"
			intervals [2472]:
				xmin = 629.0291
				xmax = 629.2391
				text = "they"
			intervals [2473]:
				xmin = 629.2391
				xmax = 629.3091
				text = ""
			intervals [2474]:
				xmin = 629.3091
				xmax = 629.5391
				text = "they"
			intervals [2475]:
				xmin = 629.5391
				xmax = 629.6091
				text = "h"
			intervals [2476]:
				xmin = 629.6091
				xmax = 629.6991
				text = ""
			intervals [2477]:
				xmin = 629.6991
				xmax = 629.8791
				text = "it"
			intervals [2478]:
				xmin = 629.8791
				xmax = 629.9091
				text = "s"
			intervals [2479]:
				xmin = 629.9091
				xmax = 630.1191
				text = "like"
			intervals [2480]:
				xmin = 630.1191
				xmax = 630.2991
				text = "we"
			intervals [2481]:
				xmin = 630.2991
				xmax = 630.3891
				text = "in"
			intervals [2482]:
				xmin = 630.3891
				xmax = 630.4791
				text = "the"
			intervals [2483]:
				xmin = 630.4791
				xmax = 630.6713
				text = ""
			intervals [2484]:
				xmin = 630.6713
				xmax = 630.8013
				text = "we"
			intervals [2485]:
				xmin = 630.8013
				xmax = 631.0013
				text = "did"
			intervals [2486]:
				xmin = 631.0013
				xmax = 631.1413
				text = "we"
			intervals [2487]:
				xmin = 631.1413
				xmax = 631.3613
				text = "went"
			intervals [2488]:
				xmin = 631.3613
				xmax = 631.4913
				text = "where"
			intervals [2489]:
				xmin = 631.4913
				xmax = 631.5613
				text = "the"
			intervals [2490]:
				xmin = 631.5613
				xmax = 631.8813
				text = "country"
			intervals [2491]:
				xmin = 631.8813
				xmax = 632.2013
				text = "tell"
			intervals [2492]:
				xmin = 632.2013
				xmax = 632.4713
				text = "us"
			intervals [2493]:
				xmin = 632.4713
				xmax = 632.6487
				text = ""
			intervals [2494]:
				xmin = 632.6487
				xmax = 632.7587
				text = "where"
			intervals [2495]:
				xmin = 632.7587
				xmax = 632.8287
				text = "they"
			intervals [2496]:
				xmin = 632.8287
				xmax = 633.0687
				text = "told"
			intervals [2497]:
				xmin = 633.0687
				xmax = 633.1687
				text = "us"
			intervals [2498]:
				xmin = 633.1687
				xmax = 633.2987
				text = "to"
			intervals [2499]:
				xmin = 633.2987
				xmax = 633.4487
				text = "go"
			intervals [2500]:
				xmin = 633.4487
				xmax = 633.9942
				text = ""
			intervals [2501]:
				xmin = 633.9942
				xmax = 634.1942
				text = "so"
			intervals [2502]:
				xmin = 634.1942
				xmax = 634.2442
				text = ""
			intervals [2503]:
				xmin = 634.2442
				xmax = 634.3142
				text = "you"
			intervals [2504]:
				xmin = 634.3142
				xmax = 634.5342
				text = "know"
			intervals [2505]:
				xmin = 634.5342
				xmax = 634.5642
				text = ""
			intervals [2506]:
				xmin = 634.5642
				xmax = 634.6842
				text = "but"
			intervals [2507]:
				xmin = 634.6842
				xmax = 635.1642
				text = "everybody"
			intervals [2508]:
				xmin = 635.1642
				xmax = 635.2942
				text = "but"
			intervals [2509]:
				xmin = 635.2942
				xmax = 635.5642
				text = "even"
			intervals [2510]:
				xmin = 635.5642
				xmax = 635.6342
				text = "in"
			intervals [2511]:
				xmin = 635.6342
				xmax = 635.8142
				text = "this"
			intervals [2512]:
				xmin = 635.8142
				xmax = 635.8742
				text = "in"
			intervals [2513]:
				xmin = 635.8742
				xmax = 635.9642
				text = "this"
			intervals [2514]:
				xmin = 635.9642
				xmax = 636.0942
				text = "day"
			intervals [2515]:
				xmin = 636.0942
				xmax = 636.2142
				text = "and"
			intervals [2516]:
				xmin = 636.2142
				xmax = 636.4542
				text = "age"
			intervals [2517]:
				xmin = 636.4542
				xmax = 636.5742
				text = "they"
			intervals [2518]:
				xmin = 636.5742
				xmax = 636.7542
				text = "say"
			intervals [2519]:
				xmin = 636.7542
				xmax = 636.9642
				text = "that"
			intervals [2520]:
				xmin = 636.9642
				xmax = 637.0942
				text = "they"
			intervals [2521]:
				xmin = 637.0942
				xmax = 637.3942
				text = "never"
			intervals [2522]:
				xmin = 637.3942
				xmax = 637.8342
				text = "declared"
			intervals [2523]:
				xmin = 637.8342
				xmax = 638.0242
				text = "that"
			intervals [2524]:
				xmin = 638.0242
				xmax = 638.1342
				text = "a"
			intervals [2525]:
				xmin = 638.1342
				xmax = 638.5342
				text = "war"
			intervals [2526]:
				xmin = 638.5342
				xmax = 639.3991
				text = ""
			intervals [2527]:
				xmin = 639.3991
				xmax = 639.5291
				text = "but"
			intervals [2528]:
				xmin = 639.5291
				xmax = 639.7591
				text = "uh"
			intervals [2529]:
				xmin = 639.7591
				xmax = 639.8791
				text = ""
			intervals [2530]:
				xmin = 639.8791
				xmax = 640.1291
				text = "and"
			intervals [2531]:
				xmin = 640.1291
				xmax = 640.3791
				text = "uh"
			intervals [2532]:
				xmin = 640.3791
				xmax = 640.8949
				text = ""
			intervals [2533]:
				xmin = 640.8949
				xmax = 641.2049
				text = "i've"
			intervals [2534]:
				xmin = 641.2049
				xmax = 641.4049
				text = "been"
			intervals [2535]:
				xmin = 641.4049
				xmax = 641.5349
				text = "through"
			intervals [2536]:
				xmin = 641.5349
				xmax = 641.5949
				text = "the"
			intervals [2537]:
				xmin = 641.5949
				xmax = 642.0549
				text = "va"
			intervals [2538]:
				xmin = 642.0549
				xmax = 642.5849
				text = "system"
			intervals [2539]:
				xmin = 642.5849
				xmax = 643.4824
				text = ""
			intervals [2540]:
				xmin = 643.4824
				xmax = 643.7124
				text = "and"
			intervals [2541]:
				xmin = 643.7124
				xmax = 643.9424
				text = "um"
			intervals [2542]:
				xmin = 643.9424
				xmax = 644.1674
				text = ""
			intervals [2543]:
				xmin = 644.1674
				xmax = 644.3674
				text = "they"
			intervals [2544]:
				xmin = 644.3674
				xmax = 644.6074
				text = "tell"
			intervals [2545]:
				xmin = 644.6074
				xmax = 644.7974
				text = "me"
			intervals [2546]:
				xmin = 644.7974
				xmax = 644.9374
				text = "i"
			intervals [2547]:
				xmin = 644.9374
				xmax = 645.1374
				text = "got"
			intervals [2548]:
				xmin = 645.1374
				xmax = 645.3174
				text = "the"
			intervals [2549]:
				xmin = 645.3174
				xmax = 645.5374
				text = "write"
			intervals [2550]:
				xmin = 645.5374
				xmax = 645.6674
				text = "to"
			intervals [2551]:
				xmin = 645.6674
				xmax = 646.2474
				text = "missouri"
			intervals [2552]:
				xmin = 646.2474
				xmax = 646.3174
				text = "or"
			intervals [2553]:
				xmin = 646.3174
				xmax = 646.8174
				text = "something"
			intervals [2554]:
				xmin = 646.8174
				xmax = 647.1274
				text = "<unk>"
			intervals [2555]:
				xmin = 647.1274
				xmax = 648.0357
				text = ""
			intervals [2556]:
				xmin = 648.0357
				xmax = 648.1257
				text = "i"
			intervals [2557]:
				xmin = 648.1257
				xmax = 648.3757
				text = "might"
			intervals [2558]:
				xmin = 648.3757
				xmax = 648.6157
				text = "can't"
			intervals [2559]:
				xmin = 648.6157
				xmax = 648.8557
				text = "hear"
			intervals [2560]:
				xmin = 648.8557
				xmax = 648.9857
				text = "from"
			intervals [2561]:
				xmin = 648.9857
				xmax = 649.1957
				text = "them"
			intervals [2562]:
				xmin = 649.1957
				xmax = 649.2757
				text = "in"
			intervals [2563]:
				xmin = 649.2757
				xmax = 649.5257
				text = "three"
			intervals [2564]:
				xmin = 649.5257
				xmax = 649.7857
				text = "months"
			intervals [2565]:
				xmin = 649.7857
				xmax = 649.8857
				text = "i"
			intervals [2566]:
				xmin = 649.8857
				xmax = 650.0857
				text = "say"
			intervals [2567]:
				xmin = 650.0857
				xmax = 650.1157
				text = ""
			intervals [2568]:
				xmin = 650.1157
				xmax = 650.2357
				text = "well"
			intervals [2569]:
				xmin = 650.2357
				xmax = 650.3857
				text = "they"
			intervals [2570]:
				xmin = 650.3857
				xmax = 650.6257
				text = "could"
			intervals [2571]:
				xmin = 650.6257
				xmax = 650.7557
				text = "they"
			intervals [2572]:
				xmin = 650.7557
				xmax = 650.9457
				text = "can"
			intervals [2573]:
				xmin = 650.9457
				xmax = 651.0757
				text = "they"
			intervals [2574]:
				xmin = 651.0757
				xmax = 651.2057
				text = "can"
			intervals [2575]:
				xmin = 651.2057
				xmax = 651.4057
				text = "look"
			intervals [2576]:
				xmin = 651.4057
				xmax = 651.5457
				text = "on"
			intervals [2577]:
				xmin = 651.5457
				xmax = 651.6257
				text = "the"
			intervals [2578]:
				xmin = 651.6257
				xmax = 652.1457
				text = "computers"
			intervals [2579]:
				xmin = 652.1457
				xmax = 652.2757
				text = "and"
			intervals [2580]:
				xmin = 652.2757
				xmax = 652.4357
				text = "get"
			intervals [2581]:
				xmin = 652.4357
				xmax = 652.6157
				text = "my"
			intervals [2582]:
				xmin = 652.6157
				xmax = 653.0657
				text = "records"
			intervals [2583]:
				xmin = 653.0657
				xmax = 653.1757
				text = "and"
			intervals [2584]:
				xmin = 653.1757
				xmax = 653.4857
				text = "shit"
			intervals [2585]:
				xmin = 653.4857
				xmax = 653.6502
				text = ""
			intervals [2586]:
				xmin = 653.6502
				xmax = 653.7802
				text = "cause"
			intervals [2587]:
				xmin = 653.7802
				xmax = 653.8802
				text = "i"
			intervals [2588]:
				xmin = 653.8802
				xmax = 654.0402
				text = "know"
			intervals [2589]:
				xmin = 654.0402
				xmax = 654.2802
				text = "my"
			intervals [2590]:
				xmin = 654.2802
				xmax = 654.3402
				text = ""
			intervals [2591]:
				xmin = 654.3402
				xmax = 654.5202
				text = "i"
			intervals [2592]:
				xmin = 654.5202
				xmax = 654.6902
				text = "know"
			intervals [2593]:
				xmin = 654.6902
				xmax = 654.8502
				text = "my"
			intervals [2594]:
				xmin = 654.8502
				xmax = 655.3202
				text = "numbers"
			intervals [2595]:
				xmin = 655.3202
				xmax = 655.5102
				text = "and"
			intervals [2596]:
				xmin = 655.5102
				xmax = 655.9902
				text = "everything"
			intervals [2597]:
				xmin = 655.9902
				xmax = 656.3577
				text = ""
			intervals [2598]:
				xmin = 656.3577
				xmax = 656.4177
				text = "they"
			intervals [2599]:
				xmin = 656.4177
				xmax = 656.5977
				text = "want"
			intervals [2600]:
				xmin = 656.5977
				xmax = 656.6877
				text = "my"
			intervals [2601]:
				xmin = 656.6877
				xmax = 657.1377
				text = "medical"
			intervals [2602]:
				xmin = 657.1377
				xmax = 657.1677
				text = ""
			intervals [2603]:
				xmin = 657.1677
				xmax = 657.4477
				text = "records"
			intervals [2604]:
				xmin = 657.4477
				xmax = 657.6277
				text = "they"
			intervals [2605]:
				xmin = 657.6277
				xmax = 658.1211
				text = ""
			intervals [2606]:
				xmin = 658.1211
				xmax = 658.2711
				text = "it"
			intervals [2607]:
				xmin = 658.2711
				xmax = 658.4411
				text = "was"
			intervals [2608]:
				xmin = 658.4411
				xmax = 659.0511
				text = "discouraging"
			intervals [2609]:
				xmin = 659.0511
				xmax = 659.4711
				text = "extremely"
			intervals [2610]:
				xmin = 659.4711
				xmax = 660.2511
				text = "discouraging"
			intervals [2611]:
				xmin = 660.2511
				xmax = 660.8678
				text = ""
			intervals [2612]:
				xmin = 660.8678
				xmax = 660.9878
				text = "when"
			intervals [2613]:
				xmin = 660.9878
				xmax = 661.0978
				text = "you"
			intervals [2614]:
				xmin = 661.0978
				xmax = 661.2278
				text = "go"
			intervals [2615]:
				xmin = 661.2278
				xmax = 661.3878
				text = "through"
			intervals [2616]:
				xmin = 661.3878
				xmax = 661.6778
				text = "something"
			intervals [2617]:
				xmin = 661.6778
				xmax = 661.8778
				text = "like"
			intervals [2618]:
				xmin = 661.8778
				xmax = 662.1078
				text = "that"
			intervals [2619]:
				xmin = 662.1078
				xmax = 662.2678
				text = "with"
			intervals [2620]:
				xmin = 662.2678
				xmax = 662.3678
				text = "the"
			intervals [2621]:
				xmin = 662.3678
				xmax = 662.7378
				text = "va"
			intervals [2622]:
				xmin = 662.7378
				xmax = 663.2178
				text = "system"
			intervals [2623]:
				xmin = 663.2178
				xmax = 664.2566
				text = ""
			intervals [2624]:
				xmin = 664.2566
				xmax = 664.4566
				text = "they"
			intervals [2625]:
				xmin = 664.4566
				xmax = 664.6966
				text = "there"
			intervals [2626]:
				xmin = 664.6966
				xmax = 664.8266
				text = "they"
			intervals [2627]:
				xmin = 664.8266
				xmax = 665.0266
				text = "want"
			intervals [2628]:
				xmin = 665.0266
				xmax = 665.1566
				text = "you"
			intervals [2629]:
				xmin = 665.1566
				xmax = 665.2766
				text = "to"
			intervals [2630]:
				xmin = 665.2766
				xmax = 665.5566
				text = "write"
			intervals [2631]:
				xmin = 665.5566
				xmax = 665.8435
				text = ""
			intervals [2632]:
				xmin = 665.8435
				xmax = 665.9735
				text = "<unk>"
			intervals [2633]:
				xmin = 665.9735
				xmax = 666.3827
				text = ""
			intervals [2634]:
				xmin = 666.3827
				xmax = 666.6727
				text = "write"
			intervals [2635]:
				xmin = 666.6727
				xmax = 666.7827
				text = "a"
			intervals [2636]:
				xmin = 666.7827
				xmax = 667.2227
				text = "letter"
			intervals [2637]:
				xmin = 667.2227
				xmax = 667.3421
				text = ""
			intervals [2638]:
				xmin = 667.3421
				xmax = 667.5221
				text = "to"
			intervals [2639]:
				xmin = 667.5221
				xmax = 667.5521
				text = ""
			intervals [2640]:
				xmin = 667.5521
				xmax = 667.7021
				text = "to"
			intervals [2641]:
				xmin = 667.7021
				xmax = 668.1621
				text = "missouri"
			intervals [2642]:
				xmin = 668.1621
				xmax = 668.2921
				text = "they"
			intervals [2643]:
				xmin = 668.2921
				xmax = 668.4321
				text = "give"
			intervals [2644]:
				xmin = 668.4321
				xmax = 668.5121
				text = "you"
			intervals [2645]:
				xmin = 668.5121
				xmax = 668.5721
				text = "the"
			intervals [2646]:
				xmin = 668.5721
				xmax = 668.8721
				text = "address"
			intervals [2647]:
				xmin = 668.8721
				xmax = 668.9921
				text = "where"
			intervals [2648]:
				xmin = 668.9921
				xmax = 669.1121
				text = "you"
			intervals [2649]:
				xmin = 669.1121
				xmax = 669.3721
				text = "write"
			intervals [2650]:
				xmin = 669.3721
				xmax = 669.4521
				text = "it"
			intervals [2651]:
				xmin = 669.4521
				xmax = 669.5821
				text = ""
			intervals [2652]:
				xmin = 669.5821
				xmax = 669.7021
				text = "but"
			intervals [2653]:
				xmin = 669.7021
				xmax = 669.7621
				text = "it"
			intervals [2654]:
				xmin = 669.7621
				xmax = 669.7921
				text = "s"
			intervals [2655]:
				xmin = 669.7921
				xmax = 669.9321
				text = "gonna"
			intervals [2656]:
				xmin = 669.9321
				xmax = 670.1021
				text = "take"
			intervals [2657]:
				xmin = 670.1021
				xmax = 670.3015
				text = ""
			intervals [2658]:
				xmin = 670.3015
				xmax = 670.3715
				text = "and"
			intervals [2659]:
				xmin = 670.3715
				xmax = 670.5215
				text = "they"
			intervals [2660]:
				xmin = 670.5215
				xmax = 670.6515
				text = "can"
			intervals [2661]:
				xmin = 670.6515
				xmax = 670.8115
				text = "do"
			intervals [2662]:
				xmin = 670.8115
				xmax = 670.9115
				text = "the"
			intervals [2663]:
				xmin = 670.9115
				xmax = 671.1615
				text = "same"
			intervals [2664]:
				xmin = 671.1615
				xmax = 671.2815
				text = "they"
			intervals [2665]:
				xmin = 671.2815
				xmax = 671.3715
				text = "can"
			intervals [2666]:
				xmin = 671.3715
				xmax = 671.5115
				text = "do"
			intervals [2667]:
				xmin = 671.5115
				xmax = 671.5915
				text = "it"
			intervals [2668]:
				xmin = 671.5915
				xmax = 671.6915
				text = "on"
			intervals [2669]:
				xmin = 671.6915
				xmax = 671.7215
				text = "a"
			intervals [2670]:
				xmin = 671.7215
				xmax = 672.2015
				text = "computer"
			intervals [2671]:
				xmin = 672.2015
				xmax = 672.9856
				text = ""
			intervals [2672]:
				xmin = 672.9856
				xmax = 673.0756
				text = "they"
			intervals [2673]:
				xmin = 673.0756
				xmax = 673.2056
				text = "get"
			intervals [2674]:
				xmin = 673.2056
				xmax = 673.2756
				text = "the"
			intervals [2675]:
				xmin = 673.2756
				xmax = 673.6356
				text = "same"
			intervals [2676]:
				xmin = 673.6356
				xmax = 674.1056
				text = "information"
			intervals [2677]:
				xmin = 674.1056
				xmax = 674.2056
				text = "that"
			intervals [2678]:
				xmin = 674.2056
				xmax = 674.3456
				text = "you"
			intervals [2679]:
				xmin = 674.3456
				xmax = 674.5556
				text = "gonna"
			intervals [2680]:
				xmin = 674.5556
				xmax = 674.7556
				text = "get"
			intervals [2681]:
				xmin = 674.7556
				xmax = 674.8256
				text = ""
			intervals [2682]:
				xmin = 674.8256
				xmax = 674.9156
				text = "but"
			intervals [2683]:
				xmin = 674.9156
				xmax = 675.0256
				text = "they"
			intervals [2684]:
				xmin = 675.0256
				xmax = 675.2256
				text = "want"
			intervals [2685]:
				xmin = 675.2256
				xmax = 675.3556
				text = "you"
			intervals [2686]:
				xmin = 675.3556
				xmax = 675.4656
				text = "to"
			intervals [2687]:
				xmin = 675.4656
				xmax = 675.7656
				text = "wait"
			intervals [2688]:
				xmin = 675.7656
				xmax = 677.091
				text = ""
			intervals [2689]:
				xmin = 677.091
				xmax = 677.261
				text = "so"
			intervals [2690]:
				xmin = 677.261
				xmax = 677.461
				text = "i"
			intervals [2691]:
				xmin = 677.461
				xmax = 678.001
				text = "understand"
			intervals [2692]:
				xmin = 678.001
				xmax = 678.291
				text = "uh"
			intervals [2693]:
				xmin = 678.291
				xmax = 678.9071
				text = ""
			intervals [2694]:
				xmin = 678.9071
				xmax = 679.0271
				text = "what"
			intervals [2695]:
				xmin = 679.0271
				xmax = 679.0571
				text = "a"
			intervals [2696]:
				xmin = 679.0571
				xmax = 679.2571
				text = "lot"
			intervals [2697]:
				xmin = 679.2571
				xmax = 679.3171
				text = "of"
			intervals [2698]:
				xmin = 679.3171
				xmax = 679.5671
				text = "these"
			intervals [2699]:
				xmin = 679.5671
				xmax = 679.9371
				text = "injured"
			intervals [2700]:
				xmin = 679.9371
				xmax = 680.4171
				text = "veterans"
			intervals [2701]:
				xmin = 680.4171
				xmax = 680.4871
				text = "are"
			intervals [2702]:
				xmin = 680.4871
				xmax = 680.7771
				text = "going"
			intervals [2703]:
				xmin = 680.7771
				xmax = 681.0471
				text = "through"
			intervals [2704]:
				xmin = 681.0471
				xmax = 682.5256
				text = ""
			intervals [2705]:
				xmin = 682.5256
				xmax = 682.6456
				text = "but"
			intervals [2706]:
				xmin = 682.6456
				xmax = 682.7756
				text = "i"
			intervals [2707]:
				xmin = 682.7756
				xmax = 682.8056
				text = ""
			intervals [2708]:
				xmin = 682.8056
				xmax = 683.1256
				text = "can't"
			intervals [2709]:
				xmin = 683.1256
				xmax = 683.3356
				text = "really"
			intervals [2710]:
				xmin = 683.3356
				xmax = 684.0256
				text = "sympathize"
			intervals [2711]:
				xmin = 684.0256
				xmax = 684.2256
				text = "with"
			intervals [2712]:
				xmin = 684.2256
				xmax = 684.3256
				text = "'em"
			intervals [2713]:
				xmin = 684.3256
				xmax = 684.5056
				text = "cause"
			intervals [2714]:
				xmin = 684.5056
				xmax = 684.7056
				text = "i'm"
			intervals [2715]:
				xmin = 684.7056
				xmax = 684.9156
				text = "i'm"
			intervals [2716]:
				xmin = 684.9156
				xmax = 685.1556
				text = "lucky"
			intervals [2717]:
				xmin = 685.1556
				xmax = 685.2456
				text = "to"
			intervals [2718]:
				xmin = 685.2456
				xmax = 685.4256
				text = "be"
			intervals [2719]:
				xmin = 685.4256
				xmax = 685.9356
				text = "alive"
			intervals [2720]:
				xmin = 685.9356
				xmax = 686.9543
				text = ""
			intervals [2721]:
				xmin = 686.9543
				xmax = 687.0143
				text = "you"
			intervals [2722]:
				xmin = 687.0143
				xmax = 687.0443
				text = ""
			intervals [2723]:
				xmin = 687.0443
				xmax = 687.2543
				text = "know"
			intervals [2724]:
				xmin = 687.2543
				xmax = 687.4043
				text = ""
			intervals [2725]:
				xmin = 687.4043
				xmax = 687.6043
				text = "i"
			intervals [2726]:
				xmin = 687.6043
				xmax = 687.6643
				text = ""
			intervals [2727]:
				xmin = 687.6643
				xmax = 687.8143
				text = "cause"
			intervals [2728]:
				xmin = 687.8143
				xmax = 687.9043
				text = "i"
			intervals [2729]:
				xmin = 687.9043
				xmax = 688.0843
				text = "went"
			intervals [2730]:
				xmin = 688.0843
				xmax = 688.1443
				text = "in"
			intervals [2731]:
				xmin = 688.1443
				xmax = 688.2143
				text = "the"
			intervals [2732]:
				xmin = 688.2143
				xmax = 688.6043
				text = "service"
			intervals [2733]:
				xmin = 688.6043
				xmax = 688.6843
				text = "in"
			intervals [2734]:
				xmin = 688.6843
				xmax = 689.1643
				text = "nineteen"
			intervals [2735]:
				xmin = 689.1643
				xmax = 689.5943
				text = "sixty"
			intervals [2736]:
				xmin = 689.5943
				xmax = 689.8343
				text = "eight"
			intervals [2737]:
				xmin = 689.8343
				xmax = 690.1521
				text = ""
			intervals [2738]:
				xmin = 690.1521
				xmax = 690.5221
				text = "so"
			intervals [2739]:
				xmin = 690.5221
				xmax = 691.0386
				text = ""
			intervals [2740]:
				xmin = 691.0386
				xmax = 691.2886
				text = "i'm"
			intervals [2741]:
				xmin = 691.2886
				xmax = 691.4886
				text = "i'm"
			intervals [2742]:
				xmin = 691.4886
				xmax = 691.8386
				text = "grateful"
			intervals [2743]:
				xmin = 691.8386
				xmax = 692.0786
				text = "just"
			intervals [2744]:
				xmin = 692.0786
				xmax = 692.1686
				text = "to"
			intervals [2745]:
				xmin = 692.1686
				xmax = 692.3786
				text = ""
			intervals [2746]:
				xmin = 692.3786
				xmax = 692.5586
				text = "just"
			intervals [2747]:
				xmin = 692.5586
				xmax = 692.6486
				text = "to"
			intervals [2748]:
				xmin = 692.6486
				xmax = 692.8386
				text = "be"
			intervals [2749]:
				xmin = 692.8386
				xmax = 693.0986
				text = "able"
			intervals [2750]:
				xmin = 693.0986
				xmax = 693.2186
				text = "to"
			intervals [2751]:
				xmin = 693.2186
				xmax = 693.4286
				text = "get"
			intervals [2752]:
				xmin = 693.4286
				xmax = 693.6786
				text = "back"
			intervals [2753]:
				xmin = 693.6786
				xmax = 693.9186
				text = "here"
			intervals [2754]:
				xmin = 693.9186
				xmax = 694.7032
				text = ""
			intervals [2755]:
				xmin = 694.7032
				xmax = 694.7732
				text = "you"
			intervals [2756]:
				xmin = 694.7732
				xmax = 694.9432
				text = "know"
			intervals [2757]:
				xmin = 694.9432
				xmax = 696.4537
				text = ""
			intervals [2758]:
				xmin = 696.4537
				xmax = 696.7737
				text = "so"
			intervals [2759]:
				xmin = 696.7737
				xmax = 697.0137
				text = "every"
			intervals [2760]:
				xmin = 697.0137
				xmax = 697.1337
				text = "day"
			intervals [2761]:
				xmin = 697.1337
				xmax = 697.2437
				text = "it"
			intervals [2762]:
				xmin = 697.2437
				xmax = 697.3137
				text = "s"
			intervals [2763]:
				xmin = 697.3137
				xmax = 697.3837
				text = "a"
			intervals [2764]:
				xmin = 697.3837
				xmax = 697.5737
				text = "ble-"
			intervals [2765]:
				xmin = 697.5737
				xmax = 697.7837
				text = "every"
			intervals [2766]:
				xmin = 697.7837
				xmax = 697.9137
				text = "day"
			intervals [2767]:
				xmin = 697.9137
				xmax = 698.0337
				text = "is"
			intervals [2768]:
				xmin = 698.0337
				xmax = 698.0937
				text = "a"
			intervals [2769]:
				xmin = 698.0937
				xmax = 698.4637
				text = "blessing"
			intervals [2770]:
				xmin = 698.4637
				xmax = 698.6137
				text = "i'm"
			intervals [2771]:
				xmin = 698.6137
				xmax = 698.8537
				text = "sixty"
			intervals [2772]:
				xmin = 698.8537
				xmax = 698.9637
				text = "i"
			intervals [2773]:
				xmin = 698.9637
				xmax = 699.1637
				text = "made"
			intervals [2774]:
				xmin = 699.1637
				xmax = 699.2237
				text = "it"
			intervals [2775]:
				xmin = 699.2237
				xmax = 699.3537
				text = "to"
			intervals [2776]:
				xmin = 699.3537
				xmax = 699.7037
				text = "sixty"
			intervals [2777]:
				xmin = 699.7037
				xmax = 700.0637
				text = "seven"
			intervals [2778]:
				xmin = 700.0637
				xmax = 700.4866
				text = ""
			intervals [2779]:
				xmin = 700.4866
				xmax = 700.5866
				text = "i'm"
			intervals [2780]:
				xmin = 700.5866
				xmax = 700.8866
				text = "tryna"
			intervals [2781]:
				xmin = 700.8866
				xmax = 701.0566
				text = "make"
			intervals [2782]:
				xmin = 701.0566
				xmax = 701.1366
				text = "it"
			intervals [2783]:
				xmin = 701.1366
				xmax = 701.2466
				text = "to"
			intervals [2784]:
				xmin = 701.2466
				xmax = 701.6666
				text = "seventy"
			intervals [2785]:
				xmin = 701.6666
				xmax = 701.9366
				text = "seven"
			intervals [2786]:
				xmin = 701.9366
				xmax = 702.2317
				text = ""
			intervals [2787]:
				xmin = 702.2317
				xmax = 702.4117
				text = "<unk>"
			intervals [2788]:
				xmin = 702.4117
				xmax = 702.9063
				text = ""
			intervals [2789]:
				xmin = 702.9063
				xmax = 702.9663
				text = "i'm"
			intervals [2790]:
				xmin = 702.9663
				xmax = 702.9963
				text = ""
			intervals [2791]:
				xmin = 702.9963
				xmax = 703.1763
				text = "not"
			intervals [2792]:
				xmin = 703.1763
				xmax = 703.3963
				text = "giving"
			intervals [2793]:
				xmin = 703.3963
				xmax = 703.4263
				text = ""
			intervals [2794]:
				xmin = 703.4263
				xmax = 703.6363
				text = "i'm"
			intervals [2795]:
				xmin = 703.6363
				xmax = 703.8063
				text = "not"
			intervals [2796]:
				xmin = 703.8063
				xmax = 704.1763
				text = "giving"
			intervals [2797]:
				xmin = 704.1763
				xmax = 704.3263
				text = "up"
			intervals [2798]:
				xmin = 704.3263
				xmax = 704.6469
				text = ""
			intervals [2799]:
				xmin = 704.6469
				xmax = 704.8169
				text = "i"
			intervals [2800]:
				xmin = 704.8169
				xmax = 705.1569
				text = "walk"
			intervals [2801]:
				xmin = 705.1569
				xmax = 705.3369
				text = "by"
			intervals [2802]:
				xmin = 705.3369
				xmax = 705.8269
				text = "myself"
			intervals [2803]:
				xmin = 705.8269
				xmax = 706.0269
				text = "all"
			intervals [2804]:
				xmin = 706.0269
				xmax = 706.1169
				text = "the"
			intervals [2805]:
				xmin = 706.1169
				xmax = 706.4969
				text = "time"
			intervals [2806]:
				xmin = 706.4969
				xmax = 706.5369
				text = ""
			intervals [2807]:
				xmin = 706.5369
				xmax = 706.7169
				text = "and"
			intervals [2808]:
				xmin = 706.7169
				xmax = 706.8869
				text = "i"
			intervals [2809]:
				xmin = 706.8869
				xmax = 707.5505
				text = ""
			intervals [2810]:
				xmin = 707.5505
				xmax = 707.6705
				text = "i'm"
			intervals [2811]:
				xmin = 707.6705
				xmax = 707.7005
				text = ""
			intervals [2812]:
				xmin = 707.7005
				xmax = 707.8805
				text = "i"
			intervals [2813]:
				xmin = 707.8805
				xmax = 708.0605
				text = "got"
			intervals [2814]:
				xmin = 708.0605
				xmax = 708.0905
				text = ""
			intervals [2815]:
				xmin = 708.0905
				xmax = 708.2105
				text = "i'm"
			intervals [2816]:
				xmin = 708.2105
				xmax = 708.4005
				text = "p-"
			intervals [2817]:
				xmin = 708.4005
				xmax = 708.4305
				text = ""
			intervals [2818]:
				xmin = 708.4305
				xmax = 708.7105
				text = "para-"
			intervals [2819]:
				xmin = 708.7105
				xmax = 709.0905
				text = "not"
			intervals [2820]:
				xmin = 709.0905
				xmax = 709.6005
				text = "paranoid"
			intervals [2821]:
				xmin = 709.6005
				xmax = 709.9205
				text = "about"
			intervals [2822]:
				xmin = 709.9205
				xmax = 710.3505
				text = "crowds"
			intervals [2823]:
				xmin = 710.3505
				xmax = 710.4405
				text = "but"
			intervals [2824]:
				xmin = 710.4405
				xmax = 710.4705
				text = "i"
			intervals [2825]:
				xmin = 710.4705
				xmax = 710.6405
				text = "don't"
			intervals [2826]:
				xmin = 710.6405
				xmax = 710.7805
				text = "go"
			intervals [2827]:
				xmin = 710.7805
				xmax = 711.0005
				text = "no"
			intervals [2828]:
				xmin = 711.0005
				xmax = 711.3205
				text = "place"
			intervals [2829]:
				xmin = 711.3205
				xmax = 711.4305
				text = "where"
			intervals [2830]:
				xmin = 711.4305
				xmax = 711.5505
				text = "there"
			intervals [2831]:
				xmin = 711.5505
				xmax = 712.1005
				text = "crowds"
			intervals [2832]:
				xmin = 712.1005
				xmax = 712.5154
				text = ""
			intervals [2833]:
				xmin = 712.5154
				xmax = 712.6654
				text = "cause"
			intervals [2834]:
				xmin = 712.6654
				xmax = 712.7654
				text = "you"
			intervals [2835]:
				xmin = 712.7654
				xmax = 713.0654
				text = "never"
			intervals [2836]:
				xmin = 713.0654
				xmax = 713.3354
				text = "know"
			intervals [2837]:
				xmin = 713.3354
				xmax = 713.5554
				text = "when"
			intervals [2838]:
				xmin = 713.5554
				xmax = 713.9854
				text = "somebody"
			intervals [2839]:
				xmin = 713.9854
				xmax = 714.1154
				text = "is"
			intervals [2840]:
				xmin = 714.1154
				xmax = 714.2854
				text = "gonna"
			intervals [2841]:
				xmin = 714.2854
				xmax = 714.4354
				text = "do"
			intervals [2842]:
				xmin = 714.4354
				xmax = 714.7854
				text = "something"
			intervals [2843]:
				xmin = 714.7854
				xmax = 715.0954
				text = "wrong"
			intervals [2844]:
				xmin = 715.0954
				xmax = 715.8571
				text = ""
			intervals [2845]:
				xmin = 715.8571
				xmax = 716.0171
				text = "so"
			intervals [2846]:
				xmin = 716.0171
				xmax = 716.5004
				text = ""
			intervals [2847]:
				xmin = 716.5004
				xmax = 716.7104
				text = "in"
			intervals [2848]:
				xmin = 716.7104
				xmax = 716.7504
				text = ""
			intervals [2849]:
				xmin = 716.7504
				xmax = 716.8104
				text = "the"
			intervals [2850]:
				xmin = 716.8104
				xmax = 716.9604
				text = ""
			intervals [2851]:
				xmin = 716.9604
				xmax = 717.3504
				text = "crowd"
			intervals [2852]:
				xmin = 717.3504
				xmax = 717.3804
				text = ""
			intervals [2853]:
				xmin = 717.3804
				xmax = 717.4904
				text = "when"
			intervals [2854]:
				xmin = 717.4904
				xmax = 717.5604
				text = "you"
			intervals [2855]:
				xmin = 717.5604
				xmax = 717.6704
				text = "get"
			intervals [2856]:
				xmin = 717.6704
				xmax = 717.7304
				text = "a"
			intervals [2857]:
				xmin = 717.7304
				xmax = 718.2204
				text = "crowds"
			intervals [2858]:
				xmin = 718.2204
				xmax = 718.4104
				text = "you"
			intervals [2859]:
				xmin = 718.4104
				xmax = 718.4404
				text = ""
			intervals [2860]:
				xmin = 718.4404
				xmax = 718.5804
				text = "don't"
			intervals [2861]:
				xmin = 718.5804
				xmax = 718.8504
				text = "ever"
			intervals [2862]:
				xmin = 718.8504
				xmax = 719.0556
				text = ""
			intervals [2863]:
				xmin = 719.0556
				xmax = 719.2656
				text = "when"
			intervals [2864]:
				xmin = 719.2656
				xmax = 719.6156
				text = "somebody"
			intervals [2865]:
				xmin = 719.6156
				xmax = 719.6756
				text = "s"
			intervals [2866]:
				xmin = 719.6756
				xmax = 719.8256
				text = "gonna"
			intervals [2867]:
				xmin = 719.8256
				xmax = 719.9556
				text = "get"
			intervals [2868]:
				xmin = 719.9556
				xmax = 720.3156
				text = "mad"
			intervals [2869]:
				xmin = 720.3156
				xmax = 720.6256
				text = "about"
			intervals [2870]:
				xmin = 720.6256
				xmax = 720.9756
				text = "something"
			intervals [2871]:
				xmin = 720.9756
				xmax = 721.5985
				text = ""
			intervals [2872]:
				xmin = 721.5985
				xmax = 721.6885
				text = "and"
			intervals [2873]:
				xmin = 721.6885
				xmax = 721.9385
				text = "pull"
			intervals [2874]:
				xmin = 721.9385
				xmax = 722.0885
				text = "out"
			intervals [2875]:
				xmin = 722.0885
				xmax = 722.1385
				text = "a"
			intervals [2876]:
				xmin = 722.1385
				xmax = 722.2085
				text = ""
			intervals [2877]:
				xmin = 722.2085
				xmax = 722.6285
				text = "pistol"
			intervals [2878]:
				xmin = 722.6285
				xmax = 723.3283
				text = ""
			intervals [2879]:
				xmin = 723.3283
				xmax = 723.3983
				text = "you"
			intervals [2880]:
				xmin = 723.3983
				xmax = 723.5683
				text = "know"
			intervals [2881]:
				xmin = 723.5683
				xmax = 723.8983
				text = "start"
			intervals [2882]:
				xmin = 723.8983
				xmax = 724.2583
				text = "shooting"
			intervals [2883]:
				xmin = 724.2583
				xmax = 724.3183
				text = "or"
			intervals [2884]:
				xmin = 724.3183
				xmax = 724.5683
				text = "something"
			intervals [2885]:
				xmin = 724.5683
				xmax = 726.1551
				text = ""
			intervals [2886]:
				xmin = 726.1551
				xmax = 726.2451
				text = "that"
			intervals [2887]:
				xmin = 726.2451
				xmax = 726.2851
				text = "s"
			intervals [2888]:
				xmin = 726.2851
				xmax = 726.6751
				text = ""
			intervals [2889]:
				xmin = 726.6751
				xmax = 726.7651
				text = "my"
			intervals [2890]:
				xmin = 726.7651
				xmax = 726.7951
				text = "<unk>"
			intervals [2891]:
				xmin = 726.7951
				xmax = 726.9351
				text = "that"
			intervals [2892]:
				xmin = 726.9351
				xmax = 726.9951
				text = "s"
			intervals [2893]:
				xmin = 726.9951
				xmax = 727.3651
				text = "my"
			intervals [2894]:
				xmin = 727.3651
				xmax = 727.7859
				text = ""
			intervals [2895]:
				xmin = 727.7859
				xmax = 727.8959
				text = "that"
			intervals [2896]:
				xmin = 727.8959
				xmax = 727.9559
				text = "s"
			intervals [2897]:
				xmin = 727.9559
				xmax = 728.0759
				text = "my"
			intervals [2898]:
				xmin = 728.0759
				xmax = 728.5059
				text = "alarm"
			intervals [2899]:
				xmin = 728.5059
				xmax = 728.7989
				text = ""
			intervals [2900]:
				xmin = 728.7989
				xmax = 729.0789
				text = "going"
			intervals [2901]:
				xmin = 729.0789
				xmax = 729.3289
				text = "off"
			intervals [2902]:
				xmin = 729.3289
				xmax = 729.4189
				text = "on"
			intervals [2903]:
				xmin = 729.4189
				xmax = 729.5389
				text = "my"
			intervals [2904]:
				xmin = 729.5389
				xmax = 729.8889
				text = "phone"
			intervals [2905]:
				xmin = 729.8889
				xmax = 730.1825
				text = ""
			intervals [2906]:
				xmin = 730.1825
				xmax = 731.2725
				text = "<unk>"
			intervals [2907]:
				xmin = 731.2725
				xmax = 731.596
				text = ""
			intervals [2908]:
				xmin = 731.596
				xmax = 732.136
				text = "yeah"
			intervals [2909]:
				xmin = 732.136
				xmax = 732.7488
				text = ""
			intervals [2910]:
				xmin = 732.7488
				xmax = 733.1788
				text = "yeah"
			intervals [2911]:
				xmin = 733.1788
				xmax = 734.2626
				text = ""
			intervals [2912]:
				xmin = 734.2626
				xmax = 734.4426
				text = "and"
			intervals [2913]:
				xmin = 734.4426
				xmax = 734.5626
				text = "uh"
			intervals [2914]:
				xmin = 734.5626
				xmax = 734.8726
				text = "right"
			intervals [2915]:
				xmin = 734.8726
				xmax = 735.0526
				text = "now"
			intervals [2916]:
				xmin = 735.0526
				xmax = 735.1726
				text = "i'm"
			intervals [2917]:
				xmin = 735.1726
				xmax = 735.3426
				text = "just"
			intervals [2918]:
				xmin = 735.3426
				xmax = 735.5826
				text = "growing"
			intervals [2919]:
				xmin = 735.5826
				xmax = 735.7326
				text = "through"
			intervals [2920]:
				xmin = 735.7326
				xmax = 735.8026
				text = "a"
			intervals [2921]:
				xmin = 735.8026
				xmax = 736.1926
				text = "thing"
			intervals [2922]:
				xmin = 736.1926
				xmax = 737.6348
				text = ""
			intervals [2923]:
				xmin = 737.6348
				xmax = 737.9548
				text = "there"
			intervals [2924]:
				xmin = 737.9548
				xmax = 738.5978
				text = ""
			intervals [2925]:
				xmin = 738.5978
				xmax = 738.6778
				text = "my"
			intervals [2926]:
				xmin = 738.6778
				xmax = 739.0078
				text = "truck"
			intervals [2927]:
				xmin = 739.0078
				xmax = 739.2278
				text = "went"
			intervals [2928]:
				xmin = 739.2278
				xmax = 739.4578
				text = "out"
			intervals [2929]:
				xmin = 739.4578
				xmax = 739.6078
				text = "on"
			intervals [2930]:
				xmin = 739.6078
				xmax = 739.7078
				text = "me"
			intervals [2931]:
				xmin = 739.7078
				xmax = 739.9978
				text = "motor"
			intervals [2932]:
				xmin = 739.9978
				xmax = 740.1478
				text = "went"
			intervals [2933]:
				xmin = 740.1478
				xmax = 740.2678
				text = "out"
			intervals [2934]:
				xmin = 740.2678
				xmax = 740.3378
				text = "on"
			intervals [2935]:
				xmin = 740.3378
				xmax = 740.4378
				text = "my"
			intervals [2936]:
				xmin = 740.4378
				xmax = 740.8478
				text = "truck"
			intervals [2937]:
				xmin = 740.8478
				xmax = 741.043
				text = ""
			intervals [2938]:
				xmin = 741.043
				xmax = 741.113
				text = "i"
			intervals [2939]:
				xmin = 741.113
				xmax = 741.413
				text = "bought"
			intervals [2940]:
				xmin = 741.413
				xmax = 741.503
				text = "a"
			intervals [2941]:
				xmin = 741.503
				xmax = 741.983
				text = "car"
			intervals [2942]:
				xmin = 741.983
				xmax = 742.2125
				text = ""
			intervals [2943]:
				xmin = 742.2125
				xmax = 742.3325
				text = "went"
			intervals [2944]:
				xmin = 742.3325
				xmax = 742.3925
				text = "to"
			intervals [2945]:
				xmin = 742.3925
				xmax = 742.4625
				text = "the"
			intervals [2946]:
				xmin = 742.4625
				xmax = 742.8925
				text = "auction"
			intervals [2947]:
				xmin = 742.8925
				xmax = 743.0925
				text = "bought"
			intervals [2948]:
				xmin = 743.0925
				xmax = 743.1625
				text = "a"
			intervals [2949]:
				xmin = 743.1625
				xmax = 743.6425
				text = "car"
			intervals [2950]:
				xmin = 743.6425
				xmax = 744.8918
				text = ""
			intervals [2951]:
				xmin = 744.8918
				xmax = 745.0818
				text = "and"
			intervals [2952]:
				xmin = 745.0818
				xmax = 745.3318
				text = "uh"
			intervals [2953]:
				xmin = 745.3318
				xmax = 746.4531
				text = ""
			intervals [2954]:
				xmin = 746.4531
				xmax = 746.8531
				text = "car"
			intervals [2955]:
				xmin = 746.8531
				xmax = 746.9531
				text = "s"
			intervals [2956]:
				xmin = 746.9531
				xmax = 747.3131
				text = "acting"
			intervals [2957]:
				xmin = 747.3131
				xmax = 747.5531
				text = "up"
			intervals [2958]:
				xmin = 747.5531
				xmax = 747.6431
				text = "so"
			intervals [2959]:
				xmin = 747.6431
				xmax = 747.7131
				text = "i"
			intervals [2960]:
				xmin = 747.7131
				xmax = 747.9731
				text = "gotta"
			intervals [2961]:
				xmin = 747.9731
				xmax = 748.1231
				text = "get"
			intervals [2962]:
				xmin = 748.1231
				xmax = 748.2831
				text = "rid"
			intervals [2963]:
				xmin = 748.2831
				xmax = 748.3431
				text = "of"
			intervals [2964]:
				xmin = 748.3431
				xmax = 748.5831
				text = "this"
			intervals [2965]:
				xmin = 748.5831
				xmax = 749.0031
				text = "car"
			intervals [2966]:
				xmin = 749.0031
				xmax = 749.6231
				text = "<unk>"
			intervals [2967]:
				xmin = 749.6231
				xmax = 750.1714
				text = ""
			intervals [2968]:
				xmin = 750.1714
				xmax = 750.2114
				text = "i"
			intervals [2969]:
				xmin = 750.2114
				xmax = 750.2914
				text = ""
			intervals [2970]:
				xmin = 750.2914
				xmax = 750.4114
				text = "get"
			intervals [2971]:
				xmin = 750.4114
				xmax = 750.6614
				text = "rid"
			intervals [2972]:
				xmin = 750.6614
				xmax = 750.7214
				text = "of"
			intervals [2973]:
				xmin = 750.7214
				xmax = 750.8214
				text = "this"
			intervals [2974]:
				xmin = 750.8214
				xmax = 751.0314
				text = "car"
			intervals [2975]:
				xmin = 751.0314
				xmax = 751.0914
				text = "and"
			intervals [2976]:
				xmin = 751.0914
				xmax = 751.2614
				text = "try"
			intervals [2977]:
				xmin = 751.2614
				xmax = 751.3414
				text = "and"
			intervals [2978]:
				xmin = 751.3414
				xmax = 751.4714
				text = "get"
			intervals [2979]:
				xmin = 751.4714
				xmax = 751.5314
				text = "me"
			intervals [2980]:
				xmin = 751.5314
				xmax = 751.6314
				text = "get"
			intervals [2981]:
				xmin = 751.6314
				xmax = 751.7214
				text = "me"
			intervals [2982]:
				xmin = 751.7214
				xmax = 752.0214
				text = "another"
			intervals [2983]:
				xmin = 752.0214
				xmax = 752.3414
				text = "truck"
			intervals [2984]:
				xmin = 752.3414
				xmax = 752.5703
				text = ""
			intervals [2985]:
				xmin = 752.5703
				xmax = 752.6903
				text = "the"
			intervals [2986]:
				xmin = 752.6903
				xmax = 753.0003
				text = "car"
			intervals [2987]:
				xmin = 753.0003
				xmax = 753.0503
				text = "s"
			intervals [2988]:
				xmin = 753.0503
				xmax = 753.1303
				text = "the"
			intervals [2989]:
				xmin = 753.1303
				xmax = 753.4403
				text = "car"
			intervals [2990]:
				xmin = 753.4403
				xmax = 753.4703
				text = "s"
			intervals [2991]:
				xmin = 753.4703
				xmax = 753.9403
				text = "running"
			intervals [2992]:
				xmin = 753.9403
				xmax = 754.8095
				text = ""
			intervals [2993]:
				xmin = 754.8095
				xmax = 754.9095
				text = "but"
			intervals [2994]:
				xmin = 754.9095
				xmax = 754.9395
				text = ""
			intervals [2995]:
				xmin = 754.9395
				xmax = 755.0995
				text = "uh"
			intervals [2996]:
				xmin = 755.0995
				xmax = 755.2795
				text = ""
			intervals [2997]:
				xmin = 755.2795
				xmax = 755.4595
				text = "it"
			intervals [2998]:
				xmin = 755.4595
				xmax = 755.5595
				text = "was"
			intervals [2999]:
				xmin = 755.5595
				xmax = 755.6195
				text = "a"
			intervals [3000]:
				xmin = 755.6195
				xmax = 755.9895
				text = "used"
			intervals [3001]:
				xmin = 755.9895
				xmax = 756.3095
				text = "car"
			intervals [3002]:
				xmin = 756.3095
				xmax = 756.3395
				text = ""
			intervals [3003]:
				xmin = 756.3395
				xmax = 756.5495
				text = "so"
			intervals [3004]:
				xmin = 756.5495
				xmax = 756.8242
				text = ""
			intervals [3005]:
				xmin = 756.8242
				xmax = 756.9442
				text = "it"
			intervals [3006]:
				xmin = 756.9442
				xmax = 757.1542
				text = "won't"
			intervals [3007]:
				xmin = 757.1542
				xmax = 757.3442
				text = "make"
			intervals [3008]:
				xmin = 757.3442
				xmax = 757.4342
				text = "it"
			intervals [3009]:
				xmin = 757.4342
				xmax = 757.5742
				text = "through"
			intervals [3010]:
				xmin = 757.5742
				xmax = 758.0942
				text = "inspection"
			intervals [3011]:
				xmin = 758.0942
				xmax = 758.1342
				text = "i"
			intervals [3012]:
				xmin = 758.1342
				xmax = 758.2942
				text = "don't"
			intervals [3013]:
				xmin = 758.2942
				xmax = 758.4642
				text = "think"
			intervals [3014]:
				xmin = 758.4642
				xmax = 758.5242
				text = "i"
			intervals [3015]:
				xmin = 758.5242
				xmax = 758.7142
				text = "think"
			intervals [3016]:
				xmin = 758.7142
				xmax = 758.8242
				text = ""
			intervals [3017]:
				xmin = 758.8242
				xmax = 758.9642
				text = "i'm"
			intervals [3018]:
				xmin = 758.9642
				xmax = 759.1542
				text = "not"
			intervals [3019]:
				xmin = 759.1542
				xmax = 759.3742
				text = "putting"
			intervals [3020]:
				xmin = 759.3742
				xmax = 759.4642
				text = "too"
			intervals [3021]:
				xmin = 759.4642
				xmax = 759.6942
				text = "much"
			intervals [3022]:
				xmin = 759.6942
				xmax = 760.0142
				text = "money"
			intervals [3023]:
				xmin = 760.0142
				xmax = 760.0842
				text = "in"
			intervals [3024]:
				xmin = 760.0842
				xmax = 760.1142
				text = ""
			intervals [3025]:
				xmin = 760.1142
				xmax = 760.1742
				text = "it"
			intervals [3026]:
				xmin = 760.1742
				xmax = 760.9192
				text = ""
			intervals [3027]:
				xmin = 760.9192
				xmax = 761.1392
				text = "so"
			intervals [3028]:
				xmin = 761.1392
				xmax = 761.4792
				text = ""
			intervals [3029]:
				xmin = 761.4792
				xmax = 761.7292
				text = "anyway"
			intervals [3030]:
				xmin = 761.7292
				xmax = 761.910
				text = ""
			intervals [3031]:
				xmin = 761.910
				xmax = 762.030
				text = "that"
			intervals [3032]:
				xmin = 762.030
				xmax = 762.060
				text = "s"
			intervals [3033]:
				xmin = 762.060
				xmax = 762.270
				text = "just"
			intervals [3034]:
				xmin = 762.270
				xmax = 762.320
				text = ""
			intervals [3035]:
				xmin = 762.320
				xmax = 762.530
				text = "that"
			intervals [3036]:
				xmin = 762.530
				xmax = 762.570
				text = "s"
			intervals [3037]:
				xmin = 762.570
				xmax = 762.730
				text = "just"
			intervals [3038]:
				xmin = 762.730
				xmax = 763.080
				text = "parenting"
			intervals [3039]:
				xmin = 763.080
				xmax = 763.140
				text = "the"
			intervals [3040]:
				xmin = 763.140
				xmax = 763.750
				text = "experience"
			intervals [3041]:
				xmin = 763.750
				xmax = 764.1499
				text = ""
			intervals [3042]:
				xmin = 764.1499
				xmax = 764.3999
				text = "yup"
			intervals [3043]:
				xmin = 764.3999
				xmax = 764.4899
				text = "i"
			intervals [3044]:
				xmin = 764.4899
				xmax = 764.6999
				text = "don't"
			intervals [3045]:
				xmin = 764.6999
				xmax = 765.0099
				text = "cry"
			intervals [3046]:
				xmin = 765.0099
				xmax = 765.3399
				text = "about"
			intervals [3047]:
				xmin = 765.3399
				xmax = 765.3799
				text = ""
			intervals [3048]:
				xmin = 765.3799
				xmax = 765.4799
				text = "it"
			intervals [3049]:
				xmin = 765.4799
				xmax = 765.5699
				text = "i"
			intervals [3050]:
				xmin = 765.5699
				xmax = 765.7399
				text = "get"
			intervals [3051]:
				xmin = 765.7399
				xmax = 765.8799
				text = "up"
			intervals [3052]:
				xmin = 765.8799
				xmax = 766.1199
				text = "every"
			intervals [3053]:
				xmin = 766.1199
				xmax = 766.4299
				text = "day"
			intervals [3054]:
				xmin = 766.4299
				xmax = 767.5804
				text = ""
			intervals [3055]:
				xmin = 767.5804
				xmax = 767.8204
				text = "and"
			intervals [3056]:
				xmin = 767.8204
				xmax = 767.8504
				text = ""
			intervals [3057]:
				xmin = 767.8504
				xmax = 768.2804
				text = "um"
			intervals [3058]:
				xmin = 768.2804
				xmax = 769.3079
				text = ""
			intervals [3059]:
				xmin = 769.3079
				xmax = 769.4079
				text = "when"
			intervals [3060]:
				xmin = 769.4079
				xmax = 769.4679
				text = "i"
			intervals [3061]:
				xmin = 769.4679
				xmax = 769.7379
				text = "walk"
			intervals [3062]:
				xmin = 769.7379
				xmax = 769.8879
				text = "the"
			intervals [3063]:
				xmin = 769.8879
				xmax = 770.2879
				text = "dog"
			intervals [3064]:
				xmin = 770.2879
				xmax = 770.3679
				text = "or"
			intervals [3065]:
				xmin = 770.3679
				xmax = 770.4279
				text = "go"
			intervals [3066]:
				xmin = 770.4279
				xmax = 770.6079
				text = "on"
			intervals [3067]:
				xmin = 770.6079
				xmax = 770.7479
				text = "my"
			intervals [3068]:
				xmin = 770.7479
				xmax = 770.9779
				text = "little"
			intervals [3069]:
				xmin = 770.9779
				xmax = 771.5079
				text = "walks"
			intervals [3070]:
				xmin = 771.5079
				xmax = 771.641
				text = ""
			intervals [3071]:
				xmin = 771.641
				xmax = 771.771
				text = "i"
			intervals [3072]:
				xmin = 771.771
				xmax = 771.811
				text = ""
			intervals [3073]:
				xmin = 771.811
				xmax = 771.901
				text = "p-"
			intervals [3074]:
				xmin = 771.901
				xmax = 772.041
				text = "i"
			intervals [3075]:
				xmin = 772.041
				xmax = 772.351
				text = "pick"
			intervals [3076]:
				xmin = 772.351
				xmax = 772.471
				text = "up"
			intervals [3077]:
				xmin = 772.471
				xmax = 772.951
				text = "cans"
			intervals [3078]:
				xmin = 772.951
				xmax = 773.021
				text = "i"
			intervals [3079]:
				xmin = 773.021
				xmax = 773.051
				text = ""
			intervals [3080]:
				xmin = 773.051
				xmax = 773.241
				text = "pick"
			intervals [3081]:
				xmin = 773.241
				xmax = 773.361
				text = "up"
			intervals [3082]:
				xmin = 773.361
				xmax = 773.621
				text = "mm-"
			intervals [3083]:
				xmin = 773.621
				xmax = 773.671
				text = ""
			intervals [3084]:
				xmin = 773.671
				xmax = 773.851
				text = "i'm"
			intervals [3085]:
				xmin = 773.851
				xmax = 774.101
				text = "into"
			intervals [3086]:
				xmin = 774.101
				xmax = 774.691
				text = "recycling"
			intervals [3087]:
				xmin = 774.691
				xmax = 774.971
				text = "things"
			intervals [3088]:
				xmin = 774.971
				xmax = 775.121
				text = "now"
			intervals [3089]:
				xmin = 775.121
				xmax = 777.1406
				text = ""
			intervals [3090]:
				xmin = 777.1406
				xmax = 777.2106
				text = "and"
			intervals [3091]:
				xmin = 777.2106
				xmax = 777.4906
				text = "so"
			intervals [3092]:
				xmin = 777.4906
				xmax = 777.5306
				text = ""
			intervals [3093]:
				xmin = 777.5306
				xmax = 777.7206
				text = "that"
			intervals [3094]:
				xmin = 777.7206
				xmax = 777.8006
				text = "s"
			intervals [3095]:
				xmin = 777.8006
				xmax = 777.9606
				text = "what"
			intervals [3096]:
				xmin = 777.9606
				xmax = 778.0406
				text = "i"
			intervals [3097]:
				xmin = 778.0406
				xmax = 778.2906
				text = "do"
			intervals [3098]:
				xmin = 778.2906
				xmax = 778.4006
				text = "i"
			intervals [3099]:
				xmin = 778.4006
				xmax = 778.4306
				text = ""
			intervals [3100]:
				xmin = 778.4306
				xmax = 778.5606
				text = "you"
			intervals [3101]:
				xmin = 778.5606
				xmax = 778.6406
				text = "know"
			intervals [3102]:
				xmin = 778.6406
				xmax = 778.6706
				text = ""
			intervals [3103]:
				xmin = 778.6706
				xmax = 778.7606
				text = "what"
			intervals [3104]:
				xmin = 778.7606
				xmax = 778.8406
				text = "i'm"
			intervals [3105]:
				xmin = 778.8406
				xmax = 778.9606
				text = "saying"
			intervals [3106]:
				xmin = 778.9606
				xmax = 779.0306
				text = ""
			intervals [3107]:
				xmin = 779.0306
				xmax = 779.2206
				text = "cause"
			intervals [3108]:
				xmin = 779.2206
				xmax = 779.3606
				text = "i'm"
			intervals [3109]:
				xmin = 779.3606
				xmax = 779.5106
				text = "not"
			intervals [3110]:
				xmin = 779.5106
				xmax = 779.8506
				text = "tryna"
			intervals [3111]:
				xmin = 779.8506
				xmax = 780.2006
				text = "steal"
			intervals [3112]:
				xmin = 780.2006
				xmax = 780.5206
				text = "nothing"
			intervals [3113]:
				xmin = 780.5206
				xmax = 780.5706
				text = ""
			intervals [3114]:
				xmin = 780.5706
				xmax = 780.6806
				text = "and"
			intervals [3115]:
				xmin = 780.6806
				xmax = 780.7506
				text = "i'm"
			intervals [3116]:
				xmin = 780.7506
				xmax = 780.9006
				text = "not"
			intervals [3117]:
				xmin = 780.9006
				xmax = 781.2206
				text = "tryna"
			intervals [3118]:
				xmin = 781.2206
				xmax = 781.4906
				text = "break"
			intervals [3119]:
				xmin = 781.4906
				xmax = 781.6306
				text = "in"
			intervals [3120]:
				xmin = 781.6306
				xmax = 781.9906
				text = "nothing"
			intervals [3121]:
				xmin = 781.9906
				xmax = 783.4901
				text = ""
			intervals [3122]:
				xmin = 783.4901
				xmax = 783.6001
				text = "yeah"
			intervals [3123]:
				xmin = 783.6001
				xmax = 783.7201
				text = ""
			intervals [3124]:
				xmin = 783.7201
				xmax = 783.9201
				text = "so"
			intervals [3125]:
				xmin = 783.9201
				xmax = 784.2115
				text = ""
			intervals [3126]:
				xmin = 784.2115
				xmax = 784.3015
				text = "yup"
			intervals [3127]:
				xmin = 784.3015
				xmax = 784.4415
				text = ""
			intervals [3128]:
				xmin = 784.4415
				xmax = 784.8215
				text = "people"
			intervals [3129]:
				xmin = 784.8215
				xmax = 785.0615
				text = "see"
			intervals [3130]:
				xmin = 785.0615
				xmax = 785.2315
				text = "me"
			intervals [3131]:
				xmin = 785.2315
				xmax = 785.5315
				text = "people"
			intervals [3132]:
				xmin = 785.5315
				xmax = 785.7415
				text = "see"
			intervals [3133]:
				xmin = 785.7415
				xmax = 785.8615
				text = "me"
			intervals [3134]:
				xmin = 785.8615
				xmax = 786.0915
				text = "they"
			intervals [3135]:
				xmin = 786.0915
				xmax = 786.4415
				text = "ignore"
			intervals [3136]:
				xmin = 786.4415
				xmax = 786.5515
				text = "me"
			intervals [3137]:
				xmin = 786.5515
				xmax = 787.5918
				text = ""
			intervals [3138]:
				xmin = 787.5918
				xmax = 787.7318
				text = "but"
			intervals [3139]:
				xmin = 787.7318
				xmax = 787.7618
				text = ""
			intervals [3140]:
				xmin = 787.7618
				xmax = 787.9218
				text = "it"
			intervals [3141]:
				xmin = 787.9218
				xmax = 788.0118
				text = "s"
			intervals [3142]:
				xmin = 788.0118
				xmax = 788.2818
				text = "cool"
			intervals [3143]:
				xmin = 788.2818
				xmax = 788.4218
				text = "cause"
			intervals [3144]:
				xmin = 788.4218
				xmax = 788.5118
				text = "i"
			intervals [3145]:
				xmin = 788.5118
				xmax = 788.7918
				text = "wanna"
			intervals [3146]:
				xmin = 788.7918
				xmax = 789.0018
				text = "be"
			intervals [3147]:
				xmin = 789.0018
				xmax = 789.4018
				text = "ignored"
			intervals [3148]:
				xmin = 789.4018
				xmax = 789.881
				text = ""
			intervals [3149]:
				xmin = 789.881
				xmax = 790.021
				text = "<unk>"
			intervals [3150]:
				xmin = 790.021
				xmax = 790.4123
				text = ""
			intervals [3151]:
				xmin = 790.4123
				xmax = 790.6323
				text = "you"
			intervals [3152]:
				xmin = 790.6323
				xmax = 790.6623
				text = ""
			intervals [3153]:
				xmin = 790.6623
				xmax = 790.7523
				text = "know"
			intervals [3154]:
				xmin = 790.7523
				xmax = 791.5583
				text = ""
			intervals [3155]:
				xmin = 791.5583
				xmax = 791.6283
				text = "yeah"
			intervals [3156]:
				xmin = 791.6283
				xmax = 792.782
				text = ""
			intervals [3157]:
				xmin = 792.782
				xmax = 792.882
				text = "<unk>"
			intervals [3158]:
				xmin = 792.882
				xmax = 793.512
				text = ""
			intervals [3159]:
				xmin = 793.512
				xmax = 793.702
				text = "yeah"
			intervals [3160]:
				xmin = 793.702
				xmax = 793.882
				text = "like"
			intervals [3161]:
				xmin = 793.882
				xmax = 793.922
				text = "i"
			intervals [3162]:
				xmin = 793.922
				xmax = 794.082
				text = "said"
			intervals [3163]:
				xmin = 794.082
				xmax = 794.142
				text = "i"
			intervals [3164]:
				xmin = 794.142
				xmax = 794.342
				text = "live"
			intervals [3165]:
				xmin = 794.342
				xmax = 794.442
				text = "in"
			intervals [3166]:
				xmin = 794.442
				xmax = 794.532
				text = "the"
			intervals [3167]:
				xmin = 794.532
				xmax = 794.882
				text = "benning"
			intervals [3168]:
				xmin = 794.882
				xmax = 795.232
				text = "heights"
			intervals [3169]:
				xmin = 795.232
				xmax = 795.592
				text = "area"
			intervals [3170]:
				xmin = 795.592
				xmax = 796.663
				text = ""
			intervals [3171]:
				xmin = 796.663
				xmax = 796.803
				text = "which"
			intervals [3172]:
				xmin = 796.803
				xmax = 797.033
				text = "is"
			intervals [3173]:
				xmin = 797.033
				xmax = 797.203
				text = "well"
			intervals [3174]:
				xmin = 797.203
				xmax = 797.263
				text = "the"
			intervals [3175]:
				xmin = 797.263
				xmax = 797.583
				text = "part"
			intervals [3176]:
				xmin = 797.583
				xmax = 797.683
				text = "of"
			intervals [3177]:
				xmin = 797.683
				xmax = 797.743
				text = "it"
			intervals [3178]:
				xmin = 797.743
				xmax = 797.823
				text = "s"
			intervals [3179]:
				xmin = 797.823
				xmax = 798.103
				text = "called"
			intervals [3180]:
				xmin = 798.103
				xmax = 798.463
				text = "simple"
			intervals [3181]:
				xmin = 798.463
				xmax = 798.903
				text = "city"
			intervals [3182]:
				xmin = 798.903
				xmax = 799.7583
				text = ""
			intervals [3183]:
				xmin = 799.7583
				xmax = 800.0183
				text = "and"
			intervals [3184]:
				xmin = 800.0183
				xmax = 800.3183
				text = "uh"
			intervals [3185]:
				xmin = 800.3183
				xmax = 801.134
				text = ""
			intervals [3186]:
				xmin = 801.134
				xmax = 801.444
				text = "they"
			intervals [3187]:
				xmin = 801.444
				xmax = 801.704
				text = "they"
			intervals [3188]:
				xmin = 801.704
				xmax = 801.844
				text = "uh"
			intervals [3189]:
				xmin = 801.844
				xmax = 802.434
				text = "executed"
			intervals [3190]:
				xmin = 802.434
				xmax = 802.514
				text = "a"
			intervals [3191]:
				xmin = 802.514
				xmax = 802.774
				text = "boy"
			intervals [3192]:
				xmin = 802.774
				xmax = 802.944
				text = "over"
			intervals [3193]:
				xmin = 802.944
				xmax = 803.194
				text = "there"
			intervals [3194]:
				xmin = 803.194
				xmax = 803.394
				text = "in"
			intervals [3195]:
				xmin = 803.394
				xmax = 803.444
				text = ""
			intervals [3196]:
				xmin = 803.444
				xmax = 803.594
				text = "the"
			intervals [3197]:
				xmin = 803.594
				xmax = 803.794
				text = "right"
			intervals [3198]:
				xmin = 803.794
				xmax = 803.944
				text = "in"
			intervals [3199]:
				xmin = 803.944
				xmax = 804.014
				text = "the"
			intervals [3200]:
				xmin = 804.014
				xmax = 804.634
				text = "intersection"
			intervals [3201]:
				xmin = 804.634
				xmax = 804.714
				text = ""
			intervals [3202]:
				xmin = 804.714
				xmax = 804.954
				text = "uh"
			intervals [3203]:
				xmin = 804.954
				xmax = 805.324
				text = "last"
			intervals [3204]:
				xmin = 805.324
				xmax = 805.684
				text = "week"
			intervals [3205]:
				xmin = 805.684
				xmax = 806.4771
				text = ""
			intervals [3206]:
				xmin = 806.4771
				xmax = 806.6071
				text = "so"
			intervals [3207]:
				xmin = 806.6071
				xmax = 806.7271
				text = "he"
			intervals [3208]:
				xmin = 806.7271
				xmax = 807.0271
				text = "ran"
			intervals [3209]:
				xmin = 807.0271
				xmax = 807.2271
				text = "down"
			intervals [3210]:
				xmin = 807.2271
				xmax = 807.2571
				text = "i"
			intervals [3211]:
				xmin = 807.2571
				xmax = 807.4571
				text = "don't"
			intervals [3212]:
				xmin = 807.4571
				xmax = 807.5671
				text = "know"
			intervals [3213]:
				xmin = 807.5671
				xmax = 807.7771
				text = "why"
			intervals [3214]:
				xmin = 807.7771
				xmax = 807.8671
				text = "they"
			intervals [3215]:
				xmin = 807.8671
				xmax = 807.9671
				text = "were"
			intervals [3216]:
				xmin = 807.9671
				xmax = 808.3171
				text = "mad"
			intervals [3217]:
				xmin = 808.3171
				xmax = 808.4471
				text = "at"
			intervals [3218]:
				xmin = 808.4471
				xmax = 808.5471
				text = "him"
			intervals [3219]:
				xmin = 808.5471
				xmax = 808.6371
				text = "but"
			intervals [3220]:
				xmin = 808.6371
				xmax = 808.7671
				text = "they"
			intervals [3221]:
				xmin = 808.7671
				xmax = 809.0971
				text = "ran"
			intervals [3222]:
				xmin = 809.0971
				xmax = 809.4071
				text = "down"
			intervals [3223]:
				xmin = 809.4071
				xmax = 809.5771
				text = "on"
			intervals [3224]:
				xmin = 809.5771
				xmax = 809.8271
				text = "him"
			intervals [3225]:
				xmin = 809.8271
				xmax = 809.8971
				text = "and"
			intervals [3226]:
				xmin = 809.8971
				xmax = 810.2571
				text = "shot"
			intervals [3227]:
				xmin = 810.2571
				xmax = 810.4671
				text = "him"
			intervals [3228]:
				xmin = 810.4671
				xmax = 811.0717
				text = ""
			intervals [3229]:
				xmin = 811.0717
				xmax = 811.2717
				text = "and"
			intervals [3230]:
				xmin = 811.2717
				xmax = 811.5617
				text = "people"
			intervals [3231]:
				xmin = 811.5617
				xmax = 811.8417
				text = "told"
			intervals [3232]:
				xmin = 811.8417
				xmax = 811.9217
				text = "me"
			intervals [3233]:
				xmin = 811.9217
				xmax = 812.0517
				text = "he"
			intervals [3234]:
				xmin = 812.0517
				xmax = 812.3717
				text = "probably"
			intervals [3235]:
				xmin = 812.3717
				xmax = 812.5817
				text = "coulda"
			intervals [3236]:
				xmin = 812.5817
				xmax = 812.8017
				text = "got"
			intervals [3237]:
				xmin = 812.8017
				xmax = 813.1817
				text = "away"
			intervals [3238]:
				xmin = 813.1817
				xmax = 813.2617
				text = "if"
			intervals [3239]:
				xmin = 813.2617
				xmax = 813.3717
				text = "he"
			intervals [3240]:
				xmin = 813.3717
				xmax = 813.6717
				text = "hadn't"
			intervals [3241]:
				xmin = 813.6717
				xmax = 814.1617
				text = "fell"
			intervals [3242]:
				xmin = 814.1617
				xmax = 814.400
				text = ""
			intervals [3243]:
				xmin = 814.400
				xmax = 814.510
				text = "but"
			intervals [3244]:
				xmin = 814.510
				xmax = 814.550
				text = "i"
			intervals [3245]:
				xmin = 814.550
				xmax = 814.730
				text = "think"
			intervals [3246]:
				xmin = 814.730
				xmax = 814.820
				text = "he"
			intervals [3247]:
				xmin = 814.820
				xmax = 815.190
				text = "stopped"
			intervals [3248]:
				xmin = 815.190
				xmax = 815.470
				text = "stopped"
			intervals [3249]:
				xmin = 815.470
				xmax = 815.500
				text = "a"
			intervals [3250]:
				xmin = 815.500
				xmax = 815.760
				text = "couple"
			intervals [3251]:
				xmin = 815.760
				xmax = 815.820
				text = "of"
			intervals [3252]:
				xmin = 815.820
				xmax = 816.200
				text = "bullets"
			intervals [3253]:
				xmin = 816.200
				xmax = 816.350
				text = "so"
			intervals [3254]:
				xmin = 816.350
				xmax = 816.470
				text = "he"
			intervals [3255]:
				xmin = 816.470
				xmax = 816.820
				text = "fell"
			intervals [3256]:
				xmin = 816.820
				xmax = 817.070
				text = "over"
			intervals [3257]:
				xmin = 817.070
				xmax = 817.7095
				text = ""
			intervals [3258]:
				xmin = 817.7095
				xmax = 817.8695
				text = "but"
			intervals [3259]:
				xmin = 817.8695
				xmax = 818.1295
				text = "damn"
			intervals [3260]:
				xmin = 818.1295
				xmax = 818.2595
				text = "they"
			intervals [3261]:
				xmin = 818.2595
				xmax = 818.4195
				text = "just"
			intervals [3262]:
				xmin = 818.4195
				xmax = 818.7195
				text = "stand"
			intervals [3263]:
				xmin = 818.7195
				xmax = 818.8995
				text = "over"
			intervals [3264]:
				xmin = 818.8995
				xmax = 819.0195
				text = "him"
			intervals [3265]:
				xmin = 819.0195
				xmax = 819.0795
				text = "and"
			intervals [3266]:
				xmin = 819.0795
				xmax = 819.4095
				text = "finish"
			intervals [3267]:
				xmin = 819.4095
				xmax = 819.5895
				text = "and"
			intervals [3268]:
				xmin = 819.5895
				xmax = 819.8595
				text = "empty"
			intervals [3269]:
				xmin = 819.8595
				xmax = 819.9395
				text = "the"
			intervals [3270]:
				xmin = 819.9395
				xmax = 820.2095
				text = "clip"
			intervals [3271]:
				xmin = 820.2095
				xmax = 820.5495
				text = "now"
			intervals [3272]:
				xmin = 820.5495
				xmax = 821.3397
				text = ""
			intervals [3273]:
				xmin = 821.3397
				xmax = 821.4597
				text = "you"
			intervals [3274]:
				xmin = 821.4597
				xmax = 821.6497
				text = "know"
			intervals [3275]:
				xmin = 821.6497
				xmax = 821.9597
				text = "they"
			intervals [3276]:
				xmin = 821.9597
				xmax = 821.9997
				text = ""
			intervals [3277]:
				xmin = 821.9997
				xmax = 822.2897
				text = "<unk>"
			intervals [3278]:
				xmin = 822.2897
				xmax = 822.5097
				text = ""
			intervals [3279]:
				xmin = 822.5097
				xmax = 822.6297
				text = "man"
			intervals [3280]:
				xmin = 822.6297
				xmax = 823.0636
				text = ""
			intervals [3281]:
				xmin = 823.0636
				xmax = 823.1836
				text = "but"
			intervals [3282]:
				xmin = 823.1836
				xmax = 823.3536
				text = "that"
			intervals [3283]:
				xmin = 823.3536
				xmax = 823.4536
				text = "s"
			intervals [3284]:
				xmin = 823.4536
				xmax = 823.7217
				text = ""
			intervals [3285]:
				xmin = 823.7217
				xmax = 823.8417
				text = "but"
			intervals [3286]:
				xmin = 823.8417
				xmax = 824.0017
				text = "that"
			intervals [3287]:
				xmin = 824.0017
				xmax = 824.0617
				text = "s"
			intervals [3288]:
				xmin = 824.0617
				xmax = 824.2017
				text = "what"
			intervals [3289]:
				xmin = 824.2017
				xmax = 824.4017
				text = "in"
			intervals [3290]:
				xmin = 824.4017
				xmax = 824.7417
				text = "broad"
			intervals [3291]:
				xmin = 824.7417
				xmax = 825.1217
				text = "daylight"
			intervals [3292]:
				xmin = 825.1217
				xmax = 825.2517
				text = "this"
			intervals [3293]:
				xmin = 825.2517
				xmax = 825.4717
				text = "happened"
			intervals [3294]:
				xmin = 825.4717
				xmax = 825.5717
				text = "in"
			intervals [3295]:
				xmin = 825.5717
				xmax = 825.9017
				text = "broad"
			intervals [3296]:
				xmin = 825.9017
				xmax = 826.3217
				text = "daylight"
			intervals [3297]:
				xmin = 826.3217
				xmax = 826.4117
				text = ""
			intervals [3298]:
				xmin = 826.4117
				xmax = 826.6017
				text = "three"
			intervals [3299]:
				xmin = 826.6017
				xmax = 826.8917
				text = "thirty"
			intervals [3300]:
				xmin = 826.8917
				xmax = 827.1617
				text = "four"
			intervals [3301]:
				xmin = 827.1617
				xmax = 827.2217
				text = "in"
			intervals [3302]:
				xmin = 827.2217
				xmax = 827.3817
				text = "the"
			intervals [3303]:
				xmin = 827.3817
				xmax = 827.7117
				text = "evening"
			intervals [3304]:
				xmin = 827.7117
				xmax = 828.4174
				text = ""
			intervals [3305]:
				xmin = 828.4174
				xmax = 828.5774
				text = "it"
			intervals [3306]:
				xmin = 828.5774
				xmax = 828.6774
				text = "s"
			intervals [3307]:
				xmin = 828.6774
				xmax = 828.7074
				text = ""
			intervals [3308]:
				xmin = 828.7074
				xmax = 828.7374
				text = "a"
			intervals [3309]:
				xmin = 828.7374
				xmax = 828.9074
				text = "lot"
			intervals [3310]:
				xmin = 828.9074
				xmax = 828.9674
				text = "of"
			intervals [3311]:
				xmin = 828.9674
				xmax = 829.2474
				text = "people"
			intervals [3312]:
				xmin = 829.2474
				xmax = 829.3974
				text = "out"
			intervals [3313]:
				xmin = 829.3974
				xmax = 829.6174
				text = "there"
			intervals [3314]:
				xmin = 829.6174
				xmax = 829.7874
				text = "son"
			intervals [3315]:
				xmin = 829.7874
				xmax = 830.0374
				text = ""
			intervals [3316]:
				xmin = 830.0374
				xmax = 830.1974
				text = "anyway"
			intervals [3317]:
				xmin = 830.1974
				xmax = 830.4074
				text = ""
			intervals [3318]:
				xmin = 830.4074
				xmax = 830.5074
				text = "no"
			intervals [3319]:
				xmin = 830.5074
				xmax = 830.5874
				text = ""
			intervals [3320]:
				xmin = 830.5874
				xmax = 831.0374
				text = "luckily"
			intervals [3321]:
				xmin = 831.0374
				xmax = 831.4274
				text = "nobody"
			intervals [3322]:
				xmin = 831.4274
				xmax = 831.5974
				text = "got"
			intervals [3323]:
				xmin = 831.5974
				xmax = 831.7574
				text = "hit"
			intervals [3324]:
				xmin = 831.7574
				xmax = 831.9274
				text = "by"
			intervals [3325]:
				xmin = 831.9274
				xmax = 832.1074
				text = "no"
			intervals [3326]:
				xmin = 832.1074
				xmax = 832.4074
				text = "stray"
			intervals [3327]:
				xmin = 832.4074
				xmax = 832.9074
				text = "bullets"
			intervals [3328]:
				xmin = 832.9074
				xmax = 832.9574
				text = ""
			intervals [3329]:
				xmin = 832.9574
				xmax = 833.2274
				text = "but"
			intervals [3330]:
				xmin = 833.2274
				xmax = 834.2739
				text = ""
			intervals [3331]:
				xmin = 834.2739
				xmax = 834.3339
				text = "um"
			intervals [3332]:
				xmin = 834.3339
				xmax = 835.7672
				text = ""
			intervals [3333]:
				xmin = 835.7672
				xmax = 835.7972
				text = "<unk>"
			intervals [3334]:
				xmin = 835.7972
				xmax = 835.8272
				text = ""
			intervals [3335]:
				xmin = 835.8272
				xmax = 835.9172
				text = "but"
			intervals [3336]:
				xmin = 835.9172
				xmax = 836.0572
				text = "that"
			intervals [3337]:
				xmin = 836.0572
				xmax = 836.1072
				text = "s"
			intervals [3338]:
				xmin = 836.1072
				xmax = 836.2372
				text = "how"
			intervals [3339]:
				xmin = 836.2372
				xmax = 836.6372
				text = "things"
			intervals [3340]:
				xmin = 836.6372
				xmax = 836.8772
				text = "are"
			intervals [3341]:
				xmin = 836.8772
				xmax = 838.1527
				text = ""
			intervals [3342]:
				xmin = 838.1527
				xmax = 838.2127
				text = "you"
			intervals [3343]:
				xmin = 838.2127
				xmax = 838.3027
				text = "know"
			intervals [3344]:
				xmin = 838.3027
				xmax = 838.4027
				text = "that"
			intervals [3345]:
				xmin = 838.4027
				xmax = 838.6227
				text = "s"
			intervals [3346]:
				xmin = 838.6227
				xmax = 838.8027
				text = "that"
			intervals [3347]:
				xmin = 838.8027
				xmax = 838.8627
				text = ""
			intervals [3348]:
				xmin = 838.8627
				xmax = 839.1527
				text = "s"
			intervals [3349]:
				xmin = 839.1527
				xmax = 839.3527
				text = "that"
			intervals [3350]:
				xmin = 839.3527
				xmax = 839.3827
				text = "s"
			intervals [3351]:
				xmin = 839.3827
				xmax = 839.4827
				text = "the"
			intervals [3352]:
				xmin = 839.4827
				xmax = 839.7427
				text = "proof"
			intervals [3353]:
				xmin = 839.7427
				xmax = 839.8027
				text = "of"
			intervals [3354]:
				xmin = 839.8027
				xmax = 839.9027
				text = "the"
			intervals [3355]:
				xmin = 839.9027
				xmax = 840.1927
				text = "pudding"
			intervals [3356]:
				xmin = 840.1927
				xmax = 840.3627
				text = "right"
			intervals [3357]:
				xmin = 840.3627
				xmax = 840.5427
				text = "there"
			intervals [3358]:
				xmin = 840.5427
				xmax = 840.7427
				text = "that"
			intervals [3359]:
				xmin = 840.7427
				xmax = 840.7727
				text = "s"
			intervals [3360]:
				xmin = 840.7727
				xmax = 840.9027
				text = "how"
			intervals [3361]:
				xmin = 840.9027
				xmax = 840.9627
				text = "it"
			intervals [3362]:
				xmin = 840.9627
				xmax = 841.2627
				text = "this"
			intervals [3363]:
				xmin = 841.2627
				xmax = 841.3027
				text = ""
			intervals [3364]:
				xmin = 841.3027
				xmax = 841.5927
				text = "this"
			intervals [3365]:
				xmin = 841.5927
				xmax = 842.0127
				text = "this"
			intervals [3366]:
				xmin = 842.0127
				xmax = 842.3427
				text = "life"
			intervals [3367]:
				xmin = 842.3427
				xmax = 842.7027
				text = "is"
			intervals [3368]:
				xmin = 842.7027
				xmax = 842.8527
				text = "this"
			intervals [3369]:
				xmin = 842.8527
				xmax = 843.2327
				text = "city"
			intervals [3370]:
				xmin = 843.2327
				xmax = 843.4827
				text = "is"
			intervals [3371]:
				xmin = 843.4827
				xmax = 843.7127
				text = ""
			intervals [3372]:
				xmin = 843.7127
				xmax = 843.8127
				text = "but"
			intervals [3373]:
				xmin = 843.8127
				xmax = 844.0927
				text = "this"
			intervals [3374]:
				xmin = 844.0927
				xmax = 844.1527
				text = ""
			intervals [3375]:
				xmin = 844.1527
				xmax = 844.3027
				text = "this"
			intervals [3376]:
				xmin = 844.3027
				xmax = 844.5127
				text = "isn't"
			intervals [3377]:
				xmin = 844.5127
				xmax = 844.6827
				text = "and"
			intervals [3378]:
				xmin = 844.6827
				xmax = 844.8827
				text = "this"
			intervals [3379]:
				xmin = 844.8827
				xmax = 844.9727
				text = "is"
			intervals [3380]:
				xmin = 844.9727
				xmax = 845.1927
				text = "not"
			intervals [3381]:
				xmin = 845.1927
				xmax = 845.3127
				text = "the"
			intervals [3382]:
				xmin = 845.3127
				xmax = 845.6427
				text = "worst"
			intervals [3383]:
				xmin = 845.6427
				xmax = 846.0027
				text = "city"
			intervals [3384]:
				xmin = 846.0027
				xmax = 846.6168
				text = ""
			intervals [3385]:
				xmin = 846.6168
				xmax = 846.6768
				text = "you"
			intervals [3386]:
				xmin = 846.6768
				xmax = 846.8668
				text = "know"
			intervals [3387]:
				xmin = 846.8668
				xmax = 847.9568
				text = ""
			intervals [3388]:
				xmin = 847.9568
				xmax = 848.0568
				text = "but"
			intervals [3389]:
				xmin = 848.0568
				xmax = 848.2168
				text = "yeah"
			intervals [3390]:
				xmin = 848.2168
				xmax = 848.3168
				text = "i"
			intervals [3391]:
				xmin = 848.3168
				xmax = 848.4768
				text = "was"
			intervals [3392]:
				xmin = 848.4768
				xmax = 848.8668
				text = "around"
			intervals [3393]:
				xmin = 848.8668
				xmax = 848.9568
				text = "when"
			intervals [3394]:
				xmin = 848.9568
				xmax = 849.0868
				text = "they"
			intervals [3395]:
				xmin = 849.0868
				xmax = 849.4168
				text = "made"
			intervals [3396]:
				xmin = 849.4168
				xmax = 849.5868
				text = "the"
			intervals [3397]:
				xmin = 849.5868
				xmax = 849.8668
				text = "uh"
			intervals [3398]:
				xmin = 849.8668
				xmax = 851.0752
				text = ""
			intervals [3399]:
				xmin = 851.0752
				xmax = 851.1752
				text = "when"
			intervals [3400]:
				xmin = 851.1752
				xmax = 851.4052
				text = "the"
			intervals [3401]:
				xmin = 851.4052
				xmax = 851.4452
				text = ""
			intervals [3402]:
				xmin = 851.4452
				xmax = 851.6752
				text = "made"
			intervals [3403]:
				xmin = 851.6752
				xmax = 851.7452
				text = "the"
			intervals [3404]:
				xmin = 851.7452
				xmax = 852.1752
				text = "wizards"
			intervals [3405]:
				xmin = 852.1752
				xmax = 852.4652
				text = "change"
			intervals [3406]:
				xmin = 852.4652
				xmax = 852.5752
				text = "their"
			intervals [3407]:
				xmin = 852.5752
				xmax = 852.8452
				text = "name"
			intervals [3408]:
				xmin = 852.8452
				xmax = 852.9752
				text = "when"
			intervals [3409]:
				xmin = 852.9752
				xmax = 853.0752
				text = "the"
			intervals [3410]:
				xmin = 853.0752
				xmax = 853.4052
				text = "wizards"
			intervals [3411]:
				xmin = 853.4052
				xmax = 853.5952
				text = "were"
			intervals [3412]:
				xmin = 853.5952
				xmax = 853.9152
				text = "originally"
			intervals [3413]:
				xmin = 853.9152
				xmax = 854.2052
				text = "called"
			intervals [3414]:
				xmin = 854.2052
				xmax = 854.2752
				text = "the"
			intervals [3415]:
				xmin = 854.2752
				xmax = 854.8052
				text = "bullets"
			intervals [3416]:
				xmin = 854.8052
				xmax = 855.1632
				text = ""
			intervals [3417]:
				xmin = 855.1632
				xmax = 855.3532
				text = "they"
			intervals [3418]:
				xmin = 855.3532
				xmax = 855.6832
				text = "played"
			intervals [3419]:
				xmin = 855.6832
				xmax = 855.8132
				text = "in"
			intervals [3420]:
				xmin = 855.8132
				xmax = 856.5132
				text = "baltimore"
			intervals [3421]:
				xmin = 856.5132
				xmax = 857.365
				text = ""
			intervals [3422]:
				xmin = 857.365
				xmax = 857.425
				text = "they"
			intervals [3423]:
				xmin = 857.425
				xmax = 857.585
				text = ""
			intervals [3424]:
				xmin = 857.585
				xmax = 857.785
				text = "played"
			intervals [3425]:
				xmin = 857.785
				xmax = 857.905
				text = "in"
			intervals [3426]:
				xmin = 857.905
				xmax = 858.505
				text = "baltimore"
			intervals [3427]:
				xmin = 858.505
				xmax = 858.545
				text = ""
			intervals [3428]:
				xmin = 858.545
				xmax = 858.675
				text = "they"
			intervals [3429]:
				xmin = 858.675
				xmax = 858.905
				text = "made"
			intervals [3430]:
				xmin = 858.905
				xmax = 858.935
				text = "<unk>"
			intervals [3431]:
				xmin = 858.935
				xmax = 859.055
				text = "we"
			intervals [3432]:
				xmin = 859.055
				xmax = 859.085
				text = ""
			intervals [3433]:
				xmin = 859.085
				xmax = 859.285
				text = "had"
			intervals [3434]:
				xmin = 859.285
				xmax = 859.615
				text = "killers"
			intervals [3435]:
				xmin = 859.615
				xmax = 860.275
				text = ""
			intervals [3436]:
				xmin = 860.275
				xmax = 860.515
				text = "back"
			intervals [3437]:
				xmin = 860.515
				xmax = 860.935
				text = "then"
			intervals [3438]:
				xmin = 860.935
				xmax = 861.7784
				text = ""
			intervals [3439]:
				xmin = 861.7784
				xmax = 862.1784
				text = "oh"
			intervals [3440]:
				xmin = 862.1784
				xmax = 862.3084
				text = ""
			intervals [3441]:
				xmin = 862.3084
				xmax = 862.4284
				text = "i"
			intervals [3442]:
				xmin = 862.4284
				xmax = 862.6184
				text = "think"
			intervals [3443]:
				xmin = 862.6184
				xmax = 862.7684
				text = "that"
			intervals [3444]:
				xmin = 862.7684
				xmax = 862.9284
				text = "was"
			intervals [3445]:
				xmin = 862.9284
				xmax = 863.0484
				text = "when"
			intervals [3446]:
				xmin = 863.0484
				xmax = 863.1384
				text = "the"
			intervals [3447]:
				xmin = 863.1384
				xmax = 863.6984
				text = "cocaine"
			intervals [3448]:
				xmin = 863.6984
				xmax = 863.9184
				text = "shit"
			intervals [3449]:
				xmin = 863.9184
				xmax = 863.9784
				text = ""
			intervals [3450]:
				xmin = 863.9784
				xmax = 864.3284
				text = "came"
			intervals [3451]:
				xmin = 864.3284
				xmax = 864.5484
				text = "out"
			intervals [3452]:
				xmin = 864.5484
				xmax = 864.5784
				text = ""
			intervals [3453]:
				xmin = 864.5784
				xmax = 864.6884
				text = "you"
			intervals [3454]:
				xmin = 864.6884
				xmax = 864.8484
				text = "know"
			intervals [3455]:
				xmin = 864.8484
				xmax = 865.2584
				text = "cocaine"
			intervals [3456]:
				xmin = 865.2584
				xmax = 865.3584
				text = "or"
			intervals [3457]:
				xmin = 865.3584
				xmax = 865.7284
				text = "whatever"
			intervals [3458]:
				xmin = 865.7284
				xmax = 866.0884
				text = "drugs"
			intervals [3459]:
				xmin = 866.0884
				xmax = 866.2484
				text = "there"
			intervals [3460]:
				xmin = 866.2484
				xmax = 866.5284
				text = "was"
			intervals [3461]:
				xmin = 866.5284
				xmax = 866.9994
				text = ""
			intervals [3462]:
				xmin = 866.9994
				xmax = 867.1994
				text = "got"
			intervals [3463]:
				xmin = 867.1994
				xmax = 867.4394
				text = "real"
			intervals [3464]:
				xmin = 867.4394
				xmax = 867.9094
				text = "popular"
			intervals [3465]:
				xmin = 867.9094
				xmax = 868.567
				text = ""
			intervals [3466]:
				xmin = 868.567
				xmax = 868.707
				text = "but"
			intervals [3467]:
				xmin = 868.707
				xmax = 868.797
				text = "there"
			intervals [3468]:
				xmin = 868.797
				xmax = 869.147
				text = ""
			intervals [3469]:
				xmin = 869.147
				xmax = 869.257
				text = "s"
			intervals [3470]:
				xmin = 869.257
				xmax = 869.387
				text = "so"
			intervals [3471]:
				xmin = 869.387
				xmax = 869.617
				text = "many"
			intervals [3472]:
				xmin = 869.617
				xmax = 870.197
				text = "killings"
			intervals [3473]:
				xmin = 870.197
				xmax = 870.8441
				text = ""
			intervals [3474]:
				xmin = 870.8441
				xmax = 871.2441
				text = "shootings"
			intervals [3475]:
				xmin = 871.2441
				xmax = 871.3641
				text = "in"
			intervals [3476]:
				xmin = 871.3641
				xmax = 871.7541
				text = "dc"
			intervals [3477]:
				xmin = 871.7541
				xmax = 871.8941
				text = "they"
			intervals [3478]:
				xmin = 871.8941
				xmax = 872.1841
				text = "made"
			intervals [3479]:
				xmin = 872.1841
				xmax = 872.2941
				text = "they"
			intervals [3480]:
				xmin = 872.2941
				xmax = 872.5741
				text = "made"
			intervals [3481]:
				xmin = 872.5741
				xmax = 872.6241
				text = "a"
			intervals [3482]:
				xmin = 872.6241
				xmax = 873.2941
				text = "basketball"
			intervals [3483]:
				xmin = 873.2941
				xmax = 873.5941
				text = "team"
			intervals [3484]:
				xmin = 873.5941
				xmax = 873.8541
				text = "change"
			intervals [3485]:
				xmin = 873.8541
				xmax = 873.9641
				text = "their"
			intervals [3486]:
				xmin = 873.9641
				xmax = 874.3841
				text = "name"
			intervals [3487]:
				xmin = 874.3841
				xmax = 874.9528
				text = ""
			intervals [3488]:
				xmin = 874.9528
				xmax = 875.1328
				text = "but"
			intervals [3489]:
				xmin = 875.1328
				xmax = 875.2328
				text = "they"
			intervals [3490]:
				xmin = 875.2328
				xmax = 875.3128
				text = "d"
			intervals [3491]:
				xmin = 875.3128
				xmax = 875.6628
				text = "already"
			intervals [3492]:
				xmin = 875.6628
				xmax = 875.9128
				text = "moved"
			intervals [3493]:
				xmin = 875.9128
				xmax = 876.0328
				text = "from"
			intervals [3494]:
				xmin = 876.0328
				xmax = 876.3728
				text = "baltimore"
			intervals [3495]:
				xmin = 876.3728
				xmax = 876.4328
				text = "it"
			intervals [3496]:
				xmin = 876.4328
				xmax = 876.6028
				text = "used"
			intervals [3497]:
				xmin = 876.6028
				xmax = 876.6728
				text = "to"
			intervals [3498]:
				xmin = 876.6728
				xmax = 876.7928
				text = "be"
			intervals [3499]:
				xmin = 876.7928
				xmax = 876.8728
				text = "the"
			intervals [3500]:
				xmin = 876.8728
				xmax = 877.3728
				text = "baltimore"
			intervals [3501]:
				xmin = 877.3728
				xmax = 877.7728
				text = "bullets"
			intervals [3502]:
				xmin = 877.7728
				xmax = 877.9328
				text = "then"
			intervals [3503]:
				xmin = 877.9328
				xmax = 878.0028
				text = "they"
			intervals [3504]:
				xmin = 878.0028
				xmax = 878.2928
				text = "moved"
			intervals [3505]:
				xmin = 878.2928
				xmax = 878.3728
				text = "to"
			intervals [3506]:
				xmin = 878.3728
				xmax = 878.9128
				text = "washington"
			intervals [3507]:
				xmin = 878.9128
				xmax = 878.9928
				text = "so"
			intervals [3508]:
				xmin = 878.9928
				xmax = 879.0528
				text = "it"
			intervals [3509]:
				xmin = 879.0528
				xmax = 879.1628
				text = "was"
			intervals [3510]:
				xmin = 879.1628
				xmax = 879.2228
				text = "the"
			intervals [3511]:
				xmin = 879.2228
				xmax = 879.6328
				text = "washington"
			intervals [3512]:
				xmin = 879.6328
				xmax = 879.9928
				text = "bullets"
			intervals [3513]:
				xmin = 879.9928
				xmax = 880.6626
				text = ""
			intervals [3514]:
				xmin = 880.6626
				xmax = 880.7926
				text = "right"
			intervals [3515]:
				xmin = 880.7926
				xmax = 880.9626
				text = "but"
			intervals [3516]:
				xmin = 880.9626
				xmax = 881.0726
				text = "they"
			intervals [3517]:
				xmin = 881.0726
				xmax = 881.3226
				text = "made"
			intervals [3518]:
				xmin = 881.3226
				xmax = 881.4226
				text = "them"
			intervals [3519]:
				xmin = 881.4226
				xmax = 881.6726
				text = "change"
			intervals [3520]:
				xmin = 881.6726
				xmax = 881.7826
				text = "their"
			intervals [3521]:
				xmin = 881.7826
				xmax = 882.0926
				text = "name"
			intervals [3522]:
				xmin = 882.0926
				xmax = 882.2926
				text = "cause"
			intervals [3523]:
				xmin = 882.2926
				xmax = 882.4226
				text = "the"
			intervals [3524]:
				xmin = 882.4226
				xmax = 882.4626
				text = ""
			intervals [3525]:
				xmin = 882.4626
				xmax = 882.5726
				text = "cause"
			intervals [3526]:
				xmin = 882.5726
				xmax = 882.6726
				text = "there"
			intervals [3527]:
				xmin = 882.6726
				xmax = 882.7626
				text = "s"
			intervals [3528]:
				xmin = 882.7626
				xmax = 882.8826
				text = "so"
			intervals [3529]:
				xmin = 882.8826
				xmax = 883.1026
				text = "many"
			intervals [3530]:
				xmin = 883.1026
				xmax = 883.5126
				text = "killers"
			intervals [3531]:
				xmin = 883.5126
				xmax = 883.7226
				text = "out"
			intervals [3532]:
				xmin = 883.7226
				xmax = 883.9526
				text = "here"
			intervals [3533]:
				xmin = 883.9526
				xmax = 884.8213
				text = ""
			intervals [3534]:
				xmin = 884.8213
				xmax = 884.8513
				text = "<unk>"
			intervals [3535]:
				xmin = 884.8513
				xmax = 885.4667
				text = ""
			intervals [3536]:
				xmin = 885.4667
				xmax = 885.6867
				text = "so"
			intervals [3537]:
				xmin = 885.6867
				xmax = 885.7167
				text = ""
			intervals [3538]:
				xmin = 885.7167
				xmax = 885.9267
				text = "that"
			intervals [3539]:
				xmin = 885.9267
				xmax = 886.1067
				text = "s"
			intervals [3540]:
				xmin = 886.1067
				xmax = 886.4998
				text = ""
			intervals [3541]:
				xmin = 886.4998
				xmax = 886.6398
				text = "and"
			intervals [3542]:
				xmin = 886.6398
				xmax = 886.7898
				text = "that"
			intervals [3543]:
				xmin = 886.7898
				xmax = 886.8698
				text = "s"
			intervals [3544]:
				xmin = 886.8698
				xmax = 886.9798
				text = "been"
			intervals [3545]:
				xmin = 886.9798
				xmax = 887.1298
				text = "a"
			intervals [3546]:
				xmin = 887.1298
				xmax = 887.4198
				text = "little"
			intervals [3547]:
				xmin = 887.4198
				xmax = 887.6698
				text = "while"
			intervals [3548]:
				xmin = 887.6698
				xmax = 887.6998
				text = ""
			intervals [3549]:
				xmin = 887.6998
				xmax = 887.8898
				text = "<unk>"
			intervals [3550]:
				xmin = 887.8898
				xmax = 888.7072
				text = ""
			intervals [3551]:
				xmin = 888.7072
				xmax = 888.9272
				text = "but"
			intervals [3552]:
				xmin = 888.9272
				xmax = 889.0572
				text = "see"
			intervals [3553]:
				xmin = 889.0572
				xmax = 889.1472
				text = ""
			intervals [3554]:
				xmin = 889.1472
				xmax = 889.4572
				text = "things"
			intervals [3555]:
				xmin = 889.4572
				xmax = 889.6572
				text = "see"
			intervals [3556]:
				xmin = 889.6572
				xmax = 889.9372
				text = "things"
			intervals [3557]:
				xmin = 889.9372
				xmax = 890.2272
				text = "haven't"
			intervals [3558]:
				xmin = 890.2272
				xmax = 890.4772
				text = "changed"
			intervals [3559]:
				xmin = 890.4772
				xmax = 890.6672
				text = "things"
			intervals [3560]:
				xmin = 890.6672
				xmax = 890.8472
				text = "just"
			intervals [3561]:
				xmin = 890.8472
				xmax = 891.0572
				text = "got"
			intervals [3562]:
				xmin = 891.0572
				xmax = 891.4872
				text = "worse"
			intervals [3563]:
				xmin = 891.4872
				xmax = 892.5186
				text = ""
			intervals [3564]:
				xmin = 892.5186
				xmax = 892.7886
				text = "hm"
			intervals [3565]:
				xmin = 892.7886
				xmax = 893.9502
				text = ""
			intervals [3566]:
				xmin = 893.9502
				xmax = 894.0402
				text = "<unk>"
			intervals [3567]:
				xmin = 894.0402
				xmax = 895.3543
				text = ""
			intervals [3568]:
				xmin = 895.3543
				xmax = 895.5343
				text = "i"
			intervals [3569]:
				xmin = 895.5343
				xmax = 895.5843
				text = ""
			intervals [3570]:
				xmin = 895.5843
				xmax = 895.7343
				text = "i"
			intervals [3571]:
				xmin = 895.7343
				xmax = 895.7643
				text = ""
			intervals [3572]:
				xmin = 895.7643
				xmax = 895.9343
				text = "just"
			intervals [3573]:
				xmin = 895.9343
				xmax = 896.1243
				text = "hope"
			intervals [3574]:
				xmin = 896.1243
				xmax = 896.2143
				text = "it"
			intervals [3575]:
				xmin = 896.2143
				xmax = 896.4443
				text = "can't"
			intervals [3576]:
				xmin = 896.4443
				xmax = 896.6443
				text = "get"
			intervals [3577]:
				xmin = 896.6443
				xmax = 896.7343
				text = "any"
			intervals [3578]:
				xmin = 896.7343
				xmax = 896.8043
				text = ""
			intervals [3579]:
				xmin = 896.8043
				xmax = 896.9843
				text = "too"
			intervals [3580]:
				xmin = 896.9843
				xmax = 897.1943
				text = "much"
			intervals [3581]:
				xmin = 897.1943
				xmax = 897.5543
				text = "worse"
			intervals [3582]:
				xmin = 897.5543
				xmax = 898.2379
				text = ""
			intervals [3583]:
				xmin = 898.2379
				xmax = 898.4379
				text = "cause"
			intervals [3584]:
				xmin = 898.4379
				xmax = 898.4779
				text = ""
			intervals [3585]:
				xmin = 898.4779
				xmax = 898.6179
				text = "you"
			intervals [3586]:
				xmin = 898.6179
				xmax = 898.6879
				text = "know"
			intervals [3587]:
				xmin = 898.6879
				xmax = 900.6227
				text = ""
			intervals [3588]:
				xmin = 900.6227
				xmax = 900.8327
				text = "<unk>"
			intervals [3589]:
				xmin = 900.8327
				xmax = 902.2559
				text = ""
			intervals [3590]:
				xmin = 902.2559
				xmax = 902.3759
				text = "hm"
			intervals [3591]:
				xmin = 902.3759
				xmax = 902.6259
				text = ""
			intervals [3592]:
				xmin = 902.6259
				xmax = 902.7159
				text = "what"
			intervals [3593]:
				xmin = 902.7159
				xmax = 902.7759
				text = "do"
			intervals [3594]:
				xmin = 902.7759
				xmax = 902.8359
				text = "you"
			intervals [3595]:
				xmin = 902.8359
				xmax = 902.9159
				text = "s"
			intervals [3596]:
				xmin = 902.9159
				xmax = 902.9659
				text = ""
			intervals [3597]:
				xmin = 902.9659
				xmax = 903.0859
				text = "what"
			intervals [3598]:
				xmin = 903.0859
				xmax = 903.1459
				text = "do"
			intervals [3599]:
				xmin = 903.1459
				xmax = 903.2059
				text = "you"
			intervals [3600]:
				xmin = 903.2059
				xmax = 903.3259
				text = "wanna"
			intervals [3601]:
				xmin = 903.3259
				xmax = 903.4159
				text = "hear"
			intervals [3602]:
				xmin = 903.4159
				xmax = 903.6759
				text = "about"
			intervals [3603]:
				xmin = 903.6759
				xmax = 907.1773
				text = ""
			intervals [3604]:
				xmin = 907.1773
				xmax = 907.5873
				text = "uh"
			intervals [3605]:
				xmin = 907.5873
				xmax = 907.7373
				text = ""
			intervals [3606]:
				xmin = 907.7373
				xmax = 907.9373
				text = "i"
			intervals [3607]:
				xmin = 907.9373
				xmax = 908.0773
				text = "was"
			intervals [3608]:
				xmin = 908.0773
				xmax = 908.2073
				text = "in"
			intervals [3609]:
				xmin = 908.2073
				xmax = 908.8173
				text = "service"
			intervals [3610]:
				xmin = 908.8173
				xmax = 908.8473
				text = ""
			intervals [3611]:
				xmin = 908.8473
				xmax = 908.9673
				text = "you"
			intervals [3612]:
				xmin = 908.9673
				xmax = 909.1673
				text = "know"
			intervals [3613]:
				xmin = 909.1673
				xmax = 909.5617
				text = ""
			intervals [3614]:
				xmin = 909.5617
				xmax = 909.6217
				text = "in"
			intervals [3615]:
				xmin = 909.6217
				xmax = 909.7817
				text = "the"
			intervals [3616]:
				xmin = 909.7817
				xmax = 910.2917
				text = "service"
			intervals [3617]:
				xmin = 910.2917
				xmax = 910.3517
				text = "i"
			intervals [3618]:
				xmin = 910.3517
				xmax = 910.4917
				text = "was"
			intervals [3619]:
				xmin = 910.4917
				xmax = 910.6617
				text = "just"
			intervals [3620]:
				xmin = 910.6617
				xmax = 910.7217
				text = "in"
			intervals [3621]:
				xmin = 910.7217
				xmax = 910.8017
				text = "the"
			intervals [3622]:
				xmin = 910.8017
				xmax = 911.3317
				text = "service"
			intervals [3623]:
				xmin = 911.3317
				xmax = 911.3617
				text = "i"
			intervals [3624]:
				xmin = 911.3617
				xmax = 911.5717
				text = "don't"
			intervals [3625]:
				xmin = 911.5717
				xmax = 912.7213
				text = ""
			intervals [3626]:
				xmin = 912.7213
				xmax = 912.8013
				text = "i"
			intervals [3627]:
				xmin = 912.8013
				xmax = 912.8813
				text = ""
			intervals [3628]:
				xmin = 912.8813
				xmax = 913.1313
				text = "don't"
			intervals [3629]:
				xmin = 913.1313
				xmax = 913.2813
				text = "talk"
			intervals [3630]:
				xmin = 913.2813
				xmax = 913.3413
				text = "a"
			intervals [3631]:
				xmin = 913.3413
				xmax = 913.3813
				text = ""
			intervals [3632]:
				xmin = 913.3813
				xmax = 913.5513
				text = "lot"
			intervals [3633]:
				xmin = 913.5513
				xmax = 913.7213
				text = "about"
			intervals [3634]:
				xmin = 913.7213
				xmax = 913.9013
				text = "that"
			intervals [3635]:
				xmin = 913.9013
				xmax = 914.0013
				text = "cause"
			intervals [3636]:
				xmin = 914.0013
				xmax = 914.0613
				text = ""
			intervals [3637]:
				xmin = 914.0613
				xmax = 914.1313
				text = "i"
			intervals [3638]:
				xmin = 914.1313
				xmax = 914.4013
				text = "don't"
			intervals [3639]:
				xmin = 914.4013
				xmax = 914.6809
				text = ""
			intervals [3640]:
				xmin = 914.6809
				xmax = 914.7509
				text = "i"
			intervals [3641]:
				xmin = 914.7509
				xmax = 914.8509
				text = "don't"
			intervals [3642]:
				xmin = 914.8509
				xmax = 914.8809
				text = ""
			intervals [3643]:
				xmin = 914.8809
				xmax = 915.0109
				text = "know"
			intervals [3644]:
				xmin = 915.0109
				xmax = 915.0409
				text = ""
			intervals [3645]:
				xmin = 915.0409
				xmax = 915.1109
				text = "i"
			intervals [3646]:
				xmin = 915.1109
				xmax = 915.2709
				text = "don't"
			intervals [3647]:
				xmin = 915.2709
				xmax = 915.6709
				text = "particularly"
			intervals [3648]:
				xmin = 915.6709
				xmax = 915.8909
				text = "like"
			intervals [3649]:
				xmin = 915.8909
				xmax = 916.1709
				text = "uh"
			intervals [3650]:
				xmin = 916.1709
				xmax = 916.436
				text = ""
			intervals [3651]:
				xmin = 916.436
				xmax = 916.916
				text = "service"
			intervals [3652]:
				xmin = 916.916
				xmax = 917.386
				text = "movies"
			intervals [3653]:
				xmin = 917.386
				xmax = 917.506
				text = "and"
			intervals [3654]:
				xmin = 917.506
				xmax = 917.566
				text = ""
			intervals [3655]:
				xmin = 917.566
				xmax = 917.916
				text = "things"
			intervals [3656]:
				xmin = 917.916
				xmax = 918.136
				text = "cause"
			intervals [3657]:
				xmin = 918.136
				xmax = 918.336
				text = "they"
			intervals [3658]:
				xmin = 918.336
				xmax = 919.470
				text = ""
			intervals [3659]:
				xmin = 919.470
				xmax = 919.640
				text = "cause"
			intervals [3660]:
				xmin = 919.640
				xmax = 919.850
				text = "they"
			intervals [3661]:
				xmin = 919.850
				xmax = 919.940
				text = ""
			intervals [3662]:
				xmin = 919.940
				xmax = 920.120
				text = "you"
			intervals [3663]:
				xmin = 920.120
				xmax = 920.250
				text = "know"
			intervals [3664]:
				xmin = 920.250
				xmax = 920.430
				text = "they"
			intervals [3665]:
				xmin = 920.430
				xmax = 920.710
				text = "you"
			intervals [3666]:
				xmin = 920.710
				xmax = 920.940
				text = "might"
			intervals [3667]:
				xmin = 920.940
				xmax = 921.080
				text = "get"
			intervals [3668]:
				xmin = 921.080
				xmax = 921.190
				text = "a"
			intervals [3669]:
				xmin = 921.190
				xmax = 921.470
				text = "little"
			intervals [3670]:
				xmin = 921.470
				xmax = 921.630
				text = "bit"
			intervals [3671]:
				xmin = 921.630
				xmax = 921.710
				text = "of"
			intervals [3672]:
				xmin = 921.710
				xmax = 921.780
				text = "the"
			intervals [3673]:
				xmin = 921.780
				xmax = 922.140
				text = "truth"
			intervals [3674]:
				xmin = 922.140
				xmax = 922.240
				text = ""
			intervals [3675]:
				xmin = 922.240
				xmax = 922.460
				text = "but"
			intervals [3676]:
				xmin = 922.460
				xmax = 922.6235
				text = ""
			intervals [3677]:
				xmin = 922.6235
				xmax = 922.7235
				text = "it"
			intervals [3678]:
				xmin = 922.7235
				xmax = 922.7535
				text = ""
			intervals [3679]:
				xmin = 922.7535
				xmax = 923.0535
				text = "appears"
			intervals [3680]:
				xmin = 923.0535
				xmax = 923.1435
				text = "you"
			intervals [3681]:
				xmin = 923.1435
				xmax = 923.3135
				text = "don't"
			intervals [3682]:
				xmin = 923.3135
				xmax = 923.4435
				text = "get"
			intervals [3683]:
				xmin = 923.4435
				xmax = 923.5335
				text = "a"
			intervals [3684]:
				xmin = 923.5335
				xmax = 923.6935
				text = "whole"
			intervals [3685]:
				xmin = 923.6935
				xmax = 923.8735
				text = "lot"
			intervals [3686]:
				xmin = 923.8735
				xmax = 923.9335
				text = "of"
			intervals [3687]:
				xmin = 923.9335
				xmax = 924.0035
				text = "the"
			intervals [3688]:
				xmin = 924.0035
				xmax = 924.4035
				text = "truth"
			intervals [3689]:
				xmin = 924.4035
				xmax = 924.5435
				text = "you"
			intervals [3690]:
				xmin = 924.5435
				xmax = 924.7535
				text = "know"
			intervals [3691]:
				xmin = 924.7535
				xmax = 925.7087
				text = ""
			intervals [3692]:
				xmin = 925.7087
				xmax = 925.9487
				text = "yeah"
			intervals [3693]:
				xmin = 925.9487
				xmax = 926.5464
				text = ""
			intervals [3694]:
				xmin = 926.5464
				xmax = 926.8664
				text = "so"
			intervals [3695]:
				xmin = 926.8664
				xmax = 926.8964
				text = ""
			intervals [3696]:
				xmin = 926.8964
				xmax = 926.9864
				text = "it"
			intervals [3697]:
				xmin = 926.9864
				xmax = 927.1364
				text = "s"
			intervals [3698]:
				xmin = 927.1364
				xmax = 927.6974
				text = ""
			intervals [3699]:
				xmin = 927.6974
				xmax = 927.7974
				text = "it"
			intervals [3700]:
				xmin = 927.7974
				xmax = 928.0174
				text = "was"
			intervals [3701]:
				xmin = 928.0174
				xmax = 928.1574
				text = "it"
			intervals [3702]:
				xmin = 928.1574
				xmax = 928.2874
				text = "was"
			intervals [3703]:
				xmin = 928.2874
				xmax = 928.3874
				text = "the"
			intervals [3704]:
				xmin = 928.3874
				xmax = 928.9274
				text = "experience"
			intervals [3705]:
				xmin = 928.9274
				xmax = 929.0274
				text = "but"
			intervals [3706]:
				xmin = 929.0274
				xmax = 929.0874
				text = "it"
			intervals [3707]:
				xmin = 929.0874
				xmax = 929.3174
				text = "wasn't"
			intervals [3708]:
				xmin = 929.3174
				xmax = 929.3974
				text = "no"
			intervals [3709]:
				xmin = 929.3974
				xmax = 929.5974
				text = "good"
			intervals [3710]:
				xmin = 929.5974
				xmax = 930.2274
				text = "experience"
			intervals [3711]:
				xmin = 930.2274
				xmax = 931.024
				text = ""
			intervals [3712]:
				xmin = 931.024
				xmax = 931.174
				text = "but"
			intervals [3713]:
				xmin = 931.174
				xmax = 931.374
				text = "uh"
			intervals [3714]:
				xmin = 931.374
				xmax = 931.5479
				text = ""
			intervals [3715]:
				xmin = 931.5479
				xmax = 931.6779
				text = "but"
			intervals [3716]:
				xmin = 931.6779
				xmax = 931.7479
				text = "i"
			intervals [3717]:
				xmin = 931.7479
				xmax = 932.0379
				text = "sleep"
			intervals [3718]:
				xmin = 932.0379
				xmax = 932.2179
				text = "good"
			intervals [3719]:
				xmin = 932.2179
				xmax = 932.2779
				text = "at"
			intervals [3720]:
				xmin = 932.2779
				xmax = 932.5379
				text = "night"
			intervals [3721]:
				xmin = 932.5379
				xmax = 932.5679
				text = ""
			intervals [3722]:
				xmin = 932.5679
				xmax = 932.7379
				text = "you"
			intervals [3723]:
				xmin = 932.7379
				xmax = 932.8579
				text = "know"
			intervals [3724]:
				xmin = 932.8579
				xmax = 933.423
				text = ""
			intervals [3725]:
				xmin = 933.423
				xmax = 933.553
				text = "i"
			intervals [3726]:
				xmin = 933.553
				xmax = 933.793
				text = "sleep"
			intervals [3727]:
				xmin = 933.793
				xmax = 934.053
				text = "good"
			intervals [3728]:
				xmin = 934.053
				xmax = 934.113
				text = "at"
			intervals [3729]:
				xmin = 934.113
				xmax = 934.353
				text = "night"
			intervals [3730]:
				xmin = 934.353
				xmax = 935.1444
				text = ""
			intervals [3731]:
				xmin = 935.1444
				xmax = 935.2744
				text = "i"
			intervals [3732]:
				xmin = 935.2744
				xmax = 935.4044
				text = "ne-"
			intervals [3733]:
				xmin = 935.4044
				xmax = 935.5944
				text = "i"
			intervals [3734]:
				xmin = 935.5944
				xmax = 935.7044
				text = "ain't"
			intervals [3735]:
				xmin = 935.7044
				xmax = 935.9244
				text = "kill"
			intervals [3736]:
				xmin = 935.9244
				xmax = 936.0544
				text = "no"
			intervals [3737]:
				xmin = 936.0544
				xmax = 936.4544
				text = "babies"
			intervals [3738]:
				xmin = 936.4544
				xmax = 936.5244
				text = "or"
			intervals [3739]:
				xmin = 936.5244
				xmax = 936.5544
				text = ""
			intervals [3740]:
				xmin = 936.5544
				xmax = 936.7544
				text = "nothing"
			intervals [3741]:
				xmin = 936.7544
				xmax = 937.5004
				text = ""
			intervals [3742]:
				xmin = 937.5004
				xmax = 937.5404
				text = "or"
			intervals [3743]:
				xmin = 937.5404
				xmax = 937.7804
				text = "shoot"
			intervals [3744]:
				xmin = 937.7804
				xmax = 937.9304
				text = "no"
			intervals [3745]:
				xmin = 937.9304
				xmax = 938.3904
				text = "women"
			intervals [3746]:
				xmin = 938.3904
				xmax = 938.5672
				text = ""
			intervals [3747]:
				xmin = 938.5672
				xmax = 938.6972
				text = "you"
			intervals [3748]:
				xmin = 938.6972
				xmax = 938.8472
				text = "know"
			intervals [3749]:
				xmin = 938.8472
				xmax = 939.983
				text = ""
			intervals [3750]:
				xmin = 939.983
				xmax = 940.103
				text = "but"
			intervals [3751]:
				xmin = 940.103
				xmax = 940.173
				text = "it"
			intervals [3752]:
				xmin = 940.173
				xmax = 940.283
				text = "was"
			intervals [3753]:
				xmin = 940.283
				xmax = 940.313
				text = ""
			intervals [3754]:
				xmin = 940.313
				xmax = 940.373
				text = "the"
			intervals [3755]:
				xmin = 940.373
				xmax = 941.003
				text = "experience"
			intervals [3756]:
				xmin = 941.003
				xmax = 942.8754
				text = ""
			intervals [3757]:
				xmin = 942.8754
				xmax = 942.9954
				text = "and"
			intervals [3758]:
				xmin = 942.9954
				xmax = 943.0254
				text = "i"
			intervals [3759]:
				xmin = 943.0254
				xmax = 943.2454
				text = "don't"
			intervals [3760]:
				xmin = 943.2454
				xmax = 943.4554
				text = "wake"
			intervals [3761]:
				xmin = 943.4554
				xmax = 943.5154
				text = "up"
			intervals [3762]:
				xmin = 943.5154
				xmax = 943.6454
				text = "with"
			intervals [3763]:
				xmin = 943.6454
				xmax = 944.0854
				text = "sweats"
			intervals [3764]:
				xmin = 944.0854
				xmax = 944.1154
				text = "or"
			intervals [3765]:
				xmin = 944.1154
				xmax = 944.3754
				text = "nothing"
			intervals [3766]:
				xmin = 944.3754
				xmax = 944.5954
				text = ""
			intervals [3767]:
				xmin = 944.5954
				xmax = 944.7654
				text = "so"
			intervals [3768]:
				xmin = 944.7654
				xmax = 944.7954
				text = "i"
			intervals [3769]:
				xmin = 944.7954
				xmax = 944.9454
				text = "don't"
			intervals [3770]:
				xmin = 944.9454
				xmax = 945.1054
				text = "have"
			intervals [3771]:
				xmin = 945.1054
				xmax = 945.2854
				text = "no"
			intervals [3772]:
				xmin = 945.2854
				xmax = 946.3091
				text = ""
			intervals [3773]:
				xmin = 946.3091
				xmax = 946.5991
				text = "uh"
			intervals [3774]:
				xmin = 946.5991
				xmax = 946.6791
				text = ""
			intervals [3775]:
				xmin = 946.6791
				xmax = 946.8791
				text = "that"
			intervals [3776]:
				xmin = 946.8791
				xmax = 946.9191
				text = ""
			intervals [3777]:
				xmin = 946.9191
				xmax = 947.1991
				text = "post"
			intervals [3778]:
				xmin = 947.1991
				xmax = 947.7191
				text = "traumatic"
			intervals [3779]:
				xmin = 947.7191
				xmax = 948.3091
				text = "syndrome"
			intervals [3780]:
				xmin = 948.3091
				xmax = 948.4691
				text = ""
			intervals [3781]:
				xmin = 948.4691
				xmax = 948.6391
				text = "you"
			intervals [3782]:
				xmin = 948.6391
				xmax = 948.8491
				text = "know"
			intervals [3783]:
				xmin = 948.8491
				xmax = 951.580
				text = ""
			intervals [3784]:
				xmin = 951.580
				xmax = 951.680
				text = "<unk>"
			intervals [3785]:
				xmin = 951.680
				xmax = 951.730
				text = ""
			intervals [3786]:
				xmin = 951.730
				xmax = 951.870
				text = "no"
			intervals [3787]:
				xmin = 951.870
				xmax = 951.910
				text = ""
			intervals [3788]:
				xmin = 951.910
				xmax = 952.460
				text = "pts"
			intervals [3789]:
				xmin = 952.460
				xmax = 952.490
				text = "i"
			intervals [3790]:
				xmin = 952.490
				xmax = 952.640
				text = "don't"
			intervals [3791]:
				xmin = 952.640
				xmax = 952.850
				text = "suffer"
			intervals [3792]:
				xmin = 952.850
				xmax = 952.990
				text = "from"
			intervals [3793]:
				xmin = 952.990
				xmax = 953.020
				text = ""
			intervals [3794]:
				xmin = 953.020
				xmax = 953.290
				text = "nothing"
			intervals [3795]:
				xmin = 953.290
				xmax = 953.330
				text = ""
			intervals [3796]:
				xmin = 953.330
				xmax = 953.510
				text = "like"
			intervals [3797]:
				xmin = 953.510
				xmax = 953.540
				text = ""
			intervals [3798]:
				xmin = 953.540
				xmax = 953.760
				text = "that"
			intervals [3799]:
				xmin = 953.760
				xmax = 954.4648
				text = ""
			intervals [3800]:
				xmin = 954.4648
				xmax = 954.6448
				text = "cause"
			intervals [3801]:
				xmin = 954.6448
				xmax = 954.7248
				text = "i"
			intervals [3802]:
				xmin = 954.7248
				xmax = 954.8548
				text = ""
			intervals [3803]:
				xmin = 954.8548
				xmax = 954.9748
				text = "i"
			intervals [3804]:
				xmin = 954.9748
				xmax = 955.0048
				text = ""
			intervals [3805]:
				xmin = 955.0048
				xmax = 955.1648
				text = "just"
			intervals [3806]:
				xmin = 955.1648
				xmax = 955.3748
				text = "try"
			intervals [3807]:
				xmin = 955.3748
				xmax = 955.4548
				text = "and"
			intervals [3808]:
				xmin = 955.4548
				xmax = 955.6948
				text = "live"
			intervals [3809]:
				xmin = 955.6948
				xmax = 955.8948
				text = "my"
			intervals [3810]:
				xmin = 955.8948
				xmax = 956.2148
				text = "life"
			intervals [3811]:
				xmin = 956.2148
				xmax = 956.5048
				text = "right"
			intervals [3812]:
				xmin = 956.5048
				xmax = 956.678
				text = ""
			intervals [3813]:
				xmin = 956.678
				xmax = 956.758
				text = "and"
			intervals [3814]:
				xmin = 956.758
				xmax = 956.788
				text = ""
			intervals [3815]:
				xmin = 956.788
				xmax = 956.938
				text = "don't"
			intervals [3816]:
				xmin = 956.938
				xmax = 957.138
				text = "wor-"
			intervals [3817]:
				xmin = 957.138
				xmax = 957.338
				text = "and"
			intervals [3818]:
				xmin = 957.338
				xmax = 957.548
				text = "don't"
			intervals [3819]:
				xmin = 957.548
				xmax = 957.708
				text = "worry"
			intervals [3820]:
				xmin = 957.708
				xmax = 957.938
				text = "about"
			intervals [3821]:
				xmin = 957.938
				xmax = 958.398
				text = "nobody"
			intervals [3822]:
				xmin = 958.398
				xmax = 958.728
				text = "else"
			intervals [3823]:
				xmin = 958.728
				xmax = 959.5337
				text = ""
			intervals [3824]:
				xmin = 959.5337
				xmax = 959.6637
				text = "now"
			intervals [3825]:
				xmin = 959.6637
				xmax = 959.6937
				text = ""
			intervals [3826]:
				xmin = 959.6937
				xmax = 959.8637
				text = "don't"
			intervals [3827]:
				xmin = 959.8637
				xmax = 960.0937
				text = "try"
			intervals [3828]:
				xmin = 960.0937
				xmax = 960.1937
				text = "and"
			intervals [3829]:
				xmin = 960.1937
				xmax = 960.5437
				text = "correct"
			intervals [3830]:
				xmin = 960.5437
				xmax = 961.0437
				text = "definitely"
			intervals [3831]:
				xmin = 961.0437
				xmax = 961.1937
				text = "don't"
			intervals [3832]:
				xmin = 961.1937
				xmax = 961.3137
				text = "try"
			intervals [3833]:
				xmin = 961.3137
				xmax = 961.5437
				text = "and"
			intervals [3834]:
				xmin = 961.5437
				xmax = 961.6937
				text = "correct"
			intervals [3835]:
				xmin = 961.6937
				xmax = 961.9737
				text = "nobody"
			intervals [3836]:
				xmin = 961.9737
				xmax = 962.1837
				text = "else"
			intervals [3837]:
				xmin = 962.1837
				xmax = 962.2937
				text = "if"
			intervals [3838]:
				xmin = 962.2937
				xmax = 962.3437
				text = "i"
			intervals [3839]:
				xmin = 962.3437
				xmax = 962.5337
				text = "see"
			intervals [3840]:
				xmin = 962.5337
				xmax = 962.8737
				text = "somebody"
			intervals [3841]:
				xmin = 962.8737
				xmax = 963.1037
				text = "doing"
			intervals [3842]:
				xmin = 963.1037
				xmax = 963.3937
				text = "something"
			intervals [3843]:
				xmin = 963.3937
				xmax = 963.7237
				text = "wrong"
			intervals [3844]:
				xmin = 963.7237
				xmax = 964.7027
				text = ""
			intervals [3845]:
				xmin = 964.7027
				xmax = 964.7927
				text = "i"
			intervals [3846]:
				xmin = 964.7927
				xmax = 964.8227
				text = ""
			intervals [3847]:
				xmin = 964.8227
				xmax = 964.8827
				text = "ju-"
			intervals [3848]:
				xmin = 964.8827
				xmax = 965.0527
				text = ""
			intervals [3849]:
				xmin = 965.0527
				xmax = 965.1827
				text = "i"
			intervals [3850]:
				xmin = 965.1827
				xmax = 965.3827
				text = "just"
			intervals [3851]:
				xmin = 965.3827
				xmax = 965.5127
				text = "go"
			intervals [3852]:
				xmin = 965.5127
				xmax = 965.6527
				text = "ahead"
			intervals [3853]:
				xmin = 965.6527
				xmax = 965.7127
				text = "and"
			intervals [3854]:
				xmin = 965.7127
				xmax = 965.9127
				text = "l-"
			intervals [3855]:
				xmin = 965.9127
				xmax = 966.0327
				text = "and"
			intervals [3856]:
				xmin = 966.0327
				xmax = 966.4827
				text = "leave"
			intervals [3857]:
				xmin = 966.4827
				xmax = 966.5927
				text = "you"
			intervals [3858]:
				xmin = 966.5927
				xmax = 966.7627
				text = "know"
			intervals [3859]:
				xmin = 966.7627
				xmax = 967.9647
				text = ""
			intervals [3860]:
				xmin = 967.9647
				xmax = 968.2147
				text = "<unk>"
			intervals [3861]:
				xmin = 968.2147
				xmax = 968.3047
				text = ""
			intervals [3862]:
				xmin = 968.3047
				xmax = 968.5147
				text = "i'm"
			intervals [3863]:
				xmin = 968.5147
				xmax = 968.6347
				text = "with"
			intervals [3864]:
				xmin = 968.6347
				xmax = 968.6847
				text = "a"
			intervals [3865]:
				xmin = 968.6847
				xmax = 969.0047
				text = "couple"
			intervals [3866]:
				xmin = 969.0047
				xmax = 969.5347
				text = "friends"
			intervals [3867]:
				xmin = 969.5347
				xmax = 969.6947
				text = "and"
			intervals [3868]:
				xmin = 969.6947
				xmax = 969.8147
				text = "we"
			intervals [3869]:
				xmin = 969.8147
				xmax = 970.2447
				text = "drinking"
			intervals [3870]:
				xmin = 970.2447
				xmax = 970.3047
				text = "or"
			intervals [3871]:
				xmin = 970.3047
				xmax = 970.6147
				text = "something"
			intervals [3872]:
				xmin = 970.6147
				xmax = 970.8247
				text = "like"
			intervals [3873]:
				xmin = 970.8247
				xmax = 971.0647
				text = "that"
			intervals [3874]:
				xmin = 971.0647
				xmax = 971.9339
				text = ""
			intervals [3875]:
				xmin = 971.9339
				xmax = 972.1439
				text = "once"
			intervals [3876]:
				xmin = 972.1439
				xmax = 972.2339
				text = "some"
			intervals [3877]:
				xmin = 972.2339
				xmax = 972.4439
				text = "once"
			intervals [3878]:
				xmin = 972.4439
				xmax = 972.8839
				text = "somebody"
			intervals [3879]:
				xmin = 972.8839
				xmax = 973.2039
				text = "start"
			intervals [3880]:
				xmin = 973.2039
				xmax = 973.4839
				text = "getting"
			intervals [3881]:
				xmin = 973.4839
				xmax = 973.8539
				text = "loud"
			intervals [3882]:
				xmin = 973.8539
				xmax = 973.8839
				text = ""
			intervals [3883]:
				xmin = 973.8839
				xmax = 974.0539
				text = "that"
			intervals [3884]:
				xmin = 974.0539
				xmax = 974.4239
				text = "tells"
			intervals [3885]:
				xmin = 974.4239
				xmax = 974.6939
				text = "me"
			intervals [3886]:
				xmin = 974.6939
				xmax = 974.9339
				text = "right"
			intervals [3887]:
				xmin = 974.9339
				xmax = 975.1839
				text = "away"
			intervals [3888]:
				xmin = 975.1839
				xmax = 975.3339
				text = "that"
			intervals [3889]:
				xmin = 975.3339
				xmax = 975.4639
				text = "they"
			intervals [3890]:
				xmin = 975.4639
				xmax = 975.6839
				text = "can't"
			intervals [3891]:
				xmin = 975.6839
				xmax = 975.9639
				text = "handle"
			intervals [3892]:
				xmin = 975.9639
				xmax = 976.0539
				text = "their"
			intervals [3893]:
				xmin = 976.0539
				xmax = 976.6639
				text = "alcohol"
			intervals [3894]:
				xmin = 976.6639
				xmax = 976.8625
				text = ""
			intervals [3895]:
				xmin = 976.8625
				xmax = 977.0325
				text = "i'm"
			intervals [3896]:
				xmin = 977.0325
				xmax = 977.3925
				text = "gone"
			intervals [3897]:
				xmin = 977.3925
				xmax = 977.6125
				text = "then"
			intervals [3898]:
				xmin = 977.6125
				xmax = 977.6525
				text = ""
			intervals [3899]:
				xmin = 977.6525
				xmax = 977.8225
				text = "see"
			intervals [3900]:
				xmin = 977.8225
				xmax = 978.0225
				text = ""
			intervals [3901]:
				xmin = 978.0225
				xmax = 978.1525
				text = "i"
			intervals [3902]:
				xmin = 978.1525
				xmax = 978.3525
				text = "don't"
			intervals [3903]:
				xmin = 978.3525
				xmax = 978.3825
				text = ""
			intervals [3904]:
				xmin = 978.3825
				xmax = 978.4925
				text = "i"
			intervals [3905]:
				xmin = 978.4925
				xmax = 978.7325
				text = "don't"
			intervals [3906]:
				xmin = 978.7325
				xmax = 979.0025
				text = "stand"
			intervals [3907]:
				xmin = 979.0025
				xmax = 979.2925
				text = "around"
			intervals [3908]:
				xmin = 979.2925
				xmax = 979.3525
				text = "you"
			intervals [3909]:
				xmin = 979.3525
				xmax = 979.4825
				text = "know"
			intervals [3910]:
				xmin = 979.4825
				xmax = 979.6225
				text = "we"
			intervals [3911]:
				xmin = 979.6225
				xmax = 979.8125
				text = "you"
			intervals [3912]:
				xmin = 979.8125
				xmax = 979.8425
				text = ""
			intervals [3913]:
				xmin = 979.8425
				xmax = 980.0125
				text = "know"
			intervals [3914]:
				xmin = 980.0125
				xmax = 980.1725
				text = "we"
			intervals [3915]:
				xmin = 980.1725
				xmax = 980.4525
				text = "drink"
			intervals [3916]:
				xmin = 980.4525
				xmax = 980.7225
				text = "liquor"
			intervals [3917]:
				xmin = 980.7225
				xmax = 980.8525
				text = "and"
			intervals [3918]:
				xmin = 980.8525
				xmax = 980.9825
				text = "we"
			intervals [3919]:
				xmin = 980.9825
				xmax = 981.2425
				text = "drink"
			intervals [3920]:
				xmin = 981.2425
				xmax = 981.5225
				text = "beer"
			intervals [3921]:
				xmin = 981.5225
				xmax = 982.3337
				text = ""
			intervals [3922]:
				xmin = 982.3337
				xmax = 982.3937
				text = "you"
			intervals [3923]:
				xmin = 982.3937
				xmax = 982.4537
				text = "know"
			intervals [3924]:
				xmin = 982.4537
				xmax = 982.5037
				text = "a"
			intervals [3925]:
				xmin = 982.5037
				xmax = 982.7737
				text = "couple"
			intervals [3926]:
				xmin = 982.7737
				xmax = 983.0637
				text = "friends"
			intervals [3927]:
				xmin = 983.0637
				xmax = 983.4837
				text = "around"
			intervals [3928]:
				xmin = 983.4837
				xmax = 983.5737
				text = "but"
			intervals [3929]:
				xmin = 983.5737
				xmax = 983.6337
				text = ""
			intervals [3930]:
				xmin = 983.6337
				xmax = 983.8937
				text = "once"
			intervals [3931]:
				xmin = 983.8937
				xmax = 983.9237
				text = "i"
			intervals [3932]:
				xmin = 983.9237
				xmax = 984.0037
				text = "st-"
			intervals [3933]:
				xmin = 984.0037
				xmax = 984.2337
				text = "once"
			intervals [3934]:
				xmin = 984.2337
				xmax = 984.3337
				text = "i"
			intervals [3935]:
				xmin = 984.3337
				xmax = 984.6237
				text = "start"
			intervals [3936]:
				xmin = 984.6237
				xmax = 984.7937
				text = "hearing"
			intervals [3937]:
				xmin = 984.7937
				xmax = 984.8637
				text = "a"
			intervals [3938]:
				xmin = 984.8637
				xmax = 985.0737
				text = "guy"
			intervals [3939]:
				xmin = 985.0737
				xmax = 985.2637
				text = "get"
			intervals [3940]:
				xmin = 985.2637
				xmax = 985.6137
				text = "loud"
			intervals [3941]:
				xmin = 985.6137
				xmax = 985.8237
				text = "after"
			intervals [3942]:
				xmin = 985.8237
				xmax = 985.8937
				text = "he"
			intervals [3943]:
				xmin = 985.8937
				xmax = 986.0937
				text = "got"
			intervals [3944]:
				xmin = 986.0937
				xmax = 986.1537
				text = "a"
			intervals [3945]:
				xmin = 986.1537
				xmax = 986.3937
				text = "couple"
			intervals [3946]:
				xmin = 986.3937
				xmax = 986.7037
				text = "drinks"
			intervals [3947]:
				xmin = 986.7037
				xmax = 986.9137
				text = "in"
			intervals [3948]:
				xmin = 986.9137
				xmax = 987.1537
				text = "him"
			intervals [3949]:
				xmin = 987.1537
				xmax = 987.5275
				text = ""
			intervals [3950]:
				xmin = 987.5275
				xmax = 987.6575
				text = "i'm"
			intervals [3951]:
				xmin = 987.6575
				xmax = 988.0075
				text = "gone"
			intervals [3952]:
				xmin = 988.0075
				xmax = 988.1875
				text = ""
			intervals [3953]:
				xmin = 988.1875
				xmax = 988.3775
				text = "<unk>"
			intervals [3954]:
				xmin = 988.3775
				xmax = 989.1244
				text = ""
			intervals [3955]:
				xmin = 989.1244
				xmax = 989.2944
				text = "i'm"
			intervals [3956]:
				xmin = 989.2944
				xmax = 989.5144
				text = "gone"
			intervals [3957]:
				xmin = 989.5144
				xmax = 989.9414
				text = ""
			intervals [3958]:
				xmin = 989.9414
				xmax = 990.0014
				text = "yeah"
			intervals [3959]:
				xmin = 990.0014
				xmax = 990.7234
				text = ""
			intervals [3960]:
				xmin = 990.7234
				xmax = 990.7934
				text = "<unk>"
			intervals [3961]:
				xmin = 990.7934
				xmax = 991.642
				text = ""
			intervals [3962]:
				xmin = 991.642
				xmax = 991.682
				text = "mm"
			intervals [3963]:
				xmin = 991.682
				xmax = 996.6139
				text = ""
			intervals [3964]:
				xmin = 996.6139
				xmax = 997.0239
				text = "okay"
			intervals [3965]:
				xmin = 997.0239
				xmax = 998.150
				text = ""
			intervals [3966]:
				xmin = 998.150
				xmax = 998.340
				text = "okay"
			intervals [3967]:
				xmin = 998.340
				xmax = 998.630
				text = "yeah"
			intervals [3968]:
				xmin = 998.630
				xmax = 1000.1317
				text = ""
			intervals [3969]:
				xmin = 1000.1317
				xmax = 1000.3117
				text = "i"
			intervals [3970]:
				xmin = 1000.3117
				xmax = 1000.5117
				text = "was"
			intervals [3971]:
				xmin = 1000.5117
				xmax = 1000.6917
				text = "raised"
			intervals [3972]:
				xmin = 1000.6917
				xmax = 1001.0617
				text = "yeah"
			intervals [3973]:
				xmin = 1001.0617
				xmax = 1001.3217
				text = "yeah"
			intervals [3974]:
				xmin = 1001.3217
				xmax = 1001.4417
				text = "i"
			intervals [3975]:
				xmin = 1001.4417
				xmax = 1001.6817
				text = "grew"
			intervals [3976]:
				xmin = 1001.6817
				xmax = 1001.8617
				text = "up"
			intervals [3977]:
				xmin = 1001.8617
				xmax = 1002.0417
				text = "on"
			intervals [3978]:
				xmin = 1002.0417
				xmax = 1002.5117
				text = "chuck"
			intervals [3979]:
				xmin = 1002.5117
				xmax = 1002.5993
				text = ""
			intervals [3980]:
				xmin = 1002.5993
				xmax = 1002.7493
				text = "but"
			intervals [3981]:
				xmin = 1002.7493
				xmax = 1002.9893
				text = "yeah"
			intervals [3982]:
				xmin = 1002.9893
				xmax = 1003.1193
				text = "we"
			intervals [3983]:
				xmin = 1003.1193
				xmax = 1003.2593
				text = "used"
			intervals [3984]:
				xmin = 1003.2593
				xmax = 1003.3193
				text = "to"
			intervals [3985]:
				xmin = 1003.3193
				xmax = 1003.4993
				text = "go"
			intervals [3986]:
				xmin = 1003.4993
				xmax = 1003.6793
				text = "see"
			intervals [3987]:
				xmin = 1003.6793
				xmax = 1004.0293
				text = "chuck"
			intervals [3988]:
				xmin = 1004.0293
				xmax = 1004.2916
				text = ""
			intervals [3989]:
				xmin = 1004.2916
				xmax = 1004.3816
				text = "we"
			intervals [3990]:
				xmin = 1004.3816
				xmax = 1004.5316
				text = "used"
			intervals [3991]:
				xmin = 1004.5316
				xmax = 1004.5916
				text = "to"
			intervals [3992]:
				xmin = 1004.5916
				xmax = 1004.7716
				text = "pay"
			intervals [3993]:
				xmin = 1004.7716
				xmax = 1005.0316
				text = "three"
			intervals [3994]:
				xmin = 1005.0316
				xmax = 1005.3716
				text = "dollars"
			intervals [3995]:
				xmin = 1005.3716
				xmax = 1005.4316
				text = "to"
			intervals [3996]:
				xmin = 1005.4316
				xmax = 1005.5916
				text = "go"
			intervals [3997]:
				xmin = 1005.5916
				xmax = 1005.7716
				text = "see"
			intervals [3998]:
				xmin = 1005.7716
				xmax = 1006.1416
				text = "chuck"
			intervals [3999]:
				xmin = 1006.1416
				xmax = 1006.2733
				text = ""
			intervals [4000]:
				xmin = 1006.2733
				xmax = 1006.4733
				text = "three"
			intervals [4001]:
				xmin = 1006.4733
				xmax = 1006.6133
				text = "no"
			intervals [4002]:
				xmin = 1006.6133
				xmax = 1006.9033
				text = "more"
			intervals [4003]:
				xmin = 1006.9033
				xmax = 1006.9933
				text = "than"
			intervals [4004]:
				xmin = 1006.9933
				xmax = 1007.2133
				text = "four"
			intervals [4005]:
				xmin = 1007.2133
				xmax = 1007.6333
				text = "dollars"
			intervals [4006]:
				xmin = 1007.6333
				xmax = 1007.7333
				text = "to"
			intervals [4007]:
				xmin = 1007.7333
				xmax = 1007.8833
				text = "go"
			intervals [4008]:
				xmin = 1007.8833
				xmax = 1008.0533
				text = "see"
			intervals [4009]:
				xmin = 1008.0533
				xmax = 1008.3833
				text = "chuck"
			intervals [4010]:
				xmin = 1008.3833
				xmax = 1008.9266
				text = ""
			intervals [4011]:
				xmin = 1008.9266
				xmax = 1009.2366
				text = "shit"
			intervals [4012]:
				xmin = 1009.2366
				xmax = 1009.4166
				text = "when"
			intervals [4013]:
				xmin = 1009.4166
				xmax = 1009.6766
				text = "chuck"
			intervals [4014]:
				xmin = 1009.6766
				xmax = 1009.8866
				text = "when"
			intervals [4015]:
				xmin = 1009.8866
				xmax = 1010.1566
				text = "chuck"
			intervals [4016]:
				xmin = 1010.1566
				xmax = 1010.1866
				text = ""
			intervals [4017]:
				xmin = 1010.1866
				xmax = 1010.3166
				text = "d"
			intervals [4018]:
				xmin = 1010.3166
				xmax = 1010.6366
				text = "uh"
			intervals [4019]:
				xmin = 1010.6366
				xmax = 1010.9966
				text = "died"
			intervals [4020]:
				xmin = 1010.9966
				xmax = 1011.3666
				text = "recently"
			intervals [4021]:
				xmin = 1011.3666
				xmax = 1011.6066
				text = "shit"
			intervals [4022]:
				xmin = 1011.6066
				xmax = 1011.7266
				text = "they"
			intervals [4023]:
				xmin = 1011.7266
				xmax = 1011.8466
				text = "was"
			intervals [4024]:
				xmin = 1011.8466
				xmax = 1012.0866
				text = "talking"
			intervals [4025]:
				xmin = 1012.0866
				xmax = 1012.2266
				text = "about"
			intervals [4026]:
				xmin = 1012.2266
				xmax = 1012.5366
				text = "sixty"
			intervals [4027]:
				xmin = 1012.5366
				xmax = 1012.8566
				text = "dollars"
			intervals [4028]:
				xmin = 1012.8566
				xmax = 1012.9166
				text = "to"
			intervals [4029]:
				xmin = 1012.9166
				xmax = 1013.0566
				text = "go"
			intervals [4030]:
				xmin = 1013.0566
				xmax = 1013.2366
				text = "see"
			intervals [4031]:
				xmin = 1013.2366
				xmax = 1013.5966
				text = "chuck"
			intervals [4032]:
				xmin = 1013.5966
				xmax = 1014.2018
				text = ""
			intervals [4033]:
				xmin = 1014.2018
				xmax = 1014.3318
				text = "and"
			intervals [4034]:
				xmin = 1014.3318
				xmax = 1014.4318
				text = "we"
			intervals [4035]:
				xmin = 1014.4318
				xmax = 1014.5818
				text = "used"
			intervals [4036]:
				xmin = 1014.5818
				xmax = 1014.6618
				text = "to"
			intervals [4037]:
				xmin = 1014.6618
				xmax = 1014.8318
				text = "go"
			intervals [4038]:
				xmin = 1014.8318
				xmax = 1014.9718
				text = "see"
			intervals [4039]:
				xmin = 1014.9718
				xmax = 1015.1018
				text = "him"
			intervals [4040]:
				xmin = 1015.1018
				xmax = 1015.2318
				text = "from"
			intervals [4041]:
				xmin = 1015.2318
				xmax = 1015.5218
				text = "ten"
			intervals [4042]:
				xmin = 1015.5218
				xmax = 1015.6918
				text = "to"
			intervals [4043]:
				xmin = 1015.6918
				xmax = 1016.1418
				text = "two"
			intervals [4044]:
				xmin = 1016.1418
				xmax = 1016.9069
				text = ""
			intervals [4045]:
				xmin = 1016.9069
				xmax = 1017.1169
				text = "tent"
			intervals [4046]:
				xmin = 1017.1169
				xmax = 1017.6569
				text = "cabarets"
			intervals [4047]:
				xmin = 1017.6569
				xmax = 1017.7969
				text = "from"
			intervals [4048]:
				xmin = 1017.7969
				xmax = 1018.1069
				text = "ten"
			intervals [4049]:
				xmin = 1018.1069
				xmax = 1018.2469
				text = "to"
			intervals [4050]:
				xmin = 1018.2469
				xmax = 1018.6669
				text = "two"
			intervals [4051]:
				xmin = 1018.6669
				xmax = 1018.8369
				text = "from"
			intervals [4052]:
				xmin = 1018.8369
				xmax = 1019.1269
				text = "eleven"
			intervals [4053]:
				xmin = 1019.1269
				xmax = 1019.2269
				text = "to"
			intervals [4054]:
				xmin = 1019.2269
				xmax = 1019.6869
				text = "three"
			intervals [4055]:
				xmin = 1019.6869
				xmax = 1019.7769
				text = "and"
			intervals [4056]:
				xmin = 1019.7769
				xmax = 1020.2069
				text = "sometimes"
			intervals [4057]:
				xmin = 1020.2069
				xmax = 1020.3669
				text = "from"
			intervals [4058]:
				xmin = 1020.3669
				xmax = 1020.7169
				text = "twelve"
			intervals [4059]:
				xmin = 1020.7169
				xmax = 1020.8569
				text = "to"
			intervals [4060]:
				xmin = 1020.8569
				xmax = 1021.2069
				text = "four"
			intervals [4061]:
				xmin = 1021.2069
				xmax = 1021.7407
				text = ""
			intervals [4062]:
				xmin = 1021.7407
				xmax = 1021.8707
				text = "at"
			intervals [4063]:
				xmin = 1021.8707
				xmax = 1021.9007
				text = ""
			intervals [4064]:
				xmin = 1021.9007
				xmax = 1022.0707
				text = "you"
			intervals [4065]:
				xmin = 1022.0707
				xmax = 1022.2207
				text = "know"
			intervals [4066]:
				xmin = 1022.2207
				xmax = 1022.2507
				text = ""
			intervals [4067]:
				xmin = 1022.2507
				xmax = 1022.4207
				text = "you"
			intervals [4068]:
				xmin = 1022.4207
				xmax = 1022.5307
				text = "know"
			intervals [4069]:
				xmin = 1022.5307
				xmax = 1023.0007
				text = "churches"
			intervals [4070]:
				xmin = 1023.0007
				xmax = 1023.0707
				text = "and"
			intervals [4071]:
				xmin = 1023.0707
				xmax = 1023.2307
				text = "go"
			intervals [4072]:
				xmin = 1023.2307
				xmax = 1023.5607
				text = "gos"
			intervals [4073]:
				xmin = 1023.5607
				xmax = 1023.7707
				text = "and"
			intervals [4074]:
				xmin = 1023.7707
				xmax = 1024.0898
				text = ""
			intervals [4075]:
				xmin = 1024.0898
				xmax = 1024.2998
				text = "there"
			intervals [4076]:
				xmin = 1024.2998
				xmax = 1024.5298
				text = "was"
			intervals [4077]:
				xmin = 1024.5298
				xmax = 1024.6898
				text = "there"
			intervals [4078]:
				xmin = 1024.6898
				xmax = 1024.8398
				text = "was"
			intervals [4079]:
				xmin = 1024.8398
				xmax = 1025.2798
				text = "hardly"
			intervals [4080]:
				xmin = 1025.2798
				xmax = 1025.3098
				text = ""
			intervals [4081]:
				xmin = 1025.3098
				xmax = 1025.7098
				text = "ever"
			intervals [4082]:
				xmin = 1025.7098
				xmax = 1025.7398
				text = ""
			intervals [4083]:
				xmin = 1025.7398
				xmax = 1026.0198
				text = "any"
			intervals [4084]:
				xmin = 1026.0198
				xmax = 1026.5698
				text = "trouble"
			intervals [4085]:
				xmin = 1026.5698
				xmax = 1026.9832
				text = ""
			intervals [4086]:
				xmin = 1026.9832
				xmax = 1027.1132
				text = "and"
			intervals [4087]:
				xmin = 1027.1132
				xmax = 1027.2732
				text = "they"
			intervals [4088]:
				xmin = 1027.2732
				xmax = 1027.5232
				text = "and"
			intervals [4089]:
				xmin = 1027.5232
				xmax = 1027.6932
				text = "he"
			intervals [4090]:
				xmin = 1027.6932
				xmax = 1027.7432
				text = ""
			intervals [4091]:
				xmin = 1027.7432
				xmax = 1027.9532
				text = "chuck"
			intervals [4092]:
				xmin = 1027.9532
				xmax = 1028.1232
				text = "was"
			intervals [4093]:
				xmin = 1028.1232
				xmax = 1028.5832
				text = "always"
			intervals [4094]:
				xmin = 1028.5832
				xmax = 1028.8632
				text = "sold"
			intervals [4095]:
				xmin = 1028.8632
				xmax = 1028.9832
				text = "out"
			intervals [4096]:
				xmin = 1028.9832
				xmax = 1029.0632
				text = "you"
			intervals [4097]:
				xmin = 1029.0632
				xmax = 1029.1832
				text = "could"
			intervals [4098]:
				xmin = 1029.1832
				xmax = 1029.6032
				text = "always"
			intervals [4099]:
				xmin = 1029.6032
				xmax = 1029.7832
				text = "know"
			intervals [4100]:
				xmin = 1029.7832
				xmax = 1029.8132
				text = ""
			intervals [4101]:
				xmin = 1029.8132
				xmax = 1029.9232
				text = "you"
			intervals [4102]:
				xmin = 1029.9232
				xmax = 1030.0932
				text = "know"
			intervals [4103]:
				xmin = 1030.0932
				xmax = 1030.6743
				text = ""
			intervals [4104]:
				xmin = 1030.6743
				xmax = 1030.7743
				text = "go"
			intervals [4105]:
				xmin = 1030.7743
				xmax = 1030.9643
				text = "see"
			intervals [4106]:
				xmin = 1030.9643
				xmax = 1031.0443
				text = "him"
			intervals [4107]:
				xmin = 1031.0443
				xmax = 1031.9127
				text = ""
			intervals [4108]:
				xmin = 1031.9127
				xmax = 1032.0227
				text = "you"
			intervals [4109]:
				xmin = 1032.0227
				xmax = 1032.1227
				text = "could"
			intervals [4110]:
				xmin = 1032.1227
				xmax = 1032.5427
				text = "always"
			intervals [4111]:
				xmin = 1032.5427
				xmax = 1032.6527
				text = "go"
			intervals [4112]:
				xmin = 1032.6527
				xmax = 1032.8427
				text = "see"
			intervals [4113]:
				xmin = 1032.8427
				xmax = 1032.9327
				text = "him"
			intervals [4114]:
				xmin = 1032.9327
				xmax = 1033.0227
				text = "there"
			intervals [4115]:
				xmin = 1033.0227
				xmax = 1033.1427
				text = "was"
			intervals [4116]:
				xmin = 1033.1427
				xmax = 1033.5927
				text = "always"
			intervals [4117]:
				xmin = 1033.5927
				xmax = 1033.9427
				text = "room"
			intervals [4118]:
				xmin = 1033.9427
				xmax = 1034.0527
				text = "you"
			intervals [4119]:
				xmin = 1034.0527
				xmax = 1034.3227
				text = "know"
			intervals [4120]:
				xmin = 1034.3227
				xmax = 1034.5327
				text = "ain't"
			intervals [4121]:
				xmin = 1034.5327
				xmax = 1034.6527
				text = ""
			intervals [4122]:
				xmin = 1034.6527
				xmax = 1034.9427
				text = "it"
			intervals [4123]:
				xmin = 1034.9427
				xmax = 1034.9827
				text = ""
			intervals [4124]:
				xmin = 1034.9827
				xmax = 1035.0327
				text = "<unk>"
			intervals [4125]:
				xmin = 1035.0327
				xmax = 1035.2927
				text = ""
			intervals [4126]:
				xmin = 1035.2927
				xmax = 1035.6127
				text = "places"
			intervals [4127]:
				xmin = 1035.6127
				xmax = 1035.7227
				text = "were"
			intervals [4128]:
				xmin = 1035.7227
				xmax = 1036.1627
				text = "crowded"
			intervals [4129]:
				xmin = 1036.1627
				xmax = 1036.8627
				text = "sometimes"
			intervals [4130]:
				xmin = 1036.8627
				xmax = 1037.1315
				text = ""
			intervals [4131]:
				xmin = 1037.1315
				xmax = 1037.2715
				text = "but"
			intervals [4132]:
				xmin = 1037.2715
				xmax = 1037.3415
				text = ""
			intervals [4133]:
				xmin = 1037.3415
				xmax = 1037.4015
				text = "you"
			intervals [4134]:
				xmin = 1037.4015
				xmax = 1037.5115
				text = "know"
			intervals [4135]:
				xmin = 1037.5115
				xmax = 1037.5915
				text = "it"
			intervals [4136]:
				xmin = 1037.5915
				xmax = 1037.6415
				text = ""
			intervals [4137]:
				xmin = 1037.6415
				xmax = 1037.7515
				text = "s"
			intervals [4138]:
				xmin = 1037.7515
				xmax = 1037.9115
				text = "like"
			intervals [4139]:
				xmin = 1037.9115
				xmax = 1037.9715
				text = "i"
			intervals [4140]:
				xmin = 1037.9715
				xmax = 1038.1815
				text = "said"
			intervals [4141]:
				xmin = 1038.1815
				xmax = 1038.4115
				text = "wasn't"
			intervals [4142]:
				xmin = 1038.4115
				xmax = 1038.4715
				text = "no"
			intervals [4143]:
				xmin = 1038.4715
				xmax = 1038.8915
				text = "trouble"
			intervals [4144]:
				xmin = 1038.8915
				xmax = 1039.0515
				text = "though"
			intervals [4145]:
				xmin = 1039.0515
				xmax = 1039.7461
				text = ""
			intervals [4146]:
				xmin = 1039.7461
				xmax = 1039.8461
				text = "you"
			intervals [4147]:
				xmin = 1039.8461
				xmax = 1039.9261
				text = "know"
			intervals [4148]:
				xmin = 1039.9261
				xmax = 1041.2026
				text = ""
			intervals [4149]:
				xmin = 1041.2026
				xmax = 1041.3126
				text = "yeah"
			intervals [4150]:
				xmin = 1041.3126
				xmax = 1043.856
				text = ""
			intervals [4151]:
				xmin = 1043.856
				xmax = 1044.026
				text = "but"
			intervals [4152]:
				xmin = 1044.026
				xmax = 1044.506
				text = "<unk>"
			intervals [4153]:
				xmin = 1044.506
				xmax = 1044.556
				text = ""
			intervals [4154]:
				xmin = 1044.556
				xmax = 1044.756
				text = "three"
			intervals [4155]:
				xmin = 1044.756
				xmax = 1045.086
				text = "dollar"
			intervals [4156]:
				xmin = 1045.086
				xmax = 1045.506
				text = "tickets"
			intervals [4157]:
				xmin = 1045.506
				xmax = 1046.016
				text = "nowadays"
			intervals [4158]:
				xmin = 1046.016
				xmax = 1046.046
				text = ""
			intervals [4159]:
				xmin = 1046.046
				xmax = 1046.186
				text = "you"
			intervals [4160]:
				xmin = 1046.186
				xmax = 1046.406
				text = "won't"
			intervals [4161]:
				xmin = 1046.406
				xmax = 1046.576
				text = "<unk>"
			intervals [4162]:
				xmin = 1046.576
				xmax = 1046.886
				text = "them"
			intervals [4163]:
				xmin = 1046.886
				xmax = 1047.186
				text = "days"
			intervals [4164]:
				xmin = 1047.186
				xmax = 1047.316
				text = "is"
			intervals [4165]:
				xmin = 1047.316
				xmax = 1047.806
				text = "long"
			intervals [4166]:
				xmin = 1047.806
				xmax = 1048.056
				text = "gone"
			intervals [4167]:
				xmin = 1048.056
				xmax = 1049.146
				text = "<unk>"
			intervals [4168]:
				xmin = 1049.146
				xmax = 1049.4854
				text = ""
			intervals [4169]:
				xmin = 1049.4854
				xmax = 1049.5954
				text = "them"
			intervals [4170]:
				xmin = 1049.5954
				xmax = 1049.9454
				text = "days"
			intervals [4171]:
				xmin = 1049.9454
				xmax = 1050.2454
				text = "long"
			intervals [4172]:
				xmin = 1050.2454
				xmax = 1050.5354
				text = "gone"
			intervals [4173]:
				xmin = 1050.5354
				xmax = 1053.1194
				text = ""
			intervals [4174]:
				xmin = 1053.1194
				xmax = 1053.5594
				text = "uh"
			intervals [4175]:
				xmin = 1053.5594
				xmax = 1054.2874
				text = ""
			intervals [4176]:
				xmin = 1054.2874
				xmax = 1054.4574
				text = "i've"
			intervals [4177]:
				xmin = 1054.4574
				xmax = 1054.7574
				text = "seen"
			intervals [4178]:
				xmin = 1054.7574
				xmax = 1055.1774
				text = "uh"
			intervals [4179]:
				xmin = 1055.1774
				xmax = 1055.3538
				text = ""
			intervals [4180]:
				xmin = 1055.3538
				xmax = 1055.8838
				text = "junkyard"
			intervals [4181]:
				xmin = 1055.8838
				xmax = 1056.1138
				text = "band"
			intervals [4182]:
				xmin = 1056.1138
				xmax = 1056.1738
				text = "and"
			intervals [4183]:
				xmin = 1056.1738
				xmax = 1056.3238
				text = "them"
			intervals [4184]:
				xmin = 1056.3238
				xmax = 1056.3538
				text = "a"
			intervals [4185]:
				xmin = 1056.3538
				xmax = 1056.6238
				text = "couple"
			intervals [4186]:
				xmin = 1056.6238
				xmax = 1056.9738
				text = "times"
			intervals [4187]:
				xmin = 1056.9738
				xmax = 1057.1038
				text = "in"
			intervals [4188]:
				xmin = 1057.1038
				xmax = 1057.7338
				text = "southeast"
			intervals [4189]:
				xmin = 1057.7338
				xmax = 1058.4019
				text = ""
			intervals [4190]:
				xmin = 1058.4019
				xmax = 1058.5419
				text = "but"
			intervals [4191]:
				xmin = 1058.5419
				xmax = 1058.7119
				text = "uh"
			intervals [4192]:
				xmin = 1058.7119
				xmax = 1058.9119
				text = "like"
			intervals [4193]:
				xmin = 1058.9119
				xmax = 1058.9619
				text = "i"
			intervals [4194]:
				xmin = 1058.9619
				xmax = 1059.2119
				text = "say"
			intervals [4195]:
				xmin = 1059.2119
				xmax = 1059.5119
				text = "uh"
			intervals [4196]:
				xmin = 1059.5119
				xmax = 1060.581
				text = ""
			intervals [4197]:
				xmin = 1060.581
				xmax = 1060.631
				text = "<unk>"
			intervals [4198]:
				xmin = 1060.631
				xmax = 1060.691
				text = ""
			intervals [4199]:
				xmin = 1060.691
				xmax = 1060.801
				text = "the"
			intervals [4200]:
				xmin = 1060.801
				xmax = 1061.261
				text = "prices"
			intervals [4201]:
				xmin = 1061.261
				xmax = 1061.401
				text = "were"
			intervals [4202]:
				xmin = 1061.401
				xmax = 1061.761
				text = "different"
			intervals [4203]:
				xmin = 1061.761
				xmax = 1062.091
				text = "then"
			intervals [4204]:
				xmin = 1062.091
				xmax = 1063.0499
				text = ""
			intervals [4205]:
				xmin = 1063.0499
				xmax = 1063.1499
				text = "and"
			intervals [4206]:
				xmin = 1063.1499
				xmax = 1063.3599
				text = "then"
			intervals [4207]:
				xmin = 1063.3599
				xmax = 1063.6299
				text = "see"
			intervals [4208]:
				xmin = 1063.6299
				xmax = 1063.9099
				text = "uh"
			intervals [4209]:
				xmin = 1063.9099
				xmax = 1064.1725
				text = ""
			intervals [4210]:
				xmin = 1064.1725
				xmax = 1064.2825
				text = "the"
			intervals [4211]:
				xmin = 1064.2825
				xmax = 1064.7125
				text = "social"
			intervals [4212]:
				xmin = 1064.7125
				xmax = 1065.0425
				text = "areas"
			intervals [4213]:
				xmin = 1065.0425
				xmax = 1065.1325
				text = "of"
			intervals [4214]:
				xmin = 1065.1325
				xmax = 1065.1625
				text = ""
			intervals [4215]:
				xmin = 1065.1625
				xmax = 1065.5825
				text = "changed"
			intervals [4216]:
				xmin = 1065.5825
				xmax = 1065.7225
				text = "so"
			intervals [4217]:
				xmin = 1065.7225
				xmax = 1066.1925
				text = "much"
			intervals [4218]:
				xmin = 1066.1925
				xmax = 1066.9557
				text = ""
			intervals [4219]:
				xmin = 1066.9557
				xmax = 1067.0857
				text = "i"
			intervals [4220]:
				xmin = 1067.0857
				xmax = 1067.3657
				text = "try"
			intervals [4221]:
				xmin = 1067.3657
				xmax = 1067.4657
				text = "and"
			intervals [4222]:
				xmin = 1067.4657
				xmax = 1067.7057
				text = "stay"
			intervals [4223]:
				xmin = 1067.7057
				xmax = 1068.0057
				text = "away"
			intervals [4224]:
				xmin = 1068.0057
				xmax = 1068.2157
				text = "from"
			intervals [4225]:
				xmin = 1068.2157
				xmax = 1068.6557
				text = "places"
			intervals [4226]:
				xmin = 1068.6557
				xmax = 1068.9757
				text = "where"
			intervals [4227]:
				xmin = 1068.9757
				xmax = 1069.1957
				text = "there"
			intervals [4228]:
				xmin = 1069.1957
				xmax = 1069.3757
				text = "where"
			intervals [4229]:
				xmin = 1069.3757
				xmax = 1069.5357
				text = "there"
			intervals [4230]:
				xmin = 1069.5357
				xmax = 1069.6057
				text = "s"
			intervals [4231]:
				xmin = 1069.6057
				xmax = 1070.0057
				text = "crowds"
			intervals [4232]:
				xmin = 1070.0057
				xmax = 1070.3757
				text = "period"
			intervals [4233]:
				xmin = 1070.3757
				xmax = 1070.5081
				text = ""
			intervals [4234]:
				xmin = 1070.5081
				xmax = 1070.7081
				text = "like"
			intervals [4235]:
				xmin = 1070.7081
				xmax = 1070.7781
				text = "i"
			intervals [4236]:
				xmin = 1070.7781
				xmax = 1070.9881
				text = "don't"
			intervals [4237]:
				xmin = 1070.9881
				xmax = 1071.1481
				text = "go"
			intervals [4238]:
				xmin = 1071.1481
				xmax = 1071.2881
				text = "to"
			intervals [4239]:
				xmin = 1071.2881
				xmax = 1071.3581
				text = "the"
			intervals [4240]:
				xmin = 1071.3581
				xmax = 1072.0081
				text = "mall"
			intervals [4241]:
				xmin = 1072.0081
				xmax = 1072.2454
				text = ""
			intervals [4242]:
				xmin = 1072.2454
				xmax = 1072.2854
				text = "i"
			intervals [4243]:
				xmin = 1072.2854
				xmax = 1072.4254
				text = "don't"
			intervals [4244]:
				xmin = 1072.4254
				xmax = 1072.5354
				text = "go"
			intervals [4245]:
				xmin = 1072.5354
				xmax = 1072.7254
				text = "down"
			intervals [4246]:
				xmin = 1072.7254
				xmax = 1072.7854
				text = "to"
			intervals [4247]:
				xmin = 1072.7854
				xmax = 1072.8754
				text = "the"
			intervals [4248]:
				xmin = 1072.8754
				xmax = 1073.1954
				text = "mall"
			intervals [4249]:
				xmin = 1073.1954
				xmax = 1073.2254
				text = "or"
			intervals [4250]:
				xmin = 1073.2254
				xmax = 1073.4454
				text = "nothing"
			intervals [4251]:
				xmin = 1073.4454
				xmax = 1073.6454
				text = "like"
			intervals [4252]:
				xmin = 1073.6454
				xmax = 1073.8554
				text = "that"
			intervals [4253]:
				xmin = 1073.8554
				xmax = 1074.1755
				text = ""
			intervals [4254]:
				xmin = 1074.1755
				xmax = 1074.3455
				text = "or"
			intervals [4255]:
				xmin = 1074.3455
				xmax = 1074.6755
				text = "million"
			intervals [4256]:
				xmin = 1074.6755
				xmax = 1074.8855
				text = "man"
			intervals [4257]:
				xmin = 1074.8855
				xmax = 1075.2555
				text = "march"
			intervals [4258]:
				xmin = 1075.2555
				xmax = 1075.3655
				text = "you"
			intervals [4259]:
				xmin = 1075.3655
				xmax = 1075.5155
				text = "know"
			intervals [4260]:
				xmin = 1075.5155
				xmax = 1075.6855
				text = "you"
			intervals [4261]:
				xmin = 1075.6855
				xmax = 1076.4341
				text = ""
			intervals [4262]:
				xmin = 1076.4341
				xmax = 1076.5641
				text = "you"
			intervals [4263]:
				xmin = 1076.5641
				xmax = 1076.6541
				text = "know"
			intervals [4264]:
				xmin = 1076.6541
				xmax = 1076.8641
				text = "cause"
			intervals [4265]:
				xmin = 1076.8641
				xmax = 1076.9641
				text = "we"
			intervals [4266]:
				xmin = 1076.9641
				xmax = 1077.1241
				text = "got"
			intervals [4267]:
				xmin = 1077.1241
				xmax = 1077.6541
				text = "terrorists"
			intervals [4268]:
				xmin = 1077.6541
				xmax = 1077.7841
				text = "out"
			intervals [4269]:
				xmin = 1077.7841
				xmax = 1077.9241
				text = "here"
			intervals [4270]:
				xmin = 1077.9241
				xmax = 1078.1341
				text = "now"
			intervals [4271]:
				xmin = 1078.1341
				xmax = 1078.4141
				text = "too"
			intervals [4272]:
				xmin = 1078.4141
				xmax = 1078.882
				text = ""
			intervals [4273]:
				xmin = 1078.882
				xmax = 1079.062
				text = "so"
			intervals [4274]:
				xmin = 1079.062
				xmax = 1079.202
				text = "you"
			intervals [4275]:
				xmin = 1079.202
				xmax = 1079.372
				text = "know"
			intervals [4276]:
				xmin = 1079.372
				xmax = 1079.672
				text = "never"
			intervals [4277]:
				xmin = 1079.672
				xmax = 1079.842
				text = "know"
			intervals [4278]:
				xmin = 1079.842
				xmax = 1080.012
				text = "when"
			intervals [4279]:
				xmin = 1080.012
				xmax = 1080.122
				text = "they"
			intervals [4280]:
				xmin = 1080.122
				xmax = 1080.352
				text = "gonna"
			intervals [4281]:
				xmin = 1080.352
				xmax = 1080.532
				text = "do"
			intervals [4282]:
				xmin = 1080.532
				xmax = 1080.882
				text = "something"
			intervals [4283]:
				xmin = 1080.882
				xmax = 1081.8098
				text = ""
			intervals [4284]:
				xmin = 1081.8098
				xmax = 1082.1298
				text = "so"
			intervals [4285]:
				xmin = 1082.1298
				xmax = 1082.3498
				text = ""
			intervals [4286]:
				xmin = 1082.3498
				xmax = 1082.5098
				text = "i"
			intervals [4287]:
				xmin = 1082.5098
				xmax = 1082.5398
				text = ""
			intervals [4288]:
				xmin = 1082.5398
				xmax = 1082.6398
				text = "you"
			intervals [4289]:
				xmin = 1082.6398
				xmax = 1082.7298
				text = "know"
			intervals [4290]:
				xmin = 1082.7298
				xmax = 1084.2045
				text = ""
			intervals [4291]:
				xmin = 1084.2045
				xmax = 1084.3245
				text = "but"
			intervals [4292]:
				xmin = 1084.3245
				xmax = 1084.4145
				text = "uh"
			intervals [4293]:
				xmin = 1084.4145
				xmax = 1085.2156
				text = ""
			intervals [4294]:
				xmin = 1085.2156
				xmax = 1085.3256
				text = "as"
			intervals [4295]:
				xmin = 1085.3256
				xmax = 1085.5656
				text = "far"
			intervals [4296]:
				xmin = 1085.5656
				xmax = 1085.6656
				text = "as"
			intervals [4297]:
				xmin = 1085.6656
				xmax = 1086.0856
				text = "movies"
			intervals [4298]:
				xmin = 1086.0856
				xmax = 1086.2356
				text = "go"
			intervals [4299]:
				xmin = 1086.2356
				xmax = 1086.4156
				text = "we"
			intervals [4300]:
				xmin = 1086.4156
				xmax = 1086.6456
				text = "rent"
			intervals [4301]:
				xmin = 1086.6456
				xmax = 1086.8556
				text = "we"
			intervals [4302]:
				xmin = 1086.8556
				xmax = 1087.0656
				text = "rent"
			intervals [4303]:
				xmin = 1087.0656
				xmax = 1087.4056
				text = "movies"
			intervals [4304]:
				xmin = 1087.4056
				xmax = 1087.6056
				text = "now"
			intervals [4305]:
				xmin = 1087.6056
				xmax = 1087.7656
				text = "we"
			intervals [4306]:
				xmin = 1087.7656
				xmax = 1087.9356
				text = "don't"
			intervals [4307]:
				xmin = 1087.9356
				xmax = 1088.0856
				text = "go"
			intervals [4308]:
				xmin = 1088.0856
				xmax = 1088.2256
				text = "to"
			intervals [4309]:
				xmin = 1088.2256
				xmax = 1088.8056
				text = "theaters"
			intervals [4310]:
				xmin = 1088.8056
				xmax = 1088.9141
				text = ""
			intervals [4311]:
				xmin = 1088.9141
				xmax = 1088.9741
				text = "you"
			intervals [4312]:
				xmin = 1088.9741
				xmax = 1089.1441
				text = "know"
			intervals [4313]:
				xmin = 1089.1441
				xmax = 1089.3505
				text = ""
			intervals [4314]:
				xmin = 1089.3505
				xmax = 1089.5105
				text = "like"
			intervals [4315]:
				xmin = 1089.5105
				xmax = 1089.5905
				text = "i"
			intervals [4316]:
				xmin = 1089.5905
				xmax = 1089.9605
				text = "said"
			intervals [4317]:
				xmin = 1089.9605
				xmax = 1090.5298
				text = ""
			intervals [4318]:
				xmin = 1090.5298
				xmax = 1090.7898
				text = "once"
			intervals [4319]:
				xmin = 1090.7898
				xmax = 1090.9298
				text = "upon"
			intervals [4320]:
				xmin = 1090.9298
				xmax = 1091.0498
				text = "a"
			intervals [4321]:
				xmin = 1091.0498
				xmax = 1091.3498
				text = "time"
			intervals [4322]:
				xmin = 1091.3498
				xmax = 1091.4398
				text = "you"
			intervals [4323]:
				xmin = 1091.4398
				xmax = 1091.7898
				text = "stand"
			intervals [4324]:
				xmin = 1091.7898
				xmax = 1091.9198
				text = "in"
			intervals [4325]:
				xmin = 1091.9198
				xmax = 1092.2998
				text = "line"
			intervals [4326]:
				xmin = 1092.2998
				xmax = 1092.486
				text = ""
			intervals [4327]:
				xmin = 1092.486
				xmax = 1092.926
				text = "theater"
			intervals [4328]:
				xmin = 1092.926
				xmax = 1093.086
				text = "weren't"
			intervals [4329]:
				xmin = 1093.086
				xmax = 1093.306
				text = "never"
			intervals [4330]:
				xmin = 1093.306
				xmax = 1093.466
				text = "no"
			intervals [4331]:
				xmin = 1093.466
				xmax = 1093.846
				text = "problem"
			intervals [4332]:
				xmin = 1093.846
				xmax = 1095.1211
				text = ""
			intervals [4333]:
				xmin = 1095.1211
				xmax = 1095.3411
				text = "on"
			intervals [4334]:
				xmin = 1095.3411
				xmax = 1095.5111
				text = "u"
			intervals [4335]:
				xmin = 1095.5111
				xmax = 1095.8611
				text = "street"
			intervals [4336]:
				xmin = 1095.8611
				xmax = 1096.1445
				text = ""
			intervals [4337]:
				xmin = 1096.1445
				xmax = 1096.3845
				text = "u"
			intervals [4338]:
				xmin = 1096.3845
				xmax = 1096.7145
				text = "street"
			intervals [4339]:
				xmin = 1096.7145
				xmax = 1097.0345
				text = "yeah"
			intervals [4340]:
				xmin = 1097.0345
				xmax = 1097.2545
				text = "they"
			intervals [4341]:
				xmin = 1097.2545
				xmax = 1097.3645
				text = "had"
			intervals [4342]:
				xmin = 1097.3645
				xmax = 1097.5845
				text = "yeah"
			intervals [4343]:
				xmin = 1097.5845
				xmax = 1097.6845
				text = "they"
			intervals [4344]:
				xmin = 1097.6845
				xmax = 1097.8945
				text = "have"
			intervals [4345]:
				xmin = 1097.8945
				xmax = 1097.9445
				text = "a"
			intervals [4346]:
				xmin = 1097.9445
				xmax = 1098.1945
				text = "couple"
			intervals [4347]:
				xmin = 1098.1945
				xmax = 1098.2745
				text = "of"
			intervals [4348]:
				xmin = 1098.2745
				xmax = 1098.5645
				text = "yeah"
			intervals [4349]:
				xmin = 1098.5645
				xmax = 1099.250
				text = ""
			intervals [4350]:
				xmin = 1099.250
				xmax = 1099.290
				text = "a"
			intervals [4351]:
				xmin = 1099.290
				xmax = 1099.510
				text = "couple"
			intervals [4352]:
				xmin = 1099.510
				xmax = 1099.630
				text = "of"
			intervals [4353]:
				xmin = 1099.630
				xmax = 1099.660
				text = ""
			intervals [4354]:
				xmin = 1099.660
				xmax = 1099.800
				text = "uh"
			intervals [4355]:
				xmin = 1099.800
				xmax = 1100.190
				text = "well"
			intervals [4356]:
				xmin = 1100.190
				xmax = 1100.450
				text = "known"
			intervals [4357]:
				xmin = 1100.450
				xmax = 1100.940
				text = "theaters"
			intervals [4358]:
				xmin = 1100.940
				xmax = 1101.050
				text = "up"
			intervals [4359]:
				xmin = 1101.050
				xmax = 1101.080
				text = ""
			intervals [4360]:
				xmin = 1101.080
				xmax = 1101.320
				text = "there"
			intervals [4361]:
				xmin = 1101.320
				xmax = 1102.0857
				text = ""
			intervals [4362]:
				xmin = 1102.0857
				xmax = 1102.2357
				text = "that"
			intervals [4363]:
				xmin = 1102.2357
				xmax = 1102.2957
				text = "s"
			intervals [4364]:
				xmin = 1102.2957
				xmax = 1102.5057
				text = "when"
			intervals [4365]:
				xmin = 1102.5057
				xmax = 1102.7757
				text = "chili"
			intervals [4366]:
				xmin = 1102.7757
				xmax = 1102.9557
				text = "bowl"
			intervals [4367]:
				xmin = 1102.9557
				xmax = 1103.2457
				text = "chili"
			intervals [4368]:
				xmin = 1103.2457
				xmax = 1103.4457
				text = "bowl"
			intervals [4369]:
				xmin = 1103.4457
				xmax = 1103.6157
				text = "was"
			intervals [4370]:
				xmin = 1103.6157
				xmax = 1103.7357
				text = "up"
			intervals [4371]:
				xmin = 1103.7357
				xmax = 1103.8957
				text = "there"
			intervals [4372]:
				xmin = 1103.8957
				xmax = 1104.1257
				text = "then"
			intervals [4373]:
				xmin = 1104.1257
				xmax = 1104.3557
				text = "too"
			intervals [4374]:
				xmin = 1104.3557
				xmax = 1104.7545
				text = ""
			intervals [4375]:
				xmin = 1104.7545
				xmax = 1104.9045
				text = "the"
			intervals [4376]:
				xmin = 1104.9045
				xmax = 1105.2445
				text = "first"
			intervals [4377]:
				xmin = 1105.2445
				xmax = 1105.3745
				text = "one"
			intervals [4378]:
				xmin = 1105.3745
				xmax = 1106.7858
				text = ""
			intervals [4379]:
				xmin = 1106.7858
				xmax = 1106.9258
				text = "and"
			intervals [4380]:
				xmin = 1106.9258
				xmax = 1106.9558
				text = ""
			intervals [4381]:
				xmin = 1106.9558
				xmax = 1107.2158
				text = "um"
			intervals [4382]:
				xmin = 1107.2158
				xmax = 1107.8805
				text = ""
			intervals [4383]:
				xmin = 1107.8805
				xmax = 1108.0405
				text = "but"
			intervals [4384]:
				xmin = 1108.0405
				xmax = 1108.1505
				text = "it"
			intervals [4385]:
				xmin = 1108.1505
				xmax = 1108.2005
				text = ""
			intervals [4386]:
				xmin = 1108.2005
				xmax = 1108.3805
				text = "it"
			intervals [4387]:
				xmin = 1108.3805
				xmax = 1108.6205
				text = "just"
			intervals [4388]:
				xmin = 1108.6205
				xmax = 1108.7505
				text = "the"
			intervals [4389]:
				xmin = 1108.7505
				xmax = 1109.9405
				text = "society"
			intervals [4390]:
				xmin = 1109.9405
				xmax = 1110.6105
				text = "society"
			intervals [4391]:
				xmin = 1110.6105
				xmax = 1110.8105
				text = "was"
			intervals [4392]:
				xmin = 1110.8105
				xmax = 1111.3005
				text = "different"
			intervals [4393]:
				xmin = 1111.3005
				xmax = 1112.1066
				text = ""
			intervals [4394]:
				xmin = 1112.1066
				xmax = 1112.2066
				text = "you"
			intervals [4395]:
				xmin = 1112.2066
				xmax = 1112.3266
				text = "know"
			intervals [4396]:
				xmin = 1112.3266
				xmax = 1112.4466
				text = ""
			intervals [4397]:
				xmin = 1112.4466
				xmax = 1112.7266
				text = "people"
			intervals [4398]:
				xmin = 1112.7266
				xmax = 1113.3066
				text = "tried"
			intervals [4399]:
				xmin = 1113.3066
				xmax = 1113.3366
				text = ""
			intervals [4400]:
				xmin = 1113.3366
				xmax = 1113.7166
				text = "actually"
			intervals [4401]:
				xmin = 1113.7166
				xmax = 1114.1166
				text = "tried"
			intervals [4402]:
				xmin = 1114.1166
				xmax = 1114.1866
				text = "to"
			intervals [4403]:
				xmin = 1114.1866
				xmax = 1114.3366
				text = "get"
			intervals [4404]:
				xmin = 1114.3366
				xmax = 1114.7066
				text = "along"
			intervals [4405]:
				xmin = 1114.7066
				xmax = 1114.8266
				text = ""
			intervals [4406]:
				xmin = 1114.8266
				xmax = 1114.9966
				text = "you"
			intervals [4407]:
				xmin = 1114.9966
				xmax = 1115.1366
				text = "know"
			intervals [4408]:
				xmin = 1115.1366
				xmax = 1116.2978
				text = ""
			intervals [4409]:
				xmin = 1116.2978
				xmax = 1116.6578
				text = "blacks"
			intervals [4410]:
				xmin = 1116.6578
				xmax = 1116.8978
				text = "tried"
			intervals [4411]:
				xmin = 1116.8978
				xmax = 1116.9578
				text = "to"
			intervals [4412]:
				xmin = 1116.9578
				xmax = 1117.0478
				text = "get"
			intervals [4413]:
				xmin = 1117.0478
				xmax = 1117.2778
				text = "along"
			intervals [4414]:
				xmin = 1117.2778
				xmax = 1117.3678
				text = "with"
			intervals [4415]:
				xmin = 1117.3678
				xmax = 1117.4478
				text = "the"
			intervals [4416]:
				xmin = 1117.4478
				xmax = 1117.7878
				text = "whites"
			intervals [4417]:
				xmin = 1117.7878
				xmax = 1117.8878
				text = "you"
			intervals [4418]:
				xmin = 1117.8878
				xmax = 1118.0578
				text = "know"
			intervals [4419]:
				xmin = 1118.0578
				xmax = 1118.1378
				text = ""
			intervals [4420]:
				xmin = 1118.1378
				xmax = 1118.2378
				text = "we"
			intervals [4421]:
				xmin = 1118.2378
				xmax = 1118.4578
				text = "didn't"
			intervals [4422]:
				xmin = 1118.4578
				xmax = 1118.4978
				text = ""
			intervals [4423]:
				xmin = 1118.4978
				xmax = 1118.6178
				text = "you"
			intervals [4424]:
				xmin = 1118.6178
				xmax = 1118.8678
				text = "know"
			intervals [4425]:
				xmin = 1118.8678
				xmax = 1119.1559
				text = ""
			intervals [4426]:
				xmin = 1119.1559
				xmax = 1119.3159
				text = "hey"
			intervals [4427]:
				xmin = 1119.3159
				xmax = 1119.4659
				text = "we"
			intervals [4428]:
				xmin = 1119.4659
				xmax = 1119.6759
				text = "didn't"
			intervals [4429]:
				xmin = 1119.6759
				xmax = 1119.8959
				text = "like"
			intervals [4430]:
				xmin = 1119.8959
				xmax = 1120.0859
				text = "'em"
			intervals [4431]:
				xmin = 1120.0859
				xmax = 1120.2159
				text = "you"
			intervals [4432]:
				xmin = 1120.2159
				xmax = 1120.3359
				text = "know"
			intervals [4433]:
				xmin = 1120.3359
				xmax = 1120.4959
				text = "we"
			intervals [4434]:
				xmin = 1120.4959
				xmax = 1120.7759
				text = "know"
			intervals [4435]:
				xmin = 1120.7759
				xmax = 1120.9159
				text = "we"
			intervals [4436]:
				xmin = 1120.9159
				xmax = 1121.1159
				text = "know"
			intervals [4437]:
				xmin = 1121.1159
				xmax = 1121.1859
				text = "they"
			intervals [4438]:
				xmin = 1121.1859
				xmax = 1121.3459
				text = "don't"
			intervals [4439]:
				xmin = 1121.3459
				xmax = 1121.5859
				text = "like"
			intervals [4440]:
				xmin = 1121.5859
				xmax = 1121.6959
				text = "us"
			intervals [4441]:
				xmin = 1121.6959
				xmax = 1122.0659
				text = "we"
			intervals [4442]:
				xmin = 1122.0659
				xmax = 1122.0959
				text = ""
			intervals [4443]:
				xmin = 1122.0959
				xmax = 1122.2559
				text = "but"
			intervals [4444]:
				xmin = 1122.2559
				xmax = 1122.3859
				text = "we"
			intervals [4445]:
				xmin = 1122.3859
				xmax = 1122.5459
				text = "said"
			intervals [4446]:
				xmin = 1122.5459
				xmax = 1122.7159
				text = "we"
			intervals [4447]:
				xmin = 1122.7159
				xmax = 1122.9459
				text = "try"
			intervals [4448]:
				xmin = 1122.9459
				xmax = 1123.0259
				text = "to"
			intervals [4449]:
				xmin = 1123.0259
				xmax = 1123.1659
				text = "get"
			intervals [4450]:
				xmin = 1123.1659
				xmax = 1123.5759
				text = "along"
			intervals [4451]:
				xmin = 1123.5759
				xmax = 1124.6879
				text = ""
			intervals [4452]:
				xmin = 1124.6879
				xmax = 1124.8379
				text = "so"
			intervals [4453]:
				xmin = 1124.8379
				xmax = 1126.9544
				text = ""
			intervals [4454]:
				xmin = 1126.9544
				xmax = 1127.0544
				text = "<unk>"
			intervals [4455]:
				xmin = 1127.0544
				xmax = 1127.8626
				text = ""
			intervals [4456]:
				xmin = 1127.8626
				xmax = 1128.0226
				text = "but"
			intervals [4457]:
				xmin = 1128.0226
				xmax = 1128.0626
				text = ""
			intervals [4458]:
				xmin = 1128.0626
				xmax = 1128.2826
				text = "now"
			intervals [4459]:
				xmin = 1128.2826
				xmax = 1128.3926
				text = "the"
			intervals [4460]:
				xmin = 1128.3926
				xmax = 1128.7126
				text = "black"
			intervals [4461]:
				xmin = 1128.7126
				xmax = 1128.9026
				text = "on"
			intervals [4462]:
				xmin = 1128.9026
				xmax = 1129.1626
				text = "black"
			intervals [4463]:
				xmin = 1129.1626
				xmax = 1129.6826
				text = "crimes"
			intervals [4464]:
				xmin = 1129.6826
				xmax = 1130.0926
				text = "is"
			intervals [4465]:
				xmin = 1130.0926
				xmax = 1130.1226
				text = ""
			intervals [4466]:
				xmin = 1130.1226
				xmax = 1130.3926
				text = "is"
			intervals [4467]:
				xmin = 1130.3926
				xmax = 1130.9126
				text = "terrible"
			intervals [4468]:
				xmin = 1130.9126
				xmax = 1131.0726
				text = ""
			intervals [4469]:
				xmin = 1131.0726
				xmax = 1131.3826
				text = "anyway"
			intervals [4470]:
				xmin = 1131.3826
				xmax = 1131.5726
				text = ""
			intervals [4471]:
				xmin = 1131.5726
				xmax = 1131.7326
				text = "and"
			intervals [4472]:
				xmin = 1131.7326
				xmax = 1131.8526
				text = "the"
			intervals [4473]:
				xmin = 1131.8526
				xmax = 1132.2126
				text = "car"
			intervals [4474]:
				xmin = 1132.2126
				xmax = 1132.6126
				text = "jacking"
			intervals [4475]:
				xmin = 1132.6126
				xmax = 1132.6526
				text = ""
			intervals [4476]:
				xmin = 1132.6526
				xmax = 1132.8826
				text = "thing"
			intervals [4477]:
				xmin = 1132.8826
				xmax = 1133.0726
				text = "is"
			intervals [4478]:
				xmin = 1133.0726
				xmax = 1133.4626
				text = "terrible"
			intervals [4479]:
				xmin = 1133.4626
				xmax = 1134.3085
				text = ""
			intervals [4480]:
				xmin = 1134.3085
				xmax = 1134.5485
				text = "uh"
			intervals [4481]:
				xmin = 1134.5485
				xmax = 1136.050
				text = ""
			intervals [4482]:
				xmin = 1136.050
				xmax = 1136.160
				text = "i"
			intervals [4483]:
				xmin = 1136.160
				xmax = 1136.190
				text = ""
			intervals [4484]:
				xmin = 1136.190
				xmax = 1136.420
				text = "got"
			intervals [4485]:
				xmin = 1136.420
				xmax = 1136.550
				text = "i"
			intervals [4486]:
				xmin = 1136.550
				xmax = 1136.730
				text = "got"
			intervals [4487]:
				xmin = 1136.730
				xmax = 1137.110
				text = "respect"
			intervals [4488]:
				xmin = 1137.110
				xmax = 1137.230
				text = "for"
			intervals [4489]:
				xmin = 1137.230
				xmax = 1137.320
				text = "the"
			intervals [4490]:
				xmin = 1137.320
				xmax = 1137.610
				text = "bank"
			intervals [4491]:
				xmin = 1137.610
				xmax = 1137.990
				text = "man"
			intervals [4492]:
				xmin = 1137.990
				xmax = 1138.020
				text = ""
			intervals [4493]:
				xmin = 1138.020
				xmax = 1138.320
				text = "nigga"
			intervals [4494]:
				xmin = 1138.320
				xmax = 1138.480
				text = "want"
			intervals [4495]:
				xmin = 1138.480
				xmax = 1138.590
				text = "some"
			intervals [4496]:
				xmin = 1138.590
				xmax = 1138.850
				text = "money"
			intervals [4497]:
				xmin = 1138.850
				xmax = 1139.000
				text = "go"
			intervals [4498]:
				xmin = 1139.000
				xmax = 1139.100
				text = "in"
			intervals [4499]:
				xmin = 1139.100
				xmax = 1139.190
				text = "the"
			intervals [4500]:
				xmin = 1139.190
				xmax = 1139.510
				text = "bank"
			intervals [4501]:
				xmin = 1139.510
				xmax = 1139.870
				text = "<unk>"
			intervals [4502]:
				xmin = 1139.870
				xmax = 1140.4706
				text = ""
			intervals [4503]:
				xmin = 1140.4706
				xmax = 1140.5706
				text = "go"
			intervals [4504]:
				xmin = 1140.5706
				xmax = 1140.6606
				text = "in"
			intervals [4505]:
				xmin = 1140.6606
				xmax = 1140.7606
				text = "the"
			intervals [4506]:
				xmin = 1140.7606
				xmax = 1141.0706
				text = "bank"
			intervals [4507]:
				xmin = 1141.0706
				xmax = 1141.2334
				text = ""
			intervals [4508]:
				xmin = 1141.2334
				xmax = 1141.4034
				text = "yeah"
			intervals [4509]:
				xmin = 1141.4034
				xmax = 1141.5434
				text = ""
			intervals [4510]:
				xmin = 1141.5434
				xmax = 1141.8734
				text = "stop"
			intervals [4511]:
				xmin = 1141.8734
				xmax = 1142.0834
				text = "stop"
			intervals [4512]:
				xmin = 1142.0834
				xmax = 1142.4234
				text = "robbing"
			intervals [4513]:
				xmin = 1142.4234
				xmax = 1142.5534
				text = ""
			intervals [4514]:
				xmin = 1142.5534
				xmax = 1142.8434
				text = "rob"
			intervals [4515]:
				xmin = 1142.8434
				xmax = 1143.1134
				text = "tryna"
			intervals [4516]:
				xmin = 1143.1134
				xmax = 1143.3734
				text = "rob"
			intervals [4517]:
				xmin = 1143.3734
				xmax = 1143.4534
				text = "a"
			intervals [4518]:
				xmin = 1143.4534
				xmax = 1143.6634
				text = "nigga"
			intervals [4519]:
				xmin = 1143.6634
				xmax = 1143.7334
				text = "at"
			intervals [4520]:
				xmin = 1143.7334
				xmax = 1143.8234
				text = "the"
			intervals [4521]:
				xmin = 1143.8234
				xmax = 1144.0834
				text = "bus"
			intervals [4522]:
				xmin = 1144.0834
				xmax = 1144.3534
				text = "stop"
			intervals [4523]:
				xmin = 1144.3534
				xmax = 1144.4134
				text = "or"
			intervals [4524]:
				xmin = 1144.4134
				xmax = 1144.6634
				text = "something"
			intervals [4525]:
				xmin = 1144.6634
				xmax = 1145.6873
				text = ""
			intervals [4526]:
				xmin = 1145.6873
				xmax = 1146.0673
				text = "metro"
			intervals [4527]:
				xmin = 1146.0673
				xmax = 1146.5773
				text = "station"
			intervals [4528]:
				xmin = 1146.5773
				xmax = 1146.6979
				text = ""
			intervals [4529]:
				xmin = 1146.6979
				xmax = 1146.7879
				text = "you"
			intervals [4530]:
				xmin = 1146.7879
				xmax = 1146.8179
				text = ""
			intervals [4531]:
				xmin = 1146.8179
				xmax = 1147.1279
				text = "wanna"
			intervals [4532]:
				xmin = 1147.1279
				xmax = 1147.3879
				text = "rob"
			intervals [4533]:
				xmin = 1147.3879
				xmax = 1147.5979
				text = "somebody"
			intervals [4534]:
				xmin = 1147.5979
				xmax = 1147.7879
				text = ""
			intervals [4535]:
				xmin = 1147.7879
				xmax = 1147.8679
				text = "and"
			intervals [4536]:
				xmin = 1147.8679
				xmax = 1147.9879
				text = "they"
			intervals [4537]:
				xmin = 1147.9879
				xmax = 1148.1979
				text = "rob"
			intervals [4538]:
				xmin = 1148.1979
				xmax = 1148.2579
				text = "'em"
			intervals [4539]:
				xmin = 1148.2579
				xmax = 1148.3579
				text = "for"
			intervals [4540]:
				xmin = 1148.3579
				xmax = 1149.2079
				text = "telephones"
			intervals [4541]:
				xmin = 1149.2079
				xmax = 1149.7889
				text = ""
			intervals [4542]:
				xmin = 1149.7889
				xmax = 1149.9389
				text = "shit"
			intervals [4543]:
				xmin = 1149.9389
				xmax = 1150.1189
				text = "like"
			intervals [4544]:
				xmin = 1150.1189
				xmax = 1150.3189
				text = "that"
			intervals [4545]:
				xmin = 1150.3189
				xmax = 1150.6496
				text = ""
			intervals [4546]:
				xmin = 1150.6496
				xmax = 1150.9296
				text = "hey"
			intervals [4547]:
				xmin = 1150.9296
				xmax = 1152.300
				text = ""
			intervals [4548]:
				xmin = 1152.300
				xmax = 1152.410
				text = "but"
			intervals [4549]:
				xmin = 1152.410
				xmax = 1152.530
				text = "i"
			intervals [4550]:
				xmin = 1152.530
				xmax = 1152.660
				text = "can't"
			intervals [4551]:
				xmin = 1152.660
				xmax = 1153.080
				text = "imagine"
			intervals [4552]:
				xmin = 1153.080
				xmax = 1153.260
				text = "how"
			intervals [4553]:
				xmin = 1153.260
				xmax = 1153.330
				text = "it"
			intervals [4554]:
				xmin = 1153.330
				xmax = 1153.530
				text = "feels"
			intervals [4555]:
				xmin = 1153.530
				xmax = 1153.610
				text = "to"
			intervals [4556]:
				xmin = 1153.610
				xmax = 1153.760
				text = "get"
			intervals [4557]:
				xmin = 1153.760
				xmax = 1154.090
				text = "twenty"
			intervals [4558]:
				xmin = 1154.090
				xmax = 1154.420
				text = "years"
			intervals [4559]:
				xmin = 1154.420
				xmax = 1154.560
				text = "for"
			intervals [4560]:
				xmin = 1154.560
				xmax = 1154.620
				text = "a"
			intervals [4561]:
				xmin = 1154.620
				xmax = 1154.960
				text = "tele-"
			intervals [4562]:
				xmin = 1154.960
				xmax = 1155.420
				text = "goddamn"
			intervals [4563]:
				xmin = 1155.420
				xmax = 1155.880
				text = "telephone"
			intervals [4564]:
				xmin = 1155.880
				xmax = 1156.6359
				text = ""
			intervals [4565]:
				xmin = 1156.6359
				xmax = 1156.7059
				text = "you"
			intervals [4566]:
				xmin = 1156.7059
				xmax = 1156.8659
				text = "know"
			intervals [4567]:
				xmin = 1156.8659
				xmax = 1157.4466
				text = ""
			intervals [4568]:
				xmin = 1157.4466
				xmax = 1157.5766
				text = "so"
			intervals [4569]:
				xmin = 1157.5766
				xmax = 1157.7466
				text = "you"
			intervals [4570]:
				xmin = 1157.7466
				xmax = 1157.9766
				text = "took"
			intervals [4571]:
				xmin = 1157.9766
				xmax = 1158.0466
				text = "a"
			intervals [4572]:
				xmin = 1158.0466
				xmax = 1158.5566
				text = "telephone"
			intervals [4573]:
				xmin = 1158.5566
				xmax = 1159.6086
				text = ""
			intervals [4574]:
				xmin = 1159.6086
				xmax = 1159.8586
				text = "or"
			intervals [4575]:
				xmin = 1159.8586
				xmax = 1160.1586
				text = "or"
			intervals [4576]:
				xmin = 1160.1586
				xmax = 1160.4186
				text = "same"
			intervals [4577]:
				xmin = 1160.4186
				xmax = 1160.5486
				text = "thing"
			intervals [4578]:
				xmin = 1160.5486
				xmax = 1160.6686
				text = "with"
			intervals [4579]:
				xmin = 1160.6686
				xmax = 1160.7286
				text = "a"
			intervals [4580]:
				xmin = 1160.7286
				xmax = 1161.0386
				text = "car"
			intervals [4581]:
				xmin = 1161.0386
				xmax = 1161.3586
				text = "jacking"
			intervals [4582]:
				xmin = 1161.3586
				xmax = 1161.3986
				text = ""
			intervals [4583]:
				xmin = 1161.3986
				xmax = 1161.5586
				text = "you"
			intervals [4584]:
				xmin = 1161.5586
				xmax = 1161.7386
				text = "get"
			intervals [4585]:
				xmin = 1161.7386
				xmax = 1162.0286
				text = "twenty"
			intervals [4586]:
				xmin = 1162.0286
				xmax = 1162.2986
				text = "thirty"
			intervals [4587]:
				xmin = 1162.2986
				xmax = 1162.6586
				text = "thirty"
			intervals [4588]:
				xmin = 1162.6586
				xmax = 1162.9886
				text = "forty"
			intervals [4589]:
				xmin = 1162.9886
				xmax = 1163.3686
				text = "years"
			intervals [4590]:
				xmin = 1163.3686
				xmax = 1163.5586
				text = "for"
			intervals [4591]:
				xmin = 1163.5586
				xmax = 1163.5886
				text = "a"
			intervals [4592]:
				xmin = 1163.5886
				xmax = 1163.8586
				text = "car"
			intervals [4593]:
				xmin = 1163.8586
				xmax = 1164.0386
				text = "you"
			intervals [4594]:
				xmin = 1164.0386
				xmax = 1164.1486
				text = "know"
			intervals [4595]:
				xmin = 1164.1486
				xmax = 1164.3086
				text = "you"
			intervals [4596]:
				xmin = 1164.3086
				xmax = 1164.5486
				text = "can't"
			intervals [4597]:
				xmin = 1164.5486
				xmax = 1164.8186
				text = "keep"
			intervals [4598]:
				xmin = 1164.8186
				xmax = 1164.9186
				text = "the"
			intervals [4599]:
				xmin = 1164.9186
				xmax = 1165.2386
				text = "car"
			intervals [4600]:
				xmin = 1165.2386
				xmax = 1166.4439
				text = ""
			intervals [4601]:
				xmin = 1166.4439
				xmax = 1166.5139
				text = "now"
			intervals [4602]:
				xmin = 1166.5139
				xmax = 1167.0939
				text = "sometimes"
			intervals [4603]:
				xmin = 1167.0939
				xmax = 1167.2039
				text = "they"
			intervals [4604]:
				xmin = 1167.2039
				xmax = 1167.4239
				text = "kill"
			intervals [4605]:
				xmin = 1167.4239
				xmax = 1167.5239
				text = "say"
			intervals [4606]:
				xmin = 1167.5239
				xmax = 1167.6739
				text = "you"
			intervals [4607]:
				xmin = 1167.6739
				xmax = 1167.7339
				text = "know"
			intervals [4608]:
				xmin = 1167.7339
				xmax = 1168.0039
				text = "couple"
			intervals [4609]:
				xmin = 1168.0039
				xmax = 1168.2539
				text = "times"
			intervals [4610]:
				xmin = 1168.2539
				xmax = 1168.4239
				text = "they"
			intervals [4611]:
				xmin = 1168.4239
				xmax = 1168.8239
				text = "kill"
			intervals [4612]:
				xmin = 1168.8239
				xmax = 1169.0539
				text = "kill"
			intervals [4613]:
				xmin = 1169.0539
				xmax = 1169.3439
				text = "people"
			intervals [4614]:
				xmin = 1169.3439
				xmax = 1169.4539
				text = "out"
			intervals [4615]:
				xmin = 1169.4539
				xmax = 1169.5839
				text = "them"
			intervals [4616]:
				xmin = 1169.5839
				xmax = 1170.0939
				text = "cars"
			intervals [4617]:
				xmin = 1170.0939
				xmax = 1170.7987
				text = ""
			intervals [4618]:
				xmin = 1170.7987
				xmax = 1170.9487
				text = "man"
			intervals [4619]:
				xmin = 1170.9487
				xmax = 1171.0287
				text = "you"
			intervals [4620]:
				xmin = 1171.0287
				xmax = 1171.0687
				text = ""
			intervals [4621]:
				xmin = 1171.0687
				xmax = 1171.2287
				text = "and"
			intervals [4622]:
				xmin = 1171.2287
				xmax = 1171.3587
				text = "they"
			intervals [4623]:
				xmin = 1171.3587
				xmax = 1171.6887
				text = "can't"
			intervals [4624]:
				xmin = 1171.6887
				xmax = 1172.0087
				text = "keep"
			intervals [4625]:
				xmin = 1172.0087
				xmax = 1172.1587
				text = "'em"
			intervals [4626]:
				xmin = 1172.1587
				xmax = 1172.6841
				text = ""
			intervals [4627]:
				xmin = 1172.6841
				xmax = 1172.7841
				text = "you"
			intervals [4628]:
				xmin = 1172.7841
				xmax = 1172.9541
				text = "know"
			intervals [4629]:
				xmin = 1172.9541
				xmax = 1172.9841
				text = ""
			intervals [4630]:
				xmin = 1172.9841
				xmax = 1173.1441
				text = "so"
			intervals [4631]:
				xmin = 1173.1441
				xmax = 1173.2141
				text = "i'm"
			intervals [4632]:
				xmin = 1173.2141
				xmax = 1173.2441
				text = ""
			intervals [4633]:
				xmin = 1173.2441
				xmax = 1173.5041
				text = "saying"
			intervals [4634]:
				xmin = 1173.5041
				xmax = 1173.6041
				text = "so"
			intervals [4635]:
				xmin = 1173.6041
				xmax = 1173.7541
				text = "why"
			intervals [4636]:
				xmin = 1173.7541
				xmax = 1173.8941
				text = "would"
			intervals [4637]:
				xmin = 1173.8941
				xmax = 1174.0441
				text = "you"
			intervals [4638]:
				xmin = 1174.0441
				xmax = 1174.2341
				text = "want"
			intervals [4639]:
				xmin = 1174.2341
				xmax = 1174.6641
				text = "somebody"
			intervals [4640]:
				xmin = 1174.6641
				xmax = 1174.9041
				text = "else"
			intervals [4641]:
				xmin = 1174.9041
				xmax = 1174.9741
				text = "s"
			intervals [4642]:
				xmin = 1174.9741
				xmax = 1175.2141
				text = "car"
			intervals [4643]:
				xmin = 1175.2141
				xmax = 1176.4289
				text = ""
			intervals [4644]:
				xmin = 1176.4289
				xmax = 1176.8589
				text = "joy"
			intervals [4645]:
				xmin = 1176.8589
				xmax = 1177.1489
				text = "ride"
			intervals [4646]:
				xmin = 1177.1489
				xmax = 1177.2989
				text = "for"
			intervals [4647]:
				xmin = 1177.2989
				xmax = 1177.3489
				text = "a"
			intervals [4648]:
				xmin = 1177.3489
				xmax = 1177.5689
				text = "little"
			intervals [4649]:
				xmin = 1177.5689
				xmax = 1177.8489
				text = "while"
			intervals [4650]:
				xmin = 1177.8489
				xmax = 1177.9089
				text = "and"
			intervals [4651]:
				xmin = 1177.9089
				xmax = 1178.0989
				text = "ride"
			intervals [4652]:
				xmin = 1178.0989
				xmax = 1178.3489
				text = "around"
			intervals [4653]:
				xmin = 1178.3489
				xmax = 1178.4789
				text = "from"
			intervals [4654]:
				xmin = 1178.4789
				xmax = 1178.5589
				text = "the"
			intervals [4655]:
				xmin = 1178.5589
				xmax = 1179.1089
				text = "police"
			intervals [4656]:
				xmin = 1179.1089
				xmax = 1179.9688
				text = ""
			intervals [4657]:
				xmin = 1179.9688
				xmax = 1180.0888
				text = "so"
			intervals [4658]:
				xmin = 1180.0888
				xmax = 1180.1188
				text = "i"
			intervals [4659]:
				xmin = 1180.1188
				xmax = 1180.3288
				text = "don't"
			intervals [4660]:
				xmin = 1180.3288
				xmax = 1180.4488
				text = "know"
			intervals [4661]:
				xmin = 1180.4488
				xmax = 1180.5988
				text = "but"
			intervals [4662]:
				xmin = 1180.5988
				xmax = 1180.6388
				text = ""
			intervals [4663]:
				xmin = 1180.6388
				xmax = 1180.8288
				text = "for"
			intervals [4664]:
				xmin = 1180.8288
				xmax = 1181.3288
				text = "teenagers"
			intervals [4665]:
				xmin = 1181.3288
				xmax = 1181.3888
				text = "i"
			intervals [4666]:
				xmin = 1181.3888
				xmax = 1181.5488
				text = "don't"
			intervals [4667]:
				xmin = 1181.5488
				xmax = 1181.6388
				text = "know"
			intervals [4668]:
				xmin = 1181.6388
				xmax = 1181.7988
				text = "what"
			intervals [4669]:
				xmin = 1181.7988
				xmax = 1181.8888
				text = "s"
			intervals [4670]:
				xmin = 1181.8888
				xmax = 1182.0088
				text = "on"
			intervals [4671]:
				xmin = 1182.0088
				xmax = 1182.1088
				text = "they"
			intervals [4672]:
				xmin = 1182.1088
				xmax = 1182.4888
				text = "mind"
			intervals [4673]:
				xmin = 1182.4888
				xmax = 1182.5188
				text = ""
			intervals [4674]:
				xmin = 1182.5188
				xmax = 1182.6288
				text = "now"
			intervals [4675]:
				xmin = 1182.6288
				xmax = 1183.2359
				text = ""
			intervals [4676]:
				xmin = 1183.2359
				xmax = 1183.3459
				text = "you"
			intervals [4677]:
				xmin = 1183.3459
				xmax = 1183.4559
				text = "know"
			intervals [4678]:
				xmin = 1183.4559
				xmax = 1184.5571
				text = ""
			intervals [4679]:
				xmin = 1184.5571
				xmax = 1184.6571
				text = "i"
			intervals [4680]:
				xmin = 1184.6571
				xmax = 1184.8471
				text = "have"
			intervals [4681]:
				xmin = 1184.8471
				xmax = 1185.0371
				text = "no"
			intervals [4682]:
				xmin = 1185.0371
				xmax = 1185.3171
				text = "idea"
			intervals [4683]:
				xmin = 1185.3171
				xmax = 1185.4471
				text = "what"
			intervals [4684]:
				xmin = 1185.4471
				xmax = 1185.5371
				text = "s"
			intervals [4685]:
				xmin = 1185.5371
				xmax = 1185.6471
				text = "on"
			intervals [4686]:
				xmin = 1185.6471
				xmax = 1185.7771
				text = "their"
			intervals [4687]:
				xmin = 1185.7771
				xmax = 1186.0571
				text = "mind"
			intervals [4688]:
				xmin = 1186.0571
				xmax = 1194.8653
				text = ""
			intervals [4689]:
				xmin = 1194.8653
				xmax = 1194.9453
				text = "uh"
			intervals [4690]:
				xmin = 1194.9453
				xmax = 1195.1653
				text = "my"
			intervals [4691]:
				xmin = 1195.1653
				xmax = 1195.4553
				text = "brother"
			intervals [4692]:
				xmin = 1195.4553
				xmax = 1195.7353
				text = "died"
			intervals [4693]:
				xmin = 1195.7353
				xmax = 1196.0753
				text = "recently"
			intervals [4694]:
				xmin = 1196.0753
				xmax = 1196.2753
				text = "died"
			intervals [4695]:
				xmin = 1196.2753
				xmax = 1196.3953
				text = "from"
			intervals [4696]:
				xmin = 1196.3953
				xmax = 1196.8153
				text = "cancer"
			intervals [4697]:
				xmin = 1196.8153
				xmax = 1196.8753
				text = ""
			intervals [4698]:
				xmin = 1196.8753
				xmax = 1197.0153
				text = "he"
			intervals [4699]:
				xmin = 1197.0153
				xmax = 1197.2053
				text = "uh"
			intervals [4700]:
				xmin = 1197.2053
				xmax = 1197.5753
				text = "five"
			intervals [4701]:
				xmin = 1197.5753
				xmax = 1197.7953
				text = "years"
			intervals [4702]:
				xmin = 1197.7953
				xmax = 1197.8353
				text = ""
			intervals [4703]:
				xmin = 1197.8353
				xmax = 1197.9053
				text = "he"
			intervals [4704]:
				xmin = 1197.9053
				xmax = 1197.9953
				text = "s"
			intervals [4705]:
				xmin = 1197.9953
				xmax = 1198.1353
				text = "been"
			intervals [4706]:
				xmin = 1198.1353
				xmax = 1198.3253
				text = "dead"
			intervals [4707]:
				xmin = 1198.3253
				xmax = 1198.5153
				text = "about"
			intervals [4708]:
				xmin = 1198.5153
				xmax = 1198.8553
				text = "five"
			intervals [4709]:
				xmin = 1198.8553
				xmax = 1199.1953
				text = "years"
			intervals [4710]:
				xmin = 1199.1953
				xmax = 1199.2353
				text = ""
			intervals [4711]:
				xmin = 1199.2353
				xmax = 1199.4453
				text = "that"
			intervals [4712]:
				xmin = 1199.4453
				xmax = 1199.7153
				text = "was"
			intervals [4713]:
				xmin = 1199.7153
				xmax = 1199.8953
				text = ""
			intervals [4714]:
				xmin = 1199.8953
				xmax = 1200.1153
				text = "uh"
			intervals [4715]:
				xmin = 1200.1153
				xmax = 1200.2553
				text = ""
			intervals [4716]:
				xmin = 1200.2553
				xmax = 1200.3353
				text = "i"
			intervals [4717]:
				xmin = 1200.3353
				xmax = 1200.4353
				text = "have"
			intervals [4718]:
				xmin = 1200.4353
				xmax = 1200.4653
				text = ""
			intervals [4719]:
				xmin = 1200.4653
				xmax = 1200.6253
				text = "two"
			intervals [4720]:
				xmin = 1200.6253
				xmax = 1201.0353
				text = "sisters"
			intervals [4721]:
				xmin = 1201.0353
				xmax = 1201.1853
				text = "in"
			intervals [4722]:
				xmin = 1201.1853
				xmax = 1201.4953
				text = "still"
			intervals [4723]:
				xmin = 1201.4953
				xmax = 1201.5553
				text = "in"
			intervals [4724]:
				xmin = 1201.5553
				xmax = 1201.6453
				text = "new"
			intervals [4725]:
				xmin = 1201.6453
				xmax = 1201.9553
				text = "york"
			intervals [4726]:
				xmin = 1201.9553
				xmax = 1202.3628
				text = ""
			intervals [4727]:
				xmin = 1202.3628
				xmax = 1202.5228
				text = "uh"
			intervals [4728]:
				xmin = 1202.5228
				xmax = 1202.7528
				text = "i"
			intervals [4729]:
				xmin = 1202.7528
				xmax = 1202.8028
				text = ""
			intervals [4730]:
				xmin = 1202.8028
				xmax = 1202.9128
				text = "but"
			intervals [4731]:
				xmin = 1202.9128
				xmax = 1202.9828
				text = "i"
			intervals [4732]:
				xmin = 1202.9828
				xmax = 1203.2328
				text = "haven't"
			intervals [4733]:
				xmin = 1203.2328
				xmax = 1203.4928
				text = "seen"
			intervals [4734]:
				xmin = 1203.4928
				xmax = 1203.6128
				text = "them"
			intervals [4735]:
				xmin = 1203.6128
				xmax = 1203.7128
				text = ""
			intervals [4736]:
				xmin = 1203.7128
				xmax = 1203.9428
				text = "in"
			intervals [4737]:
				xmin = 1203.9428
				xmax = 1203.9828
				text = ""
			intervals [4738]:
				xmin = 1203.9828
				xmax = 1204.2528
				text = "in"
			intervals [4739]:
				xmin = 1204.2528
				xmax = 1204.3028
				text = ""
			intervals [4740]:
				xmin = 1204.3028
				xmax = 1204.8828
				text = "ages"
			intervals [4741]:
				xmin = 1204.8828
				xmax = 1204.9128
				text = ""
			intervals [4742]:
				xmin = 1204.9128
				xmax = 1204.9828
				text = "you"
			intervals [4743]:
				xmin = 1204.9828
				xmax = 1205.1528
				text = "know"
			intervals [4744]:
				xmin = 1205.1528
				xmax = 1206.102
				text = ""
			intervals [4745]:
				xmin = 1206.102
				xmax = 1206.222
				text = "i"
			intervals [4746]:
				xmin = 1206.222
				xmax = 1206.432
				text = "have"
			intervals [4747]:
				xmin = 1206.432
				xmax = 1206.642
				text = "no"
			intervals [4748]:
				xmin = 1206.642
				xmax = 1206.892
				text = "idea"
			intervals [4749]:
				xmin = 1206.892
				xmax = 1207.052
				text = "how"
			intervals [4750]:
				xmin = 1207.052
				xmax = 1207.302
				text = "they"
			intervals [4751]:
				xmin = 1207.302
				xmax = 1207.372
				text = "are"
			intervals [4752]:
				xmin = 1207.372
				xmax = 1208.6179
				text = ""
			intervals [4753]:
				xmin = 1208.6179
				xmax = 1208.9879
				text = "and"
			intervals [4754]:
				xmin = 1208.9879
				xmax = 1209.0179
				text = ""
			intervals [4755]:
				xmin = 1209.0179
				xmax = 1209.2379
				text = "uh"
			intervals [4756]:
				xmin = 1209.2379
				xmax = 1210.0012
				text = ""
			intervals [4757]:
				xmin = 1210.0012
				xmax = 1210.1012
				text = "<unk>"
			intervals [4758]:
				xmin = 1210.1012
				xmax = 1210.7274
				text = ""
			intervals [4759]:
				xmin = 1210.7274
				xmax = 1210.8174
				text = "my"
			intervals [4760]:
				xmin = 1210.8174
				xmax = 1211.1374
				text = "father"
			intervals [4761]:
				xmin = 1211.1374
				xmax = 1211.3074
				text = "got"
			intervals [4762]:
				xmin = 1211.3074
				xmax = 1211.7374
				text = "killed"
			intervals [4763]:
				xmin = 1211.7374
				xmax = 1211.8455
				text = ""
			intervals [4764]:
				xmin = 1211.8455
				xmax = 1212.0155
				text = "when"
			intervals [4765]:
				xmin = 1212.0155
				xmax = 1212.1255
				text = "i"
			intervals [4766]:
				xmin = 1212.1255
				xmax = 1212.2655
				text = "i"
			intervals [4767]:
				xmin = 1212.2655
				xmax = 1212.4755
				text = "but"
			intervals [4768]:
				xmin = 1212.4755
				xmax = 1212.5955
				text = "i"
			intervals [4769]:
				xmin = 1212.5955
				xmax = 1212.8155
				text = "was"
			intervals [4770]:
				xmin = 1212.8155
				xmax = 1212.8655
				text = ""
			intervals [4771]:
				xmin = 1212.8655
				xmax = 1213.0155
				text = "at"
			intervals [4772]:
				xmin = 1213.0155
				xmax = 1213.1255
				text = "the"
			intervals [4773]:
				xmin = 1213.1255
				xmax = 1213.4255
				text = "time"
			intervals [4774]:
				xmin = 1213.4255
				xmax = 1213.5355
				text = "he"
			intervals [4775]:
				xmin = 1213.5355
				xmax = 1213.7055
				text = "got"
			intervals [4776]:
				xmin = 1213.7055
				xmax = 1214.0455
				text = "killed"
			intervals [4777]:
				xmin = 1214.0455
				xmax = 1214.1355
				text = "i"
			intervals [4778]:
				xmin = 1214.1355
				xmax = 1214.2855
				text = "was"
			intervals [4779]:
				xmin = 1214.2855
				xmax = 1214.4055
				text = "in"
			intervals [4780]:
				xmin = 1214.4055
				xmax = 1214.8355
				text = "prison"
			intervals [4781]:
				xmin = 1214.8355
				xmax = 1214.9255
				text = "i"
			intervals [4782]:
				xmin = 1214.9255
				xmax = 1215.0655
				text = "was"
			intervals [4783]:
				xmin = 1215.0655
				xmax = 1215.2255
				text = "out"
			intervals [4784]:
				xmin = 1215.2255
				xmax = 1215.2655
				text = ""
			intervals [4785]:
				xmin = 1215.2655
				xmax = 1215.5655
				text = "locked"
			intervals [4786]:
				xmin = 1215.5655
				xmax = 1215.6755
				text = "up"
			intervals [4787]:
				xmin = 1215.6755
				xmax = 1215.8955
				text = "down"
			intervals [4788]:
				xmin = 1215.8955
				xmax = 1215.9855
				text = "in"
			intervals [4789]:
				xmin = 1215.9855
				xmax = 1216.0255
				text = ""
			intervals [4790]:
				xmin = 1216.0255
				xmax = 1216.4055
				text = "jessup"
			intervals [4791]:
				xmin = 1216.4055
				xmax = 1216.8155
				text = "maryland"
			intervals [4792]:
				xmin = 1216.8155
				xmax = 1217.6189
				text = ""
			intervals [4793]:
				xmin = 1217.6189
				xmax = 1217.7389
				text = "you"
			intervals [4794]:
				xmin = 1217.7389
				xmax = 1217.9189
				text = "know"
			intervals [4795]:
				xmin = 1217.9189
				xmax = 1218.0389
				text = ""
			intervals [4796]:
				xmin = 1218.0389
				xmax = 1218.1889
				text = "what"
			intervals [4797]:
				xmin = 1218.1889
				xmax = 1218.2589
				text = "you"
			intervals [4798]:
				xmin = 1218.2589
				xmax = 1218.2889
				text = ""
			intervals [4799]:
				xmin = 1218.2889
				xmax = 1218.4189
				text = "what"
			intervals [4800]:
				xmin = 1218.4189
				xmax = 1218.5189
				text = "they"
			intervals [4801]:
				xmin = 1218.5189
				xmax = 1218.7589
				text = "call"
			intervals [4802]:
				xmin = 1218.7589
				xmax = 1218.8689
				text = "the"
			intervals [4803]:
				xmin = 1218.8689
				xmax = 1219.2189
				text = "cut"
			intervals [4804]:
				xmin = 1219.2189
				xmax = 1219.4741
				text = ""
			intervals [4805]:
				xmin = 1219.4741
				xmax = 1219.5841
				text = "you"
			intervals [4806]:
				xmin = 1219.5841
				xmax = 1219.7641
				text = "know"
			intervals [4807]:
				xmin = 1219.7641
				xmax = 1219.8841
				text = ""
			intervals [4808]:
				xmin = 1219.8841
				xmax = 1220.1241
				text = "it"
			intervals [4809]:
				xmin = 1220.1241
				xmax = 1220.2041
				text = "s"
			intervals [4810]:
				xmin = 1220.2041
				xmax = 1220.4341
				text = "called"
			intervals [4811]:
				xmin = 1220.4341
				xmax = 1220.5241
				text = "the"
			intervals [4812]:
				xmin = 1220.5241
				xmax = 1220.7741
				text = "cut"
			intervals [4813]:
				xmin = 1220.7741
				xmax = 1220.8141
				text = ""
			intervals [4814]:
				xmin = 1220.8141
				xmax = 1220.9641
				text = "cause"
			intervals [4815]:
				xmin = 1220.9641
				xmax = 1221.0341
				text = "so"
			intervals [4816]:
				xmin = 1221.0341
				xmax = 1221.1941
				text = "many"
			intervals [4817]:
				xmin = 1221.1941
				xmax = 1221.4841
				text = "people"
			intervals [4818]:
				xmin = 1221.4841
				xmax = 1221.7141
				text = "getting"
			intervals [4819]:
				xmin = 1221.7141
				xmax = 1221.9241
				text = "cut"
			intervals [4820]:
				xmin = 1221.9241
				xmax = 1222.0841
				text = "in"
			intervals [4821]:
				xmin = 1222.0841
				xmax = 1222.2341
				text = "that"
			intervals [4822]:
				xmin = 1222.2341
				xmax = 1222.5041
				text = "joint"
			intervals [4823]:
				xmin = 1222.5041
				xmax = 1223.4136
				text = ""
			intervals [4824]:
				xmin = 1223.4136
				xmax = 1223.5736
				text = "but"
			intervals [4825]:
				xmin = 1223.5736
				xmax = 1223.8136
				text = "um"
			intervals [4826]:
				xmin = 1223.8136
				xmax = 1223.9536
				text = ""
			intervals [4827]:
				xmin = 1223.9536
				xmax = 1224.0936
				text = "i"
			intervals [4828]:
				xmin = 1224.0936
				xmax = 1224.2736
				text = "he"
			intervals [4829]:
				xmin = 1224.2736
				xmax = 1224.3936
				text = "i"
			intervals [4830]:
				xmin = 1224.3936
				xmax = 1224.5336
				text = "was"
			intervals [4831]:
				xmin = 1224.5336
				xmax = 1224.6336
				text = "in"
			intervals [4832]:
				xmin = 1224.6336
				xmax = 1225.0236
				text = "jessup"
			intervals [4833]:
				xmin = 1225.0236
				xmax = 1225.0536
				text = ""
			intervals [4834]:
				xmin = 1225.0536
				xmax = 1225.1436
				text = "when"
			intervals [4835]:
				xmin = 1225.1436
				xmax = 1225.2536
				text = "my"
			intervals [4836]:
				xmin = 1225.2536
				xmax = 1225.6236
				text = "father"
			intervals [4837]:
				xmin = 1225.6236
				xmax = 1225.7936
				text = "got"
			intervals [4838]:
				xmin = 1225.7936
				xmax = 1226.1336
				text = "killed"
			intervals [4839]:
				xmin = 1226.1336
				xmax = 1226.9398
				text = ""
			intervals [4840]:
				xmin = 1226.9398
				xmax = 1227.0398
				text = "but"
			intervals [4841]:
				xmin = 1227.0398
				xmax = 1227.1398
				text = "he"
			intervals [4842]:
				xmin = 1227.1398
				xmax = 1227.2998
				text = "got"
			intervals [4843]:
				xmin = 1227.2998
				xmax = 1227.5198
				text = "killed"
			intervals [4844]:
				xmin = 1227.5198
				xmax = 1227.5798
				text = "in"
			intervals [4845]:
				xmin = 1227.5798
				xmax = 1227.7598
				text = "new"
			intervals [4846]:
				xmin = 1227.7598
				xmax = 1228.1198
				text = "york"
			intervals [4847]:
				xmin = 1228.1198
				xmax = 1228.2198
				text = "but"
			intervals [4848]:
				xmin = 1228.2198
				xmax = 1228.3498
				text = "that"
			intervals [4849]:
				xmin = 1228.3498
				xmax = 1228.6098
				text = "was"
			intervals [4850]:
				xmin = 1228.6098
				xmax = 1228.7498
				text = "you"
			intervals [4851]:
				xmin = 1228.7498
				xmax = 1228.8898
				text = "know"
			intervals [4852]:
				xmin = 1228.8898
				xmax = 1228.9198
				text = ""
			intervals [4853]:
				xmin = 1228.9198
				xmax = 1229.0998
				text = "that"
			intervals [4854]:
				xmin = 1229.0998
				xmax = 1229.1998
				text = "was"
			intervals [4855]:
				xmin = 1229.1998
				xmax = 1229.3598
				text = "just"
			intervals [4856]:
				xmin = 1229.3598
				xmax = 1229.4098
				text = "a"
			intervals [4857]:
				xmin = 1229.4098
				xmax = 1229.6998
				text = "part"
			intervals [4858]:
				xmin = 1229.6998
				xmax = 1229.8098
				text = "of"
			intervals [4859]:
				xmin = 1229.8098
				xmax = 1230.0798
				text = "life"
			intervals [4860]:
				xmin = 1230.0798
				xmax = 1230.3398
				text = "now"
			intervals [4861]:
				xmin = 1230.3398
				xmax = 1230.4098
				text = ""
			intervals [4862]:
				xmin = 1230.4098
				xmax = 1230.5298
				text = "you"
			intervals [4863]:
				xmin = 1230.5298
				xmax = 1230.6798
				text = "know"
			intervals [4864]:
				xmin = 1230.6798
				xmax = 1232.7683
				text = ""
			intervals [4865]:
				xmin = 1232.7683
				xmax = 1232.8383
				text = "<unk>"
			intervals [4866]:
				xmin = 1232.8383
				xmax = 1233.009
				text = ""
			intervals [4867]:
				xmin = 1233.009
				xmax = 1233.119
				text = "i"
			intervals [4868]:
				xmin = 1233.119
				xmax = 1233.149
				text = ""
			intervals [4869]:
				xmin = 1233.149
				xmax = 1233.239
				text = "was"
			intervals [4870]:
				xmin = 1233.239
				xmax = 1233.359
				text = "just"
			intervals [4871]:
				xmin = 1233.359
				xmax = 1233.599
				text = "hoping"
			intervals [4872]:
				xmin = 1233.599
				xmax = 1233.689
				text = "that"
			intervals [4873]:
				xmin = 1233.689
				xmax = 1233.809
				text = "my"
			intervals [4874]:
				xmin = 1233.809
				xmax = 1234.159
				text = "mother"
			intervals [4875]:
				xmin = 1234.159
				xmax = 1234.379
				text = "didn't"
			intervals [4876]:
				xmin = 1234.379
				xmax = 1234.639
				text = "die"
			intervals [4877]:
				xmin = 1234.639
				xmax = 1234.669
				text = ""
			intervals [4878]:
				xmin = 1234.669
				xmax = 1234.939
				text = "til"
			intervals [4879]:
				xmin = 1234.939
				xmax = 1235.179
				text = "uh"
			intervals [4880]:
				xmin = 1235.179
				xmax = 1235.269
				text = ""
			intervals [4881]:
				xmin = 1235.269
				xmax = 1235.459
				text = "i"
			intervals [4882]:
				xmin = 1235.459
				xmax = 1235.739
				text = "got"
			intervals [4883]:
				xmin = 1235.739
				xmax = 1235.879
				text = "out"
			intervals [4884]:
				xmin = 1235.879
				xmax = 1235.939
				text = "of"
			intervals [4885]:
				xmin = 1235.939
				xmax = 1236.329
				text = "prison"
			intervals [4886]:
				xmin = 1236.329
				xmax = 1236.369
				text = ""
			intervals [4887]:
				xmin = 1236.369
				xmax = 1236.549
				text = "and"
			intervals [4888]:
				xmin = 1236.549
				xmax = 1236.749
				text = "she"
			intervals [4889]:
				xmin = 1236.749
				xmax = 1236.889
				text = "was"
			intervals [4890]:
				xmin = 1236.889
				xmax = 1237.189
				text = "still"
			intervals [4891]:
				xmin = 1237.189
				xmax = 1237.679
				text = "alive"
			intervals [4892]:
				xmin = 1237.679
				xmax = 1237.729
				text = ""
			intervals [4893]:
				xmin = 1237.729
				xmax = 1237.929
				text = "so"
			intervals [4894]:
				xmin = 1237.929
				xmax = 1238.6309
				text = ""
			intervals [4895]:
				xmin = 1238.6309
				xmax = 1238.7509
				text = "i"
			intervals [4896]:
				xmin = 1238.7509
				xmax = 1238.9109
				text = "was"
			intervals [4897]:
				xmin = 1238.9109
				xmax = 1239.1809
				text = "happy"
			intervals [4898]:
				xmin = 1239.1809
				xmax = 1239.4809
				text = "about"
			intervals [4899]:
				xmin = 1239.4809
				xmax = 1239.7709
				text = "that"
			intervals [4900]:
				xmin = 1239.7709
				xmax = 1246.6625
				text = ""
			intervals [4901]:
				xmin = 1246.6625
				xmax = 1246.9925
				text = "uh"
			intervals [4902]:
				xmin = 1246.9925
				xmax = 1247.4425
				text = "nobody"
			intervals [4903]:
				xmin = 1247.4425
				xmax = 1247.7925
				text = "here"
			intervals [4904]:
				xmin = 1247.7925
				xmax = 1247.8625
				text = ""
			intervals [4905]:
				xmin = 1247.8625
				xmax = 1248.3625
				text = "everybody"
			intervals [4906]:
				xmin = 1248.3625
				xmax = 1248.4225
				text = "s"
			intervals [4907]:
				xmin = 1248.4225
				xmax = 1248.8325
				text = "moved"
			intervals [4908]:
				xmin = 1248.8325
				xmax = 1249.1625
				text = "uh"
			intervals [4909]:
				xmin = 1249.1625
				xmax = 1250.2356
				text = ""
			intervals [4910]:
				xmin = 1250.2356
				xmax = 1250.3156
				text = "i"
			intervals [4911]:
				xmin = 1250.3156
				xmax = 1250.7656
				text = "have"
			intervals [4912]:
				xmin = 1250.7656
				xmax = 1251.0756
				text = "uh"
			intervals [4913]:
				xmin = 1251.0756
				xmax = 1251.1056
				text = ""
			intervals [4914]:
				xmin = 1251.1056
				xmax = 1251.3956
				text = "aunts"
			intervals [4915]:
				xmin = 1251.3956
				xmax = 1251.5056
				text = "in"
			intervals [4916]:
				xmin = 1251.5056
				xmax = 1252.2656
				text = "baltimore"
			intervals [4917]:
				xmin = 1252.2656
				xmax = 1252.5034
				text = ""
			intervals [4918]:
				xmin = 1252.5034
				xmax = 1252.7834
				text = "and"
			intervals [4919]:
				xmin = 1252.7834
				xmax = 1253.0534
				text = "into"
			intervals [4920]:
				xmin = 1253.0534
				xmax = 1253.3834
				text = "north"
			intervals [4921]:
				xmin = 1253.3834
				xmax = 1253.8434
				text = "carolina"
			intervals [4922]:
				xmin = 1253.8434
				xmax = 1254.1898
				text = ""
			intervals [4923]:
				xmin = 1254.1898
				xmax = 1254.2498
				text = "you"
			intervals [4924]:
				xmin = 1254.2498
				xmax = 1254.4298
				text = "know"
			intervals [4925]:
				xmin = 1254.4298
				xmax = 1255.0293
				text = ""
			intervals [4926]:
				xmin = 1255.0293
				xmax = 1255.3893
				text = "nobody"
			intervals [4927]:
				xmin = 1255.3893
				xmax = 1255.5493
				text = "here"
			intervals [4928]:
				xmin = 1255.5493
				xmax = 1255.6293
				text = "in"
			intervals [4929]:
				xmin = 1255.6293
				xmax = 1256.0893
				text = "dc"
			intervals [4930]:
				xmin = 1256.0893
				xmax = 1256.3726
				text = ""
			intervals [4931]:
				xmin = 1256.3726
				xmax = 1256.4826
				text = "you"
			intervals [4932]:
				xmin = 1256.4826
				xmax = 1256.6226
				text = "know"
			intervals [4933]:
				xmin = 1256.6226
				xmax = 1256.8611
				text = ""
			intervals [4934]:
				xmin = 1256.8611
				xmax = 1257.1411
				text = "nobody"
			intervals [4935]:
				xmin = 1257.1411
				xmax = 1257.2411
				text = "here"
			intervals [4936]:
				xmin = 1257.2411
				xmax = 1257.2811
				text = ""
			intervals [4937]:
				xmin = 1257.2811
				xmax = 1257.7511
				text = "cousins"
			intervals [4938]:
				xmin = 1257.7511
				xmax = 1257.9411
				text = ""
			intervals [4939]:
				xmin = 1257.9411
				xmax = 1258.1411
				text = "i"
			intervals [4940]:
				xmin = 1258.1411
				xmax = 1258.2311
				text = ""
			intervals [4941]:
				xmin = 1258.2311
				xmax = 1258.3511
				text = "you"
			intervals [4942]:
				xmin = 1258.3511
				xmax = 1258.4911
				text = "know"
			intervals [4943]:
				xmin = 1258.4911
				xmax = 1258.8111
				text = "first"
			intervals [4944]:
				xmin = 1258.8111
				xmax = 1259.1111
				text = "cousins"
			intervals [4945]:
				xmin = 1259.1111
				xmax = 1259.3911
				text = "in"
			intervals [4946]:
				xmin = 1259.3911
				xmax = 1259.5411
				text = "in"
			intervals [4947]:
				xmin = 1259.5411
				xmax = 1260.1711
				text = "baltimore"
			intervals [4948]:
				xmin = 1260.1711
				xmax = 1261.0205
				text = ""
			intervals [4949]:
				xmin = 1261.0205
				xmax = 1261.3705
				text = "say"
			intervals [4950]:
				xmin = 1261.3705
				xmax = 1261.5505
				text = "they"
			intervals [4951]:
				xmin = 1261.5505
				xmax = 1261.7805
				text = "down"
			intervals [4952]:
				xmin = 1261.7805
				xmax = 1261.9105
				text = "in"
			intervals [4953]:
				xmin = 1261.9105
				xmax = 1262.4305
				text = "charlotte"
			intervals [4954]:
				xmin = 1262.4305
				xmax = 1262.5005
				text = "you"
			intervals [4955]:
				xmin = 1262.5005
				xmax = 1262.6205
				text = "know"
			intervals [4956]:
				xmin = 1262.6205
				xmax = 1263.2105
				text = "people"
			intervals [4957]:
				xmin = 1263.2105
				xmax = 1263.3505
				text = ""
			intervals [4958]:
				xmin = 1263.3505
				xmax = 1263.5905
				text = "people"
			intervals [4959]:
				xmin = 1263.5905
				xmax = 1263.6805
				text = "have"
			intervals [4960]:
				xmin = 1263.6805
				xmax = 1263.9505
				text = "gotten"
			intervals [4961]:
				xmin = 1263.9505
				xmax = 1264.1805
				text = "away"
			intervals [4962]:
				xmin = 1264.1805
				xmax = 1264.3905
				text = "from"
			intervals [4963]:
				xmin = 1264.3905
				xmax = 1264.5705
				text = "this"
			intervals [4964]:
				xmin = 1264.5705
				xmax = 1264.8505
				text = "city"
			intervals [4965]:
				xmin = 1264.8505
				xmax = 1265.7676
				text = ""
			intervals [4966]:
				xmin = 1265.7676
				xmax = 1265.9076
				text = "but"
			intervals [4967]:
				xmin = 1265.9076
				xmax = 1266.1276
				text = "then"
			intervals [4968]:
				xmin = 1266.1276
				xmax = 1266.2676
				text = "the"
			intervals [4969]:
				xmin = 1266.2676
				xmax = 1266.5276
				text = "ones"
			intervals [4970]:
				xmin = 1266.5276
				xmax = 1266.7176
				text = "that"
			intervals [4971]:
				xmin = 1266.7176
				xmax = 1266.8876
				text = "but"
			intervals [4972]:
				xmin = 1266.8876
				xmax = 1267.5076
				text = "baltimore"
			intervals [4973]:
				xmin = 1267.5076
				xmax = 1267.5876
				text = "s"
			intervals [4974]:
				xmin = 1267.5876
				xmax = 1267.8476
				text = "worse"
			intervals [4975]:
				xmin = 1267.8476
				xmax = 1267.9676
				text = "than"
			intervals [4976]:
				xmin = 1267.9676
				xmax = 1268.5976
				text = "dc"
			intervals [4977]:
				xmin = 1268.5976
				xmax = 1269.534
				text = ""
			intervals [4978]:
				xmin = 1269.534
				xmax = 1269.624
				text = "and"
			intervals [4979]:
				xmin = 1269.624
				xmax = 1270.004
				text = "goddamn"
			intervals [4980]:
				xmin = 1270.004
				xmax = 1270.604
				text = "charlotte"
			intervals [4981]:
				xmin = 1270.604
				xmax = 1270.764
				text = "is"
			intervals [4982]:
				xmin = 1270.764
				xmax = 1270.994
				text = "getting"
			intervals [4983]:
				xmin = 1270.994
				xmax = 1271.194
				text = "just"
			intervals [4984]:
				xmin = 1271.194
				xmax = 1271.394
				text = "as"
			intervals [4985]:
				xmin = 1271.394
				xmax = 1271.654
				text = "bad"
			intervals [4986]:
				xmin = 1271.654
				xmax = 1271.744
				text = "as"
			intervals [4987]:
				xmin = 1271.744
				xmax = 1272.164
				text = "everything"
			intervals [4988]:
				xmin = 1272.164
				xmax = 1272.474
				text = "else"
			intervals [4989]:
				xmin = 1272.474
				xmax = 1272.9781
				text = ""
			intervals [4990]:
				xmin = 1272.9781
				xmax = 1273.3981
				text = "charlotte"
			intervals [4991]:
				xmin = 1273.3981
				xmax = 1273.4681
				text = "s"
			intervals [4992]:
				xmin = 1273.4681
				xmax = 1273.7881
				text = "growing"
			intervals [4993]:
				xmin = 1273.7881
				xmax = 1273.9581
				text = "up"
			intervals [4994]:
				xmin = 1273.9581
				xmax = 1274.6787
				text = ""
			intervals [4995]:
				xmin = 1274.6787
				xmax = 1274.8487
				text = "and"
			intervals [4996]:
				xmin = 1274.8487
				xmax = 1274.9887
				text = "ev-"
			intervals [4997]:
				xmin = 1274.9887
				xmax = 1275.0387
				text = ""
			intervals [4998]:
				xmin = 1275.0387
				xmax = 1275.0987
				text = "you"
			intervals [4999]:
				xmin = 1275.0987
				xmax = 1275.1587
				text = "know"
			intervals [5000]:
				xmin = 1275.1587
				xmax = 1275.8087
				text = "everything"
			intervals [5001]:
				xmin = 1275.8087
				xmax = 1275.8887
				text = ""
			intervals [5002]:
				xmin = 1275.8887
				xmax = 1276.2387
				text = "everything"
			intervals [5003]:
				xmin = 1276.2387
				xmax = 1276.3287
				text = "that"
			intervals [5004]:
				xmin = 1276.3287
				xmax = 1276.3587
				text = "s"
			intervals [5005]:
				xmin = 1276.3587
				xmax = 1276.6787
				text = "happening"
			intervals [5006]:
				xmin = 1276.6787
				xmax = 1276.7587
				text = "up"
			intervals [5007]:
				xmin = 1276.7587
				xmax = 1276.9687
				text = "here"
			intervals [5008]:
				xmin = 1276.9687
				xmax = 1277.0387
				text = "is"
			intervals [5009]:
				xmin = 1277.0387
				xmax = 1277.3387
				text = "happening"
			intervals [5010]:
				xmin = 1277.3387
				xmax = 1277.6187
				text = "down"
			intervals [5011]:
				xmin = 1277.6187
				xmax = 1277.9087
				text = "there"
			intervals [5012]:
				xmin = 1277.9087
				xmax = 1278.6825
				text = ""
			intervals [5013]:
				xmin = 1278.6825
				xmax = 1278.8925
				text = "so"
			intervals [5014]:
				xmin = 1278.8925
				xmax = 1279.0425
				text = "it"
			intervals [5015]:
				xmin = 1279.0425
				xmax = 1279.1125
				text = "s"
			intervals [5016]:
				xmin = 1279.1125
				xmax = 1279.3325
				text = "like"
			intervals [5017]:
				xmin = 1279.3325
				xmax = 1279.3625
				text = ""
			intervals [5018]:
				xmin = 1279.3625
				xmax = 1279.4925
				text = "you"
			intervals [5019]:
				xmin = 1279.4925
				xmax = 1279.7125
				text = "know"
			intervals [5020]:
				xmin = 1279.7125
				xmax = 1279.7525
				text = ""
			intervals [5021]:
				xmin = 1279.7525
				xmax = 1279.9925
				text = "it"
			intervals [5022]:
				xmin = 1279.9925
				xmax = 1280.1325
				text = "s"
			intervals [5023]:
				xmin = 1280.1325
				xmax = 1280.2525
				text = "ain't"
			intervals [5024]:
				xmin = 1280.2525
				xmax = 1280.3825
				text = "no"
			intervals [5025]:
				xmin = 1280.3825
				xmax = 1280.4425
				text = ""
			intervals [5026]:
				xmin = 1280.4425
				xmax = 1280.5925
				text = "it"
			intervals [5027]:
				xmin = 1280.5925
				xmax = 1280.6225
				text = "s"
			intervals [5028]:
				xmin = 1280.6225
				xmax = 1280.7825
				text = "no"
			intervals [5029]:
				xmin = 1280.7825
				xmax = 1281.0225
				text = "such"
			intervals [5030]:
				xmin = 1281.0225
				xmax = 1281.3225
				text = "thing"
			intervals [5031]:
				xmin = 1281.3225
				xmax = 1281.5625
				text = "as"
			intervals [5032]:
				xmin = 1281.5625
				xmax = 1282.1045
				text = ""
			intervals [5033]:
				xmin = 1282.1045
				xmax = 1282.2745
				text = "as"
			intervals [5034]:
				xmin = 1282.2745
				xmax = 1282.6845
				text = "moving"
			intervals [5035]:
				xmin = 1282.6845
				xmax = 1282.9045
				text = "out"
			intervals [5036]:
				xmin = 1282.9045
				xmax = 1282.9945
				text = "of"
			intervals [5037]:
				xmin = 1282.9945
				xmax = 1283.1645
				text = "an"
			intervals [5038]:
				xmin = 1283.1645
				xmax = 1283.4745
				text = "area"
			intervals [5039]:
				xmin = 1283.4745
				xmax = 1283.7645
				text = "cause"
			intervals [5040]:
				xmin = 1283.7645
				xmax = 1283.8245
				text = "of"
			intervals [5041]:
				xmin = 1283.8245
				xmax = 1283.9145
				text = "the"
			intervals [5042]:
				xmin = 1283.9145
				xmax = 1283.9445
				text = ""
			intervals [5043]:
				xmin = 1283.9445
				xmax = 1284.5245
				text = "crime"
			intervals [5044]:
				xmin = 1284.5245
				xmax = 1285.1909
				text = ""
			intervals [5045]:
				xmin = 1285.1909
				xmax = 1285.4209
				text = "cause"
			intervals [5046]:
				xmin = 1285.4209
				xmax = 1285.7709
				text = "blacks"
			intervals [5047]:
				xmin = 1285.7709
				xmax = 1285.9009
				text = "were"
			intervals [5048]:
				xmin = 1285.9009
				xmax = 1286.2309
				text = "doing"
			intervals [5049]:
				xmin = 1286.2309
				xmax = 1286.4909
				text = "that"
			intervals [5050]:
				xmin = 1286.4909
				xmax = 1286.7549
				text = ""
			intervals [5051]:
				xmin = 1286.7549
				xmax = 1286.9849
				text = "when"
			intervals [5052]:
				xmin = 1286.9849
				xmax = 1287.0949
				text = "they"
			intervals [5053]:
				xmin = 1287.0949
				xmax = 1287.4849
				text = "started"
			intervals [5054]:
				xmin = 1287.4849
				xmax = 1287.6249
				text = "when"
			intervals [5055]:
				xmin = 1287.6249
				xmax = 1287.7249
				text = "they"
			intervals [5056]:
				xmin = 1287.7249
				xmax = 1288.0649
				text = "start"
			intervals [5057]:
				xmin = 1288.0649
				xmax = 1288.3749
				text = "uh"
			intervals [5058]:
				xmin = 1288.3749
				xmax = 1289.4212
				text = ""
			intervals [5059]:
				xmin = 1289.4212
				xmax = 1289.9112
				text = "redoing"
			intervals [5060]:
				xmin = 1289.9112
				xmax = 1290.2612
				text = "fort"
			intervals [5061]:
				xmin = 1290.2612
				xmax = 1290.8912
				text = "washington"
			intervals [5062]:
				xmin = 1290.8912
				xmax = 1291.1738
				text = ""
			intervals [5063]:
				xmin = 1291.1738
				xmax = 1291.4538
				text = "blacks"
			intervals [5064]:
				xmin = 1291.4538
				xmax = 1291.6638
				text = "call"
			intervals [5065]:
				xmin = 1291.6638
				xmax = 1292.0238
				text = "theyself"
			intervals [5066]:
				xmin = 1292.0238
				xmax = 1292.2738
				text = "moving"
			intervals [5067]:
				xmin = 1292.2738
				xmax = 1292.4838
				text = "down"
			intervals [5068]:
				xmin = 1292.4838
				xmax = 1292.7438
				text = "fort"
			intervals [5069]:
				xmin = 1292.7438
				xmax = 1293.3538
				text = "washington"
			intervals [5070]:
				xmin = 1293.3538
				xmax = 1293.4438
				text = "with"
			intervals [5071]:
				xmin = 1293.4438
				xmax = 1293.6238
				text = "them"
			intervals [5072]:
				xmin = 1293.6238
				xmax = 1293.6538
				text = "th-"
			intervals [5073]:
				xmin = 1293.6538
				xmax = 1294.0038
				text = "nice"
			intervals [5074]:
				xmin = 1294.0038
				xmax = 1294.4838
				text = "houses"
			intervals [5075]:
				xmin = 1294.4838
				xmax = 1294.6538
				text = "big"
			intervals [5076]:
				xmin = 1294.6538
				xmax = 1294.9638
				text = "houses"
			intervals [5077]:
				xmin = 1294.9638
				xmax = 1295.0238
				text = "and"
			intervals [5078]:
				xmin = 1295.0238
				xmax = 1295.5438
				text = "everything"
			intervals [5079]:
				xmin = 1295.5438
				xmax = 1295.5738
				text = ""
			intervals [5080]:
				xmin = 1295.5738
				xmax = 1295.7638
				text = "big"
			intervals [5081]:
				xmin = 1295.7638
				xmax = 1296.0938
				text = "lots"
			intervals [5082]:
				xmin = 1296.0938
				xmax = 1296.1638
				text = "and"
			intervals [5083]:
				xmin = 1296.1638
				xmax = 1296.5838
				text = "everything"
			intervals [5084]:
				xmin = 1296.5838
				xmax = 1297.1653
				text = ""
			intervals [5085]:
				xmin = 1297.1653
				xmax = 1297.3453
				text = "but"
			intervals [5086]:
				xmin = 1297.3453
				xmax = 1297.7553
				text = "goddamn"
			intervals [5087]:
				xmin = 1297.7553
				xmax = 1297.8853
				text = "they"
			intervals [5088]:
				xmin = 1297.8853
				xmax = 1298.0953
				text = "took"
			intervals [5089]:
				xmin = 1298.0953
				xmax = 1298.2253
				text = "they"
			intervals [5090]:
				xmin = 1298.2253
				xmax = 1298.5853
				text = "kids"
			intervals [5091]:
				xmin = 1298.5853
				xmax = 1298.7753
				text = "with"
			intervals [5092]:
				xmin = 1298.7753
				xmax = 1298.8953
				text = "'em"
			intervals [5093]:
				xmin = 1298.8953
				xmax = 1299.3665
				text = ""
			intervals [5094]:
				xmin = 1299.3665
				xmax = 1299.4365
				text = "so"
			intervals [5095]:
				xmin = 1299.4365
				xmax = 1299.5265
				text = "they"
			intervals [5096]:
				xmin = 1299.5265
				xmax = 1299.7065
				text = "took"
			intervals [5097]:
				xmin = 1299.7065
				xmax = 1299.7965
				text = "the"
			intervals [5098]:
				xmin = 1299.7965
				xmax = 1300.1465
				text = "crime"
			intervals [5099]:
				xmin = 1300.1465
				xmax = 1300.3665
				text = "right"
			intervals [5100]:
				xmin = 1300.3665
				xmax = 1300.5965
				text = "down"
			intervals [5101]:
				xmin = 1300.5965
				xmax = 1300.7765
				text = "there"
			intervals [5102]:
				xmin = 1300.7765
				xmax = 1300.9365
				text = "with"
			intervals [5103]:
				xmin = 1300.9365
				xmax = 1301.0265
				text = "'em"
			intervals [5104]:
				xmin = 1301.0265
				xmax = 1301.3645
				text = ""
			intervals [5105]:
				xmin = 1301.3645
				xmax = 1301.6145
				text = "<unk>"
			intervals [5106]:
				xmin = 1301.6145
				xmax = 1302.2352
				text = ""
			intervals [5107]:
				xmin = 1302.2352
				xmax = 1302.4252
				text = "right"
			intervals [5108]:
				xmin = 1302.4252
				xmax = 1302.5852
				text = "now"
			intervals [5109]:
				xmin = 1302.5852
				xmax = 1302.7852
				text = "that"
			intervals [5110]:
				xmin = 1302.7852
				xmax = 1302.8552
				text = "s"
			intervals [5111]:
				xmin = 1302.8552
				xmax = 1303.0652
				text = "that"
			intervals [5112]:
				xmin = 1303.0652
				xmax = 1303.1052
				text = "s"
			intervals [5113]:
				xmin = 1303.1052
				xmax = 1303.4352
				text = "considered"
			intervals [5114]:
				xmin = 1303.4352
				xmax = 1303.5052
				text = "a"
			intervals [5115]:
				xmin = 1303.5052
				xmax = 1303.7252
				text = "high"
			intervals [5116]:
				xmin = 1303.7252
				xmax = 1304.1452
				text = "crime"
			intervals [5117]:
				xmin = 1304.1452
				xmax = 1304.4252
				text = "area"
			intervals [5118]:
				xmin = 1304.4252
				xmax = 1305.4245
				text = ""
			intervals [5119]:
				xmin = 1305.4245
				xmax = 1305.6045
				text = "and"
			intervals [5120]:
				xmin = 1305.6045
				xmax = 1305.8045
				text = "hell"
[truncated: 2,558,512 more chars]
